# Supplementary material for: Optimal Control Based Stiffness Identification of an Ankle-Foot Orthosis Using a Predictive Walking Model
Source: Front Comput Neurosci. 2017 Apr 13;11:23. doi: 10.3389/fncom.2017.00023 (PMC5390028; doi:10.3389/fncom.2017.00023)
Supplement: Supplementary file 1 [file DataSheet1.ZIP]

Archive with 330 entries (286 files):
- PathWalker/
- PathWalker/.DS_Store
- __MACOSX/
- __MACOSX/PathWalker/
- __MACOSX/PathWalker/._.DS_Store
- PathWalker/Data/
- PathWalker/Data/.DS_Store
- __MACOSX/PathWalker/Data/
- __MACOSX/PathWalker/Data/._.DS_Store
- PathWalker/Data/c3d_barefeet/
- PathWalker/Data/c3d_barefeet/3053171.c3d
- PathWalker/Data/c3d_barefeet/3053173.c3d
- PathWalker/Data/c3d_barefeet/3053174.c3d
- PathWalker/Data/c3d_barefeet/3053175.c3d
- PathWalker/Data/c3d_barefeet/3053176.c3d
- PathWalker/Data/c3d_barefeet/3053177.c3d
- PathWalker/Data/c3d_barefeet/3053178.c3d
- PathWalker/Data/c3d_barefeet/3053179.c3d
- PathWalker/Data/c3d_barefeet/3053180.c3d
- PathWalker/Data/c3d_barefeet/3053181.c3d
- PathWalker/Data/c3d_barefeet/3053182.c3d
- PathWalker/Data/c3d_barefeet/3053183.c3d
- PathWalker/Data/c3d_barefeet/3053184.c3d
- PathWalker/Data/c3d_orthosis/
- PathWalker/Data/c3d_orthosis/3053138.c3d
- PathWalker/Data/c3d_orthosis/3053139.c3d
- PathWalker/Data/c3d_orthosis/3053140.c3d
- PathWalker/Data/c3d_orthosis/3053141.c3d
- PathWalker/Data/c3d_orthosis/3053142.c3d
- PathWalker/Data/c3d_orthosis/3053143.c3d
- PathWalker/Data/c3d_orthosis/3053144.c3d
- PathWalker/Data/c3d_orthosis/3053145.c3d
- PathWalker/Data/c3d_orthosis/3053146.c3d
- PathWalker/Data/c3d_orthosis/3053147.c3d
- PathWalker/Data/c3d_orthosis/3053148.c3d
- PathWalker/Data/c3d_orthosis/3053150.c3d
- PathWalker/InvKinDyn/
- PathWalker/InvKinDyn/.DS_Store
- __MACOSX/PathWalker/InvKinDyn/
- __MACOSX/PathWalker/InvKinDyn/._.DS_Store
- PathWalker/InvKinDyn/code/
- PathWalker/InvKinDyn/code/.DS_Store
- __MACOSX/PathWalker/InvKinDyn/code/
- __MACOSX/PathWalker/InvKinDyn/code/._.DS_Store
- PathWalker/InvKinDyn/code/addons/
- PathWalker/InvKinDyn/code/addons/.DS_Store
- __MACOSX/PathWalker/InvKinDyn/code/addons/
- __MACOSX/PathWalker/InvKinDyn/code/addons/._.DS_Store
- PathWalker/InvKinDyn/code/addons/luamodel/
- PathWalker/InvKinDyn/code/addons/luamodel/luamodel.h
- PathWalker/InvKinDyn/code/addons/luamodel/luatables.h
- PathWalker/InvKinDyn/code/build/
- PathWalker/InvKinDyn/code/build/.DS_Store
- __MACOSX/PathWalker/InvKinDyn/code/build/
- __MACOSX/PathWalker/InvKinDyn/code/build/._.DS_Store
- PathWalker/InvKinDyn/code/build/cmake_install.cmake
- PathWalker/InvKinDyn/code/build/CMakeCache.txt
- PathWalker/InvKinDyn/code/build/CMakeFiles/
- PathWalker/InvKinDyn/code/build/CMakeFiles/.DS_Store
- __MACOSX/PathWalker/InvKinDyn/code/build/CMakeFiles/
- __MACOSX/PathWalker/InvKinDyn/code/build/CMakeFiles/._.DS_Store
- PathWalker/InvKinDyn/code/build/CMakeFiles/3.5.2/
- PathWalker/InvKinDyn/code/build/CMakeFiles/3.5.2/.DS_Store
- __MACOSX/PathWalker/InvKinDyn/code/build/CMakeFiles/3.5.2/
- __MACOSX/PathWalker/InvKinDyn/code/build/CMakeFiles/3.5.2/._.DS_Store
- PathWalker/InvKinDyn/code/build/CMakeFiles/3.5.2/CMakeCXXCompiler.cmake
- PathWalker/InvKinDyn/code/build/CMakeFiles/3.5.2/CMakeDetermineCompilerABI_CXX.bin
- PathWalker/InvKinDyn/code/build/CMakeFiles/3.5.2/CMakeSystem.cmake
- PathWalker/InvKinDyn/code/build/CMakeFiles/3.5.2/CompilerIdCXX/
- PathWalker/InvKinDyn/code/build/CMakeFiles/3.5.2/CompilerIdCXX/a.out
- PathWalker/InvKinDyn/code/build/CMakeFiles/3.5.2/CompilerIdCXX/CMakeCXXCompilerId.cpp
- PathWalker/InvKinDyn/code/build/CMakeFiles/cmake.check_cache
- PathWalker/InvKinDyn/code/build/CMakeFiles/CMakeDirectoryInformation.cmake
- PathWalker/InvKinDyn/code/build/CMakeFiles/CMakeOutput.log
- PathWalker/InvKinDyn/code/build/CMakeFiles/compute_id.dir/
- PathWalker/InvKinDyn/code/build/CMakeFiles/compute_id.dir/build.make
- PathWalker/InvKinDyn/code/build/CMakeFiles/compute_id.dir/cmake_clean.cmake
- PathWalker/InvKinDyn/code/build/CMakeFiles/compute_id.dir/compute_id.cc.o
- PathWalker/InvKinDyn/code/build/CMakeFiles/compute_id.dir/CXX.includecache
- PathWalker/InvKinDyn/code/build/CMakeFiles/compute_id.dir/depend.internal
- PathWalker/InvKinDyn/code/build/CMakeFiles/compute_id.dir/depend.make
- PathWalker/InvKinDyn/code/build/CMakeFiles/compute_id.dir/DependInfo.cmake
- PathWalker/InvKinDyn/code/build/CMakeFiles/compute_id.dir/flags.make
- PathWalker/InvKinDyn/code/build/CMakeFiles/compute_id.dir/link.txt
- PathWalker/InvKinDyn/code/build/CMakeFiles/compute_id.dir/progress.make
- PathWalker/InvKinDyn/code/build/CMakeFiles/feature_tests.bin
- PathWalker/InvKinDyn/code/build/CMakeFiles/feature_tests.cxx
- PathWalker/InvKinDyn/code/build/CMakeFiles/Makefile.cmake
- PathWalker/InvKinDyn/code/build/CMakeFiles/Makefile2
- PathWalker/InvKinDyn/code/build/CMakeFiles/progress.marks
- PathWalker/InvKinDyn/code/build/CMakeFiles/TargetDirectories.txt
- PathWalker/InvKinDyn/code/build/compute_id
- PathWalker/InvKinDyn/code/build/Makefile
- PathWalker/InvKinDyn/code/CMakeLists.txt
- PathWalker/InvKinDyn/code/compute_id.cc
- PathWalker/InvKinDyn/code/FindEigen3.cmake
- PathWalker/InvKinDyn/code/FindRBDL.cmake
- PathWalker/InvKinDyn/code/run_id
- PathWalker/InvKinDyn/code/run_ik
- PathWalker/InvKinDyn/results/
- PathWalker/InvKinDyn/results/barefeet_3053171.csv
- PathWalker/InvKinDyn/results/barefeet_3053171.fit
- PathWalker/InvKinDyn/results/barefeet_3053171.log
- PathWalker/InvKinDyn/results/barefeet_3053171.q
- PathWalker/InvKinDyn/results/barefeet_3053171.qdot
- PathWalker/InvKinDyn/results/barefeet_3053171.torque
- PathWalker/InvKinDyn/results/barefeet_3053173.csv
- PathWalker/InvKinDyn/results/barefeet_3053173.fit
- PathWalker/InvKinDyn/results/barefeet_3053173.log
- PathWalker/InvKinDyn/results/barefeet_3053173.q
- PathWalker/InvKinDyn/results/barefeet_3053173.qdot
- PathWalker/InvKinDyn/results/barefeet_3053173.torque
- PathWalker/InvKinDyn/results/barefeet_3053174.csv
- PathWalker/InvKinDyn/results/barefeet_3053174.fit
- PathWalker/InvKinDyn/results/barefeet_3053174.log
- PathWalker/InvKinDyn/results/barefeet_3053174.q
- PathWalker/InvKinDyn/results/barefeet_3053174.qdot
- PathWalker/InvKinDyn/results/barefeet_3053174.torque
- PathWalker/InvKinDyn/results/barefeet_3053175.csv
- PathWalker/InvKinDyn/results/barefeet_3053175.fit
- PathWalker/InvKinDyn/results/barefeet_3053175.log
- PathWalker/InvKinDyn/results/barefeet_3053175.q
- PathWalker/InvKinDyn/results/barefeet_3053175.qdot
- PathWalker/InvKinDyn/results/barefeet_3053175.torque
- PathWalker/InvKinDyn/results/barefeet_3053176.csv
- PathWalker/InvKinDyn/results/barefeet_3053176.fit
- PathWalker/InvKinDyn/results/barefeet_3053176.log
- PathWalker/InvKinDyn/results/barefeet_3053176.q
- PathWalker/InvKinDyn/results/barefeet_3053176.qdot
- PathWalker/InvKinDyn/results/barefeet_3053176.torque
- PathWalker/InvKinDyn/results/barefeet_3053177.csv
- PathWalker/InvKinDyn/results/barefeet_3053177.fit
- PathWalker/InvKinDyn/results/barefeet_3053177.log
- PathWalker/InvKinDyn/results/barefeet_3053177.q
- PathWalker/InvKinDyn/results/barefeet_3053177.qdot
- PathWalker/InvKinDyn/results/barefeet_3053177.torque
- PathWalker/InvKinDyn/results/barefeet_3053178.csv
- PathWalker/InvKinDyn/results/barefeet_3053178.fit
- PathWalker/InvKinDyn/results/barefeet_3053178.log
- PathWalker/InvKinDyn/results/barefeet_3053178.q
- PathWalker/InvKinDyn/results/barefeet_3053178.qdot
- PathWalker/InvKinDyn/results/barefeet_3053178.torque
- PathWalker/InvKinDyn/results/barefeet_3053179.csv
- PathWalker/InvKinDyn/results/barefeet_3053179.fit
- PathWalker/InvKinDyn/results/barefeet_3053179.log
- PathWalker/InvKinDyn/results/barefeet_3053179.q
- PathWalker/InvKinDyn/results/barefeet_3053179.qdot
- PathWalker/InvKinDyn/results/barefeet_3053179.torque
- PathWalker/InvKinDyn/results/barefeet_3053180.csv
- PathWalker/InvKinDyn/results/barefeet_3053180.fit
- PathWalker/InvKinDyn/results/barefeet_3053180.log
- PathWalker/InvKinDyn/results/barefeet_3053180.q
- PathWalker/InvKinDyn/results/barefeet_3053180.qdot
- PathWalker/InvKinDyn/results/barefeet_3053180.torque
- PathWalker/InvKinDyn/results/barefeet_3053181.csv
- PathWalker/InvKinDyn/results/barefeet_3053181.fit
- PathWalker/InvKinDyn/results/barefeet_3053181.log
- PathWalker/InvKinDyn/results/barefeet_3053181.q
- PathWalker/InvKinDyn/results/barefeet_3053181.qdot
- PathWalker/InvKinDyn/results/barefeet_3053181.torque
- PathWalker/InvKinDyn/results/barefeet_3053182.csv
- PathWalker/InvKinDyn/results/barefeet_3053182.fit
- PathWalker/InvKinDyn/results/barefeet_3053182.log
- PathWalker/InvKinDyn/results/barefeet_3053182.q
- PathWalker/InvKinDyn/results/barefeet_3053182.qdot
- PathWalker/InvKinDyn/results/barefeet_3053182.torque
- PathWalker/InvKinDyn/results/barefeet_3053183.csv
- PathWalker/InvKinDyn/results/barefeet_3053183.fit
- PathWalker/InvKinDyn/results/barefeet_3053183.log
- PathWalker/InvKinDyn/results/barefeet_3053183.q
- PathWalker/InvKinDyn/results/barefeet_3053183.qdot
- PathWalker/InvKinDyn/results/barefeet_3053183.torque
- PathWalker/InvKinDyn/results/barefeet_3053184.csv
- PathWalker/InvKinDyn/results/barefeet_3053184.fit
- PathWalker/InvKinDyn/results/barefeet_3053184.log
- PathWalker/InvKinDyn/results/barefeet_3053184.q
- PathWalker/InvKinDyn/results/barefeet_3053184.qdot
- PathWalker/InvKinDyn/results/barefeet_3053184.torque
- PathWalker/InvKinDyn/results/fnc_getSteppingEvents.m
- PathWalker/InvKinDyn/results/fnc_plot_id_2d.m
- PathWalker/InvKinDyn/results/fnc_plot_ik_2d.m
- PathWalker/InvKinDyn/results/orthosis_3053138.csv
- PathWalker/InvKinDyn/results/orthosis_3053138.fit
- PathWalker/InvKinDyn/results/orthosis_3053138.log
- PathWalker/InvKinDyn/results/orthosis_3053138.q
- PathWalker/InvKinDyn/results/orthosis_3053138.qdot
- PathWalker/InvKinDyn/results/orthosis_3053138.torque
- PathWalker/InvKinDyn/results/orthosis_3053139.csv
- PathWalker/InvKinDyn/results/orthosis_3053139.fit
- PathWalker/InvKinDyn/results/orthosis_3053139.log
- PathWalker/InvKinDyn/results/orthosis_3053139.q
- PathWalker/InvKinDyn/results/orthosis_3053139.qdot
- PathWalker/InvKinDyn/results/orthosis_3053139.torque
- PathWalker/InvKinDyn/results/orthosis_3053140.csv
- PathWalker/InvKinDyn/results/orthosis_3053140.fit
- PathWalker/InvKinDyn/results/orthosis_3053140.log
- PathWalker/InvKinDyn/results/orthosis_3053140.q
- PathWalker/InvKinDyn/results/orthosis_3053140.qdot
- PathWalker/InvKinDyn/results/orthosis_3053140.torque
- PathWalker/InvKinDyn/results/orthosis_3053141.csv
- PathWalker/InvKinDyn/results/orthosis_3053141.fit
- PathWalker/InvKinDyn/results/orthosis_3053141.log
- PathWalker/InvKinDyn/results/orthosis_3053141.q
- PathWalker/InvKinDyn/results/orthosis_3053141.qdot
- PathWalker/InvKinDyn/results/orthosis_3053141.torque
- PathWalker/InvKinDyn/results/orthosis_3053142.csv
- PathWalker/InvKinDyn/results/orthosis_3053142.fit
- PathWalker/InvKinDyn/results/orthosis_3053142.log
- PathWalker/InvKinDyn/results/orthosis_3053142.q
- PathWalker/InvKinDyn/results/orthosis_3053142.qdot
- PathWalker/InvKinDyn/results/orthosis_3053142.torque
- PathWalker/InvKinDyn/results/orthosis_3053143.csv
- PathWalker/InvKinDyn/results/orthosis_3053143.fit
- PathWalker/InvKinDyn/results/orthosis_3053143.log
- PathWalker/InvKinDyn/results/orthosis_3053143.q
- PathWalker/InvKinDyn/results/orthosis_3053143.qdot
- PathWalker/InvKinDyn/results/orthosis_3053143.torque
- PathWalker/InvKinDyn/results/orthosis_3053144.csv
- PathWalker/InvKinDyn/results/orthosis_3053144.fit
- PathWalker/InvKinDyn/results/orthosis_3053144.log
- PathWalker/InvKinDyn/results/orthosis_3053144.q
- PathWalker/InvKinDyn/results/orthosis_3053144.qdot
- PathWalker/InvKinDyn/results/orthosis_3053144.torque
- PathWalker/InvKinDyn/results/orthosis_3053145.csv
- PathWalker/InvKinDyn/results/orthosis_3053145.fit
- PathWalker/InvKinDyn/results/orthosis_3053145.log
- PathWalker/InvKinDyn/results/orthosis_3053145.q
- PathWalker/InvKinDyn/results/orthosis_3053145.qdot
- PathWalker/InvKinDyn/results/orthosis_3053145.torque
- PathWalker/InvKinDyn/results/orthosis_3053146.csv
- PathWalker/InvKinDyn/results/orthosis_3053146.fit
- PathWalker/InvKinDyn/results/orthosis_3053146.log
- PathWalker/InvKinDyn/results/orthosis_3053146.q
- PathWalker/InvKinDyn/results/orthosis_3053146.qdot
- PathWalker/InvKinDyn/results/orthosis_3053146.torque
- PathWalker/InvKinDyn/results/orthosis_3053147.csv
- PathWalker/InvKinDyn/results/orthosis_3053147.fit
- PathWalker/InvKinDyn/results/orthosis_3053147.log
- PathWalker/InvKinDyn/results/orthosis_3053147.q
- PathWalker/InvKinDyn/results/orthosis_3053147.qdot
- PathWalker/InvKinDyn/results/orthosis_3053147.torque
- PathWalker/InvKinDyn/results/orthosis_3053148.csv
- PathWalker/InvKinDyn/results/orthosis_3053148.fit
- PathWalker/InvKinDyn/results/orthosis_3053148.log
- PathWalker/InvKinDyn/results/orthosis_3053148.q
- PathWalker/InvKinDyn/results/orthosis_3053148.qdot
- PathWalker/InvKinDyn/results/orthosis_3053148.torque
- PathWalker/InvKinDyn/results/orthosis_3053150.csv
- PathWalker/InvKinDyn/results/orthosis_3053150.fit
- PathWalker/InvKinDyn/results/orthosis_3053150.log
- PathWalker/InvKinDyn/results/orthosis_3053150.q
- PathWalker/InvKinDyn/results/orthosis_3053150.qdot
- PathWalker/InvKinDyn/results/orthosis_3053150.torque
- PathWalker/InvKinDyn/results/plot_InvKinDyn_results.m
- PathWalker/LS-Barefoot/
- PathWalker/LS-Barefoot/.DS_Store
- __MACOSX/PathWalker/LS-Barefoot/
- __MACOSX/PathWalker/LS-Barefoot/._.DS_Store
- PathWalker/LS-Barefoot/code/
- PathWalker/LS-Barefoot/code/pathWalker2d.cc
- PathWalker/LS-Barefoot/code/pathWalker2d_Enums.h
- PathWalker/LS-Barefoot/code/pathWalker2d_Model.cc
- PathWalker/LS-Barefoot/code/pathWalker2d_Model.h
- PathWalker/LS-Barefoot/plotResults.m
- PathWalker/LS-Barefoot/results/
- PathWalker/LS-Barefoot/results/expTraj.csv
- PathWalker/LS-Barefoot/results/pathWalker2d.csv
- PathWalker/LS-Barefoot/results/pathWalker2d_augmented.txt
- PathWalker/MAPD-Barefoot/
- PathWalker/MAPD-Barefoot/.DS_Store
- __MACOSX/PathWalker/MAPD-Barefoot/
- __MACOSX/PathWalker/MAPD-Barefoot/._.DS_Store
- PathWalker/MAPD-Barefoot/code/
- PathWalker/MAPD-Barefoot/code/pathWalker2d.cc
- PathWalker/MAPD-Barefoot/code/pathWalker2d_Enums.h
- PathWalker/MAPD-Barefoot/code/pathWalker2d_Model.cc
- PathWalker/MAPD-Barefoot/code/pathWalker2d_Model.h
- PathWalker/MAPD-Barefoot/plotResults.m
- PathWalker/MAPD-Barefoot/results/
- PathWalker/MAPD-Barefoot/results/expTraj.csv
- PathWalker/MAPD-Barefoot/results/pathWalker2d.csv
- PathWalker/MAPD-Barefoot/results/pathWalker2d_augmented.txt
- PathWalker/MAPD-Healthy/
- PathWalker/MAPD-Healthy/.DS_Store
- __MACOSX/PathWalker/MAPD-Healthy/
- __MACOSX/PathWalker/MAPD-Healthy/._.DS_Store
- PathWalker/MAPD-Healthy/code/
- PathWalker/MAPD-Healthy/code/pathWalker2d.cc
- PathWalker/MAPD-Healthy/code/pathWalker2d_Enums.h
- PathWalker/MAPD-Healthy/code/pathWalker2d_Model.cc
- PathWalker/MAPD-Healthy/code/pathWalker2d_Model.h
- PathWalker/MAPD-Healthy/plotResults.m
- PathWalker/MAPD-Healthy/results/
- PathWalker/MAPD-Healthy/results/expTraj.csv
- PathWalker/MAPD-Healthy/results/pathWalker2d.csv
- PathWalker/MAPD-Healthy/results/pathWalker2d_augmented.txt
- PathWalker/MAPD-Orthosis/
- PathWalker/MAPD-Orthosis/.DS_Store
- __MACOSX/PathWalker/MAPD-Orthosis/
- __MACOSX/PathWalker/MAPD-Orthosis/._.DS_Store
[truncated: 30 more entries]
