# Supplementary material for: Optimal Control Based Stiffness Identification of an Ankle-Foot Orthosis Using a Predictive Walking Model
Source: Front Comput Neurosci. 2017 Apr 13;11:23. doi: 10.3389/fncom.2017.00023 (PMC5390028; doi:10.3389/fncom.2017.00023)
Supplement: Supplementary file 1 [file DataSheet1.ZIP › PathWalker/InvKinDyn/code/build/CMakeFiles/3.5.2/CMakeSystem.cmake]

set(CMAKE_HOST_SYSTEM "Linux-4.4.0-62-generic")
set(CMAKE_HOST_SYSTEM_NAME "Linux")
set(CMAKE_HOST_SYSTEM_VERSION "4.4.0-62-generic")
set(CMAKE_HOST_SYSTEM_PROCESSOR "x86_64")


set(CMAKE_SYSTEM "Linux-4.4.0-62-generic")
set(CMAKE_SYSTEM_NAME "Linux")
set(CMAKE_SYSTEM_VERSION "4.4.0-62-generic")
set(CMAKE_SYSTEM_PROCESSOR "x86_64")

set(CMAKE_CROSSCOMPILING "FALSE")

set(CMAKE_SYSTEM_LOADED 1)
