# Supplementary material for: Optimal Control Based Stiffness Identification of an Ankle-Foot Orthosis Using a Predictive Walking Model
Source: Front Comput Neurosci. 2017 Apr 13;11:23. doi: 10.3389/fncom.2017.00023 (PMC5390028; doi:10.3389/fncom.2017.00023)
Supplement: Supplementary file 1 [file DataSheet1.ZIP › PathWalker/InvKinDyn/code/build/CMakeFiles/CMakeDirectoryInformation.cmake]

# CMAKE generated file: DO NOT EDIT!
# Generated by "Unix Makefiles" Generator, CMake Version 3.5

# Relative path conversion top directories.
set(CMAKE_RELATIVE_PATH_TOP_SOURCE "/home/manish/Desktop/PathWalkerCodeUpload/InvKinDyn/code")
set(CMAKE_RELATIVE_PATH_TOP_BINARY "/home/manish/Desktop/PathWalkerCodeUpload/InvKinDyn/code/build")

# Force unix paths in dependencies.
set(CMAKE_FORCE_UNIX_PATHS 1)


# The C and CXX include file regular expressions for this directory.
set(CMAKE_C_INCLUDE_REGEX_SCAN "^.*$")
set(CMAKE_C_INCLUDE_REGEX_COMPLAIN "^$")
set(CMAKE_CXX_INCLUDE_REGEX_SCAN ${CMAKE_C_INCLUDE_REGEX_SCAN})
set(CMAKE_CXX_INCLUDE_REGEX_COMPLAIN ${CMAKE_C_INCLUDE_REGEX_COMPLAIN})
