# Supplementary material for: Optimal Control Based Stiffness Identification of an Ankle-Foot Orthosis Using a Predictive Walking Model
Source: Front Comput Neurosci. 2017 Apr 13;11:23. doi: 10.3389/fncom.2017.00023 (PMC5390028; doi:10.3389/fncom.2017.00023)
Supplement: Supplementary file 1 [file DataSheet1.ZIP › PathWalker/InvKinDyn/code/build/CMakeFiles/compute_id.dir/cmake_clean.cmake]

file(REMOVE_RECURSE
  "CMakeFiles/compute_id.dir/compute_id.cc.o"
  "compute_id.pdb"
  "compute_id"
)

# Per-language clean rules from dependency scanning.
foreach(lang CXX)
  include(CMakeFiles/compute_id.dir/cmake_clean_${lang}.cmake OPTIONAL)
endforeach()
