# Supplementary material for: Optimal Control Based Stiffness Identification of an Ankle-Foot Orthosis Using a Predictive Walking Model
Source: Front Comput Neurosci. 2017 Apr 13;11:23. doi: 10.3389/fncom.2017.00023 (PMC5390028; doi:10.3389/fncom.2017.00023)
Supplement: Supplementary file 1 [file DataSheet1.ZIP › PathWalker/InvKinDyn/code/build/CMakeFiles/compute_id.dir/CXX.includecache]

#IncludeRegexLine: ^[ 	]*#[ 	]*(include|import)[ 	]*[<"]([^">]+)([">])

#IncludeRegexScan: ^.*$

#IncludeRegexComplain: ^$

#IncludeRegexTransform: 

/home/manish/Desktop/PathWalkerCodeUpload/InvKinDyn/code/addons/luamodel/luamodel.h
rbdl/rbdl_config.h
-

/home/manish/Desktop/PathWalkerCodeUpload/InvKinDyn/code/addons/luamodel/luatables.h
iostream
-
assert.h
-
cstdlib
-
string
-
vector
-
rbdl/rbdl_config.h
-

/home/manish/Desktop/PathWalkerCodeUpload/InvKinDyn/code/compute_id.cc
vector
-
string
-
cstring
-
iostream
-
fstream
-
cmath
-
cstdlib
-
stdio.h
-
stdlib.h
-
boost/tokenizer.hpp
-
boost/lexical_cast.hpp
-
boost/algorithm/string.hpp
-
btkAcquisitionFileReader.h
-
btkAcquisition.h
-
btkForcePlatformsExtractor.h
-
btkGroundReactionWrenchFilter.h
-
btkProcessObject.h
/home/manish/Desktop/PathWalkerCodeUpload/InvKinDyn/code/btkProcessObject.h
btkForcePlatformCollection.h
/home/manish/Desktop/PathWalkerCodeUpload/InvKinDyn/code/btkForcePlatformCollection.h
btkForcePlatformTypes.h
/home/manish/Desktop/PathWalkerCodeUpload/InvKinDyn/code/btkForcePlatformTypes.h
btkMergeAcquisitionFilter.h
-
btkAcquisitionUnitConverter.h
-
btkConfigure.h
-
btkMetaData.h
/home/manish/Desktop/PathWalkerCodeUpload/InvKinDyn/code/btkMetaData.h
btkConvert.h
/home/manish/Desktop/PathWalkerCodeUpload/InvKinDyn/code/btkConvert.h
btkMacro.h
-
rbdl/rbdl.h
-
rbdl/Logging.h
/home/manish/Desktop/PathWalkerCodeUpload/InvKinDyn/code/rbdl/Logging.h
addons/luamodel/luamodel.h
/home/manish/Desktop/PathWalkerCodeUpload/InvKinDyn/code/addons/luamodel/luamodel.h
addons/luamodel/luatables.h
/home/manish/Desktop/PathWalkerCodeUpload/InvKinDyn/code/addons/luamodel/luatables.h
algorithm
-

/home/manish/installed/include/rbdl/Body.h
rbdl/rbdl_math.h
/home/manish/installed/include/rbdl/rbdl/rbdl_math.h
rbdl/rbdl_mathutils.h
/home/manish/installed/include/rbdl/rbdl/rbdl_mathutils.h
assert.h
-
iostream
-
rbdl/Logging.h
/home/manish/installed/include/rbdl/rbdl/Logging.h

/home/manish/installed/include/rbdl/Constraints.h
rbdl/rbdl_math.h
-
rbdl/rbdl_mathutils.h
-

/home/manish/installed/include/rbdl/Dynamics.h
assert.h
-
iostream
-
rbdl/rbdl_math.h
/home/manish/installed/include/rbdl/rbdl/rbdl_math.h
rbdl/rbdl_mathutils.h
/home/manish/installed/include/rbdl/rbdl/rbdl_mathutils.h
rbdl/Logging.h
/home/manish/installed/include/rbdl/rbdl/Logging.h

/home/manish/installed/include/rbdl/Joint.h
rbdl/rbdl_math.h
/home/manish/installed/include/rbdl/rbdl/rbdl_math.h
assert.h
-
iostream
-
rbdl/Logging.h
/home/manish/installed/include/rbdl/rbdl/Logging.h

/home/manish/installed/include/rbdl/Kinematics.h
rbdl/rbdl_math.h
/home/manish/installed/include/rbdl/rbdl/rbdl_math.h
assert.h
-
iostream
-
rbdl/Logging.h
/home/manish/installed/include/rbdl/rbdl/Logging.h

/home/manish/installed/include/rbdl/Logging.h
sstream
-
rbdl/rbdl_config.h
-

/home/manish/installed/include/rbdl/Model.h
rbdl/rbdl_math.h
/home/manish/installed/include/rbdl/rbdl/rbdl_math.h
map
-
list
-
assert.h
-
iostream
-
limits
-
cstring
-
rbdl/Logging.h
/home/manish/installed/include/rbdl/rbdl/Logging.h
rbdl/Joint.h
/home/manish/installed/include/rbdl/rbdl/Joint.h
rbdl/Body.h
/home/manish/installed/include/rbdl/rbdl/Body.h

/home/manish/installed/include/rbdl/Quaternion.h
cmath
-

/home/manish/installed/include/rbdl/SpatialAlgebraOperators.h
iostream
-
cmath
-

/home/manish/installed/include/rbdl/rbdl.h
rbdl/rbdl_math.h
/home/manish/installed/include/rbdl/rbdl/rbdl_math.h
rbdl/rbdl_mathutils.h
/home/manish/installed/include/rbdl/rbdl/rbdl_mathutils.h
rbdl/Logging.h
/home/manish/installed/include/rbdl/rbdl/Logging.h
rbdl/Body.h
/home/manish/installed/include/rbdl/rbdl/Body.h
rbdl/Model.h
/home/manish/installed/include/rbdl/rbdl/Model.h
rbdl/Dynamics.h
/home/manish/installed/include/rbdl/rbdl/Dynamics.h
rbdl/Joint.h
/home/manish/installed/include/rbdl/rbdl/Joint.h
rbdl/Kinematics.h
/home/manish/installed/include/rbdl/rbdl/Kinematics.h
rbdl/Constraints.h
/home/manish/installed/include/rbdl/rbdl/Constraints.h
rbdl/rbdl_utils.h
/home/manish/installed/include/rbdl/rbdl/rbdl_utils.h

/home/manish/installed/include/rbdl/rbdl_config.h

/home/manish/installed/include/rbdl/rbdl_eigenmath.h

/home/manish/installed/include/rbdl/rbdl_math.h
rbdl/rbdl_config.h
/home/manish/installed/include/rbdl/rbdl/rbdl_config.h
rbdl/SimpleMath/SimpleMathFixed.h
/home/manish/installed/include/rbdl/rbdl/SimpleMath/SimpleMathFixed.h
rbdl/SimpleMath/SimpleMathDynamic.h
/home/manish/installed/include/rbdl/rbdl/SimpleMath/SimpleMathDynamic.h
rbdl/SimpleMath/SimpleMathMixed.h
/home/manish/installed/include/rbdl/rbdl/SimpleMath/SimpleMathMixed.h
rbdl/SimpleMath/SimpleMathQR.h
/home/manish/installed/include/rbdl/rbdl/SimpleMath/SimpleMathQR.h
rbdl/SimpleMath/SimpleMathCholesky.h
/home/manish/installed/include/rbdl/rbdl/SimpleMath/SimpleMathCholesky.h
rbdl/SimpleMath/SimpleMathCommaInitializer.h
/home/manish/installed/include/rbdl/rbdl/SimpleMath/SimpleMathCommaInitializer.h
rbdl/SimpleMath/SimpleMathMap.h
/home/manish/installed/include/rbdl/rbdl/SimpleMath/SimpleMathMap.h
vector
-
Eigen/Dense
-
Eigen/StdVector
-
Eigen/QR
-
rbdl/rbdl_eigenmath.h
/home/manish/installed/include/rbdl/rbdl/rbdl_eigenmath.h
rbdl/Quaternion.h
/home/manish/installed/include/rbdl/rbdl/Quaternion.h
rbdl/SpatialAlgebraOperators.h
/home/manish/installed/include/rbdl/rbdl/SpatialAlgebraOperators.h

/home/manish/installed/include/rbdl/rbdl_mathutils.h
assert.h
-
cmath
-
rbdl/rbdl_math.h
/home/manish/installed/include/rbdl/rbdl/rbdl_math.h

/home/manish/installed/include/rbdl/rbdl_utils.h
string
-
rbdl/rbdl_config.h
-
rbdl/rbdl_math.h
-

/usr/local/include/btk-0.3dev/BasicFilters/btkAcquisitionUnitConverter.h
btkProcessObject.h
/usr/local/include/btk-0.3dev/BasicFilters/btkProcessObject.h
btkAcquisition.h
/usr/local/include/btk-0.3dev/BasicFilters/btkAcquisition.h

/usr/local/include/btk-0.3dev/BasicFilters/btkForcePlatformWrenchFilter.h
btkProcessObject.h
/usr/local/include/btk-0.3dev/BasicFilters/btkProcessObject.h
btkForcePlatformCollection.h
/usr/local/include/btk-0.3dev/BasicFilters/btkForcePlatformCollection.h
btkForcePlatformTypes.h
/usr/local/include/btk-0.3dev/BasicFilters/btkForcePlatformTypes.h
btkWrenchCollection.h
/usr/local/include/btk-0.3dev/BasicFilters/btkWrenchCollection.h
Eigen/Geometry
-

/usr/local/include/btk-0.3dev/BasicFilters/btkForcePlatformsExtractor.h
btkProcessObject.h
/usr/local/include/btk-0.3dev/BasicFilters/btkProcessObject.h
btkAcquisition.h
/usr/local/include/btk-0.3dev/BasicFilters/btkAcquisition.h
btkForcePlatformCollection.h
/usr/local/include/btk-0.3dev/BasicFilters/btkForcePlatformCollection.h
btkForcePlatformTypes.h
/usr/local/include/btk-0.3dev/BasicFilters/btkForcePlatformTypes.h

/usr/local/include/btk-0.3dev/BasicFilters/btkGroundReactionWrenchFilter.h
btkForcePlatformWrenchFilter.h
/usr/local/include/btk-0.3dev/BasicFilters/btkForcePlatformWrenchFilter.h
btkForcePlatformCollection.h
/usr/local/include/btk-0.3dev/BasicFilters/btkForcePlatformCollection.h
btkForcePlatformTypes.h
/usr/local/include/btk-0.3dev/BasicFilters/btkForcePlatformTypes.h
btkWrenchCollection.h
/usr/local/include/btk-0.3dev/BasicFilters/btkWrenchCollection.h

/usr/local/include/btk-0.3dev/BasicFilters/btkMergeAcquisitionFilter.h
btkProcessObject.h
/usr/local/include/btk-0.3dev/BasicFilters/btkProcessObject.h
btkAcquisition.h
/usr/local/include/btk-0.3dev/BasicFilters/btkAcquisition.h
map
-

/usr/local/include/btk-0.3dev/Common/btkAcquisition.h
btkDataObject.h
/usr/local/include/btk-0.3dev/Common/btkDataObject.h
btkMetaData.h
/usr/local/include/btk-0.3dev/Common/btkMetaData.h
btkEventCollection.h
/usr/local/include/btk-0.3dev/Common/btkEventCollection.h
btkPointCollection.h
/usr/local/include/btk-0.3dev/Common/btkPointCollection.h
btkAnalogCollection.h
/usr/local/include/btk-0.3dev/Common/btkAnalogCollection.h
list
-

/usr/local/include/btk-0.3dev/Common/btkAnalog.h
btkMeasure.h
/usr/local/include/btk-0.3dev/Common/btkMeasure.h

/usr/local/include/btk-0.3dev/Common/btkAnalogCollection.h
btkCollection.h
/usr/local/include/btk-0.3dev/Common/btkCollection.h
btkAnalog.h
/usr/local/include/btk-0.3dev/Common/btkAnalog.h

/usr/local/include/btk-0.3dev/Common/btkCollection.h
btkDataObject.h
/usr/local/include/btk-0.3dev/Common/btkDataObject.h
btkException.h
/usr/local/include/btk-0.3dev/Common/btkException.h
btkLogger.h
/usr/local/include/btk-0.3dev/Common/btkLogger.h
list
-

/usr/local/include/btk-0.3dev/Common/btkConvert.h
btkException.h
/usr/local/include/btk-0.3dev/Common/btkException.h
sstream
-
string
-
vector
-
iomanip
-
limits
-
Utilities/stdint.h
/usr/local/include/btk-0.3dev/Common/Utilities/stdint.h
stdint.h
-

/usr/local/include/btk-0.3dev/Common/btkDataObject.h
btkObject.h
/usr/local/include/btk-0.3dev/Common/btkObject.h
btkNullPtr.h
/usr/local/include/btk-0.3dev/Common/btkNullPtr.h
list
-
string
-

/usr/local/include/btk-0.3dev/Common/btkEvent.h
btkDataObject.h
/usr/local/include/btk-0.3dev/Common/btkDataObject.h
string
-

/usr/local/include/btk-0.3dev/Common/btkEventCollection.h
btkCollection.h
/usr/local/include/btk-0.3dev/Common/btkCollection.h
btkEvent.h
/usr/local/include/btk-0.3dev/Common/btkEvent.h

/usr/local/include/btk-0.3dev/Common/btkException.h
stdexcept
-
string
-

/usr/local/include/btk-0.3dev/Common/btkForcePlatform.h
btkAnalogCollection.h
/usr/local/include/btk-0.3dev/Common/btkAnalogCollection.h
btkException.h
/usr/local/include/btk-0.3dev/Common/btkException.h

/usr/local/include/btk-0.3dev/Common/btkForcePlatformCollection.h
btkCollection.h
/usr/local/include/btk-0.3dev/Common/btkCollection.h
btkForcePlatform.h
/usr/local/include/btk-0.3dev/Common/btkForcePlatform.h

/usr/local/include/btk-0.3dev/Common/btkForcePlatformTypes.h
btkForcePlatform.h
/usr/local/include/btk-0.3dev/Common/btkForcePlatform.h

/usr/local/include/btk-0.3dev/Common/btkLogger.h
btkSharedPtr.h
/usr/local/include/btk-0.3dev/Common/btkSharedPtr.h
btkMacro.h
/usr/local/include/btk-0.3dev/Common/btkMacro.h
fstream
-
string
-

/usr/local/include/btk-0.3dev/Common/btkMacro.h
cstring
-

/usr/local/include/btk-0.3dev/Common/btkMeasure.h
btkDataObject.h
/usr/local/include/btk-0.3dev/Common/btkDataObject.h
btkLogger.h
/usr/local/include/btk-0.3dev/Common/btkLogger.h
Eigen/Core
-
string
-

/usr/local/include/btk-0.3dev/Common/btkMetaData.h
btkDataObject.h
/usr/local/include/btk-0.3dev/Common/btkDataObject.h
btkMetaDataInfo.h
/usr/local/include/btk-0.3dev/Common/btkMetaDataInfo.h
list
-

/usr/local/include/btk-0.3dev/Common/btkMetaDataInfo.h
btkSharedPtr.h
/usr/local/include/btk-0.3dev/Common/btkSharedPtr.h
btkNullPtr.h
/usr/local/include/btk-0.3dev/Common/btkNullPtr.h
string
-
vector
-
Utilities/stdint.h
/usr/local/include/btk-0.3dev/Common/Utilities/stdint.h
stdint.h
-

/usr/local/include/btk-0.3dev/Common/btkNullPtr.h
btkSharedPtr.h
/usr/local/include/btk-0.3dev/Common/btkSharedPtr.h
btkMacro.h
/usr/local/include/btk-0.3dev/Common/btkMacro.h

/usr/local/include/btk-0.3dev/Common/btkObject.h
btkSharedPtr.h
/usr/local/include/btk-0.3dev/Common/btkSharedPtr.h

/usr/local/include/btk-0.3dev/Common/btkPoint.h
btkMeasure.h
/usr/local/include/btk-0.3dev/Common/btkMeasure.h

/usr/local/include/btk-0.3dev/Common/btkPointCollection.h
btkCollection.h
/usr/local/include/btk-0.3dev/Common/btkCollection.h
btkPoint.h
/usr/local/include/btk-0.3dev/Common/btkPoint.h

/usr/local/include/btk-0.3dev/Common/btkProcessObject.h
btkObject.h
/usr/local/include/btk-0.3dev/Common/btkObject.h
btkDataObject.h
/usr/local/include/btk-0.3dev/Common/btkDataObject.h
vector
-

/usr/local/include/btk-0.3dev/Common/btkSharedPtr.h
btkConfigure.h
/usr/local/include/btk-0.3dev/Common/btkConfigure.h
tr1/memory
-
memory
-
memory
-
boost/memory.hpp
-
boost/tr1/memory.hpp
-

/usr/local/include/btk-0.3dev/Common/btkWrench.h
btkDataObject.h
/usr/local/include/btk-0.3dev/Common/btkDataObject.h
btkPoint.h
/usr/local/include/btk-0.3dev/Common/btkPoint.h

/usr/local/include/btk-0.3dev/Common/btkWrenchCollection.h
btkCollection.h
/usr/local/include/btk-0.3dev/Common/btkCollection.h
btkWrench.h
/usr/local/include/btk-0.3dev/Common/btkWrench.h

/usr/local/include/btk-0.3dev/IO/btkAcquisitionFileIO.h
btkAcquisition.h
/usr/local/include/btk-0.3dev/IO/btkAcquisition.h
string
-

/usr/local/include/btk-0.3dev/IO/btkAcquisitionFileReader.h
btkException.h
/usr/local/include/btk-0.3dev/IO/btkException.h
btkProcessObject.h
/usr/local/include/btk-0.3dev/IO/btkProcessObject.h
btkAcquisition.h
/usr/local/include/btk-0.3dev/IO/btkAcquisition.h
btkAcquisitionFileIO.h
/usr/local/include/btk-0.3dev/IO/btkAcquisitionFileIO.h

/usr/local/include/btk-0.3dev/Utilities/Eigen/Cholesky
Core
/usr/local/include/btk-0.3dev/Utilities/Eigen/Core
src/Core/util/DisableStupidWarnings.h
/usr/local/include/btk-0.3dev/Utilities/Eigen/src/Core/util/DisableStupidWarnings.h
src/misc/Solve.h
/usr/local/include/btk-0.3dev/Utilities/Eigen/src/misc/Solve.h
src/Cholesky/LLT.h
/usr/local/include/btk-0.3dev/Utilities/Eigen/src/Cholesky/LLT.h
src/Cholesky/LDLT.h
/usr/local/include/btk-0.3dev/Utilities/Eigen/src/Cholesky/LDLT.h
src/Cholesky/LLT_MKL.h
/usr/local/include/btk-0.3dev/Utilities/Eigen/src/Cholesky/LLT_MKL.h
src/Core/util/ReenableStupidWarnings.h
/usr/local/include/btk-0.3dev/Utilities/Eigen/src/Core/util/ReenableStupidWarnings.h

/usr/local/include/btk-0.3dev/Utilities/Eigen/Core
src/Core/util/DisableStupidWarnings.h
/usr/local/include/btk-0.3dev/Utilities/Eigen/src/Core/util/DisableStupidWarnings.h
src/Core/util/Macros.h
/usr/local/include/btk-0.3dev/Utilities/Eigen/src/Core/util/Macros.h
complex
-
src/Core/util/MKL_support.h
/usr/local/include/btk-0.3dev/Utilities/Eigen/src/Core/util/MKL_support.h
malloc.h
-
immintrin.h
-
emmintrin.h
-
xmmintrin.h
-
pmmintrin.h
-
tmmintrin.h
-
smmintrin.h
-
nmmintrin.h
-
altivec.h
-
arm_neon.h
-
omp.h
-
cerrno
-
cstddef
-
cstdlib
-
cmath
-
cassert
-
functional
-
iosfwd
-
cstring
-
string
-
limits
-
climits
-
algorithm
-
iostream
-
intrin.h
-
new
-
src/Core/util/Constants.h
/usr/local/include/btk-0.3dev/Utilities/Eigen/src/Core/util/Constants.h
src/Core/util/ForwardDeclarations.h
/usr/local/include/btk-0.3dev/Utilities/Eigen/src/Core/util/ForwardDeclarations.h
src/Core/util/Meta.h
/usr/local/include/btk-0.3dev/Utilities/Eigen/src/Core/util/Meta.h
src/Core/util/StaticAssert.h
/usr/local/include/btk-0.3dev/Utilities/Eigen/src/Core/util/StaticAssert.h
src/Core/util/XprHelper.h
/usr/local/include/btk-0.3dev/Utilities/Eigen/src/Core/util/XprHelper.h
src/Core/util/Memory.h
/usr/local/include/btk-0.3dev/Utilities/Eigen/src/Core/util/Memory.h
src/Core/NumTraits.h
/usr/local/include/btk-0.3dev/Utilities/Eigen/src/Core/NumTraits.h
src/Core/MathFunctions.h
/usr/local/include/btk-0.3dev/Utilities/Eigen/src/Core/MathFunctions.h
src/Core/GenericPacketMath.h
/usr/local/include/btk-0.3dev/Utilities/Eigen/src/Core/GenericPacketMath.h
src/Core/arch/SSE/PacketMath.h
/usr/local/include/btk-0.3dev/Utilities/Eigen/src/Core/arch/SSE/PacketMath.h
src/Core/arch/SSE/MathFunctions.h
/usr/local/include/btk-0.3dev/Utilities/Eigen/src/Core/arch/SSE/MathFunctions.h
src/Core/arch/SSE/Complex.h
/usr/local/include/btk-0.3dev/Utilities/Eigen/src/Core/arch/SSE/Complex.h
src/Core/arch/AltiVec/PacketMath.h
/usr/local/include/btk-0.3dev/Utilities/Eigen/src/Core/arch/AltiVec/PacketMath.h
src/Core/arch/AltiVec/Complex.h
/usr/local/include/btk-0.3dev/Utilities/Eigen/src/Core/arch/AltiVec/Complex.h
src/Core/arch/NEON/PacketMath.h
/usr/local/include/btk-0.3dev/Utilities/Eigen/src/Core/arch/NEON/PacketMath.h
src/Core/arch/NEON/Complex.h
/usr/local/include/btk-0.3dev/Utilities/Eigen/src/Core/arch/NEON/Complex.h
src/Core/arch/Default/Settings.h
/usr/local/include/btk-0.3dev/Utilities/Eigen/src/Core/arch/Default/Settings.h
src/Core/Functors.h
/usr/local/include/btk-0.3dev/Utilities/Eigen/src/Core/Functors.h
src/Core/DenseCoeffsBase.h
/usr/local/include/btk-0.3dev/Utilities/Eigen/src/Core/DenseCoeffsBase.h
src/Core/DenseBase.h
/usr/local/include/btk-0.3dev/Utilities/Eigen/src/Core/DenseBase.h
src/Core/MatrixBase.h
/usr/local/include/btk-0.3dev/Utilities/Eigen/src/Core/MatrixBase.h
src/Core/EigenBase.h
/usr/local/include/btk-0.3dev/Utilities/Eigen/src/Core/EigenBase.h
src/Core/Assign.h
/usr/local/include/btk-0.3dev/Utilities/Eigen/src/Core/Assign.h
src/Core/util/BlasUtil.h
/usr/local/include/btk-0.3dev/Utilities/Eigen/src/Core/util/BlasUtil.h
src/Core/DenseStorage.h
/usr/local/include/btk-0.3dev/Utilities/Eigen/src/Core/DenseStorage.h
src/Core/NestByValue.h
/usr/local/include/btk-0.3dev/Utilities/Eigen/src/Core/NestByValue.h
src/Core/ForceAlignedAccess.h
/usr/local/include/btk-0.3dev/Utilities/Eigen/src/Core/ForceAlignedAccess.h
src/Core/ReturnByValue.h
/usr/local/include/btk-0.3dev/Utilities/Eigen/src/Core/ReturnByValue.h
src/Core/NoAlias.h
/usr/local/include/btk-0.3dev/Utilities/Eigen/src/Core/NoAlias.h
src/Core/PlainObjectBase.h
/usr/local/include/btk-0.3dev/Utilities/Eigen/src/Core/PlainObjectBase.h
src/Core/Matrix.h
/usr/local/include/btk-0.3dev/Utilities/Eigen/src/Core/Matrix.h
src/Core/Array.h
/usr/local/include/btk-0.3dev/Utilities/Eigen/src/Core/Array.h
src/Core/CwiseBinaryOp.h
/usr/local/include/btk-0.3dev/Utilities/Eigen/src/Core/CwiseBinaryOp.h
src/Core/CwiseUnaryOp.h
/usr/local/include/btk-0.3dev/Utilities/Eigen/src/Core/CwiseUnaryOp.h
src/Core/CwiseNullaryOp.h
/usr/local/include/btk-0.3dev/Utilities/Eigen/src/Core/CwiseNullaryOp.h
src/Core/CwiseUnaryView.h
/usr/local/include/btk-0.3dev/Utilities/Eigen/src/Core/CwiseUnaryView.h
src/Core/SelfCwiseBinaryOp.h
/usr/local/include/btk-0.3dev/Utilities/Eigen/src/Core/SelfCwiseBinaryOp.h
src/Core/Dot.h
/usr/local/include/btk-0.3dev/Utilities/Eigen/src/Core/Dot.h
src/Core/StableNorm.h
/usr/local/include/btk-0.3dev/Utilities/Eigen/src/Core/StableNorm.h
src/Core/MapBase.h
/usr/local/include/btk-0.3dev/Utilities/Eigen/src/Core/MapBase.h
src/Core/Stride.h
/usr/local/include/btk-0.3dev/Utilities/Eigen/src/Core/Stride.h
src/Core/Map.h
/usr/local/include/btk-0.3dev/Utilities/Eigen/src/Core/Map.h
src/Core/Block.h
/usr/local/include/btk-0.3dev/Utilities/Eigen/src/Core/Block.h
src/Core/VectorBlock.h
/usr/local/include/btk-0.3dev/Utilities/Eigen/src/Core/VectorBlock.h
src/Core/Ref.h
/usr/local/include/btk-0.3dev/Utilities/Eigen/src/Core/Ref.h
src/Core/Transpose.h
/usr/local/include/btk-0.3dev/Utilities/Eigen/src/Core/Transpose.h
src/Core/DiagonalMatrix.h
/usr/local/include/btk-0.3dev/Utilities/Eigen/src/Core/DiagonalMatrix.h
src/Core/Diagonal.h
/usr/local/include/btk-0.3dev/Utilities/Eigen/src/Core/Diagonal.h
src/Core/DiagonalProduct.h
/usr/local/include/btk-0.3dev/Utilities/Eigen/src/Core/DiagonalProduct.h
src/Core/PermutationMatrix.h
/usr/local/include/btk-0.3dev/Utilities/Eigen/src/Core/PermutationMatrix.h
src/Core/Transpositions.h
/usr/local/include/btk-0.3dev/Utilities/Eigen/src/Core/Transpositions.h
src/Core/Redux.h
/usr/local/include/btk-0.3dev/Utilities/Eigen/src/Core/Redux.h
src/Core/Visitor.h
/usr/local/include/btk-0.3dev/Utilities/Eigen/src/Core/Visitor.h
src/Core/Fuzzy.h
/usr/local/include/btk-0.3dev/Utilities/Eigen/src/Core/Fuzzy.h
src/Core/IO.h
/usr/local/include/btk-0.3dev/Utilities/Eigen/src/Core/IO.h
src/Core/Swap.h
/usr/local/include/btk-0.3dev/Utilities/Eigen/src/Core/Swap.h
src/Core/CommaInitializer.h
/usr/local/include/btk-0.3dev/Utilities/Eigen/src/Core/CommaInitializer.h
src/Core/Flagged.h
/usr/local/include/btk-0.3dev/Utilities/Eigen/src/Core/Flagged.h
src/Core/ProductBase.h
/usr/local/include/btk-0.3dev/Utilities/Eigen/src/Core/ProductBase.h
src/Core/GeneralProduct.h
/usr/local/include/btk-0.3dev/Utilities/Eigen/src/Core/GeneralProduct.h
src/Core/TriangularMatrix.h
/usr/local/include/btk-0.3dev/Utilities/Eigen/src/Core/TriangularMatrix.h
src/Core/SelfAdjointView.h
/usr/local/include/btk-0.3dev/Utilities/Eigen/src/Core/SelfAdjointView.h
src/Core/products/GeneralBlockPanelKernel.h
/usr/local/include/btk-0.3dev/Utilities/Eigen/src/Core/products/GeneralBlockPanelKernel.h
src/Core/products/Parallelizer.h
/usr/local/include/btk-0.3dev/Utilities/Eigen/src/Core/products/Parallelizer.h
src/Core/products/CoeffBasedProduct.h
/usr/local/include/btk-0.3dev/Utilities/Eigen/src/Core/products/CoeffBasedProduct.h
src/Core/products/GeneralMatrixVector.h
/usr/local/include/btk-0.3dev/Utilities/Eigen/src/Core/products/GeneralMatrixVector.h
src/Core/products/GeneralMatrixMatrix.h
/usr/local/include/btk-0.3dev/Utilities/Eigen/src/Core/products/GeneralMatrixMatrix.h
src/Core/SolveTriangular.h
/usr/local/include/btk-0.3dev/Utilities/Eigen/src/Core/SolveTriangular.h
src/Core/products/GeneralMatrixMatrixTriangular.h
/usr/local/include/btk-0.3dev/Utilities/Eigen/src/Core/products/GeneralMatrixMatrixTriangular.h
src/Core/products/SelfadjointMatrixVector.h
/usr/local/include/btk-0.3dev/Utilities/Eigen/src/Core/products/SelfadjointMatrixVector.h
src/Core/products/SelfadjointMatrixMatrix.h
/usr/local/include/btk-0.3dev/Utilities/Eigen/src/Core/products/SelfadjointMatrixMatrix.h
src/Core/products/SelfadjointProduct.h
/usr/local/include/btk-0.3dev/Utilities/Eigen/src/Core/products/SelfadjointProduct.h
src/Core/products/SelfadjointRank2Update.h
/usr/local/include/btk-0.3dev/Utilities/Eigen/src/Core/products/SelfadjointRank2Update.h
src/Core/products/TriangularMatrixVector.h
/usr/local/include/btk-0.3dev/Utilities/Eigen/src/Core/products/TriangularMatrixVector.h
src/Core/products/TriangularMatrixMatrix.h
/usr/local/include/btk-0.3dev/Utilities/Eigen/src/Core/products/TriangularMatrixMatrix.h
src/Core/products/TriangularSolverMatrix.h
/usr/local/include/btk-0.3dev/Utilities/Eigen/src/Core/products/TriangularSolverMatrix.h
src/Core/products/TriangularSolverVector.h
/usr/local/include/btk-0.3dev/Utilities/Eigen/src/Core/products/TriangularSolverVector.h
src/Core/BandMatrix.h
/usr/local/include/btk-0.3dev/Utilities/Eigen/src/Core/BandMatrix.h
src/Core/CoreIterators.h
/usr/local/include/btk-0.3dev/Utilities/Eigen/src/Core/CoreIterators.h
src/Core/BooleanRedux.h
/usr/local/include/btk-0.3dev/Utilities/Eigen/src/Core/BooleanRedux.h
src/Core/Select.h
/usr/local/include/btk-0.3dev/Utilities/Eigen/src/Core/Select.h
src/Core/VectorwiseOp.h
/usr/local/include/btk-0.3dev/Utilities/Eigen/src/Core/VectorwiseOp.h
src/Core/Random.h
/usr/local/include/btk-0.3dev/Utilities/Eigen/src/Core/Random.h
src/Core/Replicate.h
/usr/local/include/btk-0.3dev/Utilities/Eigen/src/Core/Replicate.h
src/Core/Reverse.h
/usr/local/include/btk-0.3dev/Utilities/Eigen/src/Core/Reverse.h
src/Core/ArrayBase.h
/usr/local/include/btk-0.3dev/Utilities/Eigen/src/Core/ArrayBase.h
src/Core/ArrayWrapper.h
/usr/local/include/btk-0.3dev/Utilities/Eigen/src/Core/ArrayWrapper.h
src/Core/products/GeneralMatrixMatrix_MKL.h
/usr/local/include/btk-0.3dev/Utilities/Eigen/src/Core/products/GeneralMatrixMatrix_MKL.h
src/Core/products/GeneralMatrixVector_MKL.h
/usr/local/include/btk-0.3dev/Utilities/Eigen/src/Core/products/GeneralMatrixVector_MKL.h
src/Core/products/GeneralMatrixMatrixTriangular_MKL.h
/usr/local/include/btk-0.3dev/Utilities/Eigen/src/Core/products/GeneralMatrixMatrixTriangular_MKL.h
src/Core/products/SelfadjointMatrixMatrix_MKL.h
/usr/local/include/btk-0.3dev/Utilities/Eigen/src/Core/products/SelfadjointMatrixMatrix_MKL.h
src/Core/products/SelfadjointMatrixVector_MKL.h
/usr/local/include/btk-0.3dev/Utilities/Eigen/src/Core/products/SelfadjointMatrixVector_MKL.h
src/Core/products/TriangularMatrixMatrix_MKL.h
/usr/local/include/btk-0.3dev/Utilities/Eigen/src/Core/products/TriangularMatrixMatrix_MKL.h
src/Core/products/TriangularMatrixVector_MKL.h
/usr/local/include/btk-0.3dev/Utilities/Eigen/src/Core/products/TriangularMatrixVector_MKL.h
src/Core/products/TriangularSolverMatrix_MKL.h
/usr/local/include/btk-0.3dev/Utilities/Eigen/src/Core/products/TriangularSolverMatrix_MKL.h
src/Core/Assign_MKL.h
/usr/local/include/btk-0.3dev/Utilities/Eigen/src/Core/Assign_MKL.h
src/Core/GlobalFunctions.h
/usr/local/include/btk-0.3dev/Utilities/Eigen/src/Core/GlobalFunctions.h
src/Core/util/ReenableStupidWarnings.h
/usr/local/include/btk-0.3dev/Utilities/Eigen/src/Core/util/ReenableStupidWarnings.h
Eigen2Support
/usr/local/include/btk-0.3dev/Utilities/Eigen/Eigen2Support

/usr/local/include/btk-0.3dev/Utilities/Eigen/Dense
Core
/usr/local/include/btk-0.3dev/Utilities/Eigen/Core
LU
/usr/local/include/btk-0.3dev/Utilities/Eigen/LU
Cholesky
/usr/local/include/btk-0.3dev/Utilities/Eigen/Cholesky
QR
/usr/local/include/btk-0.3dev/Utilities/Eigen/QR
SVD
/usr/local/include/btk-0.3dev/Utilities/Eigen/SVD
Geometry
/usr/local/include/btk-0.3dev/Utilities/Eigen/Geometry
Eigenvalues
/usr/local/include/btk-0.3dev/Utilities/Eigen/Eigenvalues

/usr/local/include/btk-0.3dev/Utilities/Eigen/Eigen2Support
src/Core/util/DisableStupidWarnings.h
/usr/local/include/btk-0.3dev/Utilities/Eigen/src/Core/util/DisableStupidWarnings.h
src/Eigen2Support/Macros.h
/usr/local/include/btk-0.3dev/Utilities/Eigen/src/Eigen2Support/Macros.h
src/Eigen2Support/Memory.h
/usr/local/include/btk-0.3dev/Utilities/Eigen/src/Eigen2Support/Memory.h
src/Eigen2Support/Meta.h
/usr/local/include/btk-0.3dev/Utilities/Eigen/src/Eigen2Support/Meta.h
src/Eigen2Support/Lazy.h
/usr/local/include/btk-0.3dev/Utilities/Eigen/src/Eigen2Support/Lazy.h
src/Eigen2Support/Cwise.h
/usr/local/include/btk-0.3dev/Utilities/Eigen/src/Eigen2Support/Cwise.h
src/Eigen2Support/CwiseOperators.h
/usr/local/include/btk-0.3dev/Utilities/Eigen/src/Eigen2Support/CwiseOperators.h
src/Eigen2Support/TriangularSolver.h
/usr/local/include/btk-0.3dev/Utilities/Eigen/src/Eigen2Support/TriangularSolver.h
src/Eigen2Support/Block.h
/usr/local/include/btk-0.3dev/Utilities/Eigen/src/Eigen2Support/Block.h
src/Eigen2Support/VectorBlock.h
/usr/local/include/btk-0.3dev/Utilities/Eigen/src/Eigen2Support/VectorBlock.h
src/Eigen2Support/Minor.h
/usr/local/include/btk-0.3dev/Utilities/Eigen/src/Eigen2Support/Minor.h
src/Eigen2Support/MathFunctions.h
/usr/local/include/btk-0.3dev/Utilities/Eigen/src/Eigen2Support/MathFunctions.h
src/Core/util/ReenableStupidWarnings.h
/usr/local/include/btk-0.3dev/Utilities/Eigen/src/Core/util/ReenableStupidWarnings.h
iostream
-

/usr/local/include/btk-0.3dev/Utilities/Eigen/Eigenvalues
Core
/usr/local/include/btk-0.3dev/Utilities/Eigen/Core
src/Core/util/DisableStupidWarnings.h
/usr/local/include/btk-0.3dev/Utilities/Eigen/src/Core/util/DisableStupidWarnings.h
Cholesky
/usr/local/include/btk-0.3dev/Utilities/Eigen/Cholesky
Jacobi
/usr/local/include/btk-0.3dev/Utilities/Eigen/Jacobi
Householder
/usr/local/include/btk-0.3dev/Utilities/Eigen/Householder
LU
/usr/local/include/btk-0.3dev/Utilities/Eigen/LU
Geometry
/usr/local/include/btk-0.3dev/Utilities/Eigen/Geometry
src/Eigenvalues/Tridiagonalization.h
/usr/local/include/btk-0.3dev/Utilities/Eigen/src/Eigenvalues/Tridiagonalization.h
src/Eigenvalues/RealSchur.h
/usr/local/include/btk-0.3dev/Utilities/Eigen/src/Eigenvalues/RealSchur.h
src/Eigenvalues/EigenSolver.h
/usr/local/include/btk-0.3dev/Utilities/Eigen/src/Eigenvalues/EigenSolver.h
src/Eigenvalues/SelfAdjointEigenSolver.h
/usr/local/include/btk-0.3dev/Utilities/Eigen/src/Eigenvalues/SelfAdjointEigenSolver.h
src/Eigenvalues/GeneralizedSelfAdjointEigenSolver.h
/usr/local/include/btk-0.3dev/Utilities/Eigen/src/Eigenvalues/GeneralizedSelfAdjointEigenSolver.h
src/Eigenvalues/HessenbergDecomposition.h
/usr/local/include/btk-0.3dev/Utilities/Eigen/src/Eigenvalues/HessenbergDecomposition.h
src/Eigenvalues/ComplexSchur.h
/usr/local/include/btk-0.3dev/Utilities/Eigen/src/Eigenvalues/ComplexSchur.h
src/Eigenvalues/ComplexEigenSolver.h
/usr/local/include/btk-0.3dev/Utilities/Eigen/src/Eigenvalues/ComplexEigenSolver.h
src/Eigenvalues/RealQZ.h
/usr/local/include/btk-0.3dev/Utilities/Eigen/src/Eigenvalues/RealQZ.h
src/Eigenvalues/GeneralizedEigenSolver.h
/usr/local/include/btk-0.3dev/Utilities/Eigen/src/Eigenvalues/GeneralizedEigenSolver.h
src/Eigenvalues/MatrixBaseEigenvalues.h
/usr/local/include/btk-0.3dev/Utilities/Eigen/src/Eigenvalues/MatrixBaseEigenvalues.h
src/Eigenvalues/RealSchur_MKL.h
/usr/local/include/btk-0.3dev/Utilities/Eigen/src/Eigenvalues/RealSchur_MKL.h
src/Eigenvalues/ComplexSchur_MKL.h
/usr/local/include/btk-0.3dev/Utilities/Eigen/src/Eigenvalues/ComplexSchur_MKL.h
src/Eigenvalues/SelfAdjointEigenSolver_MKL.h
/usr/local/include/btk-0.3dev/Utilities/Eigen/src/Eigenvalues/SelfAdjointEigenSolver_MKL.h
src/Core/util/ReenableStupidWarnings.h
/usr/local/include/btk-0.3dev/Utilities/Eigen/src/Core/util/ReenableStupidWarnings.h

/usr/local/include/btk-0.3dev/Utilities/Eigen/Geometry
Core
/usr/local/include/btk-0.3dev/Utilities/Eigen/Core
src/Core/util/DisableStupidWarnings.h
/usr/local/include/btk-0.3dev/Utilities/Eigen/src/Core/util/DisableStupidWarnings.h
SVD
/usr/local/include/btk-0.3dev/Utilities/Eigen/SVD
LU
/usr/local/include/btk-0.3dev/Utilities/Eigen/LU
limits
-
src/Geometry/OrthoMethods.h
/usr/local/include/btk-0.3dev/Utilities/Eigen/src/Geometry/OrthoMethods.h
src/Geometry/EulerAngles.h
/usr/local/include/btk-0.3dev/Utilities/Eigen/src/Geometry/EulerAngles.h
src/Geometry/Homogeneous.h
/usr/local/include/btk-0.3dev/Utilities/Eigen/src/Geometry/Homogeneous.h
src/Geometry/RotationBase.h
/usr/local/include/btk-0.3dev/Utilities/Eigen/src/Geometry/RotationBase.h
src/Geometry/Rotation2D.h
/usr/local/include/btk-0.3dev/Utilities/Eigen/src/Geometry/Rotation2D.h
src/Geometry/Quaternion.h
/usr/local/include/btk-0.3dev/Utilities/Eigen/src/Geometry/Quaternion.h
src/Geometry/AngleAxis.h
/usr/local/include/btk-0.3dev/Utilities/Eigen/src/Geometry/AngleAxis.h
src/Geometry/Transform.h
/usr/local/include/btk-0.3dev/Utilities/Eigen/src/Geometry/Transform.h
src/Geometry/Translation.h
/usr/local/include/btk-0.3dev/Utilities/Eigen/src/Geometry/Translation.h
src/Geometry/Scaling.h
/usr/local/include/btk-0.3dev/Utilities/Eigen/src/Geometry/Scaling.h
src/Geometry/Hyperplane.h
/usr/local/include/btk-0.3dev/Utilities/Eigen/src/Geometry/Hyperplane.h
src/Geometry/ParametrizedLine.h
/usr/local/include/btk-0.3dev/Utilities/Eigen/src/Geometry/ParametrizedLine.h
src/Geometry/AlignedBox.h
/usr/local/include/btk-0.3dev/Utilities/Eigen/src/Geometry/AlignedBox.h
src/Geometry/Umeyama.h
/usr/local/include/btk-0.3dev/Utilities/Eigen/src/Geometry/Umeyama.h
src/Geometry/arch/Geometry_SSE.h
/usr/local/include/btk-0.3dev/Utilities/Eigen/src/Geometry/arch/Geometry_SSE.h
src/Eigen2Support/Geometry/All.h
/usr/local/include/btk-0.3dev/Utilities/Eigen/src/Eigen2Support/Geometry/All.h
src/Core/util/ReenableStupidWarnings.h
/usr/local/include/btk-0.3dev/Utilities/Eigen/src/Core/util/ReenableStupidWarnings.h

/usr/local/include/btk-0.3dev/Utilities/Eigen/Householder
Core
/usr/local/include/btk-0.3dev/Utilities/Eigen/Core
src/Core/util/DisableStupidWarnings.h
/usr/local/include/btk-0.3dev/Utilities/Eigen/src/Core/util/DisableStupidWarnings.h
src/Householder/Householder.h
/usr/local/include/btk-0.3dev/Utilities/Eigen/src/Householder/Householder.h
src/Householder/HouseholderSequence.h
/usr/local/include/btk-0.3dev/Utilities/Eigen/src/Householder/HouseholderSequence.h
src/Householder/BlockHouseholder.h
/usr/local/include/btk-0.3dev/Utilities/Eigen/src/Householder/BlockHouseholder.h
src/Core/util/ReenableStupidWarnings.h
/usr/local/include/btk-0.3dev/Utilities/Eigen/src/Core/util/ReenableStupidWarnings.h

/usr/local/include/btk-0.3dev/Utilities/Eigen/Jacobi
Core
/usr/local/include/btk-0.3dev/Utilities/Eigen/Core
src/Core/util/DisableStupidWarnings.h
/usr/local/include/btk-0.3dev/Utilities/Eigen/src/Core/util/DisableStupidWarnings.h
src/Jacobi/Jacobi.h
/usr/local/include/btk-0.3dev/Utilities/Eigen/src/Jacobi/Jacobi.h
src/Core/util/ReenableStupidWarnings.h
/usr/local/include/btk-0.3dev/Utilities/Eigen/src/Core/util/ReenableStupidWarnings.h

/usr/local/include/btk-0.3dev/Utilities/Eigen/LU
Core
/usr/local/include/btk-0.3dev/Utilities/Eigen/Core
src/Core/util/DisableStupidWarnings.h
/usr/local/include/btk-0.3dev/Utilities/Eigen/src/Core/util/DisableStupidWarnings.h
src/misc/Solve.h
/usr/local/include/btk-0.3dev/Utilities/Eigen/src/misc/Solve.h
src/misc/Kernel.h
/usr/local/include/btk-0.3dev/Utilities/Eigen/src/misc/Kernel.h
src/misc/Image.h
/usr/local/include/btk-0.3dev/Utilities/Eigen/src/misc/Image.h
src/LU/FullPivLU.h
/usr/local/include/btk-0.3dev/Utilities/Eigen/src/LU/FullPivLU.h
src/LU/PartialPivLU.h
/usr/local/include/btk-0.3dev/Utilities/Eigen/src/LU/PartialPivLU.h
src/LU/PartialPivLU_MKL.h
/usr/local/include/btk-0.3dev/Utilities/Eigen/src/LU/PartialPivLU_MKL.h
src/LU/Determinant.h
/usr/local/include/btk-0.3dev/Utilities/Eigen/src/LU/Determinant.h
src/LU/Inverse.h
/usr/local/include/btk-0.3dev/Utilities/Eigen/src/LU/Inverse.h
src/LU/arch/Inverse_SSE.h
/usr/local/include/btk-0.3dev/Utilities/Eigen/src/LU/arch/Inverse_SSE.h
src/Eigen2Support/LU.h
/usr/local/include/btk-0.3dev/Utilities/Eigen/src/Eigen2Support/LU.h
src/Core/util/ReenableStupidWarnings.h
/usr/local/include/btk-0.3dev/Utilities/Eigen/src/Core/util/ReenableStupidWarnings.h

/usr/local/include/btk-0.3dev/Utilities/Eigen/QR
Core
/usr/local/include/btk-0.3dev/Utilities/Eigen/Core
src/Core/util/DisableStupidWarnings.h
/usr/local/include/btk-0.3dev/Utilities/Eigen/src/Core/util/DisableStupidWarnings.h
Cholesky
/usr/local/include/btk-0.3dev/Utilities/Eigen/Cholesky
Jacobi
/usr/local/include/btk-0.3dev/Utilities/Eigen/Jacobi
Householder
/usr/local/include/btk-0.3dev/Utilities/Eigen/Householder
src/misc/Solve.h
/usr/local/include/btk-0.3dev/Utilities/Eigen/src/misc/Solve.h
src/QR/HouseholderQR.h
/usr/local/include/btk-0.3dev/Utilities/Eigen/src/QR/HouseholderQR.h
src/QR/FullPivHouseholderQR.h
/usr/local/include/btk-0.3dev/Utilities/Eigen/src/QR/FullPivHouseholderQR.h
src/QR/ColPivHouseholderQR.h
/usr/local/include/btk-0.3dev/Utilities/Eigen/src/QR/ColPivHouseholderQR.h
src/QR/HouseholderQR_MKL.h
/usr/local/include/btk-0.3dev/Utilities/Eigen/src/QR/HouseholderQR_MKL.h
src/QR/ColPivHouseholderQR_MKL.h
/usr/local/include/btk-0.3dev/Utilities/Eigen/src/QR/ColPivHouseholderQR_MKL.h
src/Eigen2Support/QR.h
/usr/local/include/btk-0.3dev/Utilities/Eigen/src/Eigen2Support/QR.h
src/Core/util/ReenableStupidWarnings.h
/usr/local/include/btk-0.3dev/Utilities/Eigen/src/Core/util/ReenableStupidWarnings.h
Eigenvalues
/usr/local/include/btk-0.3dev/Utilities/Eigen/Eigenvalues

/usr/local/include/btk-0.3dev/Utilities/Eigen/SVD
QR
/usr/local/include/btk-0.3dev/Utilities/Eigen/QR
Householder
/usr/local/include/btk-0.3dev/Utilities/Eigen/Householder
Jacobi
/usr/local/include/btk-0.3dev/Utilities/Eigen/Jacobi
src/Core/util/DisableStupidWarnings.h
/usr/local/include/btk-0.3dev/Utilities/Eigen/src/Core/util/DisableStupidWarnings.h
src/misc/Solve.h
/usr/local/include/btk-0.3dev/Utilities/Eigen/src/misc/Solve.h
src/SVD/JacobiSVD.h
/usr/local/include/btk-0.3dev/Utilities/Eigen/src/SVD/JacobiSVD.h
src/SVD/JacobiSVD_MKL.h
/usr/local/include/btk-0.3dev/Utilities/Eigen/src/SVD/JacobiSVD_MKL.h
src/SVD/UpperBidiagonalization.h
/usr/local/include/btk-0.3dev/Utilities/Eigen/src/SVD/UpperBidiagonalization.h
src/Eigen2Support/SVD.h
/usr/local/include/btk-0.3dev/Utilities/Eigen/src/Eigen2Support/SVD.h
src/Core/util/ReenableStupidWarnings.h
/usr/local/include/btk-0.3dev/Utilities/Eigen/src/Core/util/ReenableStupidWarnings.h

/usr/local/include/btk-0.3dev/Utilities/Eigen/StdVector
Core
/usr/local/include/btk-0.3dev/Utilities/Eigen/Core
vector
-
src/StlSupport/StdVector.h
/usr/local/include/btk-0.3dev/Utilities/Eigen/src/StlSupport/StdVector.h

/usr/local/include/btk-0.3dev/Utilities/Eigen/src/Cholesky/LDLT.h

/usr/local/include/btk-0.3dev/Utilities/Eigen/src/Cholesky/LLT.h

/usr/local/include/btk-0.3dev/Utilities/Eigen/src/Cholesky/LLT_MKL.h
Eigen/src/Core/util/MKL_support.h
/usr/local/include/btk-0.3dev/Utilities/Eigen/src/Cholesky/Eigen/src/Core/util/MKL_support.h
iostream
-

/usr/local/include/btk-0.3dev/Utilities/Eigen/src/Core/Array.h

/usr/local/include/btk-0.3dev/Utilities/Eigen/src/Core/ArrayBase.h
../plugins/CommonCwiseUnaryOps.h
/usr/local/include/btk-0.3dev/Utilities/Eigen/src/plugins/CommonCwiseUnaryOps.h
../plugins/MatrixCwiseUnaryOps.h
/usr/local/include/btk-0.3dev/Utilities/Eigen/src/plugins/MatrixCwiseUnaryOps.h
../plugins/ArrayCwiseUnaryOps.h
/usr/local/include/btk-0.3dev/Utilities/Eigen/src/plugins/ArrayCwiseUnaryOps.h
../plugins/CommonCwiseBinaryOps.h
/usr/local/include/btk-0.3dev/Utilities/Eigen/src/plugins/CommonCwiseBinaryOps.h
../plugins/MatrixCwiseBinaryOps.h
/usr/local/include/btk-0.3dev/Utilities/Eigen/src/plugins/MatrixCwiseBinaryOps.h
../plugins/ArrayCwiseBinaryOps.h
/usr/local/include/btk-0.3dev/Utilities/Eigen/src/plugins/ArrayCwiseBinaryOps.h

/usr/local/include/btk-0.3dev/Utilities/Eigen/src/Core/ArrayWrapper.h

/usr/local/include/btk-0.3dev/Utilities/Eigen/src/Core/Assign.h

/usr/local/include/btk-0.3dev/Utilities/Eigen/src/Core/Assign_MKL.h

/usr/local/include/btk-0.3dev/Utilities/Eigen/src/Core/BandMatrix.h

/usr/local/include/btk-0.3dev/Utilities/Eigen/src/Core/Block.h

/usr/local/include/btk-0.3dev/Utilities/Eigen/src/Core/BooleanRedux.h

/usr/local/include/btk-0.3dev/Utilities/Eigen/src/Core/CommaInitializer.h

/usr/local/include/btk-0.3dev/Utilities/Eigen/src/Core/CoreIterators.h

/usr/local/include/btk-0.3dev/Utilities/Eigen/src/Core/CwiseBinaryOp.h

/usr/local/include/btk-0.3dev/Utilities/Eigen/src/Core/CwiseNullaryOp.h

/usr/local/include/btk-0.3dev/Utilities/Eigen/src/Core/CwiseUnaryOp.h

/usr/local/include/btk-0.3dev/Utilities/Eigen/src/Core/CwiseUnaryView.h

/usr/local/include/btk-0.3dev/Utilities/Eigen/src/Core/DenseBase.h
../plugins/BlockMethods.h
/usr/local/include/btk-0.3dev/Utilities/Eigen/src/plugins/BlockMethods.h

/usr/local/include/btk-0.3dev/Utilities/Eigen/src/Core/DenseCoeffsBase.h

/usr/local/include/btk-0.3dev/Utilities/Eigen/src/Core/DenseStorage.h

/usr/local/include/btk-0.3dev/Utilities/Eigen/src/Core/Diagonal.h

/usr/local/include/btk-0.3dev/Utilities/Eigen/src/Core/DiagonalMatrix.h

/usr/local/include/btk-0.3dev/Utilities/Eigen/src/Core/DiagonalProduct.h

/usr/local/include/btk-0.3dev/Utilities/Eigen/src/Core/Dot.h

/usr/local/include/btk-0.3dev/Utilities/Eigen/src/Core/EigenBase.h

/usr/local/include/btk-0.3dev/Utilities/Eigen/src/Core/Flagged.h

/usr/local/include/btk-0.3dev/Utilities/Eigen/src/Core/ForceAlignedAccess.h

/usr/local/include/btk-0.3dev/Utilities/Eigen/src/Core/Functors.h

/usr/local/include/btk-0.3dev/Utilities/Eigen/src/Core/Fuzzy.h

/usr/local/include/btk-0.3dev/Utilities/Eigen/src/Core/GeneralProduct.h

/usr/local/include/btk-0.3dev/Utilities/Eigen/src/Core/GenericPacketMath.h

/usr/local/include/btk-0.3dev/Utilities/Eigen/src/Core/GlobalFunctions.h

/usr/local/include/btk-0.3dev/Utilities/Eigen/src/Core/IO.h

/usr/local/include/btk-0.3dev/Utilities/Eigen/src/Core/Map.h

/usr/local/include/btk-0.3dev/Utilities/Eigen/src/Core/MapBase.h

/usr/local/include/btk-0.3dev/Utilities/Eigen/src/Core/MathFunctions.h

/usr/local/include/btk-0.3dev/Utilities/Eigen/src/Core/Matrix.h

/usr/local/include/btk-0.3dev/Utilities/Eigen/src/Core/MatrixBase.h
../plugins/CommonCwiseUnaryOps.h
/usr/local/include/btk-0.3dev/Utilities/Eigen/src/plugins/CommonCwiseUnaryOps.h
../plugins/CommonCwiseBinaryOps.h
/usr/local/include/btk-0.3dev/Utilities/Eigen/src/plugins/CommonCwiseBinaryOps.h
../plugins/MatrixCwiseUnaryOps.h
/usr/local/include/btk-0.3dev/Utilities/Eigen/src/plugins/MatrixCwiseUnaryOps.h
../plugins/MatrixCwiseBinaryOps.h
/usr/local/include/btk-0.3dev/Utilities/Eigen/src/plugins/MatrixCwiseBinaryOps.h

/usr/local/include/btk-0.3dev/Utilities/Eigen/src/Core/NestByValue.h

/usr/local/include/btk-0.3dev/Utilities/Eigen/src/Core/NoAlias.h

/usr/local/include/btk-0.3dev/Utilities/Eigen/src/Core/NumTraits.h

/usr/local/include/btk-0.3dev/Utilities/Eigen/src/Core/PermutationMatrix.h

/usr/local/include/btk-0.3dev/Utilities/Eigen/src/Core/PlainObjectBase.h

/usr/local/include/btk-0.3dev/Utilities/Eigen/src/Core/ProductBase.h

/usr/local/include/btk-0.3dev/Utilities/Eigen/src/Core/Random.h

/usr/local/include/btk-0.3dev/Utilities/Eigen/src/Core/Redux.h

/usr/local/include/btk-0.3dev/Utilities/Eigen/src/Core/Ref.h

/usr/local/include/btk-0.3dev/Utilities/Eigen/src/Core/Replicate.h

/usr/local/include/btk-0.3dev/Utilities/Eigen/src/Core/ReturnByValue.h

/usr/local/include/btk-0.3dev/Utilities/Eigen/src/Core/Reverse.h

/usr/local/include/btk-0.3dev/Utilities/Eigen/src/Core/Select.h

/usr/local/include/btk-0.3dev/Utilities/Eigen/src/Core/SelfAdjointView.h

/usr/local/include/btk-0.3dev/Utilities/Eigen/src/Core/SelfCwiseBinaryOp.h

/usr/local/include/btk-0.3dev/Utilities/Eigen/src/Core/SolveTriangular.h

/usr/local/include/btk-0.3dev/Utilities/Eigen/src/Core/StableNorm.h

/usr/local/include/btk-0.3dev/Utilities/Eigen/src/Core/Stride.h

/usr/local/include/btk-0.3dev/Utilities/Eigen/src/Core/Swap.h

/usr/local/include/btk-0.3dev/Utilities/Eigen/src/Core/Transpose.h

/usr/local/include/btk-0.3dev/Utilities/Eigen/src/Core/Transpositions.h

/usr/local/include/btk-0.3dev/Utilities/Eigen/src/Core/TriangularMatrix.h

/usr/local/include/btk-0.3dev/Utilities/Eigen/src/Core/VectorBlock.h

/usr/local/include/btk-0.3dev/Utilities/Eigen/src/Core/VectorwiseOp.h

/usr/local/include/btk-0.3dev/Utilities/Eigen/src/Core/Visitor.h

/usr/local/include/btk-0.3dev/Utilities/Eigen/src/Core/arch/AltiVec/Complex.h

/usr/local/include/btk-0.3dev/Utilities/Eigen/src/Core/arch/AltiVec/PacketMath.h

/usr/local/include/btk-0.3dev/Utilities/Eigen/src/Core/arch/Default/Settings.h

/usr/local/include/btk-0.3dev/Utilities/Eigen/src/Core/arch/NEON/Complex.h

/usr/local/include/btk-0.3dev/Utilities/Eigen/src/Core/arch/NEON/PacketMath.h

/usr/local/include/btk-0.3dev/Utilities/Eigen/src/Core/arch/SSE/Complex.h

/usr/local/include/btk-0.3dev/Utilities/Eigen/src/Core/arch/SSE/MathFunctions.h

/usr/local/include/btk-0.3dev/Utilities/Eigen/src/Core/arch/SSE/PacketMath.h

/usr/local/include/btk-0.3dev/Utilities/Eigen/src/Core/products/CoeffBasedProduct.h

/usr/local/include/btk-0.3dev/Utilities/Eigen/src/Core/products/GeneralBlockPanelKernel.h

/usr/local/include/btk-0.3dev/Utilities/Eigen/src/Core/products/GeneralMatrixMatrix.h

/usr/local/include/btk-0.3dev/Utilities/Eigen/src/Core/products/GeneralMatrixMatrixTriangular.h

/usr/local/include/btk-0.3dev/Utilities/Eigen/src/Core/products/GeneralMatrixMatrixTriangular_MKL.h

/usr/local/include/btk-0.3dev/Utilities/Eigen/src/Core/products/GeneralMatrixMatrix_MKL.h

/usr/local/include/btk-0.3dev/Utilities/Eigen/src/Core/products/GeneralMatrixVector.h

/usr/local/include/btk-0.3dev/Utilities/Eigen/src/Core/products/GeneralMatrixVector_MKL.h

/usr/local/include/btk-0.3dev/Utilities/Eigen/src/Core/products/Parallelizer.h

/usr/local/include/btk-0.3dev/Utilities/Eigen/src/Core/products/SelfadjointMatrixMatrix.h

/usr/local/include/btk-0.3dev/Utilities/Eigen/src/Core/products/SelfadjointMatrixMatrix_MKL.h

/usr/local/include/btk-0.3dev/Utilities/Eigen/src/Core/products/SelfadjointMatrixVector.h

/usr/local/include/btk-0.3dev/Utilities/Eigen/src/Core/products/SelfadjointMatrixVector_MKL.h

/usr/local/include/btk-0.3dev/Utilities/Eigen/src/Core/products/SelfadjointProduct.h

/usr/local/include/btk-0.3dev/Utilities/Eigen/src/Core/products/SelfadjointRank2Update.h

/usr/local/include/btk-0.3dev/Utilities/Eigen/src/Core/products/TriangularMatrixMatrix.h

/usr/local/include/btk-0.3dev/Utilities/Eigen/src/Core/products/TriangularMatrixMatrix_MKL.h

/usr/local/include/btk-0.3dev/Utilities/Eigen/src/Core/products/TriangularMatrixVector.h

/usr/local/include/btk-0.3dev/Utilities/Eigen/src/Core/products/TriangularMatrixVector_MKL.h

/usr/local/include/btk-0.3dev/Utilities/Eigen/src/Core/products/TriangularSolverMatrix.h

/usr/local/include/btk-0.3dev/Utilities/Eigen/src/Core/products/TriangularSolverMatrix_MKL.h

/usr/local/include/btk-0.3dev/Utilities/Eigen/src/Core/products/TriangularSolverVector.h

/usr/local/include/btk-0.3dev/Utilities/Eigen/src/Core/util/BlasUtil.h

/usr/local/include/btk-0.3dev/Utilities/Eigen/src/Core/util/Constants.h

/usr/local/include/btk-0.3dev/Utilities/Eigen/src/Core/util/DisableStupidWarnings.h

/usr/local/include/btk-0.3dev/Utilities/Eigen/src/Core/util/ForwardDeclarations.h

/usr/local/include/btk-0.3dev/Utilities/Eigen/src/Core/util/MKL_support.h
mkl.h
-
mkl_lapacke.h
-

/usr/local/include/btk-0.3dev/Utilities/Eigen/src/Core/util/Macros.h
cstdlib
-
iostream
-

/usr/local/include/btk-0.3dev/Utilities/Eigen/src/Core/util/Memory.h
unistd.h
-

/usr/local/include/btk-0.3dev/Utilities/Eigen/src/Core/util/Meta.h

/usr/local/include/btk-0.3dev/Utilities/Eigen/src/Core/util/ReenableStupidWarnings.h

/usr/local/include/btk-0.3dev/Utilities/Eigen/src/Core/util/StaticAssert.h

/usr/local/include/btk-0.3dev/Utilities/Eigen/src/Core/util/XprHelper.h

/usr/local/include/btk-0.3dev/Utilities/Eigen/src/Eigen2Support/Block.h

/usr/local/include/btk-0.3dev/Utilities/Eigen/src/Eigen2Support/Cwise.h

/usr/local/include/btk-0.3dev/Utilities/Eigen/src/Eigen2Support/CwiseOperators.h

/usr/local/include/btk-0.3dev/Utilities/Eigen/src/Eigen2Support/Geometry/AlignedBox.h

/usr/local/include/btk-0.3dev/Utilities/Eigen/src/Eigen2Support/Geometry/All.h
limits
-
RotationBase.h
/usr/local/include/btk-0.3dev/Utilities/Eigen/src/Eigen2Support/Geometry/RotationBase.h
Rotation2D.h
/usr/local/include/btk-0.3dev/Utilities/Eigen/src/Eigen2Support/Geometry/Rotation2D.h
Quaternion.h
/usr/local/include/btk-0.3dev/Utilities/Eigen/src/Eigen2Support/Geometry/Quaternion.h
AngleAxis.h
/usr/local/include/btk-0.3dev/Utilities/Eigen/src/Eigen2Support/Geometry/AngleAxis.h
Transform.h
/usr/local/include/btk-0.3dev/Utilities/Eigen/src/Eigen2Support/Geometry/Transform.h
Translation.h
/usr/local/include/btk-0.3dev/Utilities/Eigen/src/Eigen2Support/Geometry/Translation.h
Scaling.h
/usr/local/include/btk-0.3dev/Utilities/Eigen/src/Eigen2Support/Geometry/Scaling.h
AlignedBox.h
/usr/local/include/btk-0.3dev/Utilities/Eigen/src/Eigen2Support/Geometry/AlignedBox.h
Hyperplane.h
/usr/local/include/btk-0.3dev/Utilities/Eigen/src/Eigen2Support/Geometry/Hyperplane.h
ParametrizedLine.h
/usr/local/include/btk-0.3dev/Utilities/Eigen/src/Eigen2Support/Geometry/ParametrizedLine.h
RotationBase.h
/usr/local/include/btk-0.3dev/Utilities/Eigen/src/Eigen2Support/Geometry/RotationBase.h
Rotation2D.h
/usr/local/include/btk-0.3dev/Utilities/Eigen/src/Eigen2Support/Geometry/Rotation2D.h
Quaternion.h
/usr/local/include/btk-0.3dev/Utilities/Eigen/src/Eigen2Support/Geometry/Quaternion.h
AngleAxis.h
/usr/local/include/btk-0.3dev/Utilities/Eigen/src/Eigen2Support/Geometry/AngleAxis.h
Transform.h
/usr/local/include/btk-0.3dev/Utilities/Eigen/src/Eigen2Support/Geometry/Transform.h
Translation.h
/usr/local/include/btk-0.3dev/Utilities/Eigen/src/Eigen2Support/Geometry/Translation.h
Scaling.h
/usr/local/include/btk-0.3dev/Utilities/Eigen/src/Eigen2Support/Geometry/Scaling.h
AlignedBox.h
/usr/local/include/btk-0.3dev/Utilities/Eigen/src/Eigen2Support/Geometry/AlignedBox.h
Hyperplane.h
/usr/local/include/btk-0.3dev/Utilities/Eigen/src/Eigen2Support/Geometry/Hyperplane.h
ParametrizedLine.h
/usr/local/include/btk-0.3dev/Utilities/Eigen/src/Eigen2Support/Geometry/ParametrizedLine.h

/usr/local/include/btk-0.3dev/Utilities/Eigen/src/Eigen2Support/Geometry/AngleAxis.h

/usr/local/include/btk-0.3dev/Utilities/Eigen/src/Eigen2Support/Geometry/Hyperplane.h

/usr/local/include/btk-0.3dev/Utilities/Eigen/src/Eigen2Support/Geometry/ParametrizedLine.h

/usr/local/include/btk-0.3dev/Utilities/Eigen/src/Eigen2Support/Geometry/Quaternion.h

/usr/local/include/btk-0.3dev/Utilities/Eigen/src/Eigen2Support/Geometry/Rotation2D.h

/usr/local/include/btk-0.3dev/Utilities/Eigen/src/Eigen2Support/Geometry/RotationBase.h

/usr/local/include/btk-0.3dev/Utilities/Eigen/src/Eigen2Support/Geometry/Scaling.h

/usr/local/include/btk-0.3dev/Utilities/Eigen/src/Eigen2Support/Geometry/Transform.h

/usr/local/include/btk-0.3dev/Utilities/Eigen/src/Eigen2Support/Geometry/Translation.h

/usr/local/include/btk-0.3dev/Utilities/Eigen/src/Eigen2Support/LU.h

/usr/local/include/btk-0.3dev/Utilities/Eigen/src/Eigen2Support/Lazy.h

/usr/local/include/btk-0.3dev/Utilities/Eigen/src/Eigen2Support/Macros.h

/usr/local/include/btk-0.3dev/Utilities/Eigen/src/Eigen2Support/MathFunctions.h

/usr/local/include/btk-0.3dev/Utilities/Eigen/src/Eigen2Support/Memory.h

/usr/local/include/btk-0.3dev/Utilities/Eigen/src/Eigen2Support/Meta.h

/usr/local/include/btk-0.3dev/Utilities/Eigen/src/Eigen2Support/Minor.h

/usr/local/include/btk-0.3dev/Utilities/Eigen/src/Eigen2Support/QR.h

/usr/local/include/btk-0.3dev/Utilities/Eigen/src/Eigen2Support/SVD.h

/usr/local/include/btk-0.3dev/Utilities/Eigen/src/Eigen2Support/TriangularSolver.h

/usr/local/include/btk-0.3dev/Utilities/Eigen/src/Eigen2Support/VectorBlock.h

/usr/local/include/btk-0.3dev/Utilities/Eigen/src/Eigenvalues/./ComplexSchur.h
./HessenbergDecomposition.h
/usr/local/include/btk-0.3dev/Utilities/Eigen/src/Eigenvalues/././HessenbergDecomposition.h

/usr/local/include/btk-0.3dev/Utilities/Eigen/src/Eigenvalues/./HessenbergDecomposition.h

/usr/local/include/btk-0.3dev/Utilities/Eigen/src/Eigenvalues/./RealQZ.h

/usr/local/include/btk-0.3dev/Utilities/Eigen/src/Eigenvalues/./RealSchur.h
./HessenbergDecomposition.h
/usr/local/include/btk-0.3dev/Utilities/Eigen/src/Eigenvalues/././HessenbergDecomposition.h

/usr/local/include/btk-0.3dev/Utilities/Eigen/src/Eigenvalues/./Tridiagonalization.h

/usr/local/include/btk-0.3dev/Utilities/Eigen/src/Eigenvalues/ComplexEigenSolver.h
./ComplexSchur.h
/usr/local/include/btk-0.3dev/Utilities/Eigen/src/Eigenvalues/./ComplexSchur.h

/usr/local/include/btk-0.3dev/Utilities/Eigen/src/Eigenvalues/ComplexSchur.h
./HessenbergDecomposition.h
/usr/local/include/btk-0.3dev/Utilities/Eigen/src/Eigenvalues/./HessenbergDecomposition.h

/usr/local/include/btk-0.3dev/Utilities/Eigen/src/Eigenvalues/ComplexSchur_MKL.h
Eigen/src/Core/util/MKL_support.h
/usr/local/include/btk-0.3dev/Utilities/Eigen/src/Eigenvalues/Eigen/src/Core/util/MKL_support.h

/usr/local/include/btk-0.3dev/Utilities/Eigen/src/Eigenvalues/EigenSolver.h
./RealSchur.h
/usr/local/include/btk-0.3dev/Utilities/Eigen/src/Eigenvalues/./RealSchur.h

/usr/local/include/btk-0.3dev/Utilities/Eigen/src/Eigenvalues/GeneralizedEigenSolver.h
./RealQZ.h
/usr/local/include/btk-0.3dev/Utilities/Eigen/src/Eigenvalues/./RealQZ.h

/usr/local/include/btk-0.3dev/Utilities/Eigen/src/Eigenvalues/GeneralizedSelfAdjointEigenSolver.h
./Tridiagonalization.h
/usr/local/include/btk-0.3dev/Utilities/Eigen/src/Eigenvalues/./Tridiagonalization.h

/usr/local/include/btk-0.3dev/Utilities/Eigen/src/Eigenvalues/HessenbergDecomposition.h

/usr/local/include/btk-0.3dev/Utilities/Eigen/src/Eigenvalues/MatrixBaseEigenvalues.h

/usr/local/include/btk-0.3dev/Utilities/Eigen/src/Eigenvalues/RealQZ.h

/usr/local/include/btk-0.3dev/Utilities/Eigen/src/Eigenvalues/RealSchur.h
./HessenbergDecomposition.h
/usr/local/include/btk-0.3dev/Utilities/Eigen/src/Eigenvalues/./HessenbergDecomposition.h

/usr/local/include/btk-0.3dev/Utilities/Eigen/src/Eigenvalues/RealSchur_MKL.h
Eigen/src/Core/util/MKL_support.h
/usr/local/include/btk-0.3dev/Utilities/Eigen/src/Eigenvalues/Eigen/src/Core/util/MKL_support.h

/usr/local/include/btk-0.3dev/Utilities/Eigen/src/Eigenvalues/SelfAdjointEigenSolver.h
./Tridiagonalization.h
/usr/local/include/btk-0.3dev/Utilities/Eigen/src/Eigenvalues/./Tridiagonalization.h

/usr/local/include/btk-0.3dev/Utilities/Eigen/src/Eigenvalues/SelfAdjointEigenSolver_MKL.h
Eigen/src/Core/util/MKL_support.h
/usr/local/include/btk-0.3dev/Utilities/Eigen/src/Eigenvalues/Eigen/src/Core/util/MKL_support.h

/usr/local/include/btk-0.3dev/Utilities/Eigen/src/Eigenvalues/Tridiagonalization.h

/usr/local/include/btk-0.3dev/Utilities/Eigen/src/Geometry/AlignedBox.h

/usr/local/include/btk-0.3dev/Utilities/Eigen/src/Geometry/AngleAxis.h

/usr/local/include/btk-0.3dev/Utilities/Eigen/src/Geometry/EulerAngles.h

/usr/local/include/btk-0.3dev/Utilities/Eigen/src/Geometry/Homogeneous.h

/usr/local/include/btk-0.3dev/Utilities/Eigen/src/Geometry/Hyperplane.h

/usr/local/include/btk-0.3dev/Utilities/Eigen/src/Geometry/OrthoMethods.h

/usr/local/include/btk-0.3dev/Utilities/Eigen/src/Geometry/ParametrizedLine.h

/usr/local/include/btk-0.3dev/Utilities/Eigen/src/Geometry/Quaternion.h

/usr/local/include/btk-0.3dev/Utilities/Eigen/src/Geometry/Rotation2D.h

/usr/local/include/btk-0.3dev/Utilities/Eigen/src/Geometry/RotationBase.h

/usr/local/include/btk-0.3dev/Utilities/Eigen/src/Geometry/Scaling.h

/usr/local/include/btk-0.3dev/Utilities/Eigen/src/Geometry/Transform.h

/usr/local/include/btk-0.3dev/Utilities/Eigen/src/Geometry/Translation.h

/usr/local/include/btk-0.3dev/Utilities/Eigen/src/Geometry/Umeyama.h

/usr/local/include/btk-0.3dev/Utilities/Eigen/src/Geometry/arch/Geometry_SSE.h

/usr/local/include/btk-0.3dev/Utilities/Eigen/src/Householder/BlockHouseholder.h

/usr/local/include/btk-0.3dev/Utilities/Eigen/src/Householder/Householder.h

/usr/local/include/btk-0.3dev/Utilities/Eigen/src/Householder/HouseholderSequence.h

/usr/local/include/btk-0.3dev/Utilities/Eigen/src/Jacobi/Jacobi.h

/usr/local/include/btk-0.3dev/Utilities/Eigen/src/LU/Determinant.h

/usr/local/include/btk-0.3dev/Utilities/Eigen/src/LU/FullPivLU.h

/usr/local/include/btk-0.3dev/Utilities/Eigen/src/LU/Inverse.h

/usr/local/include/btk-0.3dev/Utilities/Eigen/src/LU/PartialPivLU.h

/usr/local/include/btk-0.3dev/Utilities/Eigen/src/LU/PartialPivLU_MKL.h
Eigen/src/Core/util/MKL_support.h
/usr/local/include/btk-0.3dev/Utilities/Eigen/src/LU/Eigen/src/Core/util/MKL_support.h

/usr/local/include/btk-0.3dev/Utilities/Eigen/src/LU/arch/Inverse_SSE.h

/usr/local/include/btk-0.3dev/Utilities/Eigen/src/QR/ColPivHouseholderQR.h

/usr/local/include/btk-0.3dev/Utilities/Eigen/src/QR/ColPivHouseholderQR_MKL.h
Eigen/src/Core/util/MKL_support.h
/usr/local/include/btk-0.3dev/Utilities/Eigen/src/QR/Eigen/src/Core/util/MKL_support.h

/usr/local/include/btk-0.3dev/Utilities/Eigen/src/QR/FullPivHouseholderQR.h

/usr/local/include/btk-0.3dev/Utilities/Eigen/src/QR/HouseholderQR.h

/usr/local/include/btk-0.3dev/Utilities/Eigen/src/QR/HouseholderQR_MKL.h
Eigen/src/Core/util/MKL_support.h
/usr/local/include/btk-0.3dev/Utilities/Eigen/src/QR/Eigen/src/Core/util/MKL_support.h

/usr/local/include/btk-0.3dev/Utilities/Eigen/src/SVD/JacobiSVD.h

/usr/local/include/btk-0.3dev/Utilities/Eigen/src/SVD/JacobiSVD_MKL.h
Eigen/src/Core/util/MKL_support.h
/usr/local/include/btk-0.3dev/Utilities/Eigen/src/SVD/Eigen/src/Core/util/MKL_support.h

/usr/local/include/btk-0.3dev/Utilities/Eigen/src/SVD/UpperBidiagonalization.h

/usr/local/include/btk-0.3dev/Utilities/Eigen/src/StlSupport/StdVector.h
Eigen/src/StlSupport/details.h
/usr/local/include/btk-0.3dev/Utilities/Eigen/src/StlSupport/Eigen/src/StlSupport/details.h

/usr/local/include/btk-0.3dev/Utilities/Eigen/src/StlSupport/details.h

/usr/local/include/btk-0.3dev/Utilities/Eigen/src/misc/Image.h

/usr/local/include/btk-0.3dev/Utilities/Eigen/src/misc/Kernel.h

/usr/local/include/btk-0.3dev/Utilities/Eigen/src/misc/Solve.h

/usr/local/include/btk-0.3dev/Utilities/Eigen/src/plugins/ArrayCwiseBinaryOps.h

/usr/local/include/btk-0.3dev/Utilities/Eigen/src/plugins/ArrayCwiseUnaryOps.h

/usr/local/include/btk-0.3dev/Utilities/Eigen/src/plugins/BlockMethods.h

/usr/local/include/btk-0.3dev/Utilities/Eigen/src/plugins/CommonCwiseBinaryOps.h

/usr/local/include/btk-0.3dev/Utilities/Eigen/src/plugins/CommonCwiseUnaryOps.h

/usr/local/include/btk-0.3dev/Utilities/Eigen/src/plugins/MatrixCwiseBinaryOps.h

/usr/local/include/btk-0.3dev/Utilities/Eigen/src/plugins/MatrixCwiseUnaryOps.h

/usr/local/include/btk-0.3dev/Utilities/btkEigen/Plugin/ForwardDeclarations.h

/usr/local/include/btk-0.3dev/Utilities/btkEigen/Plugin/Functors.h

/usr/local/include/btk-0.3dev/btkConfigure.h
btkEigen/Plugin/ForwardDeclarations.h
/usr/local/include/btk-0.3dev/btkEigen/Plugin/ForwardDeclarations.h
Eigen/Core
-
btkEigen/Plugin/Functors.h
/usr/local/include/btk-0.3dev/btkEigen/Plugin/Functors.h
