# Supplementary material for: Optimal Control Based Stiffness Identification of an Ankle-Foot Orthosis Using a Predictive Walking Model
Source: Front Comput Neurosci. 2017 Apr 13;11:23. doi: 10.3389/fncom.2017.00023 (PMC5390028; doi:10.3389/fncom.2017.00023)
Supplement: Supplementary file 1 [file DataSheet1.ZIP › PathWalker/InvKinDyn/code/build/CMakeFiles/compute_id.dir/depend.make]

# CMAKE generated file: DO NOT EDIT!
# Generated by "Unix Makefiles" Generator, CMake Version 3.5

CMakeFiles/compute_id.dir/compute_id.cc.o: ../addons/luamodel/luamodel.h
CMakeFiles/compute_id.dir/compute_id.cc.o: ../addons/luamodel/luatables.h
CMakeFiles/compute_id.dir/compute_id.cc.o: ../compute_id.cc
CMakeFiles/compute_id.dir/compute_id.cc.o: /home/manish/installed/include/rbdl/Body.h
CMakeFiles/compute_id.dir/compute_id.cc.o: /home/manish/installed/include/rbdl/Constraints.h
CMakeFiles/compute_id.dir/compute_id.cc.o: /home/manish/installed/include/rbdl/Dynamics.h
CMakeFiles/compute_id.dir/compute_id.cc.o: /home/manish/installed/include/rbdl/Joint.h
CMakeFiles/compute_id.dir/compute_id.cc.o: /home/manish/installed/include/rbdl/Kinematics.h
CMakeFiles/compute_id.dir/compute_id.cc.o: /home/manish/installed/include/rbdl/Logging.h
CMakeFiles/compute_id.dir/compute_id.cc.o: /home/manish/installed/include/rbdl/Model.h
CMakeFiles/compute_id.dir/compute_id.cc.o: /home/manish/installed/include/rbdl/Quaternion.h
CMakeFiles/compute_id.dir/compute_id.cc.o: /home/manish/installed/include/rbdl/SpatialAlgebraOperators.h
CMakeFiles/compute_id.dir/compute_id.cc.o: /home/manish/installed/include/rbdl/rbdl.h
CMakeFiles/compute_id.dir/compute_id.cc.o: /home/manish/installed/include/rbdl/rbdl_config.h
CMakeFiles/compute_id.dir/compute_id.cc.o: /home/manish/installed/include/rbdl/rbdl_eigenmath.h
CMakeFiles/compute_id.dir/compute_id.cc.o: /home/manish/installed/include/rbdl/rbdl_math.h
CMakeFiles/compute_id.dir/compute_id.cc.o: /home/manish/installed/include/rbdl/rbdl_mathutils.h
CMakeFiles/compute_id.dir/compute_id.cc.o: /home/manish/installed/include/rbdl/rbdl_utils.h
CMakeFiles/compute_id.dir/compute_id.cc.o: /usr/local/include/btk-0.3dev/BasicFilters/btkAcquisitionUnitConverter.h
CMakeFiles/compute_id.dir/compute_id.cc.o: /usr/local/include/btk-0.3dev/BasicFilters/btkForcePlatformWrenchFilter.h
CMakeFiles/compute_id.dir/compute_id.cc.o: /usr/local/include/btk-0.3dev/BasicFilters/btkForcePlatformsExtractor.h
CMakeFiles/compute_id.dir/compute_id.cc.o: /usr/local/include/btk-0.3dev/BasicFilters/btkGroundReactionWrenchFilter.h
CMakeFiles/compute_id.dir/compute_id.cc.o: /usr/local/include/btk-0.3dev/BasicFilters/btkMergeAcquisitionFilter.h
CMakeFiles/compute_id.dir/compute_id.cc.o: /usr/local/include/btk-0.3dev/Common/btkAcquisition.h
CMakeFiles/compute_id.dir/compute_id.cc.o: /usr/local/include/btk-0.3dev/Common/btkAnalog.h
CMakeFiles/compute_id.dir/compute_id.cc.o: /usr/local/include/btk-0.3dev/Common/btkAnalogCollection.h
CMakeFiles/compute_id.dir/compute_id.cc.o: /usr/local/include/btk-0.3dev/Common/btkCollection.h
CMakeFiles/compute_id.dir/compute_id.cc.o: /usr/local/include/btk-0.3dev/Common/btkConvert.h
CMakeFiles/compute_id.dir/compute_id.cc.o: /usr/local/include/btk-0.3dev/Common/btkDataObject.h
CMakeFiles/compute_id.dir/compute_id.cc.o: /usr/local/include/btk-0.3dev/Common/btkEvent.h
CMakeFiles/compute_id.dir/compute_id.cc.o: /usr/local/include/btk-0.3dev/Common/btkEventCollection.h
CMakeFiles/compute_id.dir/compute_id.cc.o: /usr/local/include/btk-0.3dev/Common/btkException.h
CMakeFiles/compute_id.dir/compute_id.cc.o: /usr/local/include/btk-0.3dev/Common/btkForcePlatform.h
CMakeFiles/compute_id.dir/compute_id.cc.o: /usr/local/include/btk-0.3dev/Common/btkForcePlatformCollection.h
CMakeFiles/compute_id.dir/compute_id.cc.o: /usr/local/include/btk-0.3dev/Common/btkForcePlatformTypes.h
CMakeFiles/compute_id.dir/compute_id.cc.o: /usr/local/include/btk-0.3dev/Common/btkLogger.h
CMakeFiles/compute_id.dir/compute_id.cc.o: /usr/local/include/btk-0.3dev/Common/btkMacro.h
CMakeFiles/compute_id.dir/compute_id.cc.o: /usr/local/include/btk-0.3dev/Common/btkMeasure.h
CMakeFiles/compute_id.dir/compute_id.cc.o: /usr/local/include/btk-0.3dev/Common/btkMetaData.h
CMakeFiles/compute_id.dir/compute_id.cc.o: /usr/local/include/btk-0.3dev/Common/btkMetaDataInfo.h
CMakeFiles/compute_id.dir/compute_id.cc.o: /usr/local/include/btk-0.3dev/Common/btkNullPtr.h
CMakeFiles/compute_id.dir/compute_id.cc.o: /usr/local/include/btk-0.3dev/Common/btkObject.h
CMakeFiles/compute_id.dir/compute_id.cc.o: /usr/local/include/btk-0.3dev/Common/btkPoint.h
CMakeFiles/compute_id.dir/compute_id.cc.o: /usr/local/include/btk-0.3dev/Common/btkPointCollection.h
CMakeFiles/compute_id.dir/compute_id.cc.o: /usr/local/include/btk-0.3dev/Common/btkProcessObject.h
CMakeFiles/compute_id.dir/compute_id.cc.o: /usr/local/include/btk-0.3dev/Common/btkSharedPtr.h
CMakeFiles/compute_id.dir/compute_id.cc.o: /usr/local/include/btk-0.3dev/Common/btkWrench.h
CMakeFiles/compute_id.dir/compute_id.cc.o: /usr/local/include/btk-0.3dev/Common/btkWrenchCollection.h
CMakeFiles/compute_id.dir/compute_id.cc.o: /usr/local/include/btk-0.3dev/IO/btkAcquisitionFileIO.h
CMakeFiles/compute_id.dir/compute_id.cc.o: /usr/local/include/btk-0.3dev/IO/btkAcquisitionFileReader.h
CMakeFiles/compute_id.dir/compute_id.cc.o: /usr/local/include/btk-0.3dev/Utilities/Eigen/Cholesky
CMakeFiles/compute_id.dir/compute_id.cc.o: /usr/local/include/btk-0.3dev/Utilities/Eigen/Core
CMakeFiles/compute_id.dir/compute_id.cc.o: /usr/local/include/btk-0.3dev/Utilities/Eigen/Dense
CMakeFiles/compute_id.dir/compute_id.cc.o: /usr/local/include/btk-0.3dev/Utilities/Eigen/Eigen2Support
CMakeFiles/compute_id.dir/compute_id.cc.o: /usr/local/include/btk-0.3dev/Utilities/Eigen/Eigenvalues
CMakeFiles/compute_id.dir/compute_id.cc.o: /usr/local/include/btk-0.3dev/Utilities/Eigen/Geometry
CMakeFiles/compute_id.dir/compute_id.cc.o: /usr/local/include/btk-0.3dev/Utilities/Eigen/Householder
CMakeFiles/compute_id.dir/compute_id.cc.o: /usr/local/include/btk-0.3dev/Utilities/Eigen/Jacobi
CMakeFiles/compute_id.dir/compute_id.cc.o: /usr/local/include/btk-0.3dev/Utilities/Eigen/LU
CMakeFiles/compute_id.dir/compute_id.cc.o: /usr/local/include/btk-0.3dev/Utilities/Eigen/QR
CMakeFiles/compute_id.dir/compute_id.cc.o: /usr/local/include/btk-0.3dev/Utilities/Eigen/SVD
CMakeFiles/compute_id.dir/compute_id.cc.o: /usr/local/include/btk-0.3dev/Utilities/Eigen/StdVector
CMakeFiles/compute_id.dir/compute_id.cc.o: /usr/local/include/btk-0.3dev/Utilities/Eigen/src/Cholesky/LDLT.h
CMakeFiles/compute_id.dir/compute_id.cc.o: /usr/local/include/btk-0.3dev/Utilities/Eigen/src/Cholesky/LLT.h
CMakeFiles/compute_id.dir/compute_id.cc.o: /usr/local/include/btk-0.3dev/Utilities/Eigen/src/Cholesky/LLT_MKL.h
CMakeFiles/compute_id.dir/compute_id.cc.o: /usr/local/include/btk-0.3dev/Utilities/Eigen/src/Core/Array.h
CMakeFiles/compute_id.dir/compute_id.cc.o: /usr/local/include/btk-0.3dev/Utilities/Eigen/src/Core/ArrayBase.h
CMakeFiles/compute_id.dir/compute_id.cc.o: /usr/local/include/btk-0.3dev/Utilities/Eigen/src/Core/ArrayWrapper.h
CMakeFiles/compute_id.dir/compute_id.cc.o: /usr/local/include/btk-0.3dev/Utilities/Eigen/src/Core/Assign.h
CMakeFiles/compute_id.dir/compute_id.cc.o: /usr/local/include/btk-0.3dev/Utilities/Eigen/src/Core/Assign_MKL.h
CMakeFiles/compute_id.dir/compute_id.cc.o: /usr/local/include/btk-0.3dev/Utilities/Eigen/src/Core/BandMatrix.h
CMakeFiles/compute_id.dir/compute_id.cc.o: /usr/local/include/btk-0.3dev/Utilities/Eigen/src/Core/Block.h
CMakeFiles/compute_id.dir/compute_id.cc.o: /usr/local/include/btk-0.3dev/Utilities/Eigen/src/Core/BooleanRedux.h
CMakeFiles/compute_id.dir/compute_id.cc.o: /usr/local/include/btk-0.3dev/Utilities/Eigen/src/Core/CommaInitializer.h
CMakeFiles/compute_id.dir/compute_id.cc.o: /usr/local/include/btk-0.3dev/Utilities/Eigen/src/Core/CoreIterators.h
CMakeFiles/compute_id.dir/compute_id.cc.o: /usr/local/include/btk-0.3dev/Utilities/Eigen/src/Core/CwiseBinaryOp.h
CMakeFiles/compute_id.dir/compute_id.cc.o: /usr/local/include/btk-0.3dev/Utilities/Eigen/src/Core/CwiseNullaryOp.h
CMakeFiles/compute_id.dir/compute_id.cc.o: /usr/local/include/btk-0.3dev/Utilities/Eigen/src/Core/CwiseUnaryOp.h
CMakeFiles/compute_id.dir/compute_id.cc.o: /usr/local/include/btk-0.3dev/Utilities/Eigen/src/Core/CwiseUnaryView.h
CMakeFiles/compute_id.dir/compute_id.cc.o: /usr/local/include/btk-0.3dev/Utilities/Eigen/src/Core/DenseBase.h
CMakeFiles/compute_id.dir/compute_id.cc.o: /usr/local/include/btk-0.3dev/Utilities/Eigen/src/Core/DenseCoeffsBase.h
CMakeFiles/compute_id.dir/compute_id.cc.o: /usr/local/include/btk-0.3dev/Utilities/Eigen/src/Core/DenseStorage.h
CMakeFiles/compute_id.dir/compute_id.cc.o: /usr/local/include/btk-0.3dev/Utilities/Eigen/src/Core/Diagonal.h
CMakeFiles/compute_id.dir/compute_id.cc.o: /usr/local/include/btk-0.3dev/Utilities/Eigen/src/Core/DiagonalMatrix.h
CMakeFiles/compute_id.dir/compute_id.cc.o: /usr/local/include/btk-0.3dev/Utilities/Eigen/src/Core/DiagonalProduct.h
CMakeFiles/compute_id.dir/compute_id.cc.o: /usr/local/include/btk-0.3dev/Utilities/Eigen/src/Core/Dot.h
CMakeFiles/compute_id.dir/compute_id.cc.o: /usr/local/include/btk-0.3dev/Utilities/Eigen/src/Core/EigenBase.h
CMakeFiles/compute_id.dir/compute_id.cc.o: /usr/local/include/btk-0.3dev/Utilities/Eigen/src/Core/Flagged.h
CMakeFiles/compute_id.dir/compute_id.cc.o: /usr/local/include/btk-0.3dev/Utilities/Eigen/src/Core/ForceAlignedAccess.h
CMakeFiles/compute_id.dir/compute_id.cc.o: /usr/local/include/btk-0.3dev/Utilities/Eigen/src/Core/Functors.h
CMakeFiles/compute_id.dir/compute_id.cc.o: /usr/local/include/btk-0.3dev/Utilities/Eigen/src/Core/Fuzzy.h
CMakeFiles/compute_id.dir/compute_id.cc.o: /usr/local/include/btk-0.3dev/Utilities/Eigen/src/Core/GeneralProduct.h
CMakeFiles/compute_id.dir/compute_id.cc.o: /usr/local/include/btk-0.3dev/Utilities/Eigen/src/Core/GenericPacketMath.h
CMakeFiles/compute_id.dir/compute_id.cc.o: /usr/local/include/btk-0.3dev/Utilities/Eigen/src/Core/GlobalFunctions.h
CMakeFiles/compute_id.dir/compute_id.cc.o: /usr/local/include/btk-0.3dev/Utilities/Eigen/src/Core/IO.h
CMakeFiles/compute_id.dir/compute_id.cc.o: /usr/local/include/btk-0.3dev/Utilities/Eigen/src/Core/Map.h
CMakeFiles/compute_id.dir/compute_id.cc.o: /usr/local/include/btk-0.3dev/Utilities/Eigen/src/Core/MapBase.h
CMakeFiles/compute_id.dir/compute_id.cc.o: /usr/local/include/btk-0.3dev/Utilities/Eigen/src/Core/MathFunctions.h
CMakeFiles/compute_id.dir/compute_id.cc.o: /usr/local/include/btk-0.3dev/Utilities/Eigen/src/Core/Matrix.h
CMakeFiles/compute_id.dir/compute_id.cc.o: /usr/local/include/btk-0.3dev/Utilities/Eigen/src/Core/MatrixBase.h
CMakeFiles/compute_id.dir/compute_id.cc.o: /usr/local/include/btk-0.3dev/Utilities/Eigen/src/Core/NestByValue.h
CMakeFiles/compute_id.dir/compute_id.cc.o: /usr/local/include/btk-0.3dev/Utilities/Eigen/src/Core/NoAlias.h
CMakeFiles/compute_id.dir/compute_id.cc.o: /usr/local/include/btk-0.3dev/Utilities/Eigen/src/Core/NumTraits.h
CMakeFiles/compute_id.dir/compute_id.cc.o: /usr/local/include/btk-0.3dev/Utilities/Eigen/src/Core/PermutationMatrix.h
CMakeFiles/compute_id.dir/compute_id.cc.o: /usr/local/include/btk-0.3dev/Utilities/Eigen/src/Core/PlainObjectBase.h
CMakeFiles/compute_id.dir/compute_id.cc.o: /usr/local/include/btk-0.3dev/Utilities/Eigen/src/Core/ProductBase.h
CMakeFiles/compute_id.dir/compute_id.cc.o: /usr/local/include/btk-0.3dev/Utilities/Eigen/src/Core/Random.h
CMakeFiles/compute_id.dir/compute_id.cc.o: /usr/local/include/btk-0.3dev/Utilities/Eigen/src/Core/Redux.h
CMakeFiles/compute_id.dir/compute_id.cc.o: /usr/local/include/btk-0.3dev/Utilities/Eigen/src/Core/Ref.h
CMakeFiles/compute_id.dir/compute_id.cc.o: /usr/local/include/btk-0.3dev/Utilities/Eigen/src/Core/Replicate.h
CMakeFiles/compute_id.dir/compute_id.cc.o: /usr/local/include/btk-0.3dev/Utilities/Eigen/src/Core/ReturnByValue.h
CMakeFiles/compute_id.dir/compute_id.cc.o: /usr/local/include/btk-0.3dev/Utilities/Eigen/src/Core/Reverse.h
CMakeFiles/compute_id.dir/compute_id.cc.o: /usr/local/include/btk-0.3dev/Utilities/Eigen/src/Core/Select.h
CMakeFiles/compute_id.dir/compute_id.cc.o: /usr/local/include/btk-0.3dev/Utilities/Eigen/src/Core/SelfAdjointView.h
CMakeFiles/compute_id.dir/compute_id.cc.o: /usr/local/include/btk-0.3dev/Utilities/Eigen/src/Core/SelfCwiseBinaryOp.h
CMakeFiles/compute_id.dir/compute_id.cc.o: /usr/local/include/btk-0.3dev/Utilities/Eigen/src/Core/SolveTriangular.h
CMakeFiles/compute_id.dir/compute_id.cc.o: /usr/local/include/btk-0.3dev/Utilities/Eigen/src/Core/StableNorm.h
CMakeFiles/compute_id.dir/compute_id.cc.o: /usr/local/include/btk-0.3dev/Utilities/Eigen/src/Core/Stride.h
CMakeFiles/compute_id.dir/compute_id.cc.o: /usr/local/include/btk-0.3dev/Utilities/Eigen/src/Core/Swap.h
CMakeFiles/compute_id.dir/compute_id.cc.o: /usr/local/include/btk-0.3dev/Utilities/Eigen/src/Core/Transpose.h
CMakeFiles/compute_id.dir/compute_id.cc.o: /usr/local/include/btk-0.3dev/Utilities/Eigen/src/Core/Transpositions.h
CMakeFiles/compute_id.dir/compute_id.cc.o: /usr/local/include/btk-0.3dev/Utilities/Eigen/src/Core/TriangularMatrix.h
CMakeFiles/compute_id.dir/compute_id.cc.o: /usr/local/include/btk-0.3dev/Utilities/Eigen/src/Core/VectorBlock.h
CMakeFiles/compute_id.dir/compute_id.cc.o: /usr/local/include/btk-0.3dev/Utilities/Eigen/src/Core/VectorwiseOp.h
CMakeFiles/compute_id.dir/compute_id.cc.o: /usr/local/include/btk-0.3dev/Utilities/Eigen/src/Core/Visitor.h
CMakeFiles/compute_id.dir/compute_id.cc.o: /usr/local/include/btk-0.3dev/Utilities/Eigen/src/Core/arch/AltiVec/Complex.h
CMakeFiles/compute_id.dir/compute_id.cc.o: /usr/local/include/btk-0.3dev/Utilities/Eigen/src/Core/arch/AltiVec/PacketMath.h
CMakeFiles/compute_id.dir/compute_id.cc.o: /usr/local/include/btk-0.3dev/Utilities/Eigen/src/Core/arch/Default/Settings.h
CMakeFiles/compute_id.dir/compute_id.cc.o: /usr/local/include/btk-0.3dev/Utilities/Eigen/src/Core/arch/NEON/Complex.h
CMakeFiles/compute_id.dir/compute_id.cc.o: /usr/local/include/btk-0.3dev/Utilities/Eigen/src/Core/arch/NEON/PacketMath.h
CMakeFiles/compute_id.dir/compute_id.cc.o: /usr/local/include/btk-0.3dev/Utilities/Eigen/src/Core/arch/SSE/Complex.h
CMakeFiles/compute_id.dir/compute_id.cc.o: /usr/local/include/btk-0.3dev/Utilities/Eigen/src/Core/arch/SSE/MathFunctions.h
CMakeFiles/compute_id.dir/compute_id.cc.o: /usr/local/include/btk-0.3dev/Utilities/Eigen/src/Core/arch/SSE/PacketMath.h
CMakeFiles/compute_id.dir/compute_id.cc.o: /usr/local/include/btk-0.3dev/Utilities/Eigen/src/Core/products/CoeffBasedProduct.h
CMakeFiles/compute_id.dir/compute_id.cc.o: /usr/local/include/btk-0.3dev/Utilities/Eigen/src/Core/products/GeneralBlockPanelKernel.h
CMakeFiles/compute_id.dir/compute_id.cc.o: /usr/local/include/btk-0.3dev/Utilities/Eigen/src/Core/products/GeneralMatrixMatrix.h
CMakeFiles/compute_id.dir/compute_id.cc.o: /usr/local/include/btk-0.3dev/Utilities/Eigen/src/Core/products/GeneralMatrixMatrixTriangular.h
CMakeFiles/compute_id.dir/compute_id.cc.o: /usr/local/include/btk-0.3dev/Utilities/Eigen/src/Core/products/GeneralMatrixMatrixTriangular_MKL.h
CMakeFiles/compute_id.dir/compute_id.cc.o: /usr/local/include/btk-0.3dev/Utilities/Eigen/src/Core/products/GeneralMatrixMatrix_MKL.h
CMakeFiles/compute_id.dir/compute_id.cc.o: /usr/local/include/btk-0.3dev/Utilities/Eigen/src/Core/products/GeneralMatrixVector.h
CMakeFiles/compute_id.dir/compute_id.cc.o: /usr/local/include/btk-0.3dev/Utilities/Eigen/src/Core/products/GeneralMatrixVector_MKL.h
CMakeFiles/compute_id.dir/compute_id.cc.o: /usr/local/include/btk-0.3dev/Utilities/Eigen/src/Core/products/Parallelizer.h
CMakeFiles/compute_id.dir/compute_id.cc.o: /usr/local/include/btk-0.3dev/Utilities/Eigen/src/Core/products/SelfadjointMatrixMatrix.h
CMakeFiles/compute_id.dir/compute_id.cc.o: /usr/local/include/btk-0.3dev/Utilities/Eigen/src/Core/products/SelfadjointMatrixMatrix_MKL.h
CMakeFiles/compute_id.dir/compute_id.cc.o: /usr/local/include/btk-0.3dev/Utilities/Eigen/src/Core/products/SelfadjointMatrixVector.h
CMakeFiles/compute_id.dir/compute_id.cc.o: /usr/local/include/btk-0.3dev/Utilities/Eigen/src/Core/products/SelfadjointMatrixVector_MKL.h
CMakeFiles/compute_id.dir/compute_id.cc.o: /usr/local/include/btk-0.3dev/Utilities/Eigen/src/Core/products/SelfadjointProduct.h
CMakeFiles/compute_id.dir/compute_id.cc.o: /usr/local/include/btk-0.3dev/Utilities/Eigen/src/Core/products/SelfadjointRank2Update.h
CMakeFiles/compute_id.dir/compute_id.cc.o: /usr/local/include/btk-0.3dev/Utilities/Eigen/src/Core/products/TriangularMatrixMatrix.h
CMakeFiles/compute_id.dir/compute_id.cc.o: /usr/local/include/btk-0.3dev/Utilities/Eigen/src/Core/products/TriangularMatrixMatrix_MKL.h
CMakeFiles/compute_id.dir/compute_id.cc.o: /usr/local/include/btk-0.3dev/Utilities/Eigen/src/Core/products/TriangularMatrixVector.h
CMakeFiles/compute_id.dir/compute_id.cc.o: /usr/local/include/btk-0.3dev/Utilities/Eigen/src/Core/products/TriangularMatrixVector_MKL.h
CMakeFiles/compute_id.dir/compute_id.cc.o: /usr/local/include/btk-0.3dev/Utilities/Eigen/src/Core/products/TriangularSolverMatrix.h
CMakeFiles/compute_id.dir/compute_id.cc.o: /usr/local/include/btk-0.3dev/Utilities/Eigen/src/Core/products/TriangularSolverMatrix_MKL.h
CMakeFiles/compute_id.dir/compute_id.cc.o: /usr/local/include/btk-0.3dev/Utilities/Eigen/src/Core/products/TriangularSolverVector.h
CMakeFiles/compute_id.dir/compute_id.cc.o: /usr/local/include/btk-0.3dev/Utilities/Eigen/src/Core/util/BlasUtil.h
CMakeFiles/compute_id.dir/compute_id.cc.o: /usr/local/include/btk-0.3dev/Utilities/Eigen/src/Core/util/Constants.h
CMakeFiles/compute_id.dir/compute_id.cc.o: /usr/local/include/btk-0.3dev/Utilities/Eigen/src/Core/util/DisableStupidWarnings.h
CMakeFiles/compute_id.dir/compute_id.cc.o: /usr/local/include/btk-0.3dev/Utilities/Eigen/src/Core/util/ForwardDeclarations.h
CMakeFiles/compute_id.dir/compute_id.cc.o: /usr/local/include/btk-0.3dev/Utilities/Eigen/src/Core/util/MKL_support.h
CMakeFiles/compute_id.dir/compute_id.cc.o: /usr/local/include/btk-0.3dev/Utilities/Eigen/src/Core/util/Macros.h
CMakeFiles/compute_id.dir/compute_id.cc.o: /usr/local/include/btk-0.3dev/Utilities/Eigen/src/Core/util/Memory.h
CMakeFiles/compute_id.dir/compute_id.cc.o: /usr/local/include/btk-0.3dev/Utilities/Eigen/src/Core/util/Meta.h
CMakeFiles/compute_id.dir/compute_id.cc.o: /usr/local/include/btk-0.3dev/Utilities/Eigen/src/Core/util/ReenableStupidWarnings.h
CMakeFiles/compute_id.dir/compute_id.cc.o: /usr/local/include/btk-0.3dev/Utilities/Eigen/src/Core/util/StaticAssert.h
CMakeFiles/compute_id.dir/compute_id.cc.o: /usr/local/include/btk-0.3dev/Utilities/Eigen/src/Core/util/XprHelper.h
CMakeFiles/compute_id.dir/compute_id.cc.o: /usr/local/include/btk-0.3dev/Utilities/Eigen/src/Eigen2Support/Block.h
CMakeFiles/compute_id.dir/compute_id.cc.o: /usr/local/include/btk-0.3dev/Utilities/Eigen/src/Eigen2Support/Cwise.h
CMakeFiles/compute_id.dir/compute_id.cc.o: /usr/local/include/btk-0.3dev/Utilities/Eigen/src/Eigen2Support/CwiseOperators.h
CMakeFiles/compute_id.dir/compute_id.cc.o: /usr/local/include/btk-0.3dev/Utilities/Eigen/src/Eigen2Support/Geometry/AlignedBox.h
CMakeFiles/compute_id.dir/compute_id.cc.o: /usr/local/include/btk-0.3dev/Utilities/Eigen/src/Eigen2Support/Geometry/All.h
CMakeFiles/compute_id.dir/compute_id.cc.o: /usr/local/include/btk-0.3dev/Utilities/Eigen/src/Eigen2Support/Geometry/AngleAxis.h
CMakeFiles/compute_id.dir/compute_id.cc.o: /usr/local/include/btk-0.3dev/Utilities/Eigen/src/Eigen2Support/Geometry/Hyperplane.h
CMakeFiles/compute_id.dir/compute_id.cc.o: /usr/local/include/btk-0.3dev/Utilities/Eigen/src/Eigen2Support/Geometry/ParametrizedLine.h
CMakeFiles/compute_id.dir/compute_id.cc.o: /usr/local/include/btk-0.3dev/Utilities/Eigen/src/Eigen2Support/Geometry/Quaternion.h
CMakeFiles/compute_id.dir/compute_id.cc.o: /usr/local/include/btk-0.3dev/Utilities/Eigen/src/Eigen2Support/Geometry/Rotation2D.h
CMakeFiles/compute_id.dir/compute_id.cc.o: /usr/local/include/btk-0.3dev/Utilities/Eigen/src/Eigen2Support/Geometry/RotationBase.h
CMakeFiles/compute_id.dir/compute_id.cc.o: /usr/local/include/btk-0.3dev/Utilities/Eigen/src/Eigen2Support/Geometry/Scaling.h
CMakeFiles/compute_id.dir/compute_id.cc.o: /usr/local/include/btk-0.3dev/Utilities/Eigen/src/Eigen2Support/Geometry/Transform.h
CMakeFiles/compute_id.dir/compute_id.cc.o: /usr/local/include/btk-0.3dev/Utilities/Eigen/src/Eigen2Support/Geometry/Translation.h
CMakeFiles/compute_id.dir/compute_id.cc.o: /usr/local/include/btk-0.3dev/Utilities/Eigen/src/Eigen2Support/LU.h
CMakeFiles/compute_id.dir/compute_id.cc.o: /usr/local/include/btk-0.3dev/Utilities/Eigen/src/Eigen2Support/Lazy.h
CMakeFiles/compute_id.dir/compute_id.cc.o: /usr/local/include/btk-0.3dev/Utilities/Eigen/src/Eigen2Support/Macros.h
CMakeFiles/compute_id.dir/compute_id.cc.o: /usr/local/include/btk-0.3dev/Utilities/Eigen/src/Eigen2Support/MathFunctions.h
CMakeFiles/compute_id.dir/compute_id.cc.o: /usr/local/include/btk-0.3dev/Utilities/Eigen/src/Eigen2Support/Memory.h
CMakeFiles/compute_id.dir/compute_id.cc.o: /usr/local/include/btk-0.3dev/Utilities/Eigen/src/Eigen2Support/Meta.h
CMakeFiles/compute_id.dir/compute_id.cc.o: /usr/local/include/btk-0.3dev/Utilities/Eigen/src/Eigen2Support/Minor.h
CMakeFiles/compute_id.dir/compute_id.cc.o: /usr/local/include/btk-0.3dev/Utilities/Eigen/src/Eigen2Support/QR.h
CMakeFiles/compute_id.dir/compute_id.cc.o: /usr/local/include/btk-0.3dev/Utilities/Eigen/src/Eigen2Support/SVD.h
CMakeFiles/compute_id.dir/compute_id.cc.o: /usr/local/include/btk-0.3dev/Utilities/Eigen/src/Eigen2Support/TriangularSolver.h
CMakeFiles/compute_id.dir/compute_id.cc.o: /usr/local/include/btk-0.3dev/Utilities/Eigen/src/Eigen2Support/VectorBlock.h
CMakeFiles/compute_id.dir/compute_id.cc.o: /usr/local/include/btk-0.3dev/Utilities/Eigen/src/Eigenvalues/./ComplexSchur.h
CMakeFiles/compute_id.dir/compute_id.cc.o: /usr/local/include/btk-0.3dev/Utilities/Eigen/src/Eigenvalues/./HessenbergDecomposition.h
CMakeFiles/compute_id.dir/compute_id.cc.o: /usr/local/include/btk-0.3dev/Utilities/Eigen/src/Eigenvalues/./RealQZ.h
CMakeFiles/compute_id.dir/compute_id.cc.o: /usr/local/include/btk-0.3dev/Utilities/Eigen/src/Eigenvalues/./RealSchur.h
CMakeFiles/compute_id.dir/compute_id.cc.o: /usr/local/include/btk-0.3dev/Utilities/Eigen/src/Eigenvalues/./Tridiagonalization.h
CMakeFiles/compute_id.dir/compute_id.cc.o: /usr/local/include/btk-0.3dev/Utilities/Eigen/src/Eigenvalues/ComplexEigenSolver.h
CMakeFiles/compute_id.dir/compute_id.cc.o: /usr/local/include/btk-0.3dev/Utilities/Eigen/src/Eigenvalues/ComplexSchur.h
CMakeFiles/compute_id.dir/compute_id.cc.o: /usr/local/include/btk-0.3dev/Utilities/Eigen/src/Eigenvalues/ComplexSchur_MKL.h
CMakeFiles/compute_id.dir/compute_id.cc.o: /usr/local/include/btk-0.3dev/Utilities/Eigen/src/Eigenvalues/EigenSolver.h
CMakeFiles/compute_id.dir/compute_id.cc.o: /usr/local/include/btk-0.3dev/Utilities/Eigen/src/Eigenvalues/GeneralizedEigenSolver.h
CMakeFiles/compute_id.dir/compute_id.cc.o: /usr/local/include/btk-0.3dev/Utilities/Eigen/src/Eigenvalues/GeneralizedSelfAdjointEigenSolver.h
CMakeFiles/compute_id.dir/compute_id.cc.o: /usr/local/include/btk-0.3dev/Utilities/Eigen/src/Eigenvalues/HessenbergDecomposition.h
CMakeFiles/compute_id.dir/compute_id.cc.o: /usr/local/include/btk-0.3dev/Utilities/Eigen/src/Eigenvalues/MatrixBaseEigenvalues.h
CMakeFiles/compute_id.dir/compute_id.cc.o: /usr/local/include/btk-0.3dev/Utilities/Eigen/src/Eigenvalues/RealQZ.h
CMakeFiles/compute_id.dir/compute_id.cc.o: /usr/local/include/btk-0.3dev/Utilities/Eigen/src/Eigenvalues/RealSchur.h
CMakeFiles/compute_id.dir/compute_id.cc.o: /usr/local/include/btk-0.3dev/Utilities/Eigen/src/Eigenvalues/RealSchur_MKL.h
CMakeFiles/compute_id.dir/compute_id.cc.o: /usr/local/include/btk-0.3dev/Utilities/Eigen/src/Eigenvalues/SelfAdjointEigenSolver.h
CMakeFiles/compute_id.dir/compute_id.cc.o: /usr/local/include/btk-0.3dev/Utilities/Eigen/src/Eigenvalues/SelfAdjointEigenSolver_MKL.h
CMakeFiles/compute_id.dir/compute_id.cc.o: /usr/local/include/btk-0.3dev/Utilities/Eigen/src/Eigenvalues/Tridiagonalization.h
CMakeFiles/compute_id.dir/compute_id.cc.o: /usr/local/include/btk-0.3dev/Utilities/Eigen/src/Geometry/AlignedBox.h
CMakeFiles/compute_id.dir/compute_id.cc.o: /usr/local/include/btk-0.3dev/Utilities/Eigen/src/Geometry/AngleAxis.h
CMakeFiles/compute_id.dir/compute_id.cc.o: /usr/local/include/btk-0.3dev/Utilities/Eigen/src/Geometry/EulerAngles.h
CMakeFiles/compute_id.dir/compute_id.cc.o: /usr/local/include/btk-0.3dev/Utilities/Eigen/src/Geometry/Homogeneous.h
CMakeFiles/compute_id.dir/compute_id.cc.o: /usr/local/include/btk-0.3dev/Utilities/Eigen/src/Geometry/Hyperplane.h
CMakeFiles/compute_id.dir/compute_id.cc.o: /usr/local/include/btk-0.3dev/Utilities/Eigen/src/Geometry/OrthoMethods.h
CMakeFiles/compute_id.dir/compute_id.cc.o: /usr/local/include/btk-0.3dev/Utilities/Eigen/src/Geometry/ParametrizedLine.h
CMakeFiles/compute_id.dir/compute_id.cc.o: /usr/local/include/btk-0.3dev/Utilities/Eigen/src/Geometry/Quaternion.h
CMakeFiles/compute_id.dir/compute_id.cc.o: /usr/local/include/btk-0.3dev/Utilities/Eigen/src/Geometry/Rotation2D.h
CMakeFiles/compute_id.dir/compute_id.cc.o: /usr/local/include/btk-0.3dev/Utilities/Eigen/src/Geometry/RotationBase.h
CMakeFiles/compute_id.dir/compute_id.cc.o: /usr/local/include/btk-0.3dev/Utilities/Eigen/src/Geometry/Scaling.h
CMakeFiles/compute_id.dir/compute_id.cc.o: /usr/local/include/btk-0.3dev/Utilities/Eigen/src/Geometry/Transform.h
CMakeFiles/compute_id.dir/compute_id.cc.o: /usr/local/include/btk-0.3dev/Utilities/Eigen/src/Geometry/Translation.h
CMakeFiles/compute_id.dir/compute_id.cc.o: /usr/local/include/btk-0.3dev/Utilities/Eigen/src/Geometry/Umeyama.h
CMakeFiles/compute_id.dir/compute_id.cc.o: /usr/local/include/btk-0.3dev/Utilities/Eigen/src/Geometry/arch/Geometry_SSE.h
CMakeFiles/compute_id.dir/compute_id.cc.o: /usr/local/include/btk-0.3dev/Utilities/Eigen/src/Householder/BlockHouseholder.h
CMakeFiles/compute_id.dir/compute_id.cc.o: /usr/local/include/btk-0.3dev/Utilities/Eigen/src/Householder/Householder.h
CMakeFiles/compute_id.dir/compute_id.cc.o: /usr/local/include/btk-0.3dev/Utilities/Eigen/src/Householder/HouseholderSequence.h
CMakeFiles/compute_id.dir/compute_id.cc.o: /usr/local/include/btk-0.3dev/Utilities/Eigen/src/Jacobi/Jacobi.h
CMakeFiles/compute_id.dir/compute_id.cc.o: /usr/local/include/btk-0.3dev/Utilities/Eigen/src/LU/Determinant.h
CMakeFiles/compute_id.dir/compute_id.cc.o: /usr/local/include/btk-0.3dev/Utilities/Eigen/src/LU/FullPivLU.h
CMakeFiles/compute_id.dir/compute_id.cc.o: /usr/local/include/btk-0.3dev/Utilities/Eigen/src/LU/Inverse.h
CMakeFiles/compute_id.dir/compute_id.cc.o: /usr/local/include/btk-0.3dev/Utilities/Eigen/src/LU/PartialPivLU.h
CMakeFiles/compute_id.dir/compute_id.cc.o: /usr/local/include/btk-0.3dev/Utilities/Eigen/src/LU/PartialPivLU_MKL.h
CMakeFiles/compute_id.dir/compute_id.cc.o: /usr/local/include/btk-0.3dev/Utilities/Eigen/src/LU/arch/Inverse_SSE.h
CMakeFiles/compute_id.dir/compute_id.cc.o: /usr/local/include/btk-0.3dev/Utilities/Eigen/src/QR/ColPivHouseholderQR.h
CMakeFiles/compute_id.dir/compute_id.cc.o: /usr/local/include/btk-0.3dev/Utilities/Eigen/src/QR/ColPivHouseholderQR_MKL.h
CMakeFiles/compute_id.dir/compute_id.cc.o: /usr/local/include/btk-0.3dev/Utilities/Eigen/src/QR/FullPivHouseholderQR.h
CMakeFiles/compute_id.dir/compute_id.cc.o: /usr/local/include/btk-0.3dev/Utilities/Eigen/src/QR/HouseholderQR.h
CMakeFiles/compute_id.dir/compute_id.cc.o: /usr/local/include/btk-0.3dev/Utilities/Eigen/src/QR/HouseholderQR_MKL.h
CMakeFiles/compute_id.dir/compute_id.cc.o: /usr/local/include/btk-0.3dev/Utilities/Eigen/src/SVD/JacobiSVD.h
CMakeFiles/compute_id.dir/compute_id.cc.o: /usr/local/include/btk-0.3dev/Utilities/Eigen/src/SVD/JacobiSVD_MKL.h
CMakeFiles/compute_id.dir/compute_id.cc.o: /usr/local/include/btk-0.3dev/Utilities/Eigen/src/SVD/UpperBidiagonalization.h
CMakeFiles/compute_id.dir/compute_id.cc.o: /usr/local/include/btk-0.3dev/Utilities/Eigen/src/StlSupport/StdVector.h
CMakeFiles/compute_id.dir/compute_id.cc.o: /usr/local/include/btk-0.3dev/Utilities/Eigen/src/StlSupport/details.h
CMakeFiles/compute_id.dir/compute_id.cc.o: /usr/local/include/btk-0.3dev/Utilities/Eigen/src/misc/Image.h
CMakeFiles/compute_id.dir/compute_id.cc.o: /usr/local/include/btk-0.3dev/Utilities/Eigen/src/misc/Kernel.h
CMakeFiles/compute_id.dir/compute_id.cc.o: /usr/local/include/btk-0.3dev/Utilities/Eigen/src/misc/Solve.h
CMakeFiles/compute_id.dir/compute_id.cc.o: /usr/local/include/btk-0.3dev/Utilities/Eigen/src/plugins/ArrayCwiseBinaryOps.h
CMakeFiles/compute_id.dir/compute_id.cc.o: /usr/local/include/btk-0.3dev/Utilities/Eigen/src/plugins/ArrayCwiseUnaryOps.h
CMakeFiles/compute_id.dir/compute_id.cc.o: /usr/local/include/btk-0.3dev/Utilities/Eigen/src/plugins/BlockMethods.h
CMakeFiles/compute_id.dir/compute_id.cc.o: /usr/local/include/btk-0.3dev/Utilities/Eigen/src/plugins/CommonCwiseBinaryOps.h
CMakeFiles/compute_id.dir/compute_id.cc.o: /usr/local/include/btk-0.3dev/Utilities/Eigen/src/plugins/CommonCwiseUnaryOps.h
CMakeFiles/compute_id.dir/compute_id.cc.o: /usr/local/include/btk-0.3dev/Utilities/Eigen/src/plugins/MatrixCwiseBinaryOps.h
CMakeFiles/compute_id.dir/compute_id.cc.o: /usr/local/include/btk-0.3dev/Utilities/Eigen/src/plugins/MatrixCwiseUnaryOps.h
CMakeFiles/compute_id.dir/compute_id.cc.o: /usr/local/include/btk-0.3dev/Utilities/btkEigen/Plugin/ForwardDeclarations.h
CMakeFiles/compute_id.dir/compute_id.cc.o: /usr/local/include/btk-0.3dev/Utilities/btkEigen/Plugin/Functors.h
CMakeFiles/compute_id.dir/compute_id.cc.o: /usr/local/include/btk-0.3dev/btkConfigure.h
