# Supplementary material for: Optimal Control Based Stiffness Identification of an Ankle-Foot Orthosis Using a Predictive Walking Model
Source: Front Comput Neurosci. 2017 Apr 13;11:23. doi: 10.3389/fncom.2017.00023 (PMC5390028; doi:10.3389/fncom.2017.00023)
Supplement: Supplementary file 1 [file DataSheet1.ZIP › PathWalker/InvKinDyn/code/build/CMakeFiles/compute_id.dir/DependInfo.cmake]

# The set of languages for which implicit dependencies are needed:
set(CMAKE_DEPENDS_LANGUAGES
  "CXX"
  )
# The set of files for implicit dependencies of each language:
set(CMAKE_DEPENDS_CHECK_CXX
  "/home/manish/Desktop/PathWalkerCodeUpload/InvKinDyn/code/compute_id.cc" "/home/manish/Desktop/PathWalkerCodeUpload/InvKinDyn/code/build/CMakeFiles/compute_id.dir/compute_id.cc.o"
  )
set(CMAKE_CXX_COMPILER_ID "GNU")

# The include file search paths:
set(CMAKE_CXX_TARGET_INCLUDE_PATH
  "/usr/local/include/btk-0.3dev/Utilities/eigen3"
  "/usr/local/include/btk-0.3dev/Utilities"
  "/usr/local/include/btk-0.3dev/IO"
  "/usr/local/include/btk-0.3dev/Common"
  "/usr/local/include/btk-0.3dev/BasicFilters"
  "/usr/local/include/btk-0.3dev"
  "/home/manish/installed/include"
  "/usr/local/include/eigen3"
  )

# Targets to which this target links.
set(CMAKE_TARGET_LINKED_INFO_FILES
  )

# Fortran module output directory.
set(CMAKE_Fortran_TARGET_MODULE_DIR "")
