# Supplementary material for: Optimal Control Based Stiffness Identification of an Ankle-Foot Orthosis Using a Predictive Walking Model
Source: Front Comput Neurosci. 2017 Apr 13;11:23. doi: 10.3389/fncom.2017.00023 (PMC5390028; doi:10.3389/fncom.2017.00023)
Supplement: Supplementary file 1 [file DataSheet1.ZIP › PathWalker/InvKinDyn/code/build/CMakeFiles/compute_id.dir/flags.make]

# CMAKE generated file: DO NOT EDIT!
# Generated by "Unix Makefiles" Generator, CMake Version 3.5

# compile CXX with /usr/bin/c++
CXX_FLAGS =    

CXX_DEFINES = 

CXX_INCLUDES = -I/usr/local/include/btk-0.3dev/Utilities/eigen3 -I/usr/local/include/btk-0.3dev/Utilities -I/usr/local/include/btk-0.3dev/IO -I/usr/local/include/btk-0.3dev/Common -I/usr/local/include/btk-0.3dev/BasicFilters -I/usr/local/include/btk-0.3dev -I/home/manish/installed/include -I/usr/local/include/eigen3 
