# Supplementary material for: Optimal Control Based Stiffness Identification of an Ankle-Foot Orthosis Using a Predictive Walking Model
Source: Front Comput Neurosci. 2017 Apr 13;11:23. doi: 10.3389/fncom.2017.00023 (PMC5390028; doi:10.3389/fncom.2017.00023)
Supplement: Supplementary file 1 [file DataSheet1.ZIP › PathWalker/InvKinDyn/code/build/CMakeFiles/compute_id.dir/link.txt]

/usr/bin/c++        CMakeFiles/compute_id.dir/compute_id.cc.o  -o compute_id  -L/usr/local/lib/btk-0.3dev -rdynamic /home/manish/installed/lib/librbdl.so /home/manish/installed/lib/librbdl_luamodel.so -lBTKCommon -lBTKBasicFilters -lBTKIO -lBTKCommon -Wl,-rpath,/usr/local/lib/btk-0.3dev:/home/manish/installed/lib 
