# Supplementary material for: Optimal Control Based Stiffness Identification of an Ankle-Foot Orthosis Using a Predictive Walking Model
Source: Front Comput Neurosci. 2017 Apr 13;11:23. doi: 10.3389/fncom.2017.00023 (PMC5390028; doi:10.3389/fncom.2017.00023)
Supplement: Supplementary file 1 [file DataSheet1.ZIP › PathWalker/InvKinDyn/code/build/CMakeFiles/feature_tests.cxx]

  const char features[] = {"\n"
"CXX_FEATURE:"
#if (__GNUC__ * 100 + __GNUC_MINOR__) >= 500 && __cplusplus >= 201402L
"1"
#else
"0"
#endif
"cxx_aggregate_default_initializers\n"
"CXX_FEATURE:"
#if (__GNUC__ * 100 + __GNUC_MINOR__) >= 407 && __cplusplus >= 201103L
"1"
#else
"0"
#endif
"cxx_alias_templates\n"
"CXX_FEATURE:"
#if (__GNUC__ * 100 + __GNUC_MINOR__) >= 408 && __cplusplus >= 201103L
"1"
#else
"0"
#endif
"cxx_alignas\n"
"CXX_FEATURE:"
#if (__GNUC__ * 100 + __GNUC_MINOR__) >= 408 && __cplusplus >= 201103L
"1"
#else
"0"
#endif
"cxx_alignof\n"
"CXX_FEATURE:"
#if (__GNUC__ * 100 + __GNUC_MINOR__) >= 408 && __cplusplus >= 201103L
"1"
#else
"0"
#endif
"cxx_attributes\n"
"CXX_FEATURE:"
#if (__GNUC__ * 100 + __GNUC_MINOR__) >= 409 && __cplusplus > 201103L
"1"
#else
"0"
#endif
"cxx_attribute_deprecated\n"
"CXX_FEATURE:"
#if (__GNUC__ * 100 + __GNUC_MINOR__) >= 404 && (__cplusplus >= 201103L || (defined(__GXX_EXPERIMENTAL_CXX0X__) && __GXX_EXPERIMENTAL_CXX0X__))
"1"
#else
"0"
#endif
"cxx_auto_type\n"
"CXX_FEATURE:"
#if (__GNUC__ * 100 + __GNUC_MINOR__) >= 409 && __cplusplus > 201103L
"1"
#else
"0"
#endif
"cxx_binary_literals\n"
"CXX_FEATURE:"
#if (__GNUC__ * 100 + __GNUC_MINOR__) >= 406 && (__cplusplus >= 201103L || (defined(__GXX_EXPERIMENTAL_CXX0X__) && __GXX_EXPERIMENTAL_CXX0X__))
"1"
#else
"0"
#endif
"cxx_constexpr\n"
"CXX_FEATURE:"
#if (__GNUC__ * 100 + __GNUC_MINOR__) >= 409 && __cplusplus > 201103L
"1"
#else
"0"
#endif
"cxx_contextual_conversions\n"
"CXX_FEATURE:"
#if (__GNUC__ * 100 + __GNUC_MINOR__) >= 404 && (__cplusplus >= 201103L || (defined(__GXX_EXPERIMENTAL_CXX0X__) && __GXX_EXPERIMENTAL_CXX0X__))
"1"
#else
"0"
#endif
"cxx_decltype\n"
"CXX_FEATURE:"
#if (__GNUC__ * 100 + __GNUC_MINOR__) >= 409 && __cplusplus > 201103L
"1"
#else
"0"
#endif
"cxx_decltype_auto\n"
"CXX_FEATURE:"
#if ((__GNUC__ * 10000 + __GNUC_MINOR__ * 100 + __GNUC_PATCHLEVEL__) >= 40801) && __cplusplus >= 201103L
"1"
#else
"0"
#endif
"cxx_decltype_incomplete_return_types\n"
"CXX_FEATURE:"
#if (__GNUC__ * 100 + __GNUC_MINOR__) >= 404 && (__cplusplus >= 201103L || (defined(__GXX_EXPERIMENTAL_CXX0X__) && __GXX_EXPERIMENTAL_CXX0X__))
"1"
#else
"0"
#endif
"cxx_default_function_template_args\n"
"CXX_FEATURE:"
#if (__GNUC__ * 100 + __GNUC_MINOR__) >= 404 && (__cplusplus >= 201103L || (defined(__GXX_EXPERIMENTAL_CXX0X__) && __GXX_EXPERIMENTAL_CXX0X__))
"1"
#else
"0"
#endif
"cxx_defaulted_functions\n"
"CXX_FEATURE:"
#if (__GNUC__ * 100 + __GNUC_MINOR__) >= 406 && (__cplusplus >= 201103L || (defined(__GXX_EXPERIMENTAL_CXX0X__) && __GXX_EXPERIMENTAL_CXX0X__))
"1"
#else
"0"
#endif
"cxx_defaulted_move_initializers\n"
"CXX_FEATURE:"
#if (__GNUC__ * 100 + __GNUC_MINOR__) >= 407 && __cplusplus >= 201103L
"1"
#else
"0"
#endif
"cxx_delegating_constructors\n"
"CXX_FEATURE:"
#if (__GNUC__ * 100 + __GNUC_MINOR__) >= 404 && (__cplusplus >= 201103L || (defined(__GXX_EXPERIMENTAL_CXX0X__) && __GXX_EXPERIMENTAL_CXX0X__))
"1"
#else
"0"
#endif
"cxx_deleted_functions\n"
"CXX_FEATURE:"
#if (__GNUC__ * 100 + __GNUC_MINOR__) >= 409 && __cplusplus > 201103L
"1"
#else
"0"
#endif
"cxx_digit_separators\n"
"CXX_FEATURE:"
#if (__GNUC__ * 100 + __GNUC_MINOR__) >= 406 && (__cplusplus >= 201103L || (defined(__GXX_EXPERIMENTAL_CXX0X__) && __GXX_EXPERIMENTAL_CXX0X__))
"1"
#else
"0"
#endif
"cxx_enum_forward_declarations\n"
"CXX_FEATURE:"
#if (__GNUC__ * 100 + __GNUC_MINOR__) >= 405 && (__cplusplus >= 201103L || (defined(__GXX_EXPERIMENTAL_CXX0X__) && __GXX_EXPERIMENTAL_CXX0X__))
"1"
#else
"0"
#endif
"cxx_explicit_conversions\n"
"CXX_FEATURE:"
#if (__GNUC__ * 100 + __GNUC_MINOR__) >= 407 && __cplusplus >= 201103L
"1"
#else
"0"
#endif
"cxx_extended_friend_declarations\n"
"CXX_FEATURE:"
#if (__GNUC__ * 100 + __GNUC_MINOR__) >= 404 && (__cplusplus >= 201103L || (defined(__GXX_EXPERIMENTAL_CXX0X__) && __GXX_EXPERIMENTAL_CXX0X__))
"1"
#else
"0"
#endif
"cxx_extern_templates\n"
"CXX_FEATURE:"
#if (__GNUC__ * 100 + __GNUC_MINOR__) >= 407 && __cplusplus >= 201103L
"1"
#else
"0"
#endif
"cxx_final\n"
"CXX_FEATURE:"
#if (__GNUC__ * 100 + __GNUC_MINOR__) >= 404 && (__cplusplus >= 201103L || (defined(__GXX_EXPERIMENTAL_CXX0X__) && __GXX_EXPERIMENTAL_CXX0X__))
"1"
#else
"0"
#endif
"cxx_func_identifier\n"
"CXX_FEATURE:"
#if (__GNUC__ * 100 + __GNUC_MINOR__) >= 404 && (__cplusplus >= 201103L || (defined(__GXX_EXPERIMENTAL_CXX0X__) && __GXX_EXPERIMENTAL_CXX0X__))
"1"
#else
"0"
#endif
"cxx_generalized_initializers\n"
"CXX_FEATURE:"
#if (__GNUC__ * 100 + __GNUC_MINOR__) >= 409 && __cplusplus > 201103L
"1"
#else
"0"
#endif
"cxx_generic_lambdas\n"
"CXX_FEATURE:"
#if (__GNUC__ * 100 + __GNUC_MINOR__) >= 408 && __cplusplus >= 201103L
"1"
#else
"0"
#endif
"cxx_inheriting_constructors\n"
"CXX_FEATURE:"
#if (__GNUC__ * 100 + __GNUC_MINOR__) >= 404 && (__cplusplus >= 201103L || (defined(__GXX_EXPERIMENTAL_CXX0X__) && __GXX_EXPERIMENTAL_CXX0X__))
"1"
#else
"0"
#endif
"cxx_inline_namespaces\n"
"CXX_FEATURE:"
#if (__GNUC__ * 100 + __GNUC_MINOR__) >= 405 && (__cplusplus >= 201103L || (defined(__GXX_EXPERIMENTAL_CXX0X__) && __GXX_EXPERIMENTAL_CXX0X__))
"1"
#else
"0"
#endif
"cxx_lambdas\n"
"CXX_FEATURE:"
#if (__GNUC__ * 100 + __GNUC_MINOR__) >= 409 && __cplusplus > 201103L
"1"
#else
"0"
#endif
"cxx_lambda_init_captures\n"
"CXX_FEATURE:"
#if (__GNUC__ * 100 + __GNUC_MINOR__) >= 405 && (__cplusplus >= 201103L || (defined(__GXX_EXPERIMENTAL_CXX0X__) && __GXX_EXPERIMENTAL_CXX0X__))
"1"
#else
"0"
#endif
"cxx_local_type_template_args\n"
"CXX_FEATURE:"
#if (__GNUC__ * 100 + __GNUC_MINOR__) >= 404 && (__cplusplus >= 201103L || (defined(__GXX_EXPERIMENTAL_CXX0X__) && __GXX_EXPERIMENTAL_CXX0X__))
"1"
#else
"0"
#endif
"cxx_long_long_type\n"
"CXX_FEATURE:"
#if (__GNUC__ * 100 + __GNUC_MINOR__) >= 406 && (__cplusplus >= 201103L || (defined(__GXX_EXPERIMENTAL_CXX0X__) && __GXX_EXPERIMENTAL_CXX0X__))
"1"
#else
"0"
#endif
"cxx_noexcept\n"
"CXX_FEATURE:"
#if (__GNUC__ * 100 + __GNUC_MINOR__) >= 407 && __cplusplus >= 201103L
"1"
#else
"0"
#endif
"cxx_nonstatic_member_init\n"
"CXX_FEATURE:"
#if (__GNUC__ * 100 + __GNUC_MINOR__) >= 406 && (__cplusplus >= 201103L || (defined(__GXX_EXPERIMENTAL_CXX0X__) && __GXX_EXPERIMENTAL_CXX0X__))
"1"
#else
"0"
#endif
"cxx_nullptr\n"
"CXX_FEATURE:"
#if (__GNUC__ * 100 + __GNUC_MINOR__) >= 407 && __cplusplus >= 201103L
"1"
#else
"0"
#endif
"cxx_override\n"
"CXX_FEATURE:"
#if (__GNUC__ * 100 + __GNUC_MINOR__) >= 406 && (__cplusplus >= 201103L || (defined(__GXX_EXPERIMENTAL_CXX0X__) && __GXX_EXPERIMENTAL_CXX0X__))
"1"
#else
"0"
#endif
"cxx_range_for\n"
"CXX_FEATURE:"
#if (__GNUC__ * 100 + __GNUC_MINOR__) >= 405 && (__cplusplus >= 201103L || (defined(__GXX_EXPERIMENTAL_CXX0X__) && __GXX_EXPERIMENTAL_CXX0X__))
"1"
#else
"0"
#endif
"cxx_raw_string_literals\n"
"CXX_FEATURE:"
#if ((__GNUC__ * 10000 + __GNUC_MINOR__ * 100 + __GNUC_PATCHLEVEL__) >= 40801) && __cplusplus >= 201103L
"1"
#else
"0"
#endif
"cxx_reference_qualified_functions\n"
"CXX_FEATURE:"
#if (__GNUC__ * 100 + __GNUC_MINOR__) >= 500 && __cplusplus >= 201402L
"1"
#else
"0"
#endif
"cxx_relaxed_constexpr\n"
"CXX_FEATURE:"
#if (__GNUC__ * 100 + __GNUC_MINOR__) >= 409 && __cplusplus > 201103L
"1"
#else
"0"
#endif
"cxx_return_type_deduction\n"
"CXX_FEATURE:"
#if (__GNUC__ * 100 + __GNUC_MINOR__) >= 404 && (__cplusplus >= 201103L || (defined(__GXX_EXPERIMENTAL_CXX0X__) && __GXX_EXPERIMENTAL_CXX0X__))
"1"
#else
"0"
#endif
"cxx_right_angle_brackets\n"
"CXX_FEATURE:"
#if (__GNUC__ * 100 + __GNUC_MINOR__) >= 404 && (__cplusplus >= 201103L || (defined(__GXX_EXPERIMENTAL_CXX0X__) && __GXX_EXPERIMENTAL_CXX0X__))
"1"
#else
"0"
#endif
"cxx_rvalue_references\n"
"CXX_FEATURE:"
#if (__GNUC__ * 100 + __GNUC_MINOR__) >= 404 && (__cplusplus >= 201103L || (defined(__GXX_EXPERIMENTAL_CXX0X__) && __GXX_EXPERIMENTAL_CXX0X__))
"1"
#else
"0"
#endif
"cxx_sizeof_member\n"
"CXX_FEATURE:"
#if (__GNUC__ * 100 + __GNUC_MINOR__) >= 404 && (__cplusplus >= 201103L || (defined(__GXX_EXPERIMENTAL_CXX0X__) && __GXX_EXPERIMENTAL_CXX0X__))
"1"
#else
"0"
#endif
"cxx_static_assert\n"
"CXX_FEATURE:"
#if (__GNUC__ * 100 + __GNUC_MINOR__) >= 404 && (__cplusplus >= 201103L || (defined(__GXX_EXPERIMENTAL_CXX0X__) && __GXX_EXPERIMENTAL_CXX0X__))
"1"
#else
"0"
#endif
"cxx_strong_enums\n"
"CXX_FEATURE:"
#if (__GNUC__ * 100 + __GNUC_MINOR__) >= 404 && __cplusplus
"1"
#else
"0"
#endif
"cxx_template_template_parameters\n"
"CXX_FEATURE:"
#if (__GNUC__ * 100 + __GNUC_MINOR__) >= 408 && __cplusplus >= 201103L
"1"
#else
"0"
#endif
"cxx_thread_local\n"
"CXX_FEATURE:"
#if (__GNUC__ * 100 + __GNUC_MINOR__) >= 404 && (__cplusplus >= 201103L || (defined(__GXX_EXPERIMENTAL_CXX0X__) && __GXX_EXPERIMENTAL_CXX0X__))
"1"
#else
"0"
#endif
"cxx_trailing_return_types\n"
"CXX_FEATURE:"
#if (__GNUC__ * 100 + __GNUC_MINOR__) >= 404 && (__cplusplus >= 201103L || (defined(__GXX_EXPERIMENTAL_CXX0X__) && __GXX_EXPERIMENTAL_CXX0X__))
"1"
#else
"0"
#endif
"cxx_unicode_literals\n"
"CXX_FEATURE:"
#if (__GNUC__ * 100 + __GNUC_MINOR__) >= 404 && (__cplusplus >= 201103L || (defined(__GXX_EXPERIMENTAL_CXX0X__) && __GXX_EXPERIMENTAL_CXX0X__))
"1"
#else
"0"
#endif
"cxx_uniform_initialization\n"
"CXX_FEATURE:"
#if (__GNUC__ * 100 + __GNUC_MINOR__) >= 406 && (__cplusplus >= 201103L || (defined(__GXX_EXPERIMENTAL_CXX0X__) && __GXX_EXPERIMENTAL_CXX0X__))
"1"
#else
"0"
#endif
"cxx_unrestricted_unions\n"
"CXX_FEATURE:"
#if (__GNUC__ * 100 + __GNUC_MINOR__) >= 407 && __cplusplus >= 201103L
"1"
#else
"0"
#endif
"cxx_user_literals\n"
"CXX_FEATURE:"
#if (__GNUC__ * 100 + __GNUC_MINOR__) >= 500 && __cplusplus >= 201402L
"1"
#else
"0"
#endif
"cxx_variable_templates\n"
"CXX_FEATURE:"
#if (__GNUC__ * 100 + __GNUC_MINOR__) >= 404 && (__cplusplus >= 201103L || (defined(__GXX_EXPERIMENTAL_CXX0X__) && __GXX_EXPERIMENTAL_CXX0X__))
"1"
#else
"0"
#endif
"cxx_variadic_macros\n"
"CXX_FEATURE:"
#if (__GNUC__ * 100 + __GNUC_MINOR__) >= 404 && (__cplusplus >= 201103L || (defined(__GXX_EXPERIMENTAL_CXX0X__) && __GXX_EXPERIMENTAL_CXX0X__))
"1"
#else
"0"
#endif
"cxx_variadic_templates\n"

};

int main(int argc, char** argv) { (void)argv; return features[argc]; }
