# Supplementary material for: Optimal Control Based Stiffness Identification of an Ankle-Foot Orthosis Using a Predictive Walking Model
Source: Front Comput Neurosci. 2017 Apr 13;11:23. doi: 10.3389/fncom.2017.00023 (PMC5390028; doi:10.3389/fncom.2017.00023)
Supplement: Supplementary file 1 [file DataSheet1.ZIP › PathWalker/InvKinDyn/code/build/CMakeFiles/Makefile.cmake]

# CMAKE generated file: DO NOT EDIT!
# Generated by "Unix Makefiles" Generator, CMake Version 3.5

# The generator used is:
set(CMAKE_DEPENDS_GENERATOR "Unix Makefiles")

# The top level Makefile was generated from the following files:
set(CMAKE_MAKEFILE_DEPENDS
  "CMakeCache.txt"
  "../CMakeLists.txt"
  "../FindEigen3.cmake"
  "../FindRBDL.cmake"
  "CMakeFiles/3.5.2/CMakeCXXCompiler.cmake"
  "CMakeFiles/3.5.2/CMakeSystem.cmake"
  "/usr/local/share/btk-0.3dev/BTKConfig.cmake"
  "/usr/local/share/btk-0.3dev/BTKLibraryDepends.cmake"
  "/usr/local/share/btk-0.3dev/UseBTK.cmake"
  "/usr/local/share/cmake-3.5/Modules/CMakeCXXInformation.cmake"
  "/usr/local/share/cmake-3.5/Modules/CMakeCommonLanguageInclude.cmake"
  "/usr/local/share/cmake-3.5/Modules/CMakeGenericSystem.cmake"
  "/usr/local/share/cmake-3.5/Modules/CMakeImportBuildSettings.cmake"
  "/usr/local/share/cmake-3.5/Modules/CMakeLanguageInformation.cmake"
  "/usr/local/share/cmake-3.5/Modules/CMakeSystemSpecificInformation.cmake"
  "/usr/local/share/cmake-3.5/Modules/CMakeSystemSpecificInitialize.cmake"
  "/usr/local/share/cmake-3.5/Modules/Compiler/GNU-CXX.cmake"
  "/usr/local/share/cmake-3.5/Modules/Compiler/GNU.cmake"
  "/usr/local/share/cmake-3.5/Modules/Platform/Linux-GNU-CXX.cmake"
  "/usr/local/share/cmake-3.5/Modules/Platform/Linux-GNU.cmake"
  "/usr/local/share/cmake-3.5/Modules/Platform/Linux.cmake"
  "/usr/local/share/cmake-3.5/Modules/Platform/UnixPaths.cmake"
  )

# The corresponding makefile is:
set(CMAKE_MAKEFILE_OUTPUTS
  "Makefile"
  "CMakeFiles/cmake.check_cache"
  )

# Byproducts of CMake generate step:
set(CMAKE_MAKEFILE_PRODUCTS
  "CMakeFiles/CMakeDirectoryInformation.cmake"
  )

# Dependency information for all targets:
set(CMAKE_DEPEND_INFO_FILES
  "CMakeFiles/compute_id.dir/DependInfo.cmake"
  )
