# Supplementary material for: Optimal Control Based Stiffness Identification of an Ankle-Foot Orthosis Using a Predictive Walking Model
Source: Front Comput Neurosci. 2017 Apr 13;11:23. doi: 10.3389/fncom.2017.00023 (PMC5390028; doi:10.3389/fncom.2017.00023)
Supplement: Supplementary file 1 [file DataSheet1.ZIP › PathWalker/InvKinDyn/code/build/CMakeFiles/TargetDirectories.txt]

/home/manish/Desktop/PathWalkerCodeUpload/InvKinDyn/code/build/CMakeFiles/edit_cache.dir
/home/manish/Desktop/PathWalkerCodeUpload/InvKinDyn/code/build/CMakeFiles/rebuild_cache.dir
/home/manish/Desktop/PathWalkerCodeUpload/InvKinDyn/code/build/CMakeFiles/compute_id.dir
