# Supplementary material for: Optimal Control Based Stiffness Identification of an Ankle-Foot Orthosis Using a Predictive Walking Model
Source: Front Comput Neurosci. 2017 Apr 13;11:23. doi: 10.3389/fncom.2017.00023 (PMC5390028; doi:10.3389/fncom.2017.00023)
Supplement: Supplementary file 1 [file DataSheet1.ZIP › PathWalker/InvKinDyn/code/run_id]

#!/bin/bash
echo "Running ID for model -> Barefeet Walking"
dataPath='../../Data'
for file in $dataPath/c3d_barefeet/*.c3d
do
	nameis=$(basename $file .c3d)
	echo " - Processing file $nameis"
	./build/compute_id ../results/barefeet_$nameis.csv ../../Models/barefeet.lua $file
	mv id_res.txt ../results/barefeet_$nameis.torque
	mv id_q.txt ../results/barefeet_$nameis.q
	mv id_qdot.txt ../results/barefeet_$nameis.qdot
done
echo "Running ID for model -> Orthosis Walking"
for file in $dataPath/c3d_orthosis/*.c3d
do
	nameis=$(basename $file .c3d)
	echo " - Processing file $nameis"
	./build/compute_id ../results/orthosis_$nameis.csv ../../Models/orthosis.lua $file
	mv id_res.txt ../results/orthosis_$nameis.torque
	mv id_q.txt ../results/orthosis_$nameis.q
	mv id_qdot.txt ./results/orthosis_$nameis.qdot
done
