# Supplementary material for: Optimal Control Based Stiffness Identification of an Ankle-Foot Orthosis Using a Predictive Walking Model
Source: Front Comput Neurosci. 2017 Apr 13;11:23. doi: 10.3389/fncom.2017.00023 (PMC5390028; doi:10.3389/fncom.2017.00023)
Supplement: Supplementary file 1 [file DataSheet1.ZIP › PathWalker/InvKinDyn/code/run_ik]

#!/bin/bash
echo "Running IK for model -> Barefeet Walking"
dataPath='../../Data'
for file in $dataPath/c3d_barefeet/*.c3d
do
	nameis=$(basename $file .c3d)
	echo " - Processing file $nameis"
	fit_motion_automarkers ../../Models/barefeet.lua $file
	mv animation.csv ../results/barefeet_$nameis.csv
	mv fitting_log.csv ../results/barefeet_$nameis.fit
	mv misc_log.csv ../results/barefeet_$nameis.log
done
echo "Running IK for model -> Orthosis Walking"
for file in $dataPath/c3d_orthosis/*.c3d
do
	nameis=$(basename $file .c3d)
	echo " - Processing file $nameis"
	fit_motion_automarkers ../../Models/orthosis.lua $file
	mv animation.csv ../results/orthosis_$nameis.csv
	mv fitting_log.csv ../results/orthosis_$nameis.fit
	mv misc_log.csv ../results/orthosis_$nameis.log
done
