# Supplementary material for: Optimal Control Based Stiffness Identification of an Ankle-Foot Orthosis Using a Predictive Walking Model
Source: Front Comput Neurosci. 2017 Apr 13;11:23. doi: 10.3389/fncom.2017.00023 (PMC5390028; doi:10.3389/fncom.2017.00023)
Supplement: Supplementary file 1 [file DataSheet1.ZIP › PathWalker/InvKinDyn/results/barefeet_3053171.fit]

frame	steps	SACR	LASI	RKNE	RTHI	RANK	RTIB	RHEE	RTOE	RANK	LKNE	LTHI	LANK	LTIB	LANK	LHEE	LTOE	CLAV	C7
0	38	0.0155642	0.036341	0.0118058	0.0249405	0.00798118	0.0267419	0.0275604	0.0148619	0.00798118	0.00838327	0.0126586	0.00456088	0.0167812	0.00456088	0.00487975	0.00250563	0.0146915	0.00149709
1	32	0.0166145	0.0382409	0.0121179	0.025832	0.00769775	0.0277764	0.0282113	0.0153782	0.00769775	0.00824935	0.012366	0.0044026	0.0165679	0.0044026	0.0053072	0.00271391	0.0152929	0.00154285
2	33	0.0177293	0.0402529	0.0124752	0.026913	0.00743694	0.0289844	0.0289797	0.0160798	0.00743694	0.00813775	0.012273	0.00426774	0.0163273	0.00426774	0.00585205	0.00300455	0.0161443	0.00160879
3	33	0.0188074	0.0421987	0.0128745	0.0280525	0.00716009	0.0296776	0.0291983	0.0166124	0.00716009	0.00802517	0.0124232	0.00415496	0.0160781	0.00415496	0.00648887	0.00333678	0.0170758	0.0016876
4	34	0.0197527	0.04398	0.0137014	0.0289611	0.00679369	0.029611	0.0292611	0.0170265	0.00679369	0.007869	0.0127525	0.00389913	0.0158724	0.00389913	0.00719732	0.00343459	0.0179542	0.00170501
5	33	0.020413	0.0455631	0.0148061	0.0299512	0.00631671	0.0287708	0.0292674	0.0173274	0.00631671	0.00775346	0.0130817	0.00369977	0.0157643	0.00369977	0.00782042	0.0036321	0.0187084	0.00153606
6	34	0.020923	0.0471016	0.0157911	0.031187	0.00698544	0.0283451	0.0292629	0.0172058	0.00698544	0.00768841	0.0133793	0.00354945	0.0156926	0.00354945	0.00820217	0.00369066	0.0193695	0.00126736
7	35	0.0211897	0.048552	0.0163065	0.0327513	0.00726516	0.0279007	0.0294437	0.0172322	0.00726516	0.00775321	0.0135694	0.00339725	0.0155643	0.00339725	0.00828592	0.00302148	0.0198482	0.00088207
8	37	0.0214613	0.0501454	0.0162773	0.0346094	0.00775042	0.0281894	0.0297103	0.0172908	0.00775042	0.00786064	0.0137943	0.00344097	0.0154171	0.00344097	0.00823179	0.00265401	0.0201675	0.000511411
9	40	0.0218047	0.0519321	0.0158462	0.0367549	0.00789585	0.0290243	0.0300558	0.017609	0.00789585	0.00803591	0.0141152	0.00358153	0.0152425	0.00358153	0.0082355	0.00248945	0.0203663	0.000236227
10	44	0.0224119	0.0539918	0.0152615	0.0388953	0.00835102	0.0310384	0.0305406	0.018111	0.00835102	0.00817066	0.0147119	0.00380631	0.0150993	0.00380631	0.00842701	0.00269368	0.0205852	0.00022898
11	47	0.0232052	0.0561446	0.014808	0.0407901	0.00837802	0.0335497	0.0305837	0.0187427	0.00837802	0.00820343	0.0155787	0.0041166	0.0149754	0.0041166	0.00879911	0.00313081	0.020806	0.000314166
12	49	0.0241207	0.0582252	0.0149869	0.0419177	0.00838119	0.0362202	0.030182	0.0191696	0.00838119	0.00801755	0.0167001	0.00450547	0.0148712	0.00450547	0.00942242	0.00389876	0.0209669	0.000461915
13	48	0.024941	0.0600521	0.015873	0.0424544	0.00765224	0.0377083	0.0298348	0.0196673	0.00765224	0.00764585	0.0178407	0.00496966	0.0148254	0.00496966	0.0103341	0.00490622	0.0209688	0.000663662
14	47	0.0256542	0.0616456	0.0169944	0.0427589	0.00782446	0.0382599	0.0293701	0.0196042	0.00782446	0.00708821	0.0189358	0.00551988	0.0148484	0.00551988	0.0114251	0.00620616	0.0208622	0.000875778
15	57	0.0261301	0.0629259	0.0179859	0.0432107	0.00785628	0.0372239	0.0292521	0.0195129	0.00785628	0.00648736	0.019775	0.00615483	0.0148198	0.00615483	0.0123258	0.00690826	0.0206442	0.00130383
16	62	0.0263797	0.0639777	0.0186126	0.044082	0.00785724	0.035042	0.0294556	0.0194404	0.00785724	0.0059715	0.0204604	0.00680047	0.0149354	0.00680047	0.0135368	0.00754274	0.0203077	0.00200362
17	67	0.0264957	0.064935	0.0187918	0.045654	0.00793695	0.0323973	0.0299522	0.0194674	0.00793695	0.00562323	0.0210891	0.0075074	0.0152562	0.0075074	0.0150073	0.00799915	0.0198926	0.00292222
18	72	0.0265459	0.0658669	0.0187101	0.0476786	0.00814845	0.0300064	0.0306274	0.0196071	0.00814845	0.00548787	0.0218172	0.00827404	0.0160236	0.00827404	0.0171446	0.00839198	0.0194145	0.00398268
19	79	0.0265734	0.06682	0.0186535	0.0497392	0.00847559	0.0283432	0.0313352	0.0198467	0.00847559	0.00556719	0.0228005	0.00912657	0.017367	0.00912657	0.0198692	0.00875	0.0189556	0.00508682
20	86	0.0266026	0.0678091	0.0189168	0.051546	0.00888216	0.0275779	0.0320231	0.0201889	0.00888216	0.00600636	0.0241982	0.0100306	0.0194236	0.0100306	0.0230472	0.00918009	0.0185664	0.00616921
21	93	0.0266405	0.0687911	0.0196534	0.0530239	0.00937834	0.0276555	0.0326935	0.0206299	0.00937834	0.00693988	0.0260849	0.0109448	0.0221708	0.0109448	0.0261703	0.00971256	0.0182532	0.00719117
22	105	0.026638	0.069652	0.0208462	0.0542638	0.00992703	0.0284377	0.0334062	0.0211659	0.00992703	0.00850723	0.0284332	0.0117564	0.0253844	0.0117564	0.0288964	0.0103224	0.0180269	0.00813145
23	122	0.0265371	0.0702312	0.0223159	0.0554618	0.0105048	0.0297057	0.0341369	0.021748	0.0105048	0.0107142	0.0310402	0.0124397	0.0285037	0.0124397	0.0307258	0.0109291	0.0179059	0.00896284
24	142	0.026285	0.0703297	0.0238771	0.0568663	0.011072	0.03114	0.0348326	0.0222981	0.011072	0.0136444	0.0336824	0.0128458	0.0310754	0.0128458	0.0320478	0.0115926	0.017842	0.00964574
25	158	0.0259108	0.0698255	0.0253246	0.0585974	0.0115801	0.0323955	0.0354518	0.0227587	0.0115801	0.016936	0.0360243	0.0130366	0.0325833	0.0130366	0.0327907	0.0119766	0.0178191	0.0100749
26	167	0.0255076	0.0687056	0.026517	0.0605816	0.0120048	0.0332307	0.0359591	0.0231074	0.0120048	0.0202374	0.0378255	0.0130478	0.0329171	0.0130478	0.0331934	0.0119833	0.0178306	0.010184
27	165	0.0251604	0.0670606	0.0273873	0.0625625	0.0123407	0.0335207	0.0361763	0.0232661	0.0123407	0.0232039	0.0389442	0.0129221	0.0322964	0.0129221	0.0334538	0.0116094	0.0178973	0.00997121
28	156	0.0248943	0.0650665	0.0279538	0.0642882	0.0125333	0.0333073	0.0361316	0.0232643	0.0125333	0.0255843	0.0393682	0.012708	0.0312049	0.012708	0.0336059	0.010979	0.0180901	0.00950384
29	142	0.0246933	0.0628666	0.0283115	0.0656151	0.012581	0.0327345	0.0358856	0.0231404	0.012581	0.0272838	0.0391888	0.01242	0.0302497	0.01242	0.0335892	0.0102813	0.0183998	0.0089062
30	129	0.0245317	0.0605525	0.0285549	0.0665483	0.0125292	0.0320098	0.0355428	0.0229633	0.0125292	0.0283175	0.0385566	0.0120606	0.0298266	0.0120606	0.0331784	0.0096047	0.0187716	0.00828207
31	117	0.0243939	0.058209	0.0287011	0.0671421	0.0124318	0.03132	0.0351189	0.0227553	0.0124318	0.0287677	0.0376029	0.0115985	0.0299846	0.0115985	0.0322667	0.00895375	0.0191836	0.00769811
32	106	0.0242613	0.055889	0.0287245	0.0674201	0.0122656	0.0307639	0.0346796	0.0225549	0.0122656	0.0287467	0.0364137	0.0110059	0.0305337	0.0110059	0.0309387	0.00834107	0.019584	0.00719378
33	95	0.0240946	0.0536285	0.0285979	0.0673783	0.0119865	0.0303582	0.0342198	0.0223502	0.0119865	0.0283269	0.0350666	0.0103273	0.0311729	0.0103273	0.0293426	0.00778975	0.0199175	0.00677817
34	83	0.0238447	0.0514807	0.0282913	0.0670216	0.0116913	0.0301309	0.0337576	0.0221336	0.0116913	0.0275587	0.0336716	0.00967615	0.0315453	0.00967615	0.027527	0.00732377	0.0201743	0.00641243
35	67	0.0234696	0.049462	0.0277815	0.0663137	0.0114344	0.0299869	0.0331791	0.0218651	0.0114344	0.0265087	0.032305	0.00913962	0.0313135	0.00913962	0.0255706	0.00696726	0.0203402	0.0060644
36	73	0.0229414	0.0475748	0.0270819	0.0652606	0.011228	0.0298151	0.0324577	0.0215267	0.011228	0.025261	0.0309957	0.00874079	0.0302298	0.00874079	0.0234786	0.00673015	0.0204084	0.00571242
37	71	0.022249	0.0458053	0.0262341	0.0639104	0.0110074	0.0295219	0.0316612	0.0211313	0.0110074	0.0238934	0.0297159	0.00846035	0.0282557	0.00846035	0.0212871	0.00660057	0.0203705	0.00533853
38	67	0.021407	0.0441497	0.0252858	0.0623367	0.0107626	0.0290839	0.0308617	0.020687	0.0107626	0.0224645	0.0284237	0.00830002	0.025521	0.00830002	0.0189836	0.0065383	0.0202404	0.0049434
39	62	0.020453	0.0426262	0.0242836	0.0606177	0.0104709	0.0284979	0.0301193	0.0202294	0.0104709	0.0210251	0.0271141	0.0082344	0.0222143	0.0082344	0.0165741	0.0064622	0.0200439	0.0045524
40	58	0.0194073	0.0412513	0.0232729	0.0588424	0.0101602	0.0277824	0.0294393	0.0197786	0.0101602	0.0196412	0.0258206	0.00819797	0.0185615	0.00819797	0.0142422	0.00630563	0.0198084	0.00420104
41	54	0.0182768	0.0400198	0.0222894	0.0570766	0.0097944	0.0269672	0.0288256	0.0193592	0.0097944	0.0183511	0.024576	0.00814505	0.0148586	0.00814505	0.0122063	0.00606569	0.0195441	0.00392471
42	51	0.0170863	0.0389087	0.0213651	0.0553696	0.00945644	0.0261834	0.0282519	0.0189477	0.00945644	0.0171632	0.023442	0.00807334	0.0114734	0.00807334	0.010599	0.00578516	0.0192623	0.00373248
43	48	0.015869	0.0378976	0.0205301	0.0537352	0.00919067	0.0255338	0.0277111	0.0185578	0.00919067	0.0160632	0.0224681	0.00798706	0.00876428	0.00798706	0.00950259	0.0055175	0.0189918	0.00363099
44	45	0.0146651	0.0369816	0.0198173	0.052144	0.0089991	0.025045	0.0271873	0.0182013	0.0089991	0.0149994	0.0216664	0.00785364	0.00695709	0.00785364	0.00886843	0.00530007	0.0187534	0.00361563
45	43	0.0135238	0.0361543	0.0192318	0.0505667	0.00886132	0.0246917	0.0266822	0.0178637	0.00886132	0.0139146	0.02103	0.00763868	0.00598763	0.00763868	0.00854508	0.00514626	0.0185186	0.00366408
46	42	0.0124911	0.0354227	0.0187265	0.0490167	0.0087538	0.0244375	0.0262264	0.0175252	0.0087538	0.0127726	0.0205158	0.00735267	0.00549947	0.00735267	0.0083844	0.00504599	0.0182405	0.00374643
47	40	0.0116112	0.0348265	0.0182456	0.0475233	0.00862569	0.0242332	0.0258115	0.0171946	0.00862569	0.0115396	0.0200373	0.00701497	0.00506573	0.00701497	0.00820871	0.00495612	0.0178966	0.00384515
48	39	0.0108992	0.0344156	0.0177372	0.0461432	0.008442	0.024025	0.0254586	0.016894	0.008442	0.0101824	0.0194842	0.00665922	0.00445089	0.00665922	0.00787727	0.00491029	0.0174969	0.00396667
49	37	0.0103788	0.034133	0.017206	0.0450681	0.00821756	0.0237878	0.0251563	0.016628	0.00821756	0.00904192	0.0185146	0.00659082	0.00315026	0.00659082	0.00703062	0.00468635	0.0170673	0.0041254
50	32	0.010059	0.0339236	0.0166457	0.0444008	0.00790385	0.0235103	0.0248933	0.0164021	0.00790385	0.00777584	0.0168048	0.00664493	0.00254489	0.00664493	0.00608793	0.00444666	0.0166459	0.00429868
51	35	0.00988909	0.0337846	0.0161189	0.0441025	0.00748734	0.0232626	0.0246709	0.016244	0.00748734	0.00670256	0.0147907	0.00682485	0.00382953	0.00682485	0.00547552	0.00442925	0.0162566	0.00450634
52	37	0.00982799	0.0337086	0.0157094	0.0439835	0.00701499	0.0231526	0.0245148	0.0161733	0.00701499	0.00590628	0.013103	0.0068997	0.00561423	0.0068997	0.00529384	0.00447591	0.0159185	0.00475949
53	36	0.00986108	0.0336764	0.0154897	0.0437539	0.00650671	0.0232658	0.0244491	0.0161995	0.00650671	0.00546015	0.0122331	0.00681403	0.00654006	0.00681403	0.00535157	0.00446525	0.015588	0.0050429
54	34	0.00995746	0.0336386	0.0154629	0.0431778	0.00602435	0.0236354	0.0245518	0.0163122	0.00602435	0.00504747	0.0123152	0.00643626	0.00607815	0.00643626	0.00557967	0.00430792	0.015225	0.00531237
55	34	0.0100831	0.0335319	0.0155638	0.04219	0.00574673	0.0243291	0.0247246	0.0164065	0.00574673	0.0048623	0.0133366	0.00592228	0.00381812	0.00592228	0.00586491	0.00403443	0.0148049	0.00553093
56	37	0.0102595	0.0333151	0.0157041	0.0407391	0.00559174	0.0251809	0.0250127	0.0164917	0.00559174	0.00487928	0.0150655	0.00528269	0.00143477	0.00528269	0.00614662	0.00379633	0.014325	0.00568536
57	37	0.010509	0.0328646	0.0158464	0.0390592	0.00560458	0.0261279	0.025343	0.0165001	0.00560458	0.00565354	0.0169572	0.00504318	0.00584999	0.00504318	0.00593091	0.00345715	0.0137901	0.0058504
58	36	0.0108046	0.0320931	0.01597	0.0374325	0.00574705	0.0269916	0.0257455	0.0164302	0.00574705	0.00657571	0.0181172	0.00509018	0.0101557	0.00509018	0.00521778	0.00291954	0.0132284	0.00601307
59	31	0.0110612	0.0311023	0.0160457	0.0360734	0.00598756	0.0277185	0.0260969	0.0162281	0.00598756	0.00721084	0.0183299	0.0052636	0.012445	0.0052636	0.00428619	0.00239469	0.012729	0.00625409
60	34	0.011203	0.030021	0.016127	0.0349621	0.00624372	0.0281597	0.0264825	0.0159951	0.00624372	0.00744338	0.017924	0.00539268	0.0125015	0.00539268	0.00346073	0.00205558	0.0122986	0.00662068
61	35	0.0112042	0.0289773	0.016221	0.0340456	0.0065418	0.0284138	0.0268201	0.0157059	0.0065418	0.00721088	0.0173808	0.00537722	0.010643	0.00537722	0.00287552	0.00206901	0.0119254	0.00715707
62	35	0.0110756	0.0280555	0.0163619	0.0331506	0.00686329	0.0284435	0.0271799	0.0154494	0.00686329	0.00661318	0.0170463	0.00518975	0.00776862	0.00518975	0.00265322	0.00239056	0.0115745	0.00785419
63	35	0.0108607	0.0272907	0.016468	0.0322529	0.00720752	0.0283899	0.027396	0.0151588	0.00720752	0.00586501	0.0170566	0.00489274	0.00495126	0.00489274	0.00278399	0.00280071	0.0112573	0.00867237
64	35	0.0106224	0.0266909	0.0164639	0.0312895	0.00757018	0.0281378	0.0274762	0.0148959	0.00757018	0.00520978	0.0173641	0.00458862	0.00349385	0.00458862	0.00308008	0.00310279	0.0109806	0.00951097
65	35	0.0104016	0.0262202	0.0162882	0.0302763	0.0079555	0.0276079	0.0273968	0.0146867	0.0079555	0.00473387	0.0177473	0.00430828	0.00331808	0.00430828	0.0033692	0.00322391	0.0107675	0.0103136
66	34	0.0102401	0.0258324	0.0158803	0.0292613	0.00836309	0.0267544	0.0271784	0.0145443	0.00836309	0.00433897	0.0179523	0.00407487	0.00342562	0.00407487	0.00358433	0.00317167	0.0106484	0.0109839
67	33	0.0101697	0.0255061	0.0151634	0.0283166	0.00878645	0.0256642	0.0268219	0.0144346	0.00878645	0.00388017	0.0178258	0.00390167	0.00373437	0.00390167	0.00374701	0.00300538	0.0106229	0.0114711
68	32	0.0102151	0.0251948	0.0141607	0.0274208	0.00915821	0.0243738	0.0264638	0.0143752	0.00915821	0.00334119	0.0173955	0.00376595	0.00470799	0.00376595	0.00391924	0.00281846	0.0106667	0.0118012
69	31	0.0103853	0.0248662	0.0129706	0.0265734	0.00945564	0.0230358	0.0261602	0.0143518	0.00945564	0.00290963	0.0168338	0.0036422	0.00619866	0.0036422	0.00416395	0.00270716	0.0107556	0.0120497
70	31	0.0106482	0.024519	0.0117419	0.0257498	0.00962316	0.0218445	0.0258575	0.0143161	0.00962316	0.00285866	0.0163497	0.00352643	0.00770129	0.00352643	0.0045098	0.00271918	0.0108536	0.0122815
71	31	0.0109267	0.0241459	0.0106239	0.0248462	0.00965133	0.020963	0.0255173	0.0142501	0.00965133	0.00322195	0.0160984	0.00342087	0.00886514	0.00342087	0.00494043	0.00284886	0.0109363	0.0125178
72	31	0.0111034	0.0237568	0.00969835	0.0238129	0.00953463	0.0204821	0.0250704	0.0141222	0.00953463	0.00373922	0.0161382	0.00332465	0.00953828	0.00332465	0.00539264	0.00304464	0.0109813	0.0127499
73	31	0.0111015	0.0233567	0.00899292	0.0226422	0.00930862	0.0202976	0.0245454	0.0139315	0.00930862	0.00419425	0.0164114	0.00323645	0.00974547	0.00323645	0.00579333	0.00324773	0.0109869	0.0129559
74	31	0.0109804	0.0229326	0.00850081	0.0214012	0.00904911	0.0202537	0.023954	0.0136753	0.00904911	0.0045317	0.0167924	0.00315877	0.00963316	0.00315877	0.0060914	0.00341591	0.0109954	0.0131009
75	30	0.0108416	0.0224979	0.00818634	0.0201782	0.00884771	0.020165	0.0233302	0.01337	0.00884771	0.00475763	0.0171434	0.00308414	0.0093834	0.00308414	0.00626014	0.00351742	0.0110475	0.0131487
76	29	0.0107613	0.0220877	0.00799201	0.0190223	0.00880623	0.0199316	0.0227469	0.013048	0.00880623	0.00488811	0.0173744	0.00301638	0.00916418	0.00301638	0.00630011	0.00354103	0.0111658	0.0130861
77	28	0.0107806	0.0217306	0.00787485	0.0180103	0.00897178	0.0195797	0.0222395	0.0127315	0.00897178	0.00492761	0.0174876	0.00297389	0.00908672	0.00297389	0.00623428	0.0034967	0.0113485	0.0129528
78	27	0.0108992	0.0214537	0.00780552	0.0172312	0.00930352	0.01919	0.0217908	0.0124234	0.00930352	0.00487464	0.0175579	0.00295513	0.00919624	0.00295513	0.00609058	0.00339807	0.0115676	0.0128076
79	25	0.0111025	0.0212611	0.00777838	0.0166563	0.00971768	0.0188223	0.0213947	0.0121373	0.00971768	0.00476114	0.017669	0.00295222	0.0094877	0.00295222	0.00589878	0.0032649	0.0118032	0.0126803
80	23	0.0113198	0.0211361	0.00781284	0.0162074	0.0101032	0.0184787	0.0210738	0.0119051	0.0101032	0.00462195	0.0178361	0.00296183	0.00991159	0.00296183	0.00567458	0.00311404	0.0120281	0.0125743
81	17	0.0114514	0.0210593	0.00792512	0.0158345	0.0103412	0.0181367	0.0208524	0.011746	0.0103412	0.00449437	0.0180237	0.00297238	0.0103863	0.00297238	0.00541676	0.00295101	0.0122008	0.0124801
82	22	0.011447	0.0210129	0.00813279	0.0155256	0.0103701	0.0178534	0.0207547	0.0116742	0.0103701	0.00443403	0.0182069	0.00297453	0.0108297	0.00297453	0.00512315	0.00277817	0.0123109	0.0123967
83	23	0.0113189	0.0209888	0.00844192	0.0152992	0.0102124	0.0177816	0.0207955	0.0116974	0.0102124	0.00445283	0.0183559	0.00295988	0.0111945	0.00295988	0.00479298	0.00259428	0.0123772	0.0123236
84	23	0.0111216	0.0209938	0.00881839	0.0151413	0.00994632	0.0180425	0.0209571	0.0117964	0.00994632	0.00453485	0.0184189	0.00292948	0.0114882	0.00292948	0.00443128	0.00239974	0.0124321	0.0122209
85	23	0.0109012	0.0210543	0.00921018	0.0150318	0.00965996	0.0185912	0.0211841	0.0119264	0.00965996	0.00467024	0.0183671	0.00290628	0.0117461	0.00290628	0.00404973	0.00220302	0.012499	0.0120335
86	23	0.0106714	0.0212068	0.00956211	0.0149831	0.00942461	0.0192032	0.0214114	0.0120366	0.00942461	0.00481992	0.0182076	0.00289784	0.0119998	0.00289784	0.00366473	0.0020157	0.0125834	0.0117444
87	24	0.0104665	0.0214718	0.00982662	0.0149858	0.00929603	0.0196214	0.0215937	0.0120959	0.00929603	0.00495808	0.0179617	0.00289119	0.0122813	0.00289119	0.00328807	0.00183667	0.0127058	0.0113626
88	24	0.0103432	0.0218429	0.00998778	0.0150239	0.00929452	0.0197288	0.0216951	0.0120964	0.00929452	0.00510057	0.0176505	0.00288849	0.0126126	0.00288849	0.00292432	0.00165899	0.0128785	0.0108983
89	24	0.0103136	0.0222943	0.0100505	0.0150893	0.00938185	0.0195888	0.0216813	0.0120399	0.00938185	0.00525317	0.0172974	0.00289558	0.0129945	0.00289558	0.00257378	0.00147927	0.013075	0.010378
90	25	0.010354	0.0227918	0.0100362	0.015164	0.0095008	0.0193779	0.0215618	0.0119453	0.0095008	0.00541365	0.0169329	0.00290581	0.0134104	0.00290581	0.00224025	0.00129519	0.013275	0.00984562
91	25	0.0104383	0.0233185	0.00998662	0.0152568	0.00960591	0.019265	0.021388	0.0118366	0.00960591	0.00557959	0.0165842	0.00291112	0.0138369	0.00291112	0.00193496	0.00110914	0.0134887	0.00932279
92	24	0.0105702	0.0238543	0.00994441	0.0153925	0.0096646	0.0193195	0.0212217	0.0117323	0.0096646	0.00575956	0.0162699	0.00290599	0.014256	0.00290599	0.00166019	0.000925261	0.0137289	0.00880402
93	24	0.010749	0.0243735	0.00992491	0.0156037	0.00966534	0.0195305	0.0211185	0.0116554	0.00966534	0.00596565	0.0160028	0.00289507	0.0146498	0.00289507	0.00140521	0.00075181	0.0139774	0.00827347
94	24	0.0109307	0.0248827	0.00991492	0.0159249	0.00961598	0.019848	0.0211048	0.0116216	0.00961598	0.00618441	0.0157956	0.00288965	0.0150032	0.00288965	0.0011714	0.000592324	0.0141937	0.0077212
95	24	0.0110765	0.0253888	0.00990499	0.0163543	0.00954268	0.020206	0.0211936	0.0116396	0.00954268	0.00640736	0.0156373	0.00288515	0.015316	0.00288515	0.000980094	0.000447003	0.014377	0.00715001
96	24	0.0111941	0.0258977	0.00990141	0.0168749	0.0094763	0.020548	0.0213856	0.0117116	0.0094763	0.00664834	0.015503	0.00287262	0.0155952	0.00287262	0.000846911	0.000324137	0.0145611	0.00657086
97	24	0.0112962	0.0264303	0.00991583	0.0174911	0.00942809	0.0208434	0.0216704	0.0118386	0.00942809	0.00691432	0.0153838	0.00285329	0.0158606	0.00285329	0.00077675	0.000240236	0.0147685	0.00602197
98	24	0.0113671	0.0269844	0.00995354	0.018175	0.00939956	0.0210871	0.0220265	0.0120161	0.00939956	0.00719154	0.0152644	0.00283561	0.0161323	0.00283561	0.000760928	0.000195074	0.0150047	0.0055521
99	24	0.0114007	0.0275406	0.0100112	0.0188688	0.00939162	0.0212964	0.0224154	0.0122214	0.00939162	0.00747051	0.0151302	0.00282637	0.0164153	0.00282637	0.00080183	0.000181281	0.0152642	0.00516645
100	24	0.0114115	0.0281087	0.0100982	0.0195336	0.00939458	0.0214888	0.0228032	0.0124292	0.00939458	0.00774637	0.0149904	0.00282456	0.0166993	0.00282456	0.000896889	0.000229169	0.0155446	0.00483735
101	24	0.0114109	0.0287007	0.0102284	0.020147	0.00939284	0.0216873	0.023216	0.0126499	0.00939284	0.00799663	0.0148552	0.00283456	0.0169725	0.00283456	0.00102341	0.000304686	0.0158281	0.00454342
102	24	0.011415	0.0292969	0.0103918	0.020697	0.00937608	0.0219114	0.0236586	0.0128839	0.00937608	0.00820747	0.0147217	0.00285574	0.01723	0.00285574	0.00117314	0.000389735	0.0160726	0.00426866
103	24	0.011448	0.0298798	0.0105735	0.021177	0.00934113	0.0221786	0.0241192	0.0131264	0.00934113	0.0083968	0.014581	0.00286947	0.0174696	0.00286947	0.00134263	0.00049356	0.016252	0.00398032
104	25	0.0115219	0.0304539	0.0107653	0.0215639	0.00929008	0.022488	0.0245794	0.0133664	0.00929008	0.00855772	0.0144366	0.00286196	0.0176845	0.00286196	0.00152237	0.000610434	0.0163226	0.00365759
105	25	0.0116528	0.031044	0.0109694	0.0218847	0.00920904	0.0228237	0.0250408	0.013603	0.00920904	0.00864767	0.0142984	0.00282219	0.0178517	0.00282219	0.00171189	0.000744284	0.0162357	0.00333246
106	26	0.0118473	0.0316826	0.0111975	0.0221951	0.00908346	0.0231424	0.0254878	0.0138275	0.00908346	0.00867092	0.014153	0.00274608	0.017955	0.00274608	0.00192356	0.000901001	0.0160712	0.00304466
107	27	0.012104	0.032394	0.0114335	0.0225159	0.00891182	0.0234077	0.0259038	0.0140292	0.00891182	0.00866461	0.0139798	0.00265704	0.0179863	0.00265704	0.00216713	0.00103741	0.0159509	0.0028175
108	28	0.0124443	0.0332012	0.0116456	0.0228849	0.00870927	0.0236107	0.0262636	0.014192	0.00870927	0.00862555	0.0137802	0.00257373	0.0179261	0.00257373	0.00244332	0.00113621	0.0158931	0.00264648
109	29	0.0128814	0.0341428	0.0118266	0.0233511	0.00849609	0.0237838	0.0265864	0.01433	0.00849609	0.00852133	0.0135679	0.00250347	0.0177568	0.00250347	0.00273768	0.00120897	0.0159009	0.00251258
110	30	0.0134201	0.0352251	0.0119755	0.0239333	0.00827914	0.0239746	0.0269076	0.0144686	0.00827914	0.00834528	0.0133572	0.00244662	0.0174828	0.00244662	0.00303464	0.00126874	0.0160006	0.00241738
111	31	0.0140717	0.0364179	0.0120986	0.0246274	0.00801062	0.02424	0.0272481	0.0146321	0.00801062	0.0081152	0.0131605	0.00239265	0.0171339	0.00239265	0.00333648	0.00134203	0.016228	0.00237602
112	31	0.0148183	0.037674	0.0122043	0.0253627	0.00764676	0.0245839	0.0277027	0.0148924	0.00764676	0.00783504	0.0130066	0.00234539	0.0167543	0.00234539	0.00364731	0.0014361	0.0165808	0.00238058
113	32	0.0156314	0.0389278	0.0122844	0.0260744	0.00728022	0.0249753	0.0277516	0.0149759	0.00728022	0.0074902	0.0129314	0.00232514	0.0163548	0.00232514	0.0039621	0.00154067	0.016974	0.00242897
114	32	0.0164548	0.0401068	0.0126559	0.0264312	0.00690091	0.0250852	0.0276564	0.0150102	0.00690091	0.0070929	0.0129646	0.00234276	0.0159395	0.00234276	0.00428081	0.00165504	0.0173838	0.00253578
115	32	0.0171828	0.0411993	0.0133236	0.0267462	0.00658381	0.0251407	0.0275361	0.0150258	0.00658381	0.00674995	0.0130401	0.00240213	0.0155898	0.00240213	0.00458741	0.00177608	0.0178178	0.00274523
116	31	0.0177289	0.0421948	0.0141605	0.027116	0.00630762	0.0250836	0.0276137	0.0151166	0.00630762	0.00650954	0.0130973	0.00248791	0.0153439	0.00248791	0.0048702	0.0019012	0.0182362	0.00307704
117	31	0.0180609	0.0431225	0.0148662	0.0277849	0.00616756	0.0251143	0.0278044	0.0152378	0.00616756	0.0063976	0.0130805	0.00257485	0.0151537	0.00257485	0.00510009	0.00201674	0.0185585	0.00352134
118	31	0.0182067	0.0440352	0.0152956	0.0287129	0.00618432	0.0252844	0.0282281	0.0154604	0.00618432	0.00639656	0.0129887	0.00265639	0.014934	0.00265639	0.00524744	0.0021022	0.018776	0.00400545
119	33	0.0182554	0.0450169	0.0153396	0.029962	0.00637764	0.0258135	0.0286952	0.0157103	0.00637764	0.00646284	0.012852	0.002738	0.0146872	0.002738	0.00532419	0.0021565	0.0189116	0.00445995
120	35	0.0183034	0.046104	0.015063	0.0313023	0.00660726	0.0266314	0.029306	0.016061	0.00660726	0.00652222	0.0127408	0.00283492	0.014466	0.00283492	0.00537086	0.00219059	0.0190105	0.00481778
121	37	0.0184304	0.047313	0.0145123	0.0326883	0.00687231	0.0277807	0.0295031	0.0162254	0.00687231	0.00653353	0.0126992	0.00297334	0.0142695	0.00297334	0.00541184	0.00220095	0.0191175	0.00504908
122	38	0.0186852	0.048611	0.0141036	0.0336563	0.00709396	0.0287704	0.0291271	0.0161141	0.00709396	0.00646924	0.0127725	0.00318465	0.0140402	0.00318465	0.00548085	0.00218757	0.0192858	0.00513332
123	39	0.0190799	0.049975	0.0141672	0.0343166	0.00728281	0.0295839	0.0284455	0.0158459	0.00728281	0.00635609	0.0129367	0.00346735	0.013785	0.00346735	0.00560832	0.00217989	0.0195191	0.00511366
124	37	0.0195748	0.0513607	0.0147456	0.0348869	0.00745854	0.0301425	0.0277045	0.015529	0.00745854	0.00621656	0.0131469	0.00380287	0.0135471	0.00380287	0.0058075	0.00222469	0.0198064	0.00504208
125	35	0.0200858	0.0527137	0.0155914	0.0356147	0.00761419	0.0303756	0.0271279	0.0152825	0.00761419	0.00607783	0.0133438	0.00416744	0.0133008	0.00416744	0.00605038	0.00235163	0.0201005	0.00497695
126	41	0.0205188	0.0539713	0.0163832	0.0366711	0.00776492	0.0302331	0.0268384	0.0151695	0.00776492	0.00595475	0.0134827	0.00451718	0.0129303	0.00451718	0.00627546	0.00255128	0.0203452	0.0049808
127	45	0.0208183	0.0550918	0.016872	0.038113	0.00793273	0.0297514	0.0269007	0.0152203	0.00793273	0.00584538	0.0135636	0.00482931	0.0123967	0.00482931	0.00644074	0.0028052	0.0205149	0.00510412
128	48	0.0209896	0.0560608	0.0169556	0.0398416	0.00814441	0.0290318	0.0271981	0.015381	0.00814441	0.00574089	0.0136241	0.00511832	0.0117958	0.00511832	0.00656047	0.00311903	0.0205886	0.00537301
129	50	0.0210739	0.0568996	0.016706	0.041656	0.00839177	0.02821	0.027684	0.0156304	0.00839177	0.00561117	0.0137179	0.00540839	0.0112295	0.00540839	0.00671089	0.00350944	0.020564	0.00577503
130	53	0.0211022	0.0576467	0.0163282	0.0433038	0.00864548	0.0273655	0.0282012	0.0158896	0.00864548	0.00542858	0.0138992	0.00572682	0.0107658	0.00572682	0.00702825	0.0039828	0.0204757	0.00627316
131	55	0.0211069	0.058339	0.016067	0.0446142	0.00886604	0.0265688	0.0286617	0.0161202	0.00886604	0.0051902	0.0142436	0.00610525	0.0104895	0.00610525	0.00769352	0.00451186	0.0203671	0.00681919
132	57	0.0211292	0.0590162	0.0160934	0.0455611	0.00904335	0.0258964	0.0290561	0.016324	0.00904335	0.00492405	0.0148324	0.00657864	0.0105436	0.00657864	0.00889983	0.00504286	0.0202592	0.00738177
133	59	0.0211911	0.0597254	0.0164503	0.0462199	0.00920338	0.0254128	0.029402	0.0165159	0.00920338	0.00470681	0.0157195	0.00717243	0.0111033	0.00717243	0.0107858	0.00553226	0.0201516	0.00797397
134	58	0.0212852	0.0605031	0.0170804	0.046742	0.00938736	0.0251578	0.0297414	0.0167218	0.00938736	0.00467545	0.016928	0.00786998	0.0122974	0.00786998	0.013355	0.00596068	0.0200249	0.00862843
135	57	0.0213894	0.0613476	0.0178786	0.0473085	0.00962314	0.0251468	0.0301506	0.01698	0.00962314	0.00498981	0.0184556	0.00862945	0.0142008	0.00862945	0.0164563	0.00636794	0.0198502	0.00937228
136	70	0.0214871	0.0622138	0.0187603	0.0480395	0.00991734	0.0253529	0.0306717	0.0173068	0.00991734	0.00572859	0.0202699	0.0094121	0.0167955	0.0094121	0.0197896	0.00683877	0.0196006	0.0102282
137	79	0.0215719	0.0630349	0.0196845	0.0489819	0.0102667	0.0256857	0.0312831	0.0176867	0.0102667	0.00684528	0.0223068	0.0101707	0.0199153	0.0101707	0.0229767	0.00742687	0.0192642	0.0111854
138	85	0.0216222	0.0637252	0.0206336	0.0501404	0.0106669	0.0260424	0.03194	0.0180925	0.0106669	0.0082704	0.0244755	0.0108558	0.0232629	0.0108558	0.0256958	0.00814231	0.0188653	0.0121801
139	92	0.0216041	0.0641629	0.0215969	0.0514769	0.0110936	0.026356	0.0326004	0.0184989	0.0110936	0.00996452	0.0266696	0.0114325	0.0264603	0.0114325	0.0277659	0.00896129	0.018445	0.0131143
140	117	0.0214949	0.0642141	0.0225595	0.0529405	0.0115	0.0265819	0.0332256	0.0188841	0.0115	0.0119057	0.028764	0.0118816	0.0291078	0.0118816	0.029163	0.0098028	0.0180344	0.0138803
141	132	0.0212871	0.0637909	0.0234833	0.0544816	0.0118423	0.026697	0.0337563	0.0192138	0.0118423	0.0140603	0.0306077	0.012179	0.0308556	0.012179	0.0299884	0.0105313	0.0176732	0.0143821
142	141	0.0210092	0.0628988	0.024304	0.0560081	0.0120939	0.0267081	0.0341295	0.0194525	0.0120939	0.0163108	0.0320549	0.0123116	0.0315029	0.0123116	0.0303987	0.0109879	0.0174137	0.0145519
143	141	0.0207267	0.0616339	0.024948	0.0574077	0.0122472	0.0266349	0.0343219	0.019588	0.0122472	0.0184735	0.0330282	0.0123052	0.0311104	0.0123052	0.0305583	0.0110789	0.0172889	0.0143913
144	136	0.0204704	0.0601113	0.0253624	0.0585711	0.0123049	0.026506	0.0343456	0.0196261	0.0123049	0.0203783	0.0335222	0.0122041	0.0300166	0.0122041	0.0305773	0.0108434	0.0172972	0.01399
145	127	0.0202167	0.0584096	0.0255441	0.0594051	0.0122788	0.0263511	0.0342176	0.019577	0.0122788	0.021891	0.033563	0.0120406	0.0286984	0.0120406	0.0304459	0.0103921	0.0174013	0.0134712
146	117	0.0199161	0.0565694	0.0255367	0.0598931	0.0121921	0.0261759	0.0339592	0.0194552	0.0121921	0.0229332	0.033201	0.011811	0.0275726	0.011811	0.0300933	0.00983372	0.0175445	0.0129356
147	107	0.0195356	0.0546116	0.0253931	0.0600743	0.0120791	0.0259769	0.033596	0.0192755	0.0120791	0.0234768	0.0325018	0.0114769	0.0268514	0.0114769	0.0294455	0.00925945	0.0176726	0.0124445
148	98	0.0190778	0.0525486	0.0251408	0.0599792	0.0119614	0.025747	0.0331494	0.0190479	0.0119614	0.0235317	0.0315274	0.0110085	0.0265394	0.0110085	0.0284612	0.00872814	0.0177448	0.0120276
149	90	0.0185543	0.0504003	0.0247778	0.059631	0.0118325	0.0254698	0.0326318	0.0187763	0.0118325	0.0231587	0.0303353	0.0104152	0.0265138	0.0104152	0.0271774	0.00826284	0.0177579	0.0116916
150	82	0.0179757	0.048199	0.0242898	0.0590263	0.0116755	0.0251302	0.0320452	0.0184573	0.0116755	0.0224286	0.0289815	0.00974782	0.0265627	0.00974782	0.0256763	0.00785145	0.0177178	0.0114233
151	75	0.0173562	0.0459866	0.0236662	0.0581419	0.0114818	0.0247093	0.0313847	0.0180888	0.0114818	0.0214158	0.0275251	0.00908383	0.0264192	0.00908383	0.024059	0.00745766	0.0176089	0.0112102
152	68	0.0167045	0.0438137	0.0229068	0.0569803	0.011251	0.0241981	0.0306515	0.0176747	0.011251	0.0202175	0.0260342	0.00849083	0.0258526	0.00849083	0.0224256	0.00705591	0.0174222	0.011054
153	61	0.0160212	0.0417331	0.0220229	0.0555945	0.0109822	0.0236131	0.0298761	0.0172299	0.0109822	0.0189196	0.024578	0.00801868	0.0247504	0.00801868	0.0208288	0.006647	0.0171652	0.0109561
154	53	0.0153118	0.0397902	0.0210487	0.0540817	0.0106815	0.022984	0.0291015	0.0167777	0.0106815	0.017596	0.0232146	0.00769747	0.0231425	0.00769747	0.0193006	0.00625808	0.0168481	0.0109109
155	44	0.0146004	0.0380139	0.0200235	0.0525231	0.0103678	0.0223539	0.0283682	0.0163441	0.0103678	0.0163115	0.0219753	0.00751796	0.0211431	0.00751796	0.0178249	0.00593875	0.0164804	0.0109082
156	48	0.0139127	0.0364251	0.0189782	0.0509916	0.0100641	0.0217773	0.0277065	0.0159497	0.0100641	0.0151177	0.0208577	0.00742337	0.0188826	0.00742337	0.0163276	0.00572446	0.0160859	0.0109391
157	47	0.0132674	0.0350436	0.0179507	0.0495451	0.00978722	0.0213018	0.0271258	0.0156026	0.00978722	0.0140579	0.0198356	0.00734812	0.0164839	0.00734812	0.0147785	0.00559634	0.0157103	0.0109929
158	46	0.0126794	0.0338714	0.0169664	0.048201	0.00955175	0.0209514	0.026617	0.0153004	0.00955175	0.0131633	0.0188837	0.00726718	0.0140358	0.00726718	0.0131875	0.00550463	0.0153827	0.0110533
159	44	0.0121483	0.0328885	0.0160191	0.0469725	0.0093518	0.020712	0.0261635	0.0150381	0.0093518	0.0124605	0.0179819	0.00719889	0.011587	0.00719889	0.0116042	0.00539816	0.0151025	0.0111082
160	43	0.0116653	0.0320807	0.0151106	0.0458228	0.00915663	0.020558	0.0257551	0.0148154	0.00915663	0.0119475	0.0171139	0.00716073	0.00917365	0.00716073	0.0101378	0.00523248	0.014879	0.0111529
161	42	0.0112382	0.0314231	0.0142641	0.0446848	0.00895555	0.0204782	0.025387	0.0146281	0.00895555	0.0115946	0.0162887	0.00714434	0.00685884	0.00714434	0.00888891	0.00498477	0.0147138	0.0111995
162	40	0.0108818	0.0308629	0.0134917	0.0435669	0.00876517	0.0204582	0.0250491	0.0144672	0.00876517	0.0113714	0.0155358	0.00714259	0.00478385	0.00714259	0.00793764	0.00466823	0.0145821	0.0112667
163	39	0.0106079	0.0303523	0.012784	0.0424929	0.0085911	0.0204789	0.0247346	0.014324	0.0085911	0.0112264	0.0148794	0.00715488	0.00322945	0.00715488	0.00732947	0.00432708	0.0144521	0.0113613
164	38	0.0104213	0.0298586	0.0121252	0.0414466	0.00842816	0.0205211	0.0244591	0.0141974	0.00842816	0.0110891	0.014337	0.00716235	0.00271689	0.00716235	0.00702877	0.00402908	0.0143044	0.0114926
165	37	0.0103214	0.0293682	0.0115145	0.0404031	0.00828487	0.0205656	0.0242294	0.0140842	0.00828487	0.0108764	0.0139136	0.00711489	0.00335751	0.00711489	0.0069464	0.00383652	0.0141311	0.0116717
166	37	0.0103017	0.0288844	0.0109438	0.0393197	0.00816611	0.0205936	0.0240196	0.013966	0.00816611	0.0105121	0.0136029	0.00696985	0.00444922	0.00696985	0.00698485	0.00376023	0.0139178	0.0118957
167	36	0.0103449	0.0284229	0.0103762	0.0381856	0.00805268	0.0205849	0.023801	0.0138299	0.00805268	0.00997447	0.0133976	0.00673511	0.00558372	0.00673511	0.00708415	0.00378496	0.0136637	0.0121538
168	35	0.0104501	0.0280321	0.00977528	0.0370726	0.00791576	0.0205279	0.0235803	0.0136861	0.00791576	0.00925208	0.0132763	0.00642615	0.00669329	0.00642615	0.00723557	0.00389833	0.0133947	0.0124283
169	35	0.010628	0.0277605	0.00912296	0.0360543	0.00774842	0.0204425	0.0233811	0.0135505	0.00774842	0.00837298	0.0131891	0.00610611	0.00778757	0.00610611	0.00746505	0.00408831	0.0131402	0.0126992
170	34	0.0108548	0.0275963	0.00841837	0.0351962	0.00756699	0.0203753	0.023204	0.0134259	0.00756699	0.007617	0.0129955	0.00578786	0.00883674	0.00578786	0.00739609	0.00410936	0.0129296	0.0129536
171	32	0.0110189	0.0274555	0.00770111	0.0346191	0.00738239	0.0203465	0.0230473	0.0133123	0.00738239	0.00750152	0.0123103	0.00572592	0.0094	0.00572592	0.00697064	0.00395798	0.0128111	0.01318
172	29	0.0110675	0.0273353	0.00703017	0.0343441	0.00719349	0.0203518	0.0229166	0.013215	0.00719349	0.00773465	0.0109716	0.00572707	0.00873864	0.00572707	0.00646187	0.00372662	0.0128103	0.0133913
173	32	0.0109872	0.0272204	0.00651957	0.0342858	0.00700762	0.0204106	0.022832	0.0131523	0.00700762	0.00821765	0.00953775	0.00577318	0.00701448	0.00577318	0.00613986	0.00353656	0.012898	0.0136369
174	33	0.0108435	0.0270967	0.00624083	0.0342532	0.00683849	0.0205786	0.0228067	0.0131352	0.00683849	0.00852323	0.00851748	0.00566114	0.00491017	0.00566114	0.00608912	0.00344111	0.0130358	0.0139358
175	32	0.0107117	0.0269411	0.00621371	0.0340308	0.00670293	0.0209204	0.0228545	0.0131701	0.00670293	0.00847566	0.00838117	0.00540984	0.0033335	0.00540984	0.00629041	0.00352361	0.0131894	0.0142967
176	29	0.0107204	0.0267715	0.00634131	0.0334912	0.00660879	0.0214673	0.022981	0.0132533	0.00660879	0.0078842	0.00921977	0.00490595	0.00306432	0.00490595	0.00668383	0.0037612	0.0133371	0.014689
177	32	0.0109568	0.0266022	0.00648944	0.0326708	0.00656576	0.0221824	0.0231926	0.0133754	0.00656576	0.00691977	0.0109028	0.0043195	0.00447728	0.0043195	0.00728976	0.00418475	0.0134485	0.0150647
178	34	0.0114594	0.0264515	0.00655062	0.0316646	0.00657807	0.022972	0.023459	0.0135056	0.00657807	0.00580079	0.0130186	0.00366083	0.00780503	0.00366083	0.0077299	0.00453236	0.0135211	0.0153513
179	34	0.0120584	0.0262248	0.0065273	0.0306703	0.00664171	0.0236988	0.0237374	0.0136067	0.00664171	0.00544243	0.0148414	0.00343575	0.0124224	0.00343575	0.00766287	0.00469642	0.0135712	0.0155137
180	33	0.0126023	0.0259089	0.00644074	0.0298604	0.00674283	0.0242101	0.0239931	0.013651	0.00674283	0.00581394	0.0156129	0.00355593	0.0167193	0.00355593	0.00721359	0.00470642	0.013634	0.0155484
181	31	0.0129657	0.0255439	0.00637245	0.0292956	0.00686319	0.0244179	0.0242174	0.0136381	0.00686319	0.00650598	0.0154105	0.00379656	0.019505	0.00379656	0.00658072	0.00455874	0.0137149	0.0155139
182	34	0.0131048	0.025146	0.00638134	0.0289035	0.00698971	0.0243461	0.0244374	0.0135945	0.00698971	0.00711648	0.0146225	0.00399162	0.0204591	0.00399162	0.00595693	0.0042809	0.0137845	0.0154698
183	34	0.0130294	0.0247037	0.00650436	0.0285557	0.00712526	0.0241198	0.0247109	0.0135714	0.00712526	0.00737324	0.0138138	0.00402531	0.0196193	0.00402531	0.00543091	0.00393341	0.0137837	0.0154983
184	34	0.0127911	0.0242207	0.00673304	0.0281512	0.007263	0.0238913	0.0250584	0.0136032	0.007263	0.00719599	0.0134207	0.00387395	0.0174904	0.00387395	0.00508736	0.0035961	0.0136816	0.0156568
185	34	0.0124509	0.0236856	0.00702073	0.0276309	0.00739896	0.0237543	0.0254443	0.0136946	0.00739896	0.00665128	0.0136051	0.00359892	0.0147205	0.00359892	0.00497061	0.00333072	0.0134765	0.0159573
186	33	0.0121243	0.0231054	0.00729254	0.0269756	0.00755143	0.0237262	0.0257904	0.0138228	0.00755143	0.0058882	0.0142887	0.00328697	0.0121812	0.00328697	0.00505081	0.00318943	0.0131901	0.0163504
187	33	0.0119163	0.0225087	0.00747541	0.0262282	0.00773549	0.023761	0.0260032	0.0139442	0.00773549	0.0051195	0.01522	0.00298025	0.0102932	0.00298025	0.00523169	0.00315081	0.0128605	0.0167552
188	32	0.0119102	0.0219386	0.00747231	0.0254706	0.00796271	0.0237541	0.026029	0.0140213	0.00796271	0.00455099	0.0160761	0.00271909	0.00931712	0.00271909	0.00543965	0.00318022	0.0125432	0.0170781
189	31	0.0121227	0.0214289	0.00720461	0.0247388	0.00823034	0.0235761	0.025853	0.0140233	0.00823034	0.00428807	0.0166455	0.0025095	0.00927283	0.0025095	0.00566221	0.00326193	0.0122972	0.0172613
190	31	0.0124984	0.0209722	0.00664217	0.0240024	0.00850764	0.0231493	0.0254815	0.0139288	0.00850764	0.00434096	0.01692	0.00232844	0.0100038	0.00232844	0.0059272	0.00340124	0.012147	0.0172976
191	30	0.0129496	0.0205331	0.00581376	0.0232592	0.00876244	0.0225132	0.024985	0.0137607	0.00876244	0.00467577	0.0170373	0.00216546	0.011261	0.00216546	0.00626794	0.00361014	0.0120693	0.0172233
192	30	0.0133833	0.0200873	0.0048174	0.0225475	0.00895491	0.0218231	0.0244561	0.0135678	0.00895491	0.00522491	0.017196	0.00203408	0.0127403	0.00203408	0.00669741	0.00388963	0.0120256	0.0170974
193	30	0.0137049	0.0195824	0.0037958	0.0218669	0.00903789	0.0212771	0.0239283	0.0133788	0.00903789	0.0058961	0.0175653	0.00197439	0.0141397	0.00197439	0.00720026	0.00422302	0.0119894	0.0169712
194	30	0.0138599	0.0189337	0.00288384	0.021185	0.00901022	0.0210241	0.0233968	0.0131952	0.00901022	0.00658128	0.018217	0.00202753	0.0152431	0.00202753	0.00773264	0.00457926	0.0119453	0.0168753
195	30	0.0138499	0.0181036	0.0021632	0.0205106	0.00892195	0.0210712	0.0228617	0.0130086	0.00892195	0.0071996	0.019107	0.00219062	0.0159575	0.00219062	0.00823741	0.00491914	0.0118832	0.0168101
196	30	0.0137163	0.0171108	0.00164148	0.0199082	0.00883659	0.0212413	0.0223258	0.0128055	0.00883659	0.00771837	0.0201086	0.00241489	0.0163096	0.00241489	0.00866781	0.0052105	0.0118002	0.0167385
197	30	0.0135098	0.0160213	0.0012913	0.0194093	0.00881321	0.0212682	0.021788	0.0125695	0.00881321	0.00813116	0.0210976	0.00265216	0.0164073	0.00265216	0.00899157	0.00543494	0.0117303	0.0166112
198	29	0.0132567	0.0149263	0.00110405	0.0189992	0.00888591	0.0209492	0.0212447	0.0122877	0.00888591	0.00844123	0.0220045	0.00288315	0.0163885	0.00288315	0.00918693	0.00558494	0.0116892	0.0164007
199	28	0.0129711	0.0138879	0.00114421	0.0186571	0.00906306	0.0202408	0.0207158	0.0119616	0.00906306	0.00863968	0.0227953	0.00310138	0.0163888	0.00310138	0.00925045	0.00566258	0.01163	0.0161119
200	27	0.0126656	0.0129613	0.00141508	0.0183501	0.00932584	0.0192534	0.0202403	0.0116151	0.00932584	0.00871153	0.0234862	0.00329432	0.0165051	0.00329432	0.00920608	0.00568063	0.0115279	0.0157785
201	26	0.0123441	0.0121789	0.00179736	0.0180595	0.00961166	0.0181785	0.0198307	0.0112779	0.00961166	0.0086819	0.0241406	0.00345774	0.016765	0.00345774	0.00909524	0.00566555	0.0113867	0.015433
202	26	0.0120019	0.0115318	0.00218959	0.0177665	0.00984576	0.0172302	0.0194877	0.0109758	0.00984576	0.00859477	0.0248081	0.00361171	0.0171378	0.00361171	0.00895123	0.00563499	0.0112181	0.015098
203	25	0.0116276	0.0109991	0.00253055	0.0174495	0.00998269	0.0165871	0.0192331	0.0107385	0.00998269	0.0084771	0.0254923	0.00377292	0.0175587	0.00377292	0.00879101	0.00558779	0.0110353	0.0147864
204	25	0.0112155	0.0105481	0.00279044	0.0171146	0.0100147	0.0163364	0.0191048	0.010583	0.0100147	0.00835257	0.0261545	0.00392037	0.0179495	0.00392037	0.00862478	0.00553413	0.010846	0.0144984
205	24	0.0107772	0.0101617	0.0029477	0.0167686	0.00996659	0.0164765	0.0191298	0.0105026	0.00996659	0.00824709	0.0267521	0.00403321	0.0182579	0.00403321	0.00845301	0.00548627	0.0106901	0.0142236
206	24	0.01033	0.00986249	0.00297452	0.0164252	0.00988171	0.0169321	0.019305	0.010492	0.00988171	0.00817346	0.027261	0.00411941	0.0184703	0.00411941	0.00826912	0.00544746	0.0106182	0.0139322
207	23	0.00989167	0.00966168	0.00286027	0.0161193	0.00979701	0.0175683	0.0196095	0.0105409	0.00979701	0.00812141	0.0276594	0.00418335	0.0186079	0.00418335	0.00806249	0.00541829	0.0106075	0.0135963
208	22	0.00948562	0.00955681	0.00261285	0.0158755	0.00973064	0.0182528	0.0200071	0.0106352	0.00973064	0.0080825	0.0279263	0.00421047	0.0187143	0.00421047	0.00782606	0.00538936	0.0106228	0.0132039
209	20	0.00914219	0.00956215	0.00224613	0.0156974	0.0096782	0.0188886	0.0204283	0.0107677	0.0096782	0.00806496	0.0280554	0.0041976	0.0188266	0.0041976	0.00756049	0.00535559	0.0106843	0.0127426
210	20	0.00889606	0.00971819	0.00176748	0.015581	0.00962017	0.0194014	0.0207986	0.010929	0.00962017	0.00807245	0.0280405	0.00417185	0.0189552	0.00417185	0.00726275	0.00531782	0.0108292	0.0122071
211	22	0.00876993	0.0100964	0.00118128	0.0155177	0.00953797	0.0197338	0.0210687	0.0111101	0.00953797	0.00809419	0.0278658	0.00415132	0.0190839	0.00415132	0.0069326	0.00526531	0.0110796	0.0116071
212	23	0.00878262	0.0107498	0.000515048	0.0154857	0.00940765	0.0198558	0.0212128	0.011294	0.00940765	0.0081029	0.0275042	0.0041234	0.0191777	0.0041234	0.00657087	0.0051861	0.0114219	0.0109555
213	23	0.00896645	0.0116911	0.00042035	0.0154781	0.00922524	0.0197842	0.0212698	0.0114637	0.00922524	0.00806954	0.0269293	0.00406585	0.0192087	0.00406585	0.00617451	0.00507485	0.0118143	0.0102734
214	23	0.00934825	0.0129239	0.00125479	0.0155112	0.0090212	0.0195892	0.0213363	0.0116218	0.0090212	0.00798124	0.0261335	0.00396851	0.0191607	0.00396851	0.00574248	0.00492164	0.012218	0.00958442
215	24	0.00992894	0.0144395	0.00219095	0.0156025	0.00883076	0.0193974	0.0214958	0.0117748	0.00883076	0.0078344	0.0251373	0.00382666	0.0190245	0.00382666	0.00526705	0.00472103	0.0126066	0.00890507
216	24	0.0106999	0.0162051	0.00315952	0.015802	0.00867341	0.0193936	0.0217948	0.0119315	0.00867341	0.00764083	0.0239775	0.00362096	0.0188155	0.00362096	0.00474061	0.00447097	0.012952	0.00825289
217	24	0.0116473	0.0181669	0.00411363	0.016156	0.0085344	0.0197682	0.0222327	0.0121081	0.0085344	0.00741438	0.022707	0.00335305	0.0185643	0.00335305	0.00416785	0.00416276	0.0132429	0.0076431
218	25	0.0127231	0.0202684	0.00502669	0.0166835	0.00837243	0.020609	0.0227894	0.0123275	0.00837243	0.00716652	0.0214006	0.0030654	0.018292	0.0030654	0.00355008	0.00380312	0.0135071	0.00708287
219	25	0.0138571	0.0224921	0.00590341	0.0174272	0.00815646	0.0218645	0.02347	0.0126261	0.00815646	0.0069126	0.0201161	0.00278673	0.0180025	0.00278673	0.00288886	0.0034172	0.0137882	0.00658052
220	26	0.0149924	0.0248411	0.00675352	0.0184337	0.00787684	0.0233864	0.0242634	0.0130371	0.00787684	0.00666587	0.0188852	0.00251251	0.0176979	0.00251251	0.00220562	0.0030201	0.0141173	0.00614312
221	27	0.0160863	0.0272709	0.00759314	0.0196931	0.00753086	0.0249929	0.0251299	0.0135681	0.00753086	0.00643347	0.0177398	0.00224256	0.0173766	0.00224256	0.00153877	0.00261962	0.014504	0.00576926
222	28	0.0171079	0.0297102	0.00843491	0.0211237	0.00713519	0.026525	0.0260544	0.0142187	0.00713519	0.00621501	0.0167188	0.00198604	0.0170322	0.00198604	0.000942483	0.00222885	0.0149458	0.00545028
223	30	0.0180406	0.0321094	0.00926836	0.0226121	0.00673547	0.0278597	0.0270312	0.0149823	0.00673547	0.00602177	0.015874	0.00174235	0.0166741	0.00174235	0.000600288	0.00186674	0.0154464	0.00516739
224	31	0.0188919	0.0344427	0.0100701	0.0240958	0.0064043	0.028937	0.0280244	0.0158259	0.0064043	0.00587207	0.0152584	0.00151697	0.0163362	0.00151697	0.000887851	0.00157036	0.0160189	0.0048993
225	33	0.0196935	0.0366813	0.0108257	0.0255499	0.00621982	0.0297524	0.0289758	0.016699	0.00621982	0.00574563	0.0149086	0.00135676	0.0160337	0.00135676	0.00149986	0.00138497	0.0166614	0.00463622
226	34	0.0204607	0.038773	0.0115269	0.026917	0.00621086	0.0303157	0.0297907	0.0174972	0.00621086	0.00559195	0.0148496	0.00131708	0.0157432	0.00131708	0.00219639	0.00136542	0.0173524	0.00437293
227	34	0.021116	0.0406132	0.0121225	0.0280413	0.0065746	0.0304191	0.0295391	0.0177361	0.0065746	0.00538484	0.0150528	0.00138416	0.015461	0.00138416	0.0029289	0.00153582	0.0180611	0.00413862
228	34	0.0215972	0.0421134	0.012624	0.0288792	0.00691886	0.0298404	0.0286336	0.0174299	0.00691886	0.00513471	0.015405	0.00150326	0.015214	0.00150326	0.0036547	0.00182327	0.0187501	0.00398943
229	32	0.0218266	0.0432011	0.013276	0.0293175	0.00725257	0.028535	0.0271963	0.0165533	0.00725257	0.0049051	0.0157403	0.0016277	0.0150386	0.0016277	0.00429594	0.00212072	0.0193611	0.00399616
230	30	0.0217169	0.0438466	0.0140299	0.0293985	0.0073549	0.0266559	0.0254193	0.0154749	0.0073549	0.00478019	0.0158884	0.00171059	0.0149665	0.00171059	0.00475599	0.00234035	0.0198367	0.00419814
231	32	0.0214331	0.0442544	0.0146107	0.0296055	0.00724982	0.0248247	0.0243703	0.0147984	0.00724982	0.00479606	0.0158039	0.0017347	0.0149948	0.0017347	0.00499231	0.00245089	0.0201922	0.00451043
232	33	0.0210719	0.0445895	0.0147264	0.0301015	0.00694544	0.0235984	0.0240394	0.0147144	0.00694544	0.0049673	0.0155119	0.00171057	0.0151212	0.00171057	0.00501594	0.00246886	0.0204608	0.00484382
233	33	0.0208027	0.0450497	0.0143075	0.0310471	0.00669382	0.0234276	0.0243717	0.0152624	0.00669382	0.00525273	0.015102	0.00168495	0.015334	0.00168495	0.00488553	0.00244241	0.0206826	0.00507989
234	31	0.020737	0.045751	0.0134956	0.0324399	0.00657934	0.0243507	0.0250216	0.0162562	0.00657934	0.00558484	0.014661	0.00169641	0.0156061	0.00169641	0.00466768	0.00241575	0.0208864	0.00514392
235	33	0.0209697	0.0467641	0.0125454	0.0342294	0.00687571	0.0263079	0.0256206	0.0173701	0.00687571	0.00588537	0.0142783	0.00176444	0.0158883	0.00176444	0.00444998	0.00241408	0.0211002	0.00501323
236	36	0.0214198	0.0479716	0.0116619	0.036073	0.00727409	0.0288399	0.0257478	0.0182095	0.00727409	0.00610821	0.014003	0.00190254	0.0161338	0.00190254	0.00429028	0.00241798	0.0213146	0.00476395
237	36	0.0219683	0.0492145	0.0111453	0.0375999	0.00769946	0.0314555	0.0254804	0.0185689	0.00769946	0.00625708	0.0138374	0.00213213	0.0162811	0.00213213	0.00420153	0.00238826	0.0215189	0.00450277
238	36	0.0224238	0.0502966	0.011214	0.0385042	0.00803792	0.0333646	0.0249964	0.018533	0.00803792	0.00635206	0.0137031	0.00245605	0.0162776	0.00245605	0.00415885	0.00230267	0.0216947	0.00431803
239	41	0.0226907	0.0511547	0.0117224	0.039075	0.00827069	0.03391	0.0245596	0.0182927	0.00827069	0.00642248	0.0135003	0.00283478	0.016087	0.00283478	0.0041222	0.0021689	0.0218303	0.00422378
240	43	0.02272	0.0517839	0.0123474	0.0396174	0.00841098	0.0329226	0.024351	0.017996	0.00841098	0.00650829	0.0131604	0.00320615	0.0156778	0.00320615	0.0040449	0.00200966	0.0219403	0.0041968
241	44	0.0225163	0.0522155	0.012801	0.0403636	0.00849147	0.0306732	0.0244562	0.0177221	0.00849147	0.00663936	0.0126564	0.00352176	0.0150659	0.00352176	0.00390446	0.00185606	0.0220286	0.00421965
242	45	0.0221439	0.0525229	0.0129392	0.0414346	0.00855451	0.0277189	0.0248438	0.017496	0.00855451	0.0068039	0.0120265	0.0037558	0.0143377	0.0037558	0.0037333	0.00177152	0.022097	0.00429079
243	45	0.021711	0.0527946	0.0127737	0.0428177	0.0086356	0.024689	0.02541	0.017337	0.0086356	0.00697274	0.011355	0.00391029	0.0136043	0.00391029	0.00362472	0.00184769	0.0221612	0.0044105
244	46	0.0213297	0.0530911	0.0124225	0.0443532	0.00875684	0.0221201	0.0260434	0.0172577	0.00875684	0.00709372	0.0107482	0.00403958	0.0129612	0.00403958	0.00371119	0.00214791	0.0222276	0.00456287
245	47	0.0210612	0.0534433	0.0120427	0.0458035	0.00894077	0.0203343	0.02665	0.0172405	0.00894077	0.00709755	0.0103147	0.00425706	0.0124824	0.00425706	0.00412981	0.00265929	0.0222992	0.00473801
246	48	0.0209077	0.0538509	0.0117699	0.0469892	0.00920144	0.0193731	0.0271737	0.0172626	0.00920144	0.00691328	0.0101488	0.00466683	0.0122149	0.00466683	0.00502059	0.00332181	0.0223711	0.00494923
247	48	0.0208151	0.0542801	0.0116933	0.0478552	0.00953893	0.0190851	0.0276472	0.0173373	0.00953893	0.00647603	0.0103186	0.00527048	0.012181	0.00527048	0.00647799	0.00406074	0.0224178	0.00522338
248	49	0.0206981	0.0546814	0.0118512	0.0484436	0.0099478	0.0192575	0.0281358	0.0174855	0.0099478	0.0057987	0.0108362	0.00598285	0.0124194	0.00598285	0.00845529	0.0048164	0.0224155	0.00558517
249	51	0.0204736	0.0549854	0.0122254	0.0488627	0.0104089	0.0196408	0.0286547	0.0176848	0.0104089	0.00500514	0.0116508	0.00669654	0.0130602	0.00669654	0.0107494	0.00556878	0.0223458	0.00605826
250	53	0.0200745	0.0551235	0.0127666	0.0492339	0.0108867	0.0199737	0.0291917	0.0178911	0.0108867	0.00427744	0.012679	0.0073125	0.0143012	0.0073125	0.0130699	0.00632021	0.0221914	0.00665471
251	57	0.0194831	0.0550542	0.0134306	0.0496495	0.0113446	0.0200511	0.0297441	0.0180885	0.0113446	0.00384729	0.0138301	0.00776924	0.0161904	0.00776924	0.0151269	0.00707083	0.0219691	0.00734093
252	61	0.0187437	0.0547503	0.0141614	0.0501907	0.0117468	0.0197792	0.0303117	0.0182807	0.0117468	0.00394051	0.0150167	0.0080613	0.0184521	0.0080613	0.0167018	0.00779749	0.0217283	0.00802694
253	64	0.0179405	0.0542084	0.01488	0.0508702	0.0120655	0.0192015	0.0308571	0.0184563	0.0120655	0.00456652	0.0161593	0.00823849	0.0205533	0.00823849	0.0177002	0.00843244	0.02152	0.00860219
254	66	0.0171873	0.0534672	0.0154962	0.0516316	0.0122861	0.0184546	0.031306	0.0185921	0.0122861	0.00553576	0.0172003	0.00835187	0.0219199	0.00835187	0.0181818	0.00888726	0.0213784	0.00897909
255	66	0.0165779	0.0525875	0.0159286	0.0524043	0.0124124	0.017707	0.0315822	0.0186684	0.0124124	0.00664157	0.0181011	0.00841857	0.0221842	0.00841857	0.0183099	0.00908396	0.0213125	0.00911144
256	65	0.016144	0.0516399	0.0161352	0.0530945	0.0124583	0.0171128	0.0316608	0.0186842	0.0124583	0.00772344	0.0188198	0.00846179	0.0213502	0.00846179	0.0182515	0.00898183	0.0213088	0.00900938
257	62	0.0158627	0.0506773	0.0161133	0.0536291	0.0124384	0.0167736	0.0315703	0.0186536	0.0124384	0.00867344	0.0193193	0.008512	0.0197961	0.008512	0.0181189	0.00863164	0.0213269	0.00873608
258	59	0.015664	0.049699	0.0159108	0.0539745	0.0123825	0.0167187	0.0313514	0.0185898	0.0123825	0.00943632	0.0195924	0.00857593	0.0180878	0.00857593	0.0179513	0.00815083	0.0213084	0.00836964
259	56	0.0154664	0.0486708	0.015632	0.0541245	0.0123222	0.0169013	0.0310502	0.0185045	0.0123222	0.00998435	0.0196535	0.00860978	0.0166919	0.00860978	0.0177226	0.00765264	0.0212082	0.007975
260	54	0.01521	0.0475451	0.0153728	0.0541246	0.0122757	0.0172029	0.030715	0.0183819	0.0122757	0.0103057	0.0195193	0.008558	0.0157887	0.008558	0.0173813	0.0072183	0.0210051	0.0076006
261	51	0.0148683	0.0462805	0.01518	0.0539993	0.0122323	0.0175132	0.0303416	0.0182464	0.0122323	0.0104064	0.019218	0.00839985	0.0153483	0.00839985	0.0168848	0.00687305	0.0206986	0.00727515
262	48	0.0144572	0.0448669	0.0150722	0.0537298	0.0121681	0.017748	0.0299844	0.0181036	0.0121681	0.0103355	0.0187981	0.00815722	0.015307	0.00815722	0.0162258	0.00660708	0.0203096	0.00700475
263	45	0.0140058	0.0433224	0.0150223	0.0533122	0.0120688	0.0178573	0.0296513	0.0179511	0.0120688	0.0101407	0.0183188	0.00787189	0.0155601	0.00787189	0.0154578	0.00641178	0.0198592	0.00678329
264	38	0.013534	0.0416875	0.0149609	0.0527367	0.0119286	0.0178331	0.0292732	0.0177624	0.0119286	0.00983733	0.0178251	0.00757505	0.0158946	0.00757505	0.01465	0.00626669	0.0193579	0.00660108
265	40	0.0130612	0.0400227	0.0148243	0.0520003	0.0117232	0.017717	0.0288444	0.017545	0.0117232	0.00945809	0.0173318	0.00730638	0.0160466	0.00730638	0.0138312	0.00613646	0.0188212	0.00645057
266	42	0.0126011	0.0383863	0.0145778	0.0511277	0.0114546	0.0175756	0.0283934	0.0173158	0.0114546	0.00905121	0.0168561	0.00709945	0.0157887	0.00709945	0.0129992	0.00599726	0.0182692	0.00632208
267	42	0.0121623	0.0368181	0.0142191	0.0501595	0.011162	0.0174529	0.0279251	0.0170684	0.011162	0.00865366	0.0164243	0.00694654	0.0149847	0.00694654	0.0121272	0.00583477	0.017705	0.00620084
268	41	0.0117548	0.0353373	0.0137682	0.0491499	0.0108804	0.0173567	0.0274309	0.0167924	0.0108804	0.00828395	0.0160384	0.0068162	0.0136167	0.0068162	0.0111732	0.00562567	0.0171155	0.00607896
269	40	0.0113917	0.0339525	0.0132607	0.0481294	0.0106194	0.0172898	0.0269196	0.0164999	0.0106194	0.00796463	0.0156856	0.00668804	0.0117582	0.00668804	0.0101219	0.0053428	0.0165019	0.00595513
270	38	0.0110983	0.0326949	0.0127379	0.0471177	0.0103718	0.0172419	0.0264204	0.0162187	0.0103718	0.00773383	0.0153524	0.00656001	0.00951516	0.00656001	0.00899972	0.0049779	0.0158825	0.00582932
271	37	0.0108878	0.0315618	0.0122307	0.0461194	0.0101379	0.0171874	0.025949	0.0159614	0.0101379	0.00763392	0.0150305	0.00644523	0.00701063	0.00644523	0.00788055	0.00455269	0.0152764	0.00570779
272	36	0.0107532	0.0304955	0.011752	0.0450946	0.00991854	0.0171212	0.0254971	0.0157176	0.00991854	0.00769011	0.0147349	0.0063457	0.00437208	0.0063457	0.00690011	0.004107	0.0146885	0.0056001
273	34	0.0107001	0.0294693	0.0113056	0.0440144	0.00969821	0.0170538	0.0250651	0.0154872	0.00969821	0.00791297	0.0144768	0.00626687	0.00171807	0.00626687	0.00621421	0.00369582	0.0141131	0.00550181
274	33	0.0107423	0.028487	0.0109019	0.0428861	0.00946742	0.0169989	0.0246737	0.0152859	0.00946742	0.0082923	0.0142598	0.0062234	0.000838258	0.0062234	0.00592697	0.003386	0.0135593	0.00541159
275	32	0.010893	0.0275531	0.0105449	0.0417252	0.00923606	0.0169738	0.0243362	0.0151156	0.00923606	0.00878687	0.0141122	0.00620354	0.00321706	0.00620354	0.00601289	0.00325839	0.0130383	0.00533418
276	31	0.0111632	0.0266656	0.0102384	0.040517	0.00901467	0.0169913	0.0240337	0.0149567	0.00901467	0.00932552	0.0140733	0.00617868	0.00539437	0.00617868	0.00635753	0.00339055	0.0125475	0.00526802
277	30	0.011552	0.0258112	0.0099965	0.0392419	0.00880949	0.0170613	0.023734	0.0147932	0.00880949	0.0098428	0.0141646	0.00614022	0.00735918	0.00614022	0.00686266	0.00382773	0.0120914	0.0052167
278	29	0.012052	0.0250011	0.00981965	0.0379337	0.00861968	0.0171792	0.0234357	0.0146321	0.00861968	0.0102749	0.0143917	0.00608102	0.00911858	0.00608102	0.00746028	0.00453364	0.0116759	0.00518587
279	28	0.0126514	0.0242623	0.00968938	0.0366421	0.00844432	0.0173382	0.0231572	0.0144844	0.00844432	0.0105401	0.0147547	0.00596267	0.0107107	0.00596267	0.00810812	0.00541691	0.011301	0.00517888
280	27	0.013325	0.0235713	0.00958905	0.0353546	0.00828655	0.0175262	0.0228909	0.0143387	0.00828655	0.0105889	0.0152324	0.00574994	0.0121643	0.00574994	0.00877064	0.00638365	0.0109631	0.00519839
281	27	0.0140403	0.0229095	0.00950971	0.0340479	0.00813832	0.0176971	0.0226136	0.0141746	0.00813832	0.0103883	0.0157927	0.00542614	0.0134938	0.00542614	0.00941898	0.00733996	0.010654	0.0052432
282	26	0.0147726	0.0223119	0.00943855	0.0327809	0.00798946	0.0177986	0.0223195	0.0139885	0.00798946	0.00992256	0.0163932	0.00498435	0.0147031	0.00498435	0.010024	0.00820294	0.0103743	0.00530951
283	26	0.0155043	0.0218194	0.009356	0.031622	0.00783996	0.0178084	0.0220195	0.013783	0.00783996	0.0092239	0.0169833	0.00441695	0.0157677	0.00441695	0.0105373	0.00890244	0.0101299	0.0053901
284	25	0.0162138	0.0214592	0.009244	0.0305798	0.00768168	0.0177224	0.0217255	0.0135552	0.00768168	0.00833869	0.0175237	0.00371986	0.0166546	0.00371986	0.0109256	0.00938053	0.00993126	0.00546793
285	25	0.016885	0.0212543	0.00909074	0.0296821	0.00750101	0.0175331	0.0214363	0.0133053	0.00750101	0.00733978	0.0179563	0.00292943	0.0173319	0.00292943	0.0111751	0.00960216	0.00980611	0.00552892
286	24	0.0174151	0.0211557	0.0089014	0.0290385	0.00730663	0.0172498	0.0211555	0.0130518	0.00730663	0.00666175	0.0180697	0.00237815	0.0176084	0.00237815	0.0110042	0.00964203	0.00978327	0.00560598
287	20	0.0176497	0.0210651	0.00869693	0.0287489	0.00712251	0.0169259	0.0209187	0.012832	0.00712251	0.00661422	0.0176762	0.00235697	0.0165238	0.00235697	0.0103632	0.00956666	0.00986682	0.00577378
288	23	0.0176032	0.0209652	0.00845549	0.0288071	0.00694169	0.0166321	0.0207626	0.012678	0.00694169	0.00700019	0.0166111	0.00273821	0.0143466	0.00273821	0.0095319	0.00943193	0.0100704	0.00604092
289	24	0.0173971	0.0209	0.00822169	0.0290367	0.00674087	0.0164262	0.0207209	0.0126187	0.00674087	0.00759124	0.015448	0.00333145	0.0116941	0.00333145	0.00886216	0.00930316	0.0103787	0.00640962
290	24	0.0171802	0.0208854	0.00805241	0.029249	0.00652406	0.0163715	0.0208088	0.0126633	0.00652406	0.00793624	0.0145841	0.00381873	0.00954409	0.00381873	0.00856105	0.00928751	0.0107716	0.00684596
291	24	0.0170749	0.0209019	0.00803701	0.0292612	0.00634918	0.0165609	0.0210478	0.012808	0.00634918	0.00788602	0.0144824	0.00408976	0.00846474	0.00408976	0.00868382	0.00947034	0.0111908	0.00733072
292	23	0.0172063	0.0209108	0.00814727	0.0288599	0.00618859	0.0169943	0.0215131	0.0130554	0.00618859	0.00732962	0.0151862	0.00391565	0.00914968	0.00391565	0.00920811	0.00980145	0.0115757	0.00781384
293	22	0.0176758	0.0208966	0.00840303	0.028007	0.00612774	0.0176931	0.022068	0.0133243	0.00612774	0.00640146	0.0167355	0.00325595	0.0118399	0.00325595	0.0100453	0.0101917	0.0118811	0.00822722
294	24	0.0184082	0.020814	0.00872969	0.0268432	0.00615274	0.0185484	0.0226175	0.0135675	0.00615274	0.0054907	0.0187085	0.0021702	0.0163793	0.0021702	0.0107914	0.0105369	0.01209	0.00854618
295	25	0.0190823	0.020547	0.00908831	0.0256241	0.00627325	0.0194211	0.0231186	0.0137522	0.00627325	0.00538238	0.0206099	0.00138877	0.020864	0.00138877	0.0110264	0.0107829	0.0121972	0.00886498
296	19	0.0194743	0.0200669	0.00940778	0.0246125	0.00642189	0.0201734	0.0234748	0.0138422	0.00642189	0.00586495	0.0216518	0.00103871	0.0238983	0.00103871	0.0107234	0.0107742	0.0122467	0.00922108
297	26	0.0195019	0.0194836	0.00966291	0.0239227	0.00654701	0.0206749	0.0236974	0.0138322	0.00654701	0.00652244	0.0218385	0.0010784	0.0248786	0.0010784	0.0100648	0.0104249	0.0122785	0.00964804
298	27	0.0191797	0.0189269	0.00989814	0.0235809	0.00659346	0.0208578	0.023839	0.013753	0.00659346	0.00688614	0.0214691	0.00131607	0.023806	0.00131607	0.00926279	0.00979203	0.012333	0.0101599
299	27	0.0185523	0.018456	0.0102334	0.0235626	0.00658974	0.0207966	0.0239706	0.0136453	0.00658974	0.00683808	0.0210132	0.00161961	0.0209961	0.00161961	0.00845398	0.00901758	0.0124109	0.0107844
300	27	0.01773	0.0181049	0.010718	0.0237394	0.00654406	0.0205638	0.0242554	0.0135957	0.00654406	0.00639942	0.020817	0.00194534	0.0171256	0.00194534	0.0077617	0.00821154	0.012491	0.0115382
301	27	0.0168812	0.0179023	0.0113638	0.0240206	0.00649978	0.0202848	0.0247295	0.0136329	0.00649978	0.00576349	0.0210154	0.00224091	0.0131419	0.00224091	0.00726081	0.00746866	0.0125676	0.0123818
302	27	0.0161994	0.017876	0.0121267	0.0243852	0.00645058	0.020088	0.0252952	0.0137434	0.00645058	0.00522082	0.0215416	0.00245169	0.00995688	0.00245169	0.00694516	0.00688816	0.0126458	0.013226
303	27	0.0158002	0.0180238	0.0129016	0.0247655	0.00644095	0.0200345	0.0259166	0.0139204	0.00644095	0.00500063	0.02219	0.00256381	0.00795816	0.00256381	0.00676647	0.00650492	0.0127358	0.0139924
304	28	0.0157287	0.0183167	0.0135947	0.0250937	0.00646245	0.0201576	0.0264228	0.0140964	0.00646245	0.00511318	0.0227308	0.00257383	0.00723173	0.00257383	0.00667094	0.00629316	0.0128495	0.014615
305	28	0.0159437	0.0186945	0.0140963	0.0252991	0.00652718	0.0203792	0.0267207	0.0142188	0.00652718	0.00537078	0.0230203	0.00249317	0.00754591	0.00249317	0.00662733	0.00620964	0.0129745	0.0150791
306	28	0.0163323	0.0190841	0.0143483	0.0253574	0.00668326	0.0205818	0.0267799	0.0142671	0.00668326	0.0055932	0.0230492	0.00235617	0.00851141	0.00235617	0.00663646	0.00621879	0.0130946	0.0154177
307	28	0.0167645	0.0194062	0.0143634	0.0252381	0.00700681	0.0206914	0.0266125	0.0142509	0.00700681	0.00570769	0.0229119	0.00220712	0.00968818	0.00220712	0.00670179	0.00627651	0.0131871	0.0156882
308	29	0.0171382	0.0195991	0.0141776	0.0249044	0.00741499	0.0206253	0.0262232	0.0141668	0.00741499	0.00571536	0.0227198	0.00208304	0.0107002	0.00208304	0.00681883	0.00633883	0.0132242	0.0159552
309	29	0.0173781	0.0196292	0.0138102	0.0243547	0.00790117	0.0202964	0.0256882	0.0140438	0.00790117	0.0056398	0.0225491	0.00199939	0.011329	0.00199939	0.00696971	0.00637432	0.013193	0.0162822
310	29	0.0174575	0.0194847	0.0132995	0.0236096	0.00839784	0.0196529	0.0250716	0.013907	0.00839784	0.00549139	0.02243	0.00194628	0.0115202	0.00194628	0.00711983	0.00638097	0.0130934	0.0167017
311	29	0.017407	0.0191698	0.012702	0.022669	0.0088565	0.018741	0.0244248	0.0137698	0.0088565	0.00526634	0.0223339	0.00190873	0.011367	0.00190873	0.00724951	0.00638313	0.0129383	0.0171881
312	29	0.0172666	0.0187018	0.012053	0.0215197	0.00918301	0.0176732	0.0237577	0.0136042	0.00918301	0.0049783	0.0222224	0.00186423	0.0110626	0.00186423	0.00736163	0.00639662	0.0127505	0.017691
313	29	0.0170811	0.0181122	0.0113406	0.0201497	0.00934183	0.0166226	0.0230643	0.013392	0.00934183	0.00467302	0.0221088	0.00177615	0.0108322	0.00177615	0.00746501	0.00644521	0.0125441	0.0181773
314	29	0.0168932	0.0174369	0.0105334	0.0186013	0.00932019	0.0157958	0.0223355	0.013129	0.00932019	0.00441481	0.0220419	0.00162371	0.0108753	0.00162371	0.00759154	0.00656485	0.0123286	0.0186298
315	29	0.0167303	0.0167085	0.00962943	0.0169859	0.00925393	0.0153746	0.0216321	0.0128826	0.00925393	0.00427148	0.0220816	0.00140438	0.0112992	0.00140438	0.00777009	0.00676908	0.0121171	0.0190208
316	29	0.0166147	0.01595	0.00864166	0.0154294	0.00914262	0.0153988	0.0209549	0.0126334	0.00914262	0.00428256	0.0222876	0.00111684	0.0121048	0.00111684	0.00799516	0.00705034	0.0119047	0.0193165
317	29	0.0165527	0.0151814	0.00754911	0.014093	0.00903498	0.0157233	0.0203172	0.0123789	0.00903498	0.00443642	0.0226791	0.000784512	0.0132104	0.000784512	0.00825149	0.00738976	0.0116744	0.0194945
318	29	0.016527	0.014423	0.00634686	0.0131641	0.00898661	0.0160939	0.0197305	0.0121217	0.00898661	0.00469853	0.0232299	0.000478106	0.0144834	0.000478106	0.0085199	0.00776308	0.0114247	0.0195524
319	29	0.016522	0.0136457	0.00505664	0.0127531	0.0090279	0.016288	0.0191964	0.0118475	0.0090279	0.00502963	0.0238763	0.00038571	0.0157804	0.00038571	0.00877324	0.00814163	0.0111609	0.0195054
320	29	0.0165162	0.0128151	0.00370949	0.0128585	0.00916954	0.0162235	0.018739	0.0115448	0.00916954	0.00539174	0.0245378	0.0005967	0.0169822	0.0005967	0.00899068	0.00850196	0.0108846	0.0193664
321	29	0.0164764	0.0119286	0.00234087	0.0133874	0.00938964	0.0159628	0.0183817	0.0112121	0.00938964	0.00578411	0.0251769	0.000894274	0.0180161	0.000894274	0.00915825	0.00884176	0.010598	0.0191623
322	29	0.0163725	0.0109784	0.000966876	0.0141984	0.00964532	0.0156262	0.0181278	0.0108685	0.00964532	0.00621514	0.0258012	0.00119883	0.0188724	0.00119883	0.00928161	0.00916278	0.0103016	0.0189294
323	28	0.0161693	0.00998052	0.000401076	0.0151614	0.00989587	0.0153336	0.0179997	0.0105569	0.00989587	0.00667574	0.0264278	0.001502	0.0196006	0.001502	0.00938337	0.00945269	0.00999985	0.0186691
324	28	0.0158404	0.00900212	0.00172898	0.0161741	0.0100996	0.0151945	0.0180259	0.0103177	0.0100996	0.00717602	0.027081	0.0018137	0.0202683	0.0018137	0.00947143	0.00971011	0.00970231	0.0183615
325	29	0.0153688	0.00813331	0.00297876	0.0171525	0.0102176	0.0153268	0.0181988	0.0101747	0.0102176	0.00772388	0.0277934	0.00214284	0.0209258	0.00214284	0.00955559	0.00995113	0.00942116	0.0179895
326	29	0.014751	0.00742413	0.00412543	0.0180408	0.0102321	0.0158548	0.0184874	0.0101299	0.0102321	0.00830096	0.0285755	0.00248272	0.0215944	0.00248272	0.00965582	0.0101885	0.00917159	0.0175389
327	29	0.0140067	0.00686261	0.00515203	0.0188176	0.0101536	0.0168316	0.0188621	0.0101651	0.0101536	0.00888045	0.029416	0.00281442	0.0222575	0.00281442	0.00978175	0.0104346	0.0089651	0.0170159
328	29	0.0131689	0.00643183	0.0060465	0.0194752	0.0100163	0.0181814	0.0192928	0.010259	0.0100163	0.00943235	0.0302872	0.0031161	0.0228674	0.0031161	0.00993182	0.0106948	0.00880718	0.0164369
329	29	0.0122797	0.00614225	0.00680063	0.0200108	0.0098525	0.0197159	0.0197382	0.0103732	0.0098525	0.00993042	0.0311466	0.00337346	0.0233762	0.00337346	0.010087	0.0109647	0.00870344	0.0158198
330	28	0.0113968	0.00598175	0.00741749	0.0204383	0.00968604	0.0211975	0.0201582	0.0104637	0.00968604	0.0103516	0.0319504	0.00358057	0.0237484	0.00358057	0.0102162	0.0112375	0.00864214	0.0152041
331	28	0.010565	0.00591969	0.00791361	0.0207727	0.00955068	0.0224359	0.0205419	0.0105273	0.00955068	0.0106731	0.0326634	0.00374279	0.0239585	0.00374279	0.0103051	0.0114982	0.00859572	0.0146164
332	28	0.00980889	0.00593636	0.00829659	0.0210255	0.00946299	0.0233441	0.0208872	0.0105729	0.00946299	0.0108922	0.0332626	0.0038775	0.0240075	0.0038775	0.0103497	0.0117237	0.00854788	0.0140555
333	27	0.00914492	0.00600324	0.00855285	0.0211938	0.00940019	0.0239257	0.0211654	0.0105946	0.00940019	0.0110241	0.0337417	0.0039998	0.0239229	0.0039998	0.0103436	0.0119057	0.00851124	0.0135085
334	26	0.00858428	0.00606347	0.0086622	0.021271	0.00933782	0.0242322	0.0213524	0.0106034	0.00933782	0.0110816	0.034099	0.00411236	0.0237337	0.00411236	0.0102838	0.0120555	0.00850926	0.0129677
335	25	0.00813446	0.00606927	0.00861471	0.0212626	0.00927401	0.0243318	0.0214629	0.0106307	0.00927401	0.0110724	0.0343308	0.00420038	0.0234638	0.00420038	0.0101755	0.0121681	0.0085437	0.0124443
336	23	0.00777769	0.00600331	0.00839261	0.0211844	0.00920157	0.0242875	0.0215172	0.0106982	0.00920157	0.0109943	0.0344379	0.00424429	0.0231376	0.00424429	0.0100298	0.0122245	0.00861012	0.0119465
337	21	0.00750466	0.00587202	0.0079938	0.0210311	0.00911223	0.0241344	0.0215233	0.010814	0.00911223	0.0108493	0.0344048	0.00423386	0.0227632	0.00423386	0.00985633	0.0122056	0.0087053	0.0114689
338	24	0.00734402	0.00572319	0.00744219	0.0207899	0.00901665	0.0238898	0.0215094	0.0109808	0.00901665	0.0106508	0.0342035	0.00416592	0.0223345	0.00416592	0.00965603	0.0120982	0.00881674	0.0110147
339	24	0.00731449	0.00566376	0.00678203	0.020486	0.00893085	0.0235618	0.0215246	0.0111994	0.00893085	0.0104027	0.0338067	0.00403345	0.0218389	0.00403345	0.0094329	0.0119102	0.00892212	0.0106005
340	25	0.00740894	0.00583024	0.0060892	0.0201774	0.00886112	0.0231631	0.0216084	0.0114665	0.00886112	0.0101033	0.0331918	0.00383154	0.0212734	0.00383154	0.00919446	0.0116583	0.00901196	0.0102397
341	25	0.00763168	0.00633464	0.0054571	0.0199279	0.00879825	0.0227373	0.0217826	0.0117651	0.00879825	0.00976576	0.0323626	0.00357345	0.0206627	0.00357345	0.00893712	0.0113603	0.00909418	0.00992073
342	25	0.00800193	0.00720726	0.00498054	0.0197777	0.00872194	0.0223351	0.0220605	0.0120796	0.00872194	0.00941281	0.0313545	0.00327634	0.0200277	0.00327634	0.0086591	0.0110597	0.00918709	0.00961564
343	25	0.00853317	0.00842953	0.00474062	0.0197574	0.00862295	0.0219877	0.0224618	0.0124082	0.00862295	0.0090659	0.0302206	0.00293932	0.0193825	0.00293932	0.00836298	0.0107951	0.00931813	0.00932005
344	26	0.00921413	0.00996648	0.00475449	0.0198909	0.00848744	0.0217208	0.0230021	0.0127459	0.00848744	0.00873423	0.0290222	0.00255378	0.0187708	0.00255378	0.00805887	0.0105569	0.00951017	0.00903463
345	26	0.0100276	0.0117576	0.00497527	0.0201692	0.00828351	0.0215553	0.0236695	0.0130803	0.00828351	0.00841448	0.0278039	0.00212655	0.0182306	0.00212655	0.00776009	0.0103303	0.00977805	0.00873793
346	26	0.0109824	0.0137549	0.00534493	0.0205529	0.00801226	0.0214876	0.0244252	0.0134069	0.00801226	0.00810066	0.0265843	0.00168189	0.0177453	0.00168189	0.00746664	0.010116	0.0101264	0.00840704
347	27	0.0120545	0.0158838	0.00561389	0.0209292	0.00773788	0.0213587	0.0247003	0.0135244	0.00773788	0.0077963	0.0253947	0.00124588	0.0172781	0.00124588	0.00717492	0.00991279	0.0105566	0.00803808
348	27	0.0132089	0.0180628	0.00563239	0.0211426	0.00756465	0.0207943	0.0246597	0.0134239	0.00756465	0.00750435	0.0242567	0.000821301	0.0167851	0.000821301	0.00687475	0.00970424	0.0110881	0.00763282
349	26	0.0143329	0.0202049	0.00581218	0.0212106	0.00766173	0.0200293	0.0244054	0.0132718	0.00766173	0.00726724	0.0232076	0.000485871	0.0162611	0.000485871	0.00657283	0.00948204	0.0117019	0.00722505
350	26	0.0152827	0.0222329	0.00643807	0.0213503	0.0077348	0.0193164	0.0241013	0.0130867	0.0077348	0.00712492	0.022271	0.000534437	0.0157443	0.000534437	0.00630353	0.00925391	0.0123222	0.00686813
351	26	0.0159242	0.0241025	0.00737923	0.021788	0.00776509	0.0187908	0.0237946	0.0129139	0.00776509	0.00709716	0.0214256	0.000903588	0.0152776	0.000903588	0.00611708	0.00904395	0.012882	0.0066263
352	26	0.0162292	0.02583	0.00825565	0.0226558	0.00780545	0.0185202	0.0237525	0.0128661	0.00780545	0.00717247	0.0206171	0.00134632	0.0148724	0.00134632	0.00604685	0.00887222	0.0133514	0.00653128
353	26	0.0162486	0.0274748	0.00877791	0.0239695	0.00794206	0.0186051	0.0239898	0.0129761	0.00794206	0.00731317	0.019798	0.0017993	0.0145308	0.0017993	0.00610939	0.00871004	0.0137197	0.00655345
354	26	0.01608	0.029121	0.00892468	0.0256449	0.0080797	0.019049	0.0246042	0.0132706	0.0080797	0.00745856	0.0189312	0.00224995	0.0142374	0.00224995	0.00629176	0.00850466	0.0140029	0.00661267
355	26	0.0157989	0.0307669	0.00866177	0.0274949	0.00823952	0.0198057	0.0249797	0.0134592	0.00823952	0.00756868	0.0180052	0.00270132	0.0139858	0.00270132	0.00656447	0.00824524	0.0142233	0.00665496
356	20	0.0155519	0.0323939	0.00818854	0.029198	0.00836487	0.0205439	0.0249143	0.0134157	0.00836487	0.00762065	0.0170394	0.00315243	0.0137782	0.00315243	0.0068659	0.00791611	0.014437	0.006623
357	29	0.0154512	0.0339846	0.00781873	0.0305455	0.00865527	0.0211683	0.0245099	0.0132075	0.00865527	0.00762583	0.0161013	0.00358013	0.0136122	0.00358013	0.0071095	0.00745837	0.0146831	0.00647303
358	31	0.0154967	0.0354854	0.00780638	0.0315836	0.00896074	0.0216478	0.0238624	0.0128727	0.00896074	0.00762497	0.0152603	0.00396914	0.0134717	0.00396914	0.00721519	0.006822	0.0149477	0.0062142
359	33	0.0155955	0.0368016	0.00820689	0.0324611	0.00913812	0.0218259	0.023139	0.0125002	0.00913812	0.00764771	0.0145481	0.00431238	0.0133006	0.00431238	0.00713394	0.00601628	0.0151988	0.00591667
360	34	0.0156272	0.0378445	0.00881439	0.0333492	0.00927295	0.0216325	0.0225646	0.0122063	0.00927295	0.0076783	0.0139596	0.00461251	0.0129666	0.00461251	0.00684685	0.0050871	0.0153943	0.00568311
361	35	0.0155034	0.0385859	0.00932796	0.0344003	0.00939886	0.0210236	0.0222898	0.0120683	0.00939886	0.00766987	0.013471	0.00490208	0.0122855	0.00490208	0.00634735	0.00409601	0.0154722	0.00560687
362	36	0.0151696	0.0390645	0.00957376	0.0356447	0.00951308	0.0200059	0.0223247	0.0120917	0.00951308	0.00758758	0.0130573	0.00524117	0.0110886	0.00524117	0.00568961	0.00319559	0.0153943	0.00572785
363	37	0.0146049	0.0393085	0.0095784	0.0369624	0.00960803	0.0186845	0.0225759	0.0122247	0.00960803	0.00740076	0.0126831	0.0056709	0.00928058	0.0056709	0.00512395	0.00269402	0.0151571	0.00604079
364	38	0.013841	0.0393379	0.00950693	0.0381767	0.0096866	0.0172425	0.0229257	0.012404	0.0096866	0.00710172	0.0123211	0.00616698	0.00696439	0.00616698	0.0051754	0.00281658	0.014796	0.00651741
365	39	0.012945	0.0392121	0.00954732	0.0391397	0.00975392	0.0158713	0.0232849	0.0125865	0.00975392	0.00676678	0.0119865	0.00665572	0.00488348	0.00665572	0.0061873	0.0033888	0.0144159	0.00709198
366	40	0.0120149	0.0389652	0.00981052	0.0397813	0.00984188	0.0147053	0.0235797	0.0127354	0.00984188	0.00644423	0.0116858	0.00704796	0.00513573	0.00704796	0.00782114	0.00413778	0.0141377	0.00767001
367	41	0.011159	0.0385832	0.0103151	0.0401077	0.0099923	0.0137807	0.0237959	0.012844	0.0099923	0.00620177	0.0114112	0.00727222	0.00811088	0.00727222	0.00950985	0.00490376	0.0140186	0.00818496
368	41	0.0104687	0.038052	0.010971	0.0402057	0.010195	0.0130573	0.023981	0.0129387	0.010195	0.0060567	0.0111845	0.00729604	0.011707	0.00729604	0.010806	0.00558079	0.0140832	0.0085876
369	41	0.00998302	0.0373966	0.0116422	0.0401997	0.0104176	0.0125128	0.024178	0.0130425	0.0104176	0.00601261	0.0110502	0.00715285	0.0147814	0.00715285	0.0114721	0.00614074	0.0143213	0.00885312
370	40	0.00973378	0.0366661	0.0121642	0.0401723	0.0106112	0.0121326	0.0243924	0.0131565	0.0106112	0.00611586	0.0110425	0.00691277	0.0165867	0.00691277	0.0114721	0.00652046	0.0147086	0.00896185
371	38	0.00971703	0.0359189	0.0124152	0.0401538	0.0107317	0.011864	0.0245962	0.013263	0.0107317	0.0063169	0.0111317	0.00664423	0.0167691	0.00664423	0.010956	0.00664445	0.0151853	0.00891992
372	36	0.00989936	0.0352085	0.0123526	0.040132	0.0107642	0.0116334	0.0247388	0.0133329	0.0107642	0.00654179	0.0112487	0.00642768	0.0153069	0.00642768	0.0101707	0.00648113	0.0156661	0.00873451
373	34	0.0101936	0.0345897	0.0120184	0.0400479	0.0107035	0.0113737	0.0247853	0.0133492	0.0107035	0.00678094	0.0113413	0.00635743	0.0127357	0.00635743	0.00937175	0.00608607	0.0161078	0.00844273
374	30	0.0105164	0.0340799	0.0114853	0.039844	0.0105639	0.0110526	0.0247096	0.0133012	0.0105639	0.00702407	0.0113761	0.00647443	0.0101194	0.00647443	0.0086832	0.00553997	0.0165067	0.00809966
375	27	0.0107974	0.0336027	0.0108812	0.0394951	0.0103965	0.0106864	0.0245051	0.0131877	0.0103965	0.00724057	0.0113241	0.00669937	0.00903624	0.00669937	0.0081177	0.00496542	0.0167918	0.00777664
376	29	0.0109811	0.0330701	0.0103027	0.0390153	0.010225	0.0102959	0.0241996	0.0130238	0.010225	0.00742285	0.0111872	0.00689668	0.00956842	0.00689668	0.00759857	0.00444942	0.0169104	0.00752515
377	29	0.011018	0.0324241	0.00981279	0.0384456	0.0100654	0.00990755	0.0238347	0.0128302	0.0100654	0.00752779	0.0109971	0.0069429	0.0103309	0.0069429	0.00707938	0.00403789	0.0168543	0.00736942
378	29	0.0109204	0.0316391	0.00943928	0.0377873	0.0099254	0.00956185	0.0234537	0.0126279	0.0099254	0.00761112	0.0108477	0.00675799	0.0103184	0.00675799	0.00652923	0.00372063	0.0166329	0.00730463
379	28	0.0107428	0.030715	0.00916508	0.0370404	0.00978932	0.00927092	0.0230835	0.0124297	0.00978932	0.00767777	0.0108355	0.00633421	0.00938743	0.00633421	0.00593644	0.0034589	0.0162715	0.00732376
380	28	0.0105631	0.0296703	0.00895816	0.0362038	0.00965522	0.0090334	0.0226977	0.0122216	0.00965522	0.00771733	0.0110275	0.00575365	0.0079159	0.00575365	0.00535366	0.00320338	0.0157984	0.0074099
381	28	0.0104617	0.0285493	0.00879643	0.0352448	0.00952797	0.00885722	0.0222748	0.0119932	0.00952797	0.00774616	0.0114282	0.00514393	0.00641101	0.00514393	0.00486571	0.00292113	0.0152574	0.00752966
382	27	0.0105188	0.0274044	0.0086498	0.0341719	0.00939621	0.00873628	0.0218217	0.0117513	0.00939621	0.00778376	0.0119252	0.0046127	0.00512859	0.0046127	0.00452534	0.00261754	0.0146887	0.00765206
383	27	0.0108155	0.0262678	0.00851575	0.0330213	0.00925546	0.00865126	0.0213399	0.0115011	0.00925546	0.0078451	0.0124054	0.00419292	0.0040547	0.00419292	0.00433124	0.00230033	0.0140847	0.0077516
384	27	0.0113837	0.025156	0.00841597	0.031781	0.00909814	0.00859657	0.0208237	0.0112417	0.00909814	0.00792775	0.0127766	0.00386152	0.00356507	0.00386152	0.00428914	0.00209535	0.0134487	0.0078018
385	26	0.0122068	0.0240962	0.0083505	0.0304755	0.00891649	0.00857096	0.0202806	0.0109762	0.00891649	0.00802145	0.0129423	0.00360774	0.00476651	0.00360774	0.00451259	0.00237227	0.0128153	0.00777944
386	25	0.0132661	0.0231256	0.00832451	0.0291893	0.00872888	0.00855605	0.0197431	0.0107194	0.00872888	0.00813499	0.0129398	0.00341553	0.0075426	0.00341553	0.00508367	0.00338128	0.0121956	0.00766241
387	25	0.0145055	0.0222572	0.00835065	0.0279666	0.00854927	0.00853351	0.0192272	0.010473	0.00854927	0.00828669	0.0129162	0.0032507	0.0110297	0.0032507	0.00596568	0.00502083	0.0115878	0.00744575
388	25	0.0158775	0.0215039	0.00842171	0.0267914	0.0083647	0.00850339	0.0187068	0.0102119	0.0083647	0.00841455	0.0130683	0.00305632	0.0148204	0.00305632	0.00704683	0.00697487	0.0109908	0.00715267
389	24	0.0173043	0.0208497	0.00853024	0.0256558	0.00817761	0.00847235	0.0181691	0.00992528	0.00817761	0.00850049	0.0135746	0.00283045	0.0184521	0.00283045	0.00819027	0.0090514	0.0104128	0.00681625
390	24	0.0187151	0.0202793	0.0086635	0.0245746	0.00800345	0.0084497	0.0176241	0.00962241	0.00800345	0.00853952	0.0144816	0.00255235	0.0216871	0.00255235	0.00928804	0.0110375	0.00987137	0.00645115
391	24	0.0200509	0.019771	0.00881577	0.0235842	0.00785453	0.00843057	0.0170994	0.00932121	0.00785453	0.00854426	0.0157741	0.00225714	0.0243573	0.00225714	0.0103065	0.0128327	0.00936619	0.00607306
392	24	0.0212663	0.0193019	0.00896807	0.0226887	0.00773045	0.0084215	0.0166111	0.00903344	0.00773045	0.00850347	0.0173083	0.00195518	0.0263732	0.00195518	0.0111754	0.0143351	0.00890168	0.00569832
393	24	0.0223255	0.0188572	0.00907542	0.0218579	0.00760577	0.00844393	0.0161459	0.0087544	0.00760577	0.00841081	0.0188863	0.00171586	0.0277386	0.00171586	0.0119102	0.0155422	0.00849685	0.00534536
394	23	0.023215	0.0184366	0.00909798	0.0211518	0.00746912	0.00849486	0.0156916	0.00848283	0.00746912	0.0082503	0.0202406	0.00157727	0.0285671	0.00157727	0.0125135	0.0164503	0.00817693	0.00501831
395	23	0.0239314	0.0180354	0.00901778	0.0206481	0.00733879	0.00854818	0.0152549	0.00822681	0.00733879	0.00810066	0.0212059	0.0017694	0.0289049	0.0017694	0.0130072	0.0172239	0.00795616	0.00472459
396	21	0.0243815	0.0175715	0.00882306	0.0203242	0.00721766	0.00857414	0.014845	0.0079885	0.00721766	0.00839865	0.0215497	0.00220405	0.0287662	0.00220405	0.0128558	0.0178808	0.00783941	0.00451547
397	21	0.0244864	0.0169988	0.00851372	0.020096	0.00709425	0.00855229	0.0144644	0.00776274	0.00709425	0.00915845	0.0211366	0.00281511	0.0275937	0.00281511	0.0121846	0.0183183	0.00782503	0.00446379
398	22	0.0242734	0.0163413	0.00815183	0.0198294	0.00697395	0.00847913	0.0141195	0.00754722	0.00697395	0.0101176	0.0203335	0.00335727	0.025749	0.00335727	0.0113424	0.0184575	0.00788385	0.00465483
399	22	0.0238956	0.0156304	0.00783771	0.0193896	0.00685801	0.00838035	0.0138391	0.00734923	0.00685801	0.0108732	0.0196538	0.00389586	0.0237245	0.00389586	0.0106984	0.0184844	0.0079917	0.00511282
400	22	0.0234813	0.0148837	0.00769549	0.0187083	0.00676016	0.00830261	0.0136805	0.00719485	0.00676016	0.0110192	0.0194579	0.00431957	0.0221112	0.00431957	0.0103726	0.0185441	0.00811725	0.00581956
401	21	0.0231991	0.0141625	0.00779082	0.0178143	0.00669159	0.00835006	0.0136628	0.00710561	0.00669159	0.0106095	0.0198996	0.00451235	0.0214543	0.00451235	0.0104269	0.0186426	0.00824562	0.00668175
402	21	0.0231746	0.013498	0.00810601	0.0167718	0.00664146	0.00867681	0.0137792	0.00709932	0.00664146	0.00976021	0.0210159	0.00435031	0.0221907	0.00435031	0.0107747	0.0187832	0.00836157	0.00759821
403	20	0.02351	0.0129153	0.00852275	0.0157097	0.00661818	0.00940644	0.0140351	0.00719736	0.00661818	0.00872609	0.0226628	0.0038734	0.0245043	0.0038734	0.0113617	0.0189993	0.00845416	0.00847316
404	17	0.0240889	0.0123736	0.00891758	0.0147241	0.00663528	0.0105246	0.0144285	0.00740379	0.00663528	0.00812377	0.0244356	0.00329497	0.0279191	0.00329497	0.0115718	0.0193347	0.00850467	0.00928701
405	21	0.0246885	0.0118522	0.00917628	0.0138827	0.0066709	0.011885	0.0149049	0.0076799	0.0066709	0.00834073	0.0255739	0.0029815	0.0310632	0.0029815	0.0111462	0.019657	0.00854486	0.0100315
406	24	0.0251586	0.011419	0.00926386	0.013209	0.00671407	0.013312	0.0154005	0.00797605	0.00671407	0.00901895	0.0257966	0.00278805	0.0330042	0.00278805	0.0103244	0.0196582	0.00860902	0.0107359
407	25	0.0253935	0.0110966	0.0092022	0.0126523	0.00677488	0.0146576	0.0158669	0.0082555	0.00677488	0.00976598	0.0253181	0.00276522	0.0333881	0.00276522	0.00942167	0.0193739	0.00871548	0.0114681
408	25	0.0253381	0.0108663	0.00904881	0.0121153	0.00689094	0.0157825	0.0162549	0.00848625	0.00689094	0.0101267	0.0246839	0.00295753	0.0320986	0.00295753	0.00869488	0.0189613	0.00886263	0.0122951
409	25	0.0249793	0.0106965	0.0088792	0.0115542	0.00710612	0.0165203	0.0164888	0.0086361	0.00710612	0.0100742	0.0243428	0.00319768	0.029582	0.00319768	0.00824827	0.0184812	0.00902251	0.0132463
410	25	0.0244035	0.0105696	0.00874903	0.0109889	0.00741366	0.0166832	0.016511	0.00870766	0.00741366	0.00965535	0.0244708	0.00343284	0.0263979	0.00343284	0.008098	0.0179766	0.00915934	0.0143009
411	25	0.023767	0.0104439	0.0086539	0.0104765	0.00778693	0.0160957	0.0163583	0.00875648	0.00778693	0.0090467	0.0249536	0.00361949	0.0233988	0.00361949	0.0082317	0.0175473	0.00924155	0.0154158
412	25	0.0232207	0.010303	0.00851471	0.0101241	0.00820592	0.0147055	0.0161338	0.00884773	0.00820592	0.00848573	0.0255453	0.00375329	0.0211812	0.00375329	0.00851035	0.017254	0.00924422	0.016535
413	25	0.0228095	0.0101641	0.00820581	0.0100272	0.00862994	0.012785	0.0159745	0.00901509	0.00862994	0.00811396	0.0259568	0.0038043	0.020004	0.0038043	0.00883094	0.01712	0.00916997	0.017591
414	26	0.0225773	0.0100724	0.00759821	0.0102625	0.009008	0.0111394	0.0160484	0.00926039	0.009008	0.00803692	0.0260355	0.0037455	0.0199243	0.0037455	0.00913234	0.0171319	0.00904443	0.01851
415	26	0.0224509	0.0100375	0.00662653	0.010918	0.00928063	0.0110022	0.0164421	0.00955543	0.00928063	0.00819677	0.025731	0.0035858	0.0207868	0.0035858	0.00943469	0.0172709	0.00888809	0.0192682
416	28	0.022301	0.0100034	0.00529374	0.0120741	0.00940217	0.0128604	0.0170444	0.0098344	0.00940217	0.00859881	0.0252151	0.00335437	0.0223048	0.00335437	0.00979422	0.0175264	0.00870214	0.0198807
417	30	0.0220183	0.00990876	0.00366887	0.013744	0.00939632	0.0158362	0.0176209	0.010055	0.00939632	0.00926137	0.0248189	0.00307698	0.0241453	0.00307698	0.0102377	0.0178685	0.00848243	0.0203623
418	33	0.0215046	0.0096633	0.00205351	0.0158638	0.00931439	0.0188481	0.0179588	0.0102015	0.00931439	0.0101292	0.0247783	0.00280486	0.0259647	0.00280486	0.0107495	0.0182491	0.00823183	0.0207014
419	35	0.0207488	0.00919342	0.00206895	0.0182992	0.0091946	0.0212355	0.0179923	0.0102426	0.0091946	0.0110977	0.0252449	0.00260215	0.0274848	0.00260215	0.0112994	0.0186147	0.00796396	0.02087
420	37	0.0198184	0.00843956	0.00406557	0.020868	0.00908919	0.0226663	0.0178085	0.010152	0.00908919	0.0120775	0.0261753	0.00250645	0.028578	0.00250645	0.011826	0.0189192	0.0076883	0.020841
421	38	0.0187929	0.00740697	0.0064789	0.0234097	0.00905311	0.0230307	0.0175773	0.00990982	0.00905311	0.0130208	0.0274029	0.00252058	0.0292426	0.00252058	0.0122511	0.019143	0.00740954	0.0206039
422	38	0.0177453	0.0061842	0.00894553	0.0257951	0.00913951	0.0224652	0.0174813	0.00952596	0.00913951	0.0139211	0.0287161	0.00262591	0.0295721	0.00262591	0.0125298	0.0192817	0.00714625	0.0201643
423	38	0.0167143	0.00501302	0.0113814	0.0279074	0.00936826	0.0213621	0.0176423	0.00908523	0.00936826	0.0147805	0.030038	0.00279593	0.0297217	0.00279593	0.012684	0.0193539	0.00694456	0.0195395
424	37	0.0157017	0.00391832	0.0137269	0.0297084	0.0096833	0.0202969	0.018103	0.00871316	0.0096833	0.0156015	0.0312294	0.00298937	0.0298888	0.00298937	0.0127445	0.0193827	0.00679288	0.0188004
425	37	0.0146634	0.00308575	0.0159464	0.0312216	0.009927	0.0197484	0.0187435	0.00845837	0.009927	0.0164408	0.0323726	0.003186	0.0302632	0.003186	0.0127373	0.0193618	0.00667998	0.0180376
426	37	0.013569	0.00274388	0.0180197	0.0324737	0.010042	0.0200878	0.0195685	0.00841129	0.010042	0.0173317	0.0335602	0.00338951	0.0309368	0.00338951	0.0127655	0.0194012	0.00659467	0.0172911
427	37	0.0123945	0.0030711	0.0199266	0.033496	0.00996651	0.02153	0.0205148	0.00856442	0.00996651	0.0182857	0.0348339	0.00359598	0.0318639	0.00359598	0.0128567	0.0195155	0.00653149	0.0165699
428	38	0.0111583	0.00396216	0.021634	0.0343217	0.00969059	0.0240973	0.0215319	0.0088674	0.00969059	0.0192734	0.0362004	0.00379521	0.0329348	0.00379521	0.0130305	0.0197136	0.00649191	0.0158639
429	38	0.00989502	0.0051901	0.0231065	0.0349788	0.00927742	0.0275045	0.0225922	0.00928201	0.00927742	0.020252	0.0376124	0.00399583	0.0340112	0.00399583	0.0132276	0.0199647	0.00647785	0.0151731
430	39	0.00866113	0.00659727	0.0243383	0.0354948	0.00882845	0.0312269	0.0236783	0.00974428	0.00882845	0.0211776	0.0389898	0.00420891	0.0349473	0.00420891	0.0133893	0.0202734	0.00646277	0.0144953
431	39	0.00747726	0.00796196	0.0253202	0.0358479	0.00842655	0.0347027	0.0247045	0.010203	0.00842655	0.0219973	0.0402666	0.00443147	0.0356385	0.00443147	0.0134627	0.0205824	0.00645315	0.0138031
432	40	0.00639491	0.00919788	0.0260643	0.0360477	0.00813271	0.0375607	0.0256188	0.0106556	0.00813271	0.0226374	0.0413437	0.00463772	0.036059	0.00463772	0.0134552	0.0208694	0.00642766	0.0130869
433	39	0.00543815	0.0102689	0.0265661	0.036117	0.00791792	0.0396123	0.0263164	0.0110311	0.00791792	0.0230731	0.0421735	0.00480712	0.0362424	0.00480712	0.013319	0.0210501	0.00639049	0.0123715
434	38	0.00461009	0.0110678	0.0267976	0.0360622	0.00778076	0.0408624	0.0267776	0.0113316	0.00778076	0.0233056	0.0427834	0.00491047	0.0362481	0.00491047	0.0130998	0.0211637	0.00636669	0.0116658
435	36	0.00392286	0.0115769	0.0267615	0.0358923	0.00773307	0.0414268	0.0270269	0.0115969	0.00773307	0.0233644	0.0431646	0.00491166	0.0361199	0.00491166	0.012843	0.0212345	0.00633995	0.010992
436	28	0.00340426	0.0118284	0.0264867	0.0356225	0.00775232	0.0414402	0.027072	0.0118083	0.00775232	0.0232964	0.0433141	0.00480338	0.0358869	0.00480338	0.0125838	0.0212686	0.00629191	0.0103687
437	34	0.00308139	0.0118156	0.0259888	0.0352639	0.00781222	0.0410633	0.0269351	0.0120139	0.00781222	0.023133	0.0432447	0.00461752	0.0355718	0.00461752	0.0123387	0.0212593	0.00623982	0.00981004
438	36	0.00295854	0.0114884	0.0252666	0.0347998	0.00789003	0.0404256	0.0266622	0.0122167	0.00789003	0.0228912	0.0429834	0.00439028	0.0351908	0.00439028	0.0121088	0.0212224	0.00622732	0.00931567
439	36	0.00302964	0.0108239	0.024328	0.0342027	0.00797887	0.03962	0.0262942	0.0124139	0.00797887	0.0225765	0.0425433	0.00415663	0.034751	0.00415663	0.0118759	0.0211599	0.00625051	0.0088828
440	36	0.00329134	0.00985348	0.0231967	0.0334576	0.00806116	0.0386956	0.0258473	0.0125959	0.00806116	0.0221855	0.0419314	0.00394055	0.0342594	0.00394055	0.0116408	0.0210581	0.0062764	0.00851726
441	35	0.00374752	0.00861189	0.0218814	0.032555	0.00810141	0.0376676	0.0253138	0.0127424	0.00810141	0.0217284	0.0411641	0.00374545	0.0337231	0.00374545	0.0114068	0.0209294	0.00629985	0.00822749
442	35	0.00438392	0.00710084	0.0203589	0.0314889	0.00808247	0.0365581	0.0247069	0.012855	0.00808247	0.0212217	0.0402322	0.00354999	0.0331414	0.00354999	0.0111496	0.0207613	0.00632775	0.00801024
443	34	0.00517235	0.00535036	0.0186132	0.0302588	0.00801251	0.0353778	0.0240929	0.0129381	0.00801251	0.0206754	0.0390984	0.00331582	0.0324929	0.00331582	0.0108519	0.0205226	0.00633891	0.00785251
444	34	0.00610512	0.00348821	0.0166625	0.0288972	0.00788505	0.0340996	0.0235161	0.0129883	0.00788505	0.0200871	0.0377282	0.00302714	0.0317357	0.00302714	0.0105128	0.0202035	0.0063071	0.00773946
445	33	0.00720095	0.0019313	0.0145432	0.0274439	0.00776568	0.0326377	0.0230371	0.0130598	0.00776568	0.0194354	0.0361313	0.00270218	0.0308239	0.00270218	0.0101295	0.0197915	0.00625388	0.00766968
446	32	0.00845995	0.00223298	0.0122694	0.0258529	0.00746364	0.0306005	0.0220155	0.0128747	0.00746364	0.0187309	0.0344096	0.00238482	0.0297375	0.00238482	0.00970721	0.0192944	0.00625709	0.00761575
447	30	0.0098136	0.00394203	0.0096824	0.023999	0.00721964	0.0281932	0.0209751	0.0126254	0.00721964	0.0180232	0.0327347	0.00214887	0.0284943	0.00214887	0.00924794	0.0187357	0.00638754	0.00750258
448	29	0.0110086	0.00561298	0.00706978	0.0221947	0.00705093	0.0264157	0.0202514	0.01253	0.00705093	0.0174769	0.0313279	0.00207218	0.0272242	0.00207218	0.00880937	0.0181619	0.00655177	0.00739249
449	27	0.0118742	0.00697915	0.0048292	0.0207386	0.00692596	0.025465	0.0200663	0.0126172	0.00692596	0.0171781	0.0302878	0.00220455	0.026042	0.00220455	0.00847097	0.017652	0.00668031	0.00734575
450	25	0.0123344	0.00808425	0.00349802	0.02003	0.00679336	0.025115	0.0202597	0.0127988	0.00679336	0.0171978	0.0295935	0.00254324	0.0250541	0.00254324	0.00828819	0.0172618	0.00670566	0.00739053
451	22	0.0124509	0.00903917	0.00323498	0.0201524	0.00678274	0.0250653	0.0208868	0.0130603	0.00678274	0.0175297	0.029114	0.00302088	0.0243188	0.00302088	0.00827503	0.0169775	0.00660239	0.00746203
452	22	0.0123484	0.00996877	0.00380423	0.0211032	0.00684968	0.0250129	0.0216955	0.0132926	0.00684968	0.0180848	0.0286636	0.00357078	0.0238661	0.00357078	0.00844545	0.0167684	0.00636966	0.00748425
453	23	0.012145	0.0109719	0.00478264	0.0225759	0.00711862	0.0246498	0.0226624	0.0135167	0.00711862	0.0187048	0.0280926	0.00416716	0.0236866	0.00416716	0.00881153	0.0165955	0.00607488	0.00739885
454	18	0.0119056	0.0120729	0.00567135	0.0241705	0.00741475	0.0236298	0.0228926	0.0133993	0.00741475	0.0192731	0.0273569	0.00477541	0.0237716	0.00477541	0.00936162	0.0164001	0.00578981	0.00720907
455	24	0.0117411	0.0132017	0.00614889	0.0253207	0.00766497	0.0219122	0.0222881	0.0128826	0.00766497	0.0197122	0.0264744	0.00532519	0.024085	0.00532519	0.00998566	0.0160575	0.00561667	0.00688409
456	27	0.0116386	0.0142211	0.00618658	0.0259154	0.00793123	0.0203715	0.021281	0.0122479	0.00793123	0.0200283	0.0255533	0.00571826	0.0245374	0.00571826	0.0104958	0.01548	0.00557075	0.00651231
457	29	0.0115308	0.0150626	0.00583358	0.0261999	0.0080981	0.0191822	0.0201713	0.0116541	0.0080981	0.020249	0.0246734	0.00596832	0.0249598	0.00596832	0.0107729	0.0145717	0.00563533	0.00624304
458	29	0.011337	0.0157321	0.00530801	0.0264275	0.00812041	0.0179971	0.0192224	0.0112216	0.00812041	0.020379	0.0238791	0.00615866	0.0250926	0.00615866	0.0107584	0.013327	0.00577843	0.00616079
459	29	0.0109701	0.0162496	0.00477662	0.0267949	0.0080138	0.0168297	0.0185786	0.0110196	0.0080138	0.0203791	0.0232213	0.00622545	0.0246651	0.00622545	0.0103854	0.0118075	0.00592501	0.00629106
460	29	0.010429	0.0166811	0.00448633	0.0274039	0.00780947	0.016012	0.0183085	0.0110444	0.00780947	0.0201857	0.02267	0.00614329	0.0234511	0.00614329	0.00968499	0.0100593	0.00600975	0.00663277
461	29	0.00976622	0.0171084	0.00456908	0.028184	0.00755292	0.0158988	0.0183594	0.0112294	0.00755292	0.0197749	0.0221431	0.00599395	0.0212975	0.00599395	0.00882294	0.00820213	0.00600339	0.00717007
462	28	0.00904111	0.017584	0.00489346	0.0289102	0.00731793	0.0164526	0.0186305	0.0114937	0.00731793	0.0191545	0.0215444	0.00586179	0.0182049	0.00586179	0.00803922	0.00643297	0.00593763	0.00783709
463	28	0.00834379	0.0181339	0.00516695	0.0294533	0.00713239	0.0172555	0.0189879	0.0117699	0.00713239	0.0183395	0.0207957	0.00571941	0.0144278	0.00571941	0.00746098	0.0049563	0.00588897	0.00852052
464	26	0.00781692	0.0187481	0.00519465	0.0296697	0.00703449	0.0178141	0.0193729	0.0120059	0.00703449	0.01739	0.0198578	0.00548483	0.010395	0.00548483	0.00705042	0.00399071	0.00593339	0.00908924
465	25	0.00757197	0.0194261	0.00503852	0.0294653	0.00703721	0.0177526	0.0197371	0.0121696	0.00703721	0.0163976	0.0187398	0.00517427	0.00668087	0.00517427	0.00673085	0.00357765	0.00618662	0.00945835
466	27	0.00764578	0.0201803	0.00497985	0.0289041	0.00715322	0.0169714	0.0200655	0.0122591	0.00715322	0.0154592	0.017476	0.00494804	0.00400155	0.00494804	0.00646258	0.00348536	0.00681878	0.0096262
467	28	0.00808027	0.0209899	0.00524365	0.0281414	0.00737876	0.0156893	0.0203714	0.0122902	0.00737876	0.0145551	0.0161605	0.00477907	0.00291646	0.00477907	0.00607539	0.00335419	0.00772962	0.00959075
468	28	0.00882239	0.0218589	0.00575263	0.0274035	0.00767233	0.0142941	0.0206476	0.0122747	0.00767233	0.0136481	0.0149496	0.00461621	0.00327894	0.00461621	0.00553415	0.0030628	0.00884626	0.00939249
469	27	0.00977651	0.0228291	0.00627238	0.0268415	0.00796357	0.013161	0.0208531	0.0122259	0.00796357	0.0127274	0.0139718	0.00446226	0.00495669	0.00446226	0.00494026	0.00269406	0.0100253	0.00908135
470	27	0.0108002	0.0238189	0.006681	0.0265138	0.00818168	0.0124601	0.0209353	0.0121568	0.00818168	0.0118046	0.0132813	0.0043805	0.00781736	0.0043805	0.00440194	0.00236439	0.0111426	0.00874593
471	27	0.0117725	0.0247559	0.00699081	0.0264322	0.00833221	0.0121472	0.020973	0.0120979	0.00833221	0.0108849	0.0129105	0.00438229	0.0110413	0.00438229	0.00394776	0.00213438	0.0120655	0.00842688
472	27	0.0125806	0.0255077	0.00726234	0.0265123	0.0084112	0.0120467	0.0209692	0.012053	0.0084112	0.010006	0.0128326	0.00440628	0.0136313	0.00440628	0.00356107	0.00197867	0.0127333	0.00816177
473	27	0.0131428	0.0260208	0.00754776	0.0266955	0.00844592	0.011967	0.0209472	0.0120188	0.00844592	0.00921525	0.0129793	0.00435757	0.0148465	0.00435757	0.00327985	0.00187207	0.0131063	0.00794295
474	27	0.0133813	0.0263088	0.00790079	0.0267789	0.00844172	0.0118048	0.0209033	0.0119828	0.00844172	0.00858967	0.0132631	0.00415249	0.0144717	0.00415249	0.00318574	0.00183754	0.0133253	0.00776507
475	26	0.0133554	0.0263091	0.0082679	0.0268398	0.00844604	0.0115351	0.0208902	0.01195	0.00844604	0.00810198	0.013541	0.00375588	0.0127975	0.00375588	0.00327551	0.00189455	0.0133931	0.00762761
476	26	0.0132018	0.0260831	0.00855188	0.0269209	0.0084609	0.011186	0.0208947	0.0119088	0.0084609	0.00768126	0.0137141	0.00321505	0.0105256	0.00321505	0.00346935	0.00203172	0.0133164	0.00749412
477	25	0.013064	0.0258026	0.00868258	0.0269844	0.00847914	0.0108127	0.0208762	0.0118436	0.00847914	0.0073405	0.0137306	0.00264185	0.00848367	0.00264185	0.00371557	0.0022456	0.0131588	0.0073072
478	25	0.0130708	0.0254569	0.00863282	0.0269637	0.00846215	0.0104473	0.0207252	0.0117219	0.00846215	0.00710771	0.0135555	0.00213334	0.0073116	0.00213334	0.00400186	0.00258804	0.0129267	0.00704466
479	25	0.0133401	0.0251137	0.00843311	0.026844	0.0084181	0.0101133	0.0204439	0.0115464	0.0084181	0.00700498	0.0132283	0.00170805	0.0073759	0.00170805	0.00435514	0.00315896	0.0126394	0.00667475
480	25	0.0139242	0.0248238	0.00812648	0.0266105	0.00832553	0.00982997	0.0200388	0.0113277	0.00832553	0.00710359	0.0128138	0.00131539	0.00879094	0.00131539	0.00483575	0.00404088	0.012333	0.00617794
481	25	0.0147636	0.0245605	0.00775864	0.0262719	0.00816618	0.00960659	0.0194948	0.0110651	0.00816618	0.00739453	0.0124604	0.000913675	0.0113861	0.000913675	0.00545621	0.00522438	0.01201	0.00559953
482	25	0.0157965	0.024362	0.00736414	0.0258441	0.00794435	0.00947503	0.0188066	0.0107549	0.00794435	0.00782853	0.0123291	0.000559807	0.0147182	0.000559807	0.00625656	0.00659484	0.0116425	0.00496642
483	24	0.0169155	0.0241562	0.00699869	0.0253497	0.00768104	0.00943605	0.0180347	0.0104071	0.00768104	0.0083198	0.0125642	0.000584151	0.0182717	0.000584151	0.0071802	0.00815537	0.0112207	0.00432631
484	25	0.0180603	0.0238774	0.00667586	0.024847	0.00739594	0.00947575	0.0172555	0.0100452	0.00739594	0.00882068	0.0131488	0.00102506	0.0215123	0.00102506	0.00818867	0.00971164	0.0107683	0.00370508
485	24	0.0191071	0.0235363	0.00638951	0.0243662	0.00712621	0.00957442	0.0165356	0.00969897	0.00712621	0.00927155	0.0141075	0.00150341	0.0241493	0.00150341	0.0090765	0.011048	0.0103011	0.00311834
486	24	0.0200001	0.0230521	0.00611199	0.0238897	0.00689396	0.00967423	0.0158902	0.00937597	0.00689396	0.00970037	0.0152846	0.00178635	0.0259904	0.00178635	0.00976026	0.0121784	0.00984747	0.00259295
487	23	0.0207439	0.0223317	0.00581109	0.0234239	0.00672111	0.00968967	0.0153357	0.00908602	0.00672111	0.0101831	0.0164873	0.00177349	0.0269243	0.00177349	0.00996062	0.013212	0.00942978	0.00218271
488	19	0.0215147	0.0213294	0.00545372	0.0229639	0.00661089	0.00958726	0.0148911	0.00883527	0.00661089	0.0109227	0.0173321	0.00169753	0.026848	0.00169753	0.0096793	0.0142585	0.00916128	0.00188106
489	22	0.0222456	0.020157	0.0051253	0.022436	0.00655149	0.00936781	0.0145679	0.00861143	0.00655149	0.01174	0.0179102	0.0018451	0.0259693	0.0018451	0.00924134	0.0150442	0.00900713	0.00176418
490	22	0.0229118	0.0188803	0.00489887	0.0218535	0.00654366	0.00914176	0.0143283	0.00839092	0.00654366	0.0123939	0.0182913	0.00230024	0.0246606	0.00230024	0.00881512	0.0156873	0.00891826	0.00185543
491	22	0.0235027	0.0176404	0.0048789	0.0212098	0.00659619	0.00902992	0.0141554	0.00817336	0.00659619	0.0126468	0.0187731	0.00282062	0.0234917	0.00282062	0.00858113	0.0162662	0.00879553	0.00220498
492	21	0.0241255	0.0164747	0.00505808	0.0205014	0.00668255	0.00914148	0.0140379	0.00798115	0.00668255	0.0123872	0.0194381	0.00317119	0.0229186	0.00317119	0.00867839	0.0168626	0.00863638	0.00273924
493	21	0.0247419	0.0154476	0.00537971	0.0197474	0.00678813	0.00950892	0.0139806	0.00784841	0.00678813	0.0115807	0.0204148	0.00319305	0.0233371	0.00319305	0.00909075	0.0172012	0.00837531	0.00342969
494	20	0.0251648	0.0145772	0.0056936	0.0189582	0.00693453	0.0100178	0.0139884	0.00779032	0.00693453	0.0104253	0.0216267	0.00291791	0.02483	0.00291791	0.00969079	0.0173695	0.00802233	0.00419647
495	20	0.0254375	0.0137538	0.00595675	0.0184112	0.00709279	0.0105229	0.0139916	0.00776091	0.00709279	0.00930584	0.0230297	0.00261081	0.0271176	0.00261081	0.0102113	0.017379	0.00756592	0.00507449
496	21	0.0255697	0.0129254	0.00606591	0.0179349	0.00724052	0.0108708	0.014005	0.00777206	0.00724052	0.00860417	0.0241208	0.00236643	0.0294037	0.00236643	0.0102032	0.0175412	0.00708822	0.00595011
497	22	0.0252829	0.0122316	0.00600613	0.0174681	0.00734233	0.0110827	0.013976	0.00780024	0.00734233	0.00838296	0.0246447	0.00211936	0.0309849	0.00211936	0.00983222	0.0176092	0.00667326	0.00680983
498	24	0.0249807	0.0115735	0.0058465	0.0168339	0.00741437	0.0111855	0.0139629	0.00788399	0.00741437	0.00868162	0.0246406	0.00196083	0.031477	0.00196083	0.00922128	0.0175374	0.00638775	0.00760055
499	24	0.0244848	0.0109958	0.00571104	0.0163571	0.00750925	0.0112731	0.0139356	0.00801975	0.00750925	0.00915528	0.0243095	0.00205762	0.0308333	0.00205762	0.0085479	0.0174762	0.00619715	0.0083535
500	24	0.0240022	0.010481	0.00561134	0.0158176	0.00763119	0.0113156	0.0139226	0.00821952	0.00763119	0.00953107	0.0239457	0.00234316	0.029236	0.00234316	0.00794885	0.0173933	0.00610605	0.00902163
501	24	0.023556	0.0100704	0.00554476	0.0152275	0.00774022	0.0113189	0.0139406	0.00847221	0.00774022	0.00961717	0.0237607	0.00266265	0.0271299	0.00266265	0.00758158	0.0173205	0.00607043	0.00961029
