# Supplementary material for: Optimal Control Based Stiffness Identification of an Ankle-Foot Orthosis Using a Predictive Walking Model
Source: Front Comput Neurosci. 2017 Apr 13;11:23. doi: 10.3389/fncom.2017.00023 (PMC5390028; doi:10.3389/fncom.2017.00023)
Supplement: Supplementary file 1 [file DataSheet1.ZIP › PathWalker/InvKinDyn/results/barefeet_3053171.log]

296 0 0 0 0 0 0 4.94066e-324 2.17805 2.40627e-312 -3.16942e+16 -8.86649e+14 -1.30782e+13 -1.10428 0 -0.161775 -1.1704 0 0.101848 -1.44312 0 -0.0811153 -1.47059 0 -0.229645 0 0 0 0 0 0 0 0 0 0 0 0 0 2.17805 0 0 2.17805 -7.24908e+10
297 0 0 0 0 0 0 4.94066e-324 2.17805 2.40627e-312 -3.16942e+16 -8.86649e+14 -1.30782e+13 -1.10229 0 -0.170665 -1.16556 0 0.0936589 -1.44405 0 -0.080536 -1.47261 0 -0.228861 0 0 0 0 0 0 0 0 0 0 0 0 0 2.17805 0 0 2.17805 -7.24908e+10
298 0 0 0 0 0 0 4.94066e-324 2.17805 2.40627e-312 -3.16942e+16 -8.86649e+14 -1.30782e+13 -1.10337 0 -0.179865 -1.16298 0 0.0853059 -1.44512 0 -0.079905 -1.47485 0 -0.228 0 0 0 0 0 0 0 0 0 0 0 0 0 2.17805 0 0 2.17805 -7.24908e+10
299 0 0 0 0 0 0 4.94066e-324 2.17805 2.40627e-312 -3.16942e+16 -8.86649e+14 -1.30782e+13 -1.1061 0 -0.188743 -1.16245 0 0.0771396 -1.44638 0 -0.0791285 -1.47749 0 -0.226941 0 0 0 0 0 0 0 0 0 0 0 0 0 2.17805 0 0 2.17805 -7.24908e+10
300 0 0 0 0 0 0 4.94066e-324 2.17805 2.40627e-312 -3.16942e+16 -8.86649e+14 -1.30782e+13 -1.11004 0 -0.196422 -1.16341 0 0.0700729 -1.44783 0 -0.0780713 -1.48062 0 -0.22552 0 0 0 0 0 0 0 0 0 0 0 0 0 2.17805 0 0 2.17805 -7.24908e+10
301 0 0 0 0 0 0 4.94066e-324 2.17805 2.40627e-312 -3.16942e+16 -8.86649e+14 -1.30782e+13 -1.11422 0 -0.202216 -1.16491 0 0.0648033 -1.44936 0 -0.0766709 -1.48424 0 -0.223638 0 0 0 0 0 0 0 0 0 0 0 0 0 2.17805 0 0 2.17805 -7.24908e+10
302 0 0 0 0 0 0 4.94066e-324 2.17805 2.40627e-312 -3.16942e+16 -8.86649e+14 -1.30782e+13 -1.11843 0 -0.206047 -1.16687 0 0.06139 -1.45092 0 -0.0748823 -1.48824 0 -0.221249 0 0 0 0 0 0 0 0 0 0 0 0 0 2.17805 0 0 2.17805 -7.24908e+10
303 0 0 0 0 0 0 4.94066e-324 2.17805 2.40627e-312 -3.16942e+16 -8.86649e+14 -1.30782e+13 -1.1214 0 -0.20772 -1.16769 0 0.0600976 -1.45397 0 -0.0722563 -1.49561 0 -0.217453 0 0 0 0 0 0 0 0 0 0 0 0 0 2.17805 0 0 2.17805 -7.24908e+10
304 0 0 0 0 0 0 4.94066e-324 2.17805 2.40627e-312 -3.16942e+16 -8.86649e+14 -1.30782e+13 -1.12327 0 -0.207853 -1.16741 0 0.0603267 -1.4566 0 -0.0692339 -1.50254 0 -0.21313 0 0 0 0 0 0 0 0 0 0 0 0 0 2.17805 0 0 2.17805 -7.24908e+10
305 0 0 0 0 0 0 4.94066e-324 2.17805 2.40627e-312 -3.16942e+16 -8.86649e+14 -1.30782e+13 -1.1243 0 -0.206958 -1.16576 0 0.0616497 -1.45942 0 -0.0656561 -1.51018 0 -0.20792 0 0 0 0 0 0 0 0 0 0 0 0 0 2.17805 0 0 2.17805 -7.24908e+10
306 0 0 0 0 0 0 4.94066e-324 2.17805 2.40627e-312 -3.16942e+16 -8.86649e+14 -1.30782e+13 -1.12497 0 -0.206091 -1.16368 0 0.062927 -1.46151 0 -0.0618249 -1.51661 0 -0.202468 0 0 0 0 0 0 0 0 0 0 0 0 0 2.17805 0 0 2.17805 -7.24908e+10
307 0 0 0 0 0 0 4.94066e-324 2.17805 2.40627e-312 -3.16942e+16 -8.86649e+14 -1.30782e+13 -1.1243 0 -0.205833 -1.16144 0 0.0634052 -1.46364 0 -0.0574467 -1.52333 0 -0.196205 0 0 0 0 0 0 0 0 0 0 0 0 0 2.17805 0 0 2.17805 -7.24908e+10
308 0 0 0 0 0 0 4.94066e-324 2.17805 2.40627e-312 -3.16942e+16 -8.86649e+14 -1.30782e+13 -1.123 0 -0.206224 -1.15977 0 0.0630659 -1.46504 0 -0.0527225 -1.52881 0 -0.189656 0 0 0 0 0 0 0 0 0 0 0 0 0 2.17805 0 0 2.17805 -7.24908e+10
309 0 0 0 0 0 0 4.94066e-324 2.17805 2.40627e-312 -3.16942e+16 -8.86649e+14 -1.30782e+13 -1.12145 0 -0.206752 -1.15834 0 0.0625212 -1.46626 0 -0.0472485 -1.53438 0 -0.182063 0 0 0 0 0 0 0 0 0 0 0 0 0 2.17805 0 0 2.17805 -7.24908e+10
310 0 0 0 0 0 0 4.94066e-324 2.17805 2.40627e-312 -3.16942e+16 -8.86649e+14 -1.30782e+13 -1.1207 0 -0.207324 -1.15802 0 0.0618899 -1.4662 0 -0.0414697 -1.53793 0 -0.174401 0 0 0 0 0 0 0 0 0 0 0 0 0 2.17805 0 0 2.17805 -7.24908e+10
311 0 0 0 0 0 0 4.94066e-324 2.17805 2.40627e-312 -3.16942e+16 -8.86649e+14 -1.30782e+13 -1.12073 0 -0.207458 -1.15801 0 0.0617622 -1.46662 0 -0.0344941 -1.54309 0 -0.164753 0 0 0 0 0 0 0 0 0 0 0 0 0 2.17805 0 0 2.17805 -7.24908e+10
312 0 0 0 0 0 0 4.94066e-324 2.17805 2.40627e-312 -3.16942e+16 -8.86649e+14 -1.30782e+13 -1.12141 0 -0.207183 -1.15815 0 0.0621108 -1.46588 0 -0.0271781 -1.54682 0 -0.154715 0 0 0 0 0 0 0 0 0 0 0 0 0 2.17805 0 0 2.17805 -7.24908e+10
313 0 0 0 0 0 0 4.94066e-324 2.17805 2.40627e-312 -3.16942e+16 -8.86649e+14 -1.30782e+13 -1.12245 0 -0.206605 -1.15834 0 0.0628039 -1.46316 0 -0.0204115 -1.54745 0 -0.145755 0 0 0 0 0 0 0 0 0 0 0 0 0 2.17805 0 0 2.17805 -7.24908e+10
314 0 0 0 0 0 0 4.94066e-324 2.17805 2.40627e-312 -3.16942e+16 -8.86649e+14 -1.30782e+13 -1.12354 0 -0.205871 -1.15847 0 0.063663 -1.45788 0 -0.0148983 -1.54405 0 -0.138958 0 0 0 0 0 0 0 0 0 0 0 0 0 2.17805 0 0 2.17805 -7.24908e+10
315 0 0 0 0 0 0 4.94066e-324 2.17805 2.40627e-312 -3.16942e+16 -8.86649e+14 -1.30782e+13 -1.1244 0 -0.205144 -1.15845 0 0.0645029 -1.44954 0 -0.0113351 -1.53573 0 -0.135378 0 0 0 0 0 0 0 0 0 0 0 0 0 2.17805 0 0 2.17805 -7.24908e+10
316 0 0 0 0 0 0 4.94066e-324 2.17805 2.40627e-312 -3.16942e+16 -8.86649e+14 -1.30782e+13 -1.1249 0 -0.204498 -1.15822 0 0.0652402 -1.43798 0 -0.00995415 -1.52239 0 -0.135218 0 0 0 0 0 0 0 0 0 0 0 0 0 2.17805 0 0 2.17805 -7.24908e+10
317 0 0 0 0 0 0 4.94066e-324 2.17805 2.40627e-312 -3.16942e+16 -8.86649e+14 -1.30782e+13 -1.12502 0 -0.203945 -1.15777 0 0.0658628 -1.42317 0 -0.0106728 -1.50409 0 -0.138218 0 0 0 0 0 0 0 0 0 0 0 0 0 2.17805 0 0 2.17805 -7.24908e+10
318 0 0 0 0 0 0 4.94066e-324 2.17805 2.40627e-312 -3.16942e+16 -8.86649e+14 -1.30782e+13 -1.12482 0 -0.203433 -1.15714 0 0.066427 -1.40555 0 -0.0128452 -1.48185 0 -0.143209 0 0 0 0 0 0 0 0 0 0 0 0 0 2.17805 0 0 2.17805 -7.24908e+10
319 0 0 0 0 0 0 4.94066e-324 2.17805 2.40627e-312 -3.16942e+16 -8.86649e+14 -1.30782e+13 -1.12461 0 -0.202888 -1.15638 0 0.067038 -1.38555 0 -0.0158324 -1.45641 0 -0.149228 0 0 0 0 0 0 0 0 0 0 0 0 0 2.17805 0 0 2.17805 -7.24908e+10
320 0 0 0 0 0 0 4.94066e-324 2.17805 2.40627e-312 -3.16942e+16 -8.86649e+14 -1.30782e+13 -1.12471 0 -0.202243 -1.15556 0 0.0677895 -1.36417 0 -0.0185936 -1.42984 0 -0.154621 0 0 0 0 0 0 0 0 0 0 0 0 0 2.17805 0 0 2.17805 -7.24908e+10
321 0 0 0 0 0 0 4.94066e-324 2.17805 2.40627e-312 -3.16942e+16 -8.86649e+14 -1.30782e+13 -1.12518 0 -0.201525 -1.15477 0 0.0686478 -1.34179 0 -0.0208405 -1.4026 0 -0.159109 0 0 0 0 0 0 0 0 0 0 0 0 0 2.17805 0 0 2.17805 -7.24908e+10
322 0 0 0 0 0 0 4.94066e-324 2.17805 2.40627e-312 -3.16942e+16 -8.86649e+14 -1.30782e+13 -1.12583 0 -0.200821 -1.15408 0 0.0694954 -1.3186 0 -0.0224366 -1.37484 0 -0.162627 0 0 0 0 0 0 0 0 0 0 0 0 0 2.17805 0 0 2.17805 -7.24908e+10
323 0 0 0 0 0 0 4.94066e-324 2.17805 2.40627e-312 -3.16942e+16 -8.86649e+14 -1.30782e+13 -1.12684 0 -0.200138 -1.15349 0 0.0703407 -1.29471 0 -0.0234158 -1.34654 0 -0.165295 0 0 0 0 0 0 0 0 0 0 0 0 0 2.17805 0 0 2.17805 -7.24908e+10
324 0 0 0 0 0 0 4.94066e-324 2.17805 2.40627e-312 -3.16942e+16 -8.86649e+14 -1.30782e+13 -1.128 0 -0.19955 -1.15301 0 0.0710852 -1.27014 0 -0.0239778 -1.31751 0 -0.167407 0 0 0 0 0 0 0 0 0 0 0 0 0 2.17805 0 0 2.17805 -7.24908e+10
325 0 0 0 0 0 0 4.94066e-324 2.17805 2.40627e-312 -3.16942e+16 -8.86649e+14 -1.30782e+13 -1.12916 0 -0.199098 -1.15262 0 0.0716756 -1.2449 0 -0.0243237 -1.28763 0 -0.169204 0 0 0 0 0 0 0 0 0 0 0 0 0 2.17805 0 0 2.17805 -7.24908e+10
326 0 0 0 0 0 0 4.94066e-324 2.17805 2.40627e-312 -3.16942e+16 -8.86649e+14 -1.30782e+13 -1.1301 0 -0.198831 -1.15231 0 0.0720477 -1.21893 0 -0.0246455 -1.25669 0 -0.170902 0 0 0 0 0 0 0 0 0 0 0 0 0 2.17805 0 0 2.17805 -7.24908e+10
327 0 0 0 0 0 0 4.94066e-324 2.17805 2.40627e-312 -3.16942e+16 -8.86649e+14 -1.30782e+13 -1.13085 0 -0.198727 -1.15206 0 0.0722322 -1.19217 0 -0.025078 -1.22452 0 -0.172624 0 0 0 0 0 0 0 0 0 0 0 0 0 2.17805 0 0 2.17805 -7.24908e+10
328 0 0 0 0 0 0 4.94066e-324 2.17805 2.40627e-312 -3.16942e+16 -8.86649e+14 -1.30782e+13 -1.13137 0 -0.198764 -1.15185 0 0.0722514 -1.16466 0 -0.0257061 -1.19113 0 -0.174419 0 0 0 0 0 0 0 0 0 0 0 0 0 2.17805 0 0 2.17805 -7.24908e+10
329 0 0 0 0 0 0 4.94066e-324 2.17805 2.40627e-312 -3.16942e+16 -8.86649e+14 -1.30782e+13 -1.13179 0 -0.198869 -1.15163 0 0.0721942 -1.13655 0 -0.0265258 -1.15674 0 -0.17622 0 0 0 0 0 0 0 0 0 0 0 0 0 2.17805 0 0 2.17805 -7.24908e+10
330 0 0 0 0 0 0 4.94066e-324 2.17805 2.40627e-312 -3.16942e+16 -8.86649e+14 -1.30782e+13 -1.13198 0 -0.199078 -1.15146 0 0.0720122 -1.1081 0 -0.0274689 -1.12177 0 -0.177899 0 0 0 0 0 0 0 0 0 0 0 0 0 2.17805 0 0 2.17805 -7.24908e+10
331 0 0 0 0 0 0 4.94066e-324 2.17805 2.40627e-312 -3.16942e+16 -8.86649e+14 -1.30782e+13 -1.13222 0 -0.199306 -1.15131 0 0.0718105 -1.07965 0 -0.0284243 -1.0868 0 -0.179305 0 0 0 0 0 0 0 0 0 0 0 0 0 2.17805 0 0 2.17805 -7.24908e+10
332 0 0 0 0 0 0 4.94066e-324 2.17805 2.40627e-312 -3.16942e+16 -8.86649e+14 -1.30782e+13 -1.13261 0 -0.199514 -1.15122 0 0.0716369 -1.05162 0 -0.0293062 -1.05254 0 -0.180353 0 0 0 0 0 0 0 0 0 0 0 0 0 2.17805 0 0 2.17805 -7.24908e+10
333 0 0 0 0 0 0 4.94066e-324 2.17805 2.40627e-312 -3.16942e+16 -8.86649e+14 -1.30782e+13 -1.13312 0 -0.199689 -1.15119 0 0.071497 -1.02447 0 -0.0300473 -1.01983 0 -0.181026 0 0 0 0 0 0 0 0 0 0 0 0 0 2.17805 0 0 2.17805 -7.24908e+10
334 0 0 0 0 0 0 4.94066e-324 2.17805 2.40627e-312 -3.16942e+16 -8.86649e+14 -1.30782e+13 -1.13373 0 -0.199839 -1.15127 0 0.0713826 -0.998654 0 -0.0306095 -0.989416 0 -0.181377 0 0 0 0 0 0 0 0 0 0 0 0 0 2.17805 0 0 2.17805 -7.24908e+10
335 0 0 0 0 0 0 4.94066e-324 2.17805 2.40627e-312 -3.16942e+16 -8.86649e+14 -1.30782e+13 -1.13444 0 -0.19995 -1.15143 0 0.0713073 -0.974516 0 -0.0310327 -0.961779 0 -0.181545 0 0 0 0 0 0 0 0 0 0 0 0 0 2.17805 0 0 2.17805 -7.24908e+10
336 0 0 0 0 0 0 4.94066e-324 2.17805 2.40627e-312 -3.16942e+16 -8.86649e+14 -1.30782e+13 -1.1353 0 -0.199993 -1.15164 0 0.0713031 -0.952275 0 -0.0314619 -0.937101 0 -0.181748 0 0 0 0 0 0 0 0 0 0 0 0 0 2.17805 0 0 2.17805 -7.24908e+10
337 0 0 0 0 0 0 4.94066e-324 2.17805 2.40627e-312 -3.16942e+16 -8.86649e+14 -1.30782e+13 -1.13632 0 -0.199925 -1.15184 0 0.0714199 -0.932096 0 -0.032094 -0.91543 0 -0.182222 0 0 0 0 0 0 0 0 0 0 0 0 0 2.17805 0 0 2.17805 -7.24908e+10
338 0 0 0 0 0 0 4.94066e-324 2.17805 2.40627e-312 -3.16942e+16 -8.86649e+14 -1.30782e+13 -1.13753 0 -0.199738 -1.15199 0 0.0716655 -0.914047 0 -0.0331355 -0.896651 0 -0.183181 0 0 0 0 0 0 0 0 0 0 0 0 0 2.17805 0 0 2.17805 -7.24908e+10
339 0 0 0 0 0 0 4.94066e-324 2.17805 2.40627e-312 -3.16942e+16 -8.86649e+14 -1.30782e+13 -1.13895 0 -0.199406 -1.15208 0 0.0720647 -0.898058 0 -0.0348225 -0.88043 0 -0.18484 0 0 0 0 0 0 0 0 0 0 0 0 0 2.17805 0 0 2.17805 -7.24908e+10
340 0 0 0 0 0 0 4.94066e-324 2.17805 2.40627e-312 -3.16942e+16 -8.86649e+14 -1.30782e+13 -1.14067 0 -0.19888 -1.15206 0 0.0726697 -0.88406 0 -0.0374202 -0.866502 0 -0.187446 0 0 0 0 0 0 0 0 0 0 0 0 0 2.17805 0 0 2.17805 -7.24908e+10
341 0 0 0 0 0 0 4.94066e-324 2.17805 2.40627e-312 -3.16942e+16 -8.86649e+14 -1.30782e+13 -1.14277 0 -0.198092 -1.15192 0 0.0735423 -0.872026 0 -0.041183 -0.854763 0 -0.191243 0 0 0 0 0 0 0 0 0 0 0 0 0 2.17805 0 0 2.17805 -7.24908e+10
342 0 0 0 0 0 0 4.94066e-324 2.17805 2.40627e-312 -3.16942e+16 -8.86649e+14 -1.30782e+13 -1.14532 0 -0.196972 -1.15166 0 0.0747429 -0.861935 0 -0.0462827 -0.845163 0 -0.196399 0 0 0 0 0 0 0 0 0 0 0 0 0 2.17805 0 0 2.17805 -7.24908e+10
343 0 0 0 0 0 0 4.94066e-324 2.17805 2.40627e-312 -3.16942e+16 -8.86649e+14 -1.30782e+13 -1.14831 0 -0.195512 -1.15126 0 0.0762601 -0.853861 0 -0.0527654 -0.837871 0 -0.202967 0 0 0 0 0 0 0 0 0 0 0 0 0 2.17805 0 0 2.17805 -7.24908e+10
344 0 0 0 0 0 0 4.94066e-324 2.17805 2.40627e-312 -3.16942e+16 -8.86649e+14 -1.30782e+13 -1.1517 0 -0.193681 -1.15067 0 0.0781052 -0.848129 0 -0.0605549 -0.833446 0 -0.21089 0 0 0 0 0 0 0 0 0 0 0 0 0 2.17805 0 0 2.17805 -7.24908e+10
345 0 0 0 0 0 0 4.94066e-324 2.17805 2.40627e-312 -3.16942e+16 -8.86649e+14 -1.30782e+13 -1.15555 0 -0.191421 -1.14984 0 0.0803071 -0.844549 0 -0.068947 -0.831892 0 -0.219466 0 0 0 0 0 0 0 0 0 0 0 0 0 2.17805 0 0 2.17805 -7.24908e+10
346 0 0 0 0 0 0 4.94066e-324 2.17805 2.40627e-312 -3.16942e+16 -8.86649e+14 -1.30782e+13 -1.15989 0 -0.188642 -1.14869 0 0.0829156 -0.842805 0 -0.0767735 -0.832526 0 -0.227473 0 0 0 0 0 0 0 0 0 0 0 0 0 2.17805 0 0 2.17805 -7.24908e+10
347 0 0 0 0 0 0 4.94066e-324 2.17805 2.40627e-312 -3.16942e+16 -8.86649e+14 -1.30782e+13 -1.1647 0 -0.185272 -1.14714 0 0.0859492 -0.842607 0 -0.0830541 -0.835196 0 -0.233922 0 0 0 0 0 0 0 0 0 0 0 0 0 2.17805 0 0 2.17805 -7.24908e+10
348 0 0 0 0 0 0 4.94066e-324 2.17805 2.40627e-312 -3.16942e+16 -8.86649e+14 -1.30782e+13 -1.17001 0 -0.181186 -1.14512 0 0.0894601 -0.843109 0 -0.0872081 -0.83878 0 -0.238196 0 0 0 0 0 0 0 0 0 0 0 0 0 2.17805 0 0 2.17805 -7.24908e+10
349 0 0 0 0 0 0 4.94066e-324 2.17805 2.40627e-312 -3.16942e+16 -8.86649e+14 -1.30782e+13 -1.17579 0 -0.176318 -1.14258 0 0.0934343 -0.84375 0 -0.089206 -0.842458 0 -0.24025 0 0 0 0 0 0 0 0 0 0 0 0 0 2.17805 0 0 2.17805 -7.24908e+10
350 0 0 0 0 0 0 4.94066e-324 2.17805 2.40627e-312 -3.16942e+16 -8.86649e+14 -1.30782e+13 -1.18194 0 -0.170601 -1.13955 0 0.0978601 -0.843987 0 -0.0894288 -0.84528 0 -0.240473 0 0 0 0 0 0 0 0 0 0 0 0 0 2.17805 0 0 2.17805 -7.24908e+10
351 0 0 0 0 0 0 4.94066e-324 2.17805 2.40627e-312 -3.16942e+16 -8.86649e+14 -1.30782e+13 -1.18836 0 -0.164146 -1.13619 0 0.102589 -0.8436 0 -0.088625 -0.846859 0 -0.23964 0 0 0 0 0 0 0 0 0 0 0 0 0 2.17805 0 0 2.17805 -7.24908e+10
352 0 0 0 0 0 0 4.94066e-324 2.17805 2.40627e-312 -3.16942e+16 -8.86649e+14 -1.30782e+13 -1.19491 0 -0.15696 -1.13255 0 0.107579 -0.842725 0 -0.0877972 -0.847204 0 -0.238781 0 0 0 0 0 0 0 0 0 0 0 0 0 2.17805 0 0 2.17805 -7.24908e+10
353 0 0 0 0 0 0 4.94066e-324 2.17805 2.40627e-312 -3.16942e+16 -8.86649e+14 -1.30782e+13 -1.20145 0 -0.149211 -1.12878 0 0.112681 -0.841708 0 -0.0876321 -0.846929 0 -0.238592 0 0 0 0 0 0 0 0 0 0 0 0 0 2.17805 0 0 2.17805 -7.24908e+10
354 0 0 0 0 0 0 4.94066e-324 2.17805 2.40627e-312 -3.16942e+16 -8.86649e+14 -1.30782e+13 -1.20784 0 -0.140964 -1.12493 0 0.11787 -0.840698 0 -0.088102 -0.846033 0 -0.239058 0 0 0 0 0 0 0 0 0 0 0 0 0 2.17805 0 0 2.17805 -7.24908e+10
355 0 0 0 0 0 0 4.94066e-324 2.17805 2.40627e-312 -3.16942e+16 -8.86649e+14 -1.30782e+13 -1.21389 0 -0.132451 -1.12112 0 0.123014 -0.840251 0 -0.0888805 -0.8454 0 -0.239843 0 0 0 0 0 0 0 0 0 0 0 0 0 2.17805 0 0 2.17805 -7.24908e+10
356 0 0 0 0 0 0 4.94066e-324 2.17805 2.40627e-312 -3.16942e+16 -8.86649e+14 -1.30782e+13 -1.21944 0 -0.123687 -1.11724 0 0.128154 -0.84028 0 -0.0895982 -0.845291 0 -0.240565 0 0 0 0 0 0 0 0 0 0 0 0 0 2.17805 0 0 2.17805 -7.24908e+10
357 0 0 0 0 0 0 4.94066e-324 2.17805 2.40627e-312 -3.16942e+16 -8.86649e+14 -1.30782e+13 -1.22439 0 -0.11484 -1.1134 0 0.133253 -0.840691 0 -0.0900878 -0.845656 0 -0.241056 0 0 0 0 0 0 0 0 0 0 0 0 0 2.17805 0 0 2.17805 -7.24908e+10
358 0 0 0 0 0 0 4.94066e-324 2.17805 2.40627e-312 -3.16942e+16 -8.86649e+14 -1.30782e+13 -1.22843 0 -0.10608 -1.10953 0 0.13832 -0.841336 0 -0.0902908 -0.846368 0 -0.241257 0 0 0 0 0 0 0 0 0 0 0 0 0 2.17805 0 0 2.17805 -7.24908e+10
359 0 0 0 0 0 0 4.94066e-324 2.17805 2.40627e-312 -3.16942e+16 -8.86649e+14 -1.30782e+13 -1.23116 0 -0.0980094 -1.10586 0 0.143175 -0.842095 0 -0.09024 -0.847318 0 -0.2412 0 0 0 0 0 0 0 0 0 0 0 0 0 2.17805 0 0 2.17805 -7.24908e+10
360 0 0 0 0 0 0 4.94066e-324 2.17805 2.40627e-312 -3.16942e+16 -8.86649e+14 -1.30782e+13 -1.23202 0 -0.0912324 -1.10237 0 0.147639 -0.842796 0 -0.0900413 -0.848263 0 -0.240992 0 0 0 0 0 0 0 0 0 0 0 0 0 2.17805 0 0 2.17805 -7.24908e+10
361 0 0 0 0 0 0 4.94066e-324 2.17805 2.40627e-312 -3.16942e+16 -8.86649e+14 -1.30782e+13 -1.23053 0 -0.0864238 -1.09902 0 0.151432 -0.843347 0 -0.0898066 -0.849027 0 -0.24075 0 0 0 0 0 0 0 0 0 0 0 0 0 2.17805 0 0 2.17805 -7.24908e+10
362 0 0 0 0 0 0 4.94066e-324 2.17805 2.40627e-312 -3.16942e+16 -8.86649e+14 -1.30782e+13 -1.22623 0 -0.0841264 -1.09571 0 0.154269 -0.843745 0 -0.0895965 -0.849596 0 -0.240533 0 0 0 0 0 0 0 0 0 0 0 0 0 2.17805 0 0 2.17805 -7.24908e+10
363 0 0 0 0 0 0 4.94066e-324 2.17805 2.40627e-312 -3.16942e+16 -8.86649e+14 -1.30782e+13 -1.21883 0 -0.0846856 -1.09234 0 0.15587 -0.844018 0 -0.0894127 -0.849997 0 -0.240344 0 0 0 0 0 0 0 0 0 0 0 0 0 2.17805 0 0 2.17805 -7.24908e+10
364 0 0 0 0 0 0 4.94066e-324 2.17805 2.40627e-312 -3.16942e+16 -8.86649e+14 -1.30782e+13 -1.20827 0 -0.0879089 -1.08857 0 0.1561 -0.8442 0 -0.0892318 -0.85027 0 -0.24016 0 0 0 0 0 0 0 0 0 0 0 0 0 2.17805 0 0 2.17805 -7.24908e+10
365 0 0 0 0 0 0 4.94066e-324 2.17805 2.40627e-312 -3.16942e+16 -8.86649e+14 -1.30782e+13 -1.19505 0 -0.0929982 -1.08409 0 0.155108 -0.844335 0 -0.0890264 -0.85048 0 -0.239951 0 0 0 0 0 0 0 0 0 0 0 0 0 2.17805 0 0 2.17805 -7.24908e+10
366 0 0 0 0 0 0 4.94066e-324 2.17805 2.40627e-312 -3.16942e+16 -8.86649e+14 -1.30782e+13 -1.18012 0 -0.0988126 -1.07859 0 0.153301 -0.844471 0 -0.0887654 -0.850705 0 -0.239687 0 0 0 0 0 0 0 0 0 0 0 0 0 2.17805 0 0 2.17805 -7.24908e+10
367 0 0 0 0 0 0 4.94066e-324 2.17805 2.40627e-312 -3.16942e+16 -8.86649e+14 -1.30782e+13 -1.16464 0 -0.104199 -1.07192 0 0.151285 -0.844667 0 -0.0884392 -0.851053 0 -0.239354 0 0 0 0 0 0 0 0 0 0 0 0 0 2.17805 0 0 2.17805 -7.24908e+10
368 0 0 0 0 0 0 4.94066e-324 2.17805 2.40627e-312 -3.16942e+16 -8.86649e+14 -1.30782e+13 -1.1495 0 -0.108435 -1.06407 0 0.149578 -0.84491 0 -0.0880798 -0.8515 0 -0.238986 0 0 0 0 0 0 0 0 0 0 0 0 0 2.17805 0 0 2.17805 -7.24908e+10
369 0 0 0 0 0 0 4.94066e-324 2.17805 2.40627e-312 -3.16942e+16 -8.86649e+14 -1.30782e+13 -1.13523 0 -0.111142 -1.05514 0 0.148576 -0.845151 0 -0.0877336 -0.851938 0 -0.238631 0 0 0 0 0 0 0 0 0 0 0 0 0 2.17805 0 0 2.17805 -7.24908e+10
370 0 0 0 0 0 0 4.94066e-324 2.17805 2.40627e-312 -3.16942e+16 -8.86649e+14 -1.30782e+13 -1.12197 0 -0.112257 -1.04532 0 0.148501 -0.845383 0 -0.0874362 -0.852368 0 -0.238325 0 0 0 0 0 0 0 0 0 0 0 0 0 2.17805 0 0 2.17805 -7.24908e+10
371 0 0 0 0 0 0 4.94066e-324 2.17805 2.40627e-312 -3.16942e+16 -8.86649e+14 -1.30782e+13 -1.10948 0 -0.111966 -1.03491 0 0.149391 -0.845577 0 -0.0872148 -0.852759 0 -0.238094 0 0 0 0 0 0 0 0 0 0 0 0 0 2.17805 0 0 2.17805 -7.24908e+10
372 0 0 0 0 0 0 4.94066e-324 2.17805 2.40627e-312 -3.16942e+16 -8.86649e+14 -1.30782e+13 -1.0973 0 -0.110671 -1.02416 0 0.151091 -0.845691 0 -0.087085 -0.853042 0 -0.237956 0 0 0 0 0 0 0 0 0 0 0 0 0 2.17805 0 0 2.17805 -7.24908e+10
373 0 0 0 0 0 0 4.94066e-324 2.17805 2.40627e-312 -3.16942e+16 -8.86649e+14 -1.30782e+13 -1.08501 0 -0.108811 -1.01328 0 0.15334 -0.845736 0 -0.087041 -0.853249 0 -0.237904 0 0 0 0 0 0 0 0 0 0 0 0 0 2.17805 0 0 2.17805 -7.24908e+10
374 0 0 0 0 0 0 4.94066e-324 2.17805 2.40627e-312 -3.16942e+16 -8.86649e+14 -1.30782e+13 -1.07237 0 -0.106708 -1.00233 0 0.1559 -0.845728 0 -0.0870602 -0.853434 0 -0.237914 0 0 0 0 0 0 0 0 0 0 0 0 0 2.17805 0 0 2.17805 -7.24908e+10
375 0 0 0 0 0 0 4.94066e-324 2.17805 2.40627e-312 -3.16942e+16 -8.86649e+14 -1.30782e+13 -1.05932 0 -0.104538 -0.99127 0 0.158592 -0.845684 0 -0.0871192 -0.853634 0 -0.23796 0 0 0 0 0 0 0 0 0 0 0 0 0 2.17805 0 0 2.17805 -7.24908e+10
376 0 0 0 0 0 0 4.94066e-324 2.17805 2.40627e-312 -3.16942e+16 -8.86649e+14 -1.30782e+13 -1.04583 0 -0.102469 -0.980019 0 0.161231 -0.845606 0 -0.0872 -0.853835 0 -0.238026 0 0 0 0 0 0 0 0 0 0 0 0 0 2.17805 0 0 2.17805 -7.24908e+10
377 0 0 0 0 0 0 4.94066e-324 2.17805 2.40627e-312 -3.16942e+16 -8.86649e+14 -1.30782e+13 -1.03169 0 -0.100756 -0.96847 0 0.163578 -0.845503 0 -0.0872891 -0.85402 0 -0.238099 0 0 0 0 0 0 0 0 0 0 0 0 0 2.17805 0 0 2.17805 -7.24908e+10
378 0 0 0 0 0 0 4.94066e-324 2.17805 2.40627e-312 -3.16942e+16 -8.86649e+14 -1.30782e+13 -1.01664 0 -0.0996578 -0.956526 0 0.165399 -0.845426 0 -0.0873813 -0.854258 0 -0.238173 0 0 0 0 0 0 0 0 0 0 0 0 0 2.17805 0 0 2.17805 -7.24908e+10
379 0 0 0 0 0 0 4.94066e-324 2.17805 2.40627e-312 -3.16942e+16 -8.86649e+14 -1.30782e+13 -1.00049 0 -0.0993445 -0.94412 0 0.166534 -0.845396 0 -0.0874778 -0.854574 0 -0.238249 0 0 0 0 0 0 0 0 0 0 0 0 0 2.17805 0 0 2.17805 -7.24908e+10
380 0 0 0 0 0 0 4.94066e-324 2.17805 2.40627e-312 -3.16942e+16 -8.86649e+14 -1.30782e+13 -0.983064 0 -0.0999217 -0.931205 0 0.166873 -0.845395 0 -0.0875818 -0.854919 0 -0.238331 0 0 0 0 0 0 0 0 0 0 0 0 0 2.17805 0 0 2.17805 -7.24908e+10
381 0 0 0 0 0 0 4.94066e-324 2.17805 2.40627e-312 -3.16942e+16 -8.86649e+14 -1.30782e+13 -0.964234 0 -0.101477 -0.917768 0 0.166309 -0.845412 0 -0.0876916 -0.855254 0 -0.238421 0 0 0 0 0 0 0 0 0 0 0 0 0 2.17805 0 0 2.17805 -7.24908e+10
382 0 0 0 0 0 0 4.94066e-324 2.17805 2.40627e-312 -3.16942e+16 -8.86649e+14 -1.30782e+13 -0.943926 0 -0.104027 -0.903821 0 0.164786 -0.845436 0 -0.0878013 -0.855561 0 -0.238512 0 0 0 0 0 0 0 0 0 0 0 0 0 2.17805 0 0 2.17805 -7.24908e+10
383 0 0 0 0 0 0 4.94066e-324 2.17805 2.40627e-312 -3.16942e+16 -8.86649e+14 -1.30782e+13 -0.922216 0 -0.107426 -0.889389 0 0.162372 -0.845459 0 -0.0879108 -0.855842 0 -0.238603 0 0 0 0 0 0 0 0 0 0 0 0 0 2.17805 0 0 2.17805 -7.24908e+10
384 0 0 0 0 0 0 4.94066e-324 2.17805 2.40627e-312 -3.16942e+16 -8.86649e+14 -1.30782e+13 -0.899334 0 -0.111434 -0.874524 0 0.159219 -0.845479 0 -0.0880166 -0.85611 0 -0.238692 0 0 0 0 0 0 0 0 0 0 0 0 0 2.17805 0 0 2.17805 -7.24908e+10
385 0 0 0 0 0 0 4.94066e-324 2.17805 2.40627e-312 -3.16942e+16 -8.86649e+14 -1.30782e+13 -0.875571 0 -0.115788 -0.859302 0 0.155513 -0.845496 0 -0.0881044 -0.856371 0 -0.238762 0 0 0 0 0 0 0 0 0 0 0 0 0 2.17805 0 0 2.17805 -7.24908e+10
386 0 0 0 0 0 0 4.94066e-324 2.17805 2.40627e-312 -3.16942e+16 -8.86649e+14 -1.30782e+13 -0.851274 0 -0.120223 -0.843815 0 0.151463 -0.845525 0 -0.0881644 -0.856664 0 -0.238803 0 0 0 0 0 0 0 0 0 0 0 0 0 2.17805 0 0 2.17805 -7.24908e+10
387 0 0 0 0 0 0 4.94066e-324 2.17805 2.40627e-312 -3.16942e+16 -8.86649e+14 -1.30782e+13 -0.826851 0 -0.124487 -0.828167 0 0.147298 -0.845599 0 -0.0881936 -0.857062 0 -0.238808 0 0 0 0 0 0 0 0 0 0 0 0 0 2.17805 0 0 2.17805 -7.24908e+10
388 0 0 0 0 0 0 4.94066e-324 2.17805 2.40627e-312 -3.16942e+16 -8.86649e+14 -1.30782e+13 -0.802688 0 -0.128365 -0.812468 0 0.143247 -0.845743 0 -0.0881884 -0.857611 0 -0.238771 0 0 0 0 0 0 0 0 0 0 0 0 0 2.17805 0 0 2.17805 -7.24908e+10
389 0 0 0 0 0 0 4.94066e-324 2.17805 2.40627e-312 -3.16942e+16 -8.86649e+14 -1.30782e+13 -0.779136 0 -0.131707 -0.796859 0 0.139503 -0.845941 0 -0.0881491 -0.858268 0 -0.238695 0 0 0 0 0 0 0 0 0 0 0 0 0 2.17805 0 0 2.17805 -7.24908e+10
390 0 0 0 0 0 0 4.94066e-324 2.17805 2.40627e-312 -3.16942e+16 -8.86649e+14 -1.30782e+13 -0.756481 0 -0.134445 -0.781499 0 0.13619 -0.846173 0 -0.088073 -0.858982 0 -0.238579 0 0 0 0 0 0 0 0 0 0 0 0 0 2.17805 0 0 2.17805 -7.24908e+10
391 0 0 0 0 0 0 4.94066e-324 2.17805 2.40627e-312 -3.16942e+16 -8.86649e+14 -1.30782e+13 -0.734904 0 -0.136566 -0.766534 0 0.133376 -0.846431 0 -0.0879576 -0.859743 0 -0.23842 0 0 0 0 0 0 0 0 0 0 0 0 0 2.17805 0 0 2.17805 -7.24908e+10
392 0 0 0 0 0 0 4.94066e-324 2.17805 2.40627e-312 -3.16942e+16 -8.86649e+14 -1.30782e+13 -0.714549 0 -0.138092 -0.752095 0 0.131091 -0.846696 0 -0.0878047 -0.860525 0 -0.23822 0 0 0 0 0 0 0 0 0 0 0 0 0 2.17805 0 0 2.17805 -7.24908e+10
393 0 0 0 0 0 0 4.94066e-324 2.17805 2.40627e-312 -3.16942e+16 -8.86649e+14 -1.30782e+13 -0.695538 0 -0.139079 -0.73829 0 0.129326 -0.846946 0 -0.0876091 -0.861282 0 -0.237977 0 0 0 0 0 0 0 0 0 0 0 0 0 2.17805 0 0 2.17805 -7.24908e+10
394 0 0 0 0 0 0 4.94066e-324 2.17805 2.40627e-312 -3.16942e+16 -8.86649e+14 -1.30782e+13 -0.677906 0 -0.139624 -0.725203 0 0.128017 -0.847115 0 -0.0873706 -0.861888 0 -0.237696 0 0 0 0 0 0 0 0 0 0 0 0 0 2.17805 0 0 2.17805 -7.24908e+10
395 0 0 0 0 0 0 4.94066e-324 2.17805 2.40627e-312 -3.16942e+16 -8.86649e+14 -1.30782e+13 -0.661627 0 -0.139858 -0.712857 0 0.127059 -0.847211 0 -0.087096 -0.862376 0 -0.237383 0 0 0 0 0 0 0 0 0 0 0 0 0 2.17805 0 0 2.17805 -7.24908e+10
396 0 0 0 0 0 0 4.94066e-324 2.17805 2.40627e-312 -3.16942e+16 -8.86649e+14 -1.30782e+13 -0.646646 0 -0.139935 -0.70121 0 0.126319 -0.847363 0 -0.0867897 -0.862995 0 -0.237029 0 0 0 0 0 0 0 0 0 0 0 0 0 2.17805 0 0 2.17805 -7.24908e+10
397 0 0 0 0 0 0 4.94066e-324 2.17805 2.40627e-312 -3.16942e+16 -8.86649e+14 -1.30782e+13 -0.632789 0 -0.140047 -0.690199 0 0.125608 -0.847634 0 -0.0864514 -0.863854 0 -0.236628 0 0 0 0 0 0 0 0 0 0 0 0 0 2.17805 0 0 2.17805 -7.24908e+10
398 0 0 0 0 0 0 4.94066e-324 2.17805 2.40627e-312 -3.16942e+16 -8.86649e+14 -1.30782e+13 -0.619957 0 -0.140383 -0.679736 0 0.12475 -0.848028 0 -0.0860777 -0.864959 0 -0.236176 0 0 0 0 0 0 0 0 0 0 0 0 0 2.17805 0 0 2.17805 -7.24908e+10
399 0 0 0 0 0 0 4.94066e-324 2.17805 2.40627e-312 -3.16942e+16 -8.86649e+14 -1.30782e+13 -0.608014 0 -0.141147 -0.669712 0 0.123546 -0.84857 0 -0.0856629 -0.86636 0 -0.235662 0 0 0 0 0 0 0 0 0 0 0 0 0 2.17805 0 0 2.17805 -7.24908e+10
400 0 0 0 0 0 0 4.94066e-324 2.17805 2.40627e-312 -3.16942e+16 -8.86649e+14 -1.30782e+13 -0.596816 0 -0.14254 -0.660029 0 0.121795 -0.849274 0 -0.0851914 -0.868089 0 -0.235065 0 0 0 0 0 0 0 0 0 0 0 0 0 2.17805 0 0 2.17805 -7.24908e+10
401 0 0 0 0 0 0 4.94066e-324 2.17805 2.40627e-312 -3.16942e+16 -8.86649e+14 -1.30782e+13 -0.586255 0 -0.144721 -0.650606 0 0.119339 -0.850114 0 -0.0846538 -0.870097 0 -0.234376 0 0 0 0 0 0 0 0 0 0 0 0 0 2.17805 0 0 2.17805 -7.24908e+10
402 0 0 0 0 0 0 4.94066e-324 2.17805 2.40627e-312 -3.16942e+16 -8.86649e+14 -1.30782e+13 -0.576254 0 -0.147779 -0.641392 0 0.116089 -0.851002 0 -0.0840536 -0.872217 0 -0.233606 0 0 0 0 0 0 0 0 0 0 0 0 0 2.17805 0 0 2.17805 -7.24908e+10
403 0 0 0 0 0 0 4.94066e-324 2.17805 2.40627e-312 -3.16942e+16 -8.86649e+14 -1.30782e+13 -0.566669 0 -0.151742 -0.632383 0 0.111982 -0.851887 0 -0.0833869 -0.874357 0 -0.232756 0 0 0 0 0 0 0 0 0 0 0 0 0 2.17805 0 0 2.17805 -7.24908e+10
404 0 0 0 0 0 0 4.94066e-324 2.17805 2.40627e-312 -3.16942e+16 -8.86649e+14 -1.30782e+13 -0.557438 0 -0.156594 -0.623625 0 0.107012 -0.852816 0 -0.0826513 -0.876605 0 -0.231816 0 0 0 0 0 0 0 0 0 0 0 0 0 2.17805 0 0 2.17805 -7.24908e+10
405 0 0 0 0 0 0 4.94066e-324 2.17805 2.40627e-312 -3.16942e+16 -8.86649e+14 -1.30782e+13 -0.548583 0 -0.162284 -0.61524 0 0.101204 -0.853814 0 -0.0818509 -0.879003 0 -0.230786 0 0 0 0 0 0 0 0 0 0 0 0 0 2.17805 0 0 2.17805 -7.24908e+10
406 0 0 0 0 0 0 4.94066e-324 2.17805 2.40627e-312 -3.16942e+16 -8.86649e+14 -1.30782e+13 -0.540325 0 -0.168716 -0.607386 0 0.0946693 -0.854859 0 -0.0809873 -0.881514 0 -0.229667 0 0 0 0 0 0 0 0 0 0 0 0 0 2.17805 0 0 2.17805 -7.24908e+10
407 0 0 0 0 0 0 4.94066e-324 2.17805 2.40627e-312 -3.16942e+16 -8.86649e+14 -1.30782e+13 -0.533135 0 -0.175763 -0.600219 0 0.0876162 -0.855951 0 -0.0800605 -0.884141 0 -0.228457 0 0 0 0 0 0 0 0 0 0 0 0 0 2.17805 0 0 2.17805 -7.24908e+10
408 0 0 0 0 0 0 4.94066e-324 2.17805 2.40627e-312 -3.16942e+16 -8.86649e+14 -1.30782e+13 -0.527721 0 -0.183218 -0.593943 0 0.0803789 -0.857107 0 -0.0790591 -0.886928 0 -0.227136 0 0 0 0 0 0 0 0 0 0 0 0 0 2.17805 0 0 2.17805 -7.24908e+10
409 0 0 0 0 0 0 4.94066e-324 2.17805 2.40627e-312 -3.16942e+16 -8.86649e+14 -1.30782e+13 -0.524571 0 -0.190793 -0.588842 0 0.0732868 -0.858326 0 -0.0779641 -0.889876 0 -0.225682 0 0 0 0 0 0 0 0 0 0 0 0 0 2.17805 0 0 2.17805 -7.24908e+10
410 0 0 0 0 0 0 4.94066e-324 2.17805 2.40627e-312 -3.16942e+16 -8.86649e+14 -1.30782e+13 -0.523386 0 -0.197599 -0.585079 0 0.0670947 -0.85959 0 -0.0767639 -0.892968 0 -0.22408 0 0 0 0 0 0 0 0 0 0 0 0 0 2.17805 0 0 2.17805 -7.24908e+10
411 0 0 0 0 0 0 4.94066e-324 2.17805 2.40627e-312 -3.16942e+16 -8.86649e+14 -1.30782e+13 -0.524151 0 -0.202971 -0.582517 0 0.062476 -0.860911 0 -0.0754167 -0.896278 0 -0.222268 0 0 0 0 0 0 0 0 0 0 0 0 0 2.17805 0 0 2.17805 -7.24908e+10
412 0 0 0 0 0 0 4.94066e-324 2.17805 2.40627e-312 -3.16942e+16 -8.86649e+14 -1.30782e+13 -0.526291 0 -0.206471 -0.580762 0 0.0598028 -0.862296 0 -0.0738748 -0.899856 0 -0.220181 0 0 0 0 0 0 0 0 0 0 0 0 0 2.17805 0 0 2.17805 -7.24908e+10
413 0 0 0 0 0 0 4.94066e-324 2.17805 2.40627e-312 -3.16942e+16 -8.86649e+14 -1.30782e+13 -0.529058 0 -0.208126 -0.579406 0 0.0589586 -0.863694 0 -0.0721028 -0.903635 0 -0.217776 0 0 0 0 0 0 0 0 0 0 0 0 0 2.17805 0 0 2.17805 -7.24908e+10
414 0 0 0 0 0 0 4.94066e-324 2.17805 2.40627e-312 -3.16942e+16 -8.86649e+14 -1.30782e+13 -0.531536 0 -0.208209 -0.578155 0 0.0595516 -0.865071 0 -0.0700689 -0.907567 0 -0.215018 0 0 0 0 0 0 0 0 0 0 0 0 0 2.17805 0 0 2.17805 -7.24908e+10
415 0 0 0 0 0 0 4.94066e-324 2.17805 2.40627e-312 -3.16942e+16 -8.86649e+14 -1.30782e+13 -0.53326 0 -0.207384 -0.576807 0 0.0608932 -0.866454 0 -0.06776 -0.911686 0 -0.211879 0 0 0 0 0 0 0 0 0 0 0 0 0 2.17805 0 0 2.17805 -7.24908e+10
416 0 0 0 0 0 0 4.94066e-324 2.17805 2.40627e-312 -3.16942e+16 -8.86649e+14 -1.30782e+13 -0.534097 0 -0.206339 -0.575297 0 0.0623083 -0.867909 0 -0.0651751 -0.91609 0 -0.208335 0 0 0 0 0 0 0 0 0 0 0 0 0 2.17805 0 0 2.17805 -7.24908e+10
417 0 0 0 0 0 0 4.94066e-324 2.17805 2.40627e-312 -3.16942e+16 -8.86649e+14 -1.30782e+13 -0.534249 0 -0.205886 -0.573788 0 0.0630108 -0.869498 0 -0.0622893 -0.920869 0 -0.204335 0 0 0 0 0 0 0 0 0 0 0 0 0 2.17805 0 0 2.17805 -7.24908e+10
418 0 0 0 0 0 0 4.94066e-324 2.17805 2.40627e-312 -3.16942e+16 -8.86649e+14 -1.30782e+13 -0.533709 0 -0.206114 -0.572563 0 0.0628832 -0.87125 0 -0.0590642 -0.926062 0 -0.199818 0 0 0 0 0 0 0 0 0 0 0 0 0 2.17805 0 0 2.17805 -7.24908e+10
419 0 0 0 0 0 0 4.94066e-324 2.17805 2.40627e-312 -3.16942e+16 -8.86649e+14 -1.30782e+13 -0.53276 0 -0.206783 -0.571765 0 0.0621916 -0.873177 0 -0.0554569 -0.93171 0 -0.194705 0 0 0 0 0 0 0 0 0 0 0 0 0 2.17805 0 0 2.17805 -7.24908e+10
420 0 0 0 0 0 0 4.94066e-324 2.17805 2.40627e-312 -3.16942e+16 -8.86649e+14 -1.30782e+13 -0.531885 0 -0.207547 -0.571316 0 0.0613658 -0.875257 0 -0.0514077 -0.937835 0 -0.188885 0 0 0 0 0 0 0 0 0 0 0 0 0 2.17805 0 0 2.17805 -7.24908e+10
421 0 0 0 0 0 0 4.94066e-324 2.17805 2.40627e-312 -3.16942e+16 -8.86649e+14 -1.30782e+13 -0.531293 0 -0.208128 -0.571035 0 0.0607394 -0.877403 0 -0.0468375 -0.944365 0 -0.182234 0 0 0 0 0 0 0 0 0 0 0 0 0 2.17805 0 0 2.17805 -7.24908e+10
422 0 0 0 0 0 0 4.94066e-324 2.17805 2.40627e-312 -3.16942e+16 -8.86649e+14 -1.30782e+13 -0.531143 0 -0.208346 -0.570791 0 0.0605354 -0.87945 0 -0.0416954 -0.95107 0 -0.174686 0 0 0 0 0 0 0 0 0 0 0 0 0 2.17805 0 0 2.17805 -7.24908e+10
423 0 0 0 0 0 0 4.94066e-324 2.17805 2.40627e-312 -3.16942e+16 -8.86649e+14 -1.30782e+13 -0.531372 0 -0.20819 -0.570542 0 0.0607609 -0.881193 0 -0.0359994 -0.957595 0 -0.166302 0 0 0 0 0 0 0 0 0 0 0 0 0 2.17805 0 0 2.17805 -7.24908e+10
424 0 0 0 0 0 0 4.94066e-324 2.17805 2.40627e-312 -3.16942e+16 -8.86649e+14 -1.30782e+13 -0.531987 0 -0.207731 -0.570306 0 0.0613426 -0.882398 0 -0.029877 -0.963463 0 -0.157331 0 0 0 0 0 0 0 0 0 0 0 0 0 2.17805 0 0 2.17805 -7.24908e+10
425 0 0 0 0 0 0 4.94066e-324 2.17805 2.40627e-312 -3.16942e+16 -8.86649e+14 -1.30782e+13 -0.532691 0 -0.207146 -0.570137 0 0.06205 -0.88277 0 -0.0235997 -0.968041 0 -0.148279 0 0 0 0 0 0 0 0 0 0 0 0 0 2.17805 0 0 2.17805 -7.24908e+10
426 0 0 0 0 0 0 4.94066e-324 2.17805 2.40627e-312 -3.16942e+16 -8.86649e+14 -1.30782e+13 -0.533452 0 -0.206545 -0.570048 0 0.0627681 -0.881989 0 -0.0175549 -0.970685 0 -0.139821 0 0 0 0 0 0 0 0 0 0 0 0 0 2.17805 0 0 2.17805 -7.24908e+10
427 0 0 0 0 0 0 4.94066e-324 2.17805 2.40627e-312 -3.16942e+16 -8.86649e+14 -1.30782e+13 -0.534178 0 -0.206015 -0.570019 0 0.0633999 -0.879752 0 -0.0122181 -0.970826 0 -0.132724 0 0 0 0 0 0 0 0 0 0 0 0 0 2.17805 0 0 2.17805 -7.24908e+10
428 0 0 0 0 0 0 4.94066e-324 2.17805 2.40627e-312 -3.16942e+16 -8.86649e+14 -1.30782e+13 -0.534765 0 -0.205599 -0.570022 0 0.0638925 -0.875788 0 -0.0080778 -0.968002 0 -0.127713 0 0 0 0 0 0 0 0 0 0 0 0 0 2.17805 0 0 2.17805 -7.24908e+10
429 0 0 0 0 0 0 4.94066e-324 2.17805 2.40627e-312 -3.16942e+16 -8.86649e+14 -1.30782e+13 -0.535202 0 -0.205277 -0.570012 0 0.0642727 -0.869908 0 -0.00548468 -0.961978 0 -0.125231 0 0 0 0 0 0 0 0 0 0 0 0 0 2.17805 0 0 2.17805 -7.24908e+10
430 0 0 0 0 0 0 4.94066e-324 2.17805 2.40627e-312 -3.16942e+16 -8.86649e+14 -1.30782e+13 -0.535546 0 -0.204978 -0.569936 0 0.0646255 -0.861989 0 -0.00460493 -0.952679 0 -0.1254 0 0 0 0 0 0 0 0 0 0 0 0 0 2.17805 0 0 2.17805 -7.24908e+10
431 0 0 0 0 0 0 4.94066e-324 2.17805 2.40627e-312 -3.16942e+16 -8.86649e+14 -1.30782e+13 -0.535843 0 -0.204631 -0.569766 0 0.0650321 -0.851976 0 -0.00541212 -0.940153 0 -0.128053 0 0 0 0 0 0 0 0 0 0 0 0 0 2.17805 0 0 2.17805 -7.24908e+10
432 0 0 0 0 0 0 4.94066e-324 2.17805 2.40627e-312 -3.16942e+16 -8.86649e+14 -1.30782e+13 -0.536147 0 -0.204188 -0.569492 0 0.065547 -0.839949 0 -0.00766222 -0.924672 0 -0.132715 0 0 0 0 0 0 0 0 0 0 0 0 0 2.17805 0 0 2.17805 -7.24908e+10
433 0 0 0 0 0 0 4.94066e-324 2.17805 2.40627e-312 -3.16942e+16 -8.86649e+14 -1.30782e+13 -0.53653 0 -0.203629 -0.569119 0 0.0661985 -0.826115 0 -0.0109393 -0.906702 0 -0.138696 0 0 0 0 0 0 0 0 0 0 0 0 0 2.17805 0 0 2.17805 -7.24908e+10
434 0 0 0 0 0 0 4.94066e-324 2.17805 2.40627e-312 -3.16942e+16 -8.86649e+14 -1.30782e+13 -0.53702 0 -0.202962 -0.568669 0 0.0669777 -0.81079 0 -0.0147081 -0.88689 0 -0.145187 0 0 0 0 0 0 0 0 0 0 0 0 0 2.17805 0 0 2.17805 -7.24908e+10
435 0 0 0 0 0 0 4.94066e-324 2.17805 2.40627e-312 -3.16942e+16 -8.86649e+14 -1.30782e+13 -0.537599 0 -0.202223 -0.568174 0 0.0678404 -0.794359 0 -0.0184255 -0.865976 0 -0.151419 0 0 0 0 0 0 0 0 0 0 0 0 0 2.17805 0 0 2.17805 -7.24908e+10
436 0 0 0 0 0 0 4.94066e-324 2.17805 2.40627e-312 -3.16942e+16 -8.86649e+14 -1.30782e+13 -0.538217 0 -0.201473 -0.567666 0 0.0687156 -0.777174 0 -0.0216664 -0.844569 0 -0.156848 0 0 0 0 0 0 0 0 0 0 0 0 0 2.17805 0 0 2.17805 -7.24908e+10
437 0 0 0 0 0 0 4.94066e-324 2.17805 2.40627e-312 -3.16942e+16 -8.86649e+14 -1.30782e+13 -0.538845 0 -0.200775 -0.56718 0 0.0695323 -0.759518 0 -0.0241524 -0.8231 0 -0.161168 0 0 0 0 0 0 0 0 0 0 0 0 0 2.17805 0 0 2.17805 -7.24908e+10
438 0 0 0 0 0 0 4.94066e-324 2.17805 2.40627e-312 -3.16942e+16 -8.86649e+14 -1.30782e+13 -0.539478 0 -0.200179 -0.566747 0 0.0702376 -0.741554 0 -0.0257694 -0.801728 0 -0.164316 0 0 0 0 0 0 0 0 0 0 0 0 0 2.17805 0 0 2.17805 -7.24908e+10
439 0 0 0 0 0 0 4.94066e-324 2.17805 2.40627e-312 -3.16942e+16 -8.86649e+14 -1.30782e+13 -0.540092 0 -0.19972 -0.566387 0 0.0707935 -0.723339 0 -0.0265431 -0.780373 0 -0.166411 0 0 0 0 0 0 0 0 0 0 0 0 0 2.17805 0 0 2.17805 -7.24908e+10
440 0 0 0 0 0 0 4.94066e-324 2.17805 2.40627e-312 -3.16942e+16 -8.86649e+14 -1.30782e+13 -0.540643 0 -0.199413 -0.566103 0 0.07118 -0.704894 0 -0.0265907 -0.758915 0 -0.16765 0 0 0 0 0 0 0 0 0 0 0 0 0 2.17805 0 0 2.17805 -7.24908e+10
441 0 0 0 0 0 0 4.94066e-324 2.17805 2.40627e-312 -3.16942e+16 -8.86649e+14 -1.30782e+13 -0.541093 0 -0.199257 -0.565884 0 0.0713988 -0.686229 0 -0.0260907 -0.737245 0 -0.168265 0 0 0 0 0 0 0 0 0 0 0 0 0 2.17805 0 0 2.17805 -7.24908e+10
442 0 0 0 0 0 0 4.94066e-324 2.17805 2.40627e-312 -3.16942e+16 -8.86649e+14 -1.30782e+13 -0.541425 0 -0.199231 -0.565706 0 0.0714711 -0.667345 0 -0.0252208 -0.715301 0 -0.168456 0 0 0 0 0 0 0 0 0 0 0 0 0 2.17805 0 0 2.17805 -7.24908e+10
443 0 0 0 0 0 0 4.94066e-324 2.17805 2.40627e-312 -3.16942e+16 -8.86649e+14 -1.30782e+13 -0.541623 0 -0.199313 -0.565549 0 0.0714199 -0.648207 0 -0.024143 -0.693 0 -0.168399 0 0 0 0 0 0 0 0 0 0 0 0 0 2.17805 0 0 2.17805 -7.24908e+10
444 0 0 0 0 0 0 4.94066e-324 2.17805 2.40627e-312 -3.16942e+16 -8.86649e+14 -1.30782e+13 -0.541692 0 -0.199489 -0.565406 0 0.0712628 -0.628751 0 -0.0230087 -0.670225 0 -0.168253 0 0 0 0 0 0 0 0 0 0 0 0 0 2.17805 0 0 2.17805 -7.24908e+10
445 0 0 0 0 0 0 4.94066e-324 2.17805 2.40627e-312 -3.16942e+16 -8.86649e+14 -1.30782e+13 -0.541688 0 -0.199743 -0.565288 0 0.0710192 -0.60892 0 -0.0219384 -0.646877 0 -0.168141 0 0 0 0 0 0 0 0 0 0 0 0 0 2.17805 0 0 2.17805 -7.24908e+10
446 0 0 0 0 0 0 4.94066e-324 2.17805 2.40627e-312 -3.16942e+16 -8.86649e+14 -1.30782e+13 -0.541681 0 -0.200055 -0.565223 0 0.0707117 -0.588648 0 -0.0210298 -0.622827 0 -0.168162 0 0 0 0 0 0 0 0 0 0 0 0 0 2.17805 0 0 2.17805 -7.24908e+10
447 0 0 0 0 0 0 4.94066e-324 2.17805 2.40627e-312 -3.16942e+16 -8.86649e+14 -1.30782e+13 -0.541709 0 -0.20041 -0.565226 0 0.0703592 -0.567877 0 -0.020352 -0.597945 0 -0.168379 0 0 0 0 0 0 0 0 0 0 0 0 0 2.17805 0 0 2.17805 -7.24908e+10
448 0 0 0 0 0 0 4.94066e-324 2.17805 2.40627e-312 -3.16942e+16 -8.86649e+14 -1.30782e+13 -0.54178 0 -0.200792 -0.565297 0 0.0699775 -0.546605 0 -0.019922 -0.572202 0 -0.168787 0 0 0 0 0 0 0 0 0 0 0 0 0 2.17805 0 0 2.17805 -7.24908e+10
449 0 0 0 0 0 0 4.94066e-324 2.17805 2.40627e-312 -3.16942e+16 -8.86649e+14 -1.30782e+13 -0.541868 0 -0.201189 -0.56543 0 0.069576 -0.524894 0 -0.0197207 -0.545682 0 -0.169333 0 0 0 0 0 0 0 0 0 0 0 0 0 2.17805 0 0 2.17805 -7.24908e+10
450 0 0 0 0 0 0 4.94066e-324 2.17805 2.40627e-312 -3.16942e+16 -8.86649e+14 -1.30782e+13 -0.541927 0 -0.201593 -0.565608 0 0.0691616 -0.502869 0 -0.0197085 -0.518574 0 -0.16994 0 0 0 0 0 0 0 0 0 0 0 0 0 2.17805 0 0 2.17805 -7.24908e+10
451 0 0 0 0 0 0 4.94066e-324 2.17805 2.40627e-312 -3.16942e+16 -8.86649e+14 -1.30782e+13 -0.541942 0 -0.201991 -0.565796 0 0.0687489 -0.480754 0 -0.0198198 -0.491273 0 -0.170503 0 0 0 0 0 0 0 0 0 0 0 0 0 2.17805 0 0 2.17805 -7.24908e+10
452 0 0 0 0 0 0 4.94066e-324 2.17805 2.40627e-312 -3.16942e+16 -8.86649e+14 -1.30782e+13 -0.541926 0 -0.202367 -0.565958 0 0.0683565 -0.458885 0 -0.0199889 -0.464369 0 -0.170939 0 0 0 0 0 0 0 0 0 0 0 0 0 2.17805 0 0 2.17805 -7.24908e+10
453 0 0 0 0 0 0 4.94066e-324 2.17805 2.40627e-312 -3.16942e+16 -8.86649e+14 -1.30782e+13 -0.541944 0 -0.2027 -0.566076 0 0.0680148 -0.437596 0 -0.0201852 -0.438438 0 -0.171233 0 0 0 0 0 0 0 0 0 0 0 0 0 2.17805 0 0 2.17805 -7.24908e+10
454 0 0 0 0 0 0 4.94066e-324 2.17805 2.40627e-312 -3.16942e+16 -8.86649e+14 -1.30782e+13 -0.542112 0 -0.202947 -0.566143 0 0.0677767 -0.417189 0 -0.0203939 -0.413971 0 -0.17141 0 0 0 0 0 0 0 0 0 0 0 0 0 2.17805 0 0 2.17805 -7.24908e+10
455 0 0 0 0 0 0 4.94066e-324 2.17805 2.40627e-312 -3.16942e+16 -8.86649e+14 -1.30782e+13 -0.542541 0 -0.203059 -0.566145 0 0.0677019 -0.397879 0 -0.020647 -0.391269 0 -0.171552 0 0 0 0 0 0 0 0 0 0 0 0 0 2.17805 0 0 2.17805 -7.24908e+10
456 0 0 0 0 0 0 4.94066e-324 2.17805 2.40627e-312 -3.16942e+16 -8.86649e+14 -1.30782e+13 -0.543245 0 -0.203018 -0.566074 0 0.0678095 -0.379756 0 -0.0210494 -0.370383 0 -0.171808 0 0 0 0 0 0 0 0 0 0 0 0 0 2.17805 0 0 2.17805 -7.24908e+10
457 0 0 0 0 0 0 4.94066e-324 2.17805 2.40627e-312 -3.16942e+16 -8.86649e+14 -1.30782e+13 -0.544178 0 -0.202834 -0.565933 0 0.0680822 -0.362887 0 -0.0217335 -0.351317 0 -0.17234 0 0 0 0 0 0 0 0 0 0 0 0 0 2.17805 0 0 2.17805 -7.24908e+10
458 0 0 0 0 0 0 4.94066e-324 2.17805 2.40627e-312 -3.16942e+16 -8.86649e+14 -1.30782e+13 -0.545317 0 -0.202507 -0.565732 0 0.0685139 -0.347312 0 -0.0228428 -0.334022 0 -0.173307 0 0 0 0 0 0 0 0 0 0 0 0 0 2.17805 0 0 2.17805 -7.24908e+10
459 0 0 0 0 0 0 4.94066e-324 2.17805 2.40627e-312 -3.16942e+16 -8.86649e+14 -1.30782e+13 -0.546645 0 -0.202035 -0.565482 0 0.0691 -0.333012 0 -0.0245415 -0.318369 0 -0.17488 0 0 0 0 0 0 0 0 0 0 0 0 0 2.17805 0 0 2.17805 -7.24908e+10
460 0 0 0 0 0 0 4.94066e-324 2.17805 2.40627e-312 -3.16942e+16 -8.86649e+14 -1.30782e+13 -0.548125 0 -0.201433 -0.565204 0 0.0698179 -0.32 0 -0.0269991 -0.304307 0 -0.177232 0 0 0 0 0 0 0 0 0 0 0 0 0 2.17805 0 0 2.17805 -7.24908e+10
461 0 0 0 0 0 0 4.94066e-324 2.17805 2.40627e-312 -3.16942e+16 -8.86649e+14 -1.30782e+13 -0.549731 0 -0.200721 -0.564926 0 0.0706422 -0.308338 0 -0.0303763 -0.291893 0 -0.180528 0 0 0 0 0 0 0 0 0 0 0 0 0 2.17805 0 0 2.17805 -7.24908e+10
462 0 0 0 0 0 0 4.94066e-324 2.17805 2.40627e-312 -3.16942e+16 -8.86649e+14 -1.30782e+13 -0.551487 0 -0.1999 -0.564665 0 0.0715687 -0.298146 0 -0.0347903 -0.281309 0 -0.184899 0 0 0 0 0 0 0 0 0 0 0 0 0 2.17805 0 0 2.17805 -7.24908e+10
463 0 0 0 0 0 0 4.94066e-324 2.17805 2.40627e-312 -3.16942e+16 -8.86649e+14 -1.30782e+13 -0.55345 0 -0.198948 -0.564405 0 0.072619 -0.289554 0 -0.0402823 -0.272744 0 -0.190394 0 0 0 0 0 0 0 0 0 0 0 0 0 2.17805 0 0 2.17805 -7.24908e+10
464 0 0 0 0 0 0 4.94066e-324 2.17805 2.40627e-312 -3.16942e+16 -8.86649e+14 -1.30782e+13 -0.555637 0 -0.197843 -0.564113 0 0.073813 -0.282624 0 -0.0468513 -0.266219 0 -0.197008 0 0 0 0 0 0 0 0 0 0 0 0 0 2.17805 0 0 2.17805 -7.24908e+10
465 0 0 0 0 0 0 4.94066e-324 2.17805 2.40627e-312 -3.16942e+16 -8.86649e+14 -1.30782e+13 -0.558018 0 -0.196578 -0.563768 0 0.0751495 -0.277471 0 -0.0544252 -0.261842 0 -0.204665 0 0 0 0 0 0 0 0 0 0 0 0 0 2.17805 0 0 2.17805 -7.24908e+10
466 0 0 0 0 0 0 4.94066e-324 2.17805 2.40627e-312 -3.16942e+16 -8.86649e+14 -1.30782e+13 -0.560605 0 -0.195132 -0.563345 0 0.0766429 -0.274948 0 -0.0627158 -0.26129 0 -0.213147 0 0 0 0 0 0 0 0 0 0 0 0 0 2.17805 0 0 2.17805 -7.24908e+10
467 0 0 0 0 0 0 4.94066e-324 2.17805 2.40627e-312 -3.16942e+16 -8.86649e+14 -1.30782e+13 -0.563488 0 -0.193417 -0.562788 0 0.07837 -0.274078 0 -0.0707203 -0.262653 0 -0.221338 0 0 0 0 0 0 0 0 0 0 0 0 0 2.17805 0 0 2.17805 -7.24908e+10
468 0 0 0 0 0 0 4.94066e-324 2.17805 2.40627e-312 -3.16942e+16 -8.86649e+14 -1.30782e+13 -0.566764 0 -0.19132 -0.562027 0 0.080427 -0.274786 0 -0.0775517 -0.266098 0 -0.228352 0 0 0 0 0 0 0 0 0 0 0 0 0 2.17805 0 0 2.17805 -7.24908e+10
469 0 0 0 0 0 0 4.94066e-324 2.17805 2.40627e-312 -3.16942e+16 -8.86649e+14 -1.30782e+13 -0.570491 0 -0.188736 -0.560986 0 0.0828857 -0.276215 0 -0.0825506 -0.270426 0 -0.23349 0 0 0 0 0 0 0 0 0 0 0 0 0 2.17805 0 0 2.17805 -7.24908e+10
470 0 0 0 0 0 0 4.94066e-324 2.17805 2.40627e-312 -3.16942e+16 -8.86649e+14 -1.30782e+13 -0.574665 0 -0.185613 -0.559609 0 0.0857579 -0.277979 0 -0.085504 -0.275413 0 -0.236532 0 0 0 0 0 0 0 0 0 0 0 0 0 2.17805 0 0 2.17805 -7.24908e+10
471 0 0 0 0 0 0 4.94066e-324 2.17805 2.40627e-312 -3.16942e+16 -8.86649e+14 -1.30782e+13 -0.579213 0 -0.181951 -0.557891 0 0.0890001 -0.279103 0 -0.0865585 -0.279419 0 -0.237608 0 0 0 0 0 0 0 0 0 0 0 0 0 2.17805 0 0 2.17805 -7.24908e+10
472 0 0 0 0 0 0 4.94066e-324 2.17805 2.40627e-312 -3.16942e+16 -8.86649e+14 -1.30782e+13 -0.584024 0 -0.177806 -0.555883 0 0.092522 -0.27944 0 -0.0862581 -0.28225 0 -0.237282 0 0 0 0 0 0 0 0 0 0 0 0 0 2.17805 0 0 2.17805 -7.24908e+10
473 0 0 0 0 0 0 4.94066e-324 2.17805 2.40627e-312 -3.16942e+16 -8.86649e+14 -1.30782e+13 -0.588954 0 -0.173276 -0.553682 0 0.0962143 -0.278587 0 -0.0854226 -0.282898 0 -0.236411 0 0 0 0 0 0 0 0 0 0 0 0 0 2.17805 0 0 2.17805 -7.24908e+10
474 0 0 0 0 0 0 4.94066e-324 2.17805 2.40627e-312 -3.16942e+16 -8.86649e+14 -1.30782e+13 -0.593886 0 -0.168479 -0.551412 0 0.0999696 -0.277706 0 -0.084904 -0.283418 0 -0.235846 0 0 0 0 0 0 0 0 0 0 0 0 0 2.17805 0 0 2.17805 -7.24908e+10
475 0 0 0 0 0 0 4.94066e-324 2.17805 2.40627e-312 -3.16942e+16 -8.86649e+14 -1.30782e+13 -0.59882 0 -0.163455 -0.549154 0 0.103757 -0.276631 0 -0.0850059 -0.283064 0 -0.235919 0 0 0 0 0 0 0 0 0 0 0 0 0 2.17805 0 0 2.17805 -7.24908e+10
476 0 0 0 0 0 0 4.94066e-324 2.17805 2.40627e-312 -3.16942e+16 -8.86649e+14 -1.30782e+13 -0.603825 0 -0.15814 -0.546924 0 0.107625 -0.275679 0 -0.0855794 -0.282223 0 -0.236488 0 0 0 0 0 0 0 0 0 0 0 0 0 2.17805 0 0 2.17805 -7.24908e+10
477 0 0 0 0 0 0 4.94066e-324 2.17805 2.40627e-312 -3.16942e+16 -8.86649e+14 -1.30782e+13 -0.60896 0 -0.152402 -0.54465 0 0.111668 -0.275156 0 -0.086338 -0.281528 0 -0.237254 0 0 0 0 0 0 0 0 0 0 0 0 0 2.17805 0 0 2.17805 -7.24908e+10
478 0 0 0 0 0 0 4.94066e-324 2.17805 2.40627e-312 -3.16942e+16 -8.86649e+14 -1.30782e+13 -0.614188 0 -0.146113 -0.54221 0 0.115971 -0.275131 0 -0.0869971 -0.281354 0 -0.237919 0 0 0 0 0 0 0 0 0 0 0 0 0 2.17805 0 0 2.17805 -7.24908e+10
479 0 0 0 0 0 0 4.94066e-324 2.17805 2.40627e-312 -3.16942e+16 -8.86649e+14 -1.30782e+13 -0.619358 0 -0.139196 -0.539479 0 0.120589 -0.275482 0 -0.0874046 -0.281682 0 -0.238327 0 0 0 0 0 0 0 0 0 0 0 0 0 2.17805 0 0 2.17805 -7.24908e+10
480 0 0 0 0 0 0 4.94066e-324 2.17805 2.40627e-312 -3.16942e+16 -8.86649e+14 -1.30782e+13 -0.624223 0 -0.131665 -0.536376 0 0.125535 -0.276033 0 -0.0875238 -0.28233 0 -0.238442 0 0 0 0 0 0 0 0 0 0 0 0 0 2.17805 0 0 2.17805 -7.24908e+10
481 0 0 0 0 0 0 4.94066e-324 2.17805 2.40627e-312 -3.16942e+16 -8.86649e+14 -1.30782e+13 -0.628407 0 -0.123699 -0.532905 0 0.130758 -0.276689 0 -0.0874023 -0.28319 0 -0.238312 0 0 0 0 0 0 0 0 0 0 0 0 0 2.17805 0 0 2.17805 -7.24908e+10
482 0 0 0 0 0 0 4.94066e-324 2.17805 2.40627e-312 -3.16942e+16 -8.86649e+14 -1.30782e+13 -0.631393 0 -0.115706 -0.529136 0 0.136113 -0.277352 0 -0.0871473 -0.28412 0 -0.238046 0 0 0 0 0 0 0 0 0 0 0 0 0 2.17805 0 0 2.17805 -7.24908e+10
483 0 0 0 0 0 0 4.94066e-324 2.17805 2.40627e-312 -3.16942e+16 -8.86649e+14 -1.30782e+13 -0.632635 0 -0.108291 -0.525148 0 0.14134 -0.277927 0 -0.0868658 -0.284948 0 -0.237753 0 0 0 0 0 0 0 0 0 0 0 0 0 2.17805 0 0 2.17805 -7.24908e+10
484 0 0 0 0 0 0 4.94066e-324 2.17805 2.40627e-312 -3.16942e+16 -8.86649e+14 -1.30782e+13 -0.631601 0 -0.102158 -0.52099 0 0.146104 -0.278355 0 -0.0866236 -0.285574 0 -0.237501 0 0 0 0 0 0 0 0 0 0 0 0 0 2.17805 0 0 2.17805 -7.24908e+10
485 0 0 0 0 0 0 4.94066e-324 2.17805 2.40627e-312 -3.16942e+16 -8.86649e+14 -1.30782e+13 -0.627839 0 -0.0979172 -0.516628 0 0.150077 -0.27865 0 -0.0864295 -0.286031 0 -0.237299 0 0 0 0 0 0 0 0 0 0 0 0 0 2.17805 0 0 2.17805 -7.24908e+10
486 0 0 0 0 0 0 4.94066e-324 2.17805 2.40627e-312 -3.16942e+16 -8.86649e+14 -1.30782e+13 -0.62114 0 -0.0958518 -0.511918 0 0.153025 -0.278854 0 -0.0862462 -0.286405 0 -0.237107 0 0 0 0 0 0 0 0 0 0 0 0 0 2.17805 0 0 2.17805 -7.24908e+10
487 0 0 0 0 0 0 4.94066e-324 2.17805 2.40627e-312 -3.16942e+16 -8.86649e+14 -1.30782e+13 -0.611578 0 -0.0958449 -0.506618 0 0.154859 -0.279025 0 -0.0860187 -0.286807 0 -0.236868 0 0 0 0 0 0 0 0 0 0 0 0 0 2.17805 0 0 2.17805 -7.24908e+10
488 0 0 0 0 0 0 4.94066e-324 2.17805 2.40627e-312 -3.16942e+16 -8.86649e+14 -1.30782e+13 -0.599485 0 -0.0974432 -0.500448 0 0.155659 -0.279203 0 -0.0857111 -0.28731 0 -0.236543 0 0 0 0 0 0 0 0 0 0 0 0 0 2.17805 0 0 2.17805 -7.24908e+10
489 0 0 0 0 0 0 4.94066e-324 2.17805 2.40627e-312 -3.16942e+16 -8.86649e+14 -1.30782e+13 -0.585414 0 -0.0999781 -0.493174 0 0.15568 -0.279407 0 -0.0853154 -0.287935 0 -0.236124 0 0 0 0 0 0 0 0 0 0 0 0 0 2.17805 0 0 2.17805 -7.24908e+10
490 0 0 0 0 0 0 4.94066e-324 2.17805 2.40627e-312 -3.16942e+16 -8.86649e+14 -1.30782e+13 -0.570017 0 -0.102737 -0.484679 0 0.155306 -0.279655 0 -0.0848453 -0.288693 0 -0.235625 0 0 0 0 0 0 0 0 0 0 0 0 0 2.17805 0 0 2.17805 -7.24908e+10
491 0 0 0 0 0 0 4.94066e-324 2.17805 2.40627e-312 -3.16942e+16 -8.86649e+14 -1.30782e+13 -0.553834 0 -0.105193 -0.474963 0 0.1549 -0.279932 0 -0.084339 -0.289527 0 -0.235084 0 0 0 0 0 0 0 0 0 0 0 0 0 2.17805 0 0 2.17805 -7.24908e+10
492 0 0 0 0 0 0 4.94066e-324 2.17805 2.40627e-312 -3.16942e+16 -8.86649e+14 -1.30782e+13 -0.537164 0 -0.107086 -0.464139 0 0.154708 -0.280196 0 -0.0838483 -0.29034 0 -0.234557 0 0 0 0 0 0 0 0 0 0 0 0 0 2.17805 0 0 2.17805 -7.24908e+10
493 0 0 0 0 0 0 4.94066e-324 2.17805 2.40627e-312 -3.16942e+16 -8.86649e+14 -1.30782e+13 -0.520079 0 -0.108374 -0.452389 0 0.15485 -0.280422 0 -0.0834204 -0.291065 0 -0.234095 0 0 0 0 0 0 0 0 0 0 0 0 0 2.17805 0 0 2.17805 -7.24908e+10
494 0 0 0 0 0 0 4.94066e-324 2.17805 2.40627e-312 -3.16942e+16 -8.86649e+14 -1.30782e+13 -0.502539 0 -0.109109 -0.439898 0 0.155362 -0.280575 0 -0.083089 -0.291629 0 -0.233734 0 0 0 0 0 0 0 0 0 0 0 0 0 2.17805 0 0 2.17805 -7.24908e+10
495 0 0 0 0 0 0 4.94066e-324 2.17805 2.40627e-312 -3.16942e+16 -8.86649e+14 -1.30782e+13 -0.484498 0 -0.109383 -0.426828 0 0.156217 -0.280637 0 -0.0828611 -0.292 0 -0.233483 0 0 0 0 0 0 0 0 0 0 0 0 0 2.17805 0 0 2.17805 -7.24908e+10
496 0 0 0 0 0 0 4.94066e-324 2.17805 2.40627e-312 -3.16942e+16 -8.86649e+14 -1.30782e+13 -0.465907 0 -0.10931 -0.413293 0 0.157337 -0.280617 0 -0.0827229 -0.292221 0 -0.233327 0 0 0 0 0 0 0 0 0 0 0 0 0 2.17805 0 0 2.17805 -7.24908e+10
497 0 0 0 0 0 0 4.94066e-324 2.17805 2.40627e-312 -3.16942e+16 -8.86649e+14 -1.30782e+13 -0.446776 0 -0.108984 -0.399342 0 0.158633 -0.280551 0 -0.0826508 -0.29238 0 -0.233237 0 0 0 0 0 0 0 0 0 0 0 0 0 2.17805 0 0 2.17805 -7.24908e+10
498 0 0 0 0 0 0 4.94066e-324 2.17805 2.40627e-312 -3.16942e+16 -8.86649e+14 -1.30782e+13 -0.427205 0 -0.108477 -0.384994 0 0.160014 -0.280496 0 -0.082617 -0.292595 0 -0.233182 0 0 0 0 0 0 0 0 0 0 0 0 0 2.17805 0 0 2.17805 -7.24908e+10
499 0 0 0 0 0 0 4.94066e-324 2.17805 2.40627e-312 -3.16942e+16 -8.86649e+14 -1.30782e+13 -0.407251 0 -0.107889 -0.370258 0 0.16137 -0.280461 0 -0.0826063 -0.292886 0 -0.233144 0 0 0 0 0 0 0 0 0 0 0 0 0 2.17805 0 0 2.17805 -7.24908e+10
500 0 0 0 0 0 0 4.94066e-324 2.17805 2.40627e-312 -3.16942e+16 -8.86649e+14 -1.30782e+13 -0.386831 0 -0.107394 -0.355142 0 0.162541 -0.280442 0 -0.0826098 -0.293239 0 -0.233117 0 0 0 0 0 0 0 0 0 0 0 0 0 2.17805 0 0 2.17805 -7.24908e+10
501 0 0 0 0 0 0 4.94066e-324 2.17805 2.40627e-312 -3.16942e+16 -8.86649e+14 -1.30782e+13 -0.365743 0 -0.107215 -0.339661 0 0.163319 -0.28047 0 -0.0826162 -0.293698 0 -0.233086 0 0 0 0 0 0 0 0 0 0 0 0 0 2.17805 0 0 2.17805 -7.24908e+10
502 0 0 0 0 0 0 4.94066e-324 2.17805 2.40627e-312 -3.16942e+16 -8.86649e+14 -1.30782e+13 -0.343802 0 -0.107551 -0.323831 0 0.163502 -0.280555 0 -0.0826214 -0.294253 0 -0.233049 0 0 0 0 0 0 0 0 0 0 0 0 0 2.17805 0 0 2.17805 -7.24908e+10
503 0 0 0 0 0 0 4.94066e-324 2.17805 2.40627e-312 -3.16942e+16 -8.86649e+14 -1.30782e+13 -0.320896 0 -0.10854 -0.307654 0 0.162925 -0.280661 0 -0.0826219 -0.294821 0 -0.233007 0 0 0 0 0 0 0 0 0 0 0 0 0 2.17805 0 0 2.17805 -7.24908e+10
504 0 0 0 0 0 0 4.94066e-324 2.17805 2.40627e-312 -3.16942e+16 -8.86649e+14 -1.30782e+13 -0.29692 0 -0.110289 -0.291122 0 0.161437 -0.280758 0 -0.0826052 -0.295345 0 -0.232949 0 0 0 0 0 0 0 0 0 0 0 0 0 2.17805 0 0 2.17805 -7.24908e+10
505 0 0 0 0 0 0 4.94066e-324 2.17805 2.40627e-312 -3.16942e+16 -8.86649e+14 -1.30782e+13 -0.271936 0 -0.112796 -0.27422 0 0.158983 -0.28085 0 -0.0825578 -0.295851 0 -0.232861 0 0 0 0 0 0 0 0 0 0 0 0 0 2.17805 0 0 2.17805 -7.24908e+10
506 0 0 0 0 0 0 4.94066e-324 2.17805 2.40627e-312 -3.16942e+16 -8.86649e+14 -1.30782e+13 -0.246221 0 -0.11595 -0.256956 0 0.155626 -0.280979 0 -0.0824689 -0.296433 0 -0.232726 0 0 0 0 0 0 0 0 0 0 0 0 0 2.17805 0 0 2.17805 -7.24908e+10
507 0 0 0 0 0 0 4.94066e-324 2.17805 2.40627e-312 -3.16942e+16 -8.86649e+14 -1.30782e+13 -0.22014 0 -0.1196 -0.239366 0 0.151507 -0.281158 0 -0.0823364 -0.297136 0 -0.232539 0 0 0 0 0 0 0 0 0 0 0 0 0 2.17805 0 0 2.17805 -7.24908e+10
508 0 0 0 0 0 0 4.94066e-324 2.17805 2.40627e-312 -3.16942e+16 -8.86649e+14 -1.30782e+13 -0.194118 0 -0.123559 -0.221555 0 0.146841 -0.281377 0 -0.0821675 -0.297954 0 -0.232305 0 0 0 0 0 0 0 0 0 0 0 0 0 2.17805 0 0 2.17805 -7.24908e+10
509 0 0 0 0 0 0 4.94066e-324 2.17805 2.40627e-312 -3.16942e+16 -8.86649e+14 -1.30782e+13 -0.16856 0 -0.127638 -0.203705 0 0.141868 -0.281666 0 -0.0819647 -0.298928 0 -0.232025 0 0 0 0 0 0 0 0 0 0 0 0 0 2.17805 0 0 2.17805 -7.24908e+10
510 0 0 0 0 0 0 4.94066e-324 2.17805 2.40627e-312 -3.16942e+16 -8.86649e+14 -1.30782e+13 -0.143808 0 -0.131674 -0.18605 0 0.136811 -0.282062 0 -0.0817316 -0.300102 0 -0.2317 0 0 0 0 0 0 0 0 0 0 0 0 0 2.17805 0 0 2.17805 -7.24908e+10
511 0 0 0 0 0 0 4.94066e-324 2.17805 2.40627e-312 -3.16942e+16 -8.86649e+14 -1.30782e+13 -0.120269 0 -0.135517 -0.168866 0 0.131891 -0.282574 0 -0.0814821 -0.301476 0 -0.231345 0 0 0 0 0 0 0 0 0 0 0 0 0 2.17805 0 0 2.17805 -7.24908e+10
512 0 0 0 0 0 0 4.94066e-324 2.17805 2.40627e-312 -3.16942e+16 -8.86649e+14 -1.30782e+13 -0.0983782 0 -0.139078 -0.152442 0 0.127279 -0.283183 0 -0.0812269 -0.302996 0 -0.230972 0 0 0 0 0 0 0 0 0 0 0 0 0 2.17805 0 0 2.17805 -7.24908e+10
513 0 0 0 0 0 0 4.94066e-324 2.17805 2.40627e-312 -3.16942e+16 -8.86649e+14 -1.30782e+13 -0.0785971 0 -0.142341 -0.137062 0 0.123085 -0.283844 0 -0.0809749 -0.304555 0 -0.230598 0 0 0 0 0 0 0 0 0 0 0 0 0 2.17805 0 0 2.17805 -7.24908e+10
514 0 0 0 0 0 0 4.94066e-324 2.17805 2.40627e-312 -3.16942e+16 -8.86649e+14 -1.30782e+13 -0.0613978 0 -0.145354 -0.12297 0 0.119368 -0.284522 0 -0.0807423 -0.306076 0 -0.230247 0 0 0 0 0 0 0 0 0 0 0 0 0 2.17805 0 0 2.17805 -7.24908e+10
515 0 0 0 0 0 0 4.94066e-324 2.17805 2.40627e-312 -3.16942e+16 -8.86649e+14 -1.30782e+13 -0.0470735 0 -0.14824 -0.110328 0 0.116085 -0.285206 0 -0.0805391 -0.307534 0 -0.22993 0 0 0 0 0 0 0 0 0 0 0 0 0 2.17805 0 0 2.17805 -7.24908e+10
516 0 0 0 0 0 0 4.94066e-324 2.17805 2.40627e-312 -3.16942e+16 -8.86649e+14 -1.30782e+13 -0.0357735 0 -0.151155 -0.0992286 0 0.113122 -0.285893 0 -0.0803621 -0.308926 0 -0.229646 0 0 0 0 0 0 0 0 0 0 0 0 0 2.17805 0 0 2.17805 -7.24908e+10
517 0 0 0 0 0 0 4.94066e-324 2.17805 2.40627e-312 -3.16942e+16 -8.86649e+14 -1.30782e+13 -0.0275408 0 -0.154261 -0.0897272 0 0.110317 -0.286586 0 -0.0802051 -0.310261 0 -0.229388 0 0 0 0 0 0 0 0 0 0 0 0 0 2.17805 0 0 2.17805 -7.24908e+10
518 0 0 0 0 0 0 4.94066e-324 2.17805 2.40627e-312 -3.16942e+16 -8.86649e+14 -1.30782e+13 -0.0221341 0 -0.157739 -0.0817935 0 0.107421 -0.287286 0 -0.0800674 -0.311546 0 -0.229156 0 0 0 0 0 0 0 0 0 0 0 0 0 2.17805 0 0 2.17805 -7.24908e+10
519 0 0 0 0 0 0 4.94066e-324 2.17805 2.40627e-312 -3.16942e+16 -8.86649e+14 -1.30782e+13 -0.0190408 0 -0.161766 -0.0753339 0 0.104129 -0.287999 0 -0.0799521 -0.31281 0 -0.22895 0 0 0 0 0 0 0 0 0 0 0 0 0 2.17805 0 0 2.17805 -7.24908e+10
520 0 0 0 0 0 0 4.94066e-324 2.17805 2.40627e-312 -3.16942e+16 -8.86649e+14 -1.30782e+13 -0.0177502 0 -0.166477 -0.0702646 0 0.100189 -0.288759 0 -0.0798465 -0.314129 0 -0.228751 0 0 0 0 0 0 0 0 0 0 0 0 0 2.17805 0 0 2.17805 -7.24908e+10
521 0 0 0 0 0 0 4.94066e-324 2.17805 2.40627e-312 -3.16942e+16 -8.86649e+14 -1.30782e+13 -0.0178796 0 -0.171947 -0.0665238 0 0.0954523 -0.289599 0 -0.0797167 -0.315577 0 -0.228516 0 0 0 0 0 0 0 0 0 0 0 0 0 2.17805 0 0 2.17805 -7.24908e+10
522 0 0 0 0 0 0 4.94066e-324 2.17805 2.40627e-312 -3.16942e+16 -8.86649e+14 -1.30782e+13 -0.01937 0 -0.178127 -0.0641167 0 0.0899522 -0.290515 0 -0.0795375 -0.317177 0 -0.228216 0 0 0 0 0 0 0 0 0 0 0 0 0 2.17805 0 0 2.17805 -7.24908e+10
523 0 0 0 0 0 0 4.94066e-324 2.17805 2.40627e-312 -3.16942e+16 -8.86649e+14 -1.30782e+13 -0.0164926 0 -0.185007 -0.0630632 0 0.0827614 -0.291487 0 -0.0792824 -0.318946 0 -0.227816 0 0 0 0 0 0 0 0 0 0 0 0 0 2.17805 0 0 2.17805 -7.24908e+10
524 0 0 0 0 0 0 4.94066e-324 2.17805 2.40627e-312 -3.16942e+16 -8.86649e+14 -1.30782e+13 -0.0128508 0 -0.191875 -0.0631159 0 0.0752244 -0.292522 0 -0.0788905 -0.320962 0 -0.227239 0 0 0 0 0 0 0 0 0 0 0 0 0 2.17805 0 0 2.17805 -7.24908e+10
525 0 0 0 0 0 0 4.94066e-324 2.17805 2.40627e-312 -3.16942e+16 -8.86649e+14 -1.30782e+13 -0.00743206 0 -0.197807 -0.0638617 0 0.0680585 -0.293621 0 -0.0782715 -0.323303 0 -0.226377 0 0 0 0 0 0 0 0 0 0 0 0 0 2.17805 0 0 2.17805 -7.24908e+10
526 0 0 0 0 0 0 4.94066e-324 2.17805 2.40627e-312 -3.16942e+16 -8.86649e+14 -1.30782e+13 -0.000181427 0 -0.20204 -0.064679 0 0.0619849 -0.294759 0 -0.0773368 -0.326003 0 -0.22512 0 0 0 0 0 0 0 0 0 0 0 0 0 2.17805 0 0 2.17805 -7.24908e+10
527 0 0 0 0 0 0 4.94066e-324 2.17805 2.40627e-312 -3.16942e+16 -8.86649e+14 -1.30782e+13 0.00371327 0 -0.204543 -0.0651041 0 0.0583885 -0.295914 0 -0.0760507 -0.329072 0 -0.223417 0 0 0 0 0 0 0 0 0 0 0 0 0 2.17805 0 0 2.17805 -7.24908e+10
528 0 0 0 0 0 0 4.94066e-324 2.17805 2.40627e-312 -3.16942e+16 -8.86649e+14 -1.30782e+13 0.00486589 0 -0.20556 -0.0648898 0 0.0571245 -0.297084 0 -0.0744052 -0.332503 0 -0.221244 0 0 0 0 0 0 0 0 0 0 0 0 0 2.17805 0 0 2.17805 -7.24908e+10
529 0 0 0 0 0 0 4.94066e-324 2.17805 2.40627e-312 -3.16942e+16 -8.86649e+14 -1.30782e+13 0.0043083 0 -0.205457 -0.0639868 0 0.0576113 -0.298308 0 -0.0724069 -0.33632 0 -0.218596 0 0 0 0 0 0 0 0 0 0 0 0 0 2.17805 0 0 2.17805 -7.24908e+10
530 0 0 0 0 0 0 4.94066e-324 2.17805 2.40627e-312 -3.16942e+16 -8.86649e+14 -1.30782e+13 0.00300092 0 -0.204764 -0.0625096 0 0.0590111 -0.299631 0 -0.0700772 -0.34054 0 -0.215482 0 0 0 0 0 0 0 0 0 0 0 0 0 2.17805 0 0 2.17805 -7.24908e+10
531 0 0 0 0 0 0 4.94066e-324 2.17805 2.40627e-312 -3.16942e+16 -8.86649e+14 -1.30782e+13 0.00203662 0 -0.204153 -0.0608383 0 0.0602623 -0.301088 0 -0.0674634 -0.34515 0 -0.211944 0 0 0 0 0 0 0 0 0 0 0 0 0 2.17805 0 0 2.17805 -7.24908e+10
532 0 0 0 0 0 0 4.94066e-324 2.17805 2.40627e-312 -3.16942e+16 -8.86649e+14 -1.30782e+13 0.00171278 0 -0.204083 -0.0593807 0 0.0607503 -0.302731 0 -0.0645728 -0.350184 0 -0.207975 0 0 0 0 0 0 0 0 0 0 0 0 0 2.17805 0 0 2.17805 -7.24908e+10
533 0 0 0 0 0 0 4.94066e-324 2.17805 2.40627e-312 -3.16942e+16 -8.86649e+14 -1.30782e+13 0.00161616 0 -0.204482 -0.0584976 0 0.0605748 -0.304585 0 -0.0613594 -0.355673 0 -0.203508 0 0 0 0 0 0 0 0 0 0 0 0 0 2.17805 0 0 2.17805 -7.24908e+10
534 0 0 0 0 0 0 4.94066e-324 2.17805 2.40627e-312 -3.16942e+16 -8.86649e+14 -1.30782e+13 0.00151222 0 -0.205148 -0.0581203 0 0.0600173 -0.306606 0 -0.0577396 -0.361576 0 -0.198432 0 0 0 0 0 0 0 0 0 0 0 0 0 2.17805 0 0 2.17805 -7.24908e+10
535 0 0 0 0 0 0 4.94066e-324 2.17805 2.40627e-312 -3.16942e+16 -8.86649e+14 -1.30782e+13 0.00121261 0 -0.205814 -0.058094 0 0.059425 -0.308726 0 -0.0536299 -0.367846 0 -0.19263 0 0 0 0 0 0 0 0 0 0 0 0 0 2.17805 0 0 2.17805 -7.24908e+10
536 0 0 0 0 0 0 4.94066e-324 2.17805 2.40627e-312 -3.16942e+16 -8.86649e+14 -1.30782e+13 0.000558345 0 -0.20628 -0.0582942 0 0.0590604 -0.310829 0 -0.0489713 -0.374351 0 -0.186015 0 0 0 0 0 0 0 0 0 0 0 0 0 2.17805 0 0 2.17805 -7.24908e+10
537 0 0 0 0 0 0 4.94066e-324 2.17805 2.40627e-312 -3.16942e+16 -8.86649e+14 -1.30782e+13 -0.000607897 0 -0.206427 -0.0586452 0 0.0590921 -0.312705 0 -0.0437607 -0.380762 0 -0.17861 0 0 0 0 0 0 0 0 0 0 0 0 0 2.17805 0 0 2.17805 -7.24908e+10
538 0 0 0 0 0 0 4.94066e-324 2.17805 2.40627e-312 -3.16942e+16 -8.86649e+14 -1.30782e+13 -0.00233481 0 -0.206248 -0.0590925 0 0.0595482 -0.314067 0 -0.0380982 -0.386566 0 -0.170612 0 0 0 0 0 0 0 0 0 0 0 0 0 2.17805 0 0 2.17805 -7.24908e+10
539 0 0 0 0 0 0 4.94066e-324 2.17805 2.40627e-312 -3.16942e+16 -8.86649e+14 -1.30782e+13 -0.00442684 0 -0.20584 -0.0595559 0 0.0602984 -0.314551 0 -0.0322314 -0.391083 0 -0.162458 0 0 0 0 0 0 0 0 0 0 0 0 0 2.17805 0 0 2.17805 -7.24908e+10
540 0 0 0 0 0 0 4.94066e-324 2.17805 2.40627e-312 -3.16942e+16 -8.86649e+14 -1.30782e+13 -0.00658408 0 -0.205342 -0.059953 0 0.0611552 -0.313798 0 -0.0265258 -0.393634 0 -0.154753 0 0 0 0 0 0 0 0 0 0 0 0 0 2.17805 0 0 2.17805 -7.24908e+10
541 0 0 0 0 0 0 4.94066e-324 2.17805 2.40627e-312 -3.16942e+16 -8.86649e+14 -1.30782e+13 -0.0086414 0 -0.204849 -0.0602428 0 0.0619959 -0.311491 0 -0.021379 -0.393666 0 -0.148121 0 0 0 0 0 0 0 0 0 0 0 0 0 2.17805 0 0 2.17805 -7.24908e+10
542 0 0 0 0 0 0 4.94066e-324 2.17805 2.40627e-312 -3.16942e+16 -8.86649e+14 -1.30782e+13 -0.0105618 0 -0.2044 -0.0604073 0 0.0627781 -0.307336 0 -0.0171717 -0.390701 0 -0.143134 0 0 0 0 0 0 0 0 0 0 0 0 0 2.17805 0 0 2.17805 -7.24908e+10
543 0 0 0 0 0 0 4.94066e-324 2.17805 2.40627e-312 -3.16942e+16 -8.86649e+14 -1.30782e+13 -0.0122767 0 -0.204002 -0.0604396 0 0.0634852 -0.30111 0 -0.0142082 -0.384426 0 -0.140203 0 0 0 0 0 0 0 0 0 0 0 0 0 2.17805 0 0 2.17805 -7.24908e+10
544 0 0 0 0 0 0 4.94066e-324 2.17805 2.40627e-312 -3.16942e+16 -8.86649e+14 -1.30782e+13 -0.0137637 0 -0.20363 -0.0603511 0 0.0641354 -0.292713 0 -0.0126338 -0.374775 0 -0.139449 0 0 0 0 0 0 0 0 0 0 0 0 0 2.17805 0 0 2.17805 -7.24908e+10
545 0 0 0 0 0 0 4.94066e-324 2.17805 2.40627e-312 -3.16942e+16 -8.86649e+14 -1.30782e+13 -0.0152327 0 -0.203213 -0.0601823 0 0.064833 -0.282158 0 -0.0123984 -0.361896 0 -0.140687 0 0 0 0 0 0 0 0 0 0 0 0 0 2.17805 0 0 2.17805 -7.24908e+10
546 0 0 0 0 0 0 4.94066e-324 2.17805 2.40627e-312 -3.16942e+16 -8.86649e+14 -1.30782e+13 -0.0169436 0 -0.202671 -0.0599907 0 0.0656866 -0.269588 0 -0.0132591 -0.346158 0 -0.143463 0 0 0 0 0 0 0 0 0 0 0 0 0 2.17805 0 0 2.17805 -7.24908e+10
547 0 0 0 0 0 0 4.94066e-324 2.17805 2.40627e-312 -3.16942e+16 -8.86649e+14 -1.30782e+13 -0.0189253 0 -0.202 -0.0598067 0 0.0666964 -0.255252 0 -0.0148343 -0.328103 0 -0.147155 0 0 0 0 0 0 0 0 0 0 0 0 0 2.17805 0 0 2.17805 -7.24908e+10
548 0 0 0 0 0 0 4.94066e-324 2.17805 2.40627e-312 -3.16942e+16 -8.86649e+14 -1.30782e+13 -0.0210533 0 -0.201245 -0.0596343 0 0.0677916 -0.239462 0 -0.0167005 -0.308353 0 -0.151126 0 0 0 0 0 0 0 0 0 0 0 0 0 2.17805 0 0 2.17805 -7.24908e+10
549 0 0 0 0 0 0 4.94066e-324 2.17805 2.40627e-312 -3.16942e+16 -8.86649e+14 -1.30782e+13 -0.0232186 0 -0.200468 -0.0594703 0 0.0688915 -0.222575 0 -0.018465 -0.287572 0 -0.154816 0 0 0 0 0 0 0 0 0 0 0 0 0 2.17805 0 0 2.17805 -7.24908e+10
550 0 0 0 0 0 0 4.94066e-324 2.17805 2.40627e-312 -3.16942e+16 -8.86649e+14 -1.30782e+13 -0.0253387 0 -0.199741 -0.0592944 0 0.0699182 -0.204905 0 -0.0198578 -0.266269 0 -0.157882 0 0 0 0 0 0 0 0 0 0 0 0 0 2.17805 0 0 2.17805 -7.24908e+10
551 0 0 0 0 0 0 4.94066e-324 2.17805 2.40627e-312 -3.16942e+16 -8.86649e+14 -1.30782e+13 -0.0273752 0 -0.199109 -0.0590696 0 0.0708255 -0.186642 0 -0.0207736 -0.244655 0 -0.160239 0 0 0 0 0 0 0 0 0 0 0 0 0 2.17805 0 0 2.17805 -7.24908e+10
552 0 0 0 0 0 0 4.94066e-324 2.17805 2.40627e-312 -3.16942e+16 -8.86649e+14 -1.30782e+13 -0.0292952 0 -0.198593 -0.0587661 0 0.0715924 -0.167875 0 -0.0212317 -0.22271 0 -0.161977 0 0 0 0 0 0 0 0 0 0 0 0 0 2.17805 0 0 2.17805 -7.24908e+10
553 0 0 0 0 0 0 4.94066e-324 2.17805 2.40627e-312 -3.16942e+16 -8.86649e+14 -1.30782e+13 -0.0310735 0 -0.198196 -0.0583819 0 0.0722174 -0.148629 0 -0.021341 -0.200303 0 -0.163277 0 0 0 0 0 0 0 0 0 0 0 0 0 2.17805 0 0 2.17805 -7.24908e+10
554 0 0 0 0 0 0 4.94066e-324 2.17805 2.40627e-312 -3.16942e+16 -8.86649e+14 -1.30782e+13 -0.0327453 0 -0.197885 -0.05793 0 0.0727337 -0.128911 0 -0.0212434 -0.177322 0 -0.164326 0 0 0 0 0 0 0 0 0 0 0 0 0 2.17805 0 0 2.17805 -7.24908e+10
555 0 0 0 0 0 0 4.94066e-324 2.17805 2.40627e-312 -3.16942e+16 -8.86649e+14 -1.30782e+13 -0.0343658 0 -0.197623 -0.0574357 0 0.0731848 -0.108733 0 -0.0210795 -0.153725 0 -0.165273 0 0 0 0 0 0 0 0 0 0 0 0 0 2.17805 0 0 2.17805 -7.24908e+10
556 0 0 0 0 0 0 4.94066e-324 2.17805 2.40627e-312 -3.16942e+16 -8.86649e+14 -1.30782e+13 -0.0358095 0 -0.197405 -0.0569248 0 0.0735621 -0.0881023 0 -0.0209599 -0.129512 0 -0.166223 0 0 0 0 0 0 0 0 0 0 0 0 0 2.17805 0 0 2.17805 -7.24908e+10
557 0 0 0 0 0 0 4.94066e-324 2.17805 2.40627e-312 -3.16942e+16 -8.86649e+14 -1.30782e+13 -0.0366837 0 -0.197269 -0.0564724 0 0.0737975 -0.067029 0 -0.0209485 -0.104708 0 -0.167224 0 0 0 0 0 0 0 0 0 0 0 0 0 2.17805 0 0 2.17805 -7.24908e+10
558 0 0 0 0 0 0 4.94066e-324 2.17805 2.40627e-312 -3.16942e+16 -8.86649e+14 -1.30782e+13 -0.0372225 0 -0.197192 -0.0560854 0 0.0739414 -0.0454576 0 -0.0210893 -0.0792088 0 -0.16832 0 0 0 0 0 0 0 0 0 0 0 0 0 2.17805 0 0 2.17805 -7.24908e+10
559 0 0 0 0 0 0 4.94066e-324 2.17805 2.40627e-312 -3.16942e+16 -8.86649e+14 -1.30782e+13 -0.0377477 0 -0.197127 -0.0557397 0 0.074065 -0.0232996 0 -0.0214244 -0.0528242 0 -0.169561 0 0 0 0 0 0 0 0 0 0 0 0 0 2.17805 0 0 2.17805 -7.24908e+10
560 0 0 0 0 0 0 4.94066e-324 2.17805 2.40627e-312 -3.16942e+16 -8.86649e+14 -1.30782e+13 -0.0382916 0 -0.197057 -0.0554122 0 0.0741919 -0.000544638 0 -0.0219782 -0.0255091 0 -0.170951 0 0 0 0 0 0 0 0 0 0 0 0 0 2.17805 0 0 2.17805 -7.24908e+10
561 0 0 0 0 0 0 4.94066e-324 2.17805 2.40627e-312 -3.16942e+16 -8.86649e+14 -1.30782e+13 -0.0388866 0 -0.196969 -0.0550967 0 0.0743357 0.022752 0 -0.0227242 0.00264804 0 -0.17243 0 0 0 0 0 0 0 0 0 0 0 0 0 2.17805 0 0 2.17805 -7.24908e+10
562 0 0 0 0 0 0 4.94066e-324 2.17805 2.40627e-312 -3.16942e+16 -8.86649e+14 -1.30782e+13 -0.0394954 0 -0.196869 -0.0547962 0 0.0744881 0.0464702 0 -0.0235976 0.0314265 0 -0.173897 0 0 0 0 0 0 0 0 0 0 0 0 0 2.17805 0 0 2.17805 -7.24908e+10
563 0 0 0 0 0 0 4.94066e-324 2.17805 2.40627e-312 -3.16942e+16 -8.86649e+14 -1.30782e+13 -0.0401427 0 -0.196746 -0.0545077 0 0.0746629 0.0704229 0 -0.0245278 0.0604829 0 -0.17525 0 0 0 0 0 0 0 0 0 0 0 0 0 2.17805 0 0 2.17805 -7.24908e+10
564 0 0 0 0 0 0 4.94066e-324 2.17805 2.40627e-312 -3.16942e+16 -8.86649e+14 -1.30782e+13 -0.0408935 0 -0.196579 -0.0542282 0 0.0748824 0.094366 0 -0.0254451 0.0893861 0 -0.176413 0 0 0 0 0 0 0 0 0 0 0 0 0 2.17805 0 0 2.17805 -7.24908e+10
565 0 0 0 0 0 0 4.94066e-324 2.17805 2.40627e-312 -3.16942e+16 -8.86649e+14 -1.30782e+13 -0.0417331 0 -0.196369 -0.0539589 0 0.0751439 0.117991 0 -0.02628 0.117594 0 -0.17733 0 0 0 0 0 0 0 0 0 0 0 0 0 2.17805 0 0 2.17805 -7.24908e+10
566 0 0 0 0 0 0 4.94066e-324 2.17805 2.40627e-312 -3.16942e+16 -8.86649e+14 -1.30782e+13 -0.0426069 0 -0.196123 -0.0536993 0 0.0754392 0.141026 0 -0.0269606 0.144673 0 -0.177967 0 0 0 0 0 0 0 0 0 0 0 0 0 2.17805 0 0 2.17805 -7.24908e+10
567 0 0 0 0 0 0 4.94066e-324 2.17805 2.40627e-312 -3.16942e+16 -8.86649e+14 -1.30782e+13 -0.0435219 0 -0.195832 -0.0534393 0 0.0757753 0.163318 0 -0.0274313 0.170468 0 -0.178312 0 0 0 0 0 0 0 0 0 0 0 0 0 2.17805 0 0 2.17805 -7.24908e+10
568 0 0 0 0 0 0 4.94066e-324 2.17805 2.40627e-312 -3.16942e+16 -8.86649e+14 -1.30782e+13 -0.0445204 0 -0.195485 -0.0531713 0 0.0761653 0.184723 0 -0.0276933 0.194872 0 -0.178402 0 0 0 0 0 0 0 0 0 0 0 0 0 2.17805 0 0 2.17805 -7.24908e+10
569 0 0 0 0 0 0 4.94066e-324 2.17805 2.40627e-312 -3.16942e+16 -8.86649e+14 -1.30782e+13 -0.0456053 0 -0.195079 -0.0528887 0 0.0766112 0.205079 0 -0.0277878 0.217737 0 -0.178307 0 0 0 0 0 0 0 0 0 0 0 0 0 2.17805 0 0 2.17805 -7.24908e+10
570 0 0 0 0 0 0 4.94066e-324 2.17805 2.40627e-312 -3.16942e+16 -8.86649e+14 -1.30782e+13 -0.0467265 0 -0.194627 -0.052587 0 0.0770979 0.224282 0 -0.0277754 0.238997 0 -0.178107 0 0 0 0 0 0 0 0 0 0 0 0 0 2.17805 0 0 2.17805 -7.24908e+10
571 0 0 0 0 0 0 4.94066e-324 2.17805 2.40627e-312 -3.16942e+16 -8.86649e+14 -1.30782e+13 -0.0478666 0 -0.194133 -0.0522805 0 0.0776192 0.242275 0 -0.0277495 0.258669 0 -0.177907 0 0 0 0 0 0 0 0 0 0 0 0 0 2.17805 0 0 2.17805 -7.24908e+10
572 0 0 0 0 0 0 4.94066e-324 2.17805 2.40627e-312 -3.16942e+16 -8.86649e+14 -1.30782e+13 -0.0491001 0 -0.193574 -0.0519809 0 0.0781995 0.258993 0 -0.0278306 0.276719 0 -0.177837 0 0 0 0 0 0 0 0 0 0 0 0 0 2.17805 0 0 2.17805 -7.24908e+10
573 0 0 0 0 0 0 4.94066e-324 2.17805 2.40627e-312 -3.16942e+16 -8.86649e+14 -1.30782e+13 -0.050485 0 -0.192926 -0.0516802 0 0.0788596 0.274308 0 -0.0281586 0.292958 0 -0.178053 0 0 0 0 0 0 0 0 0 0 0 0 0 2.17805 0 0 2.17805 -7.24908e+10
574 0 0 0 0 0 0 4.94066e-324 2.17805 2.40627e-312 -3.16942e+16 -8.86649e+14 -1.30782e+13 -0.051975 0 -0.192197 -0.0513685 0 0.0795904 0.288115 0 -0.0288904 0.307216 0 -0.178728 0 0 0 0 0 0 0 0 0 0 0 0 0 2.17805 0 0 2.17805 -7.24908e+10
575 0 0 0 0 0 0 4.94066e-324 2.17805 2.40627e-312 -3.16942e+16 -8.86649e+14 -1.30782e+13 -0.0535502 0 -0.19138 -0.0510342 0 0.080397 0.300394 0 -0.0301903 0.319484 0 -0.180029 0 0 0 0 0 0 0 0 0 0 0 0 0 2.17805 0 0 2.17805 -7.24908e+10
576 0 0 0 0 0 0 4.94066e-324 2.17805 2.40627e-312 -3.16942e+16 -8.86649e+14 -1.30782e+13 -0.055279 0 -0.19044 -0.0506742 0 0.0813089 0.311178 0 -0.0322068 0.329873 0 -0.182095 0 0 0 0 0 0 0 0 0 0 0 0 0 2.17805 0 0 2.17805 -7.24908e+10
577 0 0 0 0 0 0 4.94066e-324 2.17805 2.40627e-312 -3.16942e+16 -8.86649e+14 -1.30782e+13 -0.0572365 0 -0.189352 -0.0502935 0 0.0823475 0.320505 0 -0.0350572 0.338532 0 -0.185028 0 0 0 0 0 0 0 0 0 0 0 0 0 2.17805 0 0 2.17805 -7.24908e+10
578 0 0 0 0 0 0 4.94066e-324 2.17805 2.40627e-312 -3.16942e+16 -8.86649e+14 -1.30782e+13 -0.0594573 0 -0.188093 -0.0498826 0 0.0835264 0.328407 0 -0.0388204 0.345613 0 -0.188887 0 0 0 0 0 0 0 0 0 0 0 0 0 2.17805 0 0 2.17805 -7.24908e+10
579 0 0 0 0 0 0 4.94066e-324 2.17805 2.40627e-312 -3.16942e+16 -8.86649e+14 -1.30782e+13 -0.0619488 0 -0.18664 -0.0494389 0 0.0848604 0.334929 0 -0.0435343 0.351299 0 -0.193695 0 0 0 0 0 0 0 0 0 0 0 0 0 2.17805 0 0 2.17805 -7.24908e+10
580 0 0 0 0 0 0 4.94066e-324 2.17805 2.40627e-312 -3.16942e+16 -8.86649e+14 -1.30782e+13 -0.0647441 0 -0.18495 -0.0489667 0 0.0863802 0.340024 0 -0.0491873 0.355604 0 -0.199432 0 0 0 0 0 0 0 0 0 0 0 0 0 2.17805 0 0 2.17805 -7.24908e+10
581 0 0 0 0 0 0 4.94066e-324 2.17805 2.40627e-312 -3.16942e+16 -8.86649e+14 -1.30782e+13 -0.0678865 0 -0.18297 -0.0484401 0 0.0881219 0.343448 0 -0.0557053 0.358133 0 -0.20604 0 0 0 0 0 0 0 0 0 0 0 0 0 2.17805 0 0 2.17805 -7.24908e+10
582 0 0 0 0 0 0 4.94066e-324 2.17805 2.40627e-312 -3.16942e+16 -8.86649e+14 -1.30782e+13 -0.0713697 0 -0.180654 -0.0478025 0 0.0901103 0.344449 0 -0.062733 0.357116 0 -0.213251 0 0 0 0 0 0 0 0 0 0 0 0 0 2.17805 0 0 2.17805 -7.24908e+10
583 0 0 0 0 0 0 4.94066e-324 2.17805 2.40627e-312 -3.16942e+16 -8.86649e+14 -1.30782e+13 -0.0751675 0 -0.177929 -0.0469746 0 0.0923935 0.344119 0 -0.0695419 0.354331 0 -0.220246 0 0 0 0 0 0 0 0 0 0 0 0 0 2.17805 0 0 2.17805 -7.24908e+10
584 0 0 0 0 0 0 4.94066e-324 2.17805 2.40627e-312 -3.16942e+16 -8.86649e+14 -1.30782e+13 -0.0792972 0 -0.174681 -0.0458528 0 0.0950417 0.342648 0 -0.0753213 0.349823 0 -0.226201 0 0 0 0 0 0 0 0 0 0 0 0 0 2.17805 0 0 2.17805 -7.24908e+10
585 0 0 0 0 0 0 4.94066e-324 2.17805 2.40627e-312 -3.16942e+16 -8.86649e+14 -1.30782e+13 -0.0837772 0 -0.170806 -0.0443183 0 0.0981022 0.340889 0 -0.0795266 0.344783 0 -0.230526 0 0 0 0 0 0 0 0 0 0 0 0 0 2.17805 0 0 2.17805 -7.24908e+10
586 0 0 0 0 0 0 4.94066e-324 2.17805 2.40627e-312 -3.16942e+16 -8.86649e+14 -1.30782e+13 -0.0885503 0 -0.166274 -0.0423077 0 0.101551 0.339187 0 -0.0819145 0.339522 0 -0.232964 0 0 0 0 0 0 0 0 0 0 0 0 0 2.17805 0 0 2.17805 -7.24908e+10
587 0 0 0 0 0 0 4.94066e-324 2.17805 2.40627e-312 -3.16942e+16 -8.86649e+14 -1.30782e+13 -0.0934965 0 -0.161121 -0.0398399 0 0.105318 0.338347 0 -0.0826572 0.335532 0 -0.233681 0 0 0 0 0 0 0 0 0 0 0 0 0 2.17805 0 0 2.17805 -7.24908e+10
588 0 0 0 0 0 0 4.94066e-324 2.17805 2.40627e-312 -3.16942e+16 -8.86649e+14 -1.30782e+13 -0.0985265 0 -0.155368 -0.0369928 0 0.109363 0.338342 0 -0.0822042 0.332925 0 -0.233157 0 0 0 0 0 0 0 0 0 0 0 0 0 2.17805 0 0 2.17805 -7.24908e+10
589 0 0 0 0 0 0 4.94066e-324 2.17805 2.40627e-312 -3.16942e+16 -8.86649e+14 -1.30782e+13 -0.103449 0 -0.149309 -0.0339447 0 0.113442 0.339436 0 -0.0813677 0.332611 0 -0.232263 0 0 0 0 0 0 0 0 0 0 0 0 0 2.17805 0 0 2.17805 -7.24908e+10
590 0 0 0 0 0 0 4.94066e-324 2.17805 2.40627e-312 -3.16942e+16 -8.86649e+14 -1.30782e+13 -0.108104 0 -0.14321 -0.0308586 0 0.11737 0.340373 0 -0.0807615 0.332365 0 -0.231599 0 0 0 0 0 0 0 0 0 0 0 0 0 2.17805 0 0 2.17805 -7.24908e+10
591 0 0 0 0 0 0 4.94066e-324 2.17805 2.40627e-312 -3.16942e+16 -8.86649e+14 -1.30782e+13 -0.112437 0 -0.137212 -0.0278711 0 0.121085 0.341354 0 -0.0807496 0.332738 0 -0.231554 0 0 0 0 0 0 0 0 0 0 0 0 0 2.17805 0 0 2.17805 -7.24908e+10
592 0 0 0 0 0 0 4.94066e-324 2.17805 2.40627e-312 -3.16942e+16 -8.86649e+14 -1.30782e+13 -0.116462 0 -0.131395 -0.0250111 0 0.124546 0.342152 0 -0.0812401 0.333518 0 -0.232043 0 0 0 0 0 0 0 0 0 0 0 0 0 2.17805 0 0 2.17805 -7.24908e+10
593 0 0 0 0 0 0 4.94066e-324 2.17805 2.40627e-312 -3.16942e+16 -8.86649e+14 -1.30782e+13 -0.120365 0 -0.125562 -0.0221946 0 0.127878 0.342584 0 -0.0819886 0.334273 0 -0.23281 0 0 0 0 0 0 0 0 0 0 0 0 0 2.17805 0 0 2.17805 -7.24908e+10
594 0 0 0 0 0 0 4.94066e-324 2.17805 2.40627e-312 -3.16942e+16 -8.86649e+14 -1.30782e+13 -0.124233 0 -0.11949 -0.0192617 0 0.131209 0.342621 0 -0.0827473 0.334703 0 -0.23359 0 0 0 0 0 0 0 0 0 0 0 0 0 2.17805 0 0 2.17805 -7.24908e+10
595 0 0 0 0 0 0 4.94066e-324 2.17805 2.40627e-312 -3.16942e+16 -8.86649e+14 -1.30782e+13 -0.128059 0 -0.112973 -0.0160713 0 0.134671 0.342324 0 -0.0833616 0.334731 0 -0.234221 0 0 0 0 0 0 0 0 0 0 0 0 0 2.17805 0 0 2.17805 -7.24908e+10
596 0 0 0 0 0 0 4.94066e-324 2.17805 2.40627e-312 -3.16942e+16 -8.86649e+14 -1.30782e+13 -0.131855 0 -0.105699 -0.012459 0 0.13846 0.341768 0 -0.0837615 0.334365 0 -0.23463 0 0 0 0 0 0 0 0 0 0 0 0 0 2.17805 0 0 2.17805 -7.24908e+10
597 0 0 0 0 0 0 4.94066e-324 2.17805 2.40627e-312 -3.16942e+16 -8.86649e+14 -1.30782e+13 -0.135554 0 -0.0975561 -0.00837113 0 0.142638 0.341098 0 -0.0839651 0.333783 0 -0.234838 0 0 0 0 0 0 0 0 0 0 0 0 0 2.17805 0 0 2.17805 -7.24908e+10
598 0 0 0 0 0 0 4.94066e-324 2.17805 2.40627e-312 -3.16942e+16 -8.86649e+14 -1.30782e+13 -0.138932 0 -0.0887348 -0.00383327 0 0.147098 0.340499 0 -0.0840505 0.333259 0 -0.234927 0 0 0 0 0 0 0 0 0 0 0 0 0 2.17805 0 0 2.17805 -7.24908e+10
599 0 0 0 0 0 0 4.94066e-324 2.17805 2.40627e-312 -3.16942e+16 -8.86649e+14 -1.30782e+13 -0.141719 0 -0.0794664 0.00106897 0 0.151792 0.340068 0 -0.0840869 0.332954 0 -0.234969 0 0 0 0 0 0 0 0 0 0 0 0 0 2.17805 0 0 2.17805 -7.24908e+10
600 0 0 0 0 0 0 4.94066e-324 2.17805 2.40627e-312 -3.16942e+16 -8.86649e+14 -1.30782e+13 -0.143553 0 -0.0702868 0.00622063 0 0.15651 0.339844 0 -0.0841215 0.332938 0 -0.235013 0 0 0 0 0 0 0 0 0 0 0 0 0 2.17805 0 0 2.17805 -7.24908e+10
601 0 0 0 0 0 0 4.94066e-324 2.17805 2.40627e-312 -3.16942e+16 -8.86649e+14 -1.30782e+13 -0.144201 0 -0.0616272 0.0115252 0 0.161125 0.339792 0 -0.0841706 0.333151 0 -0.235075 0 0 0 0 0 0 0 0 0 0 0 0 0 2.17805 0 0 2.17805 -7.24908e+10
602 0 0 0 0 0 0 4.94066e-324 2.17805 2.40627e-312 -3.16942e+16 -8.86649e+14 -1.30782e+13 -0.143407 0 -0.0539784 0.0168789 0 0.165515 0.339796 0 -0.0842168 0.333383 0 -0.235131 0 0 0 0 0 0 0 0 0 0 0 0 0 2.17805 0 0 2.17805 -7.24908e+10
603 0 0 0 0 0 0 4.94066e-324 2.17805 2.40627e-312 -3.16942e+16 -8.86649e+14 -1.30782e+13 -0.140905 0 -0.0478677 0.0221725 0 0.169559 0.339755 0 -0.0842323 0.33346 0 -0.235151 0 0 0 0 0 0 0 0 0 0 0 0 0 2.17805 0 0 2.17805 -7.24908e+10
604 0 0 0 0 0 0 4.94066e-324 2.17805 2.40627e-312 -3.16942e+16 -8.86649e+14 -1.30782e+13 -0.136497 0 -0.0437282 0.0274329 0 0.173057 0.339625 0 -0.0842036 0.333324 0 -0.235122 0 0 0 0 0 0 0 0 0 0 0 0 0 2.17805 0 0 2.17805 -7.24908e+10
605 0 0 0 0 0 0 4.94066e-324 2.17805 2.40627e-312 -3.16942e+16 -8.86649e+14 -1.30782e+13 -0.130171 0 -0.04163 0.0327221 0 0.175936 0.339393 0 -0.0841274 0.332964 0 -0.235041 0 0 0 0 0 0 0 0 0 0 0 0 0 2.17805 0 0 2.17805 -7.24908e+10
606 0 0 0 0 0 0 4.94066e-324 2.17805 2.40627e-312 -3.16942e+16 -8.86649e+14 -1.30782e+13 -0.121971 0 -0.0414638 0.0381808 0 0.178127 0.339087 0 -0.084008 0.332442 0 -0.234912 0 0 0 0 0 0 0 0 0 0 0 0 0 2.17805 0 0 2.17805 -7.24908e+10
607 0 0 0 0 0 0 4.94066e-324 2.17805 2.40627e-312 -3.16942e+16 -8.86649e+14 -1.30782e+13 -0.112013 0 -0.0429515 0.0439718 0 0.179619 0.33875 0 -0.0838551 0.33183 0 -0.234747 0 0 0 0 0 0 0 0 0 0 0 0 0 2.17805 0 0 2.17805 -7.24908e+10
608 0 0 0 0 0 0 4.94066e-324 2.17805 2.40627e-312 -3.16942e+16 -8.86649e+14 -1.30782e+13 -0.100458 0 -0.0457354 0.0502961 0 0.180411 0.338431 0 -0.0836748 0.331209 0 -0.234552 0 0 0 0 0 0 0 0 0 0 0 0 0 2.17805 0 0 2.17805 -7.24908e+10
609 0 0 0 0 0 0 4.94066e-324 2.17805 2.40627e-312 -3.16942e+16 -8.86649e+14 -1.30782e+13 -0.0876246 0 -0.049277 0.0573402 0 0.180623 0.338201 0 -0.0834781 0.330685 0 -0.234341 0 0 0 0 0 0 0 0 0 0 0 0 0 2.17805 0 0 2.17805 -7.24908e+10
610 0 0 0 0 0 0 4.94066e-324 2.17805 2.40627e-312 -3.16942e+16 -8.86649e+14 -1.30782e+13 -0.0738253 0 -0.053078 0.0652682 0 0.180421 0.338064 0 -0.0832653 0.330237 0 -0.234112 0 0 0 0 0 0 0 0 0 0 0 0 0 2.17805 0 0 2.17805 -7.24908e+10
611 0 0 0 0 0 0 4.94066e-324 2.17805 2.40627e-312 -3.16942e+16 -8.86649e+14 -1.30782e+13 -0.0593422 0 -0.0567131 0.0741248 0 0.180047 0.338009 0 -0.083023 0.329829 0 -0.233851 0 0 0 0 0 0 0 0 0 0 0 0 0 2.17805 0 0 2.17805 -7.24908e+10
612 0 0 0 0 0 0 4.94066e-324 2.17805 2.40627e-312 -3.16942e+16 -8.86649e+14 -1.30782e+13 -0.0442916 0 -0.0600359 0.0839394 0 0.179601 0.338056 0 -0.0827547 0.32949 0 -0.233562 0 0 0 0 0 0 0 0 0 0 0 0 0 2.17805 0 0 2.17805 -7.24908e+10
613 0 0 0 0 0 0 4.94066e-324 2.17805 2.40627e-312 -3.16942e+16 -8.86649e+14 -1.30782e+13 -0.0287101 0 -0.0629981 0.0946639 0 0.179175 0.338186 0 -0.0824774 0.329196 0 -0.23326 0 0 0 0 0 0 0 0 0 0 0 0 0 2.17805 0 0 2.17805 -7.24908e+10
614 0 0 0 0 0 0 4.94066e-324 2.17805 2.40627e-312 -3.16942e+16 -8.86649e+14 -1.30782e+13 -0.0125557 0 -0.0656224 0.106216 0 0.178841 0.33836 0 -0.0822012 0.328901 0 -0.232955 0 0 0 0 0 0 0 0 0 0 0 0 0 2.17805 0 0 2.17805 -7.24908e+10
615 0 0 0 0 0 0 4.94066e-324 2.17805 2.40627e-312 -3.16942e+16 -8.86649e+14 -1.30782e+13 0.0042763 0 -0.0680055 0.118489 0 0.178621 0.338534 0 -0.081931 0.328559 0 -0.232651 0 0 0 0 0 0 0 0 0 0 0 0 0 2.17805 0 0 2.17805 -7.24908e+10
616 0 0 0 0 0 0 4.94066e-324 2.17805 2.40627e-312 -3.16942e+16 -8.86649e+14 -1.30782e+13 0.0219197 0 -0.0702923 0.131359 0 0.178489 0.338674 0 -0.0816679 0.328145 0 -0.232351 0 0 0 0 0 0 0 0 0 0 0 0 0 2.17805 0 0 2.17805 -7.24908e+10
617 0 0 0 0 0 0 4.94066e-324 2.17805 2.40627e-312 -3.16942e+16 -8.86649e+14 -1.30782e+13 0.0404404 0 -0.0725847 0.144726 0 0.1784 0.338777 0 -0.0814137 0.327676 0 -0.232055 0 0 0 0 0 0 0 0 0 0 0 0 0 2.17805 0 0 2.17805 -7.24908e+10
618 0 0 0 0 0 0 4.94066e-324 2.17805 2.40627e-312 -3.16942e+16 -8.86649e+14 -1.30782e+13 0.0598852 0 -0.0749686 0.158521 0 0.17829 0.338844 0 -0.081162 0.327163 0 -0.23176 0 0 0 0 0 0 0 0 0 0 0 0 0 2.17805 0 0 2.17805 -7.24908e+10
619 0 0 0 0 0 0 4.94066e-324 2.17805 2.40627e-312 -3.16942e+16 -8.86649e+14 -1.30782e+13 0.0802743 0 -0.0775071 0.172709 0 0.17808 0.33888 0 -0.0808911 0.326622 0 -0.231443 0 0 0 0 0 0 0 0 0 0 0 0 0 2.17805 0 0 2.17805 -7.24908e+10
620 0 0 0 0 0 0 4.94066e-324 2.17805 2.40627e-312 -3.16942e+16 -8.86649e+14 -1.30782e+13 0.101512 0 -0.080196 0.187291 0 0.177701 0.338904 0 -0.0805898 0.326086 0 -0.231095 0 0 0 0 0 0 0 0 0 0 0 0 0 2.17805 0 0 2.17805 -7.24908e+10
621 0 0 0 0 0 0 4.94066e-324 2.17805 2.40627e-312 -3.16942e+16 -8.86649e+14 -1.30782e+13 0.123527 0 -0.0830592 0.202281 0 0.177069 0.338915 0 -0.0802576 0.325536 0 -0.230714 0 0 0 0 0 0 0 0 0 0 0 0 0 2.17805 0 0 2.17805 -7.24908e+10
622 0 0 0 0 0 0 4.94066e-324 2.17805 2.40627e-312 -3.16942e+16 -8.86649e+14 -1.30782e+13 0.146376 0 -0.0862033 0.217679 0 0.176065 0.338871 0 -0.0798914 0.324885 0 -0.230292 0 0 0 0 0 0 0 0 0 0 0 0 0 2.17805 0 0 2.17805 -7.24908e+10
623 0 0 0 0 0 0 4.94066e-324 2.17805 2.40627e-312 -3.16942e+16 -8.86649e+14 -1.30782e+13 0.17013 0 -0.0897351 0.233491 0 0.174565 0.338733 0 -0.0794938 0.324056 0 -0.229829 0 0 0 0 0 0 0 0 0 0 0 0 0 2.17805 0 0 2.17805 -7.24908e+10
624 0 0 0 0 0 0 4.94066e-324 2.17805 2.40627e-312 -3.16942e+16 -8.86649e+14 -1.30782e+13 0.194847 0 -0.0937223 0.249714 0 0.17247 0.33849 0 -0.0790709 0.323026 0 -0.229327 0 0 0 0 0 0 0 0 0 0 0 0 0 2.17805 0 0 2.17805 -7.24908e+10
625 0 0 0 0 0 0 4.94066e-324 2.17805 2.40627e-312 -3.16942e+16 -8.86649e+14 -1.30782e+13 0.220585 0 -0.0981913 0.266341 0 0.169718 0.338131 0 -0.078625 0.321776 0 -0.228787 0 0 0 0 0 0 0 0 0 0 0 0 0 2.17805 0 0 2.17805 -7.24908e+10
626 0 0 0 0 0 0 4.94066e-324 2.17805 2.40627e-312 -3.16942e+16 -8.86649e+14 -1.30782e+13 0.247338 0 -0.103109 0.283369 0 0.16628 0.33764 0 -0.0781559 0.320288 0 -0.228206 0 0 0 0 0 0 0 0 0 0 0 0 0 2.17805 0 0 2.17805 -7.24908e+10
627 0 0 0 0 0 0 4.94066e-324 2.17805 2.40627e-312 -3.16942e+16 -8.86649e+14 -1.30782e+13 0.275034 0 -0.108388 0.300792 0 0.162177 0.337048 0 -0.0776625 0.318625 0 -0.227585 0 0 0 0 0 0 0 0 0 0 0 0 0 2.17805 0 0 2.17805 -7.24908e+10
628 0 0 0 0 0 0 4.94066e-324 2.17805 2.40627e-312 -3.16942e+16 -8.86649e+14 -1.30782e+13 0.303425 0 -0.113873 0.318597 0 0.157492 0.336393 0 -0.0771429 0.316851 0 -0.226923 0 0 0 0 0 0 0 0 0 0 0 0 0 2.17805 0 0 2.17805 -7.24908e+10
629 0 0 0 0 0 0 4.94066e-324 2.17805 2.40627e-312 -3.16942e+16 -8.86649e+14 -1.30782e+13 0.33211 0 -0.119382 0.33678 0 0.152367 0.33568 0 -0.0765882 0.314974 0 -0.226212 0 0 0 0 0 0 0 0 0 0 0 0 0 2.17805 0 0 2.17805 -7.24908e+10
630 0 0 0 0 0 0 4.94066e-324 2.17805 2.40627e-312 -3.16942e+16 -8.86649e+14 -1.30782e+13 0.360733 0 -0.124789 0.355303 0 0.146945 0.334892 0 -0.0759812 0.31295 0 -0.225429 0 0 0 0 0 0 0 0 0 0 0 0 0 2.17805 0 0 2.17805 -7.24908e+10
631 0 0 0 0 0 0 4.94066e-324 2.17805 2.40627e-312 -3.16942e+16 -8.86649e+14 -1.30782e+13 0.388945 0 -0.130014 0.374045 0 0.141366 0.333997 0 -0.075301 0.310701 0 -0.224544 0 0 0 0 0 0 0 0 0 0 0 0 0 2.17805 0 0 2.17805 -7.24908e+10
632 0 0 0 0 0 0 4.94066e-324 2.17805 2.40627e-312 -3.16942e+16 -8.86649e+14 -1.30782e+13 0.416379 0 -0.135001 0.392865 0 0.135768 0.332994 0 -0.0745317 0.308209 0 -0.223535 0 0 0 0 0 0 0 0 0 0 0 0 0 2.17805 0 0 2.17805 -7.24908e+10
633 0 0 0 0 0 0 4.94066e-324 2.17805 2.40627e-312 -3.16942e+16 -8.86649e+14 -1.30782e+13 0.442795 0 -0.139756 0.411599 0 0.130236 0.331883 0 -0.0736552 0.305465 0 -0.222377 0 0 0 0 0 0 0 0 0 0 0 0 0 2.17805 0 0 2.17805 -7.24908e+10
634 0 0 0 0 0 0 4.94066e-324 2.17805 2.40627e-312 -3.16942e+16 -8.86649e+14 -1.30782e+13 0.468025 0 -0.144326 0.430025 0 0.124793 0.330655 0 -0.0726553 0.302445 0 -0.221048 0 0 0 0 0 0 0 0 0 0 0 0 0 2.17805 0 0 2.17805 -7.24908e+10
635 0 0 0 0 0 0 4.94066e-324 2.17805 2.40627e-312 -3.16942e+16 -8.86649e+14 -1.30782e+13 0.491922 0 -0.148772 0.4479 0 0.119427 0.329323 0 -0.0715292 0.299176 0 -0.21954 0 0 0 0 0 0 0 0 0 0 0 0 0 2.17805 0 0 2.17805 -7.24908e+10
636 0 0 0 0 0 0 4.94066e-324 2.17805 2.40627e-312 -3.16942e+16 -8.86649e+14 -1.30782e+13 0.514363 0 -0.15317 0.464984 0 0.114095 0.327915 0 -0.0702759 0.295711 0 -0.217853 0 0 0 0 0 0 0 0 0 0 0 0 0 2.17805 0 0 2.17805 -7.24908e+10
637 0 0 0 0 0 0 4.94066e-324 2.17805 2.40627e-312 -3.16942e+16 -8.86649e+14 -1.30782e+13 0.535145 0 -0.157607 0.481082 0 0.10875 0.326436 0 -0.0688909 0.292066 0 -0.215979 0 0 0 0 0 0 0 0 0 0 0 0 0 2.17805 0 0 2.17805 -7.24908e+10
638 0 0 0 0 0 0 4.94066e-324 2.17805 2.40627e-312 -3.16942e+16 -8.86649e+14 -1.30782e+13 0.553956 0 -0.162181 0.49605 0 0.103367 0.324872 0 -0.0673656 0.288205 0 -0.213898 0 0 0 0 0 0 0 0 0 0 0 0 0 2.17805 0 0 2.17805 -7.24908e+10
639 0 0 0 0 0 0 4.94066e-324 2.17805 2.40627e-312 -3.16942e+16 -8.86649e+14 -1.30782e+13 0.570376 0 -0.16698 0.50975 0 0.0979609 0.323211 0 -0.0656765 0.284085 0 -0.211571 0 0 0 0 0 0 0 0 0 0 0 0 0 2.17805 0 0 2.17805 -7.24908e+10
640 0 0 0 0 0 0 4.94066e-324 2.17805 2.40627e-312 -3.16942e+16 -8.86649e+14 -1.30782e+13 0.583992 0 -0.172084 0.522065 0 0.0925549 0.321439 0 -0.0637851 0.279666 0 -0.208944 0 0 0 0 0 0 0 0 0 0 0 0 0 2.17805 0 0 2.17805 -7.24908e+10
641 0 0 0 0 0 0 4.94066e-324 2.17805 2.40627e-312 -3.16942e+16 -8.86649e+14 -1.30782e+13 0.594581 0 -0.177581 0.532932 0 0.0871232 0.319552 0 -0.061657 0.274918 0 -0.205962 0 0 0 0 0 0 0 0 0 0 0 0 0 2.17805 0 0 2.17805 -7.24908e+10
642 0 0 0 0 0 0 4.94066e-324 2.17805 2.40627e-312 -3.16942e+16 -8.86649e+14 -1.30782e+13 0.602122 0 -0.183538 0.542337 0 0.0815936 0.317569 0 -0.0592763 0.269855 0 -0.202592 0 0 0 0 0 0 0 0 0 0 0 0 0 2.17805 0 0 2.17805 -7.24908e+10
643 0 0 0 0 0 0 4.94066e-324 2.17805 2.40627e-312 -3.16942e+16 -8.86649e+14 -1.30782e+13 0.607323 0 -0.189756 0.550027 0 0.0759245 0.315516 0 -0.0566287 0.264495 0 -0.198801 0 0 0 0 0 0 0 0 0 0 0 0 0 2.17805 0 0 2.17805 -7.24908e+10
644 0 0 0 0 0 0 4.94066e-324 2.17805 2.40627e-312 -3.16942e+16 -8.86649e+14 -1.30782e+13 0.61063 0 -0.195653 0.555617 0 0.0705091 0.313384 0 -0.0536768 0.258797 0 -0.194518 0 0 0 0 0 0 0 0 0 0 0 0 0 2.17805 0 0 2.17805 -7.24908e+10
645 0 0 0 0 0 0 4.94066e-324 2.17805 2.40627e-312 -3.16942e+16 -8.86649e+14 -1.30782e+13 0.612276 0 -0.200622 0.559351 0 0.065963 0.311186 0 -0.0503662 0.25274 0 -0.189651 0 0 0 0 0 0 0 0 0 0 0 0 0 2.17805 0 0 2.17805 -7.24908e+10
646 0 0 0 0 0 0 4.94066e-324 2.17805 2.40627e-312 -3.16942e+16 -8.86649e+14 -1.30782e+13 0.612831 0 -0.204241 0.561882 0 0.0627294 0.308988 0 -0.0466575 0.246385 0 -0.184124 0 0 0 0 0 0 0 0 0 0 0 0 0 2.17805 0 0 2.17805 -7.24908e+10
647 0 0 0 0 0 0 4.94066e-324 2.17805 2.40627e-312 -3.16942e+16 -8.86649e+14 -1.30782e+13 0.612783 0 -0.206292 0.563781 0 0.0610425 0.306876 0 -0.0425237 0.23984 0 -0.177883 0 0 0 0 0 0 0 0 0 0 0 0 0 2.17805 0 0 2.17805 -7.24908e+10
648 0 0 0 0 0 0 4.94066e-324 2.17805 2.40627e-312 -3.16942e+16 -8.86649e+14 -1.30782e+13 0.612275 0 -0.206795 0.565356 0 0.0609128 0.304906 0 -0.0379387 0.233183 0 -0.170874 0 0 0 0 0 0 0 0 0 0 0 0 0 2.17805 0 0 2.17805 -7.24908e+10
649 0 0 0 0 0 0 4.94066e-324 2.17805 2.40627e-312 -3.16942e+16 -8.86649e+14 -1.30782e+13 0.611508 0 -0.206121 0.566912 0 0.0619834 0.303087 0 -0.0328553 0.226423 0 -0.163004 0 0 0 0 0 0 0 0 0 0 0 0 0 2.17805 0 0 2.17805 -7.24908e+10
650 0 0 0 0 0 0 4.94066e-324 2.17805 2.40627e-312 -3.16942e+16 -8.86649e+14 -1.30782e+13 0.610554 0 -0.204951 0.568671 0 0.0635909 0.301452 0 -0.0272476 0.219635 0 -0.154221 0 0 0 0 0 0 0 0 0 0 0 0 0 2.17805 0 0 2.17805 -7.24908e+10
651 0 0 0 0 0 0 4.94066e-324 2.17805 2.40627e-312 -3.16942e+16 -8.86649e+14 -1.30782e+13 0.609994 0 -0.204052 0.570577 0 0.0648632 0.300087 0 -0.0211274 0.213007 0 -0.144551 0 0 0 0 0 0 0 0 0 0 0 0 0 2.17805 0 0 2.17805 -7.24908e+10
652 0 0 0 0 0 0 4.94066e-324 2.17805 2.40627e-312 -3.16942e+16 -8.86649e+14 -1.30782e+13 0.610075 0 -0.203754 0.572031 0 0.0653585 0.299065 0 -0.0145175 0.206737 0 -0.134065 0 0 0 0 0 0 0 0 0 0 0 0 0 2.17805 0 0 2.17805 -7.24908e+10
653 0 0 0 0 0 0 4.94066e-324 2.17805 2.40627e-312 -3.16942e+16 -8.86649e+14 -1.30782e+13 0.610464 0 -0.204001 0.572778 0 0.0651622 0.298512 0 -0.00747926 0.201129 0 -0.122947 0 0 0 0 0 0 0 0 0 0 0 0 0 2.17805 0 0 2.17805 -7.24908e+10
654 0 0 0 0 0 0 4.94066e-324 2.17805 2.40627e-312 -3.16942e+16 -8.86649e+14 -1.30782e+13 0.611057 0 -0.204625 0.573045 0 0.0644921 0.298713 0 -0.000217173 0.196773 0 -0.111682 0 0 0 0 0 0 0 0 0 0 0 0 0 2.17805 0 0 2.17805 -7.24908e+10
655 0 0 0 0 0 0 4.94066e-324 2.17805 2.40627e-312 -3.16942e+16 -8.86649e+14 -1.30782e+13 0.611799 0 -0.205383 0.573126 0 0.0636399 0.30004 0 0.00689305 0.194371 0 -0.101043 0 0 0 0 0 0 0 0 0 0 0 0 0 2.17805 0 0 2.17805 -7.24908e+10
656 0 0 0 0 0 0 4.94066e-324 2.17805 2.40627e-312 -3.16942e+16 -8.86649e+14 -1.30782e+13 0.612397 0 -0.205991 0.573109 0 0.062943 0.302857 0 0.0133494 0.194563 0 -0.0919524 0 0 0 0 0 0 0 0 0 0 0 0 0 2.17805 0 0 2.17805 -7.24908e+10
657 0 0 0 0 0 0 4.94066e-324 2.17805 2.40627e-312 -3.16942e+16 -8.86649e+14 -1.30782e+13 0.61264 0 -0.206283 0.57306 0 0.0626081 0.307507 0 0.0186135 0.1979 0 -0.0853209 0 0 0 0 0 0 0 0 0 0 0 0 0 2.17805 0 0 2.17805 -7.24908e+10
658 0 0 0 0 0 0 4.94066e-324 2.17805 2.40627e-312 -3.16942e+16 -8.86649e+14 -1.30782e+13 0.612461 0 -0.206235 0.573009 0 0.0626747 0.314271 0 0.022249 0.204765 0 -0.0817923 0 0 0 0 0 0 0 0 0 0 0 0 0 2.17805 0 0 2.17805 -7.24908e+10
659 0 0 0 0 0 0 4.94066e-324 2.17805 2.40627e-312 -3.16942e+16 -8.86649e+14 -1.30782e+13 0.611871 0 -0.205914 0.572939 0 0.0630715 0.323394 0 0.0239626 0.215423 0 -0.0816713 0 0 0 0 0 0 0 0 0 0 0 0 0 2.17805 0 0 2.17805 -7.24908e+10
660 0 0 0 0 0 0 4.94066e-324 2.17805 2.40627e-312 -3.16942e+16 -8.86649e+14 -1.30782e+13 0.610962 0 -0.205424 0.572835 0 0.0636764 0.335039 0 0.0236617 0.229987 0 -0.0848752 0 0 0 0 0 0 0 0 0 0 0 0 0 2.17805 0 0 2.17805 -7.24908e+10
661 0 0 0 0 0 0 4.94066e-324 2.17805 2.40627e-312 -3.16942e+16 -8.86649e+14 -1.30782e+13 0.609908 0 -0.204873 0.572714 0 0.0643581 0.349201 0 0.0215313 0.24827 0 -0.0908479 0 0 0 0 0 0 0 0 0 0 0 0 0 2.17805 0 0 2.17805 -7.24908e+10
662 0 0 0 0 0 0 4.94066e-324 2.17805 2.40627e-312 -3.16942e+16 -8.86649e+14 -1.30782e+13 0.608862 0 -0.204351 0.572594 0 0.0650068 0.365742 0 0.0179948 0.269843 0 -0.0987074 0 0 0 0 0 0 0 0 0 0 0 0 0 2.17805 0 0 2.17805 -7.24908e+10
663 0 0 0 0 0 0 4.94066e-324 2.17805 2.40627e-312 -3.16942e+16 -8.86649e+14 -1.30782e+13 0.607915 0 -0.203891 0.572496 0 0.0655794 0.38439 0 0.0135882 0.294074 0 -0.107486 0 0 0 0 0 0 0 0 0 0 0 0 0 2.17805 0 0 2.17805 -7.24908e+10
664 0 0 0 0 0 0 4.94066e-324 2.17805 2.40627e-312 -3.16942e+16 -8.86649e+14 -1.30782e+13 0.607037 0 -0.203451 0.572454 0 0.0661281 0.404791 0 0.00887002 0.320189 0 -0.116264 0 0 0 0 0 0 0 0 0 0 0 0 0 2.17805 0 0 2.17805 -7.24908e+10
665 0 0 0 0 0 0 4.94066e-324 2.17805 2.40627e-312 -3.16942e+16 -8.86649e+14 -1.30782e+13 0.606087 0 -0.202964 0.572484 0 0.0667394 0.426558 0 0.00429232 0.347466 0 -0.124396 0 0 0 0 0 0 0 0 0 0 0 0 0 2.17805 0 0 2.17805 -7.24908e+10
666 0 0 0 0 0 0 4.94066e-324 2.17805 2.40627e-312 -3.16942e+16 -8.86649e+14 -1.30782e+13 0.60497 0 -0.202399 0.57258 0 0.0674525 0.449375 0 0.000172797 0.375404 0 -0.131525 0 0 0 0 0 0 0 0 0 0 0 0 0 2.17805 0 0 2.17805 -7.24908e+10
667 0 0 0 0 0 0 4.94066e-324 2.17805 2.40627e-312 -3.16942e+16 -8.86649e+14 -1.30782e+13 0.603686 0 -0.201764 0.572725 0 0.068255 0.473007 0 -0.00330472 0.403763 0 -0.137548 0 0 0 0 0 0 0 0 0 0 0 0 0 2.17805 0 0 2.17805 -7.24908e+10
668 0 0 0 0 0 0 4.94066e-324 2.17805 2.40627e-312 -3.16942e+16 -8.86649e+14 -1.30782e+13 0.602302 0 -0.201098 0.572891 0 0.0690944 0.497362 0 -0.00608061 0.432632 0 -0.142558 0 0 0 0 0 0 0 0 0 0 0 0 0 2.17805 0 0 2.17805 -7.24908e+10
669 0 0 0 0 0 0 4.94066e-324 2.17805 2.40627e-312 -3.16942e+16 -8.86649e+14 -1.30782e+13 0.600915 0 -0.20045 0.573068 0 0.0699083 0.522376 0 -0.00817625 0.462189 0 -0.146717 0 0 0 0 0 0 0 0 0 0 0 0 0 2.17805 0 0 2.17805 -7.24908e+10
670 0 0 0 0 0 0 4.94066e-324 2.17805 2.40627e-312 -3.16942e+16 -8.86649e+14 -1.30782e+13 0.599671 0 -0.199882 0.573242 0 0.0706186 0.54796 0 -0.00965742 0.492488 0 -0.150153 0 0 0 0 0 0 0 0 0 0 0 0 0 2.17805 0 0 2.17805 -7.24908e+10
671 0 0 0 0 0 0 4.94066e-324 2.17805 2.40627e-312 -3.16942e+16 -8.86649e+14 -1.30782e+13 0.598692 0 -0.199446 0.573409 0 0.071164 0.573998 0 -0.0106345 0.523466 0 -0.152981 0 0 0 0 0 0 0 0 0 0 0 0 0 2.17805 0 0 2.17805 -7.24908e+10
672 0 0 0 0 0 0 4.94066e-324 2.17805 2.40627e-312 -3.16942e+16 -8.86649e+14 -1.30782e+13 0.597956 0 -0.199133 0.573576 0 0.0715598 0.600399 0 -0.0112305 0.555001 0 -0.155297 0 0 0 0 0 0 0 0 0 0 0 0 0 2.17805 0 0 2.17805 -7.24908e+10
673 0 0 0 0 0 0 4.94066e-324 2.17805 2.40627e-312 -3.16942e+16 -8.86649e+14 -1.30782e+13 0.597294 0 -0.198878 0.573744 0 0.0718879 0.627091 0 -0.0115681 0.586956 0 -0.157189 0 0 0 0 0 0 0 0 0 0 0 0 0 2.17805 0 0 2.17805 -7.24908e+10
674 0 0 0 0 0 0 4.94066e-324 2.17805 2.40627e-312 -3.16942e+16 -8.86649e+14 -1.30782e+13 0.596568 0 -0.198641 0.573902 0 0.0722 0.65408 0 -0.0118166 0.619318 0 -0.158812 0 0 0 0 0 0 0 0 0 0 0 0 0 2.17805 0 0 2.17805 -7.24908e+10
675 0 0 0 0 0 0 4.94066e-324 2.17805 2.40627e-312 -3.16942e+16 -8.86649e+14 -1.30782e+13 0.595752 0 -0.198399 0.574057 0 0.0725218 0.681399 0 -0.0121313 0.652121 0 -0.160317 0 0 0 0 0 0 0 0 0 0 0 0 0 2.17805 0 0 2.17805 -7.24908e+10
676 0 0 0 0 0 0 4.94066e-324 2.17805 2.40627e-312 -3.16942e+16 -8.86649e+14 -1.30782e+13 0.594804 0 -0.198127 0.574223 0 0.072881 0.709057 0 -0.01261 0.685362 0 -0.16179 0 0 0 0 0 0 0 0 0 0 0 0 0 2.17805 0 0 2.17805 -7.24908e+10
677 0 0 0 0 0 0 4.94066e-324 2.17805 2.40627e-312 -3.16942e+16 -8.86649e+14 -1.30782e+13 0.593646 0 -0.197807 0.574403 0 0.0732994 0.737019 0 -0.0132922 0.718985 0 -0.163262 0 0 0 0 0 0 0 0 0 0 0 0 0 2.17805 0 0 2.17805 -7.24908e+10
678 0 0 0 0 0 0 4.94066e-324 2.17805 2.40627e-312 -3.16942e+16 -8.86649e+14 -1.30782e+13 0.592307 0 -0.197429 0.574605 0 0.0737822 0.76518 0 -0.0141809 0.75283 0 -0.164725 0 0 0 0 0 0 0 0 0 0 0 0 0 2.17805 0 0 2.17805 -7.24908e+10
679 0 0 0 0 0 0 4.94066e-324 2.17805 2.40627e-312 -3.16942e+16 -8.86649e+14 -1.30782e+13 0.590891 0 -0.196995 0.574834 0 0.0743182 0.793271 0 -0.0152541 0.78645 0 -0.16615 0 0 0 0 0 0 0 0 0 0 0 0 0 2.17805 0 0 2.17805 -7.24908e+10
680 0 0 0 0 0 0 4.94066e-324 2.17805 2.40627e-312 -3.16942e+16 -8.86649e+14 -1.30782e+13 0.589433 0 -0.196503 0.575097 0 0.0749065 0.820877 0 -0.0164797 0.819144 0 -0.16752 0 0 0 0 0 0 0 0 0 0 0 0 0 2.17805 0 0 2.17805 -7.24908e+10
681 0 0 0 0 0 0 4.94066e-324 2.17805 2.40627e-312 -3.16942e+16 -8.86649e+14 -1.30782e+13 0.587901 0 -0.195932 0.575397 0 0.0755688 0.847631 0 -0.0178378 0.850372 0 -0.168863 0 0 0 0 0 0 0 0 0 0 0 0 0 2.17805 0 0 2.17805 -7.24908e+10
682 0 0 0 0 0 0 4.94066e-324 2.17805 2.40627e-312 -3.16942e+16 -8.86649e+14 -1.30782e+13 0.586267 0 -0.195261 0.575733 0 0.0763227 0.873221 0 -0.0193144 0.879732 0 -0.170224 0 0 0 0 0 0 0 0 0 0 0 0 0 2.17805 0 0 2.17805 -7.24908e+10
683 0 0 0 0 0 0 4.94066e-324 2.17805 2.40627e-312 -3.16942e+16 -8.86649e+14 -1.30782e+13 0.584556 0 -0.194479 0.576113 0 0.0771778 0.897326 0 -0.0209087 0.906804 0 -0.171661 0 0 0 0 0 0 0 0 0 0 0 0 0 2.17805 0 0 2.17805 -7.24908e+10
684 0 0 0 0 0 0 4.94066e-324 2.17805 2.40627e-312 -3.16942e+16 -8.86649e+14 -1.30782e+13 0.582735 0 -0.193557 0.576563 0 0.078161 0.919488 0 -0.022705 0.931122 0 -0.173306 0 0 0 0 0 0 0 0 0 0 0 0 0 2.17805 0 0 2.17805 -7.24908e+10
685 0 0 0 0 0 0 4.94066e-324 2.17805 2.40627e-312 -3.16942e+16 -8.86649e+14 -1.30782e+13 0.580655 0 -0.192438 0.577111 0 0.0793269 0.93948 0 -0.0248347 0.95254 0 -0.175319 0 0 0 0 0 0 0 0 0 0 0 0 0 2.17805 0 0 2.17805 -7.24908e+10
686 0 0 0 0 0 0 4.94066e-324 2.17805 2.40627e-312 -3.16942e+16 -8.86649e+14 -1.30782e+13 0.578226 0 -0.191075 0.577778 0 0.0807125 0.957117 0 -0.027442 0.970986 0 -0.177854 0 0 0 0 0 0 0 0 0 0 0 0 0 2.17805 0 0 2.17805 -7.24908e+10
687 0 0 0 0 0 0 4.94066e-324 2.17805 2.40627e-312 -3.16942e+16 -8.86649e+14 -1.30782e+13 0.575441 0 -0.189421 0.578586 0 0.0823494 0.972293 0 -0.0306691 0.986411 0 -0.181058 0 0 0 0 0 0 0 0 0 0 0 0 0 2.17805 0 0 2.17805 -7.24908e+10
688 0 0 0 0 0 0 4.94066e-324 2.17805 2.40627e-312 -3.16942e+16 -8.86649e+14 -1.30782e+13 0.572275 0 -0.187419 0.579538 0 0.0842719 0.984794 0 -0.0346875 0.998576 0 -0.185108 0 0 0 0 0 0 0 0 0 0 0 0 0 2.17805 0 0 2.17805 -7.24908e+10
689 0 0 0 0 0 0 4.94066e-324 2.17805 2.40627e-312 -3.16942e+16 -8.86649e+14 -1.30782e+13 0.568707 0 -0.185029 0.580636 0 0.0864972 0.994582 0 -0.0396167 1.00744 0 -0.190118 0 0 0 0 0 0 0 0 0 0 0 0 0 2.17805 0 0 2.17805 -7.24908e+10
690 0 0 0 0 0 0 4.94066e-324 2.17805 2.40627e-312 -3.16942e+16 -8.86649e+14 -1.30782e+13 0.564744 0 -0.182226 0.581878 0 0.0890219 1.00166 0 -0.0455243 1.01307 0 -0.196143 0 0 0 0 0 0 0 0 0 0 0 0 0 2.17805 0 0 2.17805 -7.24908e+10
691 0 0 0 0 0 0 4.94066e-324 2.17805 2.40627e-312 -3.16942e+16 -8.86649e+14 -1.30782e+13 0.560418 0 -0.178989 0.583259 0 0.0918375 1.00613 0 -0.0523477 1.01548 0 -0.203108 0 0 0 0 0 0 0 0 0 0 0 0 0 2.17805 0 0 2.17805 -7.24908e+10
692 0 0 0 0 0 0 4.94066e-324 2.17805 2.40627e-312 -3.16942e+16 -8.86649e+14 -1.30782e+13 0.555754 0 -0.175291 0.584795 0 0.0949417 1.00828 0 -0.0595463 1.01493 0 -0.21045 0 0 0 0 0 0 0 0 0 0 0 0 0 2.17805 0 0 2.17805 -7.24908e+10
693 0 0 0 0 0 0 4.94066e-324 2.17805 2.40627e-312 -3.16942e+16 -8.86649e+14 -1.30782e+13 0.550745 0 -0.171068 0.586552 0 0.0983517 1.0088 0 -0.066389 1.01261 0 -0.217391 0 0 0 0 0 0 0 0 0 0 0 0 0 2.17805 0 0 2.17805 -7.24908e+10
694 0 0 0 0 0 0 4.94066e-324 2.17805 2.40627e-312 -3.16942e+16 -8.86649e+14 -1.30782e+13 0.545379 0 -0.166214 0.588651 0 0.102107 1.00814 0 -0.0719686 1.00891 0 -0.223017 0 0 0 0 0 0 0 0 0 0 0 0 0 2.17805 0 0 2.17805 -7.24908e+10
695 0 0 0 0 0 0 4.94066e-324 2.17805 2.40627e-312 -3.16942e+16 -8.86649e+14 -1.30782e+13 0.539695 0 -0.160622 0.591234 0 0.106235 1.00716 0 -0.0758429 1.00491 0 -0.226876 0 0 0 0 0 0 0 0 0 0 0 0 0 2.17805 0 0 2.17805 -7.24908e+10
696 0 0 0 0 0 0 4.94066e-324 2.17805 2.40627e-312 -3.16942e+16 -8.86649e+14 -1.30782e+13 0.53379 0 -0.15419 0.594428 0 0.110747 1.00638 0 -0.0778325 1.00119 0 -0.228793 0 0 0 0 0 0 0 0 0 0 0 0 0 2.17805 0 0 2.17805 -7.24908e+10
697 0 0 0 0 0 0 4.94066e-324 2.17805 2.40627e-312 -3.16942e+16 -8.86649e+14 -1.30782e+13 0.527805 0 -0.146889 0.598302 0 0.115597 1.00626 0 -0.0782984 0.998595 0 -0.229154 0 0 0 0 0 0 0 0 0 0 0 0 0 2.17805 0 0 2.17805 -7.24908e+10
698 0 0 0 0 0 0 4.94066e-324 2.17805 2.40627e-312 -3.16942e+16 -8.86649e+14 -1.30782e+13 0.521912 0 -0.138763 0.602864 0 0.120689 1.00678 0 -0.0777849 0.99723 0 -0.228533 0 0 0 0 0 0 0 0 0 0 0 0 0 2.17805 0 0 2.17805 -7.24908e+10
699 0 0 0 0 0 0 4.94066e-324 2.17805 2.40627e-312 -3.16942e+16 -8.86649e+14 -1.30782e+13 0.516282 0 -0.129924 0.608046 0 0.125905 1.00779 0 -0.0772098 0.997033 0 -0.227876 0 0 0 0 0 0 0 0 0 0 0 0 0 2.17805 0 0 2.17805 -7.24908e+10
700 0 0 0 0 0 0 4.94066e-324 2.17805 2.40627e-312 -3.16942e+16 -8.86649e+14 -1.30782e+13 0.511087 0 -0.120556 0.613713 0 0.131112 1.00886 0 -0.0770984 0.997309 0 -0.227706 0 0 0 0 0 0 0 0 0 0 0 0 0 2.17805 0 0 2.17805 -7.24908e+10
701 0 0 0 0 0 0 4.94066e-324 2.17805 2.40627e-312 -3.16942e+16 -8.86649e+14 -1.30782e+13 0.506489 0 -0.110922 0.619685 0 0.136172 1.00997 0 -0.0776617 0.998299 0 -0.22826 0 0 0 0 0 0 0 0 0 0 0 0 0 2.17805 0 0 2.17805 -7.24908e+10
702 0 0 0 0 0 0 4.94066e-324 2.17805 2.40627e-312 -3.16942e+16 -8.86649e+14 -1.30782e+13 0.50262 0 -0.101261 0.625798 0 0.141012 1.01069 0 -0.0785633 0.999379 0 -0.229189 0 0 0 0 0 0 0 0 0 0 0 0 0 2.17805 0 0 2.17805 -7.24908e+10
703 0 0 0 0 0 0 4.94066e-324 2.17805 2.40627e-312 -3.16942e+16 -8.86649e+14 -1.30782e+13 0.499612 0 -0.091776 0.631922 0 0.145633 1.011 0 -0.0794674 1.0002 0 -0.230131 0 0 0 0 0 0 0 0 0 0 0 0 0 2.17805 0 0 2.17805 -7.24908e+10
704 0 0 0 0 0 0 4.94066e-324 2.17805 2.40627e-312 -3.16942e+16 -8.86649e+14 -1.30782e+13 0.497754 0 -0.0827933 0.637962 0 0.150038 1.01095 0 -0.0801114 1.00054 0 -0.230802 0 0 0 0 0 0 0 0 0 0 0 0 0 2.17805 0 0 2.17805 -7.24908e+10
705 0 0 0 0 0 0 4.94066e-324 2.17805 2.40627e-312 -3.16942e+16 -8.86649e+14 -1.30782e+13 0.497564 0 -0.0749117 0.643845 0 0.154153 1.01058 0 -0.0804008 1.00039 0 -0.231107 0 0 0 0 0 0 0 0 0 0 0 0 0 2.17805 0 0 2.17805 -7.24908e+10
706 0 0 0 0 0 0 4.94066e-324 2.17805 2.40627e-312 -3.16942e+16 -8.86649e+14 -1.30782e+13 0.499621 0 -0.0689154 0.649558 0 0.157773 1.01004 0 -0.08039 0.999976 0 -0.231104 0 0 0 0 0 0 0 0 0 0 0 0 0 2.17805 0 0 2.17805 -7.24908e+10
707 0 0 0 0 0 0 4.94066e-324 2.17805 2.40627e-312 -3.16942e+16 -8.86649e+14 -1.30782e+13 0.50443 0 -0.0654926 0.655212 0 0.160635 1.00944 0 -0.0801661 0.999412 0 -0.230883 0 0 0 0 0 0 0 0 0 0 0 0 0 2.17805 0 0 2.17805 -7.24908e+10
708 0 0 0 0 0 0 4.94066e-324 2.17805 2.40627e-312 -3.16942e+16 -8.86649e+14 -1.30782e+13 0.512372 0 -0.0650272 0.661042 0 0.162495 1.00887 0 -0.0798722 0.998821 0 -0.230588 0 0 0 0 0 0 0 0 0 0 0 0 0 2.17805 0 0 2.17805 -7.24908e+10
709 0 0 0 0 0 0 4.94066e-324 2.17805 2.40627e-312 -3.16942e+16 -8.86649e+14 -1.30782e+13 0.523668 0 -0.0675313 0.667358 0 0.163168 1.00837 0 -0.0795844 0.99827 0 -0.230297 0 0 0 0 0 0 0 0 0 0 0 0 0 2.17805 0 0 2.17805 -7.24908e+10
710 0 0 0 0 0 0 4.94066e-324 2.17805 2.40627e-312 -3.16942e+16 -8.86649e+14 -1.30782e+13 0.538354 0 -0.0726444 0.674488 0 0.162592 1.00796 0 -0.0793423 0.997803 0 -0.230051 0 0 0 0 0 0 0 0 0 0 0 0 0 2.17805 0 0 2.17805 -7.24908e+10
711 0 0 0 0 0 0 4.94066e-324 2.17805 2.40627e-312 -3.16942e+16 -8.86649e+14 -1.30782e+13 0.556183 0 -0.079606 0.68275 0 0.160914 1.00764 0 -0.079131 0.997419 0 -0.229835 0 0 0 0 0 0 0 0 0 0 0 0 0 2.17805 0 0 2.17805 -7.24908e+10
712 0 0 0 0 0 0 4.94066e-324 2.17805 2.40627e-312 -3.16942e+16 -8.86649e+14 -1.30782e+13 0.576588 0 -0.0873738 0.692407 0 0.158502 1.00737 0 -0.0788931 0.99701 0 -0.229588 0 0 0 0 0 0 0 0 0 0 0 0 0 2.17805 0 0 2.17805 -7.24908e+10
713 0 0 0 0 0 0 4.94066e-324 2.17805 2.40627e-312 -3.16942e+16 -8.86649e+14 -1.30782e+13 0.598859 0 -0.0949274 0.703597 0 0.155869 1.00709 0 -0.078575 0.996501 0 -0.229253 0 0 0 0 0 0 0 0 0 0 0 0 0 2.17805 0 0 2.17805 -7.24908e+10
714 0 0 0 0 0 0 4.94066e-324 2.17805 2.40627e-312 -3.16942e+16 -8.86649e+14 -1.30782e+13 0.622251 0 -0.101478 0.716291 0 0.153523 1.00684 0 -0.0781685 0.995961 0 -0.228826 0 0 0 0 0 0 0 0 0 0 0 0 0 2.17805 0 0 2.17805 -7.24908e+10
715 0 0 0 0 0 0 4.94066e-324 2.17805 2.40627e-312 -3.16942e+16 -8.86649e+14 -1.30782e+13 0.64611 0 -0.106558 0.730329 0 0.151852 1.00661 0 -0.077698 0.995407 0 -0.228332 0 0 0 0 0 0 0 0 0 0 0 0 0 2.17805 0 0 2.17805 -7.24908e+10
716 0 0 0 0 0 0 4.94066e-324 2.17805 2.40627e-312 -3.16942e+16 -8.86649e+14 -1.30782e+13 0.669984 0 -0.109987 0.745469 0 0.151109 1.00639 0 -0.0772112 0.99481 0 -0.227817 0 0 0 0 0 0 0 0 0 0 0 0 0 2.17805 0 0 2.17805 -7.24908e+10
717 0 0 0 0 0 0 4.94066e-324 2.17805 2.40627e-312 -3.16942e+16 -8.86649e+14 -1.30782e+13 0.693628 0 -0.111824 0.761401 0 0.151379 1.00616 0 -0.0767597 0.994164 0 -0.227332 0 0 0 0 0 0 0 0 0 0 0 0 0 2.17805 0 0 2.17805 -7.24908e+10
718 0 0 0 0 0 0 4.94066e-324 2.17805 2.40627e-312 -3.16942e+16 -8.86649e+14 -1.30782e+13 0.717044 0 -0.112335 0.777796 0 0.152577 1.00598 0 -0.0763821 0.993563 0 -0.226921 0 0 0 0 0 0 0 0 0 0 0 0 0 2.17805 0 0 2.17805 -7.24908e+10
719 0 0 0 0 0 0 4.94066e-324 2.17805 2.40627e-312 -3.16942e+16 -8.86649e+14 -1.30782e+13 0.740415 0 -0.111898 0.794346 0 0.154486 1.00589 0 -0.0760878 0.993103 0 -0.226596 0 0 0 0 0 0 0 0 0 0 0 0 0 2.17805 0 0 2.17805 -7.24908e+10
720 0 0 0 0 0 0 4.94066e-324 2.17805 2.40627e-312 -3.16942e+16 -8.86649e+14 -1.30782e+13 0.763965 0 -0.110915 0.810826 0 0.156803 1.00596 0 -0.0758757 0.992886 0 -0.226359 0 0 0 0 0 0 0 0 0 0 0 0 0 2.17805 0 0 2.17805 -7.24908e+10
721 0 0 0 0 0 0 4.94066e-324 2.17805 2.40627e-312 -3.16942e+16 -8.86649e+14 -1.30782e+13 0.787374 0 -0.109423 0.827197 0 0.159432 1.00635 0 -0.0757166 0.993223 0 -0.226195 0 0 0 0 0 0 0 0 0 0 0 0 0 2.17805 0 0 2.17805 -7.24908e+10
722 0 0 0 0 0 0 4.94066e-324 2.17805 2.40627e-312 -3.16942e+16 -8.86649e+14 -1.30782e+13 0.810838 0 -0.107748 0.8434 0 0.162083 1.00677 0 -0.0755635 0.993501 0 -0.22603 0 0 0 0 0 0 0 0 0 0 0 0 0 2.17805 0 0 2.17805 -7.24908e+10
723 0 0 0 0 0 0 4.94066e-324 2.17805 2.40627e-312 -3.16942e+16 -8.86649e+14 -1.30782e+13 0.834332 0 -0.10605 0.859442 0 0.164576 1.0072 0 -0.075388 0.993709 0 -0.225834 0 0 0 0 0 0 0 0 0 0 0 0 0 2.17805 0 0 2.17805 -7.24908e+10
724 0 0 0 0 0 0 4.94066e-324 2.17805 2.40627e-312 -3.16942e+16 -8.86649e+14 -1.30782e+13 0.85779 0 -0.104448 0.875335 0 0.166774 1.0076 0 -0.0751863 0.993752 0 -0.2256 0 0 0 0 0 0 0 0 0 0 0 0 0 2.17805 0 0 2.17805 -7.24908e+10
725 0 0 0 0 0 0 4.94066e-324 2.17805 2.40627e-312 -3.16942e+16 -8.86649e+14 -1.30782e+13 0.881257 0 -0.103121 0.89106 0 0.168491 1.00793 0 -0.0749827 0.993642 0 -0.225355 0 0 0 0 0 0 0 0 0 0 0 0 0 2.17805 0 0 2.17805 -7.24908e+10
726 0 0 0 0 0 0 4.94066e-324 2.17805 2.40627e-312 -3.16942e+16 -8.86649e+14 -1.30782e+13 0.904712 0 -0.102207 0.90662 0 0.169575 1.00801 0 -0.0747932 0.993054 0 -0.225101 0 0 0 0 0 0 0 0 0 0 0 0 0 2.17805 0 0 2.17805 -7.24908e+10
727 0 0 0 0 0 0 4.94066e-324 2.17805 2.40627e-312 -3.16942e+16 -8.86649e+14 -1.30782e+13 0.928042 0 -0.101789 0.922005 0 0.169932 1.00788 0 -0.074624 0.992114 0 -0.224849 0 0 0 0 0 0 0 0 0 0 0 0 0 2.17805 0 0 2.17805 -7.24908e+10
728 0 0 0 0 0 0 4.94066e-324 2.17805 2.40627e-312 -3.16942e+16 -8.86649e+14 -1.30782e+13 0.951325 0 -0.102023 0.937193 0 0.169398 1.00753 0 -0.0744768 0.990809 0 -0.224598 0 0 0 0 0 0 0 0 0 0 0 0 0 2.17805 0 0 2.17805 -7.24908e+10
729 0 0 0 0 0 0 4.94066e-324 2.17805 2.40627e-312 -3.16942e+16 -8.86649e+14 -1.30782e+13 0.974102 0 -0.102868 0.952203 0 0.168037 1.00728 0 -0.0743739 0.989794 0 -0.224409 0 0 0 0 0 0 0 0 0 0 0 0 0 2.17805 0 0 2.17805 -7.24908e+10
730 0 0 0 0 0 0 4.94066e-324 2.17805 2.40627e-312 -3.16942e+16 -8.86649e+14 -1.30782e+13 0.996101 0 -0.104375 0.967021 0 0.165853 1.00698 0 -0.074297 0.988792 0 -0.224248 0 0 0 0 0 0 0 0 0 0 0 0 0 2.17805 0 0 2.17805 -7.24908e+10
731 0 0 0 0 0 0 4.94066e-324 2.17805 2.40627e-312 -3.16942e+16 -8.86649e+14 -1.30782e+13 1.01724 0 -0.106647 0.981614 0 0.162796 1.00657 0 -0.0742064 0.987623 0 -0.224063 0 0 0 0 0 0 0 0 0 0 0 0 0 2.17805 0 0 2.17805 -7.24908e+10
732 0 0 0 0 0 0 4.94066e-324 2.17805 2.40627e-312 -3.16942e+16 -8.86649e+14 -1.30782e+13 1.03723 0 -0.10969 0.99594 0 0.158943 1.00609 0 -0.0740686 0.98636 0 -0.223824 0 0 0 0 0 0 0 0 0 0 0 0 0 2.17805 0 0 2.17805 -7.24908e+10
733 0 0 0 0 0 0 4.94066e-324 2.17805 2.40627e-312 -3.16942e+16 -8.86649e+14 -1.30782e+13 1.05617 0 -0.113586 1.0099 0 0.154234 1.0056 0 -0.07387 0.985102 0 -0.223522 0 0 0 0 0 0 0 0 0 0 0 0 0 2.17805 0 0 2.17805 -7.24908e+10
734 0 0 0 0 0 0 4.94066e-324 2.17805 2.40627e-312 -3.16942e+16 -8.86649e+14 -1.30782e+13 1.07412 0 -0.118375 1.02344 0 0.148647 1.00507 0 -0.0736 0.983768 0 -0.22314 0 0 0 0 0 0 0 0 0 0 0 0 0 2.17805 0 0 2.17805 -7.24908e+10
735 0 0 0 0 0 0 4.94066e-324 2.17805 2.40627e-312 -3.16942e+16 -8.86649e+14 -1.30782e+13 1.09102 0 -0.124069 1.03645 0 0.142185 1.00442 0 -0.0732402 0.982189 0 -0.222646 0 0 0 0 0 0 0 0 0 0 0 0 0 2.17805 0 0 2.17805 -7.24908e+10
736 0 0 0 0 0 0 4.94066e-324 2.17805 2.40627e-312 -3.16942e+16 -8.86649e+14 -1.30782e+13 1.10677 0 -0.130678 1.04884 0 0.134866 1.00358 0 -0.0727612 0.980218 0 -0.221994 0 0 0 0 0 0 0 0 0 0 0 0 0 2.17805 0 0 2.17805 -7.24908e+10
737 0 0 0 0 0 0 4.94066e-324 2.17805 2.40627e-312 -3.16942e+16 -8.86649e+14 -1.30782e+13 1.12121 0 -0.13818 1.06055 0 0.126754 1.00251 0 -0.0721329 0.977752 0 -0.22114 0 0 0 0 0 0 0 0 0 0 0 0 0 2.17805 0 0 2.17805 -7.24908e+10
738 0 0 0 0 0 0 4.94066e-324 2.17805 2.40627e-312 -3.16942e+16 -8.86649e+14 -1.30782e+13 1.13402 0 -0.146532 1.07148 0 0.117963 1.00118 0 -0.0713275 0.974709 0 -0.22004 0 0 0 0 0 0 0 0 0 0 0 0 0 2.17805 0 0 2.17805 -7.24908e+10
739 0 0 0 0 0 0 4.94066e-324 2.17805 2.40627e-312 -3.16942e+16 -8.86649e+14 -1.30782e+13 1.1448 0 -0.155663 1.08151 0 0.108653 0.99955 0 -0.0703105 0.971034 0 -0.218644 0 0 0 0 0 0 0 0 0 0 0 0 0 2.17805 0 0 2.17805 -7.24908e+10
740 0 0 0 0 0 0 4.94066e-324 2.17805 2.40627e-312 -3.16942e+16 -8.86649e+14 -1.30782e+13 1.15325 0 -0.165443 1.0905 0 0.0990039 0.99758 0 -0.0690313 0.96665 0 -0.216881 0 0 0 0 0 0 0 0 0 0 0 0 0 2.17805 0 0 2.17805 -7.24908e+10
741 0 0 0 0 0 0 4.94066e-324 2.17805 2.40627e-312 -3.16942e+16 -8.86649e+14 -1.30782e+13 1.1593 0 -0.175632 1.09826 0 0.0892142 0.995283 0 -0.0674401 0.96156 0 -0.214677 0 0 0 0 0 0 0 0 0 0 0 0 0 2.17805 0 0 2.17805 -7.24908e+10
742 0 0 0 0 0 0 4.94066e-324 2.17805 2.40627e-312 -3.16942e+16 -8.86649e+14 -1.30782e+13 1.1636 0 -0.185599 1.10431 0 0.0796443 0.992744 0 -0.0655119 0.955894 0 -0.211998 0 0 0 0 0 0 0 0 0 0 0 0 0 2.17805 0 0 2.17805 -7.24908e+10
743 0 0 0 0 0 0 4.94066e-324 2.17805 2.40627e-312 -3.16942e+16 -8.86649e+14 -1.30782e+13 1.16599 0 -0.19426 1.10838 0 0.0713533 0.990022 0 -0.0632243 0.94971 0 -0.208796 0 0 0 0 0 0 0 0 0 0 0 0 0 2.17805 0 0 2.17805 -7.24908e+10
744 0 0 0 0 0 0 4.94066e-324 2.17805 2.40627e-312 -3.16942e+16 -8.86649e+14 -1.30782e+13 1.1668 0 -0.200847 1.11095 0 0.0651421 0.987155 0 -0.0604821 0.94294 0 -0.204916 0 0 0 0 0 0 0 0 0 0 0 0 0 2.17805 0 0 2.17805 -7.24908e+10
745 0 0 0 0 0 0 4.94066e-324 2.17805 2.40627e-312 -3.16942e+16 -8.86649e+14 -1.30782e+13 1.16642 0 -0.205001 1.11262 0 0.0614097 0.984201 0 -0.0571729 0.935528 0 -0.200166 0 0 0 0 0 0 0 0 0 0 0 0 0 2.17805 0 0 2.17805 -7.24908e+10
746 0 0 0 0 0 0 4.94066e-324 2.17805 2.40627e-312 -3.16942e+16 -8.86649e+14 -1.30782e+13 1.16554 0 -0.206804 1.11398 0 0.0600485 0.981238 0 -0.0531983 0.927494 0 -0.194364 0 0 0 0 0 0 0 0 0 0 0 0 0 2.17805 0 0 2.17805 -7.24908e+10
747 0 0 0 0 0 0 4.94066e-324 2.17805 2.40627e-312 -3.16942e+16 -8.86649e+14 -1.30782e+13 1.16445 0 -0.206715 1.11536 0 0.0606038 0.978371 0 -0.0485183 0.919016 0 -0.187418 0 0 0 0 0 0 0 0 0 0 0 0 0 2.17805 0 0 2.17805 -7.24908e+10
748 0 0 0 0 0 0 4.94066e-324 2.17805 2.40627e-312 -3.16942e+16 -8.86649e+14 -1.30782e+13 1.16356 0 -0.205547 1.11703 0 0.0622284 0.975722 0 -0.0431527 0.910354 0 -0.179326 0 0 0 0 0 0 0 0 0 0 0 0 0 2.17805 0 0 2.17805 -7.24908e+10
749 0 0 0 0 0 0 4.94066e-324 2.17805 2.40627e-312 -3.16942e+16 -8.86649e+14 -1.30782e+13 1.16293 0 -0.204316 1.11899 0 0.063897 0.97342 0 -0.0371761 0.901831 0 -0.170184 0 0 0 0 0 0 0 0 0 0 0 0 0 2.17805 0 0 2.17805 -7.24908e+10
750 0 0 0 0 0 0 4.94066e-324 2.17805 2.40627e-312 -3.16942e+16 -8.86649e+14 -1.30782e+13 1.16319 0 -0.203893 1.12087 0 0.0645786 0.97161 0 -0.0307212 0.893869 0 -0.16023 0 0 0 0 0 0 0 0 0 0 0 0 0 2.17805 0 0 2.17805 -7.24908e+10
751 0 0 0 0 0 0 4.94066e-324 2.17805 2.40627e-312 -3.16942e+16 -8.86649e+14 -1.30782e+13 1.16397 0 -0.204307 1.12196 0 0.0642138 0.970441 0 -0.0240195 0.886997 0 -0.149929 0 0 0 0 0 0 0 0 0 0 0 0 0 2.17805 0 0 2.17805 -7.24908e+10
752 0 0 0 0 0 0 4.94066e-324 2.17805 2.40627e-312 -3.16942e+16 -8.86649e+14 -1.30782e+13 1.16489 0 -0.205244 1.12227 0 0.0631805 0.970261 0 -0.0175514 0.882052 0 -0.14017 0 0 0 0 0 0 0 0 0 0 0 0 0 2.17805 0 0 2.17805 -7.24908e+10
753 0 0 0 0 0 0 4.94066e-324 2.17805 2.40627e-312 -3.16942e+16 -8.86649e+14 -1.30782e+13 1.16566 0 -0.206344 1.12203 0 0.0619181 0.971505 0 -0.0118864 0.879947 0 -0.132025 0 0 0 0 0 0 0 0 0 0 0 0 0 2.17805 0 0 2.17805 -7.24908e+10
754 0 0 0 0 0 0 4.94066e-324 2.17805 2.40627e-312 -3.16942e+16 -8.86649e+14 -1.30782e+13 1.16613 0 -0.207278 1.12153 0 0.0608264 0.974664 0 -0.00766388 0.881585 0 -0.126628 0 0 0 0 0 0 0 0 0 0 0 0 0 2.17805 0 0 2.17805 -7.24908e+10
755 0 0 0 0 0 0 4.94066e-324 2.17805 2.40627e-312 -3.16942e+16 -8.86649e+14 -1.30782e+13 1.16617 0 -0.207869 1.12095 0 0.0601323 0.980197 0 -0.00546559 0.887704 0 -0.124886 0 0 0 0 0 0 0 0 0 0 0 0 0 2.17805 0 0 2.17805 -7.24908e+10
756 0 0 0 0 0 0 4.94066e-324 2.17805 2.40627e-312 -3.16942e+16 -8.86649e+14 -1.30782e+13 1.16585 0 -0.208079 1.1204 0 0.0598824 0.988392 0 -0.00551348 0.89866 0 -0.127022 0 0 0 0 0 0 0 0 0 0 0 0 0 2.17805 0 0 2.17805 -7.24908e+10
757 0 0 0 0 0 0 4.94066e-324 2.17805 2.40627e-312 -3.16942e+16 -8.86649e+14 -1.30782e+13 1.16532 0 -0.207988 1.1199 0 0.0599792 0.999371 0 -0.0076599 0.914408 0 -0.13255 0 0 0 0 0 0 0 0 0 0 0 0 0 2.17805 0 0 2.17805 -7.24908e+10
758 0 0 0 0 0 0 4.94066e-324 2.17805 2.40627e-312 -3.16942e+16 -8.86649e+14 -1.30782e+13 1.16473 0 -0.207721 1.11949 0 0.060277 1.01295 0 -0.0113443 0.934255 0 -0.140274 0 0 0 0 0 0 0 0 0 0 0 0 0 2.17805 0 0 2.17805 -7.24908e+10
759 0 0 0 0 0 0 4.94066e-324 2.17805 2.40627e-312 -3.16942e+16 -8.86649e+14 -1.30782e+13 1.16411 0 -0.207356 1.11921 0 0.0606978 1.02857 0 -0.0157502 0.956837 0 -0.14868 0 0 0 0 0 0 0 0 0 0 0 0 0 2.17805 0 0 2.17805 -7.24908e+10
760 0 0 0 0 0 0 4.94066e-324 2.17805 2.40627e-312 -3.16942e+16 -8.86649e+14 -1.30782e+13 1.16358 0 -0.20696 1.11909 0 0.0611626 1.04562 0 -0.0201864 0.980801 0 -0.15662 0 0 0 0 0 0 0 0 0 0 0 0 0 2.17805 0 0 2.17805 -7.24908e+10
761 0 0 0 0 0 0 4.94066e-324 2.17805 2.40627e-312 -3.16942e+16 -8.86649e+14 -1.30782e+13 1.16318 0 -0.206569 1.11917 0 0.0616324 1.06362 0 -0.0241453 1.00513 0 -0.16341 0 0 0 0 0 0 0 0 0 0 0 0 0 2.17805 0 0 2.17805 -7.24908e+10
762 0 0 0 0 0 0 4.94066e-324 2.17805 2.40627e-312 -3.16942e+16 -8.86649e+14 -1.30782e+13 1.1629 0 -0.206187 1.11945 0 0.0621061 1.08219 0 -0.0272567 1.02917 0 -0.168695 0 0 0 0 0 0 0 0 0 0 0 0 0 2.17805 0 0 2.17805 -7.24908e+10
763 0 0 0 0 0 0 4.94066e-324 2.17805 2.40627e-312 -3.16942e+16 -8.86649e+14 -1.30782e+13 1.16266 0 -0.205792 1.11993 0 0.062616 1.10113 0 -0.0294459 1.05275 0 -0.17254 0 0 0 0 0 0 0 0 0 0 0 0 0 2.17805 0 0 2.17805 -7.24908e+10
764 0 0 0 0 0 0 4.94066e-324 2.17805 2.40627e-312 -3.16942e+16 -8.86649e+14 -1.30782e+13 1.16237 0 -0.205366 1.12054 0 0.0631851 1.12033 0 -0.0307265 1.07604 0 -0.175138 0 0 0 0 0 0 0 0 0 0 0 0 0 2.17805 0 0 2.17805 -7.24908e+10
765 0 0 0 0 0 0 4.94066e-324 2.17805 2.40627e-312 -3.16942e+16 -8.86649e+14 -1.30782e+13 1.1619 0 -0.204889 1.12121 0 0.063836 1.13978 0 -0.0311963 1.09942 0 -0.176752 0 0 0 0 0 0 0 0 0 0 0 0 0 2.17805 0 0 2.17805 -7.24908e+10
766 0 0 0 0 0 0 4.94066e-324 2.17805 2.40627e-312 -3.16942e+16 -8.86649e+14 -1.30782e+13 1.16108 0 -0.204334 1.12184 0 0.0646066 1.15947 0 -0.0309983 1.12314 0 -0.177614 0 0 0 0 0 0 0 0 0 0 0 0 0 2.17805 0 0 2.17805 -7.24908e+10
767 0 0 0 0 0 0 4.94066e-324 2.17805 2.40627e-312 -3.16942e+16 -8.86649e+14 -1.30782e+13 1.16011 0 -0.203749 1.12242 0 0.0654129 1.17924 0 -0.0303224 1.14713 0 -0.17792 0 0 0 0 0 0 0 0 0 0 0 0 0 2.17805 0 0 2.17805 -7.24908e+10
768 0 0 0 0 0 0 4.94066e-324 2.17805 2.40627e-312 -3.16942e+16 -8.86649e+14 -1.30782e+13 1.159 0 -0.203144 1.12291 0 0.0662377 1.19901 0 -0.0294219 1.17124 0 -0.177898 0 0 0 0 0 0 0 0 0 0 0 0 0 2.17805 0 0 2.17805 -7.24908e+10
769 0 0 0 0 0 0 4.94066e-324 2.17805 2.40627e-312 -3.16942e+16 -8.86649e+14 -1.30782e+13 1.1578 0 -0.202531 1.12331 0 0.067061 1.21876 0 -0.0285684 1.19538 0 -0.177798 0 0 0 0 0 0 0 0 0 0 0 0 0 2.17805 0 0 2.17805 -7.24908e+10
770 0 0 0 0 0 0 4.94066e-324 2.17805 2.40627e-312 -3.16942e+16 -8.86649e+14 -1.30782e+13 1.15659 0 -0.201931 1.12366 0 0.0678551 1.23858 0 -0.0280077 1.21956 0 -0.177855 0 0 0 0 0 0 0 0 0 0 0 0 0 2.17805 0 0 2.17805 -7.24908e+10
771 0 0 0 0 0 0 4.94066e-324 2.17805 2.40627e-312 -3.16942e+16 -8.86649e+14 -1.30782e+13 1.1556 0 -0.201381 1.12403 0 0.068568 1.25854 0 -0.027959 1.24378 0 -0.178287 0 0 0 0 0 0 0 0 0 0 0 0 0 2.17805 0 0 2.17805 -7.24908e+10
772 0 0 0 0 0 0 4.94066e-324 2.17805 2.40627e-312 -3.16942e+16 -8.86649e+14 -1.30782e+13 1.15483 0 -0.200878 1.12448 0 0.0692105 1.27866 0 -0.0285857 1.26808 0 -0.179265 0 0 0 0 0 0 0 0 0 0 0 0 0 2.17805 0 0 2.17805 -7.24908e+10
773 0 0 0 0 0 0 4.94066e-324 2.17805 2.40627e-312 -3.16942e+16 -8.86649e+14 -1.30782e+13 1.15414 0 -0.200408 1.12497 0 0.0698105 1.29888 0 -0.0299537 1.2924 0 -0.180865 0 0 0 0 0 0 0 0 0 0 0 0 0 2.17805 0 0 2.17805 -7.24908e+10
774 0 0 0 0 0 0 4.94066e-324 2.17805 2.40627e-312 -3.16942e+16 -8.86649e+14 -1.30782e+13 1.15319 0 -0.199899 1.12545 0 0.0704706 1.31897 0 -0.0320233 1.3164 0 -0.183051 0 0 0 0 0 0 0 0 0 0 0 0 0 2.17805 0 0 2.17805 -7.24908e+10
775 0 0 0 0 0 0 4.94066e-324 2.17805 2.40627e-312 -3.16942e+16 -8.86649e+14 -1.30782e+13 1.15197 0 -0.199363 1.12593 0 0.0711745 1.33854 0 -0.0346827 1.33954 0 -0.185729 0 0 0 0 0 0 0 0 0 0 0 0 0 2.17805 0 0 2.17805 -7.24908e+10
776 0 0 0 0 0 0 4.94066e-324 2.17805 2.40627e-312 -3.16942e+16 -8.86649e+14 -1.30782e+13 1.15046 0 -0.198775 1.1264 0 0.0719472 1.35707 0 -0.0377912 1.36114 0 -0.188786 0 0 0 0 0 0 0 0 0 0 0 0 0 2.17805 0 0 2.17805 -7.24908e+10
777 0 0 0 0 0 0 4.94066e-324 2.17805 2.40627e-312 -3.16942e+16 -8.86649e+14 -1.30782e+13 1.14849 0 -0.198053 1.12687 0 0.0728744 1.37407 0 -0.0412499 1.38056 0 -0.192161 0 0 0 0 0 0 0 0 0 0 0 0 0 2.17805 0 0 2.17805 -7.24908e+10
778 0 0 0 0 0 0 4.94066e-324 2.17805 2.40627e-312 -3.16942e+16 -8.86649e+14 -1.30782e+13 1.146 0 -0.197135 1.12738 0 0.0740144 1.38909 0 -0.0449352 1.39725 0 -0.195765 0 0 0 0 0 0 0 0 0 0 0 0 0 2.17805 0 0 2.17805 -7.24908e+10
779 0 0 0 0 0 0 4.94066e-324 2.17805 2.40627e-312 -3.16942e+16 -8.86649e+14 -1.30782e+13 1.14314 0 -0.19598 1.12799 0 0.075386 1.40162 0 -0.0488498 1.41054 0 -0.199636 0 0 0 0 0 0 0 0 0 0 0 0 0 2.17805 0 0 2.17805 -7.24908e+10
780 0 0 0 0 0 0 4.94066e-324 2.17805 2.40627e-312 -3.16942e+16 -8.86649e+14 -1.30782e+13 1.13999 0 -0.19456 1.12874 0 0.0769956 1.41146 0 -0.0529436 1.42035 0 -0.203732 0 0 0 0 0 0 0 0 0 0 0 0 0 2.17805 0 0 2.17805 -7.24908e+10
781 0 0 0 0 0 0 4.94066e-324 2.17805 2.40627e-312 -3.16942e+16 -8.86649e+14 -1.30782e+13 1.13656 0 -0.192814 1.12963 0 0.0788855 1.41854 0 -0.0572412 1.42676 0 -0.208067 0 0 0 0 0 0 0 0 0 0 0 0 0 2.17805 0 0 2.17805 -7.24908e+10
782 0 0 0 0 0 0 4.94066e-324 2.17805 2.40627e-312 -3.16942e+16 -8.86649e+14 -1.30782e+13 1.13285 0 -0.19069 1.1307 0 0.0810902 1.42268 0 -0.0617091 1.42939 0 -0.21261 0 0 0 0 0 0 0 0 0 0 0 0 0 2.17805 0 0 2.17805 -7.24908e+10
783 0 0 0 0 0 0 4.94066e-324 2.17805 2.40627e-312 -3.16942e+16 -8.86649e+14 -1.30782e+13 1.12891 0 -0.188146 1.13199 0 0.083625 1.42447 0 -0.0662189 1.42912 0 -0.217197 0 0 0 0 0 0 0 0 0 0 0 0 0 2.17805 0 0 2.17805 -7.24908e+10
784 0 0 0 0 0 0 4.94066e-324 2.17805 2.40627e-312 -3.16942e+16 -8.86649e+14 -1.30782e+13 1.12477 0 -0.185156 1.13353 0 0.0864912 1.4246 0 -0.0703375 1.42706 0 -0.221367 0 0 0 0 0 0 0 0 0 0 0 0 0 2.17805 0 0 2.17805 -7.24908e+10
785 0 0 0 0 0 0 4.94066e-324 2.17805 2.40627e-312 -3.16942e+16 -8.86649e+14 -1.30782e+13 1.12035 0 -0.181646 1.13537 0 0.0897271 1.42385 0 -0.0736984 1.42391 0 -0.224748 0 0 0 0 0 0 0 0 0 0 0 0 0 2.17805 0 0 2.17805 -7.24908e+10
786 0 0 0 0 0 0 4.94066e-324 2.17805 2.40627e-312 -3.16942e+16 -8.86649e+14 -1.30782e+13 1.11566 0 -0.17761 1.13754 0 0.0932958 1.42295 0 -0.0760074 1.42069 0 -0.22704 0 0 0 0 0 0 0 0 0 0 0 0 0 2.17805 0 0 2.17805 -7.24908e+10
787 0 0 0 0 0 0 4.94066e-324 2.17805 2.40627e-312 -3.16942e+16 -8.86649e+14 -1.30782e+13 1.11089 0 -0.173114 1.14003 0 0.0971081 1.42234 0 -0.0772319 1.41781 0 -0.228214 0 0 0 0 0 0 0 0 0 0 0 0 0 2.17805 0 0 2.17805 -7.24908e+10
788 0 0 0 0 0 0 4.94066e-324 2.17805 2.40627e-312 -3.16942e+16 -8.86649e+14 -1.30782e+13 1.10614 0 -0.168226 1.14278 0 0.101081 1.42221 0 -0.0774903 1.41565 0 -0.228397 0 0 0 0 0 0 0 0 0 0 0 0 0 2.17805 0 0 2.17805 -7.24908e+10
789 0 0 0 0 0 0 4.94066e-324 2.17805 2.40627e-312 -3.16942e+16 -8.86649e+14 -1.30782e+13 1.10144 0 -0.163021 1.14572 0 0.105137 1.42274 0 -0.0771313 1.4146 0 -0.227961 0 0 0 0 0 0 0 0 0 0 0 0 0 2.17805 0 0 2.17805 -7.24908e+10
790 0 0 0 0 0 0 4.94066e-324 2.17805 2.40627e-312 -3.16942e+16 -8.86649e+14 -1.30782e+13 1.09685 0 -0.15757 1.14876 0 0.109215 1.42337 0 -0.0765996 1.41393 0 -0.227354 0 0 0 0 0 0 0 0 0 0 0 0 0 2.17805 0 0 2.17805 -7.24908e+10
791 0 0 0 0 0 0 4.94066e-324 2.17805 2.40627e-312 -3.16942e+16 -8.86649e+14 -1.30782e+13 1.09248 0 -0.152012 1.15188 0 0.113207 1.42393 0 -0.0763172 1.41334 0 -0.226995 0 0 0 0 0 0 0 0 0 0 0 0 0 2.17805 0 0 2.17805 -7.24908e+10
792 0 0 0 0 0 0 4.94066e-324 2.17805 2.40627e-312 -3.16942e+16 -8.86649e+14 -1.30782e+13 1.08845 0 -0.146386 1.15507 0 0.117111 1.42443 0 -0.0764851 1.41339 0 -0.227131 0 0 0 0 0 0 0 0 0 0 0 0 0 2.17805 0 0 2.17805 -7.24908e+10
793 0 0 0 0 0 0 4.94066e-324 2.17805 2.40627e-312 -3.16942e+16 -8.86649e+14 -1.30782e+13 1.0848 0 -0.140754 1.15832 0 0.120903 1.4248 0 -0.0769832 1.41376 0 -0.227629 0 0 0 0 0 0 0 0 0 0 0 0 0 2.17805 0 0 2.17805 -7.24908e+10
794 0 0 0 0 0 0 4.94066e-324 2.17805 2.40627e-312 -3.16942e+16 -8.86649e+14 -1.30782e+13 1.0816 0 -0.135072 1.16165 0 0.124659 1.42511 0 -0.0776278 1.41442 0 -0.228299 0 0 0 0 0 0 0 0 0 0 0 0 0 2.17805 0 0 2.17805 -7.24908e+10
795 0 0 0 0 0 0 4.94066e-324 2.17805 2.40627e-312 -3.16942e+16 -8.86649e+14 -1.30782e+13 1.07927 0 -0.129612 1.16507 0 0.12828 1.42525 0 -0.0781958 1.41502 0 -0.228899 0 0 0 0 0 0 0 0 0 0 0 0 0 2.17805 0 0 2.17805 -7.24908e+10
796 0 0 0 0 0 0 4.94066e-324 2.17805 2.40627e-312 -3.16942e+16 -8.86649e+14 -1.30782e+13 1.07844 0 -0.124734 1.1687 0 0.131629 1.4253 0 -0.0785477 1.41556 0 -0.229284 0 0 0 0 0 0 0 0 0 0 0 0 0 2.17805 0 0 2.17805 -7.24908e+10
797 0 0 0 0 0 0 4.94066e-324 2.17805 2.40627e-312 -3.16942e+16 -8.86649e+14 -1.30782e+13 1.07977 0 -0.120982 1.17272 0 0.134417 1.42512 0 -0.0786235 1.41569 0 -0.229379 0 0 0 0 0 0 0 0 0 0 0 0 0 2.17805 0 0 2.17805 -7.24908e+10
