# Supplementary material for: Optimal Control Based Stiffness Identification of an Ankle-Foot Orthosis Using a Predictive Walking Model
Source: Front Comput Neurosci. 2017 Apr 13;11:23. doi: 10.3389/fncom.2017.00023 (PMC5390028; doi:10.3389/fncom.2017.00023)
Supplement: Supplementary file 1 [file DataSheet1.ZIP › PathWalker/InvKinDyn/results/barefeet_3053171.q]

0	-1.27025	0.60634	-0.14443	-0.727089	1.04499	-0.190331	0.118082	0.619046	-0.409762	0.227933
1	-1.26378	0.604974	-0.153782	-0.683115	0.996401	-0.165532	0.144154	0.613059	-0.413193	0.238235
2	-1.25708	0.603484	-0.16219	-0.63631	0.949534	-0.143264	0.169992	0.60669	-0.41638	0.246956
3	-1.25033	0.601881	-0.16822	-0.591268	0.907715	-0.128191	0.192622	0.601895	-0.418898	0.25315
4	-1.24373	0.600235	-0.171391	-0.553013	0.87585	-0.120238	0.20994	0.600682	-0.420427	0.257098
5	-1.23744	0.598695	-0.171882	-0.525174	0.856887	-0.118562	0.221323	0.603347	-0.419744	0.25977
6	-1.2314	0.59727	-0.172569	-0.505351	0.852576	-0.124948	0.230458	0.609181	-0.417402	0.264455
7	-1.22575	0.596041	-0.173722	-0.495434	0.860834	-0.133938	0.237639	0.618054	-0.402679	0.272134
8	-1.22031	0.595018	-0.178445	-0.488794	0.877105	-0.144107	0.246971	0.628386	-0.387922	0.285441
9	-1.21501	0.594243	-0.186227	-0.483365	0.896085	-0.150739	0.258746	0.639019	-0.368788	0.303275
10	-1.20963	0.593683	-0.197266	-0.473049	0.911661	-0.155373	0.274012	0.649186	-0.352556	0.324316
11	-1.20417	0.593389	-0.208395	-0.458788	0.92015	-0.161164	0.289121	0.659586	-0.334099	0.344567
12	-1.19867	0.593413	-0.216755	-0.442747	0.922252	-0.169548	0.299749	0.672176	-0.319389	0.36031
13	-1.19325	0.59391	-0.21948	-0.430072	0.919781	-0.177495	0.30128	0.688768	-0.302668	0.368591
14	-1.18785	0.594878	-0.21717	-0.419259	0.91459	-0.187022	0.294044	0.709697	-0.291734	0.369709
15	-1.18255	0.596308	-0.209483	-0.413671	0.908791	-0.194323	0.277751	0.734843	-0.272225	0.363948
16	-1.17732	0.598162	-0.198806	-0.410796	0.902221	-0.199315	0.254779	0.763128	-0.253629	0.35413
17	-1.17207	0.600327	-0.187405	-0.408227	0.894905	-0.202818	0.22891	0.79146	-0.24095	0.342918
18	-1.16679	0.602717	-0.176941	-0.404021	0.886273	-0.205306	0.202185	0.818028	-0.236192	0.332181
19	-1.16151	0.605219	-0.168272	-0.397235	0.875921	-0.207151	0.175831	0.841205	-0.241486	0.323371
20	-1.15626	0.607748	-0.162231	-0.387161	0.863843	-0.208456	0.150438	0.860402	-0.255649	0.317983
21	-1.15114	0.610219	-0.158987	-0.374143	0.85064	-0.209423	0.125485	0.876216	-0.277339	0.31654
22	-1.14625	0.612545	-0.156804	-0.360914	0.837534	-0.210125	0.0975457	0.891299	-0.302527	0.317313
23	-1.14169	0.614606	-0.152378	-0.35211	0.826241	-0.209997	0.0616808	0.908931	-0.329918	0.316604
24	-1.13752	0.61629	-0.141695	-0.353047	0.818496	-0.208585	0.0116086	0.933305	-0.353445	0.309705
25	-1.13371	0.617468	-0.122118	-0.367054	0.815513	-0.206551	-0.0554081	0.965365	-0.373499	0.293288
26	-1.1302	0.618064	-0.0936873	-0.39384	0.817346	-0.205044	-0.138454	1.00426	-0.390618	0.26711
27	-1.12688	0.618093	-0.0597526	-0.429108	0.823341	-0.20379	-0.231926	1.04697	-0.405042	0.23479
28	-1.12363	0.617653	-0.0259806	-0.465553	0.831978	-0.203692	-0.327153	1.08949	-0.417353	0.202795
29	-1.12042	0.616883	0.00272693	-0.496949	0.841916	-0.205231	-0.41686	1.12867	-0.427726	0.176804
30	-1.11722	0.615895	0.0239756	-0.520144	0.852245	-0.209013	-0.497279	1.16262	-0.436711	0.159529
31	-1.114	0.614763	0.0375088	-0.534672	0.862687	-0.214789	-0.567396	1.19031	-0.444627	0.151188
32	-1.1107	0.613529	0.0437029	-0.540843	0.873143	-0.222539	-0.626846	1.21104	-0.451766	0.151123
33	-1.10726	0.612234	0.0432649	-0.539413	0.883703	-0.231736	-0.675731	1.22453	-0.457971	0.15822
34	-1.1036	0.610899	0.0371087	-0.530978	0.894025	-0.242985	-0.714556	1.23111	-0.463042	0.171127
35	-1.09967	0.609544	0.0266318	-0.516966	0.904116	-0.25521	-0.744639	1.2315	-0.466161	0.187927
36	-1.09541	0.608179	0.0130355	-0.498529	0.913934	-0.268084	-0.767232	1.2266	-0.466294	0.206998
37	-1.0908	0.606808	-0.00260455	-0.476734	0.923409	-0.281745	-0.783673	1.21761	-0.462039	0.227061
38	-1.08584	0.605433	-0.019318	-0.452499	0.932371	-0.296243	-0.795329	1.2059	-0.452446	0.246934
39	-1.08053	0.604065	-0.0365175	-0.426461	0.940681	-0.311358	-0.802993	1.19247	-0.43738	0.265866
40	-1.07491	0.602712	-0.0539781	-0.398933	0.948271	-0.326655	-0.80662	1.17772	-0.417752	0.283684
41	-1.06899	0.601388	-0.0714067	-0.370457	0.955189	-0.341545	-0.80597	1.16167	-0.394861	0.300256
42	-1.06279	0.600091	-0.0882125	-0.341746	0.961422	-0.355811	-0.80112	1.14414	-0.37022	0.315108
43	-1.05635	0.598821	-0.103836	-0.313625	0.967095	-0.369085	-0.791957	1.12441	-0.345583	0.32784
44	-1.04972	0.59757	-0.117868	-0.286904	0.97255	-0.380821	-0.778122	1.10138	-0.321894	0.338304
45	-1.04296	0.596305	-0.129875	-0.262519	0.978456	-0.390822	-0.759377	1.07381	-0.299093	0.346419
46	-1.0361	0.594984	-0.139316	-0.241506	0.985651	-0.399254	-0.73588	1.04074	-0.276808	0.351857
47	-1.02916	0.593562	-0.14574	-0.224633	0.994502	-0.406098	-0.708119	1.00182	-0.254015	0.354156
48	-1.02216	0.591994	-0.149105	-0.212271	1.0055	-0.411417	-0.676513	0.957643	-0.229387	0.353244
49	-1.01527	0.590236	-0.147988	-0.206788	1.01948	-0.414813	-0.646166	0.91181	-0.201545	0.347948
50	-1.00861	0.588257	-0.141723	-0.20974	1.03727	-0.415711	-0.623445	0.872898	-0.17583	0.338032
51	-1.00228	0.586126	-0.132274	-0.218982	1.05832	-0.413551	-0.611445	0.84815	-0.153516	0.325982
52	-0.996241	0.583952	-0.123004	-0.230352	1.0817	-0.407763	-0.609656	0.84123	-0.13723	0.315562
53	-0.990422	0.581872	-0.117328	-0.239256	1.1059	-0.39794	-0.614155	0.851276	-0.128346	0.310439
54	-0.984726	0.579992	-0.117273	-0.242641	1.1299	-0.384462	-0.620146	0.873798	-0.127819	0.312613
55	-0.979036	0.57841	-0.123145	-0.238846	1.15209	-0.368086	-0.622833	0.901491	-0.133934	0.321899
56	-0.973249	0.5772	-0.133522	-0.228924	1.17195	-0.349128	-0.61821	0.926314	-0.144932	0.336055
57	-0.96743	0.576426	-0.14398	-0.217549	1.18911	-0.328018	-0.607601	0.942445	-0.156293	0.350155
58	-0.961747	0.576104	-0.149261	-0.211424	1.20464	-0.305072	-0.596914	0.950369	-0.168867	0.358498
59	-0.956312	0.576303	-0.147483	-0.212636	1.21819	-0.280841	-0.58932	0.952362	-0.181465	0.359052
60	-0.951169	0.5771	-0.139363	-0.22084	1.22988	-0.255277	-0.58579	0.949788	-0.191452	0.352858
61	-0.946281	0.578532	-0.127145	-0.233102	1.23913	-0.229333	-0.584569	0.943515	-0.198928	0.3426
62	-0.941605	0.580562	-0.112989	-0.247333	1.24635	-0.20435	-0.583849	0.934047	-0.203886	0.330881
63	-0.937071	0.583089	-0.0985686	-0.261201	1.25132	-0.183537	-0.582169	0.921826	-0.206499	0.319449
64	-0.932578	0.585962	-0.0850803	-0.2736	1.25438	-0.16954	-0.57843	0.907186	-0.207473	0.309313
65	-0.928077	0.589029	-0.0728904	-0.284331	1.25544	-0.164278	-0.572386	0.890469	-0.207576	0.3008
66	-0.923557	0.59214	-0.0618574	-0.293899	1.25438	-0.168813	-0.564556	0.872356	-0.207195	0.293651
67	-0.919001	0.59521	-0.0516671	-0.302621	1.25055	-0.183257	-0.555626	0.853578	-0.206693	0.287113
68	-0.914408	0.598207	-0.0420499	-0.311211	1.24352	-0.205306	-0.546115	0.834622	-0.206261	0.280781
69	-0.909798	0.601117	-0.032735	-0.320426	1.23361	-0.23102	-0.536505	0.81584	-0.205901	0.274437
70	-0.905226	0.603905	-0.0228876	-0.332012	1.22218	-0.255554	-0.528078	0.797773	-0.205527	0.267319
71	-0.900728	0.606525	-0.011896	-0.347638	1.21153	-0.274978	-0.521846	0.780954	-0.204918	0.258678
72	-0.896264	0.608927	3.71221e-05	-0.367517	1.20355	-0.287444	-0.517664	0.765699	-0.204428	0.24831
73	-0.891785	0.611058	0.0125048	-0.391654	1.20003	-0.292857	-0.515114	0.752272	-0.20471	0.236258
74	-0.88728	0.612865	0.0247479	-0.419409	1.20227	-0.292845	-0.513523	0.740995	-0.205963	0.223234
75	-0.882732	0.614308	0.0358554	-0.449623	1.21091	-0.290302	-0.512038	0.732136	-0.208393	0.210221
76	-0.878098	0.615387	0.0447446	-0.480439	1.22543	-0.288376	-0.509438	0.725755	-0.21238	0.198357
77	-0.873343	0.616146	0.050193	-0.50954	1.2444	-0.289071	-0.504168	0.721607	-0.217873	0.189043
78	-0.868463	0.616643	0.0519242	-0.535874	1.26625	-0.292763	-0.495745	0.719338	-0.22448	0.182784
79	-0.863479	0.616927	0.0504863	-0.559616	1.28967	-0.298562	-0.484621	0.718602	-0.231808	0.179202
80	-0.858406	0.617049	0.0465704	-0.581141	1.31329	-0.305245	-0.471305	0.718956	-0.239713	0.177631
81	-0.853257	0.617056	0.0410296	-0.601043	1.33566	-0.312006	-0.456475	0.719981	-0.248121	0.177186
82	-0.84805	0.616976	0.034592	-0.619867	1.35556	-0.31838	-0.44073	0.721363	-0.25672	0.177179
83	-0.842807	0.616823	0.0277403	-0.637991	1.37221	-0.324164	-0.42449	0.722882	-0.265333	0.177223
84	-0.837549	0.616597	0.0208935	-0.655796	1.38513	-0.329362	-0.408215	0.724494	-0.27408	0.176993
85	-0.832286	0.616286	0.0141917	-0.67319	1.39383	-0.334133	-0.39211	0.726314	-0.283195	0.176439
86	-0.826998	0.615895	0.00739881	-0.689548	1.39792	-0.338781	-0.3759	0.728364	-0.292785	0.17585
87	-0.821666	0.615429	0.000282535	-0.704412	1.39753	-0.343437	-0.359278	0.730561	-0.30277	0.175432
88	-0.816289	0.614891	-0.00725211	-0.717601	1.39312	-0.347971	-0.342129	0.732853	-0.313029	0.175303
89	-0.810875	0.614289	-0.0152642	-0.729046	1.3853	-0.352209	-0.324439	0.735289	-0.323531	0.175736
90	-0.805427	0.613631	-0.0236996	-0.738849	1.3748	-0.355918	-0.306273	0.737845	-0.334068	0.176804
91	-0.799945	0.61294	-0.0323409	-0.747313	1.36236	-0.358664	-0.287743	0.740269	-0.344224	0.178124
92	-0.794444	0.61224	-0.0409899	-0.754865	1.34885	-0.360099	-0.268976	0.742358	-0.353742	0.179393
93	-0.788941	0.611541	-0.0496183	-0.761743	1.33514	-0.360152	-0.249984	0.744035	-0.362734	0.180636
94	-0.783437	0.610847	-0.0582874	-0.767957	1.32196	-0.359011	-0.230675	0.745274	-0.371408	0.182019
95	-0.777928	0.610161	-0.0668189	-0.773772	1.30992	-0.357084	-0.211261	0.746101	-0.379778	0.183404
96	-0.772426	0.609475	-0.0749887	-0.77952	1.29948	-0.354673	-0.192103	0.746627	-0.387858	0.184612
97	-0.766954	0.608782	-0.0827173	-0.785314	1.29093	-0.351962	-0.173434	0.747048	-0.395844	0.185813
98	-0.761527	0.608076	-0.0899163	-0.791166	1.28426	-0.3492	-0.155505	0.747564	-0.404179	0.187218
99	-0.756147	0.607345	-0.0964988	-0.797005	1.27919	-0.346429	-0.138489	0.748266	-0.41271	0.188839
100	-0.750826	0.606573	-0.102228	-0.802908	1.27516	-0.343276	-0.122665	0.749235	-0.420668	0.19043
101	-0.745572	0.605745	-0.107003	-0.808633	1.2713	-0.339607	-0.108174	0.750588	-0.427817	0.191875
102	-0.74038	0.604857	-0.111052	-0.813495	1.26658	-0.3349	-0.0947574	0.752362	-0.434231	0.193396
103	-0.735247	0.603909	-0.114598	-0.816706	1.25978	-0.328595	-0.0821493	0.754538	-0.439744	0.195051
104	-0.730156	0.602897	-0.117941	-0.817371	1.24973	-0.320263	-0.0700425	0.757225	-0.444352	0.197042
105	-0.725079	0.601808	-0.121417	-0.81463	1.23551	-0.309611	-0.0580381	0.760488	-0.448351	0.199914
106	-0.719979	0.600667	-0.12511	-0.807948	1.21638	-0.296458	-0.0458754	0.764063	-0.452165	0.203676
107	-0.714807	0.599491	-0.129265	-0.796754	1.19202	-0.281319	-0.033107	0.767721	-0.456037	0.208509
108	-0.709532	0.598252	-0.134193	-0.780705	1.16266	-0.264877	-0.0192985	0.771478	-0.459836	0.215007
109	-0.704127	0.596925	-0.139924	-0.7598	1.12882	-0.247986	-0.0043438	0.775343	-0.463529	0.22323
110	-0.698572	0.595495	-0.146279	-0.734419	1.09126	-0.230992	0.0115626	0.779372	-0.467267	0.232786
111	-0.69287	0.593948	-0.152971	-0.705254	1.05099	-0.213284	0.0280425	0.783674	-0.471021	0.243066
112	-0.687052	0.592268	-0.159588	-0.673537	1.00969	-0.193814	0.044427	0.788561	-0.47467	0.253304
113	-0.681171	0.590435	-0.165619	-0.640969	0.969934	-0.173197	0.0597971	0.794569	-0.478326	0.26302
114	-0.675312	0.588454	-0.170071	-0.612615	0.938528	-0.15594	0.0725921	0.802247	-0.481952	0.271282
115	-0.669568	0.586433	-0.172745	-0.591687	0.919819	-0.142934	0.0824543	0.811317	-0.484693	0.278003
116	-0.66404	0.584455	-0.173985	-0.579985	0.915966	-0.134893	0.0895425	0.821691	-0.485953	0.284042
117	-0.658775	0.582607	-0.17492	-0.576074	0.925222	-0.131666	0.0951153	0.832953	-0.485541	0.290912
118	-0.653765	0.58095	-0.176292	-0.577769	0.944315	-0.133746	0.10014	0.844745	-0.483409	0.299202
119	-0.648921	0.579536	-0.178736	-0.581158	0.967407	-0.139545	0.105917	0.856222	-0.479289	0.309079
120	-0.64413	0.578399	-0.182128	-0.583169	0.989189	-0.147181	0.112985	0.866569	-0.472781	0.319721
121	-0.639281	0.577584	-0.185866	-0.580574	1.00407	-0.154732	0.121247	0.875168	-0.463533	0.329757
122	-0.634298	0.577105	-0.188335	-0.574638	1.01238	-0.163972	0.129022	0.882204	-0.451543	0.336881
123	-0.62912	0.577016	-0.188716	-0.566865	1.01585	-0.175397	0.135568	0.887459	-0.436383	0.33995
124	-0.623746	0.577361	-0.186738	-0.55871	1.01614	-0.187398	0.140412	0.891015	-0.417531	0.338768
125	-0.618234	0.578179	-0.182563	-0.551137	1.01431	-0.198472	0.143118	0.893451	-0.394724	0.333908
126	-0.612673	0.579478	-0.176353	-0.544842	1.01105	-0.207363	0.143013	0.895718	-0.368379	0.3261
127	-0.607139	0.581219	-0.16838	-0.539893	1.00654	-0.214001	0.13966	0.898768	-0.339727	0.316181
128	-0.601693	0.583332	-0.158989	-0.535974	1.00073	-0.218347	0.132984	0.903262	-0.310767	0.304978
129	-0.596375	0.585721	-0.148669	-0.532292	0.993205	-0.221575	0.123322	0.909454	-0.284252	0.293302
130	-0.591214	0.588295	-0.137832	-0.528364	0.983826	-0.2238	0.11106	0.917189	-0.262825	0.281787
131	-0.586212	0.590972	-0.127192	-0.52343	0.972542	-0.225291	0.0972155	0.925527	-0.248375	0.271314
132	-0.58135	0.593694	-0.117865	-0.516354	0.959477	-0.22646	0.0834771	0.932913	-0.241848	0.26307
133	-0.576613	0.596431	-0.110714	-0.506429	0.94496	-0.227362	0.0711026	0.937907	-0.242825	0.257885
134	-0.571998	0.59918	-0.106243	-0.493444	0.929423	-0.227723	0.0606968	0.93951	-0.249966	0.25622
135	-0.567517	0.60194	-0.104738	-0.477424	0.913345	-0.227436	0.0524015	0.937381	-0.26169	0.258371
136	-0.563206	0.604692	-0.105804	-0.459151	0.897194	-0.22635	0.0452841	0.93218	-0.276196	0.263936
137	-0.559108	0.607382	-0.108325	-0.440238	0.881535	-0.22428	0.037302	0.925633	-0.291859	0.271671
138	-0.555262	0.609922	-0.11061	-0.422991	0.867129	-0.221353	0.0254481	0.920473	-0.307305	0.279637
139	-0.551702	0.612195	-0.110363	-0.410437	0.854894	-0.21794	0.00586057	0.919991	-0.32152	0.285177
140	-0.548437	0.614067	-0.1052	-0.405659	0.845767	-0.214584	-0.0252022	0.927158	-0.334268	0.285418
141	-0.545437	0.615421	-0.0932215	-0.411017	0.84051	-0.211828	-0.0703451	0.943781	-0.345735	0.277897
142	-0.54263	0.616191	-0.0743678	-0.426496	0.83937	-0.210121	-0.129223	0.969792	-0.356459	0.26223
143	-0.539937	0.616401	-0.0517041	-0.448226	0.841851	-0.209932	-0.197116	1.00316	-0.367152	0.241762
144	-0.537297	0.616139	-0.0293177	-0.471049	0.847026	-0.211586	-0.267844	1.04102	-0.378121	0.221182
145	-0.534678	0.61552	-0.00988366	-0.49148	0.854006	-0.215094	-0.336992	1.08066	-0.38927	0.203649
146	-0.532058	0.614644	0.00555206	-0.508007	0.86214	-0.220253	-0.402352	1.12006	-0.400189	0.190483
147	-0.529421	0.613588	0.0170686	-0.520494	0.870994	-0.22683	-0.463358	1.15782	-0.410459	0.181658
148	-0.526761	0.612392	0.0252228	-0.529425	0.88033	-0.234603	-0.5202	1.19296	-0.419837	0.17652
149	-0.524057	0.611085	0.0304366	-0.535124	0.890009	-0.243374	-0.572986	1.22476	-0.428199	0.174544
150	-0.521278	0.609691	0.0329903	-0.537721	0.899921	-0.253032	-0.621646	1.25263	-0.435718	0.175322
151	-0.518393	0.608234	0.0330979	-0.537291	0.909951	-0.263508	-0.666035	1.27611	-0.44278	0.178517
152	-0.515372	0.606747	0.0308746	-0.533789	0.919898	-0.27473	-0.705923	1.29494	-0.449611	0.183935
153	-0.512182	0.605267	0.0263974	-0.527116	0.92953	-0.286728	-0.741027	1.30899	-0.456304	0.191397
154	-0.508797	0.603821	0.0197084	-0.517204	0.938659	-0.299517	-0.771078	1.31833	-0.462797	0.200821
155	-0.505207	0.602427	0.011014	-0.504255	0.947146	-0.312899	-0.796129	1.32326	-0.468452	0.211998
156	-0.501416	0.601098	0.000600133	-0.488607	0.954881	-0.326527	-0.8164	1.32425	-0.472135	0.224615
157	-0.497434	0.599843	-0.0112971	-0.470554	0.961822	-0.339992	-0.832077	1.3218	-0.472852	0.238435
158	-0.493268	0.598668	-0.0243971	-0.450476	0.968057	-0.352829	-0.843454	1.31654	-0.46999	0.253184
159	-0.488926	0.597577	-0.0384465	-0.428785	0.973769	-0.364608	-0.850728	1.30893	-0.463527	0.268618
160	-0.484415	0.59657	-0.0530565	-0.405986	0.979032	-0.375195	-0.854047	1.29903	-0.454017	0.284322
161	-0.479725	0.595651	-0.0677748	-0.382506	0.98375	-0.38471	-0.853464	1.28668	-0.442119	0.299721
162	-0.474826	0.594826	-0.0822878	-0.358577	0.987845	-0.393276	-0.848794	1.27162	-0.428637	0.314342
163	-0.469693	0.594092	-0.0961428	-0.33465	0.991352	-0.401033	-0.839991	1.2534	-0.414355	0.327626
164	-0.46432	0.59343	-0.108776	-0.311331	0.994342	-0.40823	-0.827164	1.23148	-0.399623	0.338958
165	-0.458717	0.592824	-0.119822	-0.289	0.996826	-0.415057	-0.810228	1.20524	-0.384276	0.34801
166	-0.452904	0.59226	-0.128979	-0.268045	0.998894	-0.421488	-0.789164	1.17417	-0.367726	0.35458
167	-0.446902	0.591704	-0.135983	-0.248988	1.00088	-0.42734	-0.764195	1.13819	-0.349537	0.358497
168	-0.440731	0.591112	-0.140902	-0.232068	1.00322	-0.432553	-0.735281	1.09737	-0.330007	0.35993
169	-0.434421	0.590438	-0.143866	-0.217419	1.0063	-0.437289	-0.702528	1.05212	-0.309381	0.359099
170	-0.428036	0.589638	-0.144326	-0.206088	1.01068	-0.441462	-0.667989	1.00466	-0.282892	0.355598
171	-0.421755	0.588672	-0.140378	-0.201218	1.01755	-0.44449	-0.638145	0.960702	-0.257888	0.347861
172	-0.415708	0.587558	-0.132263	-0.203198	1.0275	-0.445727	-0.617322	0.926455	-0.234415	0.336724
173	-0.409968	0.586394	-0.122032	-0.209811	1.0401	-0.444386	-0.606747	0.90588	-0.215431	0.324984
174	-0.40452	0.585279	-0.112696	-0.217275	1.05431	-0.440032	-0.60451	0.899939	-0.19972	0.316142
175	-0.399299	0.584305	-0.106439	-0.222479	1.06899	-0.432659	-0.60748	0.906508	-0.190493	0.312441
176	-0.394154	0.583529	-0.104745	-0.222777	1.08292	-0.422781	-0.611158	0.921018	-0.186506	0.314863
177	-0.388921	0.583006	-0.107912	-0.216754	1.09491	-0.411209	-0.610862	0.937178	-0.18986	0.322822
178	-0.38346	0.582757	-0.11455	-0.205104	1.10421	-0.39875	-0.603475	0.948922	-0.193078	0.333839
179	-0.377845	0.582791	-0.119776	-0.193525	1.11134	-0.385386	-0.592736	0.954329	-0.199221	0.342133
180	-0.372181	0.583117	-0.119924	-0.186733	1.11721	-0.370746	-0.58316	0.954604	-0.208184	0.343577
181	-0.366566	0.583817	-0.114151	-0.186193	1.12217	-0.354056	-0.576613	0.950999	-0.218041	0.337494
182	-0.361064	0.584971	-0.103658	-0.191024	1.12638	-0.334779	-0.572939	0.944526	-0.226716	0.325553
183	-0.355714	0.586635	-0.090362	-0.199513	1.12996	-0.312889	-0.570715	0.935481	-0.233346	0.310219
184	-0.350501	0.588815	-0.0759699	-0.210039	1.13315	-0.289125	-0.568398	0.923875	-0.237804	0.293547
185	-0.345359	0.59146	-0.0618128	-0.221215	1.13629	-0.265324	-0.564539	0.909665	-0.240263	0.276948
186	-0.340182	0.594458	-0.0490768	-0.231608	1.1396	-0.244298	-0.557777	0.892897	-0.241226	0.261504
187	-0.334912	0.597662	-0.0380559	-0.240829	1.14309	-0.228725	-0.547906	0.873845	-0.241386	0.24742
188	-0.329534	0.600922	-0.0285212	-0.249109	1.14643	-0.220775	-0.535547	0.853101	-0.241224	0.234434
189	-0.324063	0.604122	-0.0200873	-0.256972	1.14912	-0.221617	-0.521614	0.831455	-0.240868	0.22224
190	-0.318555	0.607198	-0.0123588	-0.265175	1.15069	-0.230721	-0.507094	0.809707	-0.240245	0.210612
191	-0.313089	0.610129	-0.00496183	-0.274644	1.15094	-0.245959	-0.492882	0.788493	-0.239108	0.199386
192	-0.307732	0.612914	0.00262722	-0.28661	1.15013	-0.264287	-0.479852	0.768187	-0.237265	0.188189
193	-0.302536	0.61555	0.0107873	-0.302207	1.14917	-0.282612	-0.468579	0.748983	-0.234704	0.17676
194	-0.297525	0.61802	0.0194233	-0.321974	1.14947	-0.298644	-0.459043	0.731073	-0.231585	0.165258
195	-0.292696	0.620278	0.028281	-0.34608	1.15249	-0.311381	-0.45105	0.714734	-0.228397	0.153881
196	-0.288029	0.622261	0.0370473	-0.374333	1.15931	-0.321106	-0.444357	0.700291	-0.225772	0.142843
197	-0.283492	0.623917	0.0453946	-0.406207	1.17044	-0.329038	-0.438651	0.688011	-0.224234	0.132389
198	-0.279064	0.625217	0.0528523	-0.440864	1.18593	-0.336463	-0.433443	0.678052	-0.224217	0.122941
199	-0.274734	0.626168	0.0588065	-0.477126	1.20523	-0.34421	-0.428049	0.670435	-0.225892	0.115009
200	-0.270461	0.626811	0.0630099	-0.514022	1.22732	-0.352603	-0.422026	0.664946	-0.229034	0.108633
201	-0.266204	0.627205	0.0656037	-0.551035	1.25098	-0.361236	-0.415274	0.661217	-0.233152	0.103529
202	-0.261948	0.627409	0.0667836	-0.587767	1.27497	-0.369164	-0.407751	0.658855	-0.237698	0.0994705
203	-0.257677	0.627474	0.0668543	-0.623962	1.2981	-0.375575	-0.399538	0.657451	-0.242418	0.0961137
204	-0.253363	0.627441	0.0660371	-0.659232	1.31916	-0.380216	-0.390621	0.656623	-0.247218	0.0931904
205	-0.248979	0.627345	0.0643745	-0.69293	1.33691	-0.383354	-0.380791	0.656067	-0.251967	0.0907063
206	-0.244519	0.627201	0.0619322	-0.724494	1.35029	-0.385296	-0.369961	0.655609	-0.25677	0.088745
207	-0.239994	0.627016	0.0586461	-0.753299	1.35842	-0.386142	-0.358057	0.655214	-0.261921	0.0875268
208	-0.235413	0.626801	0.0543561	-0.778586	1.36043	-0.385977	-0.344937	0.654905	-0.267597	0.0873041
209	-0.23076	0.626567	0.0489756	-0.799711	1.35575	-0.384532	-0.330473	0.654628	-0.273656	0.0882182
210	-0.22602	0.626323	0.0424796	-0.816257	1.34423	-0.381075	-0.314576	0.654296	-0.279708	0.0903626
211	-0.221196	0.62606	0.0348553	-0.828045	1.32617	-0.374894	-0.297276	0.653941	-0.285538	0.0938502
212	-0.216283	0.625766	0.0258763	-0.834844	1.30238	-0.365649	-0.278337	0.653559	-0.291132	0.09898
213	-0.211262	0.625438	0.0151571	-0.836337	1.27404	-0.353651	-0.257178	0.65299	-0.296438	0.106173
214	-0.206119	0.625067	0.00258773	-0.832661	1.24263	-0.339727	-0.233518	0.652103	-0.301455	0.115542
215	-0.200845	0.62464	-0.0116699	-0.824403	1.20984	-0.32465	-0.207405	0.650741	-0.306201	0.126908
216	-0.195448	0.62415	-0.0274166	-0.812155	1.17721	-0.309002	-0.17897	0.648734	-0.310805	0.140117
217	-0.189939	0.623596	-0.0443174	-0.796559	1.146	-0.293043	-0.148534	0.645977	-0.31558	0.154854
218	-0.184329	0.622971	-0.0617585	-0.778474	1.11718	-0.276587	-0.116749	0.642392	-0.320701	0.170457
219	-0.178651	0.622265	-0.0792259	-0.758481	1.09102	-0.259318	-0.0842731	0.638025	-0.326169	0.18647
220	-0.172944	0.621472	-0.096492	-0.736647	1.06731	-0.240934	-0.0515282	0.633049	-0.331949	0.202795
221	-0.167235	0.62059	-0.113253	-0.712917	1.04538	-0.221175	-0.0190115	0.627667	-0.338016	0.219187
222	-0.161555	0.619605	-0.129091	-0.687191	1.02402	-0.200159	0.0126008	0.622186	-0.344383	0.235253
223	-0.155915	0.618498	-0.143683	-0.659209	1.00175	-0.178599	0.0427376	0.616944	-0.350991	0.250645
224	-0.150294	0.617255	-0.156874	-0.628576	0.977291	-0.157395	0.0711131	0.612241	-0.357722	0.26511
225	-0.144663	0.615863	-0.168599	-0.595025	0.94982	-0.137257	0.0974869	0.608545	-0.364595	0.278501
226	-0.139007	0.614299	-0.17852	-0.559063	0.919442	-0.118363	0.121129	0.606541	-0.371713	0.290359
227	-0.133384	0.612566	-0.185393	-0.523794	0.888457	-0.122582	0.139972	0.607224	-0.378999	0.299386
228	-0.127868	0.610707	-0.188351	-0.492305	0.859512	-0.135982	0.152414	0.611445	-0.386093	0.304832
229	-0.122565	0.608808	-0.186882	-0.469474	0.838361	-0.162264	0.157227	0.619892	-0.392449	0.30652
230	-0.117598	0.606984	-0.18118	-0.458418	0.828545	-0.199655	0.154142	0.632772	-0.397387	0.305135
231	-0.112874	0.60529	-0.174365	-0.456332	0.830096	-0.2265	0.147448	0.648555	-0.400324	0.303992
232	-0.108339	0.60376	-0.168298	-0.460935	0.841926	-0.243366	0.139883	0.66606	-0.400954	0.304981
233	-0.103873	0.602395	-0.164879	-0.468205	0.860939	-0.25297	0.134561	0.683922	-0.399221	0.309665
234	-0.0993857	0.601213	-0.164645	-0.474274	0.882112	-0.257738	0.132956	0.700951	-0.395009	0.318006
235	-0.0947588	0.600245	-0.167253	-0.47539	0.899966	-0.261889	0.135707	0.715812	-0.388258	0.328806
236	-0.0900048	0.599561	-0.170033	-0.471695	0.910935	-0.267041	0.140067	0.728259	-0.378723	0.338657
237	-0.0851644	0.599249	-0.170351	-0.465803	0.91559	-0.273572	0.142899	0.738622	-0.366145	0.344415
238	-0.0803479	0.599411	-0.165764	-0.461185	0.914571	-0.279942	0.14069	0.747894	-0.350346	0.343544
239	-0.0755794	0.600126	-0.156202	-0.459003	0.90909	-0.284976	0.132996	0.756329	-0.330978	0.336133
240	-0.0708722	0.601402	-0.142242	-0.459629	0.900406	-0.287915	0.119933	0.76451	-0.308164	0.323161
241	-0.0662414	0.603174	-0.125021	-0.462699	0.889769	-0.288358	0.102073	0.773388	-0.283049	0.306312
242	-0.0616785	0.605331	-0.106011	-0.467129	0.877992	-0.286345	0.0805312	0.783712	-0.257611	0.28752
243	-0.0571496	0.607744	-0.0865588	-0.471593	0.86521	-0.282427	0.0565989	0.795713	-0.234439	0.268466
244	-0.0526282	0.610275	-0.0678665	-0.474835	0.851348	-0.277406	0.0316211	0.809108	-0.215979	0.250667
245	-0.0481001	0.612821	-0.0509391	-0.475826	0.836455	-0.271821	0.00685123	0.82315	-0.20384	0.235386
246	-0.043565	0.615335	-0.0364986	-0.473858	0.82063	-0.265829	-0.0167507	0.836818	-0.198926	0.223485
247	-0.0390565	0.617802	-0.0247165	-0.468869	0.803956	-0.259632	-0.0389205	0.849075	-0.201185	0.215169
248	-0.0346275	0.620226	-0.015094	-0.461584	0.786592	-0.253288	-0.0603049	0.859223	-0.209493	0.209881
249	-0.030337	0.622616	-0.00674305	-0.453304	0.769075	-0.246289	-0.0822232	0.867215	-0.222132	0.206624
250	-0.0262394	0.624957	0.00144631	-0.445648	0.752178	-0.238143	-0.106482	0.873856	-0.237207	0.204099
251	-0.0223635	0.627193	0.0107206	-0.440314	0.736531	-0.229041	-0.135243	0.880774	-0.252975	0.200739
252	-0.0187032	0.629217	0.0220801	-0.43878	0.7229	-0.219746	-0.170443	0.890055	-0.268103	0.195143
253	-0.0152155	0.6309	0.0356695	-0.441588	0.712177	-0.211153	-0.212814	0.90355	-0.281585	0.186807
254	-0.0118208	0.632147	0.0504301	-0.447718	0.704896	-0.203983	-0.261148	0.922104	-0.293042	0.176546
255	-0.00843698	0.632917	0.0646638	-0.455269	0.701201	-0.198589	-0.312977	0.945467	-0.302962	0.165969
256	-0.00499369	0.633232	0.0766536	-0.462118	0.700835	-0.19513	-0.365428	0.972538	-0.312252	0.156809
257	-0.00143206	0.633164	0.084956	-0.46624	0.703199	-0.193675	-0.4157	1.00159	-0.321699	0.150578
258	0.00227448	0.632805	0.0890503	-0.466628	0.707631	-0.193963	-0.462117	1.03082	-0.331506	0.147851
259	0.00611088	0.632246	0.0895104	-0.463557	0.713495	-0.195546	-0.504492	1.05864	-0.341206	0.148074
260	0.0100432	0.631557	0.087319	-0.457808	0.720166	-0.198559	-0.543351	1.08382	-0.350084	0.150317
261	0.0140453	0.630785	0.083305	-0.450121	0.727433	-0.204605	-0.579279	1.1056	-0.357522	0.153822
262	0.018107	0.629948	0.0778229	-0.44073	0.73501	-0.212675	-0.612483	1.12362	-0.363616	0.158306
263	0.0222423	0.629059	0.0707947	-0.429407	0.742636	-0.221384	-0.6426	1.13753	-0.368998	0.163902
264	0.026479	0.62813	0.0620232	-0.415873	0.750225	-0.230523	-0.669023	1.14696	-0.373922	0.170861
265	0.0308447	0.627167	0.0512328	-0.399727	0.757683	-0.23998	-0.691202	1.15185	-0.378388	0.179532
266	0.0353689	0.626175	0.0381607	-0.380533	0.764853	-0.24992	-0.70872	1.15241	-0.382094	0.19024
267	0.0400712	0.625156	0.022877	-0.358284	0.771642	-0.260227	-0.721587	1.14897	-0.384404	0.202946
268	0.044947	0.62411	0.0056837	-0.333293	0.777995	-0.270582	-0.73016	1.14198	-0.384534	0.217422
269	0.0499811	0.623039	-0.0130672	-0.30592	0.783802	-0.280926	-0.734946	1.1321	-0.381469	0.233412
270	0.055156	0.621941	-0.0327482	-0.276892	0.789044	-0.291341	-0.73688	1.1202	-0.374726	0.250336
271	0.0604625	0.620822	-0.0526776	-0.24699	0.793697	-0.301641	-0.736924	1.10716	-0.364918	0.267492
272	0.0659009	0.619694	-0.0724949	-0.216571	0.797655	-0.311537	-0.735443	1.09356	-0.352863	0.284489
273	0.0714649	0.618561	-0.0918744	-0.18601	0.80089	-0.32092	-0.732704	1.07981	-0.339131	0.301002
274	0.0771463	0.617425	-0.110395	-0.155813	0.803415	-0.329884	-0.729086	1.06623	-0.324322	0.316605
275	0.08294	0.616285	-0.127752	-0.126333	0.805288	-0.338558	-0.724733	1.05286	-0.309114	0.331015
276	0.0888344	0.615135	-0.143713	-0.0979119	0.806696	-0.346785	-0.719629	1.03956	-0.293843	0.344048
277	0.0948191	0.613976	-0.158112	-0.070831	0.807778	-0.354345	-0.713631	1.02605	-0.278095	0.355559
278	0.100886	0.612807	-0.170827	-0.0452941	0.808594	-0.361354	-0.706453	1.01178	-0.2613	0.365455
279	0.107028	0.611631	-0.181859	-0.0213963	0.809271	-0.367871	-0.697555	0.996012	-0.243316	0.373809
280	0.113254	0.610453	-0.191207	0.000843827	0.809894	-0.373701	-0.686336	0.977939	-0.224483	0.380572
281	0.119572	0.609277	-0.198665	0.0212184	0.810506	-0.378624	-0.672463	0.956878	-0.205383	0.385457
282	0.125984	0.6081	-0.20413	0.0395536	0.811222	-0.382523	-0.655631	0.932352	-0.186747	0.388344
283	0.132494	0.606908	-0.207678	0.0558483	0.81226	-0.385499	-0.635499	0.904111	-0.16952	0.389311
284	0.139105	0.605677	-0.2093	0.069926	0.814041	-0.387697	-0.612074	0.872327	-0.154276	0.388305
285	0.145816	0.604378	-0.208962	0.081504	0.817042	-0.389086	-0.585734	0.837719	-0.140399	0.385231
286	0.15252	0.603003	-0.205761	0.0888915	0.822099	-0.389523	-0.559548	0.802581	-0.121235	0.379373
287	0.15901	0.601583	-0.198541	0.0897311	0.830339	-0.388725	-0.53807	0.76983	-0.100881	0.370144
288	0.165177	0.60015	-0.187871	0.0839981	0.842346	-0.38622	-0.525164	0.745587	-0.0800713	0.358611
289	0.171048	0.598785	-0.176237	0.074723	0.857211	-0.381113	-0.521084	0.733332	-0.0617908	0.347613
290	0.176702	0.597537	-0.166012	0.0651504	0.873721	-0.372999	-0.524732	0.73486	-0.0463326	0.339653
291	0.182235	0.596461	-0.159103	0.0582976	0.890397	-0.361978	-0.532832	0.747955	-0.0373782	0.336583
292	0.187782	0.595565	-0.156417	0.0559858	0.906395	-0.348694	-0.541701	0.769089	-0.0351014	0.338863
293	0.193503	0.594845	-0.157888	0.0596953	0.919622	-0.333942	-0.54685	0.792127	-0.042192	0.345672
294	0.199427	0.594308	-0.161379	0.0677268	0.92921	-0.318488	-0.546889	0.812259	-0.0509502	0.35422
295	0.205356	0.594021	-0.162739	0.0749553	0.935787	-0.302717	-0.544254	0.825546	-0.0614829	0.360219
296	0.211096	0.59401	-0.158658	0.0768604	0.9403	-0.286442	-0.54299	0.832753	-0.073916	0.360392
297	0.21655	0.594344	-0.14875	0.0723695	0.94342	-0.268596	-0.544491	0.835008	-0.0867189	0.354568
298	0.221699	0.595067	-0.134266	0.0623296	0.945642	-0.248286	-0.548518	0.833428	-0.0982064	0.344262
299	0.226552	0.596203	-0.11693	0.04816	0.947577	-0.225228	-0.55397	0.828739	-0.10755	0.331493
300	0.23117	0.597723	-0.0986403	0.0313353	0.950432	-0.199423	-0.559324	0.821666	-0.114672	0.318316
301	0.235666	0.599534	-0.0810744	0.0136485	0.954812	-0.17153	-0.563171	0.812953	-0.120257	0.306324
302	0.240178	0.601505	-0.0654314	-0.00320559	0.960588	-0.142842	-0.5645	0.803239	-0.125358	0.296465
303	0.244793	0.603517	-0.0520359	-0.0188293	0.96834	-0.115446	-0.563206	0.793119	-0.130759	0.28885
304	0.249563	0.605458	-0.0408019	-0.0330315	0.977762	-0.0913994	-0.559691	0.783261	-0.137029	0.283215
305	0.254498	0.607275	-0.0312701	-0.0462265	0.988752	-0.0722472	-0.554628	0.774042	-0.144167	0.278931
306	0.259572	0.608965	-0.0226775	-0.0592232	1.00108	-0.0595512	-0.548917	0.765583	-0.151519	0.275117
307	0.264738	0.610552	-0.0143602	-0.0727395	1.01442	-0.0549079	-0.543282	0.757847	-0.158518	0.271128
308	0.269955	0.612074	-0.00600007	-0.0870424	1.02777	-0.0583915	-0.537945	0.750577	-0.164901	0.26671
309	0.275197	0.613566	0.00231899	-0.102034	1.04059	-0.0693153	-0.53265	0.743461	-0.170559	0.261993
310	0.280463	0.615045	0.0104265	-0.117564	1.05241	-0.0862501	-0.527103	0.736308	-0.17563	0.257119
311	0.285781	0.616492	0.0183259	-0.133756	1.06315	-0.107546	-0.521351	0.729235	-0.180385	0.251945
312	0.291176	0.617867	0.0259258	-0.150726	1.07288	-0.131215	-0.515491	0.722607	-0.185207	0.246434
313	0.296662	0.619125	0.0330162	-0.168587	1.08216	-0.155122	-0.509519	0.716775	-0.190492	0.240699
314	0.302254	0.620229	0.0395273	-0.187685	1.0918	-0.177509	-0.503593	0.712128	-0.196227	0.23468
315	0.307963	0.621153	0.0456308	-0.208611	1.10294	-0.197754	-0.498125	0.709081	-0.202403	0.228076
316	0.313779	0.621874	0.0514788	-0.231787	1.11607	-0.215542	-0.49341	0.70782	-0.209152	0.220706
317	0.319671	0.622382	0.0570633	-0.257377	1.13165	-0.231272	-0.48944	0.7083	-0.216377	0.212648
318	0.325609	0.622689	0.0622355	-0.285251	1.14985	-0.245691	-0.485912	0.710296	-0.223959	0.204182
319	0.331589	0.622828	0.0667536	-0.314915	1.17044	-0.259694	-0.482269	0.713431	-0.231833	0.195669
320	0.337607	0.622837	0.0706202	-0.34602	1.19289	-0.274181	-0.478222	0.717303	-0.239944	0.187195
321	0.343633	0.622761	0.0738317	-0.37821	1.21656	-0.289495	-0.473506	0.721403	-0.248176	0.17895
322	0.349649	0.622651	0.0762638	-0.410947	1.24061	-0.305648	-0.467755	0.725269	-0.256372	0.171267
323	0.35565	0.622538	0.0784951	-0.444532	1.2643	-0.322358	-0.461538	0.728774	-0.264489	0.163592
324	0.361609	0.622433	0.0814398	-0.479768	1.28698	-0.33867	-0.455928	0.731906	-0.272454	0.155022
325	0.367473	0.62233	0.0855866	-0.517058	1.30804	-0.353702	-0.451618	0.734712	-0.27999	0.14523
326	0.373217	0.622229	0.091008	-0.556214	1.32669	-0.367146	-0.448769	0.737254	-0.286768	0.134302
327	0.378857	0.622136	0.0973661	-0.596384	1.34204	-0.378842	-0.446916	0.739432	-0.292561	0.122675
328	0.384424	0.622058	0.104274	-0.636618	1.35329	-0.388794	-0.445514	0.741141	-0.297342	0.110767
329	0.389945	0.621994	0.111368	-0.676051	1.35991	-0.397183	-0.444071	0.742328	-0.301139	0.0989796
330	0.395458	0.621961	0.117878	-0.713309	1.36142	-0.404135	-0.441559	0.742829	-0.304023	0.0881388
331	0.401012	0.621965	0.123218	-0.747269	1.35756	-0.409712	-0.437195	0.74255	-0.306301	0.0788368
332	0.406628	0.621992	0.127433	-0.777714	1.34845	-0.413431	-0.431095	0.741654	-0.308254	0.0710026
333	0.412294	0.622013	0.130621	-0.804696	1.33438	-0.414236	-0.423575	0.740472	-0.310007	0.0646008
334	0.418	0.622009	0.132654	-0.82802	1.31573	-0.411454	-0.414688	0.739318	-0.311506	0.0598667
335	0.423761	0.621965	0.133382	-0.847343	1.29294	-0.404937	-0.40437	0.73842	-0.312588	0.0569838
336	0.429588	0.621867	0.132627	-0.862365	1.2666	-0.394595	-0.392526	0.737993	-0.31327	0.056154
337	0.435499	0.621703	0.130178	-0.872754	1.23726	-0.380833	-0.379004	0.738221	-0.313597	0.0576066
338	0.441517	0.621464	0.125821	-0.878055	1.20545	-0.364604	-0.363551	0.739178	-0.313585	0.0615019
339	0.447673	0.62114	0.119349	-0.877818	1.17174	-0.347074	-0.345852	0.740824	-0.313387	0.0679484
340	0.45399	0.620717	0.110801	-0.871916	1.13668	-0.329372	-0.325896	0.743145	-0.313203	0.0767959
341	0.460481	0.62017	0.100523	-0.860632	1.10069	-0.31195	-0.304084	0.746256	-0.313146	0.0875461
342	0.467155	0.619469	0.0888422	-0.844306	1.06413	-0.29448	-0.280824	0.750306	-0.313128	0.0997174
343	0.474031	0.618585	0.0761	-0.823327	1.02739	-0.276228	-0.256579	0.755524	-0.313034	0.112761
344	0.481127	0.617488	0.0626725	-0.798175	0.990863	-0.256342	-0.231915	0.762282	-0.31284	0.126094
345	0.488458	0.616151	0.0485218	-0.768832	0.954691	-0.234314	-0.206879	0.770816	-0.312494	0.139657
346	0.496041	0.614551	0.0334266	-0.734995	0.918724	-0.210051	-0.181224	0.781147	-0.31196	0.153615
347	0.503837	0.612672	0.0179077	-0.698042	0.884967	-0.188351	-0.155693	0.793413	-0.311069	0.16747
348	0.511763	0.610509	0.00266252	-0.661405	0.859027	-0.175221	-0.131377	0.807922	-0.309453	0.18071
349	0.519677	0.60813	-0.0113746	-0.629317	0.845136	-0.171541	-0.109704	0.824772	-0.30639	0.192818
350	0.527434	0.605671	-0.023553	-0.604768	0.844559	-0.175924	-0.0916367	0.843573	-0.301041	0.203642
351	0.534919	0.603286	-0.0337033	-0.588852	0.856607	-0.186451	-0.0774717	0.863743	-0.292732	0.213409
352	0.542096	0.60109	-0.0421014	-0.580682	0.879145	-0.200973	-0.0668023	0.884706	-0.281032	0.222449
353	0.548995	0.599164	-0.0489753	-0.577843	0.907394	-0.216518	-0.0591379	0.905975	-0.265537	0.230736
354	0.555701	0.59756	-0.054519	-0.576766	0.934883	-0.229429	-0.0539035	0.927097	-0.246273	0.237976
355	0.562294	0.59631	-0.0580974	-0.574743	0.955943	-0.239757	-0.0515741	0.947881	-0.22378	0.242914
356	0.568865	0.595398	-0.0591063	-0.57069	0.969873	-0.251632	-0.0526435	0.968476	-0.199097	0.244286
357	0.575475	0.594814	-0.0572411	-0.564913	0.97773	-0.265794	-0.0573848	0.989159	-0.173898	0.241417
358	0.582133	0.5946	-0.0523817	-0.55833	0.980055	-0.280773	-0.0660249	1.01004	-0.150838	0.234197
359	0.588797	0.594824	-0.0446141	-0.552012	0.977642	-0.294906	-0.0786677	1.0309	-0.132833	0.223037
360	0.595412	0.595543	-0.0345454	-0.546344	0.971837	-0.307123	-0.0947541	1.05094	-0.122237	0.209052
361	0.601929	0.596793	-0.0228774	-0.541198	0.96337	-0.316553	-0.113612	1.06918	-0.120729	0.193435
362	0.6083	0.59857	-0.00993443	-0.536446	0.952346	-0.32275	-0.135167	1.08478	-0.128696	0.176898
363	0.614489	0.600828	0.00412342	-0.531866	0.938567	-0.325674	-0.159627	1.09708	-0.145237	0.159852
364	0.620476	0.603473	0.0190557	-0.52716	0.92192	-0.325673	-0.187107	1.10565	-0.168518	0.14269
365	0.626251	0.606372	0.0345754	-0.522203	0.90263	-0.323396	-0.217674	1.11061	-0.195734	0.12585
366	0.631826	0.609373	0.0502386	-0.516804	0.881222	-0.319613	-0.251332	1.11279	-0.22384	0.109815
367	0.637224	0.61235	0.0653537	-0.510616	0.858492	-0.315033	-0.287678	1.11327	-0.250041	0.0952356
368	0.642454	0.615189	0.0790792	-0.503455	0.835797	-0.310121	-0.32625	1.11344	-0.271773	0.0829823
369	0.647528	0.617805	0.0906032	-0.495107	0.81449	-0.305055	-0.366348	1.11452	-0.287692	0.073888
370	0.652477	0.620123	0.0992859	-0.48532	0.795632	-0.300167	-0.407294	1.11762	-0.297858	0.0685267
371	0.657351	0.622114	0.104582	-0.473562	0.779662	-0.29596	-0.448157	1.12334	-0.303553	0.0673169
372	0.662199	0.62376	0.106215	-0.459362	0.766581	-0.292971	-0.488197	1.13201	-0.307155	0.0703739
373	0.667054	0.625078	0.104407	-0.442654	0.75596	-0.291465	-0.526989	1.14339	-0.310965	0.0773321
374	0.67195	0.626095	0.0995488	-0.423409	0.747082	-0.291729	-0.564153	1.15667	-0.316024	0.087633
375	0.676903	0.626866	0.0924015	-0.401956	0.739019	-0.293736	-0.59959	1.17052	-0.322215	0.100314
376	0.681894	0.627447	0.0837281	-0.378933	0.731263	-0.296993	-0.633402	1.18352	-0.328579	0.114517
377	0.686893	0.62788	0.0742767	-0.35521	0.723808	-0.300743	-0.665783	1.19437	-0.333925	0.12941
378	0.691909	0.628182	0.0644716	-0.331213	0.716675	-0.30454	-0.696478	1.20169	-0.337473	0.144384
379	0.696987	0.628367	0.0544366	-0.307003	0.709859	-0.308317	-0.724856	1.20429	-0.338806	0.159123
380	0.70218	0.628433	0.0439796	-0.282324	0.70345	-0.312017	-0.750075	1.20142	-0.337808	0.173651
381	0.707547	0.628366	0.0325567	-0.256468	0.697473	-0.315535	-0.77107	1.19284	-0.334649	0.188354
382	0.713159	0.628162	0.0194823	-0.228497	0.691826	-0.319102	-0.78665	1.17857	-0.329546	0.203762
383	0.719073	0.627816	0.00426582	-0.197709	0.686391	-0.323174	-0.795967	1.15895	-0.322069	0.220273
384	0.725312	0.627308	-0.0130493	-0.164136	0.681207	-0.327909	-0.799016	1.13475	-0.311214	0.23782
385	0.731872	0.626616	-0.0320024	-0.128379	0.676461	-0.333214	-0.79643	1.10701	-0.296723	0.255946
386	0.738747	0.625727	-0.0521057	-0.0910386	0.672285	-0.339024	-0.788996	1.07693	-0.278947	0.274194
387	0.745917	0.62464	-0.0725871	-0.0530755	0.668799	-0.345321	-0.777868	1.0457	-0.258037	0.291828
388	0.753367	0.623362	-0.0927512	-0.0153986	0.666167	-0.351842	-0.763661	1.01449	-0.235181	0.308178
389	0.761046	0.6219	-0.111833	0.0208689	0.664718	-0.357908	-0.747076	0.983852	-0.211516	0.322595
390	0.768911	0.620258	-0.129324	0.0549046	0.664789	-0.363132	-0.728465	0.954167	-0.188323	0.334704
391	0.776916	0.618453	-0.144751	0.0858809	0.666815	-0.367487	-0.708121	0.925389	-0.16612	0.344168
392	0.785032	0.616486	-0.157627	0.112975	0.671324	-0.371058	-0.686146	0.89727	-0.144859	0.350632
393	0.793241	0.614352	-0.167484	0.135493	0.678712	-0.37393	-0.662779	0.869348	-0.124338	0.353706
394	0.80154	0.612034	-0.174157	0.153213	0.68916	-0.376245	-0.638028	0.841335	-0.10476	0.35324
395	0.80991	0.609525	-0.177697	0.166211	0.702671	-0.378157	-0.612169	0.813006	-0.0850935	0.349376
396	0.818195	0.606842	-0.177151	0.17285	0.719863	-0.379618	-0.588829	0.786759	-0.0648562	0.341604
397	0.826186	0.60403	-0.171975	0.171752	0.741336	-0.380095	-0.572138	0.766736	-0.0478139	0.330128
398	0.833746	0.601198	-0.163397	0.164035	0.766616	-0.378474	-0.565378	0.758727	-0.0350636	0.316996
399	0.84084	0.598448	-0.153907	0.15261	0.79468	-0.373714	-0.568021	0.764115	-0.0272844	0.305318
400	0.847484	0.595871	-0.14567	0.140109	0.824566	-0.365115	-0.578284	0.782528	-0.0241883	0.297602
401	0.853798	0.593511	-0.140165	0.128792	0.855151	-0.352511	-0.592208	0.810195	-0.0270856	0.295103
402	0.859933	0.5914	-0.137815	0.11993	0.885228	-0.336015	-0.606037	0.842386	-0.0352466	0.297598
403	0.866065	0.589557	-0.13846	0.114329	0.913552	-0.316136	-0.614945	0.872319	-0.0476466	0.303962
404	0.872194	0.588038	-0.139812	0.10982	0.939642	-0.293566	-0.618499	0.895712	-0.0608584	0.311171
405	0.878197	0.58688	-0.138521	0.102498	0.963759	-0.26927	-0.619328	0.911241	-0.0760535	0.315437
406	0.88398	0.586165	-0.132939	0.0905431	0.985796	-0.244147	-0.620415	0.921328	-0.0929882	0.314913
407	0.889462	0.585997	-0.122879	0.0737054	1.00562	-0.219127	-0.62324	0.926924	-0.109227	0.309527
408	0.894605	0.586459	-0.109505	0.0531797	1.02318	-0.195945	-0.627639	0.928715	-0.122618	0.300812
409	0.899424	0.587573	-0.0941943	0.0303275	1.03849	-0.177418	-0.632572	0.927155	-0.13288	0.290423
410	0.90401	0.589292	-0.0782124	0.00654955	1.05119	-0.166278	-0.636661	0.922359	-0.140781	0.27966
411	0.90845	0.591514	-0.0625951	-0.0172063	1.06094	-0.164153	-0.638879	0.91445	-0.14652	0.269645
412	0.912825	0.594119	-0.0484019	-0.0401507	1.06756	-0.171337	-0.637976	0.903327	-0.150376	0.26159
413	0.917188	0.596973	-0.0361063	-0.0622893	1.07119	-0.186857	-0.633675	0.889469	-0.152788	0.256023
414	0.921574	0.599933	-0.0259582	-0.0839666	1.07243	-0.208996	-0.626146	0.873733	-0.154348	0.253106
415	0.925928	0.602889	-0.0171979	-0.107054	1.07282	-0.235279	-0.616858	0.856984	-0.155209	0.252041
416	0.930184	0.605754	-0.00875301	-0.133839	1.07449	-0.262792	-0.607719	0.84023	-0.155152	0.251684
417	0.934283	0.608446	0.00019096	-0.166275	1.07991	-0.289331	-0.600355	0.824587	-0.15425	0.251107
418	0.938181	0.610874	0.0107003	-0.206277	1.0913	-0.313527	-0.596502	0.810981	-0.153079	0.248959
419	0.941865	0.612958	0.0233416	-0.254598	1.10981	-0.334609	-0.597116	0.800053	-0.152013	0.244335
420	0.945356	0.614643	0.0379956	-0.310713	1.13559	-0.352553	-0.602115	0.792049	-0.151193	0.237053
421	0.948744	0.615918	0.0533559	-0.37206	1.16759	-0.367978	-0.609827	0.786938	-0.150949	0.228171
422	0.952131	0.6168	0.0679585	-0.435607	1.20411	-0.382148	-0.618343	0.784588	-0.151925	0.218921
423	0.955561	0.617314	0.0809167	-0.499104	1.24343	-0.396604	-0.626552	0.784873	-0.154493	0.210126
424	0.95912	0.617543	0.091975	-0.560805	1.28335	-0.412351	-0.633707	0.787182	-0.158793	0.201847
425	0.962818	0.617589	0.100909	-0.619689	1.32241	-0.427692	-0.639268	0.790929	-0.165551	0.194462
426	0.966658	0.617517	0.108459	-0.675826	1.35911	-0.442763	-0.643768	0.795675	-0.172419	0.187246
427	0.970615	0.617369	0.115271	-0.729518	1.39249	-0.456835	-0.647814	0.801159	-0.179153	0.179725
428	0.974692	0.617171	0.122007	-0.781102	1.42181	-0.469229	-0.65191	0.807096	-0.185398	0.171297
429	0.978895	0.616946	0.128741	-0.830099	1.44629	-0.479969	-0.655811	0.813097	-0.191296	0.162075
430	0.983249	0.616712	0.13511	-0.875542	1.46527	-0.488931	-0.658754	0.818843	-0.196024	0.152633
431	0.987738	0.616456	0.140591	-0.916513	1.47851	-0.495915	-0.660201	0.824462	-0.20028	0.14381
432	0.992409	0.616179	0.144964	-0.952134	1.48554	-0.501503	-0.659788	0.82995	-0.204195	0.135804
433	0.997271	0.615906	0.147688	-0.981512	1.48631	-0.504258	-0.656845	0.835141	-0.209988	0.129296
434	1.00232	0.615654	0.148659	-1.00421	1.48071	-0.503472	-0.651167	0.839903	-0.216673	0.124377
435	1.0076	0.615445	0.147745	-1.01962	1.4685	-0.49922	-0.642558	0.844224	-0.223628	0.121056
436	1.01314	0.615288	0.144888	-1.02749	1.44993	-0.49096	-0.631023	0.848239	-0.231084	0.119292
437	1.01894	0.615183	0.14027	-1.02773	1.42506	-0.479788	-0.61679	0.851981	-0.239309	0.118863
438	1.02501	0.61511	0.134324	-1.02076	1.39403	-0.466277	-0.600393	0.855503	-0.247924	0.119374
439	1.03134	0.615045	0.127315	-1.00679	1.35704	-0.450818	-0.582207	0.858932	-0.25634	0.120574
440	1.03792	0.614963	0.119473	-0.986054	1.31417	-0.433491	-0.562645	0.862483	-0.264036	0.12221
441	1.04471	0.614833	0.110968	-0.958872	1.26555	-0.413818	-0.542148	0.866456	-0.270608	0.124183
442	1.05167	0.614624	0.101723	-0.925311	1.2114	-0.391107	-0.520846	0.871168	-0.275875	0.126694
443	1.0588	0.614303	0.0914747	-0.885248	1.15205	-0.364419	-0.498611	0.876965	-0.279905	0.130067
444	1.06608	0.613826	0.0797954	-0.83856	1.08822	-0.333531	-0.475212	0.884354	-0.282714	0.134742
445	1.0735	0.613133	0.0664409	-0.785697	1.02146	-0.299813	-0.45076	0.893952	-0.284476	0.141066
446	1.08096	0.612144	0.0520517	-0.729727	0.956928	-0.270275	-0.426567	0.906474	-0.285511	0.148753
447	1.08829	0.610768	0.038324	-0.677932	0.90435	-0.249427	-0.405394	0.922797	-0.285573	0.15652
448	1.09525	0.609097	0.0274488	-0.637545	0.869937	-0.237902	-0.390361	0.94292	-0.282939	0.162668
449	1.10172	0.60726	0.0199994	-0.612056	0.856546	-0.234861	-0.382579	0.966617	-0.275946	0.167145
450	1.10765	0.605403	0.0150621	-0.600546	0.862496	-0.238988	-0.381006	0.993188	-0.263472	0.171348
451	1.11312	0.603619	0.011305	-0.59917	0.882673	-0.247527	-0.383785	1.02189	-0.245569	0.176655
452	1.11824	0.601977	0.0076887	-0.602584	0.909041	-0.257319	-0.389062	1.05178	-0.222857	0.183647
453	1.12317	0.600503	0.00405992	-0.60561	0.933006	-0.264955	-0.395915	1.08207	-0.196455	0.191559
454	1.12804	0.59925	0.00128217	-0.604812	0.948474	-0.272433	-0.404447	1.11196	-0.168175	0.198468
455	1.13293	0.598238	0.000779139	-0.600711	0.956342	-0.282744	-0.415489	1.14099	-0.141009	0.201957
456	1.13784	0.597563	0.00437377	-0.596184	0.958063	-0.294852	-0.430339	1.16785	-0.118271	0.1996
457	1.14273	0.597351	0.0127021	-0.593164	0.954904	-0.306813	-0.449175	1.19119	-0.103522	0.190634
458	1.1476	0.597696	0.0250228	-0.592179	0.948131	-0.316926	-0.470796	1.20943	-0.0997325	0.176208
459	1.1524	0.598665	0.0400385	-0.592556	0.938298	-0.32403	-0.493487	1.22072	-0.108262	0.158356
460	1.1571	0.600246	0.0561823	-0.593012	0.925721	-0.328025	-0.515635	1.2241	-0.12856	0.139341
461	1.16167	0.602343	0.0720005	-0.592133	0.910551	-0.329423	-0.536169	1.21948	-0.157924	0.121244
462	1.16612	0.604804	0.0863071	-0.588864	0.893064	-0.328825	-0.554773	1.20783	-0.191346	0.10572
463	1.17043	0.60746	0.0979444	-0.582414	0.874033	-0.326642	-0.571312	1.19121	-0.222997	0.0941969
464	1.1746	0.610124	0.105671	-0.572113	0.854587	-0.323685	-0.585656	1.17218	-0.248643	0.0881009
465	1.17863	0.612615	0.108832	-0.557997	0.83612	-0.320722	-0.598363	1.15369	-0.266515	0.0881435
466	1.18258	0.614827	0.107687	-0.540777	0.819631	-0.318203	-0.610637	1.13844	-0.276826	0.0938582
467	1.18652	0.616716	0.101854	-0.520215	0.805835	-0.316468	-0.622032	1.12754	-0.281366	0.105181
468	1.19052	0.618303	0.0920774	-0.496892	0.794715	-0.315515	-0.632808	1.1214	-0.283088	0.120851
469	1.19458	0.619617	0.079451	-0.471701	0.786093	-0.315226	-0.64344	1.11989	-0.285366	0.139316
470	1.19873	0.620737	0.0648831	-0.445078	0.779323	-0.31513	-0.653818	1.12187	-0.290037	0.159423
471	1.20294	0.621726	0.0492501	-0.417506	0.773406	-0.315393	-0.663757	1.12567	-0.296954	0.180183
472	1.20718	0.622637	0.0335875	-0.389783	0.767691	-0.315777	-0.673187	1.12908	-0.304627	0.20051
473	1.21139	0.62349	0.0189291	-0.363049	0.761952	-0.316175	-0.682366	1.13	-0.311163	0.219316
474	1.21554	0.624281	0.00679842	-0.339091	0.756141	-0.316425	-0.692279	1.12656	-0.314801	0.234976
475	1.21972	0.625033	-0.00332909	-0.317174	0.749908	-0.316915	-0.701298	1.11699	-0.314529	0.247704
476	1.22403	0.62574	-0.0122217	-0.296365	0.74332	-0.317742	-0.707645	1.10015	-0.310222	0.257975
477	1.22852	0.626358	-0.0204296	-0.276034	0.736726	-0.318919	-0.710159	1.07577	-0.302254	0.266082
478	1.23333	0.626871	-0.0291204	-0.254649	0.730378	-0.319958	-0.707156	1.04436	-0.291023	0.272891
479	1.23853	0.627238	-0.0390506	-0.231265	0.724301	-0.321068	-0.697887	1.00736	-0.277046	0.278978
480	1.24416	0.627408	-0.0505726	-0.205597	0.71892	-0.32248	-0.682449	0.966913	-0.260819	0.284633
481	1.25019	0.627351	-0.0636088	-0.178109	0.714925	-0.323924	-0.661464	0.925074	-0.242929	0.290041
482	1.25654	0.627025	-0.0777013	-0.149911	0.713125	-0.325215	-0.636433	0.884329	-0.224197	0.295054
483	1.26315	0.62643	-0.0919462	-0.122544	0.714052	-0.326444	-0.608692	0.846114	-0.204587	0.299119
484	1.26994	0.625552	-0.105808	-0.0970047	0.718227	-0.327952	-0.57953	0.812185	-0.185723	0.302122
485	1.27678	0.624369	-0.118178	-0.0752334	0.72662	-0.329831	-0.550473	0.783262	-0.169043	0.303528
486	1.28358	0.622869	-0.127825	-0.05914	0.73999	-0.332058	-0.523461	0.760015	-0.153185	0.302351
487	1.29013	0.621056	-0.133299	-0.0511608	0.759112	-0.334438	-0.501109	0.742189	-0.138525	0.297689
488	1.29623	0.618917	-0.13453	-0.0520416	0.784467	-0.336774	-0.486277	0.732901	-0.128397	0.290259
489	1.30182	0.616567	-0.132054	-0.0607113	0.814835	-0.337877	-0.480467	0.73269	-0.120563	0.28095
490	1.30693	0.614098	-0.128362	-0.073546	0.848383	-0.336989	-0.48243	0.742668	-0.116898	0.272578
491	1.31167	0.611659	-0.124487	-0.088127	0.882887	-0.333966	-0.490519	0.760812	-0.115762	0.265857
492	1.31613	0.609316	-0.122538	-0.101096	0.916792	-0.329042	-0.501224	0.785343	-0.118077	0.262843
493	1.32052	0.607195	-0.122935	-0.110536	0.948205	-0.322222	-0.511284	0.812103	-0.123905	0.263304
494	1.32496	0.605338	-0.125677	-0.115736	0.976395	-0.31392	-0.517628	0.837652	-0.131804	0.266579
495	1.32936	0.603836	-0.128009	-0.119879	1.00105	-0.303968	-0.520798	0.857461	-0.13848	0.269596
496	1.33357	0.602631	-0.12898	-0.124893	1.02341	-0.293009	-0.521141	0.871508	-0.148233	0.2715
497	1.33763	0.601783	-0.127178	-0.132236	1.0433	-0.281103	-0.520667	0.880183	-0.159177	0.270622
498	1.34142	0.601297	-0.122344	-0.143096	1.06182	-0.268516	-0.52089	0.884585	-0.17052	0.266954
499	1.34495	0.601241	-0.114442	-0.157449	1.07859	-0.25666	-0.522674	0.885789	-0.180869	0.260397
500	1.34821	0.601591	-0.105191	-0.173931	1.09373	-0.247189	-0.52506	0.88498	-0.19026	0.253138
501	1.3513	0.602359	-0.0957359	-0.191215	1.10615	-0.241264	-0.526987	0.882505	-0.197333	0.246465
