# Supplementary material for: Optimal Control Based Stiffness Identification of an Ankle-Foot Orthosis Using a Predictive Walking Model
Source: Front Comput Neurosci. 2017 Apr 13;11:23. doi: 10.3389/fncom.2017.00023 (PMC5390028; doi:10.3389/fncom.2017.00023)
Supplement: Supplementary file 1 [file DataSheet1.ZIP › PathWalker/InvKinDyn/results/barefeet_3053171.qdot]

0	0.7764	-0.16392	-1.12224	5.27688	-5.83068	2.97588	3.12864	-0.71844	-0.41172	1.23624
1	0.804	-0.1788	-1.00896	5.6166	-5.62404	2.67216	3.10056	-0.76428	-0.38244	1.04652
2	0.81	-0.19236	-0.7236	5.40504	-5.01828	1.80876	2.7156	-0.5754	-0.30216	0.74328
3	0.792	-0.19752	-0.38052	4.5906	-3.8238	0.95436	2.07816	-0.14556	-0.18348	0.47376
4	0.7548	-0.1848	-0.05892	3.34068	-2.27556	0.20112	1.36596	0.3198	0.08196	0.32064
5	0.7248	-0.171	-0.08244	2.37876	-0.51732	-0.76632	1.0962	0.70008	0.28104	0.5622
6	0.678	-0.14748	-0.13836	1.19004	0.99096	-1.0788	0.86172	1.06476	1.76676	0.92148
7	0.6528	-0.12276	-0.56676	0.7968	1.95252	-1.22028	1.11984	1.23984	1.77084	1.59684
8	0.636	-0.093	-0.93384	0.65148	2.2776	-0.79584	1.413	1.27596	2.29608	2.14008
9	0.6456	-0.0672	-1.32468	1.23792	1.86912	-0.55608	1.83192	1.22004	1.94784	2.52492
10	0.6552	-0.03528	-1.33548	1.71132	1.01868	-0.69492	1.81308	1.248	2.21484	2.43012
11	0.66	0.00288	-1.0032	1.92492	0.25224	-1.00608	1.27536	1.5108	1.7652	1.88916
12	0.6504	0.05964	-0.327	1.521	-0.29652	-0.95364	0.18372	1.99104	2.00652	0.99372
13	0.648	0.11616	0.2772	1.29756	-0.62292	-1.14324	-0.86832	2.51148	1.31208	0.13416
14	0.636	0.1716	0.92244	0.67056	-0.69588	-0.87612	-1.95516	3.01752	2.34108	-0.69132
15	0.6276	0.22248	1.28124	0.345	-0.7884	-0.59904	-2.75664	3.3942	2.23152	-1.17816
16	0.63	0.2598	1.36812	0.30828	-0.87792	-0.42036	-3.10428	3.39984	1.52148	-1.34544
17	0.6336	0.2868	1.25568	0.50472	-1.03584	-0.29856	-3.207	3.18816	0.57096	-1.28844
18	0.6336	0.30024	1.04028	0.81432	-1.24224	-0.2214	-3.16248	2.78124	-0.63528	-1.0572
19	0.63	0.30348	0.72492	1.20888	-1.44936	-0.1566	-3.04716	2.30364	-1.69956	-0.64656
20	0.6144	0.29652	0.38928	1.56216	-1.58436	-0.11604	-2.99436	1.89768	-2.6028	-0.17316
21	0.5868	0.27912	0.26196	1.58748	-1.57272	-0.08424	-3.35272	1.80996	-3.02256	0.09276
22	0.5472	0.24732	0.53112	1.05648	-1.35516	0.01536	-4.30379	2.11584	-3.28692	-0.08508
23	0.5004	0.20208	1.28196	-0.11244	-0.9294	0.16944	-6.00866	2.92488	-2.82324	-0.82788
24	0.4572	0.14136	2.34924	-1.68084	-0.35796	0.24408	-8.042	3.8472	-2.40648	-1.97004
25	0.4212	0.07152	3.41168	-3.21432	0.21996	0.18084	-9.96551	4.6674	-2.05428	-3.14136
26	0.3984	0.00348	4.07216	-4.23216	0.7194	0.15048	-11.2166	5.1252	-1.73088	-3.8784
27	0.39	-0.0528	4.05264	-4.3734	1.03644	0.01176	-11.4272	5.1024	-1.47732	-3.8394
28	0.3852	-0.0924	3.4449	-3.76752	1.19256	-0.18468	-10.7648	4.7016	-1.24476	-3.11892
29	0.384	-0.11856	2.54984	-2.7834	1.23948	-0.45384	-9.65028	4.074	-1.0782	-2.073
30	0.3864	-0.13584	1.62398	-1.74336	1.25304	-0.69312	-8.41404	3.3228	-0.94992	-1.00092
31	0.396	-0.14808	0.743292	-0.74052	1.25472	-0.93	-7.134	2.4876	-0.85668	-0.0078
32	0.4128	-0.1554	-0.05256	0.1716	1.2672	-1.10364	-5.8662	1.6188	-0.7446	0.85164
33	0.4392	-0.1602	-0.738744	1.0122	1.23864	-1.34988	-4.659	0.7896	-0.60852	1.54884
34	0.4716	-0.1626	-1.25723	1.68144	1.21092	-1.467	-3.60996	0.0468	-0.37428	2.016
35	0.5112	-0.1638	-1.63156	2.21244	1.17816	-1.54488	-2.71116	-0.588	-0.01596	2.28852
36	0.5532	-0.16452	-1.87681	2.6154	1.137	-1.63932	-1.97292	-1.0788	0.5106	2.40756
37	0.5952	-0.165	-2.00561	2.9082	1.07544	-1.73976	-1.39872	-1.4052	1.15116	2.38476
38	0.6372	-0.16416	-2.06394	3.12456	0.9972	-1.8138	-0.91968	-1.6116	1.80792	2.27184
39	0.6744	-0.16236	-2.09527	3.30336	0.9108	-1.83564	-0.43524	-1.77	2.35536	2.13816
40	0.7104	-0.15888	-2.09143	3.41712	0.83016	-1.7868	0.078	-1.926	2.74692	1.98864
41	0.744	-0.15564	-2.0167	3.44532	0.74796	-1.71192	0.582	-2.1036	2.95692	1.78224
42	0.7728	-0.1524	-1.87482	3.37452	0.68076	-1.59288	1.09956	-2.3676	2.95644	1.52784
43	0.7956	-0.15012	-1.68384	3.20652	0.6546	-1.40832	1.6602	-2.7636	2.84268	1.25568
44	0.8112	-0.1518	-1.44084	2.9262	0.70872	-1.20012	2.2494	-3.3084	2.73612	0.9738
45	0.8232	-0.15852	-1.13292	2.52156	0.8634	-1.01184	2.81964	-3.9684	2.6742	0.65256
46	0.8328	-0.17064	-0.77088	2.02476	1.06212	-0.82128	3.33132	-4.6704	2.73516	0.27588
47	0.84	-0.18816	-0.4038	1.48344	1.31976	-0.63828	3.79272	-5.30124	2.95536	-0.10944
48	0.8268	-0.21096	0.13404	0.65796	1.6776	-0.40752	3.64164	-5.49996	3.34104	-0.63552
49	0.7992	-0.23748	0.7518	-0.35424	2.1348	-0.10776	2.72652	-4.66944	3.0858	-1.18992
50	0.7596	-0.25572	1.13388	-1.10904	2.526	0.2592	1.44	-2.96976	2.67768	-1.446
51	0.72468	-0.26088	1.1124	-1.3644	2.8056	0.69456	0.21468	-0.8304	1.95432	-1.2504
52	0.69828	-0.2496	0.68112	-1.06848	2.904	1.17876	-0.53988	1.20552	1.06608	-0.61476
53	0.68352	-0.2256	0.0066	-0.4062	2.88	1.61736	-0.71892	2.70264	0.06324	0.26088
54	0.6828	-0.18984	-0.70464	0.4554	2.6628	1.96512	-0.32244	3.32316	-0.7338	1.11432
55	0.69444	-0.1452	-1.24524	1.19064	2.3832	2.27496	0.55476	2.97876	-1.31976	1.69872
56	0.69828	-0.09288	-1.25496	1.365	2.0592	2.5332	1.27308	1.93572	-1.36332	1.692
57	0.68196	-0.03864	-0.63372	0.735	1.8636	2.75352	1.28244	0.95088	-1.50888	1.00116
58	0.6522	0.02388	0.21336	-0.14544	1.626	2.90772	0.91128	0.23916	-1.51176	0.06648
59	0.61716	0.09564	0.9744	-0.98448	1.4028	3.06768	0.4236	-0.30888	-1.19844	-0.74328
60	0.58656	0.17184	1.46616	-1.47144	1.11	3.11328	0.14652	-0.75276	-0.89712	-1.23096
61	0.56112	0.2436	1.69872	-1.70772	0.8664	2.99796	0.0864	-1.13616	-0.59496	-1.40628
62	0.54408	0.30324	1.73045	-1.66416	0.5964	2.49756	0.2016	-1.46652	-0.31356	-1.37184
63	0.53916	0.34476	1.6186	-1.48788	0.3672	1.67964	0.44868	-1.7568	-0.11688	-1.21632
64	0.54012	0.36804	1.46279	-1.28772	0.1272	0.63144	0.72528	-2.00604	-0.01236	-1.02156
65	0.5424	0.37332	1.32396	-1.14816	-0.1272	-0.5442	0.9396	-2.17356	0.04572	-0.85788
66	0.54672	0.3684	1.22284	-1.04664	-0.4596	-1.73328	1.0716	-2.25336	0.06024	-0.78456
67	0.55116	0.35964	1.15406	-1.0308	-0.8436	-2.64588	1.14132	-2.27472	0.05184	-0.75984
68	0.5532	0.3492	1.11779	-1.1058	-1.1892	-3.08568	1.1532	-2.25384	0.0432	-0.76128
69	0.54864	0.33456	1.18169	-1.39032	-1.3716	-2.94408	1.01124	-2.16804	0.04488	-0.85416
70	0.53976	0.3144	1.31899	-1.87512	-1.278	-2.33088	0.74784	-2.01828	0.07308	-1.03692
71	0.53568	0.28824	1.43197	-2.38548	-0.9576	-1.49592	0.50184	-1.8306	0.0588	-1.24416
72	0.53748	0.25572	1.49612	-2.89644	-0.4224	-0.64956	0.306	-1.61124	-0.03384	-1.44624
73	0.5406	0.21684	1.46917	-3.3306	0.2688	0.00144	0.19092	-1.35324	-0.15036	-1.56288
74	0.54576	0.17316	1.3329	-3.62568	1.0368	0.30516	0.1782	-1.06308	-0.2916	-1.56156
75	0.55608	0.12948	1.0667	-3.69792	1.7424	0.23112	0.312	-0.76572	-0.47844	-1.42368
76	0.5706	0.09108	0.653808	-3.49212	2.2764	-0.0834	0.6324	-0.49776	-0.65916	-1.11768
77	0.5856	0.05964	0.207744	-3.16008	2.622	-0.44304	1.01076	-0.27228	-0.79284	-0.75108
78	0.59808	0.03408	-0.172548	-2.84904	2.8104	-0.69588	1.33488	-0.08832	-0.87936	-0.42984
79	0.60876	0.01464	-0.469908	-2.583	2.8344	-0.80196	1.59792	0.04248	-0.9486	-0.18852
80	0.61788	0.00084	-0.664896	-2.38824	2.6844	-0.81132	1.7796	0.123	-1.00896	-0.0534
81	0.62484	-0.0096	-0.772512	-2.25888	2.388	-0.76488	1.8894	0.16584	-1.03188	-0.00084
82	0.62916	-0.01836	-0.822204	-2.17488	1.998	-0.69408	1.9488	0.18228	-1.03356	0.00528
83	0.63096	-0.02712	-0.821616	-2.1366	1.5504	-0.62376	1.953	0.19344	-1.04964	-0.0276
84	0.63156	-0.03732	-0.804216	-2.08728	1.044	-0.57252	1.9326	0.2184	-1.0938	-0.06648
85	0.63456	-0.04692	-0.815147	-1.96296	0.4908	-0.55776	1.9452	0.246	-1.1508	-0.07068
86	0.63984	-0.05592	-0.853953	-1.78368	-0.0468	-0.55872	1.99464	0.26364	-1.1982	-0.05016
87	0.64524	-0.06456	-0.904157	-1.58268	-0.5292	-0.54408	2.05788	0.27504	-1.23108	-0.01548
88	0.64968	-0.07224	-0.961451	-1.3734	-0.9384	-0.50856	2.1228	0.29232	-1.26024	0.05196
89	0.65376	-0.07896	-1.01225	-1.17636	-1.26	-0.44508	2.17992	0.30672	-1.26444	0.12816
90	0.65784	-0.08292	-1.03696	-1.01568	-1.4928	-0.32952	2.2236	0.29088	-1.21872	0.1584
91	0.66012	-0.084	-1.03788	-0.90624	-1.6212	-0.1722	2.25204	0.25068	-1.14216	0.15228
92	0.66036	-0.08388	-1.03541	-0.82536	-1.6452	-0.00636	2.27904	0.20124	-1.07904	0.14916
93	0.66048	-0.08328	-1.04029	-0.74568	-1.5816	0.13692	2.31708	0.14868	-1.04088	0.16596
94	0.66108	-0.08232	-1.02378	-0.6978	-1.4448	0.23124	2.32968	0.09924	-1.0044	0.1662
95	0.66024	-0.08232	-0.980376	-0.68976	-1.2528	0.28932	2.29896	0.06312	-0.9696	0.14496
96	0.65664	-0.08316	-0.927432	-0.69528	-1.026	0.32532	2.24028	0.05052	-0.95832	0.14412
97	0.65124	-0.08472	-0.86388	-0.70224	-0.8004	0.33144	2.15148	0.06192	-1.0002	0.1686
98	0.6456	-0.08772	-0.7899	-0.70068	-0.6084	0.33252	2.04192	0.08424	-1.02372	0.19452
99	0.63852	-0.09264	-0.687504	-0.70836	-0.4836	0.37836	1.89888	0.11628	-0.95496	0.19092
100	0.63048	-0.09936	-0.573	-0.687	-0.4632	0.44028	1.73892	0.16236	-0.85788	0.1734
101	0.62304	-0.10656	-0.48588	-0.58344	-0.5664	0.56484	1.60999	0.21288	-0.76968	0.18252
102	0.61596	-0.11376	-0.42552	-0.38532	-0.816	0.7566	1.51297	0.26112	-0.66156	0.1986
103	0.61092	-0.12144	-0.40116	-0.0798	-1.206	0.99984	1.45282	0.32244	-0.55296	0.23892
104	0.60924	-0.13068	-0.41712	0.32892	-1.7064	1.27824	1.44053	0.39156	-0.47988	0.34464
105	0.612	-0.13692	-0.44316	0.80184	-2.2956	1.57836	1.45952	0.429	-0.45768	0.45144
106	0.62064	-0.14112	-0.4986	1.34328	-2.9232	1.81668	1.53221	0.43896	-0.46464	0.57996
107	0.633	-0.14868	-0.59136	1.92588	-3.5232	1.97304	1.65702	0.45084	-0.45588	0.77976
108	0.6486	-0.15924	-0.68772	2.5086	-4.0608	2.02692	1.79456	0.4638	-0.44316	0.98676
109	0.6666	-0.1716	-0.7626	3.04572	-4.5072	2.03928	1.90877	0.48348	-0.44856	1.14672
110	0.68424	-0.18564	-0.80304	3.4998	-4.8324	2.12496	1.97759	0.51624	-0.45048	1.2336
111	0.69816	-0.2016	-0.79404	3.80604	-4.956	2.3364	1.96614	0.58644	-0.43788	1.22856
112	0.70572	-0.21996	-0.72372	3.90816	-4.77072	2.47404	1.84441	0.72096	-0.43872	1.16592
113	0.70308	-0.23772	-0.53424	3.40248	-3.76872	2.07084	1.5354	0.92136	-0.43512	0.99144
114	0.68928	-0.24252	-0.32088	2.51136	-2.24508	1.56072	1.18346	1.0884	-0.32892	0.80652
115	0.66336	-0.23736	-0.1488	1.40424	-0.46236	0.96492	0.850584	1.24488	-0.1512	0.72468
116	0.6318	-0.22176	-0.1122	0.46932	1.11072	0.38724	0.668736	1.35144	0.04944	0.8244
117	0.6012	-0.19884	-0.16464	-0.2034	2.29116	-0.2496	0.602964	1.41504	0.25584	0.9948
118	0.58128	-0.16968	-0.29328	-0.40668	2.77104	-0.69588	0.69324	1.37724	0.4944	1.18524
119	0.57492	-0.13644	-0.40704	-0.24132	2.61384	-0.91632	0.84816	1.24164	0.78096	1.27704
120	0.58188	-0.0978	-0.44856	0.3114	1.78572	-0.90612	0.99144	1.03188	1.10976	1.20432
121	0.59796	-0.05748	-0.29628	0.71232	0.9972	-1.1088	0.933	0.84432	1.4388	0.85488
122	0.62136	-0.01068	-0.04572	0.93276	0.4164	-1.371	0.78552	0.6306	1.8192	0.36828
123	0.64488	0.0414	0.23736	0.9786	0.0348	-1.44012	0.58128	0.42672	2.26224	-0.14184
124	0.66144	0.09816	0.501	0.90876	-0.2196	-1.32888	0.32472	0.29232	2.73684	-0.5832
125	0.66732	0.15588	0.7452	0.7554	-0.3912	-1.06692	-0.0126	0.27204	3.1614	-0.93696
126	0.66408	0.20892	0.95676	0.59388	-0.5412	-0.79656	-0.40236	0.366	3.43824	-1.19028
127	0.65352	0.25356	1.12692	0.47028	-0.6972	-0.52152	-0.80112	0.53928	3.4752	-1.34436
128	0.63816	0.28668	1.2384	0.44184	-0.903	-0.38736	-1.15944	0.74304	3.1818	-1.40112
129	0.61932	0.30888	1.30044	0.47136	-1.12548	-0.267	-1.47144	0.9282	2.57124	-1.3818
130	0.60024	0.32124	1.2768	0.59208	-1.35408	-0.17892	-1.66134	1.00056	1.734	-1.25676
131	0.58344	0.32664	1.11924	0.84912	-1.5678	-0.14028	-1.64861	0.88632	0.78324	-0.98928
132	0.56844	0.32844	0.85812	1.191	-1.74204	-0.10824	-1.48494	0.59928	-0.11724	-0.6222
133	0.5538	0.32988	0.53652	1.5582	-1.86444	-0.04332	-1.2487	0.19236	-0.85692	-0.1998
134	0.53772	0.3312	0.1806	1.9224	-1.92936	0.03444	-0.995436	-0.25548	-1.40688	0.25812
135	0.51732	0.33024	-0.12792	2.19276	-1.93812	0.13032	-0.854088	-0.62412	-1.74072	0.6678
136	0.49176	0.3228	-0.30252	2.26956	-1.87908	0.2484	-0.957852	-0.78564	-1.87956	0.9282
137	0.46152	0.3048	-0.2742	2.06964	-1.72872	0.35124	-1.42247	-0.6192	-1.85352	0.95592
138	0.4272	0.27276	0.02964	1.50648	-1.4682	0.40956	-2.3505	-0.05784	-1.7058	0.6648
139	0.3918	0.22464	0.61956	0.57336	-1.09524	0.40272	-3.72753	0.86004	-1.52976	0.02892
140	0.36	0.16248	1.43742	-0.64296	-0.63084	0.33072	-5.41715	1.99476	-1.37604	-0.90252
141	0.33684	0.0924	2.26244	-1.85748	-0.1368	0.20484	-7.06535	3.12132	-1.28688	-1.88004
142	0.32316	0.0252	2.71964	-2.6076	0.29772	0.02268	-8.14716	4.00416	-1.28316	-2.45616
143	0.3168	-0.03144	2.68637	-2.73876	0.621	-0.19848	-8.48736	4.5432	-1.31628	-2.4696
144	0.31428	-0.07428	2.33208	-2.45172	0.8376	-0.42096	-8.29776	4.7568	-1.33788	-2.10396
145	0.3144	-0.10512	1.85229	-1.98324	0.97608	-0.61908	-7.8432	4.728	-1.31028	-1.57992
146	0.31644	-0.12672	1.38198	-1.49844	1.06248	-0.78924	-7.32072	4.5312	-1.2324	-1.059
147	0.3192	-0.14352	0.978504	-1.07172	1.12032	-0.93276	-6.82104	4.2168	-1.12536	-0.61656
148	0.32448	-0.15684	0.625656	-0.68388	1.16148	-1.05252	-6.33432	3.816	-1.00344	-0.23712
149	0.33348	-0.16728	0.306444	-0.31164	1.18944	-1.15896	-5.8392	3.3444	-0.90228	0.09336
150	0.3462	-0.17484	0.012912	0.0516	1.2036	-1.25712	-5.32668	2.8176	-0.84744	0.3834
151	0.36252	-0.17844	-0.266796	0.42024	1.19364	-1.34664	-4.78656	2.2596	-0.81972	0.65016
152	0.3828	-0.1776	-0.537264	0.80076	1.15584	-1.43976	-4.21248	1.686	-0.80316	0.89544
153	0.4062	-0.17352	-0.80268	1.18944	1.09548	-1.53468	-3.60612	1.1208	-0.77916	1.13088
154	0.4308	-0.16728	-1.04333	1.55388	1.01844	-1.60584	-3.00612	0.5916	-0.6786	1.34124
155	0.45492	-0.15948	-1.24966	1.87776	0.9282	-1.63536	-2.43252	0.1188	-0.44196	1.51404
156	0.47784	-0.1506	-1.42767	2.16636	0.83292	-1.6158	-1.88124	-0.294	-0.08604	1.6584
157	0.49992	-0.141	-1.572	2.40936	0.7482	-1.54044	-1.36524	-0.6312	0.34344	1.76988
158	0.52104	-0.13092	-1.68593	2.60292	0.68544	-1.41348	-0.87288	-0.9132	0.77556	1.85208
159	0.54132	-0.12084	-1.7532	2.73588	0.63156	-1.27044	-0.39828	-1.188	1.1412	1.88448
160	0.5628	-0.11028	-1.7662	2.8176	0.56616	-1.1418	0.06996	-1.482	1.42776	1.84788
161	0.58788	-0.099	-1.74156	2.87148	0.4914	-1.02792	0.5604	-1.8072	1.61784	1.75452
162	0.61596	-0.08808	-1.6626	2.87124	0.42084	-0.93084	1.05636	-2.1864	1.71384	1.59408
163	0.64476	-0.07944	-1.51598	2.79828	0.3588	-0.86364	1.53924	-2.6304	1.76784	1.35984
164	0.67236	-0.07272	-1.32552	2.67972	0.29808	-0.81924	2.03232	-3.1488	1.84164	1.08624
165	0.69756	-0.06768	-1.09884	2.5146	0.24816	-0.77172	2.52768	-3.7284	1.986	0.7884
166	0.72024	-0.06672	-0.84048	2.28684	0.23832	-0.70224	2.99628	-4.3176	2.18268	0.47004
167	0.74052	-0.07104	-0.59028	2.0304	0.2808	-0.62556	3.46968	-4.8984	2.3436	0.17196
168	0.7572	-0.08088	-0.35568	1.75788	0.3696	-0.56832	3.93036	-5.43	2.47512	-0.09972
169	0.7662	-0.096	-0.0552	1.35972	0.5256	-0.50076	4.14468	-5.6952	3.17868	-0.42012
170	0.75372	-0.11592	0.47376	0.5844	0.8244	-0.36336	3.58128	-5.27496	3.00048	-0.92844
171	0.72564	-0.13368	0.9738	-0.2376	1.194	-0.14844	2.49876	-4.10964	2.81676	-1.33644
172	0.6888	-0.13968	1.22772	-0.79356	1.512	0.16092	1.269	-2.469	2.27808	-1.4088
173	0.65376	-0.1338	1.12032	-0.89568	1.7052	0.52248	0.26844	-0.71292	1.88532	-1.06104
174	0.62652	-0.11688	0.75084	-0.62448	1.7616	0.88476	-0.3564	0.78828	1.10724	-0.44412
175	0.6174	-0.09312	0.20328	-0.03576	1.6716	1.18536	-0.44136	1.7412	0.47844	0.29064
176	0.62796	-0.06276	-0.38004	0.72276	1.4388	1.38864	0.03552	1.9392	-0.40248	0.95508
177	0.65532	-0.02988	-0.79656	1.398	1.116	1.49508	0.88644	1.40928	-0.38616	1.32204
178	0.6738	0.00408	-0.62712	1.38948	0.8556	1.60368	1.28868	0.64884	-0.73716	0.99528
179	0.67968	0.03912	-0.01776	0.81504	0.7044	1.7568	1.14912	0.033	-1.07556	0.17328
180	0.6738	0.084	0.69276	0.0648	0.5952	2.0028	0.78564	-0.4326	-1.18284	-0.72996
181	0.66024	0.13848	1.25916	-0.57972	0.5052	2.31324	0.44088	-0.77676	-1.041	-1.43292
182	0.642	0.19968	1.59552	-1.01868	0.4296	2.6268	0.26688	-1.0854	-0.7956	-1.84008
183	0.62556	0.2616	1.72705	-1.26312	0.3828	2.85168	0.27804	-1.39272	-0.53496	-2.00064
184	0.61704	0.3174	1.69885	-1.34112	0.3768	2.85612	0.46308	-1.7052	-0.29508	-1.99188
185	0.62124	0.35976	1.52832	-1.24716	0.3972	2.52312	0.81144	-2.01216	-0.11556	-1.85328
186	0.6324	0.38448	1.32251	-1.10652	0.4188	1.86876	1.18452	-2.28624	-0.0192	-1.69008
187	0.64536	0.3912	1.14416	-0.9936	0.4008	0.954	1.48308	-2.48928	0.01944	-1.55832
188	0.65652	0.384	1.01207	-0.94356	0.3228	-0.10104	1.67196	-2.59752	0.04272	-1.46328
189	0.66096	0.36912	0.92742	-0.98436	0.1884	-1.09248	1.7424	-2.60976	0.07476	-1.39536
190	0.65592	0.35172	0.887636	-1.13628	0.03	-1.82856	1.70544	-2.54568	0.13644	-1.34712
191	0.64284	0.3342	0.910686	-1.43592	-0.0972	-2.19936	1.5636	-2.43672	0.22116	-1.34364
192	0.62352	0.31632	0.97921	-1.87164	-0.1152	-2.199	1.35276	-2.30448	0.30732	-1.37148
193	0.60132	0.2964	1.03632	-2.37204	0.036	-1.92384	1.14432	-2.1492	0.37428	-1.38024
194	0.57948	0.27096	1.06292	-2.89272	0.3624	-1.52844	0.95916	-1.96068	0.38256	-1.36524
195	0.56004	0.23796	1.05196	-3.39036	0.8184	-1.167	0.80316	-1.73316	0.315	-1.32456
196	0.54444	0.19872	1.00168	-3.82488	1.3356	-0.95184	0.68472	-1.4736	0.18456	-1.25448
197	0.53136	0.156	0.894924	-4.15884	1.8588	-0.891	0.62496	-1.19508	0.00204	-1.13376
198	0.5196	0.11412	0.714504	-4.35144	2.316	-0.92964	0.64728	-0.91404	-0.201	-0.95184
199	0.51276	0.07716	0.504408	-4.42752	2.6508	-1.00716	0.72276	-0.65868	-0.37704	-0.76512
200	0.51084	0.04728	0.311256	-4.44156	2.8392	-1.03596	0.81024	-0.44748	-0.49416	-0.61248
201	0.51072	0.02448	0.141588	-4.40784	2.8788	-0.95136	0.90276	-0.28344	-0.54552	-0.48702
202	0.51252	0.0078	0.008484	-4.3434	2.7756	-0.76932	0.98556	-0.16848	-0.5664	-0.402816
203	0.51768	-0.00396	-0.098064	-4.2324	2.5272	-0.55692	1.07004	-0.09936	-0.576	-0.350796
204	0.52608	-0.01152	-0.199512	-4.04376	2.13	-0.37656	1.1796	-0.06672	-0.56988	-0.298092
205	0.5352	-0.01728	-0.293076	-3.78768	1.6056	-0.23304	1.2996	-0.05496	-0.57636	-0.235356
206	0.543	-0.0222	-0.394332	-3.4566	0.9756	-0.10152	1.42848	-0.0474	-0.61812	-0.146184
207	0.54972	-0.0258	-0.5148	-3.03444	0.2412	0.0198	1.5744	-0.03708	-0.68112	-0.026724
208	0.55836	-0.02808	-0.64566	-2.535	-0.5616	0.1734	1.73568	-0.03324	-0.72708	0.109692
209	0.5688	-0.02928	-0.77952	-1.98552	-1.3824	0.41484	1.90764	-0.03984	-0.72624	0.257328
210	0.57888	-0.03156	-0.914916	-1.41456	-2.1672	0.74172	2.076	-0.0426	-0.6996	0.418512
211	0.58956	-0.03528	-1.07748	-0.81588	-2.8548	1.1094	2.27268	-0.04584	-0.67128	0.615576
212	0.60252	-0.03936	-1.2863	-0.17916	-3.4008	1.43976	2.53908	-0.06828	-0.63672	0.86316
213	0.61716	-0.04452	-1.50832	0.44112	-3.7692	1.67088	2.8392	-0.10644	-0.60204	1.12428
214	0.63288	-0.05124	-1.71092	0.99096	-3.9348	1.80924	3.13356	-0.16344	-0.56952	1.36392
215	0.64764	-0.0588	-1.8896	1.46976	-3.9156	1.87776	3.4122	-0.24084	-0.55248	1.58508
216	0.66108	-0.06648	-2.0281	1.87152	-3.7452	1.91508	3.65232	-0.33084	-0.573	1.76844
217	0.6732	-0.075	-2.09293	2.1702	-3.4584	1.97472	3.8142	-0.4302	-0.61452	1.87236
218	0.68136	-0.08472	-2.09609	2.39916	-3.1392	2.07228	3.89711	-0.52404	-0.65616	1.92156
219	0.68484	-0.09516	-2.07193	2.62008	-2.8452	2.20608	3.92939	-0.59712	-0.6936	1.959
220	0.68508	-0.10584	-2.01132	2.8476	-2.6316	2.37108	3.902	-0.64584	-0.72804	1.96704
221	0.6816	-0.1182	-1.90056	3.08712	-2.5632	2.52192	3.79348	-0.65772	-0.76404	1.92792
222	0.6768	-0.13284	-1.75104	3.35784	-2.6724	2.5872	3.61642	-0.62904	-0.79296	1.84704
223	0.67452	-0.14916	-1.58292	3.67596	-2.93508	2.54448	3.40506	-0.56436	-0.80772	1.7358
224	0.67572	-0.16704	-1.407	4.02612	-3.29652	2.41656	3.16486	-0.44352	-0.82476	1.60692
225	0.67872	-0.18768	-1.19052	4.31544	-3.64536	2.26728	2.83705	-0.24048	-0.85416	1.42296
226	0.67476	-0.20796	-0.82476	4.23228	-3.7182	-0.50628	2.26116	0.08196	-0.87432	1.08324
227	0.66192	-0.22308	-0.35496	3.77868	-3.4734	-1.608	1.49304	0.50652	-0.85128	0.65352
228	0.63636	-0.22788	0.17628	2.73972	-2.53812	-3.15384	0.57756	1.01364	-0.76272	0.20256
229	0.59604	-0.21888	0.68424	1.32672	-1.17792	-4.48692	-0.3702	1.5456	-0.59256	-0.1662
230	0.56688	-0.20328	0.8178	0.25032	0.18612	-3.2214	-0.80328	1.89396	-0.35244	-0.13716
231	0.5442	-0.1836	0.72804	-0.55236	1.4196	-2.02392	-0.9078	2.1006	-0.0756	0.11868
232	0.53592	-0.1638	0.41028	-0.8724	2.28156	-1.15248	-0.63864	2.14344	0.20796	0.56208
233	0.538476	-0.14184	0.02808	-0.72828	2.54076	-0.57216	-0.1926	2.04348	0.50544	1.00092
234	0.555228	-0.11616	-0.31296	-0.13392	2.14248	-0.49812	0.33012	1.78332	0.81012	1.296
235	0.57048	-0.08208	-0.3336	0.4434	1.31628	-0.61824	0.5232	1.49364	1.1442	1.18212
236	0.580848	-0.03744	-0.03816	0.70704	0.5586	-0.78372	0.33984	1.24356	1.50936	0.69096
237	0.57798	0.01944	0.55044	0.55416	-0.12228	-0.7644	-0.26508	1.11264	1.89588	-0.10452
238	0.57222	0.0858	1.14744	0.26184	-0.65772	-0.60408	-0.92328	1.0122	2.32416	-0.88932
239	0.564864	0.15312	1.6752	-0.07512	-1.04208	-0.35268	-1.56756	0.98172	2.73768	-1.55664
240	0.555696	0.21264	2.06652	-0.3684	-1.27644	-0.05316	-2.1432	1.06536	3.0138	-2.02188
241	0.547548	0.25884	2.2812	-0.5316	-1.41324	0.24156	-2.58502	1.23888	3.05256	-2.25504
242	0.543468	0.28956	2.33426	-0.53568	-1.53384	0.47016	-2.87188	1.44012	2.78064	-2.28648
243	0.542568	0.30372	2.24308	-0.38904	-1.66344	0.60252	-2.99734	1.6074	2.2152	-2.13588
244	0.543372	0.30552	2.03129	-0.11892	-1.78716	0.6702	-2.97238	1.68504	1.45668	-1.83372
245	0.544212	0.30168	1.73286	0.23616	-1.899	0.71904	-2.83223	1.64016	0.58968	-1.42812
246	0.54102	0.29604	1.41385	0.59868	-2.00088	0.74364	-2.66038	1.47084	-0.27108	-0.99792
247	0.53148	0.29088	1.1547	0.8742	-2.08368	0.76128	-2.56613	1.21776	-0.99696	-0.63456
248	0.51486	0.2868	1.00211	0.9936	-2.10204	0.83988	-2.6302	0.95904	-1.51668	-0.39084
249	0.491712	0.28092	0.982723	0.91872	-2.02764	0.97752	-2.91106	0.79692	-1.809	-0.303
250	0.465108	0.26832	1.11291	0.64008	-1.87764	1.09224	-3.45132	0.83016	-1.89216	-0.4032
251	0.439236	0.24288	1.36314	0.18408	-1.63572	1.1154	-4.224	1.11372	-1.81536	-0.67152
252	0.418524	0.20196	1.63073	-0.33696	-1.28676	1.03116	-5.08452	1.6194	-1.61784	-1.00032
253	0.407364	0.14964	1.77127	-0.7356	-0.87372	0.8604	-5.80008	2.22648	-1.37484	-1.23132
254	0.406058	0.0924	1.70804	-0.90612	-0.4434	0.64728	-6.21948	2.80356	-1.1904	-1.26924
255	0.413195	0.0378	1.43878	-0.82188	-0.04392	0.41508	-6.29412	3.24852	-1.1148	-1.0992
256	0.427396	-0.00816	0.996288	-0.49464	0.28368	0.1746	-6.03264	3.48624	-1.13364	-0.74772
257	0.444785	-0.04308	0.491316	-0.04656	0.53184	-0.03456	-5.57004	3.5076	-1.17684	-0.32724
258	0.460368	-0.06708	0.055212	0.36852	0.70368	-0.18996	-5.085	3.3384	-1.164	0.02676
259	0.471878	-0.08268	-0.262968	0.68988	0.80052	-0.36156	-4.66308	3.0216	-1.06536	0.26916
260	0.480252	-0.09264	-0.48168	0.92244	0.87204	-0.72552	-4.31136	2.6136	-0.89256	0.4206
261	0.487404	-0.10044	-0.657852	1.12692	0.90924	-0.9684	-3.98448	2.1624	-0.73128	0.53808
262	0.496236	-0.10668	-0.843384	1.35876	0.91512	-1.04508	-3.61404	1.6692	-0.64584	0.67152
263	0.508404	-0.11148	-1.05258	1.62408	0.91068	-1.09668	-3.17076	1.1316	-0.59088	0.83508
264	0.523884	-0.11556	-1.29485	1.93752	0.89496	-1.13484	-2.66148	0.5868	-0.53592	1.04052
265	0.542904	-0.11904	-1.56865	2.30328	0.8604	-1.1928	-2.10216	0.0672	-0.44472	1.28496
266	0.564276	-0.12228	-1.83404	2.66988	0.81468	-1.23684	-1.54404	-0.4128	-0.2772	1.52472
267	0.585096	-0.12552	-2.0632	2.99892	0.76236	-1.2426	-1.02876	-0.8388	-0.0156	1.73712
268	0.604092	-0.12852	-2.25011	3.28476	0.69684	-1.24128	-0.57432	-1.1856	0.3678	1.9188
269	0.620988	-0.13176	-2.36172	3.48336	0.62904	-1.2498	-0.23208	-1.428	0.80916	2.03088
270	0.63678	-0.13428	-2.39153	3.58824	0.55836	-1.236	-0.00528	-1.5648	1.17696	2.05872
271	0.652608	-0.13536	-2.37808	3.65028	0.47496	-1.18752	0.17772	-1.632	1.4466	2.03964
272	0.66768	-0.13596	-2.32554	3.66732	0.3882	-1.12596	0.32868	-1.65	1.64784	1.98156
273	0.681768	-0.13632	-2.22247	3.62364	0.303	-1.07568	0.43416	-1.6296	1.77708	1.87236
274	0.695244	-0.1368	-2.08284	3.5376	0.22476	-1.04088	0.52236	-1.6044	1.82496	1.7292
275	0.707328	-0.138	-1.91532	3.41053	0.16896	-0.98724	0.61248	-1.596	1.83252	1.56396
276	0.718164	-0.13908	-1.72788	3.24971	0.12984	-0.9072	0.71976	-1.6212	1.88976	1.38132
277	0.728028	-0.14028	-1.5258	3.06443	0.09792	-0.84108	0.86136	-1.7124	2.0154	1.18752
278	0.73704	-0.14112	-1.32384	2.86774	0.08124	-0.78204	1.06776	-1.89216	2.15808	1.00248
279	0.74712	-0.14136	-1.12176	2.66882	0.07476	-0.6996	1.34628	-2.16876	2.25996	0.81156
280	0.75816	-0.14112	-0.89496	2.44495	0.07344	-0.59076	1.66476	-2.52732	2.292	0.5862
281	0.76944	-0.14124	-0.6558	2.20022	0.08592	-0.46788	2.01984	-2.94312	2.23632	0.34644
282	0.7812	-0.14304	-0.42576	1.95536	0.12456	-0.35712	2.41584	-3.38892	2.06724	0.11604
283	0.79332	-0.14772	-0.19464	1.68932	0.21372	-0.26376	2.811	-3.81408	1.82928	-0.12072
284	0.80532	-0.15588	0.04056	1.38936	0.36012	-0.16668	3.1608	-4.15296	1.66524	-0.36888
285	0.80448	-0.165	0.38412	0.8865	0.60684	-0.05244	3.14232	-4.21656	2.29968	-0.70296
286	0.7788	-0.1704	0.8664	0.100752	0.9888	0.09576	2.57736	-3.93012	2.44248	-1.10748
287	0.74004	-0.17196	1.2804	-0.68796	1.44084	0.3006	1.54872	-2.90916	2.49716	-1.38396
288	0.70452	-0.1638	1.39608	-1.11301	1.7838	0.61284	0.4896	-1.4706	2.19366	-1.31976
289	0.67848	-0.14976	1.227	-1.14871	1.9812	0.97368	-0.43776	0.18336	1.85498	-0.9552
290	0.66396	-0.12912	0.82908	-0.822336	2.00112	1.32252	-0.972	1.5714	1.07453	-0.3684
291	0.66564	-0.10752	0.32232	-0.277416	1.91976	1.59408	-1.06428	2.53608	0.273216	0.2736
292	0.68652	-0.0864	-0.17652	0.44514	1.58724	1.77024	-0.61788	2.76456	-0.850872	0.81708
293	0.71088	-0.06444	-0.41892	0.96378	1.15056	1.85448	-0.00468	2.41584	-1.05098	1.02576
294	0.71148	-0.03444	-0.1632	0.86742	0.78924	1.89252	0.3162	1.59444	-1.26392	0.71988
295	0.6888	-0.00132	0.48972	0.228612	0.54156	1.953	0.15168	0.86484	-1.49197	0.02076
296	0.65448	0.04008	1.18896	-0.538908	0.3744	2.14152	-0.18012	0.2706	-1.53635	-0.69888
297	0.61788	0.08676	1.73808	-1.20479	0.26664	2.4372	-0.48324	-0.1896	-1.3785	-1.23672
298	0.58236	0.13632	2.08032	-1.70035	0.2322	2.76696	-0.65424	-0.56268	-1.12123	-1.53228
299	0.55416	0.1824	2.19476	-2.01896	0.3426	3.0966	-0.64248	-0.84876	-0.85464	-1.58124
300	0.53952	0.21732	2.10791	-2.12242	0.5256	3.34716	-0.46164	-1.04556	-0.6702	-1.43904
301	0.54144	0.23652	1.87716	-2.02249	0.69312	3.44256	-0.15948	-1.16568	-0.61212	-1.18308
302	0.5538	0.24144	1.60746	-1.87485	0.93024	3.28752	0.15528	-1.2144	-0.64812	-0.9138
303	0.5724	0.23292	1.34808	-1.70426	1.13064	2.88559	0.4218	-1.18296	-0.7524	-0.6762
304	0.5922	0.21804	1.14382	-1.5834	1.3188	2.29826	0.60756	-1.10628	-0.85656	-0.51408
305	0.60888	0.2028	1.03111	-1.5596	1.47936	1.52352	0.68532	-1.01508	-0.88224	-0.45768
306	0.61992	0.19044	0.998076	-1.62196	1.6008	0.557196	0.6762	-0.92832	-0.83988	-0.47868
307	0.62604	0.18264	1.00322	-1.71635	1.602	-0.418032	0.64044	-0.8724	-0.76596	-0.53016
308	0.62904	0.17904	0.998287	-1.79899	1.5384	-1.31086	0.6354	-0.85392	-0.67896	-0.56604
309	0.63192	0.17748	0.972901	-1.8636	1.4184	-2.03218	0.66564	-0.85836	-0.60852	-0.58488
310	0.63816	0.17364	0.947928	-1.94304	1.2888	-2.55551	0.69024	-0.84876	-0.5706	-0.62088
311	0.6474	0.165	0.911988	-2.0364	1.1676	-2.84028	0.7032	-0.79536	-0.57864	-0.66132
312	0.65832	0.15096	0.850848	-2.14332	1.1136	-2.86884	0.71664	-0.69984	-0.6342	-0.6882
313	0.67104	0.13248	0.781332	-2.29176	1.1568	-2.68644	0.71112	-0.55764	-0.6882	-0.72228
314	0.68508	0.11088	0.73242	-2.51112	1.3368	-2.4294	0.65616	-0.36564	-0.74112	-0.79248
315	0.69792	0.08652	0.70176	-2.78112	1.5756	-2.13456	0.5658	-0.15132	-0.80988	-0.8844
316	0.70704	0.06096	0.67014	-3.0708	1.8696	-1.8876	0.4764	0.0576	-0.867	-0.96696
317	0.71256	0.03684	0.620664	-3.34488	2.184	-1.73028	0.42336	0.23952	-0.90984	-1.01592
318	0.7176	0.01668	0.542172	-3.55968	2.4708	-1.68036	0.43716	0.3762	-0.94488	-1.02156
319	0.72216	0.00108	0.463992	-3.7326	2.694	-1.73844	0.48564	0.46464	-0.97332	-1.01688
320	0.72312	-0.00912	0.38538	-3.8628	2.8404	-1.83768	0.56592	0.492	-0.98784	-0.9894
321	0.72192	-0.0132	0.291852	-3.92844	2.886	-1.93836	0.69012	0.46392	-0.98352	-0.92196
322	0.72012	-0.01356	0.267756	-4.0302	2.8428	-2.0052	0.74604	0.4206	-0.97404	-0.921
323	0.71508	-0.0126	0.353364	-4.22832	2.7216	-1.95744	0.6732	0.37584	-0.9558	-1.0284
324	0.70368	-0.01236	0.497616	-4.4748	2.5272	-1.80384	0.5172	0.33672	-0.90432	-1.17504
325	0.68928	-0.01212	0.650568	-4.69872	2.238	-1.61328	0.34188	0.30504	-0.81336	-1.31136
326	0.6768	-0.01116	0.762972	-4.8204	1.842	-1.40352	0.22236	0.26136	-0.69516	-1.39524
327	0.66804	-0.00936	0.828948	-4.82808	1.35	-1.19424	0.16824	0.20508	-0.57372	-1.42896
328	0.66252	-0.00768	0.85128	-4.73196	0.7944	-1.00668	0.17316	0.14244	-0.45564	-1.41449
329	0.66156	-0.00396	0.7812	-4.47096	0.1812	-0.83424	0.30144	0.06012	-0.34608	-1.3009
330	0.66648	0.00048	0.6408	-4.0752	-0.4632	-0.66924	0.52368	-0.03348	-0.27336	-1.11624
331	0.67392	0.00324	0.5058	-3.6534	-1.0932	-0.44628	0.732	-0.10752	-0.23436	-0.940104
332	0.67992	0.00252	0.38256	-3.23784	-1.6884	-0.0966	0.9024	-0.14184	-0.21036	-0.768216
333	0.68472	-0.00048	0.24396	-2.79888	-2.238	0.33384	1.06644	-0.13848	-0.17988	-0.568092
334	0.69132	-0.00528	0.08736	-2.31876	-2.7348	0.78204	1.23816	-0.10776	-0.12984	-0.345948
335	0.69924	-0.01176	-0.0906	-1.80264	-3.1608	1.24104	1.42128	-0.05124	-0.08184	-0.099576
336	0.70932	-0.01968	-0.29388	-1.24668	-3.5208	1.65144	1.62264	0.02736	-0.03924	0.174312
337	0.72216	-0.02868	-0.52284	-0.63612	-3.8172	1.94748	1.85436	0.11484	0.00144	0.467436
338	0.73872	-0.03888	-0.77664	0.02844	-4.0452	2.1036	2.12388	0.19752	0.02376	0.77358
339	0.75804	-0.05076	-1.02576	0.70824	-4.2072	2.12424	2.39472	0.27852	0.02208	1.0617
340	0.77892	-0.06564	-1.23336	1.35408	-4.3188	2.09064	2.61744	0.37332	0.00684	1.29002
341	0.80088	-0.08412	-1.4017	1.95912	-4.3872	2.0964	2.7912	0.486	0.00216	1.46056
342	0.82512	-0.10608	-1.52906	2.51748	-4.4088	2.19024	2.9094	0.62616	0.01128	1.56523
343	0.85152	-0.13164	-1.6113	3.01824	-4.38324	2.38632	2.95968	0.81096	0.02328	1.59996
344	0.87972	-0.16044	-1.69808	3.52116	-4.34064	2.64336	3.00432	1.02408	0.04152	1.62756
345	0.90996	-0.192	-1.81142	4.06044	-4.31604	2.91156	3.0786	1.23972	0.06408	1.67496
346	0.93552	-0.22548	-1.86227	4.43436	-4.05084	2.604	3.06372	1.47192	0.10692	1.6626
347	0.95112	-0.25956	-1.82942	4.39644	-3.1128	1.5756	2.91792	1.74108	0.19392	1.5888
348	0.94968	-0.28548	-1.68445	3.85056	-1.66692	0.4416	2.60076	2.022	0.36756	1.45296
349	0.93084	-0.29508	-1.46141	2.94588	-0.06924	-0.52596	2.16808	2.25612	0.64188	1.29888
350	0.8982	-0.2862	-1.21804	1.90992	1.44576	-1.26324	1.6998	2.4204	0.99708	1.17204
351	0.86124	-0.26352	-1.00777	0.9804	2.70456	-1.74264	1.28033	2.51556	1.404	1.0848
352	0.82788	-0.23112	-0.824868	0.34068	3.38988	-1.8654	0.919728	2.55228	1.8594	0.99444
353	0.80472	-0.19248	-0.665244	0.12924	3.29868	-1.54932	0.628128	2.53464	2.31168	0.8688
354	0.79116	-0.15	-0.429408	0.24276	2.5272	-1.23936	0.279528	2.49408	2.69916	0.59256
355	0.78852	-0.10944	-0.121068	0.48636	1.6716	-1.425	-0.128328	2.4714	2.96196	0.16464
356	0.7932	-0.07008	0.223824	0.69324	0.94284	-1.69944	-0.568956	2.48196	3.02388	-0.34428
357	0.79896	-0.02568	0.583128	0.78996	0.279	-1.79748	-1.03681	2.50572	2.7672	-0.8664
358	0.79968	0.02688	0.932112	0.75816	-0.28956	-1.69596	-1.51714	2.5032	2.1606	-1.3392
359	0.7938	0.08628	1.20824	0.68016	-0.6966	-1.46604	-1.93037	2.4048	1.27152	-1.6782
360	0.78204	0.15	1.40016	0.61752	-1.01604	-1.1316	-2.26295	2.1888	0.18096	-1.87404
361	0.76452	0.21324	1.55316	0.57024	-1.32288	-0.74364	-2.5866	1.872	-0.95604	-1.98444
362	0.74268	0.27096	1.68694	0.5496	-1.65348	-0.35088	-2.9352	1.476	-1.98492	-2.04552
363	0.71844	0.3174	1.79187	0.56472	-1.99764	0.00012	-3.2976	1.0284	-2.79372	-2.05944
364	0.693	0.34788	1.86236	0.59484	-2.3148	0.27324	-3.66804	0.5952	-3.26592	-2.0208
365	0.669	0.36012	1.87958	0.64788	-2.56896	0.45396	-4.03896	0.2616	-3.37272	-1.9242
366	0.64776	0.35724	1.81381	0.74256	-2.7276	0.5496	-4.36152	0.0576	-3.14412	-1.74953
367	0.6276	0.34068	1.64706	0.85932	-2.7234	0.58944	-4.62864	0.0204	-2.60784	-1.4704
368	0.60888	0.31392	1.38288	1.00176	-2.55684	0.60792	-4.81176	0.1296	-1.91028	-1.09132
369	0.59388	0.27816	1.04192	1.17444	-2.26296	0.58656	-4.91352	0.372	-1.21992	-0.643356
370	0.58488	0.23892	0.635532	1.41096	-1.9164	0.50484	-4.90356	0.6864	-0.6834	-0.145176
371	0.58176	0.19752	0.19596	1.704	-1.56972	0.35868	-4.8048	1.0404	-0.43224	0.36684
372	0.5826	0.15816	-0.21696	2.00496	-1.27452	0.18072	-4.65504	1.3656	-0.4572	0.834984
373	0.58752	0.12204	-0.582984	2.3094	-1.06536	-0.03168	-4.45968	1.5936	-0.60708	1.23611
374	0.59436	0.09252	-0.857676	2.57436	-0.96756	-0.24084	-4.25244	1.662	-0.74292	1.52172
375	0.59892	0.06972	-1.04081	2.76276	-0.93072	-0.39084	-4.05744	1.56	-0.76368	1.70436
376	0.59988	0.05196	-1.13417	2.84676	-0.8946	-0.45	-3.88572	1.302	-0.64152	1.78716
377	0.60192	0.03624	-1.17661	2.87964	-0.85596	-0.45564	-3.6834	0.8784	-0.42576	1.79688
378	0.60936	0.0222	-1.2042	2.9052	-0.81792	-0.45324	-3.40536	0.312	-0.15996	1.76868
379	0.62316	0.00792	-1.25484	2.96148	-0.76908	-0.444	-3.02628	-0.3444	0.11976	1.74336
380	0.64404	-0.00804	-1.37075	3.10272	-0.71724	-0.42216	-2.5194	-1.0296	0.37908	1.76436
381	0.67344	-0.02448	-1.56893	3.35652	-0.67764	-0.42804	-1.8696	-1.7124	0.61236	1.84896
382	0.70968	-0.04152	-1.82598	3.69456	-0.6522	-0.48864	-1.11804	-2.3544	0.89724	1.98132
383	0.74868	-0.06096	-2.07781	4.02876	-0.62208	-0.5682	-0.36588	-2.904	1.3026	2.10564
384	0.7872	-0.08304	-2.27437	4.29084	-0.56952	-0.6366	0.31032	-3.3288	1.73892	2.17512
385	0.825	-0.10668	-2.4124	4.48085	-0.50112	-0.6972	0.89208	-3.6096	2.13312	2.18976
386	0.8604	-0.13044	-2.45777	4.55557	-0.41832	-0.75564	1.33536	-3.7476	2.5092	2.11608
387	0.894	-0.15336	-2.41969	4.52123	-0.31584	-0.78252	1.70484	-3.7452	2.74272	1.962
388	0.92148	-0.17544	-2.28982	4.3521	-0.17388	-0.72792	1.9902	-3.67656	2.8398	1.73004
389	0.9438	-0.19704	-2.09892	4.08428	0.00852	-0.62688	2.23332	-3.5622	2.78316	1.45308
390	0.9606	-0.2166	-1.85124	3.71716	0.24312	-0.5226	2.44128	-3.45336	2.66436	1.13568
391	0.97392	-0.23604	-1.54512	3.25129	0.54108	-0.42852	2.637	-3.37428	2.55132	0.77568
392	0.98508	-0.25608	-1.18284	2.70216	0.88656	-0.34464	2.80404	-3.35064	2.46252	0.36888
393	0.99588	-0.27816	-0.80076	2.1264	1.25376	-0.2778	2.97012	-3.36156	2.34936	-0.05592
394	1.0044	-0.30108	-0.4248	1.55976	1.62132	-0.22944	3.10308	-3.39948	2.35998	-0.46368
395	0.9942	-0.32196	0.06552	0.79668	2.06304	-0.17532	2.8008	-3.14964	2.42848	-0.93264
396	0.95892	-0.33744	0.62112	-0.13176	2.57676	-0.05724	2.00292	-2.40276	2.04508	-1.37712
397	0.9072	-0.33984	1.02936	-0.92604	3.0336	0.19452	0.8112	-0.96108	1.53004	-1.57584
398	0.85128	-0.33	1.1388	-1.371	3.36768	0.5712	-0.31716	0.64656	0.933504	-1.40136
399	0.79728	-0.30924	0.98844	-1.50012	3.58632	1.03188	-1.23156	2.20956	0.371532	-0.92592
400	0.75768	-0.2832	0.6606	-1.35804	3.6702	1.51248	-1.67088	3.32004	-0.347676	-0.29988
401	0.7362	-0.25332	0.282	-1.06344	3.60924	1.97952	-1.65948	3.86292	-0.97932	0.2994
402	0.73584	-0.22116	-0.0774	-0.67212	3.39888	2.38548	-1.06896	3.59196	-1.488	0.76368
403	0.73548	-0.18228	-0.16224	-0.54108	3.1308	2.7084	-0.42648	2.80716	-1.58542	0.86508
404	0.72036	-0.13896	0.15492	-0.87864	2.89404	2.91552	-0.09948	1.86348	-1.82341	0.51192
405	0.69396	-0.0858	0.66984	-1.43459	2.64444	3.01476	-0.13044	1.21044	-2.03216	-0.06288
406	0.65784	-0.02016	1.2072	-2.02052	2.37888	3.0024	-0.339	0.67152	-1.94866	-0.64632
407	0.61716	0.05544	1.60488	-2.46308	2.1072	2.78184	-0.52788	0.21492	-1.60692	-1.0458
408	0.57828	0.13368	1.83728	-2.74226	1.8372	2.22324	-0.59196	-0.1872	-1.23144	-1.24668
409	0.55032	0.20628	1.91783	-2.85335	1.524	1.3368	-0.49068	-0.57552	-0.94812	-1.29156
410	0.5328	0.26664	1.87408	-2.8507	1.17	0.255	-0.26616	-0.94908	-0.68868	-1.2018
411	0.525	0.3126	1.70318	-2.75333	0.7944	-0.86208	0.10836	-1.33476	-0.46272	-0.9666
412	0.52356	0.34248	1.47547	-2.65663	0.4356	-1.8624	0.51612	-1.66296	-0.28944	-0.66804
413	0.52632	0.3552	1.21777	-2.60128	0.1488	-2.65668	0.90348	-1.88832	-0.1872	-0.35004
414	0.52248	0.35472	1.05124	-2.77049	0.0468	-3.15396	1.11456	-2.00988	-0.10332	-0.1278
415	0.51072	0.3438	1.01339	-3.2142	0.2004	-3.30156	1.09668	-2.01048	0.00684	-0.04284
416	0.49188	0.32304	1.07328	-3.89232	0.6504	-3.18468	0.88368	-1.87716	0.10824	-0.06924
417	0.46776	0.29136	1.26112	-4.80024	1.3668	-2.90352	0.46236	-1.63272	0.14052	-0.25776
418	0.44208	0.25008	1.51696	-5.79852	2.2212	-2.52984	-0.07368	-1.31136	0.12792	-0.55488
419	0.41892	0.2022	1.75848	-6.7338	3.0936	-2.15328	-0.59988	-0.96048	0.0984	-0.87384
420	0.40656	0.153	1.84324	-7.36164	3.84	-1.851	-0.92544	-0.61332	0.02928	-1.06584
421	0.40644	0.10584	1.75231	-7.62564	4.3824	-1.7004	-1.02192	-0.282	-0.11712	-1.11
422	0.4116	0.06168	1.55498	-7.61964	4.7184	-1.73472	-0.98508	0.0342	-0.30816	-1.0554
423	0.42708	0.02748	1.327	-7.40412	4.7904	-1.88964	-0.8586	0.27708	-0.516	-0.99348
424	0.44376	0.00552	1.07208	-7.06608	4.6872	-1.84092	-0.66732	0.44964	-0.81096	-0.8862
425	0.4608	-0.00864	0.906	-6.73644	4.404	-1.80852	-0.54	0.56952	-0.82416	-0.86592
426	0.47484	-0.01776	0.81744	-6.44304	4.0056	-1.68864	-0.48552	0.65808	-0.80808	-0.90252
427	0.48924	-0.02376	0.80832	-6.19008	3.5184	-1.48728	-0.49152	0.71244	-0.7494	-1.01136
428	0.50436	-0.027	0.80808	-5.87964	2.9376	-1.2888	-0.46812	0.72012	-0.70776	-1.10664
429	0.52248	-0.02808	0.76428	-5.45316	2.2776	-1.07544	-0.35316	0.68952	-0.56736	-1.13304
430	0.53868	-0.03072	0.65772	-4.91652	1.5888	-0.83808	-0.17364	0.67428	-0.51072	-1.05876
431	0.56052	-0.03324	0.52476	-4.27452	0.8436	-0.67056	0.04956	0.65856	-0.4698	-0.96072
432	0.58344	-0.03276	0.32688	-3.52536	0.0924	-0.3306	0.35316	0.62292	-0.69516	-0.78096
433	0.60588	-0.03024	0.11652	-2.72376	-0.672	0.09432	0.68136	0.57144	-0.8022	-0.59028
434	0.6336	-0.02508	-0.10968	-1.8492	-1.4652	0.51024	1.03308	0.51852	-0.8346	-0.39852
435	0.6648	-0.01884	-0.34284	-0.9444	-2.2284	0.9912	1.3842	0.4818	-0.89472	-0.21168
436	0.696	-0.0126	-0.55416	-0.0288	-2.9844	1.34064	1.70796	0.44904	-0.987	-0.05148
437	0.7284	-0.00876	-0.71352	0.8364	-3.7236	1.62132	1.96764	0.42264	-1.0338	0.06132
438	0.7596	-0.0078	-0.84108	1.6764	-4.4388	1.85508	2.18232	0.41148	-1.00992	0.144
439	0.7896	-0.00984	-0.94104	2.48832	-5.1444	2.07924	2.34744	0.42612	-0.92352	0.19632
440	0.8148	-0.0156	-1.0206	3.26184	-5.8344	2.36076	2.45964	0.47676	-0.78864	0.23676
441	0.8352	-0.02508	-1.1094	4.02732	-6.498	2.72532	2.55624	0.56544	-0.63204	0.30132
442	0.8556	-0.03852	-1.2298	4.80756	-7.122	3.20256	2.6682	0.69564	-0.4836	0.40476
443	0.8736	-0.05724	-1.40152	5.60256	-7.6596	3.70656	2.80788	0.88668	-0.33708	0.561
444	0.8904	-0.08316	-1.60254	6.34356	-8.0112	4.04616	2.93424	1.15176	-0.21144	0.75888
445	0.8952	-0.11868	-1.7267	6.7164	-7.74384	3.54456	2.90316	1.50264	-0.1242	0.92244
446	0.8796	-0.16512	-1.64732	6.2154	-6.30936	2.50176	2.54076	1.95876	-0.00744	0.93204
447	0.8352	-0.20052	-1.30502	4.84644	-4.12956	1.383	1.80396	2.41476	0.31608	0.73776
448	0.7764	-0.22044	-0.893928	3.05868	-1.60692	0.36492	0.93384	2.84364	0.83916	0.53724
449	0.7116	-0.22284	-0.592476	1.3812	0.714	-0.49524	0.18876	3.18852	1.49688	0.50436
450	0.6564	-0.21408	-0.450852	0.16512	2.42124	-1.02468	-0.33348	3.44424	2.14836	0.63684
451	0.6144	-0.19704	-0.433956	-0.40968	3.16416	-1.17504	-0.63324	3.5868	2.72544	0.83904
452	0.5916	-0.17688	-0.435454	-0.36312	2.8758	-0.91632	-0.82236	3.6348	3.16824	0.94944
453	0.5844	-0.15036	-0.33333	0.09576	1.85616	-0.89736	-1.02384	3.5868	3.3936	0.82908
454	0.5868	-0.12144	-0.0603637	0.49212	0.94416	-1.23732	-1.32504	3.4836	3.25992	0.41868
455	0.5892	-0.081	0.431356	0.54324	0.20652	-1.45296	-1.782	3.2232	2.72856	-0.28284
456	0.5868	-0.02544	0.9994	0.3624	-0.37908	-1.43532	-2.26032	2.8008	1.76988	-1.07592
457	0.5844	0.0414	1.47848	0.1182	-0.81276	-1.21356	-2.59452	2.1888	0.45474	-1.73112
458	0.576	0.11628	1.80188	-0.04524	-1.17996	-0.85248	-2.72292	1.3548	-1.02354	-2.14224
459	0.564	0.18972	1.93726	-0.05472	-1.50924	-0.4794	-2.65776	0.4056	-2.43576	-2.2818
460	0.5484	0.25164	1.89818	0.10548	-1.8204	-0.16776	-2.46408	-0.5544	-3.52368	-2.17164
461	0.534	0.29532	1.71679	0.39228	-2.09844	0.07176	-2.23248	-1.398	-4.01064	-1.86288
462	0.5172	0.31872	1.39648	0.774	-2.28372	0.26196	-1.98468	-1.9944	-3.79812	-1.38277
463	0.5004	0.31968	0.927192	1.23612	-2.33352	0.35484	-1.72128	-2.2836	-3.07752	-0.73152
464	0.4836	0.29892	0.37932	1.69392	-2.21604	0.35556	-1.52484	-2.2188	-2.14464	0.005112
465	0.474	0.26544	-0.1374	2.0664	-1.97868	0.30228	-1.47288	-1.83	-1.23732	0.685764
466	0.4728	0.22668	-0.69996	2.46744	-1.65552	0.2082	-1.3674	-1.308	-0.5448	1.35874
467	0.48	0.19044	-1.17319	2.79876	-1.3344	0.11436	-1.29312	-0.7368	-0.20664	1.8804
468	0.4872	0.15768	-1.51517	3.02292	-1.03464	0.03468	-1.27584	-0.1812	-0.27336	2.2158
469	0.498	0.1344	-1.74815	3.19476	-0.8124	0.01152	-1.24536	0.2376	-0.56052	2.41284
470	0.5052	0.11868	-1.87596	3.30864	-0.71004	-0.03156	-1.19268	0.456	-0.83004	2.4912
471	0.5088	0.10932	-1.87951	3.32676	-0.6858	-0.04608	-1.1316	0.4092	-0.92076	2.43924
472	0.5052	0.10236	-1.75901	3.20808	-0.68868	-0.04776	-1.10148	0.1104	-0.78432	2.25672
473	0.498	0.09492	-1.45568	2.87496	-0.69732	-0.03	-1.18956	-0.4128	-0.43656	1.8792
474	0.5016	0.09024	-1.2153	2.63004	-0.74796	-0.0588	-1.08228	-1.1484	0.03264	1.52736
475	0.5172	0.08484	-1.06711	2.49708	-0.79056	-0.09924	-0.76164	-2.0208	0.51684	1.23252
476	0.5388	0.07416	-0.984948	2.43972	-0.79128	-0.14124	-0.30168	-2.9256	0.95616	0.97284
477	0.5772	0.06156	-1.0429	2.5662	-0.76176	-0.12468	0.36036	-3.7692	1.34772	0.81708
478	0.624	0.04404	-1.19162	2.80608	-0.72924	-0.1332	1.11228	-4.44	1.67724	0.73044
479	0.6756	0.0204	-1.38264	3.08016	-0.64572	-0.16944	1.85256	-4.85364	1.94724	0.6786
480	0.7236	-0.00684	-1.56434	3.29856	-0.4794	-0.17328	2.5182	-5.02068	2.1468	0.64896
481	0.762	-0.03912	-1.6911	3.38376	-0.216	-0.15492	3.00372	-4.8894	2.24784	0.60156
482	0.7932	-0.0714	-1.70939	3.28404	0.11124	-0.14748	3.32892	-4.5858	2.3532	0.4878
483	0.8148	-0.10536	-1.66342	3.06472	0.501	-0.18096	3.49944	-4.07148	2.26368	0.36036
484	0.8208	-0.14196	-1.4844	2.61256	1.00716	-0.22548	3.48684	-3.47076	2.0016	0.16872
485	0.816	-0.18	-1.15764	1.93121	1.6044	-0.26724	3.24144	-2.78964	1.90296	-0.14124
486	0.786	-0.21756	-0.65688	0.957504	2.29464	-0.2856	2.68224	-2.13912	1.7592	-0.55944
487	0.732	-0.25668	-0.14772	-0.105696	3.0426	-0.28032	1.77984	-1.11456	1.21536	-0.8916
488	0.6708	-0.282	0.29712	-1.04036	3.64416	-0.13236	0.6972	-0.02532	0.94008	-1.11708
489	0.6132	-0.29628	0.44304	-1.54016	4.02576	0.10656	-0.23556	1.19736	0.4398	-1.00464
490	0.5688	-0.29268	0.465	-1.74972	4.14048	0.36276	-0.97068	2.17728	0.13632	-0.80652
491	0.5352	-0.28116	0.23388	-1.55628	4.0686	0.59088	-1.2846	2.94372	-0.2778	-0.36168
492	0.5268	-0.25452	-0.04764	-1.1328	3.76956	0.8184	-1.2072	3.2112	-0.69936	0.05532
493	0.5328	-0.22284	-0.32904	-0.624	3.3828	0.99624	-0.76128	3.06588	-0.94788	0.393
494	0.528	-0.18024	-0.27984	-0.49716	2.9586	1.19424	-0.3804	2.37708	-0.80112	0.36204
495	0.5052	-0.1446	-0.11652	-0.60168	2.6832	1.31508	-0.04116	1.68564	-1.17036	0.22848
496	0.4872	-0.10176	0.21624	-0.88116	2.3868	1.42872	0.05688	1.041	-1.31328	-0.10536
497	0.4548	-0.05832	0.58008	-1.3032	2.2224	1.51044	-0.02676	0.52824	-1.36116	-0.44016
498	0.4236	-0.00672	0.94824	-1.72236	2.0124	1.42272	-0.21408	0.14448	-1.24188	-0.78684
499	0.3912	0.042	1.11012	-1.97784	1.8168	1.13652	-0.28632	-0.09708	-1.12692	-0.87108
500	0.3708	0.09216	1.13461	-2.07408	1.4904	0.711	-0.23124	-0.297	-0.84876	-0.80076
501	0.3708	0.09216	1.13461	-2.07408	1.4904	0.711	-0.23124	-0.297	-0.84876	-0.80076
