# Supplementary material for: Optimal Control Based Stiffness Identification of an Ankle-Foot Orthosis Using a Predictive Walking Model
Source: Front Comput Neurosci. 2017 Apr 13;11:23. doi: 10.3389/fncom.2017.00023 (PMC5390028; doi:10.3389/fncom.2017.00023)
Supplement: Supplementary file 1 [file DataSheet1.ZIP › PathWalker/InvKinDyn/results/barefeet_3053171.torque]

0	-6.21332	185.398	19.5978	14.091	7.90114	0.256678	1.68041	1.8179	0.134719	0.574606
1	-19.0622	216.984	15.3953	7.98614	7.0931	-0.401516	1.01083	1.50637	-0.154106	2.74371
2	-14.4567	272.443	6.37495	-2.27918	5.31018	-0.649833	0.022515	1.42865	-0.0402827	5.77815
3	4.51742	343.202	-4.70192	-14.4321	1.85897	-1.12746	-1.15099	0.83797	-0.258583	9.2633
4	37.2827	343.421	-6.5235	-16.8381	1.16816	-1.24625	-1.182	0.922473	-0.384225	11.6404
5	52.9322	371.397	-15.2981	-29.4982	-4.32122	-1.46933	0.426143	1.06478	-0.276819	14.8432
6	69.7895	350.887	-18.4652	-23.7752	-3.21727	-0.273784	-0.812612	1.65213	0.468317	9.43441
7	54.8372	345.283	-19.1706	-21.2515	-4.23897	-0.495446	0.177078	1.41642	-0.0306807	4.80834
8	17.9753	307.13	-18.9638	-7.36546	-1.83528	-1.19202	-1.15379	0.453722	-1.58953	-7.62076
9	-22.3548	312.866	-13.6935	-0.563391	-0.0949868	-0.300714	0.993649	1.68449	-0.402281	-13.3953
10	-67.6275	335.682	-15.6121	5.9596	2.46295	-0.249691	0.0080241	1.67972	-0.583651	-21.9122
11	-77.086	402.571	-22.6179	1.34108	1.66652	-0.301048	-1.19825	1.36465	-0.397198	-23.7566
12	-82.3843	403.763	-20.4989	8.23799	5.2	0.482538	-2.39466	1.85743	0.283166	-27.0379
13	-61.1282	410.996	-22.7835	-1.03442	2.25651	-0.12638	-1.25291	1.53272	0.0949356	-21.263
14	-29.56	395.898	-27.5318	-2.50659	1.60841	-0.259141	-5.55619	0.0905552	-0.377401	-18.5006
15	6.56123	352.164	-24.8284	-3.42078	1.34809	0.0623269	-6.49773	-0.470012	-0.106542	-13.0864
16	17.5949	316.417	-29.182	-3.99174	0.702359	-0.128655	-9.70537	-2.13488	-0.396947	-12.4738
17	31.6856	270.436	-25.5602	-4.30427	-0.00676436	-0.438193	-11.9529	-3.73244	-0.852398	-6.5051
18	52.7656	233.949	-20.6464	-4.18993	0.0352492	-0.0880299	-14.0677	-4.53538	-0.40101	0.260582
19	41.4617	205.091	-21.1157	-4.22588	-0.190715	-0.364027	-15.4132	-5.26412	-0.682431	1.2772
20	27.0968	183.654	-22.5138	-4.60301	-0.678276	-1.02126	-16.8667	-5.82937	-1.35824	1.21578
21	-2.19098	156.373	-19.7502	-2.96284	0.329071	-0.201001	-14.6236	-3.98942	-0.353052	-1.09769
22	-24.6086	136.029	-20.5637	-1.90478	0.786787	0.050055	-14.0799	-2.86708	0.00810363	-4.58525
23	-38.3894	108.838	-19.274	-1.59873	0.559831	-0.361877	-11.8057	-2.07771	-0.494242	-6.89384
24	-41.232	92.3175	-18.2138	-1.51981	0.173293	-0.879733	-10.0393	-1.58999	-1.13546	-7.75525
25	-23.6978	94.5886	-14.2496	-1.37231	0.710672	-0.203682	-7.03176	-0.0332238	-0.409186	-5.95803
26	5.56834	115.654	-10.9146	-2.56194	0.287195	-0.55093	-5.22573	0.38994	-0.788177	-1.75157
27	11.3543	147.547	-8.74435	-2.50952	0.708907	-0.160615	-2.94214	1.29682	-0.301284	-0.636974
28	15.399	174.802	-9.1627	-2.80694	0.73056	-0.0644418	-2.14589	1.39923	-0.141674	-0.933141
29	16.5766	193.685	-9.76355	-3.23168	0.509608	-0.283295	-1.7844	1.06871	-0.337149	-1.61149
30	20.4782	202.222	-9.69407	-3.32455	0.721438	0.0557231	-0.531416	1.34435	0.089607	-2.869
31	21.8649	213.105	-11.9734	-4.08973	0.419695	-0.199732	0.131086	1.17285	-0.146705	-5.13938
32	26.9273	216.948	-11.4001	-3.54163	0.65176	-0.153336	1.12272	1.52234	-0.0503173	-6.46491
33	24.4378	223.913	-12.5042	-3.19994	0.912268	0.0281812	1.99012	1.99501	0.136553	-9.11739
34	29.4041	228.55	-13.0918	-3.11107	0.921465	-0.0974832	2.16518	2.146	0.0288183	-10.3357
35	30.7414	231.926	-12.5982	-3.12592	0.729078	-0.444391	2.12206	2.19952	-0.287493	-10.3595
36	24.4643	234.9	-11.4736	-2.08856	1.26813	-0.0628554	2.8491	3.01788	0.0915194	-11.4674
37	19.619	240.458	-11.7425	-1.92796	1.40894	0.0733488	3.48274	3.59037	0.22458	-12.7447
38	6.32451	240.297	-10.2189	-1.91903	1.30798	-0.0604615	5.14805	4.09998	0.0922753	-13.3138
39	7.5236	239.057	-5.37255	-2.40112	1.24672	0.024342	7.52051	4.86985	0.193818	-11.0954
40	3.72975	232.217	-0.254226	-2.35677	1.17297	-0.056529	9.69103	5.34346	0.139644	-9.12175
41	-4.25319	224.233	5.26709	-2.13561	1.34111	0.13362	12.3717	5.96086	0.33987	-7.41792
42	-10.8486	212.812	10.7676	-2.43946	1.1597	-0.0727097	14.7724	6.16092	0.228873	-4.92407
43	-15.5622	193.428	17.3056	-2.63236	1.03166	-0.286395	16.8765	6.13369	0.135454	-1.29533
44	-14.9131	174.906	23.4158	-2.3161	1.41453	-0.022933	18.6659	6.41483	0.447201	1.88966
45	-19.29	161.221	23.8644	-2.77762	0.999598	-0.396744	18.9558	6.16534	0.166685	2.24773
46	-25.7994	150.366	24.0378	-2.67701	1.31342	0.0788033	19.8507	6.94765	0.573166	1.56126
47	-46.1572	166.206	16.2057	-2.88796	0.796204	-0.565633	12.4479	5.49294	-0.176984	1.38572
48	-38.5231	198.782	8.88505	-2.98755	1.0592	-0.0629802	3.23316	5.58371	-0.295846	4.10793
49	-26.399	251.199	-6.29054	-2.97585	1.17336	0.10632	-8.26764	3.90536	-0.510783	3.11148
50	16.6401	300.276	-22.055	-4.16637	0.782712	-0.358562	-19.3728	0.758081	-1.10403	2.99021
51	42.3018	335.976	-29.98	-4.89892	0.496378	-0.740079	-23.0405	-0.980022	-1.44114	1.7016
52	53.437	350.273	-28.01	-3.79656	1.52552	0.0539397	-20.2815	-0.801664	-0.69014	0.4403
53	42.123	353.165	-21.3151	-1.43907	2.55079	0.77499	-13.3012	0.0435446	0.134412	-3.03866
54	13.9811	349.692	-15.4233	-2.11049	1.65812	-0.568485	-3.54065	0.629136	-0.631702	-8.07054
55	-34.3609	352.461	-3.32214	-0.0889987	1.89657	-0.73536	4.20392	1.38862	-0.475903	-9.61069
56	-90.3376	368.796	2.40877	1.7558	2.76524	-0.136562	7.89215	3.07869	-0.00690522	-12.5817
57	-126.674	402.484	0.973719	2.95583	2.88243	-0.17882	7.97511	3.94484	-0.0985942	-16.3255
58	-112.716	437.657	-5.65635	2.04214	3.05371	0.151677	2.84743	2.91882	0.141269	-15.8361
59	-88.2191	449.821	-7.78547	1.48347	2.58496	-0.620571	-0.487485	1.86387	-0.545022	-12.9873
60	-54.6879	436.357	-8.56861	0.0581462	2.64438	-0.383604	-2.425	1.458	-0.312272	-9.03084
61	-33.643	400.511	-8.68773	0.636445	2.98265	0.0161948	-3.38014	1.24782	0.0632444	-7.6122
62	-5.13885	351.242	-12.8139	-1.47646	2.27189	-0.048343	-4.18259	0.737411	0.104788	-7.26521
63	13.3205	299.956	-13.8922	-3.64839	0.941159	-0.51424	-4.38317	0.223191	-0.206863	-5.37438
64	19.1105	250.372	-15.0953	-5.18376	0.0160337	-0.35891	-3.88791	0.318642	-0.0393555	-5.07499
65	10.9835	225.177	-20.5733	-5.97272	-0.813555	-0.350569	-3.78648	0.378137	-0.0435114	-9.15368
66	13.0382	215.953	-24.4089	-8.11274	-2.03314	-0.615617	-3.99159	0.213514	-0.300459	-10.2621
67	13.431	211.852	-24.021	-8.58687	-2.08314	-0.318113	-3.6891	0.427359	-0.136289	-9.76786
68	6.15589	204.592	-22.709	-8.69807	-1.85232	-0.296361	-3.40285	0.486773	-0.238773	-9.05942
69	-3.00007	196.874	-23.7742	-8.3931	-0.807753	0.184779	-2.88678	0.815527	0.106415	-10.7727
70	-5.26076	189.091	-29.324	-8.54004	-0.383164	-0.203097	-3.39694	0.392741	-0.236233	-14.7085
71	-3.16801	179.477	-34.0561	-8.76317	0.242116	-0.237073	-3.50962	0.322279	-0.233671	-18.0655
72	-3.37123	166.633	-36.2552	-8.5547	0.676645	-0.55689	-4.01272	-0.0196547	-0.447528	-19.2589
73	0.106835	154.626	-35.2943	-7.29303	1.63749	-0.252189	-4.10364	0.129005	-0.109674	-19.0142
74	7.47407	153.492	-35.0192	-6.3184	1.96059	-0.361246	-4.69996	-0.0546245	-0.136676	-18.7194
75	13.5305	161.971	-32.8523	-4.92814	2.24163	-0.219314	-4.7477	0.0737637	-0.00821201	-17.7651
76	17.6668	174.859	-30.1177	-4.50891	1.78549	-0.457939	-5.11728	-0.206262	-0.245628	-15.5866
77	16.1708	185.983	-26.5019	-4.23047	1.39806	-0.46248	-4.84471	-0.180385	-0.291837	-13.4222
78	11.1177	198.3	-24.1599	-4.06918	1.00352	-0.335575	-4.14331	0.0513408	-0.24544	-12.6945
79	5.69918	209.483	-22.1799	-4.13741	0.511801	-0.151918	-3.25464	0.382754	-0.1353	-12.27
80	1.89227	214.899	-20.3397	-4.67141	-0.332875	-0.442698	-2.77498	0.320457	-0.435622	-11.1034
81	-0.650874	215.567	-17.6219	-4.64219	-0.568142	-0.217425	-2.08256	0.600121	-0.235006	-9.67791
82	-2.6797	213.586	-15.6731	-4.84609	-0.974486	-0.404572	-1.87802	0.526195	-0.438461	-8.22987
83	-3.03632	206.852	-13.2293	-4.41044	-1.04591	-0.288568	-1.58136	0.68597	-0.34728	-6.85133
84	2.72252	205.896	-11.7874	-4.05077	-1.09233	-0.318807	-1.73527	0.650893	-0.401471	-5.67771
85	5.61143	206.635	-11.3324	-3.56359	-0.739311	-0.144371	-1.71383	0.766229	-0.224361	-5.60883
86	5.34922	207.41	-10.0543	-2.87068	-0.139612	0.114664	-1.49164	0.98619	0.0472129	-5.28378
87	9.91618	210.386	-6.97394	-2.62618	0.144072	-0.151328	-1.70431	0.798851	-0.220045	-2.66357
88	13.2935	212.893	-3.41015	-1.7749	1.03621	0.333585	-1.20353	1.25041	0.304321	-0.797796
89	5.22634	223.95	-5.168	-1.72114	1.34078	0.0187506	-1.20061	1.05218	-0.000299088	-2.585
90	-4.3519	234.917	-6.22591	-1.58561	1.87387	0.043516	-0.791827	1.18593	0.0683475	-4.17741
91	-8.85918	241.393	-6.18262	-1.8041	2.02472	-0.417199	-0.933078	0.874847	-0.407065	-3.93306
92	-6.9666	242.845	-3.22699	-1.06276	2.75963	-0.0895345	-0.421293	1.26467	-0.0377433	-2.4838
93	-4.68815	246.297	-2.68723	-1.43653	2.5481	-0.763968	-1.05752	0.65031	-0.751263	-1.23003
94	-6.1907	243.901	-0.732936	-0.799778	3.01312	-0.507141	-0.818812	0.872452	-0.452485	-0.408383
95	-3.94185	240.228	4.2759	0.213924	3.65136	-0.0551982	-0.244672	1.36293	0.029155	2.46415
96	3.32292	237.102	8.75987	0.474394	3.53409	-0.281814	-0.552083	1.12601	-0.255467	6.34317
97	6.86529	231.174	10.9309	0.814822	3.38966	-0.305573	-0.668505	1.0277	-0.30966	8.00895
98	3.13389	223.274	11.9333	1.14439	3.14596	-0.218063	-0.253068	1.13326	-0.230359	8.08191
99	-0.168904	214.157	13.0452	1.81848	2.96946	0.0327846	0.246534	1.40913	0.0273417	7.93197
100	0.196448	208.936	12.5569	1.89442	2.34016	-0.14808	0.0515206	1.19326	-0.295238	7.70868
101	-6.50173	202.997	10.9214	2.77076	2.18607	0.276796	0.480944	1.57632	0.144219	5.21023
102	-5.7188	196.765	9.2546	3.03759	1.56979	0.183378	0.103173	1.38746	-0.0534783	4.03414
103	10.3743	186.085	13.8188	3.78962	1.42208	0.49214	0.255903	1.66691	0.273625	7.44288
104	17.6284	191.21	14.1845	4.01458	1.23558	0.515614	0.177437	1.66576	0.219191	7.69539
105	28.783	195.538	13.8113	3.73327	0.900254	0.229524	-0.352956	1.34033	-0.127238	8.2721
106	47.7436	186.445	18.3168	3.49837	0.755949	-0.1043	-0.645281	1.03635	-0.555735	12.8656
107	55.155	178.431	21.2044	4.2909	1.39464	0.143113	-0.273087	1.36628	-0.163891	14.3723
108	51.5363	177.158	19.5157	4.58933	1.84507	0.0364773	-0.378762	1.29137	-0.265832	12.6357
109	37.2315	177.151	16.0458	5.14422	2.60782	0.243168	-0.0732712	1.54367	0.0444294	8.67082
110	14.678	181.121	9.80443	4.88276	3.10336	-0.0116885	-0.251494	1.30726	-0.25591	3.37699
111	1.89988	184.868	9.92441	5.12005	4.31849	0.145611	0.140227	1.6403	0.0928428	2.66156
112	-3.95037	220.961	1.8705	-1.5153	4.41051	-0.649309	-0.136566	1.25416	-0.369666	1.915
113	-12.7036	277.783	-6.83202	-7.56062	3.95431	-0.796747	0.398239	1.46673	-0.227272	-0.426344
114	-7.4167	316.41	-11.2125	-13.5351	2.52453	-0.910725	0.714043	1.61976	-0.122497	1.4344
115	-3.072	341.093	-15.1572	-16.6323	0.513334	-1.52717	-0.143605	0.919421	-1.02921	2.10961
116	-10.7764	346.295	-15.0898	-14.3526	1.20265	0.165547	1.93559	2.98053	1.36749	-1.52451
117	-18.1788	346.175	-19.2191	-12.1894	-0.605326	-1.17774	0.393007	1.3145	-0.896311	-6.02265
118	-27.5132	335.642	-17.4757	-6.62653	-0.04986	-0.37261	1.56215	2.10612	-0.0873883	-11.2069
119	-44.2659	327.076	-14.1451	0.918257	0.703355	-0.063095	1.97085	2.22733	-0.138048	-16.6259
120	-48.8626	333.575	-13.8861	3.51574	1.93854	0.405298	2.7361	2.88633	0.539956	-20.3004
121	-39.5009	362.484	-17.3203	1.80501	1.70572	-0.4241	1.87249	2.07304	-0.519072	-21.3118
122	-27.5798	384.98	-17.7995	-0.040827	2.11697	0.150908	2.2164	2.71571	0.329002	-20.2108
123	-18.1064	405.17	-19.7475	-3.18679	1.36006	-0.229087	0.980252	2.2339	-0.109179	-17.5798
124	-13.095	410.18	-17.6355	-4.38744	1.4032	0.0520414	0.375692	2.4536	0.281912	-13.7529
125	-7.97134	398.266	-15.8339	-5.47143	0.601493	-0.703715	-1.40763	1.44209	-0.828289	-9.2927
126	-6.43803	370.435	-9.95478	-4.08691	1.10107	-0.210355	-1.26305	1.8923	-0.203369	-5.28174
127	-8.00185	334.098	-6.49335	-2.7718	1.11034	-0.285545	-1.78374	1.5841	-0.388839	-2.74135
128	-8.5942	300.101	-4.59349	-1.92062	1.10847	-0.227407	-2.39842	1.20939	-0.374594	-1.04082
129	-3.66875	269.25	-4.83587	-1.93583	0.793361	-0.368512	-3.6498	0.269734	-0.655913	0.312535
130	1.58255	244.876	-5.95984	-1.62479	1.06513	0.0390988	-4.28878	-0.14279	-0.0913058	0.227493
131	4.78969	232.691	-10.8511	-2.54184	0.66435	-0.197061	-6.00742	-1.37036	-0.335953	-1.15902
132	6.73491	230.825	-15.2309	-3.2919	0.607475	-0.121958	-7.41749	-2.14606	-0.227204	-2.65252
133	7.01508	231.153	-18.9269	-4.10232	0.352944	-0.353193	-8.8229	-2.92563	-0.482792	-3.6257
134	1.63977	227.153	-20.7337	-4.35639	0.241762	-0.481234	-9.56603	-3.18418	-0.606326	-4.36048
135	-7.61712	213.256	-20.9691	-3.83199	0.492091	-0.216407	-9.48604	-2.65516	-0.224018	-5.40614
136	-17.1078	192.022	-21.5483	-3.42075	0.496453	-0.279735	-9.64144	-2.18971	-0.318052	-6.59294
137	-26.6942	163.69	-21.8291	-2.95013	0.411724	-0.442099	-9.81636	-1.70856	-0.544063	-7.7495
138	-34.7418	129.888	-21.4484	-2.04163	0.684459	-0.148826	-9.30066	-0.762713	-0.204746	-9.34925
139	-39.2568	102.442	-22.4153	-1.75529	0.542706	-0.265721	-8.85229	-0.298235	-0.403396	-11.4069
140	-34.0918	87.1925	-22.1072	-1.56593	0.57994	-0.190522	-7.64274	0.396667	-0.348851	-12.3435
141	-20.2672	93.4541	-20.9699	-1.89769	0.578877	-0.170432	-6.06274	1.10278	-0.356159	-11.3804
142	-5.39985	115.514	-19.078	-2.51422	0.498405	-0.225234	-4.50448	1.62544	-0.435332	-9.28148
143	2.1024	146.186	-16.8169	-2.94814	0.463117	-0.256943	-3.13692	1.90434	-0.451419	-7.56815
144	7.14031	173.156	-14.1502	-3.20194	0.43209	-0.273384	-2.175	1.96732	-0.411421	-5.90724
145	9.02547	194.261	-12.2215	-3.13921	0.570482	-0.120383	-1.63576	1.96869	-0.178951	-5.12046
146	4.9926	204.56	-11.4472	-2.8172	0.75191	-0.00346514	-1.27278	1.86761	-0.00395767	-5.53351
147	5.98941	211.33	-11.1981	-2.75103	0.738561	-0.0743836	-1.37822	1.53804	-0.0467413	-5.59902
148	8.21805	217.794	-11.8415	-2.9663	0.482036	-0.532191	-1.79736	0.96797	-0.548125	-5.84345
149	10.9482	221.946	-11.0379	-2.48188	0.872583	-0.172275	-1.31925	1.14834	-0.132712	-6.15739
150	15.1166	229.627	-10.5673	-2.3999	0.990751	-0.0802299	-1.04874	1.20639	-0.0209337	-6.18106
151	19.0636	239.182	-10.6437	-2.47804	0.999824	-0.129636	-0.790961	1.24728	-0.0528348	-6.51703
152	24.1142	245.967	-10.7101	-2.97722	0.722603	-0.425187	-0.719232	1.13365	-0.338506	-6.26611
153	27.0414	248.768	-8.7562	-2.68965	1.0977	0.0295717	0.176702	1.72204	0.150954	-5.72788
154	25.2887	251.529	-8.59174	-2.97265	0.923389	-0.0773753	0.567701	1.84976	0.0664269	-5.86778
155	22.2868	253.692	-8.33641	-3.19418	0.763836	-0.268974	0.908939	1.97229	-0.101086	-5.94214
156	20.4185	254.732	-6.82795	-2.95758	0.964228	-0.128989	1.62557	2.44509	0.0418744	-5.67252
157	18.8318	255.44	-6.03353	-3.14462	0.92012	-0.198281	2.13021	2.65794	-0.0296449	-5.43324
158	15.3203	253.774	-4.74462	-3.19085	0.89398	-0.296507	3.01107	2.85413	-0.0969308	-5.33373
159	12.1446	252.254	-3.48158	-2.98864	0.941741	-0.320083	4.18868	3.0748	-0.0894887	-5.7983
160	13.3894	250.073	-2.03274	-2.67786	1.14151	-0.104921	5.57255	3.366	0.102678	-6.27045
161	15.6429	246.028	-0.016707	-2.64326	1.09378	-0.313963	6.71028	3.40228	-0.0180707	-5.85937
162	14.685	235.644	3.0609	-2.32023	1.15374	-0.337922	8.10857	3.47344	0.00991863	-5.07809
163	10.8445	225.176	6.82566	-1.71659	1.35101	-0.253574	9.72829	3.69557	0.139721	-4.12066
164	7.06088	216.795	10.1633	-1.44264	1.37252	-0.302513	10.9408	3.81162	0.14493	-2.83171
165	3.98971	205.05	12.8934	-1.42206	1.37004	-0.29789	11.9578	4.1074	0.169352	-1.54942
166	1.21233	190.806	14.8978	-1.51001	1.47745	-0.0451559	13.0472	4.61655	0.348	-0.645741
167	-6.13006	179.274	15.5391	-1.74329	1.33143	-0.203895	13.6373	5.0372	0.207129	-0.373378
168	-14.991	176.784	15.7587	-1.79567	1.28439	-0.210212	12.7337	5.59446	0.216479	0.555626
169	-30.8565	202.984	10.1714	-1.71566	1.27747	-0.224537	5.19629	5.44395	-0.334204	2.13804
170	-22.4302	238.699	2.24144	-2.08834	1.26017	-0.210915	-3.75459	4.48355	-0.612979	4.62585
171	3.50563	286.534	-7.30965	-2.63709	1.1454	-0.36594	-13.5159	2.29151	-1.00967	7.35553
172	34.0714	316.814	-15.6022	-3.13686	1.07209	-0.417302	-19.8437	0.139181	-1.0638	8.20139
173	51.9193	334.503	-19.623	-2.47732	1.70012	0.350002	-21.5135	-0.929946	-0.582875	6.66818
174	59.7356	336.06	-22.9485	-3.01831	1.06334	-0.69514	-19.2084	-1.87376	-1.09403	2.40074
175	47.7196	329.897	-21.2195	-1.98857	1.45003	-0.44548	-11.9162	-1.07067	-0.765419	-4.34749
176	21.5591	309.724	-14.5647	-0.388976	2.14728	0.246806	-1.16711	0.851096	0.202952	-11.3538
177	-35.8313	317.855	-11.0985	0.837705	2.11114	-0.305036	4.23241	1.95537	-0.17446	-17.4252
178	-75.3559	334.642	-10.6316	1.51549	2.22913	-0.425978	5.88655	2.8475	-0.311713	-21.1438
179	-90.662	369.648	-11.8853	1.56351	2.52948	-0.143395	5.05811	3.27179	-0.120571	-22.0293
180	-84.4568	400.191	-16.1034	0.623196	2.53321	-0.0545254	1.86756	2.71489	-0.0953542	-21.1917
181	-71.2883	418.988	-19.7717	-0.921835	2.22345	-0.352526	-0.934278	1.93424	-0.313268	-19.309
182	-50.9013	420.317	-22.1615	-2.34835	1.96131	-0.608414	-2.92531	1.22954	-0.47472	-17.1507
183	-27.675	401.745	-22.6992	-3.13589	2.06749	-0.405293	-3.39229	1.04494	-0.27344	-15.4486
184	-0.0455263	363.771	-23.5208	-4.05449	1.86702	-0.43431	-3.77928	0.695798	-0.216535	-13.9166
185	15.9051	314.729	-22.7056	-4.75461	1.40229	-0.491088	-3.68421	0.494098	-0.190154	-12.0863
186	23.8263	264.409	-21.5686	-5.50219	0.658661	-0.469765	-3.65707	0.329646	-0.138098	-10.1639
187	28.3069	225.179	-20.2515	-6.56482	-0.30586	-0.56553	-3.71933	0.218919	-0.19896	-7.87815
188	24.9874	201.983	-19.2693	-7.46331	-0.954997	-0.189227	-3.47962	0.456617	0.0561794	-6.40217
189	16.1762	195.357	-20.1552	-8.9395	-1.97336	-0.590397	-3.77281	0.248236	-0.285874	-5.67986
190	8.96751	194.734	-20.1215	-9.95603	-2.36325	-0.441913	-3.46757	0.364689	-0.234162	-5.15642
191	2.96686	194.697	-19.3986	-10.4038	-2.20919	-0.237246	-2.87495	0.573896	-0.140239	-4.75297
192	1.15035	192.619	-20.0699	-10.897	-1.97743	-0.443707	-2.7965	0.452481	-0.30616	-4.81411
193	0.582744	181.445	-20.7333	-10.6968	-1.3514	-0.3954	-2.53215	0.505048	-0.275351	-5.55735
194	1.9602	164.006	-21.1828	-10.1357	-0.732598	-0.302567	-2.48543	0.473353	-0.19946	-6.2244
195	5.23416	150.724	-21.111	-9.4887	-0.354091	-0.613036	-2.76504	0.2512	-0.389918	-6.3202
196	4.81055	142.415	-20.8216	-8.38989	0.196818	-0.50817	-2.81985	0.230339	-0.303506	-6.85667
197	-2.61304	145.377	-22.0847	-7.05095	0.7967	-0.230296	-2.76458	0.406028	-0.0480978	-9.10228
198	-4.92915	159.963	-23.931	-6.30378	0.8314	-0.493838	-3.21068	0.164996	-0.274167	-11.0761
199	-3.13747	177.898	-23.3412	-5.56422	0.929274	-0.364297	-3.17713	0.226127	-0.18666	-11.5048
200	-5.16367	194.676	-21.7358	-4.88466	0.872071	-0.347468	-2.9038	0.29499	-0.218514	-11.3104
201	-6.18806	208.068	-19.8723	-4.2396	0.799475	-0.231166	-2.59186	0.39767	-0.166852	-10.8955
202	-3.7677	218.729	-18.4661	-3.96241	0.462324	-0.440257	-2.59506	0.281984	-0.39697	-10.1884
203	1.46457	224.475	-15.3175	-3.35068	0.292209	-0.287406	-2.19093	0.473737	-0.289631	-8.51918
204	4.41968	223.231	-10.8736	-2.48819	0.165758	-0.184145	-1.64589	0.692683	-0.248555	-6.10782
205	4.14645	220.056	-8.11291	-1.78646	-0.0679034	-0.181452	-1.59013	0.688445	-0.297965	-4.47669
206	2.56808	217.397	-6.59793	-1.02735	-0.290343	-0.034507	-1.57988	0.736559	-0.189532	-3.84829
207	7.2538	216.777	-4.57571	-0.361508	-0.360984	-0.054186	-1.68425	0.71632	-0.272358	-2.57948
208	13.2534	214.991	-1.91748	0.353767	-0.226353	0.168076	-1.52223	0.863433	-0.0616833	-1.02073
209	15.8543	210.324	-0.0444673	0.75303	-0.132233	0.0392305	-1.65888	0.721712	-0.220458	0.376915
210	19.6363	207.384	0.856162	0.960449	0.233619	-0.0760105	-1.87467	0.59828	-0.354229	1.2996
211	23.9977	207.742	1.90334	1.25094	0.853536	-0.11056	-1.63624	0.686803	-0.346994	1.90195
212	26.0099	207.389	3.25847	1.57068	1.57436	-0.158187	-1.22168	0.819238	-0.298365	2.43783
213	26.2791	206.872	5.23774	2.10458	2.51564	-0.119019	-0.667316	1.03502	-0.183027	3.06046
214	23.6727	207.776	7.3963	2.7296	3.30639	-0.193698	-0.348673	1.06485	-0.210476	3.89005
215	19.1719	209.623	9.80148	3.68808	4.08972	-0.176641	0.0415183	1.17619	-0.174541	4.4914
216	12.9595	209.38	11.8005	4.68504	4.67833	-0.238209	0.261561	1.12078	-0.312129	4.73629
217	4.59297	205.265	14.3657	5.8227	4.99065	-0.259981	0.511167	1.08426	-0.399229	5.34529
218	-3.27042	199.985	17.2632	7.27198	5.29114	-0.115724	0.774571	1.19882	-0.259812	6.0848
219	-10.6259	195.199	20.0195	8.88949	5.54702	0.0327149	1.09968	1.36011	-0.144867	6.45663
220	-19.4153	186.635	21.8312	10.2503	5.47655	0.0573293	1.1301	1.29832	-0.246203	6.46028
221	-23.2695	175.966	22.8236	11.2314	5.17633	0.0454024	0.962694	1.19447	-0.289128	6.39269
222	-20.9067	168.846	22.9904	11.7886	4.87639	-0.0201991	0.667732	1.05412	-0.444235	6.23723
223	-14.8196	162.575	23.6858	12.3275	4.84948	0.164661	0.648008	1.30137	-0.0985926	6.42392
224	-11.927	159.232	22.523	12.2139	4.87866	0.0750183	-0.00462117	1.10172	-0.272128	6.07919
225	-16.4047	185.205	16.0327	7.04505	4.30489	-0.813694	-0.511504	0.977949	-0.192084	5.34892
226	-17.4356	210.06	12.4732	3.96432	3.92111	-0.526557	-0.879749	0.895244	-0.163874	5.3737
227	-6.25951	269.873	1.63567	-6.10983	2.36223	-1.06387	-1.38808	0.691256	-0.339614	6.20103
228	2.081	324.927	-7.6596	-14.8344	0.372642	-1.2627	-1.55129	0.647388	-0.380207	6.98235
229	22.154	247.382	12.0818	-6.07372	2.44637	2.84562	10.0086	10.0855	13.8559	7.02718
230	12.3873	179.23	31.6609	2.77979	4.26096	4.57313	21.4685	18.0664	25.1565	5.70598
231	7.14374	199.181	29.6472	4.62885	5.70975	4.1923	22.1682	17.2244	20.4879	2.04478
232	22.2354	137.35	15.1251	3.20792	-0.872963	3.68423	16.0452	14.806	26.6549	-3.58711
233	11.1047	101.372	11.7923	8.53541	-2.91644	3.85752	13.9752	13.9948	30.3978	-10.3471
234	-17.4795	73.8167	11.2259	13.6269	-5.04973	4.69634	13.0402	14.2289	36.6235	-16.5402
235	-37.3153	69.9802	10.8204	16.0399	-6.2284	5.61894	13.4174	15.3174	42.7397	-20.9924
236	-61.5422	76.7052	13.7162	17.1439	-7.26286	6.12368	15.6373	17.1569	48.1133	-23.0166
237	-61.1573	75.3534	18.0112	17.644	-7.85843	6.44722	18.36	19.236	53.0333	-22.476
238	-44.8572	52.6906	22.123	17.2675	-8.67756	6.85377	19.1236	20.3903	57.1179	-18.7933
239	-21.8765	9.98648	25.4509	16.6245	-9.34622	7.44926	18.4556	20.8823	60.2673	-13.6283
240	-0.160724	-39.1476	27.6456	16.2258	-9.65547	7.68389	17.2375	20.6227	61.4173	-8.94361
241	20.8136	-85.4966	29.533	15.9983	-9.55222	7.83683	15.9253	19.8735	60.9819	-4.6472
242	38.7733	-130.179	30.672	15.5453	-9.30599	8.04779	14.3281	18.6383	59.7628	-0.616447
243	49.545	-159.564	30.9763	15.2834	-8.69136	8.20594	12.7855	17.1334	58.0069	2.22093
244	51.3622	-165.633	28.7806	14.8002	-8.02588	8.01798	10.9871	15.1804	55.4369	2.9943
245	39.5847	-162.346	26.184	14.9427	-7.05459	8.04839	9.89433	13.5679	53.377	1.7847
246	19.9039	-148.849	23.4448	15.1748	-6.03522	7.82591	9.01993	11.8984	50.7557	-0.273707
247	-1.55695	-134.116	21.7121	15.8316	-4.79696	7.77986	8.70876	10.7507	48.5471	-2.53695
248	-22.7286	-125.678	19.9223	16.5083	-3.64103	7.69768	8.59268	9.88357	46.2662	-5.08832
249	-38.3341	-128.479	16.9881	16.7086	-2.89991	7.50276	8.15914	9.04004	43.6991	-7.81835
250	-44.8806	-147.635	13.5574	16.5477	-2.31255	7.51413	7.71116	8.42635	41.3156	-10.3047
251	-41.0122	-175.803	9.36275	15.681	-2.10829	7.4923	7.15212	7.67912	38.9	-12.2171
252	-28.5264	-195.828	5.02252	14.3678	-2.06256	7.60341	6.97454	6.927	36.5346	-13.7227
253	-15.1388	-203.672	1.54141	12.8734	-2.24936	7.74111	7.3797	6.02999	34.3167	-14.7436
254	-4.86461	-194.947	-0.747998	11.5037	-2.56989	7.84299	8.17684	4.86603	32.0771	-15.4182
255	2.14488	-176.422	-1.35646	10.7506	-2.82087	8.1337	9.29882	3.48635	30.2068	-15.7744
256	2.22744	-156.262	-0.989878	10.3756	-3.22024	8.43783	10.2452	1.59876	28.4473	-15.9604
257	-7.02046	-138.412	0.457139	10.5113	-3.6409	8.7159	10.9916	-0.687141	26.6023	-16.0509
258	-17.0725	-128.942	2.31577	10.581	-4.28869	8.92818	11.1962	-3.38771	24.5633	-15.3989
259	-23.8877	-126.524	5.26612	11.1855	-4.50219	9.34002	11.5027	-5.84659	22.6058	-14.2602
260	-28.142	-131.771	8.38751	12.0682	-4.56286	9.71207	11.9537	-8.00058	20.23	-13.1417
261	-22.2913	-136.529	7.80481	11.2316	-5.41113	9.90886	11.0215	-10.8126	17.3144	-12.1
262	-11.0862	-146.473	7.15361	9.97227	-6.41158	10.4329	10.2602	-13.7709	14.642	-10.7446
263	0.00258618	-156.678	6.61768	8.81969	-7.45238	10.6888	9.27484	-16.7773	11.4656	-9.21131
264	10.7997	-166.477	6.68834	8.05498	-8.24188	11.1042	8.4635	-19.4909	8.24851	-7.70262
265	18.7618	-175.035	6.53843	7.07009	-9.17637	11.3616	7.53181	-22.2294	4.6721	-6.29877
266	21.2309	-183.529	7.47605	6.41664	-9.90485	11.7686	6.93144	-24.659	1.06507	-4.76722
267	20.409	-189.499	8.9336	5.96014	-10.514	12.1469	6.5052	-26.7743	-2.68326	-3.26314
268	18.0592	-193.139	10.217	5.45112	-11.0898	12.4464	5.96143	-28.6672	-6.58764	-1.93044
269	15.0792	-190.679	10.9758	4.9138	-11.5303	12.7431	5.48669	-30.1737	-10.4831	-1.17415
270	12.4586	-186.786	10.9295	4.0637	-12.0897	12.9291	5.15739	-31.6586	-14.4177	-0.88327
271	8.54495	-185.436	11.4822	3.28967	-12.5193	13.1242	5.15514	-32.9191	-18.1765	-0.435298
272	4.32291	-184.769	12.0679	2.51043	-12.9538	13.2767	5.10488	-34.1929	-21.8617	0.0511535
273	1.13813	-184.134	13.1418	1.8888	-13.2206	13.3368	5.13698	-35.2651	-25.2704	0.806813
274	-3.58631	-187.417	14.8695	1.48407	-13.318	13.5798	5.62894	-36.1812	-28.3881	1.55959
275	-8.58051	-187.631	15.2661	0.661286	-13.638	13.568	5.89954	-37.1623	-31.3953	1.78973
276	-13.1361	-188.882	16.3396	0.0958158	-13.7403	13.6572	6.48528	-37.8444	-33.9572	2.1461
277	-16.2022	-189.238	17.6412	-0.619829	-13.8888	13.6484	7.1352	-38.4431	-36.3102	2.86132
278	-20.2367	-187.452	18.3323	-0.994287	-13.804	13.701	8.01168	-38.6549	-38.2415	2.56001
279	-25.4954	-184.441	19.0793	-1.29069	-13.7108	13.7385	8.89059	-38.6336	-39.864	2.16679
280	-29.2372	-180.873	19.5595	-1.93285	-13.7393	13.5753	9.47366	-38.3684	-41.1529	2.26954
281	-32.422	-180.015	20.5384	-2.17319	-13.4339	13.6699	10.2182	-37.6568	-41.9782	2.46348
282	-37.5002	-176.915	20.9685	-2.29971	-13.0195	13.5217	10.8556	-36.4045	-42.3551	2.22839
283	-42.9565	-172.552	20.4715	-2.55641	-12.6365	13.3661	11.1806	-34.8788	-42.3871	1.68853
284	-55.8427	-148.568	16.8535	-2.80611	-12.2386	13.1693	7.71286	-33.8802	-41.7608	1.80177
285	-72.8838	-100.268	10.099	-2.94273	-11.8542	12.7846	-0.353418	-33.9933	-41.1899	3.37013
286	-64.6025	-49.4783	0.586038	-3.06006	-11.2767	12.4875	-9.4047	-33.4987	-40.2132	4.66059
287	-30.1753	5.44254	-10.2877	-3.01623	-10.5651	12.1638	-18.3236	-33.5567	-38.8065	5.43628
288	1.17285	41.552	-16.7364	-2.39098	-9.72811	11.6169	-23.2181	-32.6387	-36.9256	5.57802
289	17.8057	62.9873	-19.0678	-1.96492	-9.2714	11.2634	-23.6806	-31.845	-35.3454	4.59246
290	25.7848	70.7917	-18.7069	-2.24916	-8.91017	10.3864	-19.7064	-29.5018	-32.8101	1.93766
291	17.7741	70.0403	-14.2129	-1.84851	-8.77376	9.05595	-12.1288	-26.4269	-29.9393	-2.03419
292	-11.9076	71.4051	-8.64974	-2.08882	-8.9845	7.99204	-4.05459	-23.6229	-27.2151	-5.96138
293	-70.5671	100.348	-4.366	-1.9646	-9.19848	7.10911	-0.254236	-22.7091	-25.5508	-8.48541
294	-114.547	129.591	-2.24828	-1.82326	-9.02051	6.40648	1.19661	-20.8233	-23.7315	-9.86467
295	-125.431	174.729	-5.14837	-2.03653	-8.3984	5.65669	-0.368029	-19.3348	-21.8146	-10.7687
296	-111.934	213.959	-9.61968	-2.48413	-7.28646	4.96691	-2.88272	-17.4396	-19.2602	-10.7395
297	-91.2204	246.761	-12.679	-2.86592	-5.86698	4.18252	-4.64179	-15.0135	-16.3327	-9.88219
298	-60.1619	262.739	-15.4393	-3.69225	-4.34186	3.34024	-5.60655	-12.2795	-13.3083	-8.78731
299	-24.8187	257.68	-18.0302	-4.09378	-2.9801	2.40874	-6.53011	-9.74557	-10.3333	-8.04491
300	10.233	238.34	-19.3561	-3.99083	-1.69212	1.71774	-6.95736	-7.19535	-7.32949	-7.40363
301	34.0142	220.747	-19.7026	-4.04835	-0.631362	1.00847	-7.01382	-5.13369	-4.93906	-6.69342
302	47.2779	200.708	-19.4156	-4.02266	-0.123178	0.378561	-6.90193	-3.42053	-3.04668	-6.10458
303	48.1497	195.015	-20.0059	-4.04584	0.193942	-0.00112624	-6.61282	-2.26869	-1.80288	-6.82971
304	39.4768	202.851	-20.7135	-4.12068	0.239285	-0.467936	-6.18524	-1.44879	-1.0468	-8.1121
305	27	215.329	-19.6653	-3.80082	0.376674	-0.712739	-5.28403	-0.654775	-0.574634	-8.77724
306	16.5725	226.992	-19.0346	-3.97702	0.156571	-0.644674	-4.21626	0.0486629	-0.212637	-9.38642
307	8.89728	235.189	-19.9456	-4.35324	-0.206297	-0.619148	-3.75417	0.0399665	-0.383459	-10.4021
308	7.93144	238.057	-21.8767	-5.09802	-0.593306	-0.444176	-3.6496	-0.0315309	-0.404846	-11.4427
309	13.4217	233.614	-23.7249	-5.81297	-0.817953	-0.479031	-3.76185	0.0258978	-0.335492	-12.1491
310	19.2791	221.897	-25.8103	-6.60785	-1.06238	-0.420468	-3.9925	0.024079	-0.316715	-12.7679
311	23.3582	209.998	-28.1669	-7.23323	-1.08987	-0.442627	-4.39861	-0.0493884	-0.287256	-13.5451
312	27.2809	200.766	-30.568	-7.81057	-0.989054	-0.335832	-4.72988	-0.134203	-0.265197	-14.5243
313	29.6888	197.146	-31.9275	-7.89725	-0.585832	-0.322388	-4.98486	-0.177577	-0.263723	-15.2786
314	28.3431	191.944	-32.5492	-8.15081	-0.509913	-0.361334	-5.02083	-0.200317	-0.257626	-15.5265
315	21.4054	189.578	-32.1394	-7.95929	-0.281606	-0.420742	-4.70367	-0.186002	-0.288143	-15.6751
316	14.6714	193.016	-30.8253	-7.61403	-0.0157684	-0.442693	-4.12713	-0.0799407	-0.307632	-15.4466
317	12.5588	203.052	-28.6798	-7.05696	0.270041	-0.522508	-3.50147	0.0695454	-0.367579	-14.7619
318	9.23336	215.041	-25.8729	-6.20414	0.661319	-0.471109	-2.7272	0.402176	-0.254815	-14.0435
319	1.12913	227.569	-22.6292	-5.22983	0.93361	-0.486627	-2.04248	0.576793	-0.27716	-13.062
320	-1.83281	241.125	-19.5178	-4.53897	1.07296	-0.439347	-1.63249	0.700236	-0.25065	-11.5805
321	-4.05905	250.727	-16.9282	-4.00115	1.10229	-0.41521	-1.37577	0.810649	-0.241324	-10.4794
322	-11.283	253.673	-14.4155	-3.4904	1.00877	-0.389711	-1.13335	0.851484	-0.26961	-9.53477
323	-21.2519	248.786	-11.7642	-3.02761	0.840567	-0.329011	-0.907454	0.834931	-0.278682	-8.22285
324	-24.5848	245.955	-9.36215	-2.73213	0.676876	-0.299278	-0.696044	0.919437	-0.263342	-6.74134
325	-20.236	243.65	-7.59912	-2.51593	0.411672	-0.297812	-0.692949	0.860904	-0.308881	-5.3353
326	-14.1879	242.608	-6.33397	-2.21394	0.270712	-0.272436	-0.697464	0.881551	-0.312939	-4.37715
327	-8.59293	239.132	-4.90939	-1.8408	0.221495	-0.233491	-0.659705	0.919421	-0.29524	-3.37066
328	-0.453411	241.136	-4.28646	-1.58882	0.174598	-0.238081	-0.742472	0.928522	-0.30619	-2.66389
329	10.4195	240.871	-3.22817	-1.18591	0.331877	-0.153437	-0.80242	1.05133	-0.241022	-1.74359
330	15.2986	234.99	-2.17158	-0.780521	0.383715	-0.153075	-1.02496	0.978398	-0.273127	-0.942944
331	15.26	224.304	-0.973011	-0.488875	0.388484	-0.142687	-1.16458	0.918159	-0.294004	-0.0208443
332	16.7894	217.943	0.312661	-0.163576	0.605973	-0.110604	-1.31254	0.947746	-0.275877	1.03928
333	21.426	212.871	1.88526	0.51858	1.02253	-0.0435156	-1.40805	1.02249	-0.225791	1.99012
334	24.5921	207.637	2.71665	1.05824	1.27469	-0.102542	-1.66256	0.918245	-0.269351	2.57124
335	29.7875	203.431	3.40565	1.48862	1.49753	-0.206344	-2.02751	0.778521	-0.350736	3.2563
336	31.2835	200.414	4.40493	2.63243	2.14154	-0.116092	-1.95839	0.923121	-0.259979	3.11181
337	32.8928	196.634	5.04107	3.8142	2.71244	-0.121108	-1.9699	0.948987	-0.250339	2.68038
338	32.2792	191.488	5.99922	5.08992	3.255	-0.159457	-1.9355	0.950959	-0.270708	2.27271
339	29.0799	183.044	6.57027	6.20021	3.60492	-0.207443	-1.94177	0.902121	-0.316205	1.59946
340	25.161	174.225	7.20763	7.39655	4.20069	0.0288768	-1.7192	1.10303	-0.211707	0.732606
341	23.114	164.493	6.51565	8.1816	4.29833	-0.0855425	-1.98589	0.923888	-0.297722	-0.442806
342	21.5692	155.963	5.89177	8.93571	4.53172	-0.0760103	-2.20123	0.885013	-0.330174	-1.57179
343	22.066	146.59	5.51622	9.51038	4.6062	-0.0911424	-2.38651	0.844116	-0.321734	-2.17386
344	24.3458	139.882	5.24191	9.966	4.84794	0.129634	-2.54064	0.910021	-0.29616	-2.524
345	14.4746	142.563	6.1192	10.2548	5.73514	-0.0756837	-2.32858	0.952635	-0.245099	-2.57003
346	5.45557	161.864	5.35505	8.09219	6.97503	-0.395449	-2.00632	1.03267	-0.238347	-1.86842
347	0.201688	202.614	1.0182	1.74476	6.0238	-0.735633	-1.61289	1.02079	-0.269659	-0.417432
348	-1.88149	258.262	-4.22916	-5.40041	4.09657	-0.717422	-1.04017	1.20244	-0.2181	0.95408
349	-7.94546	310.654	-8.81324	-10.2125	2.26777	-0.845628	-0.741551	1.20379	-0.27231	1.03574
350	-16.2886	341.074	-12.5483	-11.4851	0.937233	-1.23537	-0.825305	0.947759	-0.365502	-1.02141
351	-25.5238	360.844	-12.6728	-9.07906	1.42619	-0.115544	0.155183	1.91899	-0.0982949	-4.34426
352	-33.4171	355.284	-14.2331	-5.78523	0.00913545	-0.577293	-0.545063	1.35037	-0.316179	-8.43517
353	-49.7293	348.291	-12.6706	-0.292516	-0.0410171	-0.699765	-0.719799	1.20417	-0.518102	-12.7822
354	-62.5635	341.97	-9.86063	5.88938	2.30644	-0.224434	-0.297721	1.7858	-0.376101	-16.9666
355	-60.8766	345.044	-9.92139	7.54166	3.60544	0.196684	0.145141	2.43074	-0.230157	-19.0026
356	-48.4013	361.769	-14.2036	4.20238	2.12077	-0.457014	-0.856833	1.912	-0.559568	-18.5993
357	-36.6956	389.815	-16.4461	0.790561	1.46921	-0.41694	-1.61212	1.80523	-0.625712	-16.44
358	-26.6388	411.611	-16.168	-0.974023	1.76675	-0.16139	-2.6857	1.48542	-0.569339	-13.1593
359	-17.3059	421.815	-15.8714	-2.15614	1.75256	-0.131492	-4.36675	0.651385	-0.639794	-9.8467
360	-12.3545	413.618	-15.4944	-2.48756	1.26681	-0.527555	-6.71359	-0.817504	-0.821399	-6.86159
361	-9.58981	392.788	-14.6372	-1.6918	1.37644	-0.435662	-8.87004	-1.95864	-0.779164	-4.66432
362	-6.57371	356.812	-14.2009	-0.831532	1.43841	-0.331138	-10.7409	-2.96275	-0.674488	-3.04816
363	-0.0526218	310.806	-13.2835	-0.579794	1.31278	-0.270275	-11.9588	-3.58456	-0.606732	-0.947307
364	8.98699	261.392	-13.6291	-0.622387	1.09062	-0.284088	-12.9189	-3.83141	-0.532291	0.248047
365	16.8255	223.322	-15.7439	-1.27798	0.714464	-0.41568	-13.3678	-3.75328	-0.536158	0.0652172
366	25.0666	193.066	-17.948	-2.20475	0.720962	-0.228074	-13.4804	-3.17569	-0.369257	-0.139653
367	30.4523	171.745	-19.5071	-3.16779	0.53981	-0.290519	-12.9913	-2.54811	-0.375596	-0.487482
368	36.2977	153.555	-20.4515	-3.81878	0.427304	-0.292064	-12.2048	-1.77622	-0.377793	-0.994354
369	40.8929	150.426	-19.816	-3.81022	0.719998	-0.0276899	-10.5844	-0.543138	-0.228424	-1.69185
370	42.3409	147.543	-19.5001	-3.92726	0.425383	-0.258641	-9.36753	0.0523772	-0.45915	-2.43451
371	37.8924	155.556	-16.7182	-3.43754	0.572477	-0.178684	-7.22089	1.04936	-0.440152	-2.81027
372	32.4363	162.477	-14.5208	-3.0895	0.357349	-0.358124	-5.59025	1.33538	-0.566755	-3.21887
373	20.2055	178.883	-11.6653	-2.13876	0.676261	-0.204567	-3.48528	1.9122	-0.396887	-4.27937
374	6.00585	193.376	-10.4986	-1.78764	0.647848	-0.223242	-2.36125	1.79122	-0.345808	-5.30674
375	-9.50598	203.306	-10.0768	-1.57526	0.547065	-0.441229	-1.50637	1.42992	-0.480623	-6.56483
376	-16.6875	205.389	-10.3068	-1.17979	0.817123	-0.260063	-0.759588	1.25867	-0.249422	-8.12683
377	-13.0557	205.652	-10.9161	-1.36699	0.76529	-0.298572	-0.338021	0.873351	-0.229309	-8.9536
378	-5.45825	201.136	-12.0232	-1.7373	0.648495	-0.371283	-0.116534	0.51193	-0.266478	-9.63676
379	3.63989	193.318	-13.3359	-1.89803	0.676404	-0.321664	0.160992	0.419913	-0.206546	-10.5322
380	15.9668	189.873	-14.4789	-2.09702	0.76165	-0.256367	0.546961	0.569815	-0.0981225	-11.2666
381	27.2264	186.274	-14.4152	-2.25966	0.821776	-0.209926	1.11919	0.844896	0.00939602	-11.2636
382	33.2346	178.236	-13.0947	-2.48042	0.678302	-0.296257	1.73046	1.06926	-0.0623729	-10.4269
383	32.7697	171.551	-10.4422	-2.27103	0.758256	-0.290479	2.70611	1.69929	-0.037184	-9.40556
384	32.8717	168	-7.93578	-2.18569	0.663981	-0.413604	3.30866	2.13611	-0.226211	-8.09901
385	29.743	170.021	-4.56717	-1.79713	0.879269	-0.284482	4.28951	3.03839	-0.0422127	-6.81059
386	22.9388	170.571	-0.0877409	-1.88348	0.729418	-0.37708	6.84918	4.20255	-0.214174	-5.69717
387	10.3412	170.81	4.87015	-1.4751	0.959496	-0.222886	9.40169	5.45668	0.0261572	-4.63797
388	0.571308	167.989	8.87822	-1.54381	0.825801	-0.300145	11.5839	6.19171	-0.0897333	-3.50686
389	-9.1002	169.992	12.5221	-1.36505	0.939071	-0.277503	13.5076	6.89054	0.00648488	-2.64112
390	-14.6379	165.46	17.6246	-1.20257	1.09458	-0.220003	16.0183	7.74191	0.210798	-0.999802
391	-17.3426	159.623	20.874	-1.11964	1.03985	-0.310222	17.2218	7.80903	0.0701119	0.351058
392	-18.9557	152.256	22.9412	-0.918878	1.12218	-0.293764	18.2098	8.06344	0.153888	0.958658
393	-19.6837	151.386	22.9102	-0.455048	1.28713	-0.25736	17.2049	7.66496	0.206013	1.49944
394	-32.1713	172.709	18.4836	-0.449569	0.872982	-0.570236	10.9031	5.75673	-0.545185	3.15835
395	-45.3214	211.171	14.7521	0.161837	1.20657	-0.293779	3.8219	4.91457	-0.385113	5.9324
396	-30.943	273.111	4.81946	0.178884	1.18248	-0.268856	-7.43556	2.67513	-0.681848	8.80949
397	-2.19844	315.657	-5.38712	-0.504975	0.98455	-0.33515	-16.6165	-0.299047	-0.912558	10.6848
398	21.4519	347.865	-10.8464	-0.701625	1.39426	-0.00371014	-20.9648	-1.43902	-0.339344	11.4353
399	35.3222	345.284	-12.9869	-2.23846	0.293759	-0.741569	-19.6415	-2.86787	-1.67466	10.0922
400	36.2518	338.237	-11.8583	-2.47384	0.154598	-0.849869	-14.4273	-2.27565	-1.69337	6.22509
401	21.2699	321.604	-4.29079	-0.661506	1.63366	0.00499929	-3.22583	1.14563	0.231013	0.121181
402	-20.9332	324.556	-0.428606	0.900974	1.95682	0.0275596	3.56486	2.32263	0.462573	-6.06497
403	-76.7167	331.662	1.32919	1.89495	1.423	-0.484431	7.00516	2.37844	-0.491867	-10.9706
404	-110.172	369.901	-0.77636	3.50785	1.78131	-0.523818	6.63821	3.18145	-0.625123	-15.0809
405	-122.491	414.391	-5.75666	4.614	2.37203	-0.387735	3.12656	2.69336	-0.363532	-17.3456
406	-113.82	447.335	-10.2725	4.47837	2.5621	-0.508576	-0.842883	1.6797	-0.481513	-16.8456
407	-95.0742	456.182	-12.8459	3.19345	2.52474	-0.524745	-2.5391	1.43379	-0.332733	-15.4427
408	-63.5628	438.166	-15.5529	0.631227	1.69226	-0.727215	-3.42908	0.96057	-0.475346	-13.6356
409	-28.2166	400.358	-17.0435	-2.5155	0.552905	-0.82605	-4.05517	0.541514	-0.481202	-10.4396
410	8.057	354.21	-17.4498	-6.06736	-0.70344	-0.832994	-4.03295	0.257233	-0.392349	-6.48602
411	34.0984	307.086	-18.4999	-9.16902	-1.84412	-0.815935	-4.08979	0.0975085	-0.333608	-3.72099
412	49.1467	260.758	-21.0633	-11.5478	-2.62284	-0.764536	-4.14922	0.0400808	-0.300319	-3.06757
413	41.8968	228.907	-22.9115	-12.8524	-2.8798	-0.719169	-4.08979	0.00280033	-0.347604	-3.54862
414	30.7477	208.877	-24.0946	-13.1905	-2.43527	-0.59555	-4.09345	0.187314	-0.171285	-4.44385
415	17.9251	191.677	-25.9777	-13.1131	-1.75818	-0.552404	-4.23778	0.170272	-0.234833	-6.12508
416	0.262515	172.932	-28.07	-12.3792	-1.01863	-0.646169	-4.25712	0.0067918	-0.428556	-8.91783
417	-16.514	156.762	-29.8173	-10.8428	-0.11506	-0.620753	-4.06175	0.0115183	-0.422795	-12.2459
418	-27.6028	145.555	-31.8934	-9.39611	0.373683	-0.881468	-4.25268	-0.435196	-0.777153	-15.2738
419	-24.0063	147.259	-32.5744	-7.02338	1.54447	-0.634126	-4.23212	-0.163151	-0.406257	-17.6487
420	-18.3444	156.562	-33.1693	-4.52517	2.64425	-0.332718	-4.33707	0.201331	0.0392255	-19.9763
421	-21.5274	164.583	-32.5647	-2.23613	3.19108	-0.298589	-4.67934	0.134923	0.0348441	-21.2555
422	-15.6009	188.757	-31.9575	-0.567896	3.22587	-0.389787	-5.19091	-0.148579	-0.154299	-22.1326
423	-14.2408	216.115	-30.386	0.175176	3.05691	-0.385292	-5.64285	-0.342853	-0.309251	-21.3711
424	-17.5621	230.171	-27.4216	0.805389	2.56689	-0.524015	-5.2612	-0.415437	-0.506342	-20.4253
425	-20.0727	237.835	-23.1092	1.49223	2.57186	-0.205006	-4.72373	-0.00818465	-0.202649	-18.3035
426	-18.6363	239.991	-19.2458	1.88963	2.36509	-0.0673308	-4.03309	0.269586	-0.124736	-16.3735
427	-14.5372	238.049	-14.5613	2.48156	2.13889	0.001667	-3.30047	0.502653	-0.104218	-13.6901
428	-4.54022	231.687	-10.9063	2.43703	1.2845	-0.379034	-2.93507	0.234772	-0.566814	-10.7257
429	-0.0836178	218.641	-6.73581	3.16202	1.28986	-0.115046	-2.53749	0.573616	-0.354308	-7.85086
430	11.3744	212.03	-5.08844	3.76302	1.06789	-0.0126846	-2.56173	0.652862	-0.277511	-6.70404
431	18.2089	214.255	-4.32152	4.04243	0.938273	0.099459	-2.84698	0.65181	-0.313929	-5.72015
432	15.1678	214.607	-4.32633	4.5164	0.796101	0.121784	-2.56333	0.722381	-0.335622	-6.35483
433	24.2446	218.12	-5.13651	4.78243	0.605049	0.157003	-2.94363	0.664557	-0.315699	-6.72739
434	30.5346	220.79	-5.69165	5.12016	0.809263	0.297726	-3.2592	0.759115	-0.230048	-7.04789
435	28.6189	218.947	-5.08799	5.76227	0.892597	0.192975	-3.3513	0.688377	-0.328747	-7.09664
436	35.5388	211.973	-1.81074	6.27147	1.32648	0.506286	-3.14088	0.983728	0.00340942	-4.9591
437	32.4595	203.511	-0.0669381	6.89469	1.50307	0.362456	-3.06656	0.903015	-0.122937	-4.21983
438	28.5602	196.005	0.93816	7.51565	1.78106	0.381009	-3.03073	0.935527	-0.0980596	-4.04595
439	18.9476	186.417	1.32705	7.72753	1.64178	-0.0191781	-3.30942	0.550592	-0.468901	-3.82497
440	9.70739	177.773	2.78759	8.37466	2.04523	-0.0289051	-3.13465	0.622194	-0.47026	-3.38379
441	10.088	169.03	3.61126	8.65283	2.21984	-0.228544	-3.38129	0.451656	-0.644127	-2.60187
442	1.57761	160.375	3.21728	9.26121	2.96178	-0.146459	-3.23238	0.668868	-0.526489	-3.50858
443	2.44619	150.687	4.91307	9.78802	4.27073	0.141365	-3.30197	1.02416	-0.177082	-2.29172
444	-8.50907	147.876	8.02765	8.97504	6.29715	-0.207962	-3.27813	1.06873	-0.119509	0.729755
445	-16.8725	158.048	5.51715	2.66526	7.26681	-1.02777	-3.36536	0.707984	-0.375167	3.92957
446	-31.991	216.439	-1.83719	-6.28483	5.98503	-1.2231	-3.07226	0.747186	-0.269886	4.85536
447	-16.6166	267.287	-8.50394	-13.9743	3.60273	-1.41281	-4.10204	0.362307	-0.354521	7.40765
448	-3.09223	306.506	-10.3621	-16.9065	2.17642	-0.759895	-4.08273	0.882404	0.138397	9.147
449	14.6515	314.598	-12.4561	-17.0238	-0.461774	-1.82311	-5.97935	-0.50673	-0.967507	9.65311
450	6.57974	315.021	-10.035	-11.0804	0.292473	-0.271227	-4.64891	0.943699	0.0547005	5.18125
451	-8.8978	299.445	-7.37531	-2.69473	1.43627	1.12841	-3.60739	2.08292	0.889365	-1.57097
452	-39.936	293.596	-9.99758	3.56361	-0.0564746	-1.14572	-5.04537	-0.128547	-1.2374	-9.70071
453	-70.3191	306.699	-8.08968	9.9979	3.4629	0.0390363	-2.20796	1.75816	-0.258143	-17.6003
454	-87.9294	349.01	-13.8148	8.4366	3.65743	0.0954349	-1.10033	1.96942	-0.210458	-23.1659
455	-96.905	397.345	-21.8365	4.37015	2.34409	-0.770664	-1.66969	0.987317	-0.981095	-26.374
456	-71.0574	430.46	-24.1157	0.376032	1.88275	-0.554547	-2.79806	0.465914	-0.80417	-23.0661
457	-53.5942	447.192	-21.5124	-1.0682	2.39373	0.26636	-3.60074	0.171904	-0.0988775	-18.0183
458	-32.9337	433.059	-21.799	-3.41955	0.737424	-0.970797	-6.56944	-2.22355	-1.15671	-12.5645
459	-15.3299	395.69	-17.0822	-2.64633	1.40991	-0.20178	-7.62013	-2.35257	-0.441495	-7.15839
460	13.4849	342.777	-14.4358	-2.92693	1.1071	-0.0703424	-9.83697	-3.03705	-0.266711	-1.40934
461	22.7825	288.859	-15.2281	-3.45763	0.411177	-0.485866	-11.1512	-3.38779	-0.526808	0.546433
462	37.4565	233.668	-16.5757	-4.09058	0.262173	-0.277058	-12.1464	-2.97185	-0.278019	2.03158
463	48.1893	183.449	-17.7924	-4.47294	0.298566	-0.0414954	-12.8908	-2.28732	-0.0566223	2.85544
464	66.8426	158.079	-19.7663	-5.68138	-0.422812	-0.479604	-14.1388	-2.1736	-0.530966	3.70843
465	68.7616	149.856	-24.8928	-6.39939	-0.710482	-0.707916	-13.8039	-1.79667	-0.791162	-0.0874512
466	63.7528	162.458	-24.5531	-5.65709	-0.0930071	-0.280348	-11.4206	-0.29622	-0.446712	-3.10353
467	36.486	175.206	-24.2815	-4.40829	0.255907	-0.321422	-8.66327	0.734917	-0.544319	-7.47713
468	24.9508	198.717	-20.992	-3.41365	0.407003	-0.506446	-6.33522	1.23351	-0.735066	-8.55976
469	1.19914	214.254	-17.3556	-2.17473	0.786933	-0.289185	-3.38834	1.91062	-0.442265	-10.1688
470	-17.7006	224.42	-12.6103	-0.80997	1.30409	-0.0391057	-0.848953	2.18252	-0.0696396	-10.5497
471	-40.2183	224.275	-11.3409	-0.289616	1.2302	-0.203236	0.409005	1.573	-0.107806	-11.8937
472	-49.6181	218.129	-9.16856	-0.11042	1.10728	-0.257778	1.01498	0.844494	-0.06087	-11.529
473	-36.8995	220.251	-12.6491	-1.12734	0.780826	-0.286775	1.37189	0.285337	0.0197581	-13.6351
474	-20.8995	214.335	-15.2142	-1.85111	0.771396	-0.0963413	2.03906	0.155054	0.274889	-15.2935
475	-19.8758	198.162	-16.9447	-1.69854	0.929106	-0.0445859	3.08939	0.319787	0.348604	-17.5822
476	6.1754	192.487	-19.5397	-2.41597	0.714258	-0.247704	3.04989	0.296124	0.0956362	-18.3842
477	16.4493	181.42	-20.1041	-2.57414	0.834719	-0.0809926	4.0879	1.3081	0.252992	-19.1699
478	24.3532	168.793	-19.2671	-2.88867	0.77603	-0.136816	4.89883	2.27384	0.153059	-18.5774
479	24.1929	160.149	-15.0693	-3.37114	0.463314	-0.452522	6.06215	3.11459	-0.249785	-15.6106
480	14.4002	150.555	-10.7756	-3.47442	0.522415	-0.379789	7.28993	4.40358	-0.222493	-13.082
481	12.2188	149.738	-3.94762	-4.26138	0.235191	-0.426037	9.31299	5.50712	-0.248764	-8.72802
482	5.33867	145.866	2.54698	-4.03815	0.331238	-0.417169	10.6357	6.50626	-0.260858	-4.79048
483	-8.98877	136.121	11.2223	-4.05415	0.14694	-0.663253	12.4906	7.05921	-0.543148	0.406805
484	-19.3395	134.464	15.7574	-3.57856	0.510053	-0.376139	13.1595	7.55028	-0.172235	2.8033
485	-46.5268	139.68	16.7485	-3.26665	0.401362	-0.477282	10.805	6.34264	-0.351809	4.83738
486	-57.6335	148.02	13.9062	-3.36459	0.00747137	-0.770333	5.05917	4.72521	-0.941643	7.96743
487	-44.288	196.379	6.44297	-1.99414	0.64607	-0.369504	-3.51463	2.10774	-0.568879	8.71232
488	-18.3692	232.128	-1.82492	-1.86166	0.58334	-0.455084	-10.3634	0.047679	-0.834548	9.10634
489	-1.31471	280.182	-8.29797	-1.12607	0.808305	-0.440413	-13.8479	-1.44781	-0.79954	6.3857
490	6.70226	294.362	-9.66525	-0.595191	0.89487	-0.612141	-13.3662	-1.59011	-1.01984	4.89664
491	23.9844	323.301	-8.37745	-0.0168067	0.948302	-0.810438	-10.9001	-1.59963	-1.20519	2.91925
492	10.1079	323.822	-2.8702	1.42564	2.16389	0.0507079	-2.9126	1.2689	0.0451005	-1.50619
493	-35.6703	340.064	0.905444	1.44399	1.43046	-0.592439	1.63843	1.07007	-0.566867	-4.5799
494	-82.9781	319.417	5.65195	2.0524	2.00653	-0.201086	7.33676	3.33059	-0.103069	-7.11132
495	-71.5481	342.31	3.22861	1.29635	1.26116	-0.828964	4.68914	1.99064	-0.857494	-6.64679
496	-85.3567	353.123	0.327985	1.29382	2.0105	-0.24878	3.10078	2.25341	-0.159529	-7.58039
497	-78.4364	380.673	-4.77053	0.255768	1.37144	-0.793456	0.272693	1.32047	-0.77127	-8.38956
498	-55.6362	375.445	-7.26464	-1.8453	1.10999	-0.570814	-1.62411	1.31245	-0.442314	-5.62462
499	-14.1315	376.174	-9.31098	-4.92205	-0.124596	-0.739683	-3.36974	0.778064	-0.545672	-2.01495
500	-0.732759	242.871	-7.80031	-0.210144	1.64884	-0.395942	-3.62388	0.334258	-0.446239	-4.01482
501	-0.0936233	241.108	-10.0509	-1.33169	0.594727	-1.2141	-4.64926	-0.798247	-1.43508	-4.09176
