# Supplementary material for: Optimal Control Based Stiffness Identification of an Ankle-Foot Orthosis Using a Predictive Walking Model
Source: Front Comput Neurosci. 2017 Apr 13;11:23. doi: 10.3389/fncom.2017.00023 (PMC5390028; doi:10.3389/fncom.2017.00023)
Supplement: Supplementary file 1 [file DataSheet1.ZIP › PathWalker/InvKinDyn/results/barefeet_3053173.fit]

frame	steps	SACR	LASI	RKNE	RTHI	RANK	RTIB	RHEE	RTOE	RANK	LKNE	LTHI	LANK	LTIB	LANK	LHEE	LTOE	CLAV	C7
0	44	0.0150603	0.0417021	0.014186	0.0302972	0.00781769	0.0197926	0.0272223	0.0149937	0.00781769	0.00581244	0.0126883	0.00418913	0.0108971	0.00418913	0.00472849	0.00214161	0.0231932	0.005527
1	32	0.0148976	0.042256	0.0132367	0.0316812	0.00810302	0.021035	0.0277539	0.0153612	0.00810302	0.0059873	0.0124953	0.00412923	0.010899	0.00412923	0.00428066	0.00183403	0.0233762	0.0057065
2	32	0.014977	0.043012	0.0120448	0.0330711	0.00870172	0.0233059	0.0278352	0.0155578	0.00870172	0.00599946	0.0123517	0.00408441	0.0110169	0.00408441	0.00374279	0.00156851	0.0235017	0.00585577
3	34	0.0151778	0.0438068	0.0110341	0.0340389	0.00918533	0.0257689	0.027321	0.0154851	0.00918533	0.00586467	0.0122399	0.00405915	0.0111114	0.00405915	0.00301098	0.00137936	0.0236215	0.00583665
4	36	0.0153414	0.0444701	0.0106129	0.0345632	0.00950476	0.0277051	0.0265422	0.0152267	0.00950476	0.00563199	0.0121191	0.00419503	0.0111889	0.00419503	0.00261898	0.00137065	0.0236227	0.00578224
5	38	0.015307	0.044928	0.010857	0.0348287	0.00959519	0.0283344	0.0258069	0.0148941	0.00959519	0.00534202	0.0119661	0.00447065	0.0110522	0.00447065	0.00255172	0.00156937	0.0235692	0.00578025
6	39	0.0150009	0.0451641	0.0115503	0.0350938	0.00954268	0.0274781	0.0253066	0.0145904	0.00954268	0.00500133	0.0117524	0.00484451	0.0106244	0.00484451	0.00286389	0.00194313	0.0234785	0.00601384
7	39	0.0144137	0.0452702	0.0123828	0.0357542	0.00942606	0.0254312	0.0252003	0.0144424	0.00942606	0.00465724	0.0114491	0.00521325	0.00976931	0.00521325	0.00373099	0.00232916	0.0233431	0.00637493
8	40	0.013608	0.0452833	0.0131482	0.0368628	0.0093482	0.0228777	0.0255311	0.0145235	0.0093482	0.00442706	0.0110585	0.00558433	0.00880033	0.00558433	0.00522472	0.00280486	0.0230698	0.00676115
9	41	0.0126831	0.0452333	0.0137637	0.0382995	0.00932234	0.0205291	0.0262167	0.014803	0.00932234	0.00428991	0.0107117	0.00589878	0.00842101	0.00589878	0.00728759	0.00337335	0.0227224	0.00722437
10	42	0.0117645	0.0451048	0.0142836	0.0398441	0.00932033	0.0188717	0.0271427	0.0152093	0.00932033	0.00429468	0.0105693	0.00616369	0.00957226	0.00616369	0.00958467	0.00409745	0.0223386	0.00781249
11	44	0.0109539	0.0449228	0.0148202	0.0412374	0.00942287	0.0180183	0.0280395	0.0156373	0.00942287	0.00440112	0.0107718	0.00636482	0.0119201	0.00636482	0.0114014	0.004847	0.0220722	0.00838154
12	45	0.0103423	0.0446469	0.0154714	0.042314	0.00964353	0.0178851	0.0287594	0.0159984	0.00964353	0.00482555	0.0113859	0.0064975	0.0146178	0.0064975	0.0127063	0.00563188	0.0219351	0.00880554
13	46	0.00995314	0.0442645	0.0162642	0.0430097	0.00998011	0.0183324	0.0292549	0.0162779	0.00998011	0.00557059	0.012348	0.00653495	0.0167761	0.00653495	0.0133821	0.00630767	0.0220588	0.00904054
14	45	0.00978155	0.0437605	0.0170998	0.0433448	0.0104026	0.0192346	0.0294551	0.0164134	0.0104026	0.006496	0.0134953	0.00652492	0.0177332	0.00652492	0.0133434	0.00685773	0.022423	0.00903982
15	44	0.00979727	0.0431696	0.0178516	0.0434269	0.0108753	0.0203925	0.0293508	0.0164237	0.0108753	0.0074718	0.01469	0.00647247	0.0172009	0.00647247	0.0129031	0.00701453	0.0229489	0.00883639
16	43	0.0099326	0.0425326	0.018396	0.0433743	0.0113231	0.0215906	0.0291029	0.0163594	0.0113231	0.00840254	0.0158209	0.00647056	0.015364	0.00647056	0.0122746	0.00688368	0.0235284	0.00848361
17	41	0.0100873	0.0418376	0.0186556	0.0432255	0.0117033	0.0225389	0.0287667	0.0162285	0.0117033	0.00918455	0.0167594	0.00658429	0.0128418	0.00658429	0.0116094	0.00656644	0.0240557	0.00808219
18	39	0.0101703	0.0410361	0.0186563	0.0429417	0.0118627	0.0231022	0.0284864	0.0161061	0.0118627	0.00973011	0.0174005	0.00676709	0.0104793	0.00676709	0.0109968	0.00614376	0.0244423	0.00771357
19	36	0.0101328	0.040076	0.0184851	0.0425174	0.0118206	0.0232038	0.0282351	0.0160039	0.0118206	0.00999504	0.0177256	0.00690645	0.00888711	0.00690645	0.0104324	0.00569225	0.0246233	0.00743921
20	33	0.00995171	0.0389238	0.0182208	0.0419335	0.0116179	0.0229261	0.0279558	0.0158857	0.0116179	0.00997085	0.017774	0.00692318	0.00799541	0.00692318	0.00988076	0.00528309	0.0245666	0.00725624
21	25	0.00965001	0.037593	0.0179378	0.0411906	0.0113354	0.0223586	0.0276064	0.0157396	0.0113354	0.00969095	0.0176301	0.00677229	0.00738679	0.00677229	0.00931244	0.00496614	0.0243351	0.0071878
22	31	0.00929768	0.0361262	0.0176508	0.0402981	0.0110276	0.0216338	0.0272261	0.0155781	0.0110276	0.00920476	0.0173758	0.00645633	0.00699028	0.00645633	0.0087476	0.00474608	0.023969	0.00720265
23	32	0.00899154	0.0345859	0.0173342	0.0393007	0.0107668	0.0208332	0.0267174	0.0153566	0.0107668	0.00861106	0.0170831	0.00606462	0.00695348	0.00606462	0.00825345	0.00458217	0.0234909	0.00725839
24	32	0.00882161	0.0330556	0.01697	0.0382414	0.0105227	0.0200908	0.0262127	0.015133	0.0105227	0.00804802	0.0167646	0.00570096	0.00701857	0.00570096	0.00779121	0.00444209	0.022955	0.00730252
25	31	0.00884497	0.0315884	0.0165169	0.0370908	0.0103229	0.0194422	0.0256582	0.0148384	0.0103229	0.00760741	0.0163641	0.00544043	0.00657359	0.00544043	0.00730346	0.00424273	0.0223839	0.0073023
26	30	0.00909867	0.0301951	0.0159636	0.0358354	0.0101508	0.0189439	0.0251291	0.0145243	0.0101508	0.00736465	0.0158483	0.00531744	0.00521066	0.00531744	0.00678449	0.00396565	0.0217944	0.00723921
27	29	0.00960048	0.0289069	0.0153383	0.0345131	0.0100248	0.0185954	0.0246089	0.0141919	0.0100248	0.00736504	0.0152556	0.00528282	0.00285781	0.00528282	0.00626721	0.00356772	0.0212105	0.00709366
28	28	0.0103311	0.0277702	0.0146822	0.0331702	0.00994099	0.0183673	0.0241168	0.0138423	0.00994099	0.00760496	0.014686	0.00528494	0.000668706	0.00528494	0.00586355	0.0031572	0.0206456	0.00685294
29	27	0.0112295	0.0268071	0.0140626	0.0318322	0.00986972	0.0181824	0.0235783	0.013471	0.00986972	0.0080039	0.014292	0.00528905	0.00408127	0.00528905	0.00577733	0.00303963	0.020104	0.00654194
30	26	0.0122031	0.0260135	0.0135399	0.0304859	0.00979216	0.0179946	0.0230491	0.0131039	0.00979216	0.00842205	0.0142082	0.00524471	0.00777889	0.00524471	0.00607845	0.00347322	0.0195764	0.00620611
31	25	0.0131449	0.0253647	0.0131589	0.029148	0.00970641	0.0177718	0.0224977	0.0127397	0.00970641	0.00871602	0.0144868	0.00511724	0.011117	0.00511724	0.0066708	0.00432066	0.0190608	0.00588057
32	25	0.0139608	0.0248425	0.0129508	0.0278882	0.00960612	0.0175471	0.0219633	0.0124003	0.00960612	0.00879847	0.0150753	0.00486795	0.0137202	0.00486795	0.00733084	0.00522934	0.0185864	0.00560026
33	24	0.0145967	0.0244295	0.0129022	0.0267507	0.00949857	0.0173464	0.0214428	0.0120831	0.00949857	0.00861946	0.0158283	0.00449968	0.0154056	0.00449968	0.00791959	0.00599295	0.0181692	0.00539922
34	24	0.0150457	0.0240595	0.0129374	0.0257476	0.00932495	0.017178	0.0209952	0.0118215	0.00932495	0.00816568	0.0165603	0.00405457	0.0161492	0.00405457	0.00837755	0.00649537	0.0177894	0.00531358
35	23	0.0153461	0.0237167	0.012994	0.0249404	0.0091355	0.0171166	0.0206252	0.0116144	0.0091355	0.00743293	0.0171172	0.00352128	0.0160799	0.00352128	0.0086449	0.00670572	0.0174585	0.00534469
36	22	0.0154869	0.0234163	0.0130146	0.0244034	0.00889257	0.0171712	0.0204031	0.0114934	0.00889257	0.00681314	0.0172088	0.00327739	0.0154035	0.00327739	0.00857575	0.00661411	0.017216	0.00548686
37	20	0.0154411	0.0231242	0.0130288	0.024239	0.00865942	0.0173976	0.020288	0.0114366	0.00865942	0.00677336	0.0165787	0.0034724	0.0139815	0.0034724	0.00799186	0.00619974	0.0170894	0.00576098
38	23	0.0152844	0.0228604	0.0129996	0.0243542	0.00830987	0.0177524	0.0203042	0.0114705	0.00830987	0.00700756	0.0152565	0.00393145	0.011786	0.00393145	0.00735034	0.0057953	0.01707	0.00619439
39	23	0.0151441	0.0226543	0.0129619	0.0245842	0.00785242	0.018278	0.0204398	0.0115902	0.00785242	0.0073284	0.0139194	0.00442853	0.00940831	0.00442853	0.00689136	0.0056455	0.0171258	0.00679465
40	24	0.0151214	0.0224928	0.0129142	0.0247046	0.00733747	0.0190352	0.0207245	0.011795	0.00733747	0.00732681	0.013075	0.00478021	0.0076543	0.00478021	0.00679845	0.00592933	0.0172228	0.00753552
41	24	0.0152642	0.0223442	0.012882	0.0245364	0.00694473	0.0201306	0.0210481	0.0119949	0.00694473	0.00695853	0.0131637	0.0048304	0.00712028	0.0048304	0.00700636	0.00662157	0.0173198	0.00839
42	23	0.0156088	0.0221646	0.0127758	0.0238534	0.00664846	0.0214121	0.0214223	0.0121583	0.00664846	0.00626915	0.0143031	0.00453827	0.00811743	0.00453827	0.00750825	0.00760153	0.0173547	0.00935582
43	22	0.016079	0.0218304	0.0125557	0.0226618	0.00662808	0.0227283	0.021632	0.0121412	0.00662808	0.00551876	0.0162297	0.00384424	0.0105855	0.00384424	0.00804028	0.00863886	0.0172777	0.0104313
44	22	0.0165475	0.0212501	0.0121696	0.0210708	0.00688021	0.0237139	0.0217698	0.0120126	0.00688021	0.00511664	0.0184527	0.00306573	0.014055	0.00306573	0.00839838	0.00945596	0.017086	0.0116208
45	21	0.0168062	0.0203625	0.011691	0.01943	0.00738122	0.0240565	0.0216465	0.0117374	0.00738122	0.00562203	0.0202405	0.00270817	0.0174186	0.00270817	0.00811103	0.0096781	0.0168319	0.0129136
46	26	0.0167359	0.0192356	0.0111489	0.0179564	0.00801986	0.0234182	0.0212951	0.011401	0.00801986	0.00640778	0.0209885	0.00273723	0.019219	0.00273723	0.00742667	0.00927886	0.0165685	0.0142807
47	28	0.0163085	0.0180032	0.0105923	0.0167275	0.00865262	0.0217208	0.0207526	0.0110789	0.00865262	0.00700572	0.0208044	0.00290388	0.0189097	0.00290388	0.00667257	0.00843369	0.0163298	0.0156944
48	28	0.0156127	0.0168123	0.0100228	0.0156782	0.0091413	0.0192176	0.0202274	0.0108978	0.0091413	0.00715127	0.0201106	0.00303399	0.0169099	0.00303399	0.00606774	0.00741442	0.0161232	0.0170853
49	28	0.0147616	0.0157485	0.00942836	0.0147678	0.00936229	0.0166585	0.0197468	0.0108417	0.00936229	0.00682945	0.0192959	0.00302918	0.0140835	0.00302918	0.00575499	0.00647919	0.0159538	0.018351
50	28	0.0139335	0.0149243	0.00877578	0.0138951	0.00925431	0.0149863	0.0193729	0.0108946	0.00925431	0.00629128	0.0188475	0.00286411	0.0114126	0.00286411	0.00580091	0.00579839	0.0158298	0.0194026
51	28	0.013237	0.0143956	0.00805863	0.0130784	0.00886575	0.0148162	0.018968	0.0109165	0.00886575	0.00582764	0.0187989	0.00259961	0.0096857	0.00259961	0.00611756	0.00542503	0.0157603	0.0201357
52	28	0.0127446	0.0141505	0.00724066	0.0123721	0.00839034	0.0156743	0.0186037	0.0108728	0.00839034	0.00565243	0.0190643	0.00231042	0.00927178	0.00231042	0.00654522	0.00533408	0.0157541	0.020503
53	28	0.0125194	0.0141615	0.00628776	0.0119103	0.00797833	0.01657	0.0182275	0.0107003	0.00797833	0.00582529	0.0194587	0.00207405	0.0101472	0.00207405	0.00694923	0.00544954	0.0158379	0.020497
54	27	0.0125929	0.014406	0.0052204	0.0118298	0.00781877	0.016882	0.0178784	0.0104294	0.00781877	0.00627356	0.0197987	0.00195081	0.0119947	0.00195081	0.0072768	0.00569103	0.0160242	0.0201457
55	26	0.0128942	0.0148082	0.00413157	0.0121699	0.00800265	0.0166876	0.0176511	0.0101399	0.00800265	0.00684409	0.0200024	0.00193455	0.0142852	0.00193455	0.00751458	0.0059897	0.0162899	0.0195473
56	26	0.0132735	0.0152724	0.00316641	0.0128371	0.00848319	0.0164908	0.0176281	0.00992702	0.00848319	0.00739407	0.0201012	0.00196843	0.0164406	0.00196843	0.00766508	0.00627363	0.0165827	0.0188394
57	25	0.0135724	0.0157083	0.00247704	0.0136655	0.00911046	0.0167005	0.0178288	0.00986366	0.00911046	0.00783086	0.0201468	0.00199224	0.0180399	0.00199224	0.00772833	0.00648297	0.0168466	0.018153
58	25	0.0136655	0.0160261	0.0021483	0.0144937	0.00969592	0.0172424	0.0182146	0.00995961	0.00969592	0.00813775	0.0201844	0.00197542	0.0189142	0.00197542	0.00769707	0.00658349	0.0170432	0.017585
59	25	0.0134816	0.0162047	0.00209313	0.0152065	0.0100799	0.0177259	0.018738	0.0101867	0.0100799	0.00836288	0.020254	0.00191806	0.0190956	0.00191806	0.00757413	0.00656912	0.0171612	0.0171663
60	25	0.0130037	0.0162588	0.00212586	0.0157366	0.0101687	0.0179611	0.0193471	0.0105085	0.0101687	0.00854194	0.0203513	0.00182954	0.0187409	0.00182954	0.00737824	0.00645746	0.0172144	0.0168598
61	25	0.0122734	0.0162119	0.00213263	0.0160461	0.00998258	0.0181357	0.0199904	0.010885	0.00998258	0.00868989	0.0204536	0.00171789	0.0180832	0.00171789	0.0071263	0.00628919	0.0172338	0.0165883
62	25	0.0114109	0.0161273	0.00209563	0.0161509	0.00963484	0.0185955	0.0206355	0.0112797	0.00963484	0.00883009	0.0205309	0.00159569	0.0173768	0.00159569	0.00684339	0.00611722	0.017267	0.0162836
63	24	0.0105457	0.0160641	0.00203559	0.0161295	0.00925452	0.019512	0.02125	0.0116549	0.00925452	0.00896137	0.020557	0.00148093	0.0168421	0.00148093	0.00655954	0.005986	0.0173514	0.0159044
64	23	0.0097711	0.0160668	0.00198416	0.0160865	0.00894305	0.0207023	0.0218073	0.0119849	0.00894305	0.00905992	0.0205519	0.00139313	0.0166011	0.00139313	0.00630403	0.00591814	0.0174988	0.0154153
65	18	0.00916369	0.0161969	0.00196116	0.0161089	0.00873972	0.0218158	0.0222988	0.0122671	0.00873972	0.00912596	0.0205396	0.00134752	0.0166512	0.00134752	0.00608934	0.00591686	0.0176895	0.0147941
66	22	0.00877457	0.0164919	0.0019522	0.0162496	0.00863931	0.0226377	0.0227289	0.0125078	0.00863931	0.00917321	0.0205206	0.00135055	0.0169075	0.00135055	0.00589557	0.00597535	0.0178702	0.0140491
67	23	0.00863262	0.0169507	0.00193643	0.016542	0.00862835	0.023147	0.0231097	0.012711	0.00862835	0.00923308	0.0204898	0.00139996	0.0172708	0.00139996	0.00570666	0.00608213	0.0180018	0.0132166
68	24	0.00873653	0.0175311	0.00190654	0.0170035	0.0086805	0.0234373	0.0234645	0.012888	0.0086805	0.00931122	0.0204244	0.00149114	0.0176602	0.00149114	0.00553337	0.00621085	0.0180776	0.01234
69	24	0.00906084	0.0181774	0.00186591	0.0176199	0.00875772	0.0236721	0.0238356	0.0130615	0.00875772	0.00938869	0.0203108	0.0016211	0.0179912	0.0016211	0.00537501	0.00631482	0.0181117	0.0114572
70	25	0.00955162	0.0189078	0.00184103	0.0183372	0.00883875	0.0240175	0.0242687	0.0132542	0.00883875	0.00946337	0.0201627	0.0017734	0.0181847	0.0017734	0.0052128	0.00634679	0.0181427	0.0106057
71	25	0.010133	0.019771	0.00187125	0.0190628	0.0088956	0.0245397	0.0247657	0.0134695	0.0088956	0.00952388	0.0199813	0.0019233	0.0182008	0.0019233	0.00503457	0.00627529	0.0182146	0.00981894
72	25	0.0107284	0.0207514	0.00199051	0.0196956	0.00889146	0.0251868	0.0253044	0.0137058	0.00889146	0.00953516	0.0197532	0.00204915	0.0180412	0.00204915	0.00484728	0.00609888	0.0183581	0.0091224
73	25	0.0112795	0.0217862	0.00223888	0.0201971	0.00880268	0.0258454	0.0258805	0.0139699	0.00880268	0.00947911	0.0194642	0.00213421	0.0177285	0.00213421	0.00466313	0.00584767	0.0185849	0.00852834
74	26	0.01175	0.0228483	0.00265075	0.0205802	0.00861915	0.0264111	0.0264885	0.0142614	0.00861915	0.00937206	0.01909	0.0021662	0.0172735	0.0021662	0.00446711	0.00555741	0.0188566	0.00803146
75	26	0.0121424	0.0239573	0.0032424	0.0208621	0.00834661	0.0268229	0.027108	0.014569	0.00834661	0.00922294	0.0185977	0.0021264	0.0166891	0.0021264	0.00423709	0.00526464	0.0191214	0.00762452
76	26	0.0124994	0.0251195	0.00399999	0.0210659	0.0080137	0.0270273	0.0276675	0.0148531	0.0080137	0.00902209	0.0179676	0.00200382	0.0160159	0.00200382	0.00397749	0.00499794	0.0193588	0.00729469
77	27	0.0129535	0.026352	0.00493212	0.0213282	0.00806522	0.0272404	0.0278184	0.0149251	0.00806522	0.00872948	0.0171969	0.00181275	0.0152919	0.00181275	0.0036837	0.0047627	0.0195731	0.00702083
78	27	0.0134461	0.0275285	0.00568912	0.0213903	0.00807	0.0266829	0.0275153	0.0147583	0.00807	0.00838033	0.0164557	0.00160135	0.0145893	0.00160135	0.00337773	0.00456903	0.0198091	0.00680812
79	26	0.0139477	0.0286231	0.00656219	0.0210278	0.00825652	0.0255727	0.0269686	0.0144549	0.00825652	0.00800899	0.0158922	0.0014008	0.0139642	0.0014008	0.00308795	0.00442321	0.0201074	0.00667388
80	25	0.0143016	0.0295747	0.00780788	0.0205949	0.00813184	0.0241452	0.0265978	0.0142512	0.00813184	0.00773559	0.015561	0.00127642	0.0135094	0.00127642	0.00289847	0.0043659	0.0204087	0.00671321
81	19	0.0144553	0.0303717	0.00905815	0.0204292	0.00799411	0.0229997	0.0265061	0.0142017	0.00799411	0.00761217	0.0154157	0.00133138	0.0132604	0.00133138	0.00288011	0.00441801	0.0206545	0.006968
82	25	0.0144042	0.0310499	0.00985319	0.0208152	0.00769359	0.0221671	0.0267691	0.0143544	0.00769359	0.00765887	0.0153668	0.0015731	0.0132082	0.0015731	0.00306008	0.00455991	0.0208089	0.00741947
83	26	0.014261	0.0317451	0.0099854	0.0218578	0.00757314	0.0219032	0.0272919	0.0146518	0.00757314	0.00779613	0.0153189	0.00190867	0.0132786	0.00190867	0.00339746	0.00471686	0.0208605	0.00796966
84	27	0.0141007	0.032556	0.00954157	0.0234555	0.00739335	0.0219037	0.0280531	0.0150859	0.00739335	0.00792996	0.0152181	0.00226495	0.0134014	0.00226495	0.0038031	0.00475204	0.0208116	0.0085122
85	26	0.0140931	0.0335787	0.00890652	0.0254404	0.00776375	0.0226276	0.0286085	0.0154135	0.00776375	0.00792373	0.0150366	0.00265441	0.01342	0.00265441	0.004099	0.00452921	0.0207117	0.00893185
86	23	0.0141743	0.0346886	0.00814839	0.0273728	0.00820919	0.0237375	0.0286194	0.0154805	0.00820919	0.00774695	0.0148352	0.00309927	0.0131873	0.00309927	0.00414743	0.003946	0.0206016	0.00922127
87	30	0.014232	0.035702	0.00742643	0.0286177	0.00875949	0.0251903	0.0280359	0.0152503	0.00875949	0.00741565	0.0146961	0.00365301	0.0124761	0.00365301	0.00393446	0.00305164	0.0205205	0.00940245
88	33	0.0140948	0.0364715	0.00738567	0.0292059	0.00914752	0.0263124	0.0272598	0.0148951	0.00914752	0.0070298	0.0145859	0.00430333	0.0111227	0.00430333	0.00376848	0.00207343	0.0204379	0.00957565
89	35	0.0135989	0.0368837	0.00811736	0.0294314	0.00926689	0.0262671	0.0265836	0.0145427	0.00926689	0.00669371	0.0144083	0.00498383	0.00923244	0.00498383	0.0042366	0.00170577	0.0203117	0.00984979
90	36	0.0127392	0.0369399	0.00930763	0.0296903	0.00920721	0.0248592	0.0261844	0.0142962	0.00920721	0.00649116	0.0140287	0.00554928	0.0074729	0.00554928	0.00538054	0.00250305	0.0201671	0.0102941
91	37	0.0115981	0.0367158	0.0105418	0.0303757	0.00907365	0.0225549	0.0261002	0.0141959	0.00907365	0.00642811	0.013375	0.00588204	0.00718816	0.00588204	0.00668714	0.00364636	0.0200236	0.0109066
92	38	0.010362	0.0363326	0.0115362	0.0316099	0.00897615	0.0202206	0.0262963	0.0142508	0.00897615	0.00645806	0.0124824	0.00592871	0.00868487	0.00592871	0.00759494	0.00459386	0.0198643	0.0115686
93	38	0.0092535	0.0358889	0.0121859	0.0332012	0.00894858	0.0183896	0.0266414	0.0144013	0.00894858	0.00652126	0.0115028	0.00578671	0.010438	0.00578671	0.00797606	0.00515393	0.0197184	0.0121407
94	38	0.00850529	0.0354759	0.0124888	0.0347635	0.00898426	0.0172989	0.0269839	0.0145682	0.00898426	0.00659472	0.0106431	0.00559534	0.0111432	0.00559534	0.00783504	0.00528846	0.0196735	0.012517
95	37	0.00826221	0.0351681	0.0125211	0.03595	0.00904981	0.0168511	0.0272293	0.0146983	0.00904981	0.0066717	0.0101096	0.00548494	0.0102908	0.00548494	0.00734725	0.005071	0.0197856	0.0126337
96	34	0.00850861	0.0350053	0.0124245	0.0366017	0.00914044	0.0168313	0.0273404	0.0147687	0.00914044	0.00673918	0.0100172	0.00550631	0.00819324	0.00550631	0.00668214	0.0045955	0.0200459	0.0124696
97	30	0.00909109	0.0349465	0.0123449	0.0367133	0.00926306	0.0171247	0.0273012	0.0147713	0.00926306	0.00673803	0.0103404	0.00564213	0.0059714	0.00564213	0.00602914	0.00403483	0.0204027	0.0120587
98	33	0.00978039	0.0348599	0.0123642	0.0364076	0.00940573	0.0176935	0.0271021	0.0147081	0.00940573	0.00665293	0.0109375	0.00581628	0.00539255	0.00581628	0.00542975	0.00345322	0.020812	0.0115137
99	34	0.0103743	0.0346154	0.0124687	0.0359099	0.0095498	0.0184449	0.0267765	0.0146005	0.0095498	0.00647307	0.0116615	0.00590865	0.00635659	0.00590865	0.00489965	0.00292805	0.0212091	0.0109731
100	33	0.0107512	0.0341157	0.0125701	0.0354231	0.00966284	0.0191904	0.0264	0.0144821	0.00966284	0.00620663	0.0123928	0.00581129	0.00710465	0.00581129	0.00443818	0.0025205	0.0214548	0.0105189
101	32	0.0108809	0.0333267	0.0125683	0.035008	0.00971857	0.0196896	0.0260096	0.0143546	0.00971857	0.0058612	0.0130543	0.00549123	0.00693844	0.00549123	0.00407341	0.00225807	0.0214692	0.010193
102	32	0.0108291	0.0322761	0.0124045	0.0345655	0.00970325	0.019757	0.0255991	0.0141913	0.00970325	0.00544802	0.013594	0.00500384	0.00606088	0.00500384	0.00388672	0.00213026	0.0212663	0.0100244
103	31	0.0107339	0.0310263	0.0120516	0.0339768	0.00960902	0.0193549	0.0251709	0.0139787	0.00960902	0.00501928	0.0139536	0.00446176	0.00504176	0.00446176	0.00394281	0.00212247	0.0208638	0.0100095
104	30	0.0107486	0.0296773	0.0115255	0.0331937	0.00944415	0.0185945	0.024725	0.013713	0.00944415	0.00465258	0.0140852	0.00397574	0.00450692	0.00397574	0.00422795	0.00224395	0.0202833	0.010106
105	29	0.0109928	0.0283403	0.0108932	0.0322003	0.00923008	0.0176827	0.0242556	0.0133965	0.00923008	0.00442264	0.0139859	0.00359269	0.00496343	0.00359269	0.00469573	0.00251799	0.0195985	0.0102512
106	29	0.0115293	0.0270954	0.0102431	0.0310155	0.00898727	0.0168252	0.0237604	0.0130515	0.00898727	0.00437828	0.0137316	0.0032858	0.00659315	0.0032858	0.00530799	0.00299867	0.0189169	0.0103843
107	28	0.012366	0.0259909	0.0096425	0.0297243	0.00872573	0.0161338	0.0232364	0.012699	0.00872573	0.00451173	0.0134732	0.00300844	0.00917701	0.00300844	0.0060468	0.00375023	0.0183029	0.0104635
108	27	0.013448	0.0250585	0.00912535	0.0284463	0.00846572	0.0156521	0.0227138	0.0123645	0.00846572	0.00476656	0.0133815	0.00272856	0.0122836	0.00272856	0.00688187	0.00473873	0.017775	0.0104567
109	27	0.0146596	0.0243076	0.00870657	0.027266	0.00823314	0.0153854	0.0222389	0.0120751	0.00823314	0.005045	0.0135889	0.00242084	0.0154323	0.00242084	0.00775771	0.00583947	0.0173477	0.0103359
110	26	0.0158698	0.0237066	0.00838566	0.0262041	0.00803193	0.0152991	0.021815	0.0118287	0.00803193	0.00524853	0.0141435	0.00205974	0.018195	0.00205974	0.00861105	0.00691705	0.0170297	0.0101062
111	26	0.01697	0.0231988	0.00813732	0.025259	0.00786135	0.0153485	0.0214263	0.0116106	0.00786135	0.00535388	0.0149743	0.00167767	0.0202563	0.00167767	0.0093773	0.00786679	0.0168106	0.00980198
112	25	0.0179281	0.0227689	0.0079154	0.0244544	0.0077138	0.0154877	0.0210617	0.0114098	0.0077138	0.00536275	0.0159176	0.00142723	0.0214262	0.00142723	0.0103361	0.00869738	0.0166664	0.00945641
113	24	0.018649	0.0223459	0.00770537	0.0238175	0.00756259	0.0156687	0.0207407	0.0112337	0.00756259	0.00574342	0.0165842	0.00161265	0.0217063	0.00161265	0.011368	0.00921477	0.0165952	0.00914596
114	19	0.0190119	0.0218289	0.00750948	0.023331	0.00739117	0.01587	0.0205083	0.0111066	0.00739117	0.00660718	0.0165727	0.00206696	0.0207338	0.00206696	0.011529	0.00932574	0.0166121	0.00898961
115	23	0.01907	0.0212397	0.00734258	0.022931	0.00718842	0.016119	0.0203886	0.0110435	0.00718842	0.00761456	0.0162314	0.00268537	0.0188507	0.00268537	0.0112992	0.00915908	0.0166543	0.00909371
116	24	0.0189234	0.0206079	0.00723668	0.0225642	0.00695666	0.0164735	0.0204194	0.0110664	0.00695666	0.00840695	0.0158245	0.00315349	0.0166049	0.00315349	0.0107446	0.00892271	0.0166584	0.00950188
117	24	0.0187265	0.0200093	0.00722824	0.0221422	0.00674272	0.0169953	0.0206536	0.0112002	0.00674272	0.00871157	0.0157211	0.00343787	0.0149181	0.00343787	0.0101923	0.0087448	0.0166064	0.0101895
118	24	0.0185788	0.0194701	0.0073062	0.0216204	0.00659282	0.0177096	0.0210641	0.011422	0.00659282	0.00842901	0.0160515	0.00328474	0.0142804	0.00328474	0.00954816	0.00869146	0.0164861	0.0110884
119	24	0.0185558	0.0190194	0.0074007	0.0210131	0.00654353	0.0185766	0.0215149	0.0116477	0.00654353	0.00768442	0.0169498	0.00278274	0.0150758	0.00278274	0.0089975	0.00877142	0.0162797	0.012139
120	24	0.0186854	0.018677	0.00742127	0.0203987	0.00664625	0.0194604	0.0218601	0.0117903	0.00664625	0.00670177	0.0182551	0.00197623	0.0170366	0.00197623	0.00860811	0.00902939	0.0160173	0.0132711
121	25	0.0189109	0.0184319	0.00732069	0.0198506	0.00693252	0.0201219	0.0220168	0.0118171	0.00693252	0.0060714	0.0196077	0.00160079	0.0198801	0.00160079	0.00874912	0.00931678	0.0157671	0.014425
122	27	0.0189944	0.018152	0.00711054	0.0194271	0.00737975	0.0202779	0.0219417	0.0117382	0.00737975	0.00623481	0.0202382	0.00157654	0.0224155	0.00157654	0.00846173	0.00936134	0.0155847	0.0155838
123	29	0.0188385	0.017815	0.00681817	0.0191251	0.00790067	0.0197464	0.021622	0.0115776	0.00790067	0.00676996	0.0201747	0.00180044	0.023731	0.00180044	0.00790918	0.00909982	0.0154629	0.0167775
124	30	0.0184139	0.0174217	0.00649634	0.0189185	0.00838293	0.0185741	0.0211468	0.0113958	0.00838293	0.00726557	0.0196826	0.00205649	0.0234227	0.00205649	0.00729882	0.00862773	0.0153717	0.0180233
125	30	0.0177649	0.0169706	0.0061823	0.0186886	0.00873675	0.0170914	0.0206765	0.0112826	0.00873675	0.00748489	0.0191483	0.00220578	0.021755	0.00220578	0.00678216	0.00809978	0.0152784	0.0192989
126	30	0.01697	0.0164644	0.00588812	0.0182984	0.00888609	0.0158998	0.0203246	0.0112935	0.00888609	0.00739595	0.0188774	0.00219739	0.0193415	0.00219739	0.00649192	0.0076428	0.0151637	0.0205288
127	30	0.0161328	0.0159354	0.00557439	0.0177093	0.00877533	0.015626	0.0200527	0.0113689	0.00877533	0.007096	0.0190116	0.00204559	0.0169378	0.00204559	0.00649872	0.00734664	0.0150268	0.0216083
128	31	0.0153797	0.0154162	0.00513282	0.017003	0.00845491	0.0163386	0.0197523	0.011392	0.00845491	0.00673859	0.0195161	0.00178338	0.0151675	0.00178338	0.00677259	0.00725097	0.0148924	0.0224316
129	31	0.0148243	0.0149169	0.00443297	0.0163187	0.008101	0.0173887	0.019393	0.0113116	0.008101	0.00650282	0.020192	0.00145559	0.014364	0.00145559	0.0072023	0.00734687	0.0148059	0.0228965
130	30	0.0145074	0.0144808	0.00339364	0.0158251	0.00790708	0.0180444	0.0189955	0.0111304	0.00790708	0.00655306	0.0208013	0.00111043	0.0145899	0.00111043	0.00767514	0.00757817	0.0148128	0.0229358
131	30	0.0144063	0.0141888	0.00204583	0.0157014	0.007988	0.0180362	0.0185874	0.0108628	0.007988	0.00694456	0.0212473	0.000780279	0.0156996	0.000780279	0.00812894	0.00788222	0.0149387	0.0225453
132	29	0.0144621	0.0140405	0.000578788	0.0160369	0.00836094	0.0176448	0.0182382	0.0105683	0.00836094	0.0075793	0.0215778	0.000494207	0.0173575	0.000494207	0.00853445	0.00821067	0.0151649	0.0218103
133	28	0.0145708	0.0139441	0.00113479	0.0167315	0.00893632	0.0173648	0.0180423	0.0103389	0.00893632	0.00829042	0.021904	0.000340647	0.0191339	0.000340647	0.00888487	0.0085244	0.0154351	0.0208912
134	27	0.0146003	0.0137988	0.00252631	0.0175696	0.00954807	0.0173556	0.0180723	0.0102443	0.00954807	0.00895	0.0223458	0.000459314	0.0206571	0.000459314	0.00918663	0.00880582	0.0156896	0.0199409
135	27	0.0144226	0.0135403	0.00365433	0.0183693	0.010021	0.0173809	0.018347	0.0103077	0.010021	0.00950444	0.0229682	0.00075815	0.0217086	0.00075815	0.00944039	0.00904603	0.015893	0.0190539
136	27	0.013967	0.0131245	0.00441886	0.0190141	0.0102209	0.0173016	0.0188382	0.0105069	0.0102209	0.00993309	0.023745	0.0011498	0.0222213	0.0011498	0.00964359	0.00921993	0.0160251	0.0182721
137	26	0.0132499	0.0125349	0.00481873	0.0194472	0.0101237	0.0174573	0.0195317	0.0108176	0.0101237	0.0102316	0.0245702	0.00159519	0.0222253	0.00159519	0.0097863	0.00931216	0.0160669	0.0175777
138	26	0.0123495	0.0118451	0.00491694	0.0196802	0.00981794	0.018424	0.0203817	0.0112151	0.00981794	0.0104319	0.0253201	0.00205327	0.0218282	0.00205327	0.00985593	0.00933429	0.0160375	0.0169151
139	25	0.0113658	0.0112045	0.00479696	0.01977	0.00943567	0.0202866	0.0212793	0.0116418	0.00943567	0.0105774	0.0259202	0.00247762	0.0212013	0.00247762	0.00985163	0.00931341	0.0159963	0.0162257
140	25	0.0103984	0.0106965	0.0045605	0.0197854	0.00909497	0.0225015	0.0221258	0.012041	0.00909497	0.0106851	0.0263487	0.00284005	0.0205279	0.00284005	0.0097812	0.00928421	0.0159718	0.0154671
141	23	0.00954185	0.0103337	0.00431557	0.0197689	0.00885648	0.0244338	0.0228399	0.0123841	0.00885648	0.0107368	0.0266306	0.00314099	0.0199663	0.00314099	0.00966702	0.00926674	0.0159555	0.0146261
142	20	0.00887579	0.0101262	0.00412666	0.0197409	0.00872663	0.0257296	0.0233822	0.0126663	0.00872663	0.0107223	0.0268329	0.00338558	0.0196133	0.00338558	0.0095387	0.00927426	0.0159473	0.0137043
143	22	0.00844305	0.0100717	0.00401653	0.0197155	0.00869395	0.0263296	0.023773	0.0129035	0.00869395	0.0106757	0.0270231	0.0035768	0.01948	0.0035768	0.00941274	0.00932559	0.0159577	0.0127114
144	23	0.00825905	0.0101634	0.00398161	0.0196963	0.00872716	0.0263691	0.0240524	0.0131081	0.00872716	0.0106502	0.0272315	0.0037126	0.0195158	0.0037126	0.00930738	0.00941266	0.0159944	0.0116729
145	23	0.00832891	0.0103975	0.00399574	0.0197114	0.00877549	0.0261244	0.0242842	0.0132844	0.00877549	0.010678	0.0274465	0.00378786	0.0196461	0.00378786	0.00924635	0.00950586	0.016038	0.010616
146	24	0.00864949	0.0107899	0.00401836	0.0198058	0.0088034	0.0258748	0.0245454	0.0134437	0.0088034	0.0107542	0.0276409	0.00381225	0.019808	0.00381225	0.00923777	0.00959976	0.0160628	0.00955168
147	24	0.00920037	0.0113756	0.00399807	0.0200077	0.00879145	0.0257989	0.0248805	0.0135973	0.00879145	0.0108622	0.0277869	0.00379079	0.0199681	0.00379079	0.00927578	0.00971365	0.0160653	0.00849211
148	24	0.00992799	0.0121791	0.00389951	0.0203321	0.00871785	0.0259503	0.0253047	0.0137604	0.00871785	0.0109832	0.027841	0.00370859	0.0201089	0.00370859	0.00934851	0.00987085	0.0160418	0.00746573
149	24	0.0107628	0.013212	0.00371596	0.0207748	0.00855855	0.0262541	0.025797	0.0139422	0.00855855	0.0110707	0.0277403	0.0035493	0.02022	0.0035493	0.00944256	0.0100749	0.0159836	0.00651885
150	25	0.011653	0.0144754	0.00345398	0.0213205	0.00830988	0.0265828	0.0263171	0.0141489	0.00830988	0.0110814	0.0274311	0.00330004	0.0203054	0.00330004	0.00953619	0.010297	0.0158841	0.00569151
151	25	0.012554	0.0159346	0.00317739	0.0219443	0.00799391	0.0268248	0.0268557	0.0143946	0.00799391	0.0110131	0.0268848	0.00294963	0.0203627	0.00294963	0.00959158	0.0105116	0.0157465	0.00500236
152	26	0.0134236	0.0175214	0.00302985	0.0225985	0.00763839	0.0268431	0.0273972	0.0146712	0.00763839	0.0108771	0.0260951	0.00249669	0.0203529	0.00249669	0.00957433	0.0106977	0.0155966	0.0044615
153	26	0.0142676	0.0191393	0.00309345	0.0231784	0.00741043	0.0264305	0.0275472	0.0147634	0.00741043	0.0106749	0.0250959	0.00194744	0.020208	0.00194744	0.00946832	0.0108121	0.0154762	0.00407463
154	26	0.0149483	0.0205183	0.00282999	0.0232539	0.00713406	0.0249175	0.0270033	0.0144786	0.00713406	0.0104782	0.0241093	0.0013495	0.0199187	0.0013495	0.00929737	0.0108384	0.015419	0.0038756
155	24	0.0152866	0.0214448	0.00283011	0.022678	0.00676126	0.0228154	0.0263603	0.0141383	0.00676126	0.0104213	0.0233902	0.000768604	0.0195527	0.000768604	0.00909382	0.0108177	0.0154094	0.00395035
156	22	0.0151927	0.0219177	0.00355956	0.021934	0.00635628	0.0211167	0.0257873	0.0138504	0.00635628	0.0106482	0.0230549	0.000388548	0.0192187	0.000388548	0.0088907	0.0108087	0.0153722	0.00436742
157	25	0.0147699	0.022094	0.00445019	0.0214876	0.00616244	0.0204999	0.025463	0.0137419	0.00616244	0.0111751	0.0230556	0.000709365	0.0189606	0.000709365	0.00870578	0.0108056	0.0152819	0.00503998
158	26	0.0141904	0.0221754	0.00476188	0.0217494	0.00610327	0.0205796	0.0253022	0.0137221	0.00610327	0.0119407	0.0232482	0.00124081	0.0187598	0.00124081	0.00854835	0.0107074	0.0151421	0.00581769
159	27	0.0137158	0.0224	0.00454219	0.0228508	0.00629684	0.0207122	0.0253875	0.0138048	0.00629684	0.0127694	0.0234086	0.00174257	0.0185099	0.00174257	0.00837088	0.0103783	0.0149751	0.00653823
160	27	0.0135054	0.0229426	0.00408746	0.0246966	0.00668736	0.0204602	0.0256139	0.0138883	0.00668736	0.0134556	0.0233015	0.00219728	0.0180698	0.00219728	0.00808132	0.00975174	0.0147944	0.00714189
161	27	0.0136335	0.0238874	0.0040133	0.0269547	0.00740829	0.0206402	0.0257007	0.0138928	0.00740829	0.0137843	0.022737	0.00263188	0.0173038	0.00263188	0.00760362	0.00879828	0.0146293	0.00762031
162	25	0.0139391	0.0250538	0.00370726	0.0289779	0.00816763	0.0218101	0.0250442	0.0134923	0.00816763	0.0136894	0.0217582	0.0030621	0.0161773	0.0030621	0.00693775	0.00751184	0.0144996	0.00802462
163	27	0.014139	0.0261179	0.00281445	0.0301123	0.0086473	0.0234829	0.0240695	0.0129625	0.0086473	0.0132603	0.0205612	0.00350845	0.0147214	0.00350845	0.00613521	0.00595792	0.0144311	0.00843332
164	29	0.0139895	0.0268714	0.00154306	0.0304891	0.00872093	0.0241368	0.0231234	0.012461	0.00872093	0.0126981	0.0192787	0.0039916	0.013026	0.0039916	0.00530924	0.00431211	0.0143896	0.00894774
165	30	0.0134453	0.0272741	0.00131264	0.0304702	0.00857061	0.0230299	0.0224352	0.0120833	0.00857061	0.0121488	0.017929	0.00446456	0.0112265	0.00446456	0.00460332	0.00286098	0.0143361	0.00956513
166	30	0.0125548	0.027384	0.00276665	0.0304846	0.00824285	0.0204933	0.0221261	0.0119062	0.00824285	0.011707	0.0164792	0.00483419	0.00955268	0.00483419	0.0041318	0.00201289	0.0142404	0.0102229
167	30	0.0114857	0.0273191	0.00429692	0.0308107	0.00787017	0.0178475	0.0222092	0.0119521	0.00787017	0.0113888	0.0148753	0.00504669	0.00822318	0.00504669	0.00389031	0.00198806	0.0140978	0.0108297
168	30	0.0104643	0.0271836	0.00546825	0.0314452	0.00757932	0.0161499	0.0225696	0.0121578	0.00757932	0.0111595	0.0131364	0.00510127	0.00735112	0.00510127	0.00375849	0.0022977	0.0139321	0.0113227
169	30	0.00970242	0.0270728	0.00618341	0.032168	0.00741486	0.0155256	0.0230016	0.0124014	0.00741486	0.010953	0.0113816	0.00505061	0.00693571	0.00505061	0.00363	0.00249668	0.0138004	0.0116505
170	28	0.00932346	0.0270653	0.0065242	0.0326983	0.00736617	0.0154993	0.0233429	0.0125866	0.00736617	0.0106902	0.00981883	0.00497846	0.0069311	0.00497846	0.00347291	0.00251111	0.0137573	0.0117756
171	26	0.00936601	0.0272102	0.00666814	0.0328544	0.00744853	0.0155876	0.0235134	0.0126704	0.00744853	0.0102697	0.00867224	0.0049347	0.00732622	0.0049347	0.0033129	0.00239476	0.0138505	0.0116963
172	29	0.00976237	0.0274862	0.00683765	0.0326309	0.0076703	0.0156274	0.0235282	0.0126653	0.0076703	0.00964242	0.00813477	0.00493114	0.0080961	0.00493114	0.00318199	0.00220537	0.014097	0.0114384
173	30	0.010388	0.0277968	0.00718929	0.032163	0.00799301	0.0157538	0.0234627	0.0126169	0.00799301	0.00884613	0.0083063	0.00494444	0.00902894	0.00494444	0.00305177	0.00197727	0.0144519	0.0110453
174	30	0.0111012	0.0280524	0.00773961	0.0316519	0.00836263	0.0161525	0.0233863	0.0125726	0.00836263	0.00795835	0.00908736	0.00490299	0.00977248	0.00490299	0.00287028	0.00170915	0.0148409	0.0105837
175	30	0.0117546	0.0282095	0.0083814	0.0312747	0.00872761	0.016816	0.0233366	0.0125615	0.00872761	0.00706435	0.0102352	0.00473141	0.0100405	0.00473141	0.00262877	0.00139193	0.0152015	0.010123
176	29	0.0122616	0.028208	0.00896591	0.0311017	0.00902738	0.01751	0.0233206	0.012589	0.00902738	0.00624116	0.011481	0.00440549	0.00975589	0.00440549	0.00238834	0.00107612	0.0154764	0.00972295
177	29	0.0126265	0.0280032	0.00939847	0.0310875	0.00921714	0.0179504	0.0233177	0.0126356	0.00921714	0.00553679	0.0125775	0.00396094	0.00909568	0.00396094	0.00228961	0.000944239	0.0156317	0.00940324
178	28	0.0129055	0.0276232	0.00965738	0.0311047	0.00927854	0.0179874	0.023294	0.0126681	0.00927854	0.00497345	0.0133542	0.00348168	0.00842651	0.00348168	0.00247716	0.00123807	0.0156681	0.00913573
179	28	0.0131722	0.0271564	0.00976523	0.0310191	0.0092299	0.0176481	0.0232147	0.0126525	0.0092299	0.00454835	0.0137329	0.00305002	0.00817741	0.00305002	0.00295745	0.00184912	0.0156129	0.00888976
180	27	0.0134855	0.0266919	0.0097733	0.0307653	0.00912357	0.0170738	0.0230649	0.0125696	0.00912357	0.00422382	0.0137325	0.00270341	0.00868471	0.00270341	0.00363896	0.00260888	0.0155101	0.00864297
181	27	0.0138862	0.0262756	0.00973114	0.0303324	0.00899166	0.0164399	0.0228587	0.0124363	0.00899166	0.0039659	0.0134828	0.00243773	0.0100341	0.00243773	0.00443973	0.00345006	0.0153922	0.00836967
182	26	0.014401	0.0259356	0.00966734	0.0297542	0.00884768	0.0158802	0.0226166	0.0122799	0.00884768	0.00377352	0.0131603	0.0022191	0.0120698	0.0022191	0.00529777	0.00432317	0.015288	0.00805813
183	26	0.0150171	0.0257125	0.00960087	0.0291085	0.00870858	0.0154615	0.0223519	0.012118	0.00870858	0.00364335	0.0129447	0.00200693	0.0144276	0.00200693	0.00615257	0.0051643	0.0152382	0.00772182
184	26	0.0156765	0.0256111	0.00953753	0.0284755	0.00857096	0.0152054	0.0220831	0.0119656	0.00857096	0.00356277	0.0129788	0.00177434	0.0167498	0.00177434	0.00695803	0.00590863	0.0152675	0.00740095
185	25	0.0162924	0.0255591	0.00948435	0.0279239	0.00842673	0.0151189	0.0218392	0.011839	0.00842673	0.0034951	0.0133234	0.00153704	0.0186048	0.00153704	0.00765307	0.00646969	0.0153674	0.007155
186	25	0.0168001	0.0254918	0.00943747	0.0274861	0.00826603	0.0152051	0.0216447	0.0117526	0.00826603	0.00342031	0.0139393	0.00134985	0.0198094	0.00134985	0.00821534	0.00679273	0.015521	0.00701692
187	24	0.0171332	0.0253688	0.00940542	0.0271733	0.00807714	0.0154435	0.021521	0.0117216	0.00807714	0.00333338	0.0147318	0.00130291	0.0201095	0.00130291	0.00861334	0.006801	0.0157079	0.00700602
188	23	0.0172438	0.02517	0.00941765	0.0270286	0.00786902	0.0158011	0.0214918	0.0117623	0.00786902	0.00340685	0.0154316	0.00142692	0.0195339	0.00142692	0.00838981	0.00635178	0.0159262	0.00714393
189	22	0.0170257	0.0248373	0.00952337	0.0271343	0.00765501	0.0162466	0.0215699	0.0118851	0.00765501	0.00398865	0.0154734	0.00149998	0.0174001	0.00149998	0.00757291	0.00550182	0.0161975	0.00747268
190	24	0.0165411	0.0244512	0.00975391	0.0274462	0.00742517	0.0167856	0.0217273	0.0120796	0.00742517	0.00462072	0.0148988	0.0015729	0.014038	0.0015729	0.00650864	0.00453195	0.0165359	0.00804279
191	25	0.0159061	0.0240833	0.0101449	0.0278837	0.00717232	0.01747	0.0219602	0.0123459	0.00717232	0.00503877	0.0141115	0.00183979	0.0103642	0.00183979	0.00561811	0.00370002	0.0169449	0.00887035
192	25	0.0152799	0.0237919	0.0107224	0.0283402	0.00691309	0.0183684	0.0222792	0.0126803	0.00691309	0.00484718	0.0136614	0.00213181	0.0074205	0.00213181	0.00507892	0.0031559	0.0173887	0.00992507
193	26	0.0147761	0.0235728	0.0114819	0.0287269	0.00668736	0.0195304	0.0226704	0.0130566	0.00668736	0.00416071	0.0139845	0.00238529	0.00571003	0.00238529	0.00491369	0.00293941	0.0178001	0.0111554
194	26	0.014545	0.0234402	0.0123116	0.0289216	0.0065221	0.0209287	0.0231023	0.0134293	0.0065221	0.00318912	0.0152432	0.00239264	0.00553252	0.00239264	0.00507873	0.00302817	0.0181099	0.0124687
195	26	0.0146504	0.0233706	0.0130538	0.0287994	0.00645221	0.0224189	0.0235166	0.0137252	0.00645221	0.00291016	0.0171876	0.00233263	0.00711975	0.00233263	0.0055851	0.00339398	0.0182698	0.0137507
196	24	0.0150831	0.0233123	0.0135513	0.0282913	0.00652974	0.02377	0.0238083	0.0138424	0.00652974	0.00389816	0.0193284	0.00221417	0.0105891	0.00221417	0.00593981	0.00374746	0.018262	0.0149018
197	22	0.0156476	0.0231235	0.0137361	0.0275076	0.00677585	0.024708	0.023882	0.0137157	0.00677585	0.00532467	0.0207775	0.00248045	0.0144722	0.00248045	0.00576768	0.00385477	0.0181213	0.0158671
198	27	0.016191	0.0227633	0.0135729	0.0265407	0.00713445	0.0249265	0.0236492	0.0133377	0.00713445	0.00636528	0.0210353	0.00286954	0.017271	0.00286954	0.00524838	0.00378036	0.0179102	0.0166627
199	29	0.0166053	0.0222471	0.013082	0.0254033	0.00751854	0.0241892	0.0230717	0.0127514	0.00751854	0.00686503	0.0204728	0.00315929	0.0184839	0.00315929	0.00469603	0.00362579	0.0176634	0.0173829
200	29	0.0168259	0.0215924	0.0123349	0.0240827	0.00786629	0.0224608	0.0222124	0.0120531	0.00786629	0.00679597	0.0195713	0.00324414	0.0182532	0.00324414	0.00434746	0.00346141	0.0173814	0.0181162
201	28	0.0168204	0.0208207	0.0114539	0.022589	0.00813933	0.019991	0.0212064	0.0113816	0.00813933	0.00639505	0.0189067	0.00311212	0.0169636	0.00311212	0.00423891	0.00333943	0.0170327	0.0189216
202	28	0.0166265	0.0199799	0.010527	0.020958	0.00830433	0.0172838	0.0202124	0.0108726	0.00830433	0.00585448	0.0187512	0.00279428	0.0152587	0.00279428	0.00440564	0.0033519	0.0166095	0.019783
203	27	0.0163276	0.019135	0.00960942	0.0192359	0.00835294	0.0150069	0.0193631	0.0105991	0.00835294	0.00537524	0.0191576	0.00237371	0.0137238	0.00237371	0.004818	0.0035377	0.0161248	0.020636
204	27	0.016036	0.0183398	0.00868412	0.0175164	0.00831445	0.0137487	0.0187073	0.0105271	0.00831445	0.00508405	0.0198772	0.00197293	0.0129357	0.00197293	0.00536779	0.00387642	0.0156391	0.021352
205	27	0.0158149	0.0176092	0.00768764	0.0159538	0.00824138	0.0135941	0.018222	0.0105594	0.00824138	0.00510656	0.020613	0.0016888	0.0130404	0.0016888	0.00593304	0.00430236	0.0152206	0.0218129
206	27	0.0156932	0.0169397	0.00652357	0.0147272	0.00818057	0.014052	0.0178392	0.0105916	0.00818057	0.00549217	0.0210412	0.00156859	0.0139895	0.00156859	0.00643204	0.00475993	0.0149368	0.0219285
207	27	0.015643	0.0163127	0.00515736	0.0139689	0.00816317	0.0145378	0.0174927	0.0105511	0.00816317	0.00622976	0.0211994	0.00158857	0.0154955	0.00158857	0.00684309	0.00521286	0.0148138	0.021688
208	27	0.015607	0.0157149	0.00364964	0.0137171	0.00821317	0.0147609	0.0171718	0.0104197	0.00821317	0.00712621	0.0212159	0.00168348	0.0171504	0.00168348	0.00720284	0.00563672	0.0148458	0.0211486
209	26	0.0155377	0.0151735	0.00213963	0.0138904	0.00835356	0.0147757	0.016926	0.0102274	0.00835356	0.00804476	0.0212523	0.00179284	0.0185875	0.00179284	0.00752308	0.00599195	0.0150046	0.0204131
210	26	0.0153946	0.0147277	0.000767699	0.0143407	0.0086026	0.0148501	0.016835	0.0100484	0.0086026	0.0088481	0.0213895	0.0018856	0.0195703	0.0018856	0.00779648	0.00625023	0.0152464	0.0195897
211	25	0.0151502	0.0143986	0.000392563	0.0149096	0.00893862	0.0152324	0.0169692	0.00996328	0.00893862	0.00944542	0.0216402	0.00194784	0.0200184	0.00194784	0.00801005	0.00640825	0.0155152	0.0187767
212	24	0.0147872	0.0141731	0.0012184	0.0154714	0.00929073	0.015924	0.0173773	0.0100229	0.00929073	0.00982014	0.0219533	0.00197505	0.0199799	0.00197505	0.00815819	0.00648317	0.0157531	0.0180288
213	24	0.014281	0.0140438	0.00171891	0.0159906	0.00956966	0.0167168	0.0180719	0.010251	0.00956966	0.0100374	0.022224	0.00197904	0.0195889	0.00197904	0.00824717	0.00650173	0.0159236	0.0173523
214	23	0.0136271	0.0140146	0.00193432	0.0165169	0.0097012	0.017486	0.0190093	0.0106396	0.0097012	0.0102007	0.0223769	0.001977	0.0190366	0.001977	0.00828148	0.00648927	0.0160214	0.0167238
215	23	0.012864	0.0140448	0.00195985	0.0171111	0.00966373	0.0183666	0.0201004	0.011153	0.00966373	0.0103817	0.0223979	0.00199022	0.0184961	0.00199022	0.00825354	0.00646477	0.0160546	0.0160985
216	22	0.0120521	0.0140859	0.00190031	0.0177802	0.00948542	0.0196029	0.0212377	0.0117353	0.00948542	0.0105903	0.022308	0.00203164	0.0180914	0.00203164	0.00817837	0.006443	0.016034	0.0154325
217	20	0.0112598	0.0141314	0.00183638	0.0184659	0.00922309	0.0212553	0.0223214	0.0123168	0.00922309	0.0107967	0.022163	0.00209327	0.0178907	0.00209327	0.00809166	0.0064321	0.0159828	0.0147023
218	21	0.0105665	0.0142129	0.0017928	0.0190825	0.00894394	0.0230747	0.0232722	0.0128397	0.00894394	0.0109736	0.0220363	0.00216315	0.0178759	0.00216315	0.00800149	0.00643025	0.0159307	0.0138994
219	23	0.0100594	0.0143716	0.00174158	0.0195505	0.00871647	0.0246398	0.0240333	0.0132732	0.00871647	0.0111005	0.0219784	0.00223113	0.0179852	0.00223113	0.0078989	0.00643988	0.0158937	0.013019
220	24	0.00980914	0.0146224	0.00164844	0.0198093	0.00859707	0.0256242	0.0245965	0.0136071	0.00859707	0.0111683	0.0220049	0.00228542	0.0181546	0.00228542	0.0077897	0.00647484	0.0158793	0.0120511
221	25	0.00983299	0.0149851	0.00149473	0.0198579	0.00856272	0.0259749	0.0249727	0.0138267	0.00856272	0.0111918	0.0221037	0.00232577	0.0183143	0.00232577	0.00768366	0.00653588	0.0159061	0.0109944
222	25	0.010104	0.0155168	0.00126399	0.0197644	0.00853137	0.0258866	0.0251714	0.0139139	0.00853137	0.0112024	0.0222591	0.00235833	0.0184245	0.00235833	0.0075815	0.00660784	0.0159992	0.00986868
223	25	0.0105894	0.0162292	0.000971637	0.0196113	0.0084598	0.0256731	0.0252522	0.0138937	0.0084598	0.0112185	0.0224461	0.00237908	0.0184777	0.00237908	0.00747827	0.00667998	0.0161571	0.00871092
224	24	0.0112392	0.0170857	0.000715173	0.0194763	0.00833794	0.025629	0.025301	0.0138266	0.00833794	0.0112281	0.02261	0.00237783	0.0184594	0.00237783	0.00736409	0.00674856	0.0163581	0.0075772
225	24	0.011978	0.0180607	0.000641396	0.0194422	0.00815261	0.0259198	0.0253996	0.0137763	0.00815261	0.0112043	0.022692	0.00234875	0.0183637	0.00234875	0.00724091	0.00680539	0.0165856	0.00653022
226	24	0.0127346	0.0191399	0.000695959	0.0195593	0.00790268	0.0265326	0.0256206	0.0138084	0.00790268	0.0111175	0.0226408	0.00227514	0.0181898	0.00227514	0.00710503	0.0068391	0.0168203	0.00561474
227	25	0.0134491	0.0203195	0.000792578	0.0198332	0.00759868	0.0272693	0.0259825	0.0139636	0.00759868	0.0109461	0.0224149	0.00212364	0.0179235	0.00212364	0.00693665	0.00684738	0.0170408	0.00484497
228	25	0.0140874	0.0215637	0.00111792	0.0202271	0.0073656	0.0278113	0.0261986	0.0140859	0.0073656	0.0107042	0.0220119	0.00189582	0.0175617	0.00189582	0.00673323	0.00683321	0.0172399	0.00420867
229	25	0.0145902	0.0227486	0.00186458	0.0205344	0.00728031	0.0276252	0.0260903	0.0140431	0.00728031	0.010471	0.0215015	0.00164802	0.0171397	0.00164802	0.00650381	0.00680759	0.0174253	0.00369525
230	24	0.0149182	0.0237754	0.00296599	0.020494	0.0074437	0.0266251	0.0256366	0.0137993	0.0074437	0.0103071	0.0209661	0.00144487	0.0167177	0.00144487	0.00624149	0.00678136	0.0176128	0.00330631
231	22	0.0149664	0.0245688	0.00430236	0.020289	0.00751011	0.0251145	0.0250454	0.0134735	0.00751011	0.0103186	0.0204991	0.0013572	0.0164183	0.0013572	0.00597268	0.00678632	0.0177425	0.00312164
232	21	0.0147303	0.0251329	0.00560721	0.0200927	0.00737768	0.0235736	0.0244342	0.013145	0.00737768	0.0105412	0.0201414	0.00142843	0.016299	0.00142843	0.00573332	0.00686007	0.0177744	0.00319558
233	24	0.0142703	0.0255455	0.00652917	0.020198	0.00716936	0.0226404	0.0240816	0.012966	0.00716936	0.0109554	0.0198781	0.00164374	0.0163476	0.00164374	0.00556772	0.00701677	0.0176958	0.00354196
234	25	0.0137346	0.0259259	0.00682226	0.0207804	0.00700707	0.0224904	0.0240548	0.0129654	0.00700707	0.0114652	0.0196368	0.00195358	0.0165197	0.00195358	0.00550158	0.0072317	0.0175281	0.00408167
235	26	0.0132248	0.0263774	0.00642738	0.0219477	0.0068873	0.0228899	0.0244321	0.0131615	0.0068873	0.011955	0.0193356	0.00231355	0.0167829	0.00231355	0.0055378	0.00747092	0.0172795	0.00471267
236	26	0.0128422	0.0269799	0.00547272	0.0235893	0.0068983	0.0234479	0.0248697	0.0133923	0.0068983	0.0123076	0.0189127	0.00269802	0.017072	0.00269802	0.00564842	0.00766899	0.0169764	0.00532748
237	27	0.0126323	0.027707	0.00420806	0.025437	0.00710551	0.023752	0.0250526	0.0134884	0.00710551	0.0124976	0.0183753	0.00306017	0.0173012	0.00306017	0.00578012	0.00773186	0.0166424	0.00587209
238	28	0.0126317	0.0284643	0.00307532	0.0269128	0.00764678	0.0239191	0.0247959	0.0133736	0.00764678	0.0125551	0.0177664	0.00337287	0.0173246	0.00337287	0.00583111	0.0075527	0.0163337	0.00629483
239	29	0.0127214	0.0291339	0.00254332	0.0278472	0.00827346	0.0244866	0.0242263	0.0131021	0.00827346	0.0124624	0.0171315	0.00365781	0.0170369	0.00365781	0.00572851	0.00706457	0.0160495	0.00665458
240	29	0.0127737	0.0296473	0.00279391	0.0282938	0.00864243	0.0251248	0.0234798	0.0127374	0.00864243	0.0122869	0.0165049	0.00396537	0.0163717	0.00396537	0.00541459	0.00626036	0.0157793	0.00701735
241	30	0.0127132	0.0300091	0.00348527	0.0284776	0.00880713	0.0253489	0.0228422	0.0124154	0.00880713	0.0120285	0.015877	0.00429974	0.0152614	0.00429974	0.00487922	0.00518265	0.0155044	0.00742642
242	30	0.0124998	0.0302685	0.0042883	0.0287098	0.00883813	0.0249057	0.0225023	0.0122305	0.00883813	0.011723	0.0151888	0.00465594	0.0136519	0.00465594	0.00420621	0.00389486	0.0152198	0.00789963
243	31	0.0120924	0.0304831	0.00506989	0.0292451	0.00878293	0.0239006	0.0225277	0.012229	0.00878293	0.011357	0.0143822	0.00502672	0.0116027	0.00502672	0.00363944	0.00254862	0.0149254	0.00843393
244	31	0.0114955	0.0306998	0.00577501	0.0301799	0.00868657	0.0226569	0.0228746	0.012399	0.00868657	0.0109408	0.0134673	0.00537747	0.0093533	0.00537747	0.00351949	0.00159094	0.0146239	0.00900845
245	31	0.010769	0.0309351	0.00638134	0.0314235	0.00859297	0.0215269	0.0234214	0.0126801	0.00859297	0.0104598	0.0125069	0.00563951	0.007389	0.00563951	0.00395144	0.00179941	0.0143329	0.0095829
246	32	0.0100095	0.0311795	0.00690564	0.0327466	0.00853057	0.020711	0.0240098	0.0129892	0.00853057	0.0100096	0.0115811	0.00576896	0.00636049	0.00576896	0.00465699	0.00264093	0.0141107	0.0100821
247	32	0.00931437	0.0314105	0.0074241	0.033911	0.00851984	0.0202138	0.0245196	0.0132612	0.00851984	0.00959303	0.0107627	0.00576876	0.00653852	0.00576876	0.00531876	0.00343321	0.014031	0.0104366
248	33	0.00879356	0.0316249	0.00799235	0.0347828	0.00856926	0.019927	0.0248905	0.0134624	0.00856926	0.00924795	0.0101323	0.00570234	0.00727795	0.00570234	0.0057801	0.00399038	0.0141348	0.0105952
249	32	0.00852776	0.0318227	0.00859152	0.0353466	0.00867411	0.019767	0.0251112	0.0135895	0.00867411	0.00899598	0.00975522	0.0056397	0.00779558	0.0056397	0.00603989	0.00426136	0.0144107	0.0105517
250	32	0.00851356	0.031985	0.00914	0.035673	0.00882253	0.0197317	0.0252063	0.0136579	0.00882253	0.00882482	0.00963872	0.00563426	0.00780181	0.00563426	0.00617309	0.00427598	0.0148168	0.0103552
251	31	0.00866351	0.0321014	0.00955254	0.0358816	0.00899669	0.0198312	0.0252189	0.013692	0.00899669	0.00868605	0.00973462	0.00572523	0.00750015	0.00572523	0.00626991	0.00411678	0.0152893	0.0100795
252	29	0.00885924	0.0321711	0.00978475	0.0360969	0.0091631	0.0199944	0.0251882	0.0137149	0.0091631	0.00853189	0.00997791	0.00590481	0.00732925	0.00590481	0.00636494	0.00388245	0.0157443	0.00980634
253	27	0.00899349	0.0321723	0.0098386	0.0364019	0.00928296	0.0200868	0.0251408	0.0137402	0.00928296	0.0083137	0.0103041	0.00610138	0.00742971	0.00610138	0.006434	0.00363846	0.0161012	0.00960815
254	14	0.00899864	0.0320793	0.0097621	0.0368001	0.00932376	0.0199979	0.025098	0.0137752	0.00932376	0.00795926	0.0106613	0.00622117	0.00746729	0.00622117	0.00644671	0.00341782	0.0163268	0.00951998
255	28	0.00885914	0.0318812	0.00964389	0.037228	0.00926907	0.0196972	0.0250738	0.0138182	0.00926907	0.00745089	0.0110296	0.00618598	0.00708376	0.00618598	0.00637212	0.00325201	0.0164319	0.00953478
256	29	0.00862139	0.0315892	0.00956636	0.0376127	0.0091302	0.0192396	0.025066	0.0138585	0.0091302	0.00682408	0.011419	0.00596396	0.00626461	0.00596396	0.00619641	0.00315324	0.016433	0.0096085
257	30	0.00837704	0.0312609	0.00954924	0.0379218	0.00893965	0.0187416	0.0250654	0.0138891	0.00893965	0.0061208	0.0118061	0.0055968	0.00530007	0.0055968	0.0059386	0.00311039	0.016356	0.0096862
258	31	0.00821371	0.0309711	0.00957271	0.0381584	0.0087316	0.0183158	0.0250674	0.0139092	0.0087316	0.00536342	0.0120892	0.00517152	0.00445997	0.00517152	0.0056398	0.00308542	0.0162504	0.00973626
259	31	0.00820107	0.0307704	0.00961728	0.0383062	0.00851769	0.0180419	0.0250641	0.0139212	0.00851769	0.00472032	0.0121637	0.004799	0.00359878	0.004799	0.00536449	0.00302716	0.0161626	0.00974389
260	32	0.00837893	0.0306938	0.00965688	0.0383384	0.00828573	0.0179796	0.0250568	0.0139369	0.00828573	0.00421455	0.0119765	0.00452532	0.00240741	0.00452532	0.00516267	0.00291264	0.0161161	0.00970394
261	32	0.00875593	0.0307664	0.0096549	0.0382536	0.00802701	0.0181657	0.025079	0.0139818	0.00802701	0.00389716	0.0115738	0.00434064	0.00140187	0.00434064	0.00505717	0.0027746	0.0161072	0.00962293
262	32	0.00931748	0.0309932	0.00958707	0.0380748	0.00774586	0.0186118	0.0251645	0.0140766	0.00774586	0.00371569	0.0110777	0.00420038	0.00313978	0.00420038	0.00511055	0.00272764	0.0161222	0.0095109
263	32	0.0100316	0.031374	0.00944612	0.0378223	0.00743319	0.0192939	0.025321	0.0142253	0.00743319	0.00363028	0.0106468	0.0040474	0.0061287	0.0040474	0.00536634	0.00291225	0.0161467	0.00938814
264	32	0.0108423	0.0318684	0.00922455	0.0375242	0.00708202	0.0201553	0.025548	0.0144253	0.00708202	0.00357706	0.010416	0.00382879	0.00939582	0.00382879	0.00579227	0.00333462	0.0161582	0.0092866
265	33	0.0116767	0.0323926	0.00893384	0.0372432	0.00671717	0.0211378	0.0258455	0.0146662	0.00671717	0.00355846	0.0104284	0.0035559	0.0122965	0.0035559	0.00623333	0.00377213	0.0161373	0.00924463
266	33	0.0124481	0.0328448	0.00862549	0.0370586	0.00635809	0.022181	0.0262108	0.0149279	0.00635809	0.0038509	0.0104144	0.00349943	0.0144611	0.00349943	0.00633192	0.0039946	0.0161124	0.00929026
267	30	0.0130472	0.0331458	0.00842212	0.0369953	0.00598315	0.0232035	0.0266221	0.0151937	0.00598315	0.00472127	0.0101788	0.00376446	0.0155143	0.00376446	0.00596719	0.00391899	0.01611	0.00948848
268	31	0.0134409	0.0332525	0.00843336	0.0370137	0.0055663	0.0241459	0.0270227	0.0154461	0.0055663	0.0056815	0.00968259	0.00426109	0.0157496	0.00426109	0.00530936	0.00359375	0.0161584	0.00987756
269	34	0.0136007	0.0331443	0.00879084	0.0369973	0.00514307	0.0250283	0.0273834	0.0156826	0.00514307	0.00628314	0.00935159	0.0048073	0.0152823	0.0048073	0.00455714	0.00316626	0.0162394	0.010507
270	35	0.0135614	0.032807	0.00955618	0.0367715	0.00479631	0.0259196	0.0276858	0.0158941	0.00479631	0.00631522	0.00942695	0.00532494	0.0145218	0.00532494	0.00384938	0.00275291	0.0163144	0.0113597
271	36	0.0134056	0.0322849	0.0107123	0.036286	0.00461194	0.0268721	0.0278982	0.0160557	0.00461194	0.00577754	0.0101485	0.00565975	0.0135813	0.00565975	0.00334503	0.00244466	0.0163095	0.0124094
272	36	0.013249	0.0316481	0.0120983	0.0355068	0.00464664	0.0278895	0.0279803	0.0161329	0.00464664	0.00494797	0.01149	0.00573769	0.0128428	0.00573769	0.00307621	0.00228246	0.0162026	0.0135878
273	36	0.013133	0.0309473	0.0134661	0.034461	0.00489481	0.0289225	0.0279015	0.0160923	0.00489481	0.00432916	0.0133486	0.0054565	0.0120827	0.0054565	0.00299844	0.00218482	0.0159679	0.0148603
274	36	0.0130781	0.0301944	0.014588	0.0332281	0.00529037	0.0298573	0.0276467	0.0159082	0.00529037	0.00448621	0.0152066	0.00514507	0.0116709	0.00514507	0.00281569	0.00203448	0.0156408	0.0161524
275	36	0.0130872	0.0294485	0.0153703	0.0319405	0.00574078	0.0305336	0.0272321	0.0155864	0.00574078	0.00525737	0.0166191	0.0050192	0.0112431	0.0050192	0.00237255	0.00176138	0.0152988	0.0174112
276	37	0.0131777	0.0287889	0.0157302	0.0306938	0.00617658	0.0307243	0.0266419	0.0151289	0.00617658	0.00605701	0.0172394	0.00506993	0.0108154	0.00506993	0.00179608	0.00137458	0.0150296	0.0185577
277	38	0.0133068	0.0282505	0.0156651	0.02954	0.00658781	0.0303602	0.0259092	0.0145553	0.00658781	0.00649728	0.0172619	0.00513261	0.010524	0.00513261	0.00130643	0.00102158	0.014845	0.0195556
278	38	0.0134037	0.0278105	0.0152461	0.0284165	0.0070085	0.0295207	0.0251131	0.0139175	0.0070085	0.00663779	0.0170126	0.00513686	0.0104317	0.00513686	0.000988534	0.000778631	0.0147249	0.020393
279	37	0.0134219	0.0274288	0.0145803	0.0273202	0.00742176	0.028349	0.0243446	0.0133042	0.00742176	0.00640145	0.0168018	0.00502304	0.0105674	0.00502304	0.000911188	0.000691834	0.0146333	0.0210929
280	37	0.0133416	0.0270542	0.0137892	0.0262451	0.0077823	0.0269429	0.0236574	0.0127915	0.0077823	0.00583342	0.016813	0.00479272	0.0109166	0.00479272	0.00105724	0.00076142	0.01455	0.021671
281	36	0.0131757	0.0266305	0.0129442	0.0251512	0.00804075	0.0254491	0.0230742	0.0124183	0.00804075	0.00503747	0.0170387	0.00448413	0.0114318	0.00448413	0.0013704	0.000954814	0.0144597	0.0221252
282	35	0.0129483	0.0261152	0.0120652	0.0240412	0.00815269	0.0240744	0.0225789	0.012167	0.00815269	0.00425835	0.0173472	0.00417268	0.0120365	0.00417268	0.00174882	0.00121478	0.014353	0.0224482
283	34	0.0127264	0.0255413	0.0111961	0.0229834	0.00811232	0.0230655	0.0221747	0.0119939	0.00811232	0.00372343	0.017586	0.0039179	0.0126571	0.0039179	0.00210479	0.00148269	0.0142692	0.0226047
284	33	0.0125821	0.0249903	0.0103427	0.0220704	0.00798185	0.0224805	0.0218683	0.0118573	0.00798185	0.00358174	0.0176603	0.00373966	0.013245	0.00373966	0.00238653	0.00172457	0.0142799	0.0225557
285	31	0.0125366	0.0245304	0.00947214	0.0213842	0.00785631	0.0222795	0.0216898	0.0117611	0.00785631	0.00370841	0.0175402	0.00358102	0.0138121	0.00358102	0.00263189	0.00196265	0.0144346	0.0222764
286	29	0.0125607	0.0242218	0.00858971	0.0209657	0.0078326	0.0223734	0.0216916	0.0117469	0.0078326	0.00413843	0.0173053	0.00342796	0.0143591	0.00342796	0.00283609	0.00219164	0.014727	0.0217865
287	27	0.0126082	0.0241142	0.00771947	0.0208175	0.00794792	0.0226421	0.0218958	0.0118377	0.00794792	0.0047622	0.0170909	0.00325836	0.0149046	0.00325836	0.00299432	0.00240592	0.0151285	0.0211472
288	21	0.012592	0.0242317	0.00692844	0.0209117	0.00813208	0.0229548	0.022238	0.0120046	0.00813208	0.00538107	0.0169838	0.00305992	0.0154691	0.00305992	0.003098	0.00258904	0.0156144	0.0204326
289	26	0.0124441	0.0245815	0.00628889	0.0211981	0.0083064	0.0232337	0.0227523	0.0122642	0.0083064	0.00585548	0.0169619	0.00285629	0.0160302	0.00285629	0.00314088	0.00270661	0.0161662	0.0197041
290	28	0.0121638	0.0251499	0.00585238	0.0216027	0.00834398	0.0234898	0.0234042	0.0125969	0.00834398	0.00614497	0.0169452	0.00270464	0.0165233	0.00270464	0.0031157	0.00271937	0.0167579	0.0190088
291	29	0.0118081	0.0259621	0.00573666	0.0221038	0.00818384	0.0237425	0.024121	0.0129582	0.00818384	0.00624196	0.016841	0.0026704	0.0168639	0.0026704	0.00301756	0.00259809	0.0173529	0.0183566
292	30	0.0114613	0.0270749	0.00592659	0.0226343	0.00780727	0.0241159	0.0248722	0.0133332	0.00780727	0.00616881	0.0165565	0.00278421	0.0169738	0.00278421	0.00285797	0.00232075	0.017976	0.0177198
293	32	0.0112322	0.0285684	0.00634347	0.0231921	0.00725367	0.0246386	0.0256627	0.0137405	0.00725367	0.00597564	0.0160269	0.00303823	0.0167859	0.00303823	0.00267845	0.00190473	0.0187496	0.0170701
294	33	0.0112863	0.0304678	0.00688598	0.0238432	0.00660955	0.0253379	0.0264789	0.0142189	0.00660955	0.00568475	0.0152845	0.00339451	0.0162427	0.00339451	0.00257535	0.00145507	0.0194595	0.0162989
295	35	0.0117025	0.0328607	0.00754834	0.0245833	0.00592354	0.0261879	0.0273406	0.0148738	0.00592354	0.00535027	0.0143949	0.00379952	0.0153557	0.00379952	0.00267501	0.00119978	0.0204191	0.0154099
296	36	0.0125663	0.0356649	0.00833487	0.0254284	0.00516764	0.0273975	0.028163	0.0158151	0.00516764	0.00496521	0.013555	0.00421501	0.0141673	0.00421501	0.00300752	0.00134143	0.0214544	0.0143323
297	38	0.0138196	0.0387767	0.00925025	0.0264464	0.00443999	0.0292578	0.0289412	0.0171819	0.00443999	0.00457999	0.0129631	0.0046126	0.0127829	0.0046126	0.00353949	0.00179915	0.0226792	0.0130886
298	40	0.0153845	0.0418923	0.0102653	0.0276472	0.004114	0.0319064	0.0295756	0.0187522	0.004114	0.00421149	0.0127926	0.00500292	0.0115632	0.00500292	0.00421194	0.00235769	0.0238534	0.0116534
299	42	0.0169351	0.0447023	0.0114074	0.0290035	0.00443086	0.0347236	0.0298641	0.0200579	0.00443086	0.00394018	0.0129933	0.00536888	0.0107267	0.00536888	0.00499694	0.00291806	0.0251302	0.0102154
300	42	0.018196	0.0467544	0.0126278	0.030402	0.00515461	0.0366647	0.0297872	0.0206854	0.00515461	0.00379949	0.0133309	0.0056921	0.0103955	0.0056921	0.00581305	0.00344861	0.0259725	0.00887699
301	38	0.0188515	0.0478101	0.0137532	0.0317097	0.00585317	0.0365989	0.0293139	0.0204823	0.00585317	0.00435796	0.013523	0.00584712	0.0106043	0.00584712	0.00650621	0.00391961	0.0267712	0.00784803
302	38	0.0187468	0.0478085	0.0146524	0.0327364	0.00624655	0.0341788	0.0285322	0.0195968	0.00624655	0.00493649	0.0131474	0.00594187	0.0110356	0.00594187	0.00703142	0.00435411	0.0269625	0.00728818
303	40	0.0179671	0.0468573	0.0150502	0.0333094	0.00638083	0.0301021	0.0276564	0.0183039	0.00638083	0.005807	0.0122922	0.00590021	0.0115248	0.00590021	0.00725567	0.00468777	0.026779	0.00712407
304	39	0.0166417	0.0451859	0.0148292	0.0333061	0.00622412	0.0256002	0.0268921	0.0170306	0.00622412	0.00672137	0.0111293	0.00582485	0.0117657	0.00582485	0.00721	0.00493054	0.0261372	0.00728716
305	37	0.0150393	0.0431271	0.0139024	0.0328783	0.00584624	0.0220365	0.0262787	0.0161299	0.00584624	0.00765707	0.0101823	0.00565132	0.011793	0.00565132	0.00686038	0.00502821	0.025486	0.00762155
306	35	0.0134859	0.0409565	0.0124258	0.0322864	0.00541881	0.0202426	0.0258082	0.0156113	0.00541881	0.00843323	0.0098513	0.00552745	0.0114653	0.00552745	0.00635084	0.00498238	0.0245124	0.00791969
307	34	0.0122362	0.038993	0.0105901	0.0317943	0.00524645	0.0199781	0.0253509	0.0153125	0.00524645	0.00915168	0.0101435	0.00543762	0.0109503	0.00543762	0.00574329	0.00475957	0.0238257	0.00815711
308	32	0.011445	0.0372924	0.00871274	0.031636	0.00539706	0.020516	0.0249335	0.0151502	0.00539706	0.00963521	0.0107436	0.00546655	0.0102365	0.00546655	0.005166	0.00440603	0.0228572	0.00821427
309	31	0.0111536	0.0359801	0.00692389	0.031851	0.00581618	0.0214197	0.024486	0.014984	0.00581618	0.0102014	0.0112353	0.00547947	0.00967899	0.00547947	0.00461103	0.00388915	0.0222241	0.00818452
310	30	0.0110721	0.0350043	0.00558764	0.0323269	0.00619456	0.0222851	0.0239323	0.0147863	0.00619456	0.0106185	0.0114959	0.00555656	0.00935712	0.00555656	0.00414301	0.00329687	0.0216846	0.00818233
311	29	0.0110558	0.0343059	0.0047908	0.0328286	0.00641002	0.0227809	0.0233371	0.0145602	0.00641002	0.0108423	0.0114511	0.00563508	0.00945993	0.00563508	0.00376844	0.0027064	0.0213343	0.00825467
312	26	0.0109692	0.033754	0.00458245	0.0331419	0.00649595	0.0226821	0.0228276	0.014322	0.00649595	0.0109386	0.0112018	0.00573046	0.00980985	0.00573046	0.00346444	0.00220578	0.0209172	0.00834605
313	26	0.01073	0.0333519	0.00490972	0.0331807	0.00647906	0.0220116	0.0224618	0.0141198	0.00647906	0.010746	0.0107971	0.00577848	0.0102202	0.00577848	0.00322511	0.0018463	0.0208037	0.00851556
314	28	0.0103665	0.0329877	0.0056614	0.0330947	0.00644058	0.0209797	0.02227	0.0139764	0.00644058	0.0102915	0.0104281	0.00580176	0.0104491	0.00580176	0.00307412	0.00164899	0.0206175	0.00861255
315	29	0.00986825	0.0326861	0.00670206	0.0330393	0.00640669	0.019873	0.0222882	0.0139205	0.00640669	0.00968883	0.0102559	0.00580013	0.010306	0.00580013	0.00302867	0.00161325	0.0206243	0.00870745
316	30	0.00938278	0.0323835	0.00786117	0.0332604	0.00650186	0.0190427	0.0224327	0.0139295	0.00650186	0.00898694	0.0104311	0.00574539	0.00969177	0.00574539	0.00308457	0.00173642	0.0205196	0.00867001
317	30	0.00898349	0.0321193	0.00898107	0.0338277	0.00663113	0.0185974	0.022703	0.0140455	0.00663113	0.00839583	0.0109841	0.00564463	0.00867234	0.00564463	0.00322965	0.00196723	0.0204935	0.00858921
318	30	0.00874023	0.031881	0.00996814	0.0347372	0.00689627	0.018635	0.022997	0.0141973	0.00689627	0.00825797	0.0118737	0.0055439	0.00741779	0.0055439	0.00342325	0.00221984	0.0205116	0.0084518
319	31	0.0086427	0.0316074	0.0107559	0.0358736	0.00722059	0.0191117	0.0232853	0.0143819	0.00722059	0.00895222	0.0129785	0.00553	0.00619608	0.00553	0.00358879	0.0024168	0.0204935	0.00827805
320	31	0.00864389	0.0312607	0.0113513	0.0370871	0.00758613	0.019972	0.0235231	0.0145807	0.00758613	0.010731	0.0141368	0.00571853	0.00540037	0.00571853	0.00367822	0.00248668	0.0204309	0.00812454
321	31	0.00867811	0.030813	0.0118025	0.0382295	0.00791537	0.0210427	0.0237485	0.0148093	0.00791537	0.0136903	0.0151815	0.0062369	0.00548012	0.0062369	0.00371328	0.00232734	0.0202912	0.00801796
322	31	0.00868647	0.0302525	0.0121492	0.039228	0.00822062	0.0221125	0.0239554	0.0150308	0.00822062	0.0177417	0.0160007	0.00707747	0.00666194	0.00707747	0.00356913	0.0020047	0.0200767	0.00799308
323	31	0.00861033	0.0295595	0.0124052	0.0399948	0.00843186	0.0229656	0.0242041	0.0152315	0.00843186	0.0226198	0.0165429	0.00819445	0.00863267	0.00819445	0.00326097	0.00156553	0.0197518	0.00806538
324	32	0.00843851	0.0287713	0.0125938	0.0405424	0.00864289	0.0235513	0.0244513	0.0153647	0.00864289	0.0277973	0.0168782	0.0094109	0.0110155	0.0094109	0.00272904	0.0011795	0.0193403	0.00821924
325	34	0.00819678	0.0279717	0.0127125	0.0408703	0.00879182	0.0238018	0.0247245	0.0154547	0.00879182	0.0327329	0.017112	0.0105268	0.0134435	0.0105268	0.00196252	0.00101706	0.0188656	0.00843185
326	36	0.00795285	0.0272732	0.0127435	0.0409258	0.00886754	0.0237465	0.0250091	0.0154878	0.00886754	0.0368951	0.0173793	0.0114021	0.0156876	0.0114021	0.00103402	0.00117685	0.018368	0.0086536
327	38	0.0077811	0.0267351	0.0126479	0.0406637	0.00886645	0.0234822	0.0252686	0.0154701	0.00886645	0.0398318	0.0177361	0.0119205	0.0175158	0.0119205	0.000262255	0.00151624	0.0178639	0.00882134
328	39	0.00779337	0.0264016	0.0123654	0.0400477	0.00877458	0.0231199	0.0254389	0.0154204	0.00877458	0.0410848	0.018139	0.0119597	0.0188281	0.0119597	0.000968479	0.00180671	0.0173657	0.00887844
329	39	0.00810128	0.0262967	0.0118838	0.0391022	0.00857186	0.0227537	0.0254612	0.0153459	0.00857186	0.0402473	0.0184139	0.0115347	0.0194016	0.0115347	0.00161833	0.00205292	0.0169163	0.00876569
330	37	0.00874167	0.0263783	0.0112176	0.0379722	0.00823115	0.0224496	0.0253451	0.0152703	0.00823115	0.0372204	0.0182057	0.0105877	0.0188939	0.0105877	0.00188822	0.00215714	0.0166092	0.00847592
331	33	0.00944314	0.0264022	0.0104577	0.0369872	0.00779394	0.0222606	0.0251494	0.0152258	0.00779394	0.0325332	0.0169308	0.00946591	0.0166494	0.00946591	0.00202823	0.00250189	0.0164841	0.00811975
332	26	0.0100533	0.0263307	0.00970043	0.0363061	0.00732563	0.0222006	0.0249185	0.0152281	0.00732563	0.0267908	0.0148702	0.00822616	0.0131583	0.00822616	0.00242281	0.00283656	0.0165337	0.00784667
333	29	0.0104862	0.0261686	0.00906548	0.0359541	0.00682742	0.0222457	0.0247133	0.0153155	0.00682742	0.0207995	0.0127688	0.00702356	0.00951637	0.00702356	0.00351683	0.0032884	0.0167154	0.00779465
334	28	0.0107459	0.0259718	0.00868695	0.0358152	0.00634882	0.0224406	0.0246219	0.0155085	0.00634882	0.0152274	0.0114155	0.00589516	0.00663718	0.00589516	0.00484573	0.00384051	0.0169697	0.0080251
335	28	0.0108848	0.025784	0.00865467	0.0357782	0.00598844	0.022838	0.0246752	0.015777	0.00598844	0.0107261	0.011211	0.00500249	0.00518487	0.00500249	0.00614129	0.00455789	0.0172691	0.00848961
336	27	0.011018	0.0255816	0.00894689	0.0356782	0.00575649	0.0233697	0.0248481	0.0160695	0.00575649	0.00761266	0.0122254	0.00427061	0.00569576	0.00427061	0.00714122	0.00527946	0.0175602	0.00907
337	24	0.0112766	0.0253601	0.00945285	0.0353897	0.00561626	0.0239347	0.0251051	0.0163346	0.00561626	0.00618381	0.0140907	0.00382882	0.00854864	0.00382882	0.00791928	0.00606829	0.0178002	0.00963364
338	27	0.0117889	0.0250998	0.01003	0.034881	0.00558034	0.0245007	0.0254005	0.016511	0.00558034	0.00622645	0.0162166	0.00344474	0.0130872	0.00344474	0.00806563	0.00652099	0.0179855	0.0100497
339	28	0.0123957	0.0246672	0.0105649	0.0342895	0.00562736	0.0249995	0.0257044	0.0165634	0.00562736	0.00742034	0.0175507	0.00349907	0.0175943	0.00349907	0.00745354	0.00682069	0.0181256	0.0103198
340	26	0.0129186	0.0240522	0.0109867	0.0337445	0.00576278	0.0253609	0.0259936	0.0164675	0.00576278	0.00891615	0.0177709	0.00379266	0.0202407	0.00379266	0.00639851	0.0068797	0.0181845	0.0105363
341	25	0.013341	0.0233821	0.0112702	0.0332404	0.00587678	0.0255061	0.0263007	0.0162769	0.00587678	0.00993047	0.0173012	0.00404414	0.0207537	0.00404414	0.00546474	0.00665757	0.0181413	0.01079
342	27	0.013577	0.0226837	0.0115017	0.0327303	0.00589779	0.0254366	0.0266763	0.01606	0.00589779	0.0103808	0.016814	0.00416361	0.019335	0.00416361	0.00475556	0.00624994	0.0179619	0.0111903
343	28	0.013643	0.0220752	0.0117284	0.0321617	0.0058721	0.0252132	0.0270866	0.0158316	0.0058721	0.0100948	0.0167397	0.00406503	0.0166365	0.00406503	0.00440897	0.00579029	0.0176874	0.0117511
344	28	0.0134803	0.0215292	0.0119931	0.0315122	0.0059003	0.0248604	0.0273967	0.0155478	0.0059003	0.00954638	0.0172706	0.00386845	0.0134327	0.00386845	0.00440154	0.0053618	0.0173409	0.012433
345	28	0.0132215	0.0210494	0.0122773	0.0307141	0.00603323	0.0243188	0.0275064	0.0151982	0.00603323	0.00907302	0.0181622	0.00368942	0.0106583	0.00368942	0.00469465	0.00507897	0.0169922	0.0131463
346	28	0.013027	0.0206102	0.012573	0.029822	0.00637258	0.0235881	0.0273244	0.0147867	0.00637258	0.00891214	0.0190562	0.00360232	0.00879774	0.00360232	0.00511535	0.00496316	0.016707	0.0138029
347	27	0.0130357	0.0202253	0.0127569	0.0287867	0.00682178	0.0224977	0.0268431	0.0143602	0.00682178	0.00883642	0.0194575	0.00355865	0.00808632	0.00355865	0.0055564	0.0050244	0.0165278	0.0143225
348	26	0.0132316	0.0198894	0.0127212	0.0275688	0.00735641	0.0209827	0.0260581	0.0139109	0.00735641	0.00897881	0.0192626	0.00358608	0.00849305	0.00358608	0.00589898	0.00522056	0.0164499	0.0147021
349	24	0.0136222	0.0196249	0.0123828	0.0261278	0.00787838	0.019136	0.0250834	0.013486	0.00787838	0.00901316	0.0185273	0.00360891	0.00966296	0.00360891	0.00622246	0.0055432	0.0164437	0.0149507
350	23	0.0141326	0.0194006	0.0117995	0.0244846	0.00829912	0.017317	0.0240447	0.0131254	0.00829912	0.00914222	0.0175801	0.00363225	0.0112168	0.00363225	0.00653723	0.0059368	0.0164183	0.0151202
351	23	0.0147288	0.0192028	0.0109849	0.0226665	0.00849597	0.0160133	0.0230809	0.0128458	0.00849597	0.00913974	0.0167583	0.00354448	0.0127713	0.00354448	0.00698297	0.00641117	0.0162916	0.0152448
352	24	0.015232	0.0189778	0.00998107	0.0207872	0.00855004	0.0156672	0.0222605	0.0126372	0.00855004	0.00933884	0.0163657	0.00338864	0.0141478	0.00338864	0.00750726	0.00688929	0.0160681	0.0153871
353	25	0.0155385	0.0186619	0.00880773	0.0189383	0.00868165	0.0162014	0.0216189	0.0125176	0.00868165	0.00971554	0.0165244	0.00317977	0.0151959	0.00317977	0.00811298	0.00730841	0.0157994	0.0155528
354	26	0.0156206	0.018178	0.0074947	0.0172258	0.00869274	0.0171366	0.0210547	0.0123347	0.00869274	0.0102044	0.0172334	0.00293821	0.0158697	0.00293821	0.00876283	0.00763835	0.0154896	0.0157074
355	26	0.015553	0.0175451	0.00613825	0.0159332	0.0087942	0.0180377	0.0205751	0.0123579	0.0087942	0.0106234	0.0183084	0.00264531	0.0161695	0.00264531	0.00937805	0.00797586	0.01521	0.0157711
356	27	0.0152949	0.0167741	0.00470635	0.015113	0.00900092	0.0186287	0.0201868	0.0124453	0.00900092	0.0109138	0.0194025	0.00235107	0.0162339	0.00235107	0.00989945	0.00825153	0.0150075	0.0157132
357	27	0.0149056	0.0159692	0.00317119	0.0147744	0.0101048	0.0189422	0.0204359	0.0126948	0.0101048	0.0110668	0.0203349	0.00206928	0.0161939	0.00206928	0.0102895	0.00844516	0.0148816	0.0155258
358	26	0.0143968	0.0152108	0.00183144	0.0147406	0.0110527	0.0190544	0.0210713	0.0124836	0.0110527	0.0112391	0.0210319	0.00184193	0.0161628	0.00184193	0.0105081	0.00847643	0.0148358	0.0152027
359	26	0.0138234	0.0145903	0.000748446	0.0149807	0.0119958	0.0191445	0.0220611	0.012199	0.0119958	0.0113142	0.0214357	0.0016584	0.0161651	0.0016584	0.0105823	0.00838203	0.0147351	0.0147485
360	25	0.0131782	0.0141735	0.0003494	0.0153344	0.0122825	0.0192627	0.0228213	0.0118536	0.0122825	0.011361	0.0215244	0.00155008	0.0162282	0.00155008	0.0105338	0.00817609	0.0147322	0.0142529
361	24	0.0124655	0.0139949	0.000904384	0.015743	0.012341	0.0194931	0.0234913	0.0118454	0.012341	0.0113517	0.0214101	0.00148556	0.016333	0.00148556	0.0104195	0.00795512	0.0148349	0.013771
362	22	0.0116684	0.0140162	0.00126442	0.0161529	0.0115295	0.0199192	0.0236865	0.0117977	0.0115295	0.0113141	0.0212114	0.0014454	0.016433	0.0014454	0.0102939	0.00773573	0.0149966	0.0133007
