# Supplementary material for: Optimal Control Based Stiffness Identification of an Ankle-Foot Orthosis Using a Predictive Walking Model
Source: Front Comput Neurosci. 2017 Apr 13;11:23. doi: 10.3389/fncom.2017.00023 (PMC5390028; doi:10.3389/fncom.2017.00023)
Supplement: Supplementary file 1 [file DataSheet1.ZIP › PathWalker/InvKinDyn/results/barefeet_3053173.log]

213 0 0 0 0 0 0 0 2.17805 0 0 2.17805 -3.26774e+08 -1.19072 0 -0.209881 -1.23336 0 0.0585422 -1.47619 0 -0.0477658 -1.54034 0 -0.184517 0 0 0 0 0 0 0 0 0 0 0 0 0 2.17805 0 0 2.17805 0
214 0 0 0 0 0 0 0 2.17805 0 0 2.17805 -3.26774e+08 -1.19148 0 -0.208966 -1.23169 0 0.0598323 -1.47709 0 -0.0417376 -1.54678 0 -0.175754 0 0 0 0 0 0 0 0 0 0 0 0 0 2.17805 0 0 2.17805 0
215 0 0 0 0 0 0 0 2.17805 0 0 2.17805 -3.26774e+08 -1.19152 0 -0.208583 -1.2301 0 0.0604527 -1.47743 0 -0.0353412 -1.5525 0 -0.166419 0 0 0 0 0 0 0 0 0 0 0 0 0 2.17805 0 0 2.17805 0
216 0 0 0 0 0 0 0 2.17805 0 0 2.17805 -3.26774e+08 -1.19084 0 -0.208936 -1.22911 0 0.0601448 -1.47682 0 -0.028929 -1.55658 0 -0.157204 0 0 0 0 0 0 0 0 0 0 0 0 0 2.17805 0 0 2.17805 0
217 0 0 0 0 0 0 0 2.17805 0 0 2.17805 -3.26774e+08 -1.18987 0 -0.209716 -1.22869 0 0.059286 -1.47517 0 -0.0225309 -1.55907 0 -0.148142 0 0 0 0 0 0 0 0 0 0 0 0 0 2.17805 0 0 2.17805 0
218 0 0 0 0 0 0 0 2.17805 0 0 2.17805 -3.26774e+08 -1.1891 0 -0.210502 -1.22869 0 0.0583865 -1.47175 0 -0.0168979 -1.55852 0 -0.140541 0 0 0 0 0 0 0 0 0 0 0 0 0 2.17805 0 0 2.17805 0
219 0 0 0 0 0 0 0 2.17805 0 0 2.17805 -3.26774e+08 -1.18868 0 -0.211042 -1.22891 0 0.0577529 -1.46623 0 -0.0123652 -1.55452 0 -0.134922 0 0 0 0 0 0 0 0 0 0 0 0 0 2.17805 0 0 2.17805 0
220 0 0 0 0 0 0 0 2.17805 0 0 2.17805 -3.26774e+08 -1.18855 0 -0.211233 -1.22918 0 0.0575006 -1.4582 0 -0.00944263 -1.54651 0 -0.131994 0 0 0 0 0 0 0 0 0 0 0 0 0 2.17805 0 0 2.17805 0
221 0 0 0 0 0 0 0 2.17805 0 0 2.17805 -3.26774e+08 -1.1884 0 -0.211155 -1.22942 0 0.0575217 -1.4472 0 -0.00837693 -1.53388 0 -0.132084 0 0 0 0 0 0 0 0 0 0 0 0 0 2.17805 0 0 2.17805 0
222 0 0 0 0 0 0 0 2.17805 0 0 2.17805 -3.26774e+08 -1.18816 0 -0.2109 -1.22962 0 0.0577077 -1.43302 0 -0.00929297 -1.51636 0 -0.13527 0 0 0 0 0 0 0 0 0 0 0 0 0 2.17805 0 0 2.17805 0
223 0 0 0 0 0 0 0 2.17805 0 0 2.17805 -3.26774e+08 -1.18788 0 -0.210535 -1.2298 0 0.058001 -1.41576 0 -0.0117735 -1.49437 0 -0.140757 0 0 0 0 0 0 0 0 0 0 0 0 0 2.17805 0 0 2.17805 0
224 0 0 0 0 0 0 0 2.17805 0 0 2.17805 -3.26774e+08 -1.18763 0 -0.210137 -1.22981 0 0.058358 -1.39562 0 -0.015391 -1.46826 0 -0.14783 0 0 0 0 0 0 0 0 0 0 0 0 0 2.17805 0 0 2.17805 0
225 0 0 0 0 0 0 0 2.17805 0 0 2.17805 -3.26774e+08 -1.18773 0 -0.209668 -1.22964 0 0.0588687 -1.37344 0 -0.019116 -1.4398 0 -0.154809 0 0 0 0 0 0 0 0 0 0 0 0 0 2.17805 0 0 2.17805 0
226 0 0 0 0 0 0 0 2.17805 0 0 2.17805 -3.26774e+08 -1.18828 0 -0.209109 -1.22928 0 0.059569 -1.34976 0 -0.0224172 -1.40999 0 -0.160939 0 0 0 0 0 0 0 0 0 0 0 0 0 2.17805 0 0 2.17805 0
227 0 0 0 0 0 0 0 2.17805 0 0 2.17805 -3.26774e+08 -1.18945 0 -0.208409 -1.22878 0 0.0605187 -1.32512 0 -0.0248554 -1.37962 0 -0.165732 0 0 0 0 0 0 0 0 0 0 0 0 0 2.17805 0 0 2.17805 0
228 0 0 0 0 0 0 0 2.17805 0 0 2.17805 -3.26774e+08 -1.19092 0 -0.207663 -1.22809 0 0.0615709 -1.3002 0 -0.0261464 -1.34972 0 -0.16885 0 0 0 0 0 0 0 0 0 0 0 0 0 2.17805 0 0 2.17805 0
229 0 0 0 0 0 0 0 2.17805 0 0 2.17805 -3.26774e+08 -1.19253 0 -0.206905 -1.22738 0 0.0626399 -1.27506 0 -0.0264048 -1.32003 0 -0.170604 0 0 0 0 0 0 0 0 0 0 0 0 0 2.17805 0 0 2.17805 0
230 0 0 0 0 0 0 0 2.17805 0 0 2.17805 -3.26774e+08 -1.19381 0 -0.206242 -1.2267 0 0.06355 -1.24972 0 -0.0258596 -1.29026 0 -0.171368 0 0 0 0 0 0 0 0 0 0 0 0 0 2.17805 0 0 2.17805 0
231 0 0 0 0 0 0 0 2.17805 0 0 2.17805 -3.26774e+08 -1.19521 0 -0.205629 -1.22618 0 0.0643893 -1.22427 0 -0.0247732 -1.26031 0 -0.171461 0 0 0 0 0 0 0 0 0 0 0 0 0 2.17805 0 0 2.17805 0
232 0 0 0 0 0 0 0 2.17805 0 0 2.17805 -3.26774e+08 -1.19645 0 -0.205153 -1.22578 0 0.0650487 -1.19878 0 -0.023439 -1.23021 0 -0.171183 0 0 0 0 0 0 0 0 0 0 0 0 0 2.17805 0 0 2.17805 0
233 0 0 0 0 0 0 0 2.17805 0 0 2.17805 -3.26774e+08 -1.19781 0 -0.204743 -1.2255 0 0.0656312 -1.17331 0 -0.0221445 -1.20005 0 -0.170809 0 0 0 0 0 0 0 0 0 0 0 0 0 2.17805 0 0 2.17805 0
234 0 0 0 0 0 0 0 2.17805 0 0 2.17805 -3.26774e+08 -1.19913 0 -0.204419 -1.22528 0 0.0661084 -1.14793 0 -0.0211402 -1.16993 0 -0.170579 0 0 0 0 0 0 0 0 0 0 0 0 0 2.17805 0 0 2.17805 0
235 0 0 0 0 0 0 0 2.17805 0 0 2.17805 -3.26774e+08 -1.20064 0 -0.204082 -1.22514 0 0.0665995 -1.12265 0 -0.0206263 -1.13989 0 -0.170689 0 0 0 0 0 0 0 0 0 0 0 0 0 2.17805 0 0 2.17805 0
236 0 0 0 0 0 0 0 2.17805 0 0 2.17805 -3.26774e+08 -1.20216 0 -0.203753 -1.22498 0 0.0670763 -1.09752 0 -0.0206998 -1.10995 0 -0.171238 0 0 0 0 0 0 0 0 0 0 0 0 0 2.17805 0 0 2.17805 0
237 0 0 0 0 0 0 0 2.17805 0 0 2.17805 -3.26774e+08 -1.20365 0 -0.203427 -1.22481 0 0.0675365 -1.07272 0 -0.0213434 -1.08039 0 -0.172199 0 0 0 0 0 0 0 0 0 0 0 0 0 2.17805 0 0 2.17805 0
238 0 0 0 0 0 0 0 2.17805 0 0 2.17805 -3.26774e+08 -1.2048 0 -0.20312 -1.22459 0 0.0679468 -1.04868 0 -0.0224945 -1.05194 0 -0.173509 0 0 0 0 0 0 0 0 0 0 0 0 0 2.17805 0 0 2.17805 0
239 0 0 0 0 0 0 0 2.17805 0 0 2.17805 -3.26774e+08 -1.20596 0 -0.202735 -1.22434 0 0.0684317 -1.02574 0 -0.0240811 -1.0251 0 -0.17513 0 0 0 0 0 0 0 0 0 0 0 0 0 2.17805 0 0 2.17805 0
240 0 0 0 0 0 0 0 2.17805 0 0 2.17805 -3.26774e+08 -1.20735 0 -0.202214 -1.22404 0 0.0690614 -1.00429 0 -0.0260435 -1.00047 0 -0.177045 0 0 0 0 0 0 0 0 0 0 0 0 0 2.17805 0 0 2.17805 0
241 0 0 0 0 0 0 0 2.17805 0 0 2.17805 -3.26774e+08 -1.20904 0 -0.201509 -1.22373 0 0.0698823 -0.984688 0 -0.0283369 -0.978533 0 -0.179261 0 0 0 0 0 0 0 0 0 0 0 0 0 2.17805 0 0 2.17805 0
242 0 0 0 0 0 0 0 2.17805 0 0 2.17805 -3.26774e+08 -1.21107 0 -0.200625 -1.22333 0 0.0708861 -0.967325 0 -0.0309611 -0.959771 0 -0.181822 0 0 0 0 0 0 0 0 0 0 0 0 0 2.17805 0 0 2.17805 0
243 0 0 0 0 0 0 0 2.17805 0 0 2.17805 -3.26774e+08 -1.21357 0 -0.199452 -1.22288 0 0.0721776 -0.952391 0 -0.0339654 -0.944266 0 -0.184797 0 0 0 0 0 0 0 0 0 0 0 0 0 2.17805 0 0 2.17805 0
244 0 0 0 0 0 0 0 2.17805 0 0 2.17805 -3.26774e+08 -1.21669 0 -0.197887 -1.22231 0 0.0738431 -0.939926 0 -0.0374556 -0.931853 0 -0.18829 0 0 0 0 0 0 0 0 0 0 0 0 0 2.17805 0 0 2.17805 0
245 0 0 0 0 0 0 0 2.17805 0 0 2.17805 -3.26774e+08 -1.22043 0 -0.195871 -1.22161 0 0.0759145 -0.92984 0 -0.041561 -0.922156 0 -0.192415 0 0 0 0 0 0 0 0 0 0 0 0 0 2.17805 0 0 2.17805 0
246 0 0 0 0 0 0 0 2.17805 0 0 2.17805 -3.26774e+08 -1.22485 0 -0.193304 -1.2207 0 0.0784524 -0.922224 0 -0.0464144 -0.915222 0 -0.197302 0 0 0 0 0 0 0 0 0 0 0 0 0 2.17805 0 0 2.17805 0
247 0 0 0 0 0 0 0 2.17805 0 0 2.17805 -3.26774e+08 -1.22999 0 -0.190025 -1.21946 0 0.0815598 -0.917008 0 -0.052131 -0.910863 0 -0.203056 0 0 0 0 0 0 0 0 0 0 0 0 0 2.17805 0 0 2.17805 0
248 0 0 0 0 0 0 0 2.17805 0 0 2.17805 -3.26774e+08 -1.23579 0 -0.185938 -1.21781 0 0.0852544 -0.913937 0 -0.0588143 -0.908612 0 -0.20977 0 0 0 0 0 0 0 0 0 0 0 0 0 2.17805 0 0 2.17805 0
249 0 0 0 0 0 0 0 2.17805 0 0 2.17805 -3.26774e+08 -1.24216 0 -0.180938 -1.21564 0 0.0895534 -0.913373 0 -0.0661004 -0.909407 0 -0.217098 0 0 0 0 0 0 0 0 0 0 0 0 0 2.17805 0 0 2.17805 0
250 0 0 0 0 0 0 0 2.17805 0 0 2.17805 -3.26774e+08 -1.249 0 -0.174988 -1.21286 0 0.0943872 -0.9144 0 -0.0734138 -0.911879 0 -0.224443 0 0 0 0 0 0 0 0 0 0 0 0 0 2.17805 0 0 2.17805 0
251 0 0 0 0 0 0 0 2.17805 0 0 2.17805 -3.26774e+08 -1.25621 0 -0.167943 -1.20928 0 0.0997641 -0.916664 0 -0.0797241 -0.916007 0 -0.230773 0 0 0 0 0 0 0 0 0 0 0 0 0 2.17805 0 0 2.17805 0
252 0 0 0 0 0 0 0 2.17805 0 0 2.17805 -3.26774e+08 -1.26341 0 -0.159844 -1.20481 0 0.105551 -0.919271 0 -0.0844169 -0.920701 0 -0.23546 0 0 0 0 0 0 0 0 0 0 0 0 0 2.17805 0 0 2.17805 0
253 0 0 0 0 0 0 0 2.17805 0 0 2.17805 -3.26774e+08 -1.27025 0 -0.150789 -1.19945 0 0.111616 -0.92174 0 -0.0871907 -0.925558 0 -0.238192 0 0 0 0 0 0 0 0 0 0 0 0 0 2.17805 0 0 2.17805 0
254 0 0 0 0 0 0 0 2.17805 0 0 2.17805 -3.26774e+08 -1.2763 0 -0.141106 -1.19339 0 0.117728 -0.923356 0 -0.0882607 -0.929394 0 -0.23919 0 0 0 0 0 0 0 0 0 0 0 0 0 2.17805 0 0 2.17805 0
255 0 0 0 0 0 0 0 2.17805 0 0 2.17805 -3.26774e+08 -1.28102 0 -0.131141 -1.18677 0 0.123784 -0.924125 0 -0.0880214 -0.932156 0 -0.238858 0 0 0 0 0 0 0 0 0 0 0 0 0 2.17805 0 0 2.17805 0
256 0 0 0 0 0 0 0 2.17805 0 0 2.17805 -3.26774e+08 -1.28366 0 -0.121707 -1.17985 0 0.129473 -0.923698 0 -0.0874146 -0.932798 0 -0.23819 0 0 0 0 0 0 0 0 0 0 0 0 0 2.17805 0 0 2.17805 0
257 0 0 0 0 0 0 0 2.17805 0 0 2.17805 -3.26774e+08 -1.28317 0 -0.113963 -1.17276 0 0.134389 -0.92297 0 -0.0870321 -0.932667 0 -0.23777 0 0 0 0 0 0 0 0 0 0 0 0 0 2.17805 0 0 2.17805 0
258 0 0 0 0 0 0 0 2.17805 0 0 2.17805 -3.26774e+08 -1.27877 0 -0.109089 -1.16558 0 0.138007 -0.922 0 -0.0873223 -0.931484 0 -0.238074 0 0 0 0 0 0 0 0 0 0 0 0 0 2.17805 0 0 2.17805 0
259 0 0 0 0 0 0 0 2.17805 0 0 2.17805 -3.26774e+08 -1.26997 0 -0.107668 -1.1581 0 0.140029 -0.921099 0 -0.0880188 -0.929799 0 -0.238818 0 0 0 0 0 0 0 0 0 0 0 0 0 2.17805 0 0 2.17805 0
260 0 0 0 0 0 0 0 2.17805 0 0 2.17805 -3.26774e+08 -1.25648 0 -0.109772 -1.1499 0 0.140246 -0.920508 0 -0.0887175 -0.92827 0 -0.239568 0 0 0 0 0 0 0 0 0 0 0 0 0 2.17805 0 0 2.17805 0
261 0 0 0 0 0 0 0 2.17805 0 0 2.17805 -3.26774e+08 -1.23829 0 -0.114873 -1.14046 0 0.1387 -0.920254 0 -0.0891603 -0.927229 0 -0.240049 0 0 0 0 0 0 0 0 0 0 0 0 0 2.17805 0 0 2.17805 0
262 0 0 0 0 0 0 0 2.17805 0 0 2.17805 -3.26774e+08 -1.21603 0 -0.121891 -1.12937 0 0.135714 -0.920222 0 -0.0892575 -0.926689 0 -0.240169 0 0 0 0 0 0 0 0 0 0 0 0 0 2.17805 0 0 2.17805 0
263 0 0 0 0 0 0 0 2.17805 0 0 2.17805 -3.26774e+08 -1.19078 0 -0.129379 -1.11632 0 0.132012 -0.920296 0 -0.0890227 -0.926563 0 -0.239943 0 0 0 0 0 0 0 0 0 0 0 0 0 2.17805 0 0 2.17805 0
264 0 0 0 0 0 0 0 2.17805 0 0 2.17805 -3.26774e+08 -1.16383 0 -0.136078 -1.10131 0 0.128422 -0.920379 0 -0.088584 -0.926697 0 -0.239502 0 0 0 0 0 0 0 0 0 0 0 0 0 2.17805 0 0 2.17805 0
265 0 0 0 0 0 0 0 2.17805 0 0 2.17805 -3.26774e+08 -1.13607 0 -0.141242 -1.08457 0 0.125623 -0.920388 0 -0.0881065 -0.92693 0 -0.239015 0 0 0 0 0 0 0 0 0 0 0 0 0 2.17805 0 0 2.17805 0
266 0 0 0 0 0 0 0 2.17805 0 0 2.17805 -3.26774e+08 -1.10833 0 -0.144463 -1.06653 0 0.124092 -0.920309 0 -0.0877199 -0.927198 0 -0.238613 0 0 0 0 0 0 0 0 0 0 0 0 0 2.17805 0 0 2.17805 0
267 0 0 0 0 0 0 0 2.17805 0 0 2.17805 -3.26774e+08 -1.08112 0 -0.145659 -1.0477 0 0.124067 -0.920203 0 -0.0874825 -0.92754 0 -0.238354 0 0 0 0 0 0 0 0 0 0 0 0 0 2.17805 0 0 2.17805 0
268 0 0 0 0 0 0 0 2.17805 0 0 2.17805 -3.26774e+08 -1.05453 0 -0.145077 -1.02856 0 0.125468 -0.920137 0 -0.0873785 -0.927995 0 -0.238224 0 0 0 0 0 0 0 0 0 0 0 0 0 2.17805 0 0 2.17805 0
269 0 0 0 0 0 0 0 2.17805 0 0 2.17805 -3.26774e+08 -1.02855 0 -0.143046 -1.00948 0 0.128073 -0.920149 0 -0.0873495 -0.928573 0 -0.238164 0 0 0 0 0 0 0 0 0 0 0 0 0 2.17805 0 0 2.17805 0
270 0 0 0 0 0 0 0 2.17805 0 0 2.17805 -3.26774e+08 -1.00316 0 -0.139923 -0.990685 0 0.131579 -0.920223 0 -0.0873423 -0.929198 0 -0.238125 0 0 0 0 0 0 0 0 0 0 0 0 0 2.17805 0 0 2.17805 0
271 0 0 0 0 0 0 0 2.17805 0 0 2.17805 -3.26774e+08 -0.97844 0 -0.136088 -0.972281 0 0.135631 -0.920353 0 -0.0873159 -0.929839 0 -0.238068 0 0 0 0 0 0 0 0 0 0 0 0 0 2.17805 0 0 2.17805 0
272 0 0 0 0 0 0 0 2.17805 0 0 2.17805 -3.26774e+08 -0.95437 0 -0.131945 -0.954259 0 0.139843 -0.920522 0 -0.0872434 -0.930462 0 -0.237966 0 0 0 0 0 0 0 0 0 0 0 0 0 2.17805 0 0 2.17805 0
273 0 0 0 0 0 0 0 2.17805 0 0 2.17805 -3.26774e+08 -0.930819 0 -0.127911 -0.936574 0 0.143816 -0.9207 0 -0.0871188 -0.931034 0 -0.237815 0 0 0 0 0 0 0 0 0 0 0 0 0 2.17805 0 0 2.17805 0
274 0 0 0 0 0 0 0 2.17805 0 0 2.17805 -3.26774e+08 -0.907719 0 -0.124326 -0.919173 0 0.147221 -0.920896 0 -0.0869483 -0.931623 0 -0.237617 0 0 0 0 0 0 0 0 0 0 0 0 0 2.17805 0 0 2.17805 0
275 0 0 0 0 0 0 0 2.17805 0 0 2.17805 -3.26774e+08 -0.884939 0 -0.121475 -0.902008 0 0.149777 -0.921152 0 -0.0867454 -0.932353 0 -0.237379 0 0 0 0 0 0 0 0 0 0 0 0 0 2.17805 0 0 2.17805 0
276 0 0 0 0 0 0 0 2.17805 0 0 2.17805 -3.26774e+08 -0.862231 0 -0.119615 -0.885039 0 0.151215 -0.921459 0 -0.0865137 -0.933235 0 -0.237104 0 0 0 0 0 0 0 0 0 0 0 0 0 2.17805 0 0 2.17805 0
277 0 0 0 0 0 0 0 2.17805 0 0 2.17805 -3.26774e+08 -0.839464 0 -0.118866 -0.868243 0 0.151394 -0.921801 0 -0.0862424 -0.934254 0 -0.236778 0 0 0 0 0 0 0 0 0 0 0 0 0 2.17805 0 0 2.17805 0
278 0 0 0 0 0 0 0 2.17805 0 0 2.17805 -3.26774e+08 -0.816725 0 -0.119194 -0.85163 0 0.150343 -0.922161 0 -0.085916 -0.935402 0 -0.236385 0 0 0 0 0 0 0 0 0 0 0 0 0 2.17805 0 0 2.17805 0
279 0 0 0 0 0 0 0 2.17805 0 0 2.17805 -3.26774e+08 -0.794253 0 -0.120481 -0.835258 0 0.148197 -0.922581 0 -0.0855077 -0.936766 0 -0.23589 0 0 0 0 0 0 0 0 0 0 0 0 0 2.17805 0 0 2.17805 0
280 0 0 0 0 0 0 0 2.17805 0 0 2.17805 -3.26774e+08 -0.772421 0 -0.122564 -0.819243 0 0.145161 -0.923128 0 -0.0849749 -0.938463 0 -0.235245 0 0 0 0 0 0 0 0 0 0 0 0 0 2.17805 0 0 2.17805 0
281 0 0 0 0 0 0 0 2.17805 0 0 2.17805 -3.26774e+08 -0.751744 0 -0.125277 -0.803751 0 0.141489 -0.923845 0 -0.0842846 -0.940528 0 -0.23441 0 0 0 0 0 0 0 0 0 0 0 0 0 2.17805 0 0 2.17805 0
282 0 0 0 0 0 0 0 2.17805 0 0 2.17805 -3.26774e+08 -0.732765 0 -0.128502 -0.788981 0 0.137409 -0.92477 0 -0.0834371 -0.942999 0 -0.233383 0 0 0 0 0 0 0 0 0 0 0 0 0 2.17805 0 0 2.17805 0
283 0 0 0 0 0 0 0 2.17805 0 0 2.17805 -3.26774e+08 -0.715937 0 -0.132183 -0.775144 0 0.133078 -0.92595 0 -0.0824398 -0.945933 0 -0.232162 0 0 0 0 0 0 0 0 0 0 0 0 0 2.17805 0 0 2.17805 0
284 0 0 0 0 0 0 0 2.17805 0 0 2.17805 -3.26774e+08 -0.701588 0 -0.136335 -0.762434 0 0.128555 -0.927394 0 -0.081288 -0.949324 0 -0.230738 0 0 0 0 0 0 0 0 0 0 0 0 0 2.17805 0 0 2.17805 0
285 0 0 0 0 0 0 0 2.17805 0 0 2.17805 -3.26774e+08 -0.689796 0 -0.141053 -0.751001 0 0.123754 -0.92907 0 -0.0799822 -0.953121 0 -0.229105 0 0 0 0 0 0 0 0 0 0 0 0 0 2.17805 0 0 2.17805 0
286 0 0 0 0 0 0 0 2.17805 0 0 2.17805 -3.26774e+08 -0.680438 0 -0.146473 -0.740949 0 0.118494 -0.930933 0 -0.0785202 -0.957288 0 -0.227253 0 0 0 0 0 0 0 0 0 0 0 0 0 2.17805 0 0 2.17805 0
287 0 0 0 0 0 0 0 2.17805 0 0 2.17805 -3.26774e+08 -0.673362 0 -0.152732 -0.732339 0 0.11258 -0.932953 0 -0.0768824 -0.96184 0 -0.225145 0 0 0 0 0 0 0 0 0 0 0 0 0 2.17805 0 0 2.17805 0
288 0 0 0 0 0 0 0 2.17805 0 0 2.17805 -3.26774e+08 -0.668487 0 -0.159938 -0.725214 0 0.105864 -0.935114 0 -0.0750199 -0.966822 0 -0.222704 0 0 0 0 0 0 0 0 0 0 0 0 0 2.17805 0 0 2.17805 0
289 0 0 0 0 0 0 0 2.17805 0 0 2.17805 -3.26774e+08 -0.665571 0 -0.168132 -0.719616 0 0.0982292 -0.937401 0 -0.0728556 -0.972276 0 -0.219824 0 0 0 0 0 0 0 0 0 0 0 0 0 2.17805 0 0 2.17805 0
290 0 0 0 0 0 0 0 2.17805 0 0 2.17805 -3.26774e+08 -0.664356 0 -0.177414 -0.715999 0 0.0894232 -0.939844 0 -0.070306 -0.978322 0 -0.216373 0 0 0 0 0 0 0 0 0 0 0 0 0 2.17805 0 0 2.17805 0
291 0 0 0 0 0 0 0 2.17805 0 0 2.17805 -3.26774e+08 -0.66328 0 -0.187024 -0.714089 0 0.0799727 -0.942466 0 -0.0672501 -0.985092 0 -0.212161 0 0 0 0 0 0 0 0 0 0 0 0 0 2.17805 0 0 2.17805 0
292 0 0 0 0 0 0 0 2.17805 0 0 2.17805 -3.26774e+08 -0.662942 0 -0.195926 -0.713894 0 0.0710437 -0.94522 0 -0.0635605 -0.992603 0 -0.206986 0 0 0 0 0 0 0 0 0 0 0 0 0 2.17805 0 0 2.17805 0
293 0 0 0 0 0 0 0 2.17805 0 0 2.17805 -3.26774e+08 -0.663128 0 -0.202952 -0.714444 0 0.0639479 -0.947948 0 -0.0590855 -1.00071 0 -0.20062 0 0 0 0 0 0 0 0 0 0 0 0 0 2.17805 0 0 2.17805 0
294 0 0 0 0 0 0 0 2.17805 0 0 2.17805 -3.26774e+08 -0.663909 0 -0.207651 -0.715227 0 0.0592486 -0.950399 0 -0.0537425 -1.00907 0 -0.192933 0 0 0 0 0 0 0 0 0 0 0 0 0 2.17805 0 0 2.17805 0
295 0 0 0 0 0 0 0 2.17805 0 0 2.17805 -3.26774e+08 -0.664596 0 -0.209929 -0.715488 0 0.0570521 -0.952286 0 -0.0475641 -1.01716 0 -0.183975 0 0 0 0 0 0 0 0 0 0 0 0 0 2.17805 0 0 2.17805 0
296 0 0 0 0 0 0 0 2.17805 0 0 2.17805 -3.26774e+08 -0.665356 0 -0.210312 -0.715089 0 0.0568876 -0.953268 0 -0.0407482 -1.02423 0 -0.17409 0 0 0 0 0 0 0 0 0 0 0 0 0 2.17805 0 0 2.17805 0
297 0 0 0 0 0 0 0 2.17805 0 0 2.17805 -3.26774e+08 -0.665773 0 -0.209472 -0.713696 0 0.0580576 -0.952933 0 -0.033669 -1.02938 0 -0.163948 0 0 0 0 0 0 0 0 0 0 0 0 0 2.17805 0 0 2.17805 0
298 0 0 0 0 0 0 0 2.17805 0 0 2.17805 -3.26774e+08 -0.666255 0 -0.208644 -0.712012 0 0.0592652 -0.950782 0 -0.0269483 -1.03153 0 -0.154603 0 0 0 0 0 0 0 0 0 0 0 0 0 2.17805 0 0 2.17805 0
299 0 0 0 0 0 0 0 2.17805 0 0 2.17805 -3.26774e+08 -0.665591 0 -0.20851 -0.710276 0 0.0595799 -0.946366 0 -0.0212313 -1.02983 0 -0.14713 0 0 0 0 0 0 0 0 0 0 0 0 0 2.17805 0 0 2.17805 0
300 0 0 0 0 0 0 0 2.17805 0 0 2.17805 -3.26774e+08 -0.664302 0 -0.209136 -0.709177 0 0.0589219 -0.939191 0 -0.017159 -1.02345 0 -0.142523 0 0 0 0 0 0 0 0 0 0 0 0 0 2.17805 0 0 2.17805 0
301 0 0 0 0 0 0 0 2.17805 0 0 2.17805 -3.26774e+08 -0.663115 0 -0.210022 -0.708684 0 0.0579191 -0.928818 0 -0.0151313 -1.01188 0 -0.141291 0 0 0 0 0 0 0 0 0 0 0 0 0 2.17805 0 0 2.17805 0
302 0 0 0 0 0 0 0 2.17805 0 0 2.17805 -3.26774e+08 -0.662577 0 -0.210723 -0.708642 0 0.0571328 -0.914966 0 -0.015209 -0.994971 0 -0.143331 0 0 0 0 0 0 0 0 0 0 0 0 0 2.17805 0 0 2.17805 0
303 0 0 0 0 0 0 0 2.17805 0 0 2.17805 -3.26774e+08 -0.662936 0 -0.210961 -0.70882 0 0.0569265 -0.897592 0 -0.0170978 -0.973084 0 -0.14793 0 0 0 0 0 0 0 0 0 0 0 0 0 2.17805 0 0 2.17805 0
304 0 0 0 0 0 0 0 2.17805 0 0 2.17805 -3.26774e+08 -0.66409 0 -0.21071 -0.709072 0 0.0573306 -0.876959 0 -0.020244 -0.947032 0 -0.154057 0 0 0 0 0 0 0 0 0 0 0 0 0 2.17805 0 0 2.17805 0
305 0 0 0 0 0 0 0 2.17805 0 0 2.17805 -3.26774e+08 -0.665718 0 -0.210078 -0.709267 0 0.0581983 -0.85354 0 -0.0239602 -0.917849 0 -0.160636 0 0 0 0 0 0 0 0 0 0 0 0 0 2.17805 0 0 2.17805 0
306 0 0 0 0 0 0 0 2.17805 0 0 2.17805 -3.26774e+08 -0.667508 0 -0.209246 -0.709329 0 0.0593053 -0.827881 0 -0.0276536 -0.886489 0 -0.16687 0 0 0 0 0 0 0 0 0 0 0 0 0 2.17805 0 0 2.17805 0
307 0 0 0 0 0 0 0 2.17805 0 0 2.17805 -3.26774e+08 -0.669158 0 -0.208401 -0.709188 0 0.0604234 -0.800555 0 -0.0308616 -0.853767 0 -0.172228 0 0 0 0 0 0 0 0 0 0 0 0 0 2.17805 0 0 2.17805 0
308 0 0 0 0 0 0 0 2.17805 0 0 2.17805 -3.26774e+08 -0.670482 0 -0.207663 -0.708824 0 0.0614071 -0.772011 0 -0.0333441 -0.820113 0 -0.17653 0 0 0 0 0 0 0 0 0 0 0 0 0 2.17805 0 0 2.17805 0
309 0 0 0 0 0 0 0 2.17805 0 0 2.17805 -3.26774e+08 -0.67149 0 -0.207074 -0.708244 0 0.0622174 -0.742486 0 -0.0350931 -0.785562 0 -0.179871 0 0 0 0 0 0 0 0 0 0 0 0 0 2.17805 0 0 2.17805 0
310 0 0 0 0 0 0 0 2.17805 0 0 2.17805 -3.26774e+08 -0.672304 0 -0.206613 -0.707479 0 0.0628897 -0.712229 0 -0.0362152 -0.750174 0 -0.182422 0 0 0 0 0 0 0 0 0 0 0 0 0 2.17805 0 0 2.17805 0
311 0 0 0 0 0 0 0 2.17805 0 0 2.17805 -3.26774e+08 -0.67309 0 -0.206196 -0.706601 0 0.0635182 -0.681436 0 -0.0368987 -0.71409 0 -0.184377 0 0 0 0 0 0 0 0 0 0 0 0 0 2.17805 0 0 2.17805 0
312 0 0 0 0 0 0 0 2.17805 0 0 2.17805 -3.26774e+08 -0.674003 0 -0.20574 -0.705687 0 0.0641955 -0.650286 0 -0.0373628 -0.677505 0 -0.18594 0 0 0 0 0 0 0 0 0 0 0 0 0 2.17805 0 0 2.17805 0
313 0 0 0 0 0 0 0 2.17805 0 0 2.17805 -3.26774e+08 -0.675124 0 -0.205191 -0.704799 0 0.0649724 -0.618932 0 -0.0378206 -0.640614 0 -0.187306 0 0 0 0 0 0 0 0 0 0 0 0 0 2.17805 0 0 2.17805 0
314 0 0 0 0 0 0 0 2.17805 0 0 2.17805 -3.26774e+08 -0.676517 0 -0.204532 -0.703989 0 0.0658643 -0.587601 0 -0.0384266 -0.603741 0 -0.188612 0 0 0 0 0 0 0 0 0 0 0 0 0 2.17805 0 0 2.17805 0
315 0 0 0 0 0 0 0 2.17805 0 0 2.17805 -3.26774e+08 -0.678213 0 -0.203762 -0.703301 0 0.0668655 -0.556628 0 -0.0392743 -0.567361 0 -0.189942 0 0 0 0 0 0 0 0 0 0 0 0 0 2.17805 0 0 2.17805 0
316 0 0 0 0 0 0 0 2.17805 0 0 2.17805 -3.26774e+08 -0.680211 0 -0.202873 -0.702756 0 0.0679787 -0.52642 0 -0.0404063 -0.532039 0 -0.191352 0 0 0 0 0 0 0 0 0 0 0 0 0 2.17805 0 0 2.17805 0
317 0 0 0 0 0 0 0 2.17805 0 0 2.17805 -3.26774e+08 -0.682527 0 -0.201848 -0.702308 0 0.0692191 -0.497467 0 -0.0418177 -0.498459 0 -0.192864 0 0 0 0 0 0 0 0 0 0 0 0 0 2.17805 0 0 2.17805 0
318 0 0 0 0 0 0 0 2.17805 0 0 2.17805 -3.26774e+08 -0.685171 0 -0.200671 -0.701883 0 0.070603 -0.470327 0 -0.0434962 -0.467397 0 -0.194518 0 0 0 0 0 0 0 0 0 0 0 0 0 2.17805 0 0 2.17805 0
319 0 0 0 0 0 0 0 2.17805 0 0 2.17805 -3.26774e+08 -0.688103 0 -0.199307 -0.701432 0 0.0721544 -0.445539 0 -0.0454542 -0.439571 0 -0.196386 0 0 0 0 0 0 0 0 0 0 0 0 0 2.17805 0 0 2.17805 0
320 0 0 0 0 0 0 0 2.17805 0 0 2.17805 -3.26774e+08 -0.691322 0 -0.197701 -0.700901 0 0.0739182 -0.423539 0 -0.0477337 -0.415498 0 -0.19857 0 0 0 0 0 0 0 0 0 0 0 0 0 2.17805 0 0 2.17805 0
321 0 0 0 0 0 0 0 2.17805 0 0 2.17805 -3.26774e+08 -0.694865 0 -0.19578 -0.700219 0 0.075956 -0.404614 0 -0.0504221 -0.395428 0 -0.201192 0 0 0 0 0 0 0 0 0 0 0 0 0 2.17805 0 0 2.17805 0
322 0 0 0 0 0 0 0 2.17805 0 0 2.17805 -3.26774e+08 -0.698775 0 -0.193462 -0.699319 0 0.0783256 -0.388925 0 -0.0536526 -0.379429 0 -0.204404 0 0 0 0 0 0 0 0 0 0 0 0 0 2.17805 0 0 2.17805 0
323 0 0 0 0 0 0 0 2.17805 0 0 2.17805 -3.26774e+08 -0.703136 0 -0.190662 -0.698153 0 0.0810811 -0.376508 0 -0.0575861 -0.36742 0 -0.208362 0 0 0 0 0 0 0 0 0 0 0 0 0 2.17805 0 0 2.17805 0
324 0 0 0 0 0 0 0 2.17805 0 0 2.17805 -3.26774e+08 -0.708064 0 -0.187264 -0.696678 0 0.0842861 -0.367252 0 -0.0623484 -0.359135 0 -0.21318 0 0 0 0 0 0 0 0 0 0 0 0 0 2.17805 0 0 2.17805 0
325 0 0 0 0 0 0 0 2.17805 0 0 2.17805 -3.26774e+08 -0.71362 0 -0.183152 -0.694848 0 0.0879875 -0.360594 0 -0.0679965 -0.353473 0 -0.218879 0 0 0 0 0 0 0 0 0 0 0 0 0 2.17805 0 0 2.17805 0
326 0 0 0 0 0 0 0 2.17805 0 0 2.17805 -3.26774e+08 -0.719756 0 -0.178216 -0.692572 0 0.0922095 -0.356028 0 -0.0739146 -0.34928 0 -0.224814 0 0 0 0 0 0 0 0 0 0 0 0 0 2.17805 0 0 2.17805 0
327 0 0 0 0 0 0 0 2.17805 0 0 2.17805 -3.26774e+08 -0.726341 0 -0.172351 -0.689721 0 0.0969585 -0.354065 0 -0.0792316 -0.348443 0 -0.230177 0 0 0 0 0 0 0 0 0 0 0 0 0 2.17805 0 0 2.17805 0
328 0 0 0 0 0 0 0 2.17805 0 0 2.17805 -3.26774e+08 -0.733195 0 -0.165486 -0.686163 0 0.102203 -0.353758 0 -0.083351 -0.349678 0 -0.234346 0 0 0 0 0 0 0 0 0 0 0 0 0 2.17805 0 0 2.17805 0
329 0 0 0 0 0 0 0 2.17805 0 0 2.17805 -3.26774e+08 -0.740083 0 -0.157598 -0.681813 0 0.107871 -0.35458 0 -0.0859179 -0.352728 0 -0.236957 0 0 0 0 0 0 0 0 0 0 0 0 0 2.17805 0 0 2.17805 0
330 0 0 0 0 0 0 0 2.17805 0 0 2.17805 -3.26774e+08 -0.746717 0 -0.148738 -0.676665 0 0.113867 -0.355691 0 -0.0869158 -0.356233 0 -0.237965 0 0 0 0 0 0 0 0 0 0 0 0 0 2.17805 0 0 2.17805 0
331 0 0 0 0 0 0 0 2.17805 0 0 2.17805 -3.26774e+08 -0.752686 0 -0.139115 -0.670794 0 0.120043 -0.3569 0 -0.0866377 -0.360178 0 -0.237652 0 0 0 0 0 0 0 0 0 0 0 0 0 2.17805 0 0 2.17805 0
332 0 0 0 0 0 0 0 2.17805 0 0 2.17805 -3.26774e+08 -0.757349 0 -0.129231 -0.664335 0 0.126146 -0.35778 0 -0.0857051 -0.363603 0 -0.236643 0 0 0 0 0 0 0 0 0 0 0 0 0 2.17805 0 0 2.17805 0
333 0 0 0 0 0 0 0 2.17805 0 0 2.17805 -3.26774e+08 -0.759818 0 -0.119952 -0.657465 0 0.131827 -0.358193 0 -0.0849897 -0.366175 0 -0.235829 0 0 0 0 0 0 0 0 0 0 0 0 0 2.17805 0 0 2.17805 0
334 0 0 0 0 0 0 0 2.17805 0 0 2.17805 -3.26774e+08 -0.759101 0 -0.112422 -0.650314 0 0.136645 -0.357496 0 -0.0850549 -0.3658 0 -0.235876 0 0 0 0 0 0 0 0 0 0 0 0 0 2.17805 0 0 2.17805 0
335 0 0 0 0 0 0 0 2.17805 0 0 2.17805 -3.26774e+08 -0.754306 0 -0.10774 -0.642833 0 0.140136 -0.35691 0 -0.0855644 -0.36494 0 -0.236401 0 0 0 0 0 0 0 0 0 0 0 0 0 2.17805 0 0 2.17805 0
336 0 0 0 0 0 0 0 2.17805 0 0 2.17805 -3.26774e+08 -0.744828 0 -0.106582 -0.634775 0 0.141928 -0.35661 0 -0.0862688 -0.364065 0 -0.237135 0 0 0 0 0 0 0 0 0 0 0 0 0 2.17805 0 0 2.17805 0
337 0 0 0 0 0 0 0 2.17805 0 0 2.17805 -3.26774e+08 -0.730405 0 -0.108996 -0.625761 0 0.141839 -0.356635 0 -0.0868902 -0.363528 0 -0.237783 0 0 0 0 0 0 0 0 0 0 0 0 0 2.17805 0 0 2.17805 0
338 0 0 0 0 0 0 0 2.17805 0 0 2.17805 -3.26774e+08 -0.71127 0 -0.114283 -0.615331 0 0.140009 -0.356954 0 -0.0872548 -0.363501 0 -0.238163 0 0 0 0 0 0 0 0 0 0 0 0 0 2.17805 0 0 2.17805 0
339 0 0 0 0 0 0 0 2.17805 0 0 2.17805 -3.26774e+08 -0.688244 0 -0.12114 -0.603049 0 0.13695 -0.357453 0 -0.0873003 -0.363937 0 -0.238211 0 0 0 0 0 0 0 0 0 0 0 0 0 2.17805 0 0 2.17805 0
340 0 0 0 0 0 0 0 2.17805 0 0 2.17805 -3.26774e+08 -0.66246 0 -0.128172 -0.588676 0 0.13341 -0.358013 0 -0.0870601 -0.36468 0 -0.237963 0 0 0 0 0 0 0 0 0 0 0 0 0 2.17805 0 0 2.17805 0
341 0 0 0 0 0 0 0 2.17805 0 0 2.17805 -3.26774e+08 -0.635036 0 -0.13424 -0.572264 0 0.1302 -0.358542 0 -0.0866306 -0.365568 0 -0.237517 0 0 0 0 0 0 0 0 0 0 0 0 0 2.17805 0 0 2.17805 0
342 0 0 0 0 0 0 0 2.17805 0 0 2.17805 -3.26774e+08 -0.606904 0 -0.138581 -0.554142 0 0.128036 -0.358954 0 -0.0861342 -0.366415 0 -0.237 0 0 0 0 0 0 0 0 0 0 0 0 0 2.17805 0 0 2.17805 0
343 0 0 0 0 0 0 0 2.17805 0 0 2.17805 -3.26774e+08 -0.578716 0 -0.140843 -0.534783 0 0.127371 -0.359226 0 -0.0856626 -0.367135 0 -0.236505 0 0 0 0 0 0 0 0 0 0 0 0 0 2.17805 0 0 2.17805 0
344 0 0 0 0 0 0 0 2.17805 0 0 2.17805 -3.26774e+08 -0.550851 0 -0.14102 -0.514677 0 0.128351 -0.359386 0 -0.0852561 -0.367742 0 -0.236075 0 0 0 0 0 0 0 0 0 0 0 0 0 2.17805 0 0 2.17805 0
345 0 0 0 0 0 0 0 2.17805 0 0 2.17805 -3.26774e+08 -0.523439 0 -0.139368 -0.494266 0 0.13085 -0.359487 0 -0.0849092 -0.368299 0 -0.235702 0 0 0 0 0 0 0 0 0 0 0 0 0 2.17805 0 0 2.17805 0
346 0 0 0 0 0 0 0 2.17805 0 0 2.17805 -3.26774e+08 -0.496445 0 -0.136292 -0.473878 0 0.134557 -0.359613 0 -0.0845776 -0.368944 0 -0.235339 0 0 0 0 0 0 0 0 0 0 0 0 0 2.17805 0 0 2.17805 0
347 0 0 0 0 0 0 0 2.17805 0 0 2.17805 -3.26774e+08 -0.469894 0 -0.132202 -0.453671 0 0.139102 -0.359822 0 -0.0842135 -0.369778 0 -0.234935 0 0 0 0 0 0 0 0 0 0 0 0 0 2.17805 0 0 2.17805 0
348 0 0 0 0 0 0 0 2.17805 0 0 2.17805 -3.26774e+08 -0.443805 0 -0.127515 -0.433646 0 0.144084 -0.36013 0 -0.0837852 -0.370837 0 -0.234455 0 0 0 0 0 0 0 0 0 0 0 0 0 2.17805 0 0 2.17805 0
349 0 0 0 0 0 0 0 2.17805 0 0 2.17805 -3.26774e+08 -0.418003 0 -0.12272 -0.413719 0 0.149035 -0.360545 0 -0.0832777 -0.372142 0 -0.233882 0 0 0 0 0 0 0 0 0 0 0 0 0 2.17805 0 0 2.17805 0
350 0 0 0 0 0 0 0 2.17805 0 0 2.17805 -3.26774e+08 -0.392145 0 -0.118312 -0.393789 0 0.153471 -0.361069 0 -0.0826969 -0.373704 0 -0.233218 0 0 0 0 0 0 0 0 0 0 0 0 0 2.17805 0 0 2.17805 0
351 0 0 0 0 0 0 0 2.17805 0 0 2.17805 -3.26774e+08 -0.365942 0 -0.114678 -0.373783 0 0.156997 -0.361713 0 -0.0820434 -0.375562 0 -0.232457 0 0 0 0 0 0 0 0 0 0 0 0 0 2.17805 0 0 2.17805 0
352 0 0 0 0 0 0 0 2.17805 0 0 2.17805 -3.26774e+08 -0.339228 0 -0.112085 -0.353651 0 0.15932 -0.36249 0 -0.0813042 -0.377772 0 -0.231579 0 0 0 0 0 0 0 0 0 0 0 0 0 2.17805 0 0 2.17805 0
353 0 0 0 0 0 0 0 2.17805 0 0 2.17805 -3.26774e+08 -0.311892 0 -0.110708 -0.333357 0 0.160231 -0.36339 0 -0.080461 -0.380345 0 -0.230556 0 0 0 0 0 0 0 0 0 0 0 0 0 2.17805 0 0 2.17805 0
354 0 0 0 0 0 0 0 2.17805 0 0 2.17805 -3.26774e+08 -0.283995 0 -0.110591 -0.312905 0 0.159655 -0.364417 0 -0.0794732 -0.383299 0 -0.229338 0 0 0 0 0 0 0 0 0 0 0 0 0 2.17805 0 0 2.17805 0
355 0 0 0 0 0 0 0 2.17805 0 0 2.17805 -3.26774e+08 -0.255872 0 -0.111632 -0.292371 0 0.157695 -0.365594 0 -0.0782855 -0.386682 0 -0.227856 0 0 0 0 0 0 0 0 0 0 0 0 0 2.17805 0 0 2.17805 0
356 0 0 0 0 0 0 0 2.17805 0 0 2.17805 -3.26774e+08 -0.228099 0 -0.11363 -0.271909 0 0.154604 -0.366942 0 -0.0768461 -0.390558 0 -0.226039 0 0 0 0 0 0 0 0 0 0 0 0 0 2.17805 0 0 2.17805 0
357 0 0 0 0 0 0 0 2.17805 0 0 2.17805 -3.26774e+08 -0.201357 0 -0.116403 -0.251734 0 0.150676 -0.368469 0 -0.0751025 -0.39498 0 -0.223808 0 0 0 0 0 0 0 0 0 0 0 0 0 2.17805 0 0 2.17805 0
358 0 0 0 0 0 0 0 2.17805 0 0 2.17805 -3.26774e+08 -0.176219 0 -0.119846 -0.232119 0 0.146131 -0.37016 0 -0.0730164 -0.399943 0 -0.221101 0 0 0 0 0 0 0 0 0 0 0 0 0 2.17805 0 0 2.17805 0
359 0 0 0 0 0 0 0 2.17805 0 0 2.17805 -3.26774e+08 -0.153151 0 -0.123918 -0.213385 0 0.141112 -0.371978 0 -0.0705807 -0.405396 0 -0.217888 0 0 0 0 0 0 0 0 0 0 0 0 0 2.17805 0 0 2.17805 0
360 0 0 0 0 0 0 0 2.17805 0 0 2.17805 -3.26774e+08 -0.132539 0 -0.128628 -0.195868 0 0.135679 -0.373857 0 -0.067812 -0.411225 0 -0.214167 0 0 0 0 0 0 0 0 0 0 0 0 0 2.17805 0 0 2.17805 0
361 0 0 0 0 0 0 0 2.17805 0 0 2.17805 -3.26774e+08 -0.114581 0 -0.134062 -0.179883 0 0.129765 -0.37573 0 -0.0647378 -0.417292 0 -0.209957 0 0 0 0 0 0 0 0 0 0 0 0 0 2.17805 0 0 2.17805 0
362 0 0 0 0 0 0 0 2.17805 0 0 2.17805 -3.26774e+08 -0.0994343 0 -0.140368 -0.165715 0 0.123215 -0.377554 0 -0.0613927 -0.423483 0 -0.205291 0 0 0 0 0 0 0 0 0 0 0 0 0 2.17805 0 0 2.17805 0
363 0 0 0 0 0 0 0 2.17805 0 0 2.17805 -3.26774e+08 -0.0873887 0 -0.147697 -0.153625 0 0.115897 -0.379328 0 -0.0578107 -0.429741 0 -0.2002 0 0 0 0 0 0 0 0 0 0 0 0 0 2.17805 0 0 2.17805 0
364 0 0 0 0 0 0 0 2.17805 0 0 2.17805 -3.26774e+08 -0.0788324 0 -0.156151 -0.143852 0 0.107745 -0.381057 0 -0.0540255 -0.436038 0 -0.194714 0 0 0 0 0 0 0 0 0 0 0 0 0 2.17805 0 0 2.17805 0
365 0 0 0 0 0 0 0 2.17805 0 0 2.17805 -3.26774e+08 -0.0741326 0 -0.165758 -0.13654 0 0.0987686 -0.382738 0 -0.0500515 -0.442361 0 -0.188836 0 0 0 0 0 0 0 0 0 0 0 0 0 2.17805 0 0 2.17805 0
366 0 0 0 0 0 0 0 2.17805 0 0 2.17805 -3.26774e+08 -0.0722306 0 -0.176248 -0.132025 0 0.0888817 -0.384363 0 -0.0458675 -0.448699 0 -0.182532 0 0 0 0 0 0 0 0 0 0 0 0 0 2.17805 0 0 2.17805 0
367 0 0 0 0 0 0 0 2.17805 0 0 2.17805 -3.26774e+08 -0.0721614 0 -0.186735 -0.130144 0 0.0787962 -0.385878 0 -0.0414133 -0.455002 0 -0.175719 0 0 0 0 0 0 0 0 0 0 0 0 0 2.17805 0 0 2.17805 0
368 0 0 0 0 0 0 0 2.17805 0 0 2.17805 -3.26774e+08 -0.0738069 0 -0.195824 -0.130097 0 0.0700718 -0.387155 0 -0.0366036 -0.461174 0 -0.168275 0 0 0 0 0 0 0 0 0 0 0 0 0 2.17805 0 0 2.17805 0
369 0 0 0 0 0 0 0 2.17805 0 0 2.17805 -3.26774e+08 -0.0764887 0 -0.202686 -0.130943 0 0.0635911 -0.387957 0 -0.0313723 -0.466956 0 -0.160117 0 0 0 0 0 0 0 0 0 0 0 0 0 2.17805 0 0 2.17805 0
370 0 0 0 0 0 0 0 2.17805 0 0 2.17805 -3.26774e+08 -0.079328 0 -0.206935 -0.131827 0 0.0597347 -0.387863 0 -0.0258263 -0.471692 0 -0.15148 0 0 0 0 0 0 0 0 0 0 0 0 0 2.17805 0 0 2.17805 0
371 0 0 0 0 0 0 0 2.17805 0 0 2.17805 -3.26774e+08 -0.081476 0 -0.208795 -0.132026 0 0.0582511 -0.386291 0 -0.020328 -0.474366 0 -0.143043 0 0 0 0 0 0 0 0 0 0 0 0 0 2.17805 0 0 2.17805 0
372 0 0 0 0 0 0 0 2.17805 0 0 2.17805 -3.26774e+08 -0.0827164 0 -0.20881 -0.131234 0 0.058613 -0.382607 0 -0.0154792 -0.473841 0 -0.135864 0 0 0 0 0 0 0 0 0 0 0 0 0 2.17805 0 0 2.17805 0
373 0 0 0 0 0 0 0 2.17805 0 0 2.17805 -3.26774e+08 -0.0834433 0 -0.207984 -0.129457 0 0.0598809 -0.376212 0 -0.0119847 -0.469045 0 -0.13114 0 0 0 0 0 0 0 0 0 0 0 0 0 2.17805 0 0 2.17805 0
374 0 0 0 0 0 0 0 2.17805 0 0 2.17805 -3.26774e+08 -0.0834302 0 -0.207428 -0.127314 0 0.0607943 -0.366639 0 -0.0104536 -0.459146 0 -0.129863 0 0 0 0 0 0 0 0 0 0 0 0 0 2.17805 0 0 2.17805 0
375 0 0 0 0 0 0 0 2.17805 0 0 2.17805 -3.26774e+08 -0.0822219 0 -0.20784 -0.125638 0 0.0604581 -0.353635 0 -0.0111733 -0.443742 0 -0.132404 0 0 0 0 0 0 0 0 0 0 0 0 0 2.17805 0 0 2.17805 0
376 0 0 0 0 0 0 0 2.17805 0 0 2.17805 -3.26774e+08 -0.0807487 0 -0.208777 -0.124677 0 0.0594376 -0.337213 0 -0.0139785 -0.423005 0 -0.1383 0 0 0 0 0 0 0 0 0 0 0 0 0 2.17805 0 0 2.17805 0
377 0 0 0 0 0 0 0 2.17805 0 0 2.17805 -3.26774e+08 -0.0797164 0 -0.20975 -0.124384 0 0.058343 -0.317648 0 -0.0182884 -0.397682 0 -0.146393 0 0 0 0 0 0 0 0 0 0 0 0 0 2.17805 0 0 2.17805 0
378 0 0 0 0 0 0 0 2.17805 0 0 2.17805 -3.26774e+08 -0.0794694 0 -0.210398 -0.124573 0 0.0576217 -0.295355 0 -0.0233665 -0.368761 0 -0.155381 0 0 0 0 0 0 0 0 0 0 0 0 0 2.17805 0 0 2.17805 0
379 0 0 0 0 0 0 0 2.17805 0 0 2.17805 -3.26774e+08 -0.0799005 0 -0.210598 -0.124959 0 0.0574292 -0.270755 0 -0.0285376 -0.337154 0 -0.164211 0 0 0 0 0 0 0 0 0 0 0 0 0 2.17805 0 0 2.17805 0
380 0 0 0 0 0 0 0 2.17805 0 0 2.17805 -3.26774e+08 -0.0807004 0 -0.210405 -0.12534 0 0.0576919 -0.244286 0 -0.0332594 -0.303695 0 -0.172136 0 0 0 0 0 0 0 0 0 0 0 0 0 2.17805 0 0 2.17805 0
381 0 0 0 0 0 0 0 2.17805 0 0 2.17805 -3.26774e+08 -0.0815752 0 -0.20997 -0.125608 0 0.0582275 -0.216365 0 -0.0371415 -0.269034 0 -0.178712 0 0 0 0 0 0 0 0 0 0 0 0 0 2.17805 0 0 2.17805 0
382 0 0 0 0 0 0 0 2.17805 0 0 2.17805 -3.26774e+08 -0.0823177 0 -0.209473 -0.125691 0 0.0588324 -0.187335 0 -0.0399507 -0.233566 0 -0.183752 0 0 0 0 0 0 0 0 0 0 0 0 0 2.17805 0 0 2.17805 0
383 0 0 0 0 0 0 0 2.17805 0 0 2.17805 -3.26774e+08 -0.0828591 0 -0.209026 -0.125564 0 0.0593865 -0.157509 0 -0.0415937 -0.197553 0 -0.187239 0 0 0 0 0 0 0 0 0 0 0 0 0 2.17805 0 0 2.17805 0
384 0 0 0 0 0 0 0 2.17805 0 0 2.17805 -3.26774e+08 -0.0831762 0 -0.20866 -0.125216 0 0.059857 -0.127174 0 -0.0421059 -0.161202 0 -0.189273 0 0 0 0 0 0 0 0 0 0 0 0 0 2.17805 0 0 2.17805 0
385 0 0 0 0 0 0 0 2.17805 0 0 2.17805 -3.26774e+08 -0.0833452 0 -0.208337 -0.124651 0 0.0602945 -0.0965893 0 -0.041617 -0.124724 0 -0.190024 0 0 0 0 0 0 0 0 0 0 0 0 0 2.17805 0 0 2.17805 0
386 0 0 0 0 0 0 0 2.17805 0 0 2.17805 -3.26774e+08 -0.0836018 0 -0.207973 -0.123899 0 0.0608118 -0.0659903 0 -0.0403273 -0.088373 0 -0.18971 0 0 0 0 0 0 0 0 0 0 0 0 0 2.17805 0 0 2.17805 0
387 0 0 0 0 0 0 0 2.17805 0 0 2.17805 -3.26774e+08 -0.0842031 0 -0.207468 -0.122998 0 0.0615372 -0.035549 0 -0.0385083 -0.0523603 0 -0.18862 0 0 0 0 0 0 0 0 0 0 0 0 0 2.17805 0 0 2.17805 0
388 0 0 0 0 0 0 0 2.17805 0 0 2.17805 -3.26774e+08 -0.0853046 0 -0.206745 -0.121991 0 0.062556 -0.00539179 0 -0.0364714 -0.0168623 0 -0.187085 0 0 0 0 0 0 0 0 0 0 0 0 0 2.17805 0 0 2.17805 0
389 0 0 0 0 0 0 0 2.17805 0 0 2.17805 -3.26774e+08 -0.0869808 0 -0.205768 -0.12093 0 0.0638917 0.0243298 0 -0.0345024 0.0178937 0 -0.185415 0 0 0 0 0 0 0 0 0 0 0 0 0 2.17805 0 0 2.17805 0
390 0 0 0 0 0 0 0 2.17805 0 0 2.17805 -3.26774e+08 -0.0892309 0 -0.204542 -0.119868 0 0.0655144 0.053446 0 -0.0328306 0.0516876 0 -0.18387 0 0 0 0 0 0 0 0 0 0 0 0 0 2.17805 0 0 2.17805 0
391 0 0 0 0 0 0 0 2.17805 0 0 2.17805 -3.26774e+08 -0.0919564 0 -0.2031 -0.118834 0 0.0673563 0.0817664 0 -0.03163 0.0843288 0 -0.182658 0 0 0 0 0 0 0 0 0 0 0 0 0 2.17805 0 0 2.17805 0
392 0 0 0 0 0 0 0 2.17805 0 0 2.17805 -3.26774e+08 -0.0950099 0 -0.201476 -0.117832 0 0.0693521 0.109047 0 -0.0310223 0.115596 0 -0.18193 0 0 0 0 0 0 0 0 0 0 0 0 0 2.17805 0 0 2.17805 0
393 0 0 0 0 0 0 0 2.17805 0 0 2.17805 -3.26774e+08 -0.0982529 0 -0.199691 -0.116846 0 0.0714604 0.134948 0 -0.0310839 0.145136 0 -0.18179 0 0 0 0 0 0 0 0 0 0 0 0 0 2.17805 0 0 2.17805 0
394 0 0 0 0 0 0 0 2.17805 0 0 2.17805 -3.26774e+08 -0.101686 0 -0.197729 -0.115852 0 0.0736896 0.159024 0 -0.0318697 0.172411 0 -0.182325 0 0 0 0 0 0 0 0 0 0 0 0 0 2.17805 0 0 2.17805 0
395 0 0 0 0 0 0 0 2.17805 0 0 2.17805 -3.26774e+08 -0.105408 0 -0.195527 -0.114801 0 0.0760993 0.180781 0 -0.0334407 0.196797 0 -0.183639 0 0 0 0 0 0 0 0 0 0 0 0 0 2.17805 0 0 2.17805 0
396 0 0 0 0 0 0 0 2.17805 0 0 2.17805 -3.26774e+08 -0.109468 0 -0.193001 -0.113616 0 0.0787558 0.199691 0 -0.0358851 0.217609 0 -0.185869 0 0 0 0 0 0 0 0 0 0 0 0 0 2.17805 0 0 2.17805 0
397 0 0 0 0 0 0 0 2.17805 0 0 2.17805 -3.26774e+08 -0.113893 0 -0.190072 -0.112213 0 0.0817114 0.215263 0 -0.0392927 0.234164 0 -0.189155 0 0 0 0 0 0 0 0 0 0 0 0 0 2.17805 0 0 2.17805 0
398 0 0 0 0 0 0 0 2.17805 0 0 2.17805 -3.26774e+08 -0.118673 0 -0.18668 -0.110526 0 0.0849864 0.227147 0 -0.0437351 0.246015 0 -0.193602 0 0 0 0 0 0 0 0 0 0 0 0 0 2.17805 0 0 2.17805 0
399 0 0 0 0 0 0 0 2.17805 0 0 2.17805 -3.26774e+08 -0.1237 0 -0.182815 -0.108506 0 0.0885484 0.235294 0 -0.0492264 0.253206 0 -0.199211 0 0 0 0 0 0 0 0 0 0 0 0 0 2.17805 0 0 2.17805 0
400 0 0 0 0 0 0 0 2.17805 0 0 2.17805 -3.26774e+08 -0.128873 0 -0.178477 -0.106118 0 0.0923571 0.239951 0 -0.0557405 0.256291 0 -0.205904 0 0 0 0 0 0 0 0 0 0 0 0 0 2.17805 0 0 2.17805 0
401 0 0 0 0 0 0 0 2.17805 0 0 2.17805 -3.26774e+08 -0.134159 0 -0.173646 -0.103352 0 0.0963912 0.241039 0 -0.0630611 0.254855 0 -0.213478 0 0 0 0 0 0 0 0 0 0 0 0 0 2.17805 0 0 2.17805 0
402 0 0 0 0 0 0 0 2.17805 0 0 2.17805 -3.26774e+08 -0.139537 0 -0.168275 -0.100181 0 0.100648 0.240116 0 -0.0703409 0.251336 0 -0.220974 0 0 0 0 0 0 0 0 0 0 0 0 0 2.17805 0 0 2.17805 0
403 0 0 0 0 0 0 0 2.17805 0 0 2.17805 -3.26774e+08 -0.144983 0 -0.162311 -0.0965523 0 0.105128 0.237953 0 -0.076653 0.246383 0 -0.227468 0 0 0 0 0 0 0 0 0 0 0 0 0 2.17805 0 0 2.17805 0
404 0 0 0 0 0 0 0 2.17805 0 0 2.17805 -3.26774e+08 -0.150491 0 -0.15566 -0.0924011 0 0.109848 0.235616 0 -0.0813491 0.241224 0 -0.232295 0 0 0 0 0 0 0 0 0 0 0 0 0 2.17805 0 0 2.17805 0
405 0 0 0 0 0 0 0 2.17805 0 0 2.17805 -3.26774e+08 -0.156006 0 -0.148245 -0.0876837 0 0.114816 0.233488 0 -0.0841872 0.236066 0 -0.235215 0 0 0 0 0 0 0 0 0 0 0 0 0 2.17805 0 0 2.17805 0
406 0 0 0 0 0 0 0 2.17805 0 0 2.17805 -3.26774e+08 -0.161395 0 -0.140071 -0.0824131 0 0.119988 0.232236 0 -0.0853255 0.232055 0 -0.236375 0 0 0 0 0 0 0 0 0 0 0 0 0 2.17805 0 0 2.17805 0
407 0 0 0 0 0 0 0 2.17805 0 0 2.17805 -3.26774e+08 -0.166471 0 -0.131227 -0.0766631 0 0.125295 0.231797 0 -0.0852108 0.229166 0 -0.236238 0 0 0 0 0 0 0 0 0 0 0 0 0 2.17805 0 0 2.17805 0
408 0 0 0 0 0 0 0 2.17805 0 0 2.17805 -3.26774e+08 -0.170874 0 -0.121965 -0.0705504 0 0.13063 0.232382 0 -0.0846116 0.228209 0 -0.235604 0 0 0 0 0 0 0 0 0 0 0 0 0 2.17805 0 0 2.17805 0
409 0 0 0 0 0 0 0 2.17805 0 0 2.17805 -3.26774e+08 -0.173916 0 -0.112915 -0.0642242 0 0.135754 0.232919 0 -0.0843172 0.227533 0 -0.235271 0 0 0 0 0 0 0 0 0 0 0 0 0 2.17805 0 0 2.17805 0
410 0 0 0 0 0 0 0 2.17805 0 0 2.17805 -3.26774e+08 -0.174671 0 -0.105096 -0.0578045 0 0.140283 0.233493 0 -0.0846361 0.227625 0 -0.235572 0 0 0 0 0 0 0 0 0 0 0 0 0 2.17805 0 0 2.17805 0
411 0 0 0 0 0 0 0 2.17805 0 0 2.17805 -3.26774e+08 -0.172212 0 -0.0996512 -0.0513105 0 0.143766 0.233962 0 -0.0853042 0.228205 0 -0.236244 0 0 0 0 0 0 0 0 0 0 0 0 0 2.17805 0 0 2.17805 0
412 0 0 0 0 0 0 0 2.17805 0 0 2.17805 -3.26774e+08 -0.165841 0 -0.097431 -0.0445852 0 0.14581 0.234176 0 -0.0859396 0.228671 0 -0.236889 0 0 0 0 0 0 0 0 0 0 0 0 0 2.17805 0 0 2.17805 0
413 0 0 0 0 0 0 0 2.17805 0 0 2.17805 -3.26774e+08 -0.155153 0 -0.0987517 -0.0373096 0 0.14616 0.234101 0 -0.0862665 0.228668 0 -0.237219 0 0 0 0 0 0 0 0 0 0 0 0 0 2.17805 0 0 2.17805 0
414 0 0 0 0 0 0 0 2.17805 0 0 2.17805 -3.26774e+08 -0.140032 0 -0.103379 -0.0290776 0 0.14473 0.233816 0 -0.0862416 0.228229 0 -0.237188 0 0 0 0 0 0 0 0 0 0 0 0 0 2.17805 0 0 2.17805 0
415 0 0 0 0 0 0 0 2.17805 0 0 2.17805 -3.26774e+08 -0.120816 0 -0.110487 -0.0194644 0 0.141697 0.233439 0 -0.0859155 0.227506 0 -0.236849 0 0 0 0 0 0 0 0 0 0 0 0 0 2.17805 0 0 2.17805 0
416 0 0 0 0 0 0 0 2.17805 0 0 2.17805 -3.26774e+08 -0.0983276 0 -0.118808 -0.00812717 0 0.137576 0.233088 0 -0.0853989 0.226694 0 -0.236313 0 0 0 0 0 0 0 0 0 0 0 0 0 2.17805 0 0 2.17805 0
417 0 0 0 0 0 0 0 2.17805 0 0 2.17805 -3.26774e+08 -0.0735444 0 -0.1271 0.0050801 0 0.133067 0.232864 0 -0.0848293 0.225981 0 -0.235722 0 0 0 0 0 0 0 0 0 0 0 0 0 2.17805 0 0 2.17805 0
418 0 0 0 0 0 0 0 2.17805 0 0 2.17805 -3.26774e+08 -0.0473353 0 -0.134449 0.0200943 0 0.128842 0.232788 0 -0.0843139 0.225454 0 -0.235186 0 0 0 0 0 0 0 0 0 0 0 0 0 2.17805 0 0 2.17805 0
419 0 0 0 0 0 0 0 2.17805 0 0 2.17805 -3.26774e+08 -0.0203979 0 -0.14028 0.0366847 0 0.125446 0.23283 0 -0.0839069 0.225103 0 -0.234759 0 0 0 0 0 0 0 0 0 0 0 0 0 2.17805 0 0 2.17805 0
420 0 0 0 0 0 0 0 2.17805 0 0 2.17805 -3.26774e+08 0.00672305 0 -0.144275 0.0545286 0 0.123276 0.232926 0 -0.0835952 0.224839 0 -0.234429 0 0 0 0 0 0 0 0 0 0 0 0 0 2.17805 0 0 2.17805 0
421 0 0 0 0 0 0 0 2.17805 0 0 2.17805 -3.26774e+08 0.0335938 0 -0.146327 0.0732556 0 0.122552 0.233016 0 -0.0833208 0.224575 0 -0.234135 0 0 0 0 0 0 0 0 0 0 0 0 0 2.17805 0 0 2.17805 0
422 0 0 0 0 0 0 0 2.17805 0 0 2.17805 -3.26774e+08 0.0599584 0 -0.146561 0.0924744 0 0.123276 0.233046 0 -0.0830473 0.224234 0 -0.23384 0 0 0 0 0 0 0 0 0 0 0 0 0 2.17805 0 0 2.17805 0
423 0 0 0 0 0 0 0 2.17805 0 0 2.17805 -3.26774e+08 0.0857251 0 -0.145269 0.111837 0 0.125262 0.232974 0 -0.0827541 0.223749 0 -0.233522 0 0 0 0 0 0 0 0 0 0 0 0 0 2.17805 0 0 2.17805 0
424 0 0 0 0 0 0 0 2.17805 0 0 2.17805 -3.26774e+08 0.110896 0 -0.142858 0.131092 0 0.128179 0.23278 0 -0.0824307 0.223085 0 -0.233169 0 0 0 0 0 0 0 0 0 0 0 0 0 2.17805 0 0 2.17805 0
425 0 0 0 0 0 0 0 2.17805 0 0 2.17805 -3.26774e+08 0.135581 0 -0.139817 0.150092 0 0.131583 0.23248 0 -0.0820759 0.222261 0 -0.23278 0 0 0 0 0 0 0 0 0 0 0 0 0 2.17805 0 0 2.17805 0
426 0 0 0 0 0 0 0 2.17805 0 0 2.17805 -3.26774e+08 0.159982 0 -0.136669 0.168771 0 0.134977 0.232114 0 -0.0816985 0.22133 0 -0.232363 0 0 0 0 0 0 0 0 0 0 0 0 0 2.17805 0 0 2.17805 0
427 0 0 0 0 0 0 0 2.17805 0 0 2.17805 -3.26774e+08 0.184327 0 -0.133909 0.187151 0 0.137864 0.231689 0 -0.0813076 0.220285 0 -0.231926 0 0 0 0 0 0 0 0 0 0 0 0 0 2.17805 0 0 2.17805 0
428 0 0 0 0 0 0 0 2.17805 0 0 2.17805 -3.26774e+08 0.208768 0 -0.131937 0.205303 0 0.139829 0.231208 0 -0.0809071 0.219095 0 -0.231471 0 0 0 0 0 0 0 0 0 0 0 0 0 2.17805 0 0 2.17805 0
429 0 0 0 0 0 0 0 2.17805 0 0 2.17805 -3.26774e+08 0.233277 0 -0.13101 0.223301 0 0.140596 0.230691 0 -0.0804873 0.217769 0 -0.230984 0 0 0 0 0 0 0 0 0 0 0 0 0 2.17805 0 0 2.17805 0
430 0 0 0 0 0 0 0 2.17805 0 0 2.17805 -3.26774e+08 0.257699 0 -0.131273 0.241195 0 0.140014 0.230143 0 -0.0800226 0.216286 0 -0.230436 0 0 0 0 0 0 0 0 0 0 0 0 0 2.17805 0 0 2.17805 0
431 0 0 0 0 0 0 0 2.17805 0 0 2.17805 -3.26774e+08 0.281785 0 -0.132754 0.258968 0 0.138075 0.229539 0 -0.0794808 0.21457 0 -0.229787 0 0 0 0 0 0 0 0 0 0 0 0 0 2.17805 0 0 2.17805 0
432 0 0 0 0 0 0 0 2.17805 0 0 2.17805 -3.26774e+08 0.305176 0 -0.135355 0.276498 0 0.134916 0.228859 0 -0.0788332 0.21256 0 -0.229001 0 0 0 0 0 0 0 0 0 0 0 0 0 2.17805 0 0 2.17805 0
433 0 0 0 0 0 0 0 2.17805 0 0 2.17805 -3.26774e+08 0.327561 0 -0.138915 0.293583 0 0.130741 0.22809 0 -0.0780471 0.210218 0 -0.228036 0 0 0 0 0 0 0 0 0 0 0 0 0 2.17805 0 0 2.17805 0
434 0 0 0 0 0 0 0 2.17805 0 0 2.17805 -3.26774e+08 0.348731 0 -0.143257 0.309997 0 0.125757 0.227199 0 -0.0770752 0.207482 0 -0.226833 0 0 0 0 0 0 0 0 0 0 0 0 0 2.17805 0 0 2.17805 0
435 0 0 0 0 0 0 0 2.17805 0 0 2.17805 -3.26774e+08 0.368445 0 -0.148196 0.325528 0 0.120182 0.226131 0 -0.0758713 0.204254 0 -0.225329 0 0 0 0 0 0 0 0 0 0 0 0 0 2.17805 0 0 2.17805 0
436 0 0 0 0 0 0 0 2.17805 0 0 2.17805 -3.26774e+08 0.386319 0 -0.153563 0.339927 0 0.114237 0.224874 0 -0.0744153 0.200525 0 -0.22349 0 0 0 0 0 0 0 0 0 0 0 0 0 2.17805 0 0 2.17805 0
437 0 0 0 0 0 0 0 2.17805 0 0 2.17805 -3.26774e+08 0.401776 0 -0.159214 0.352918 0 0.108147 0.223468 0 -0.0727152 0.196395 0 -0.221319 0 0 0 0 0 0 0 0 0 0 0 0 0 2.17805 0 0 2.17805 0
438 0 0 0 0 0 0 0 2.17805 0 0 2.17805 -3.26774e+08 0.414196 0 -0.165078 0.364269 0 0.102085 0.221922 0 -0.0707786 0.191913 0 -0.218818 0 0 0 0 0 0 0 0 0 0 0 0 0 2.17805 0 0 2.17805 0
439 0 0 0 0 0 0 0 2.17805 0 0 2.17805 -3.26774e+08 0.423117 0 -0.17116 0.37381 0 0.0961185 0.220229 0 -0.068622 0.187081 0 -0.21599 0 0 0 0 0 0 0 0 0 0 0 0 0 2.17805 0 0 2.17805 0
440 0 0 0 0 0 0 0 2.17805 0 0 2.17805 -3.26774e+08 0.428325 0 -0.177478 0.381418 0 0.090232 0.218441 0 -0.0662901 0.181998 0 -0.212878 0 0 0 0 0 0 0 0 0 0 0 0 0 2.17805 0 0 2.17805 0
441 0 0 0 0 0 0 0 2.17805 0 0 2.17805 -3.26774e+08 0.431592 0 -0.184062 0.38688 0 0.0840232 0.21666 0 -0.063825 0.176836 0 -0.209531 0 0 0 0 0 0 0 0 0 0 0 0 0 2.17805 0 0 2.17805 0
442 0 0 0 0 0 0 0 2.17805 0 0 2.17805 -3.26774e+08 0.433235 0 -0.190503 0.389929 0 0.0778133 0.214941 0 -0.0612302 0.171675 0 -0.205951 0 0 0 0 0 0 0 0 0 0 0 0 0 2.17805 0 0 2.17805 0
443 0 0 0 0 0 0 0 2.17805 0 0 2.17805 -3.26774e+08 0.434079 0 -0.196377 0.390939 0 0.0719655 0.213287 0 -0.0584708 0.166469 0 -0.202082 0 0 0 0 0 0 0 0 0 0 0 0 0 2.17805 0 0 2.17805 0
444 0 0 0 0 0 0 0 2.17805 0 0 2.17805 -3.26774e+08 0.434379 0 -0.201086 0.390779 0 0.0671826 0.211709 0 -0.0554595 0.161134 0 -0.197791 0 0 0 0 0 0 0 0 0 0 0 0 0 2.17805 0 0 2.17805 0
445 0 0 0 0 0 0 0 2.17805 0 0 2.17805 -3.26774e+08 0.434763 0 -0.204349 0.390259 0 0.0637714 0.210251 0 -0.0521088 0.155649 0 -0.192944 0 0 0 0 0 0 0 0 0 0 0 0 0 2.17805 0 0 2.17805 0
446 0 0 0 0 0 0 0 2.17805 0 0 2.17805 -3.26774e+08 0.434744 0 -0.205907 0.389886 0 0.0621535 0.20894 0 -0.048325 0.149991 0 -0.187397 0 0 0 0 0 0 0 0 0 0 0 0 0 2.17805 0 0 2.17805 0
447 0 0 0 0 0 0 0 2.17805 0 0 2.17805 -3.26774e+08 0.434425 0 -0.206039 0.390079 0 0.0621068 0.207771 0 -0.0440178 0.144123 0 -0.181004 0 0 0 0 0 0 0 0 0 0 0 0 0 2.17805 0 0 2.17805 0
448 0 0 0 0 0 0 0 2.17805 0 0 2.17805 -3.26774e+08 0.433161 0 -0.205201 0.391028 0 0.0633021 0.206808 0 -0.0391573 0.138174 0 -0.173714 0 0 0 0 0 0 0 0 0 0 0 0 0 2.17805 0 0 2.17805 0
449 0 0 0 0 0 0 0 2.17805 0 0 2.17805 -3.26774e+08 0.432422 0 -0.204319 0.392595 0 0.0645359 0.206272 0 -0.0338375 0.132623 0 -0.165716 0 0 0 0 0 0 0 0 0 0 0 0 0 2.17805 0 0 2.17805 0
450 0 0 0 0 0 0 0 2.17805 0 0 2.17805 -3.26774e+08 0.432441 0 -0.20386 0.394085 0 0.0652086 0.206545 0 -0.0283278 0.128267 0 -0.157512 0 0 0 0 0 0 0 0 0 0 0 0 0 2.17805 0 0 2.17805 0
451 0 0 0 0 0 0 0 2.17805 0 0 2.17805 -3.26774e+08 0.433079 0 -0.204059 0.394995 0 0.0650475 0.20811 0 -0.0231142 0.126083 0 -0.149952 0 0 0 0 0 0 0 0 0 0 0 0 0 2.17805 0 0 2.17805 0
452 0 0 0 0 0 0 0 2.17805 0 0 2.17805 -3.26774e+08 0.43411 0 -0.204745 0.39537 0 0.0642685 0.211461 0 -0.018728 0.126981 0 -0.143945 0 0 0 0 0 0 0 0 0 0 0 0 0 2.17805 0 0 2.17805 0
453 0 0 0 0 0 0 0 2.17805 0 0 2.17805 -3.26774e+08 0.435329 0 -0.20568 0.395447 0 0.0631666 0.216969 0 -0.0155946 0.131569 0 -0.140186 0 0 0 0 0 0 0 0 0 0 0 0 0 2.17805 0 0 2.17805 0
454 0 0 0 0 0 0 0 2.17805 0 0 2.17805 -3.26774e+08 0.436263 0 -0.206481 0.395332 0 0.0622081 0.224896 0 -0.0139769 0.140193 0 -0.139043 0 0 0 0 0 0 0 0 0 0 0 0 0 2.17805 0 0 2.17805 0
455 0 0 0 0 0 0 0 2.17805 0 0 2.17805 -3.26774e+08 0.436659 0 -0.206905 0.39515 0 0.061695 0.2354 0 -0.0139322 0.152951 0 -0.140495 0 0 0 0 0 0 0 0 0 0 0 0 0 2.17805 0 0 2.17805 0
456 0 0 0 0 0 0 0 2.17805 0 0 2.17805 -3.26774e+08 0.43649 0 -0.206872 0.395008 0 0.0617316 0.248467 0 -0.0152555 0.169598 0 -0.14408 0 0 0 0 0 0 0 0 0 0 0 0 0 2.17805 0 0 2.17805 0
457 0 0 0 0 0 0 0 2.17805 0 0 2.17805 -3.26774e+08 0.435889 0 -0.206451 0.394961 0 0.0622382 0.26391 0 -0.0175485 0.189601 0 -0.149056 0 0 0 0 0 0 0 0 0 0 0 0 0 2.17805 0 0 2.17805 0
458 0 0 0 0 0 0 0 2.17805 0 0 2.17805 -3.26774e+08 0.435018 0 -0.205773 0.39502 0 0.063056 0.281463 0 -0.0203317 0.212311 0 -0.154623 0 0 0 0 0 0 0 0 0 0 0 0 0 2.17805 0 0 2.17805 0
459 0 0 0 0 0 0 0 2.17805 0 0 2.17805 -3.26774e+08 0.434006 0 -0.204976 0.395168 0 0.0640231 0.300861 0 -0.0231829 0.237152 0 -0.16014 0 0 0 0 0 0 0 0 0 0 0 0 0 2.17805 0 0 2.17805 0
460 0 0 0 0 0 0 0 2.17805 0 0 2.17805 -3.26774e+08 0.433001 0 -0.204183 0.395398 0 0.0649919 0.321808 0 -0.0257224 0.263569 0 -0.165094 0 0 0 0 0 0 0 0 0 0 0 0 0 2.17805 0 0 2.17805 0
461 0 0 0 0 0 0 0 2.17805 0 0 2.17805 -3.26774e+08 0.432089 0 -0.203474 0.395705 0 0.0658676 0.343933 0 -0.0276271 0.290976 0 -0.169089 0 0 0 0 0 0 0 0 0 0 0 0 0 2.17805 0 0 2.17805 0
462 0 0 0 0 0 0 0 2.17805 0 0 2.17805 -3.26774e+08 0.431227 0 -0.202869 0.396081 0 0.0666375 0.366881 0 -0.0286948 0.318915 0 -0.171927 0 0 0 0 0 0 0 0 0 0 0 0 0 2.17805 0 0 2.17805 0
463 0 0 0 0 0 0 0 2.17805 0 0 2.17805 -3.26774e+08 0.430338 0 -0.202334 0.396521 0 0.0673419 0.39037 0 -0.0288817 0.347127 0 -0.17361 0 0 0 0 0 0 0 0 0 0 0 0 0 2.17805 0 0 2.17805 0
464 0 0 0 0 0 0 0 2.17805 0 0 2.17805 -3.26774e+08 0.429332 0 -0.201808 0.397014 0 0.0680525 0.41419 0 -0.0282897 0.375485 0 -0.174297 0 0 0 0 0 0 0 0 0 0 0 0 0 2.17805 0 0 2.17805 0
465 0 0 0 0 0 0 0 2.17805 0 0 2.17805 -3.26774e+08 0.428092 0 -0.201207 0.397553 0 0.0688598 0.438199 0 -0.02713 0.403962 0 -0.174249 0 0 0 0 0 0 0 0 0 0 0 0 0 2.17805 0 0 2.17805 0
466 0 0 0 0 0 0 0 2.17805 0 0 2.17805 -3.26774e+08 0.426529 0 -0.200457 0.398141 0 0.0698448 0.462302 0 -0.0256885 0.432528 0 -0.173775 0 0 0 0 0 0 0 0 0 0 0 0 0 2.17805 0 0 2.17805 0
467 0 0 0 0 0 0 0 2.17805 0 0 2.17805 -3.26774e+08 0.424548 0 -0.199484 0.398784 0 0.0710806 0.486434 0 -0.0242909 0.461128 0 -0.173206 0 0 0 0 0 0 0 0 0 0 0 0 0 2.17805 0 0 2.17805 0
468 0 0 0 0 0 0 0 2.17805 0 0 2.17805 -3.26774e+08 0.422081 0 -0.198225 0.399499 0 0.072624 0.51055 0 -0.0232547 0.489689 0 -0.172857 0 0 0 0 0 0 0 0 0 0 0 0 0 2.17805 0 0 2.17805 0
469 0 0 0 0 0 0 0 2.17805 0 0 2.17805 -3.26774e+08 0.419118 0 -0.196626 0.400322 0 0.0745117 0.534563 0 -0.0228436 0.518041 0 -0.172987 0 0 0 0 0 0 0 0 0 0 0 0 0 2.17805 0 0 2.17805 0
470 0 0 0 0 0 0 0 2.17805 0 0 2.17805 -3.26774e+08 0.415617 0 -0.19462 0.401311 0 0.0767915 0.558342 0 -0.0232609 0.545964 0 -0.173803 0 0 0 0 0 0 0 0 0 0 0 0 0 2.17805 0 0 2.17805 0
471 0 0 0 0 0 0 0 2.17805 0 0 2.17805 -3.26774e+08 0.41151 0 -0.192108 0.402553 0 0.0795328 0.581688 0 -0.0246276 0.573179 0 -0.175438 0 0 0 0 0 0 0 0 0 0 0 0 0 2.17805 0 0 2.17805 0
472 0 0 0 0 0 0 0 2.17805 0 0 2.17805 -3.26774e+08 0.406769 0 -0.188974 0.404153 0 0.0828017 0.604313 0 -0.0270082 0.599318 0 -0.177976 0 0 0 0 0 0 0 0 0 0 0 0 0 2.17805 0 0 2.17805 0
473 0 0 0 0 0 0 0 2.17805 0 0 2.17805 -3.26774e+08 0.401395 0 -0.185097 0.406226 0 0.0866488 0.625874 0 -0.0303712 0.623982 0 -0.181409 0 0 0 0 0 0 0 0 0 0 0 0 0 2.17805 0 0 2.17805 0
474 0 0 0 0 0 0 0 2.17805 0 0 2.17805 -3.26774e+08 0.395407 0 -0.18035 0.408868 0 0.0911045 0.645953 0 -0.0346523 0.646695 0 -0.1857 0 0 0 0 0 0 0 0 0 0 0 0 0 2.17805 0 0 2.17805 0
475 0 0 0 0 0 0 0 2.17805 0 0 2.17805 -3.26774e+08 0.388851 0 -0.174624 0.412147 0 0.0961637 0.664037 0 -0.0397706 0.666841 0 -0.190795 0 0 0 0 0 0 0 0 0 0 0 0 0 2.17805 0 0 2.17805 0
476 0 0 0 0 0 0 0 2.17805 0 0 2.17805 -3.26774e+08 0.381835 0 -0.167845 0.416112 0 0.101773 0.679599 0 -0.0456639 0.683793 0 -0.196656 0 0 0 0 0 0 0 0 0 0 0 0 0 2.17805 0 0 2.17805 0
477 0 0 0 0 0 0 0 2.17805 0 0 2.17805 -3.26774e+08 0.374522 0 -0.160001 0.420778 0 0.107823 0.692067 0 -0.0522521 0.696807 0 -0.203228 0 0 0 0 0 0 0 0 0 0 0 0 0 2.17805 0 0 2.17805 0
478 0 0 0 0 0 0 0 2.17805 0 0 2.17805 -3.26774e+08 0.367069 0 -0.151117 0.42612 0 0.114179 0.700894 0 -0.0594564 0.705108 0 -0.210448 0 0 0 0 0 0 0 0 0 0 0 0 0 2.17805 0 0 2.17805 0
479 0 0 0 0 0 0 0 2.17805 0 0 2.17805 -3.26774e+08 0.35968 0 -0.141255 0.432092 0 0.120709 0.70633 0 -0.0665777 0.709511 0 -0.217594 0 0 0 0 0 0 0 0 0 0 0 0 0 2.17805 0 0 2.17805 0
480 0 0 0 0 0 0 0 2.17805 0 0 2.17805 -3.26774e+08 0.352651 0 -0.130544 0.438681 0 0.127269 0.708802 0 -0.0730069 0.710717 0 -0.224045 0 0 0 0 0 0 0 0 0 0 0 0 0 2.17805 0 0 2.17805 0
481 0 0 0 0 0 0 0 2.17805 0 0 2.17805 -3.26774e+08 0.346338 0 -0.11921 0.445886 0 0.133691 0.709325 0 -0.0781856 0.70975 0 -0.229235 0 0 0 0 0 0 0 0 0 0 0 0 0 2.17805 0 0 2.17805 0
482 0 0 0 0 0 0 0 2.17805 0 0 2.17805 -3.26774e+08 0.341115 0 -0.107548 0.453702 0 0.139824 0.708766 0 -0.0818118 0.707557 0 -0.232857 0 0 0 0 0 0 0 0 0 0 0 0 0 2.17805 0 0 2.17805 0
483 0 0 0 0 0 0 0 2.17805 0 0 2.17805 -3.26774e+08 0.337316 0 -0.0958907 0.462107 0 0.145555 0.708025 0 -0.0838049 0.705283 0 -0.23483 0 0 0 0 0 0 0 0 0 0 0 0 0 2.17805 0 0 2.17805 0
484 0 0 0 0 0 0 0 2.17805 0 0 2.17805 -3.26774e+08 0.335325 0 -0.0847036 0.471061 0 0.150763 0.70757 0 -0.0844466 0.703526 0 -0.235442 0 0 0 0 0 0 0 0 0 0 0 0 0 2.17805 0 0 2.17805 0
485 0 0 0 0 0 0 0 2.17805 0 0 2.17805 -3.26774e+08 0.335638 0 -0.0747254 0.480456 0 0.155268 0.707691 0 -0.0842408 0.702665 0 -0.235207 0 0 0 0 0 0 0 0 0 0 0 0 0 2.17805 0 0 2.17805 0
486 0 0 0 0 0 0 0 2.17805 0 0 2.17805 -3.26774e+08 0.33879 0 -0.0669219 0.49013 0 0.158833 0.707996 0 -0.0839931 0.702028 0 -0.234925 0 0 0 0 0 0 0 0 0 0 0 0 0 2.17805 0 0 2.17805 0
487 0 0 0 0 0 0 0 2.17805 0 0 2.17805 -3.26774e+08 0.345291 0 -0.0623233 0.499889 0 0.161212 0.708366 0 -0.0840266 0.701767 0 -0.234932 0 0 0 0 0 0 0 0 0 0 0 0 0 2.17805 0 0 2.17805 0
488 0 0 0 0 0 0 0 2.17805 0 0 2.17805 -3.26774e+08 0.355575 0 -0.0617018 0.50963 0 0.162209 0.708511 0 -0.0843372 0.701844 0 -0.23524 0 0 0 0 0 0 0 0 0 0 0 0 0 2.17805 0 0 2.17805 0
489 0 0 0 0 0 0 0 2.17805 0 0 2.17805 -3.26774e+08 0.369898 0 -0.0652728 0.5194 0 0.161703 0.708439 0 -0.0848171 0.701984 0 -0.235729 0 0 0 0 0 0 0 0 0 0 0 0 0 2.17805 0 0 2.17805 0
490 0 0 0 0 0 0 0 2.17805 0 0 2.17805 -3.26774e+08 0.388278 0 -0.0725266 0.529417 0 0.159742 0.708222 0 -0.0852372 0.70196 0 -0.236157 0 0 0 0 0 0 0 0 0 0 0 0 0 2.17805 0 0 2.17805 0
491 0 0 0 0 0 0 0 2.17805 0 0 2.17805 -3.26774e+08 0.41042 0 -0.08235 0.53998 0 0.156571 0.707972 0 -0.0854798 0.701765 0 -0.236402 0 0 0 0 0 0 0 0 0 0 0 0 0 2.17805 0 0 2.17805 0
492 0 0 0 0 0 0 0 2.17805 0 0 2.17805 -3.26774e+08 0.435628 0 -0.0932311 0.551413 0 0.15266 0.707744 0 -0.0854677 0.701415 0 -0.236385 0 0 0 0 0 0 0 0 0 0 0 0 0 2.17805 0 0 2.17805 0
493 0 0 0 0 0 0 0 2.17805 0 0 2.17805 -3.26774e+08 0.462826 0 -0.103598 0.563969 0 0.148669 0.707569 0 -0.0852281 0.700974 0 -0.236134 0 0 0 0 0 0 0 0 0 0 0 0 0 2.17805 0 0 2.17805 0
494 0 0 0 0 0 0 0 2.17805 0 0 2.17805 -3.26774e+08 0.490698 0 -0.112118 0.577785 0 0.145341 0.707441 0 -0.0848366 0.70049 0 -0.235727 0 0 0 0 0 0 0 0 0 0 0 0 0 2.17805 0 0 2.17805 0
495 0 0 0 0 0 0 0 2.17805 0 0 2.17805 -3.26774e+08 0.5181 0 -0.118033 0.592847 0 0.143275 0.70733 0 -0.0843945 0.699976 0 -0.235265 0 0 0 0 0 0 0 0 0 0 0 0 0 2.17805 0 0 2.17805 0
496 0 0 0 0 0 0 0 2.17805 0 0 2.17805 -3.26774e+08 0.544402 0 -0.121191 0.608994 0 0.142811 0.707182 0 -0.083972 0.699388 0 -0.234821 0 0 0 0 0 0 0 0 0 0 0 0 0 2.17805 0 0 2.17805 0
497 0 0 0 0 0 0 0 2.17805 0 0 2.17805 -3.26774e+08 0.569422 0 -0.121865 0.625969 0 0.143976 0.706926 0 -0.0835909 0.698633 0 -0.234413 0 0 0 0 0 0 0 0 0 0 0 0 0 2.17805 0 0 2.17805 0
498 0 0 0 0 0 0 0 2.17805 0 0 2.17805 -3.26774e+08 0.593286 0 -0.120587 0.643508 0 0.146521 0.706502 0 -0.0831857 0.697575 0 -0.233972 0 0 0 0 0 0 0 0 0 0 0 0 0 2.17805 0 0 2.17805 0
499 0 0 0 0 0 0 0 2.17805 0 0 2.17805 -3.26774e+08 0.616401 0 -0.118097 0.661391 0 0.149942 0.705892 0 -0.0827049 0.696142 0 -0.23344 0 0 0 0 0 0 0 0 0 0 0 0 0 2.17805 0 0 2.17805 0
500 0 0 0 0 0 0 0 2.17805 0 0 2.17805 -3.26774e+08 0.63934 0 -0.115264 0.67949 0 0.153543 0.705094 0 -0.082074 0.694257 0 -0.232735 0 0 0 0 0 0 0 0 0 0 0 0 0 2.17805 0 0 2.17805 0
501 0 0 0 0 0 0 0 2.17805 0 0 2.17805 -3.26774e+08 0.662564 0 -0.112904 0.697803 0 0.15659 0.704086 0 -0.0812167 0.691797 0 -0.231766 0 0 0 0 0 0 0 0 0 0 0 0 0 2.17805 0 0 2.17805 0
502 0 0 0 0 0 0 0 2.17805 0 0 2.17805 -3.26774e+08 0.686609 0 -0.11183 0.716428 0 0.158318 0.702815 0 -0.0800497 0.688617 0 -0.230431 0 0 0 0 0 0 0 0 0 0 0 0 0 2.17805 0 0 2.17805 0
503 0 0 0 0 0 0 0 2.17805 0 0 2.17805 -3.26774e+08 0.711543 0 -0.1125 0.73556 0 0.158225 0.701228 0 -0.0785025 0.684596 0 -0.228634 0 0 0 0 0 0 0 0 0 0 0 0 0 2.17805 0 0 2.17805 0
504 0 0 0 0 0 0 0 2.17805 0 0 2.17805 -3.26774e+08 0.73747 0 -0.115332 0.755332 0 0.155869 0.699301 0 -0.0765406 0.679685 0 -0.226311 0 0 0 0 0 0 0 0 0 0 0 0 0 2.17805 0 0 2.17805 0
505 0 0 0 0 0 0 0 2.17805 0 0 2.17805 -3.26774e+08 0.764163 0 -0.120359 0.775774 0 0.151181 0.69707 0 -0.0741529 0.673981 0 -0.223428 0 0 0 0 0 0 0 0 0 0 0 0 0 2.17805 0 0 2.17805 0
506 0 0 0 0 0 0 0 2.17805 0 0 2.17805 -3.26774e+08 0.791335 0 -0.127431 0.796708 0 0.144305 0.694591 0 -0.0713547 0.667654 0 -0.219983 0 0 0 0 0 0 0 0 0 0 0 0 0 2.17805 0 0 2.17805 0
507 0 0 0 0 0 0 0 2.17805 0 0 2.17805 -3.26774e+08 0.818217 0 -0.136048 0.817679 0 0.13574 0.691931 0 -0.0681901 0.660872 0 -0.216012 0 0 0 0 0 0 0 0 0 0 0 0 0 2.17805 0 0 2.17805 0
508 0 0 0 0 0 0 0 2.17805 0 0 2.17805 -3.26774e+08 0.843713 0 -0.14557 0.838059 0 0.126159 0.68919 0 -0.0647116 0.653827 0 -0.211564 0 0 0 0 0 0 0 0 0 0 0 0 0 2.17805 0 0 2.17805 0
509 0 0 0 0 0 0 0 2.17805 0 0 2.17805 -3.26774e+08 0.866376 0 -0.155258 0.857077 0 0.116372 0.686465 0 -0.0610111 0.64672 0 -0.206739 0 0 0 0 0 0 0 0 0 0 0 0 0 2.17805 0 0 2.17805 0
510 0 0 0 0 0 0 0 2.17805 0 0 2.17805 -3.26774e+08 0.885548 0 -0.164688 0.873838 0 0.106848 0.683845 0 -0.0571594 0.639727 0 -0.201623 0 0 0 0 0 0 0 0 0 0 0 0 0 2.17805 0 0 2.17805 0
511 0 0 0 0 0 0 0 2.17805 0 0 2.17805 -3.26774e+08 0.901014 0 -0.173434 0.88692 0 0.0979883 0.68144 0 -0.0531732 0.633014 0 -0.19625 0 0 0 0 0 0 0 0 0 0 0 0 0 2.17805 0 0 2.17805 0
512 0 0 0 0 0 0 0 2.17805 0 0 2.17805 -3.26774e+08 0.912666 0 -0.181273 0.89555 0 0.0899754 0.679299 0 -0.0489382 0.626577 0 -0.190488 0 0 0 0 0 0 0 0 0 0 0 0 0 2.17805 0 0 2.17805 0
513 0 0 0 0 0 0 0 2.17805 0 0 2.17805 -3.26774e+08 0.920498 0 -0.187866 0.899573 0 0.0831154 0.677587 0 -0.044316 0.620542 0 -0.18418 0 0 0 0 0 0 0 0 0 0 0 0 0 2.17805 0 0 2.17805 0
514 0 0 0 0 0 0 0 2.17805 0 0 2.17805 -3.26774e+08 0.925039 0 -0.193088 0.899892 0 0.0775343 0.67669 0 -0.0390932 0.615317 0 -0.177113 0 0 0 0 0 0 0 0 0 0 0 0 0 2.17805 0 0 2.17805 0
515 0 0 0 0 0 0 0 2.17805 0 0 2.17805 -3.26774e+08 0.92726 0 -0.196888 0.897861 0 0.0733055 0.677185 0 -0.0335693 0.611768 0 -0.169719 0 0 0 0 0 0 0 0 0 0 0 0 0 2.17805 0 0 2.17805 0
516 0 0 0 0 0 0 0 2.17805 0 0 2.17805 -3.26774e+08 0.927633 0 -0.199284 0.894834 0 0.0705179 0.67979 0 -0.0279454 0.610789 0 -0.162314 0 0 0 0 0 0 0 0 0 0 0 0 0 2.17805 0 0 2.17805 0
517 0 0 0 0 0 0 0 2.17805 0 0 2.17805 -3.26774e+08 0.926702 0 -0.200453 0.891997 0 0.0691103 0.685239 0 -0.0228807 0.613454 0 -0.155783 0 0 0 0 0 0 0 0 0 0 0 0 0 2.17805 0 0 2.17805 0
518 0 0 0 0 0 0 0 2.17805 0 0 2.17805 -3.26774e+08 0.92533 0 -0.200917 0.890401 0 0.0686181 0.694199 0 -0.0188299 0.620586 0 -0.150728 0 0 0 0 0 0 0 0 0 0 0 0 0 2.17805 0 0 2.17805 0
519 0 0 0 0 0 0 0 2.17805 0 0 2.17805 -3.26774e+08 0.924437 0 -0.201049 0.890069 0 0.0685578 0.707178 0 -0.0164733 0.632955 0 -0.14803 0 0 0 0 0 0 0 0 0 0 0 0 0 2.17805 0 0 2.17805 0
520 0 0 0 0 0 0 0 2.17805 0 0 2.17805 -3.26774e+08 0.924311 0 -0.201189 0.890538 0 0.0684928 0.724502 0 -0.0160225 0.650977 0 -0.14797 0 0 0 0 0 0 0 0 0 0 0 0 0 2.17805 0 0 2.17805 0
521 0 0 0 0 0 0 0 2.17805 0 0 2.17805 -3.26774e+08 0.924726 0 -0.201417 0.891252 0 0.0683021 0.74619 0 -0.0175644 0.674759 0 -0.150657 0 0 0 0 0 0 0 0 0 0 0 0 0 2.17805 0 0 2.17805 0
522 0 0 0 0 0 0 0 2.17805 0 0 2.17805 -3.26774e+08 0.925359 0 -0.201778 0.891806 0 0.0679317 0.772109 0 -0.0205966 0.704031 0 -0.155435 0 0 0 0 0 0 0 0 0 0 0 0 0 2.17805 0 0 2.17805 0
523 0 0 0 0 0 0 0 2.17805 0 0 2.17805 -3.26774e+08 0.92608 0 -0.202262 0.892267 0 0.0674151 0.801934 0 -0.0247706 0.738514 0 -0.161862 0 0 0 0 0 0 0 0 0 0 0 0 0 2.17805 0 0 2.17805 0
524 0 0 0 0 0 0 0 2.17805 0 0 2.17805 -3.26774e+08 0.926549 0 -0.202696 0.892672 0 0.0669732 0.835261 0 -0.0294203 0.777731 0 -0.169085 0 0 0 0 0 0 0 0 0 0 0 0 0 2.17805 0 0 2.17805 0
525 0 0 0 0 0 0 0 2.17805 0 0 2.17805 -3.26774e+08 0.926412 0 -0.20287 0.892983 0 0.0668544 0.871568 0 -0.0340134 0.821105 0 -0.176385 0 0 0 0 0 0 0 0 0 0 0 0 0 2.17805 0 0 2.17805 0
526 0 0 0 0 0 0 0 2.17805 0 0 2.17805 -3.26774e+08 0.925573 0 -0.2027 0.893264 0 0.0671613 0.910155 0 -0.0379371 0.867644 0 -0.182881 0 0 0 0 0 0 0 0 0 0 0 0 0 2.17805 0 0 2.17805 0
527 0 0 0 0 0 0 0 2.17805 0 0 2.17805 -3.26774e+08 0.924021 0 -0.202124 0.893599 0 0.067956 0.950156 0 -0.0407818 0.916088 0 -0.18794 0 0 0 0 0 0 0 0 0 0 0 0 0 2.17805 0 0 2.17805 0
528 0 0 0 0 0 0 0 2.17805 0 0 2.17805 -3.26774e+08 0.921879 0 -0.201106 0.894089 0 0.0692576 0.990714 0 -0.0423077 0.965186 0 -0.191185 0 0 0 0 0 0 0 0 0 0 0 0 0 2.17805 0 0 2.17805 0
529 0 0 0 0 0 0 0 2.17805 0 0 2.17805 -3.26774e+08 0.919387 0 -0.199755 0.894767 0 0.070916 1.03099 0 -0.0424476 1.01371 0 -0.192505 0 0 0 0 0 0 0 0 0 0 0 0 0 2.17805 0 0 2.17805 0
530 0 0 0 0 0 0 0 2.17805 0 0 2.17805 -3.26774e+08 0.916635 0 -0.198073 0.895735 0 0.0729105 1.07021 0 -0.0413299 1.06052 0 -0.192069 0 0 0 0 0 0 0 0 0 0 0 0 0 2.17805 0 0 2.17805 0
531 0 0 0 0 0 0 0 2.17805 0 0 2.17805 -3.26774e+08 0.913518 0 -0.196065 0.896969 0 0.0752192 1.10777 0 -0.0392401 1.10482 0 -0.190261 0 0 0 0 0 0 0 0 0 0 0 0 0 2.17805 0 0 2.17805 0
532 0 0 0 0 0 0 0 2.17805 0 0 2.17805 -3.26774e+08 0.910017 0 -0.193688 0.898515 0 0.0778565 1.14327 0 -0.0365521 1.14619 0 -0.187574 0 0 0 0 0 0 0 0 0 0 0 0 0 2.17805 0 0 2.17805 0
533 0 0 0 0 0 0 0 2.17805 0 0 2.17805 -3.26774e+08 0.906107 0 -0.190945 0.900333 0 0.0807818 1.17656 0 -0.0336943 1.18465 0 -0.184527 0 0 0 0 0 0 0 0 0 0 0 0 0 2.17805 0 0 2.17805 0
534 0 0 0 0 0 0 0 2.17805 0 0 2.17805 -3.26774e+08 0.901682 0 -0.187781 0.902359 0 0.0840069 1.20779 0 -0.0310959 1.22066 0 -0.181596 0 0 0 0 0 0 0 0 0 0 0 0 0 2.17805 0 0 2.17805 0
535 0 0 0 0 0 0 0 2.17805 0 0 2.17805 -3.26774e+08 0.896666 0 -0.184146 0.904511 0 0.0875289 1.23665 0 -0.0291103 1.25397 0 -0.179164 0 0 0 0 0 0 0 0 0 0 0 0 0 2.17805 0 0 2.17805 0
536 0 0 0 0 0 0 0 2.17805 0 0 2.17805 -3.26774e+08 0.89112 0 -0.179971 0.906762 0 0.0913673 1.26298 0 -0.0280567 1.2844 0 -0.17758 0 0 0 0 0 0 0 0 0 0 0 0 0 2.17805 0 0 2.17805 0
537 0 0 0 0 0 0 0 2.17805 0 0 2.17805 -3.26774e+08 0.8853 0 -0.175367 0.909046 0 0.0953817 1.28623 0 -0.0282055 1.31113 0 -0.17719 0 0 0 0 0 0 0 0 0 0 0 0 0 2.17805 0 0 2.17805 0
538 0 0 0 0 0 0 0 2.17805 0 0 2.17805 -3.26774e+08 0.879421 0 -0.170391 0.911387 0 0.099511 1.30581 0 -0.0297747 1.33305 0 -0.178347 0 0 0 0 0 0 0 0 0 0 0 0 0 2.17805 0 0 2.17805 0
539 0 0 0 0 0 0 0 2.17805 0 0 2.17805 -3.26774e+08 0.873643 0 -0.165119 0.913782 0 0.103689 1.32132 0 -0.0329347 1.34957 0 -0.181318 0 0 0 0 0 0 0 0 0 0 0 0 0 2.17805 0 0 2.17805 0
540 0 0 0 0 0 0 0 2.17805 0 0 2.17805 -3.26774e+08 0.86813 0 -0.159697 0.916219 0 0.107803 1.33254 0 -0.0377249 1.36029 0 -0.186206 0 0 0 0 0 0 0 0 0 0 0 0 0 2.17805 0 0 2.17805 0
541 0 0 0 0 0 0 0 2.17805 0 0 2.17805 -3.26774e+08 0.862946 0 -0.15426 0.918696 0 0.111749 1.33941 0 -0.0440728 1.36512 0 -0.192917 0 0 0 0 0 0 0 0 0 0 0 0 0 2.17805 0 0 2.17805 0
542 0 0 0 0 0 0 0 2.17805 0 0 2.17805 -3.26774e+08 0.858086 0 -0.148905 0.921216 0 0.11545 1.34248 0 -0.051693 1.36509 0 -0.201042 0 0 0 0 0 0 0 0 0 0 0 0 0 2.17805 0 0 2.17805 0
543 0 0 0 0 0 0 0 2.17805 0 0 2.17805 -3.26774e+08 0.853599 0 -0.143719 0.92379 0 0.11885 1.34178 0 -0.0600396 1.35992 0 -0.209997 0 0 0 0 0 0 0 0 0 0 0 0 0 2.17805 0 0 2.17805 0
544 0 0 0 0 0 0 0 2.17805 0 0 2.17805 -3.26774e+08 0.84951 0 -0.138741 0.926419 0 0.121938 1.33916 0 -0.0677804 1.35269 0 -0.218224 0 0 0 0 0 0 0 0 0 0 0 0 0 2.17805 0 0 2.17805 0
545 0 0 0 0 0 0 0 2.17805 0 0 2.17805 -3.26774e+08 0.845785 0 -0.133957 0.92911 0 0.124744 1.33547 0 -0.0739592 1.34413 0 -0.224761 0 0 0 0 0 0 0 0 0 0 0 0 0 2.17805 0 0 2.17805 0
546 0 0 0 0 0 0 0 2.17805 0 0 2.17805 -3.26774e+08 0.842421 0 -0.129286 0.931945 0 0.127334 1.33171 0 -0.0779406 1.33544 0 -0.228945 0 0 0 0 0 0 0 0 0 0 0 0 0 2.17805 0 0 2.17805 0
547 0 0 0 0 0 0 0 2.17805 0 0 2.17805 -3.26774e+08 0.8394 0 -0.124639 0.934963 0 0.129795 1.32873 0 -0.0797782 1.32784 0 -0.230826 0 0 0 0 0 0 0 0 0 0 0 0 0 2.17805 0 0 2.17805 0
548 0 0 0 0 0 0 0 2.17805 0 0 2.17805 -3.26774e+08 0.836645 0 -0.119947 0.938119 0 0.132188 1.3273 0 -0.0798503 1.32271 0 -0.230831 0 0 0 0 0 0 0 0 0 0 0 0 0 2.17805 0 0 2.17805 0
549 0 0 0 0 0 0 0 2.17805 0 0 2.17805 -3.26774e+08 0.833926 0 -0.115009 0.941395 0 0.13463 1.32719 0 -0.0789512 1.3198 0 -0.22982 0 0 0 0 0 0 0 0 0 0 0 0 0 2.17805 0 0 2.17805 0
550 0 0 0 0 0 0 0 2.17805 0 0 2.17805 -3.26774e+08 0.830986 0 -0.109551 0.944809 0 0.137255 1.32838 0 -0.0780415 1.31952 0 -0.228831 0 0 0 0 0 0 0 0 0 0 0 0 0 2.17805 0 0 2.17805 0
551 0 0 0 0 0 0 0 2.17805 0 0 2.17805 -3.26774e+08 0.82774 0 -0.103426 0.948355 0 0.140132 1.3295 0 -0.0778966 1.31968 0 -0.228627 0 0 0 0 0 0 0 0 0 0 0 0 0 2.17805 0 0 2.17805 0
552 0 0 0 0 0 0 0 2.17805 0 0 2.17805 -3.26774e+08 0.824242 0 -0.0965474 0.952093 0 0.143292 1.33055 0 -0.0785647 1.32062 0 -0.229288 0 0 0 0 0 0 0 0 0 0 0 0 0 2.17805 0 0 2.17805 0
553 0 0 0 0 0 0 0 2.17805 0 0 2.17805 -3.26774e+08 0.820531 0 -0.0887976 0.956091 0 0.146771 1.3313 0 -0.0796212 1.32188 0 -0.230377 0 0 0 0 0 0 0 0 0 0 0 0 0 2.17805 0 0 2.17805 0
554 0 0 0 0 0 0 0 2.17805 0 0 2.17805 -3.26774e+08 0.816812 0 -0.0801585 0.960469 0 0.150561 1.33144 0 -0.0805203 1.32241 0 -0.2313 0 0 0 0 0 0 0 0 0 0 0 0 0 2.17805 0 0 2.17805 0
555 0 0 0 0 0 0 0 2.17805 0 0 2.17805 -3.26774e+08 0.813371 0 -0.0706932 0.965327 0 0.154647 1.33114 0 -0.0810779 1.32233 0 -0.231871 0 0 0 0 0 0 0 0 0 0 0 0 0 2.17805 0 0 2.17805 0
556 0 0 0 0 0 0 0 2.17805 0 0 2.17805 -3.26774e+08 0.810609 0 -0.0607228 0.970656 0 0.158944 1.33059 0 -0.0811989 1.32177 0 -0.231991 0 0 0 0 0 0 0 0 0 0 0 0 0 2.17805 0 0 2.17805 0
557 0 0 0 0 0 0 0 2.17805 0 0 2.17805 -3.26774e+08 0.809203 0 -0.0509975 0.97638 0 0.163294 1.32993 0 -0.0809955 1.32094 0 -0.231778 0 0 0 0 0 0 0 0 0 0 0 0 0 2.17805 0 0 2.17805 0
558 0 0 0 0 0 0 0 2.17805 0 0 2.17805 -3.26774e+08 0.809977 0 -0.0426221 0.982416 0 0.167458 1.32931 0 -0.0805904 1.32006 0 -0.231357 0 0 0 0 0 0 0 0 0 0 0 0 0 2.17805 0 0 2.17805 0
559 0 0 0 0 0 0 0 2.17805 0 0 2.17805 -3.26774e+08 0.813694 0 -0.0369833 0.988589 0 0.171057 1.32881 0 -0.0801506 1.31929 0 -0.230901 0 0 0 0 0 0 0 0 0 0 0 0 0 2.17805 0 0 2.17805 0
560 0 0 0 0 0 0 0 2.17805 0 0 2.17805 -3.26774e+08 0.820986 0 -0.0351111 0.994974 0 0.173688 1.32846 0 -0.0797579 1.31876 0 -0.230496 0 0 0 0 0 0 0 0 0 0 0 0 0 2.17805 0 0 2.17805 0
561 0 0 0 0 0 0 0 2.17805 0 0 2.17805 -3.26774e+08 0.832108 0 -0.0372487 1.00179 0 0.175066 1.32825 0 -0.0794903 1.31851 0 -0.230226 0 0 0 0 0 0 0 0 0 0 0 0 0 2.17805 0 0 2.17805 0
562 0 0 0 0 0 0 0 2.17805 0 0 2.17805 -3.26774e+08 0.847118 0 -0.0429836 1.0094 0 0.175035 1.32808 0 -0.0792447 1.31833 0 -0.22998 0 0 0 0 0 0 0 0 0 0 0 0 0 2.17805 0 0 2.17805 0
563 0 0 0 0 0 0 0 2.17805 0 0 2.17805 -3.26774e+08 0.865773 0 -0.0513853 1.01821 0 0.173631 1.32792 0 -0.0789823 1.31815 0 -0.229715 0 0 0 0 0 0 0 0 0 0 0 0 0 2.17805 0 0 2.17805 0
564 0 0 0 0 0 0 0 2.17805 0 0 2.17805 -3.26774e+08 0.887449 0 -0.0611271 1.02861 0 0.171128 1.3277 0 -0.078563 1.31776 0 -0.229286 0 0 0 0 0 0 0 0 0 0 0 0 0 2.17805 0 0 2.17805 0
565 0 0 0 0 0 0 0 2.17805 0 0 2.17805 -3.26774e+08 0.91131 0 -0.0709059 1.04081 0 0.168045 1.32737 0 -0.0780168 1.31712 0 -0.228718 0 0 0 0 0 0 0 0 0 0 0 0 0 2.17805 0 0 2.17805 0
566 0 0 0 0 0 0 0 2.17805 0 0 2.17805 -3.26774e+08 0.936534 0 -0.0796703 1.05484 0 0.165021 1.32693 0 -0.0773496 1.31617 0 -0.228016 0 0 0 0 0 0 0 0 0 0 0 0 0 2.17805 0 0 2.17805 0
567 0 0 0 0 0 0 0 2.17805 0 0 2.17805 -3.26774e+08 0.962801 0 -0.0871422 1.07076 0 0.162284 1.32638 0 -0.0766042 1.31494 0 -0.227221 0 0 0 0 0 0 0 0 0 0 0 0 0 2.17805 0 0 2.17805 0
568 0 0 0 0 0 0 0 2.17805 0 0 2.17805 -3.26774e+08 0.989815 0 -0.0932773 1.08795 0 0.160174 1.32583 0 -0.0758144 1.31368 0 -0.226376 0 0 0 0 0 0 0 0 0 0 0 0 0 2.17805 0 0 2.17805 0
569 0 0 0 0 0 0 0 2.17805 0 0 2.17805 -3.26774e+08 1.0175 0 -0.0982255 1.10634 0 0.158631 1.32533 0 -0.0750768 1.31249 0 -0.22558 0 0 0 0 0 0 0 0 0 0 0 0 0 2.17805 0 0 2.17805 0
570 0 0 0 0 0 0 0 2.17805 0 0 2.17805 -3.26774e+08 1.0457 0 -0.10228 1.12544 0 0.157548 1.32492 0 -0.0744407 1.31143 0 -0.224887 0 0 0 0 0 0 0 0 0 0 0 0 0 2.17805 0 0 2.17805 0
571 0 0 0 0 0 0 0 2.17805 0 0 2.17805 -3.26774e+08 1.07546 0 -0.106399 1.14585 0 0.156116 1.32464 0 -0.0739695 1.31053 0 -0.22436 0 0 0 0 0 0 0 0 0 0 0 0 0 2.17805 0 0 2.17805 0
572 0 0 0 0 0 0 0 2.17805 0 0 2.17805 -3.26774e+08 1.10662 0 -0.110805 1.16689 0 0.154217 1.3245 0 -0.0736571 1.30988 0 -0.223997 0 0 0 0 0 0 0 0 0 0 0 0 0 2.17805 0 0 2.17805 0
573 0 0 0 0 0 0 0 2.17805 0 0 2.17805 -3.26774e+08 1.13925 0 -0.115745 1.18859 0 0.151526 1.32449 0 -0.0735071 1.30938 0 -0.223799 0 0 0 0 0 0 0 0 0 0 0 0 0 2.17805 0 0 2.17805 0
574 0 0 0 0 0 0 0 2.17805 0 0 2.17805 -3.26774e+08 1.17254 0 -0.120927 1.2104 0 0.148211 1.3245 0 -0.0734609 1.30891 0 -0.223704 0 0 0 0 0 0 0 0 0 0 0 0 0 2.17805 0 0 2.17805 0
575 0 0 0 0 0 0 0 2.17805 0 0 2.17805 -3.26774e+08 1.20671 0 -0.126726 1.23278 0 0.143809 1.32447 0 -0.0734579 1.30833 0 -0.223643 0 0 0 0 0 0 0 0 0 0 0 0 0 2.17805 0 0 2.17805 0
