# Supplementary material for: Optimal Control Based Stiffness Identification of an Ankle-Foot Orthosis Using a Predictive Walking Model
Source: Front Comput Neurosci. 2017 Apr 13;11:23. doi: 10.3389/fncom.2017.00023 (PMC5390028; doi:10.3389/fncom.2017.00023)
Supplement: Supplementary file 1 [file DataSheet1.ZIP › PathWalker/InvKinDyn/results/barefeet_3053173.q]

0	-1.24664	0.59919	-0.0353857	-0.568093	0.879953	-0.205119	-0.0617262	0.851933	-0.316201	0.242856
1	-1.24119	0.5981	-0.0353879	-0.571373	0.899925	-0.212749	-0.0735674	0.885489	-0.297043	0.247887
2	-1.23568	0.597164	-0.036026	-0.570513	0.914227	-0.221238	-0.085323	0.919037	-0.277606	0.253488
3	-1.23015	0.596468	-0.0346472	-0.566777	0.92155	-0.232512	-0.0995334	0.951862	-0.2614	0.25553
4	-1.22467	0.596106	-0.0292358	-0.563355	0.923234	-0.245082	-0.119211	0.98429	-0.247006	0.252029
5	-1.21928	0.596185	-0.0189767	-0.562561	0.921108	-0.256889	-0.144881	1.01442	-0.238664	0.242179
6	-1.21398	0.596744	-0.00434815	-0.565018	0.916432	-0.26674	-0.176424	1.04163	-0.236542	0.227385
7	-1.20879	0.597836	0.0126437	-0.568974	0.909423	-0.274265	-0.211274	1.06374	-0.240729	0.209672
8	-1.20372	0.599421	0.0301342	-0.572452	0.899866	-0.280137	-0.248243	1.08062	-0.251351	0.191312
9	-1.19876	0.601354	0.0469519	-0.574416	0.888262	-0.285048	-0.28616	1.09204	-0.268378	0.174333
10	-1.19394	0.60343	0.0624518	-0.574822	0.875772	-0.28937	-0.325472	1.09981	-0.289461	0.160435
11	-1.18924	0.605495	0.075519	-0.573012	0.862949	-0.292393	-0.365186	1.10509	-0.313774	0.150559
12	-1.18472	0.607383	0.085618	-0.569379	0.851485	-0.293668	-0.406133	1.11114	-0.335783	0.145147
13	-1.18036	0.608975	0.0930156	-0.564851	0.84264	-0.293349	-0.449059	1.11976	-0.353558	0.143804
14	-1.17611	0.610209	0.0978027	-0.55987	0.837439	-0.291694	-0.494007	1.13245	-0.367135	0.14589
15	-1.17191	0.611067	0.100122	-0.554277	0.835411	-0.289575	-0.540553	1.14959	-0.375176	0.150836
16	-1.16769	0.611599	0.100021	-0.547387	0.836056	-0.288384	-0.587563	1.17019	-0.380327	0.158091
17	-1.16338	0.611886	0.0978379	-0.538702	0.838094	-0.289619	-0.633801	1.19238	-0.384702	0.167126
18	-1.15894	0.612025	0.0939269	-0.527808	0.84075	-0.292173	-0.678029	1.21394	-0.388927	0.177378
19	-1.15433	0.612099	0.0885036	-0.514282	0.842637	-0.296068	-0.71897	1.23261	-0.392538	0.188519
20	-1.14953	0.612172	0.0816485	-0.497981	0.843473	-0.30031	-0.755453	1.24638	-0.394631	0.20019
21	-1.14452	0.612261	0.0736545	-0.479158	0.842916	-0.3049	-0.786786	1.25385	-0.39451	0.212075
22	-1.13925	0.612367	0.0643415	-0.457733	0.841472	-0.309482	-0.811871	1.25414	-0.392216	0.224002
23	-1.13365	0.612462	0.053307	-0.433323	0.839132	-0.314269	-0.829754	1.24724	-0.388416	0.236134
24	-1.12765	0.612508	0.0404301	-0.405756	0.836166	-0.31987	-0.840187	1.23393	-0.383407	0.248462
25	-1.12122	0.61248	0.0259198	-0.375455	0.832823	-0.327288	-0.843448	1.21526	-0.376177	0.260817
26	-1.11437	0.612357	0.0101171	-0.342961	0.829513	-0.33545	-0.840256	1.1926	-0.366692	0.273048
27	-1.10713	0.61211	-0.00647422	-0.309047	0.826518	-0.343558	-0.831623	1.16739	-0.354573	0.284966
28	-1.09958	0.611712	-0.0230856	-0.274863	0.824324	-0.351541	-0.81892	1.14105	-0.339809	0.296212
29	-1.09182	0.611147	-0.0389219	-0.241612	0.822954	-0.358671	-0.803347	1.11474	-0.3225	0.306418
30	-1.08396	0.610431	-0.0534252	-0.210425	0.823107	-0.364605	-0.7855	1.08888	-0.303769	0.315385
31	-1.07611	0.609587	-0.0662042	-0.182247	0.825301	-0.368647	-0.765477	1.06323	-0.285022	0.323082
32	-1.06836	0.608612	-0.0766112	-0.158271	0.830112	-0.370678	-0.743555	1.03718	-0.267912	0.329197
33	-1.06077	0.607509	-0.0839403	-0.139784	0.838208	-0.370305	-0.719949	1.00993	-0.252417	0.333173
34	-1.05334	0.606296	-0.0878501	-0.127791	0.850451	-0.367169	-0.694399	0.980298	-0.238744	0.334703
35	-1.04609	0.604952	-0.0883085	-0.122607	0.867273	-0.361248	-0.666426	0.946996	-0.227525	0.333738
36	-1.03904	0.603439	-0.0845467	-0.1257	0.889489	-0.352609	-0.638701	0.91208	-0.215094	0.3296
37	-1.03235	0.601732	-0.0756107	-0.138551	0.917173	-0.340758	-0.615391	0.878377	-0.204066	0.321629
38	-1.02604	0.599883	-0.0628494	-0.159876	0.949881	-0.324756	-0.600513	0.852913	-0.193905	0.311495
39	-1.02008	0.598013	-0.0493038	-0.185427	0.985539	-0.304584	-0.594156	0.839563	-0.186636	0.302554
40	-1.01437	0.59623	-0.0378814	-0.210978	1.02235	-0.281067	-0.594888	0.84013	-0.182084	0.297954
41	-1.00881	0.594634	-0.0303171	-0.233207	1.05823	-0.255833	-0.59958	0.851987	-0.182107	0.299371
42	-1.00329	0.593325	-0.0271461	-0.250904	1.09254	-0.231494	-0.604941	0.871141	-0.185865	0.306827
43	-0.997725	0.59236	-0.0271999	-0.264551	1.1241	-0.211548	-0.607096	0.8898	-0.195222	0.318403
44	-0.992089	0.591776	-0.0283595	-0.276333	1.15211	-0.200201	-0.604678	0.903343	-0.206063	0.331238
45	-0.986541	0.591577	-0.0265423	-0.291048	1.17543	-0.199391	-0.599937	0.908446	-0.219135	0.340788
46	-0.981236	0.591746	-0.0189772	-0.312889	1.19398	-0.209001	-0.597264	0.907142	-0.233271	0.34411
47	-0.976224	0.592294	-0.00522969	-0.343081	1.20705	-0.226888	-0.599078	0.902155	-0.246441	0.340771
48	-0.97143	0.593208	0.0128935	-0.380186	1.21445	-0.250085	-0.604832	0.895425	-0.257298	0.33263
49	-0.966764	0.594421	0.0329731	-0.421861	1.21671	-0.274446	-0.612818	0.888194	-0.265522	0.32221
50	-0.962103	0.595817	0.0523992	-0.465978	1.21621	-0.296247	-0.620741	0.881484	-0.271642	0.312097
51	-0.957363	0.597209	0.0700607	-0.512187	1.2164	-0.313266	-0.627693	0.87601	-0.276541	0.30312
52	-0.952433	0.598431	0.0846129	-0.559527	1.22046	-0.326029	-0.632137	0.872057	-0.281211	0.296307
53	-0.947235	0.599371	0.095093	-0.606952	1.2305	-0.335352	-0.632819	0.869686	-0.286334	0.292362
54	-0.941758	0.599989	0.101323	-0.653893	1.24756	-0.342849	-0.629311	0.868827	-0.292244	0.291292
55	-0.936015	0.60033	0.104033	-0.700166	1.27095	-0.350239	-0.622075	0.86915	-0.299057	0.292269
56	-0.93003	0.600508	0.104552	-0.745942	1.29891	-0.358411	-0.612159	0.870024	-0.306614	0.29391
57	-0.923857	0.60066	0.103999	-0.791053	1.32909	-0.367223	-0.600346	0.870561	-0.314759	0.295178
58	-0.917556	0.600906	0.10337	-0.835241	1.35882	-0.375402	-0.58738	0.869925	-0.323072	0.295265
59	-0.911168	0.601313	0.103638	-0.878412	1.38573	-0.381658	-0.574191	0.867662	-0.331256	0.293318
60	-0.904697	0.601887	0.105208	-0.919977	1.40786	-0.385377	-0.561259	0.863693	-0.339174	0.289012
61	-0.898111	0.602602	0.107713	-0.958662	1.42392	-0.386238	-0.548284	0.858157	-0.34651	0.282786
62	-0.891354	0.603414	0.110363	-0.99286	1.43307	-0.384533	-0.534446	0.851219	-0.352913	0.275464
63	-0.884367	0.604289	0.112346	-1.02099	1.4347	-0.381188	-0.518883	0.843072	-0.358501	0.267867
64	-0.877105	0.605194	0.11314	-1.04211	1.42872	-0.376955	-0.50113	0.833999	-0.363471	0.260491
65	-0.869556	0.60609	0.112377	-1.05586	1.4157	-0.372113	-0.480988	0.824362	-0.367978	0.253785
66	-0.861731	0.606941	0.109868	-1.06234	1.39657	-0.366657	-0.458479	0.81455	-0.371888	0.248137
67	-0.853644	0.60772	0.105932	-1.06233	1.37253	-0.360382	-0.434167	0.805026	-0.375098	0.24338
68	-0.845322	0.6084	0.100875	-1.05668	1.34493	-0.352777	-0.408528	0.796146	-0.377817	0.239423
69	-0.83681	0.608966	0.0948129	-1.04597	1.31497	-0.343273	-0.381684	0.787907	-0.380055	0.23652
70	-0.828183	0.609401	0.0883053	-1.03118	1.28358	-0.331423	-0.354294	0.780267	-0.381599	0.234487
71	-0.81953	0.609694	0.0820346	-1.01319	1.25113	-0.316876	-0.327316	0.773382	-0.382403	0.233012
72	-0.81092	0.609838	0.0762455	-0.992039	1.21739	-0.299847	-0.301237	0.767378	-0.38248	0.232124
73	-0.802392	0.609831	0.0708929	-0.967202	1.18163	-0.280956	-0.276238	0.762395	-0.381675	0.232007
74	-0.793961	0.609662	0.0658811	-0.938	1.1429	-0.260634	-0.252541	0.758789	-0.379704	0.232831
75	-0.785609	0.609305	0.0612061	-0.903899	1.10029	-0.238974	-0.230572	0.757251	-0.376396	0.234519
76	-0.777283	0.60873	0.0567251	-0.864363	1.05318	-0.216833	-0.210583	0.758637	-0.371794	0.236955
77	-0.768874	0.607896	0.0514966	-0.817283	1.00142	-0.197914	-0.191643	0.763497	-0.365771	0.240729
78	-0.760489	0.606782	0.0473879	-0.768307	0.949166	-0.187409	-0.176805	0.773219	-0.357713	0.243886
79	-0.752268	0.605388	0.0458646	-0.723636	0.903727	-0.185651	-0.168775	0.78915	-0.347166	0.245115
80	-0.744386	0.603844	0.0476198	-0.690265	0.872186	-0.190602	-0.169216	0.811791	-0.333356	0.244266
81	-0.736886	0.602292	0.0513826	-0.669462	0.857871	-0.200861	-0.176799	0.840498	-0.316168	0.242984
82	-0.729738	0.600861	0.0554368	-0.660484	0.860739	-0.215165	-0.189002	0.873756	-0.296289	0.243049
83	-0.72283	0.5996	0.0579851	-0.658666	0.876227	-0.230681	-0.202782	0.909851	-0.275978	0.245847
84	-0.716047	0.598545	0.0584558	-0.660185	0.897924	-0.244562	-0.216412	0.94704	-0.258456	0.25114
85	-0.709183	0.597694	0.0562042	-0.657404	0.916685	-0.255758	-0.227764	0.983008	-0.247429	0.25845
86	-0.702195	0.597108	0.0535559	-0.649577	0.927433	-0.267683	-0.238804	1.01602	-0.245376	0.264573
87	-0.695121	0.59683	0.0539557	-0.639165	0.929987	-0.281759	-0.253559	1.04492	-0.253539	0.265483
88	-0.688043	0.596966	0.0597298	-0.630379	0.926821	-0.295744	-0.275286	1.06868	-0.27086	0.258957
89	-0.681059	0.597624	0.0714968	-0.625532	0.919918	-0.307307	-0.305579	1.08659	-0.29431	0.245049
90	-0.674184	0.598829	0.0876618	-0.624283	0.910971	-0.3151	-0.34353	1.0985	-0.319287	0.226217
91	-0.667419	0.600497	0.106032	-0.624965	0.900832	-0.319278	-0.387446	1.10527	-0.34146	0.205443
92	-0.66075	0.602421	0.12426	-0.625736	0.890481	-0.321044	-0.435528	1.10912	-0.358055	0.185474
93	-0.654159	0.604358	0.140028	-0.624585	0.880759	-0.3218	-0.485652	1.11242	-0.368328	0.168831
94	-0.647603	0.606083	0.150934	-0.61928	0.872386	-0.322971	-0.535185	1.11732	-0.373061	0.158079
95	-0.641024	0.607441	0.155124	-0.60803	0.866026	-0.325776	-0.581555	1.12505	-0.374525	0.155105
96	-0.634358	0.608367	0.152116	-0.590286	0.861949	-0.330535	-0.623286	1.13553	-0.375172	0.160167
97	-0.627563	0.608901	0.142742	-0.56661	0.859804	-0.336835	-0.659776	1.14741	-0.376449	0.172032
98	-0.620627	0.609169	0.128619	-0.538221	0.858837	-0.343958	-0.69115	1.1583	-0.37787	0.188805
99	-0.613568	0.609308	0.111779	-0.50681	0.858226	-0.351149	-0.717996	1.16561	-0.378207	0.208321
100	-0.606419	0.60942	0.0942723	-0.474236	0.857293	-0.357846	-0.741125	1.16712	-0.376227	0.22824
101	-0.599174	0.609569	0.0774203	-0.441556	0.855455	-0.363685	-0.760657	1.16127	-0.370983	0.24682
102	-0.591776	0.60978	0.0616049	-0.408806	0.85234	-0.368691	-0.775851	1.14743	-0.362064	0.263299
103	-0.58414	0.610034	0.0465367	-0.375498	0.848013	-0.373214	-0.785634	1.12597	-0.349664	0.277679
104	-0.57618	0.610267	0.0317808	-0.341232	0.842815	-0.377322	-0.789345	1.09835	-0.334222	0.290142
105	-0.567822	0.610407	0.0171855	-0.306047	0.837175	-0.380955	-0.787048	1.06663	-0.316165	0.300526
106	-0.559024	0.610386	0.00273914	-0.270213	0.831675	-0.384376	-0.779211	1.03307	-0.296116	0.308724
107	-0.549813	0.610143	-0.0115403	-0.234258	0.827076	-0.387644	-0.766515	0.999837	-0.27504	0.315047
108	-0.540281	0.609635	-0.0253829	-0.19918	0.82423	-0.390479	-0.749768	0.968391	-0.254097	0.319765
109	-0.53055	0.60885	-0.0382551	-0.166247	0.823881	-0.392496	-0.729656	0.939128	-0.234126	0.322863
110	-0.520746	0.607796	-0.0495487	-0.136685	0.826589	-0.393132	-0.706532	0.911415	-0.215536	0.324216
111	-0.510972	0.606488	-0.0585796	-0.111749	0.83296	-0.391841	-0.680736	0.884124	-0.19857	0.323574
112	-0.501315	0.604926	-0.0648659	-0.0924653	0.843655	-0.388314	-0.652516	0.855985	-0.185766	0.320821
113	-0.491964	0.603138	-0.066975	-0.0812905	0.859521	-0.382182	-0.626202	0.830976	-0.182485	0.315029
114	-0.483127	0.601212	-0.0637207	-0.0803776	0.881025	-0.372891	-0.607975	0.814204	-0.179735	0.305658
115	-0.474863	0.599273	-0.0566301	-0.087941	0.907239	-0.359861	-0.59917	0.808519	-0.179734	0.294806
116	-0.467172	0.597431	-0.0476033	-0.10146	0.936901	-0.342876	-0.599629	0.814807	-0.179834	0.284781
117	-0.459962	0.595796	-0.0388655	-0.117587	0.968392	-0.322368	-0.606512	0.831564	-0.182601	0.277837
118	-0.453126	0.594452	-0.0317228	-0.133959	1.00025	-0.299612	-0.616471	0.854743	-0.184848	0.274915
119	-0.446524	0.593463	-0.0267292	-0.148975	1.03096	-0.277086	-0.625232	0.878661	-0.188135	0.275866
120	-0.440045	0.592847	-0.0232293	-0.162713	1.05946	-0.258518	-0.629196	0.896366	-0.191078	0.279188
121	-0.433665	0.5926	-0.0194041	-0.177066	1.08489	-0.24773	-0.627519	0.905149	-0.203223	0.28234
122	-0.427496	0.592733	-0.0118939	-0.196484	1.10675	-0.246873	-0.625206	0.907229	-0.216945	0.281625
123	-0.421551	0.593299	0.000142111	-0.222298	1.12383	-0.255892	-0.624154	0.903851	-0.230461	0.276117
124	-0.415817	0.59434	0.0162003	-0.254383	1.13522	-0.272917	-0.625103	0.896443	-0.241892	0.266485
125	-0.410235	0.595869	0.0346697	-0.291423	1.14088	-0.294477	-0.627228	0.886096	-0.250177	0.254587
126	-0.404712	0.59784	0.0537294	-0.332034	1.14216	-0.316138	-0.62916	0.87367	-0.255305	0.242316
127	-0.39915	0.600133	0.0719341	-0.375369	1.14167	-0.334416	-0.629767	0.860006	-0.258024	0.230956
128	-0.393457	0.602566	0.0882951	-0.421104	1.14287	-0.348112	-0.628329	0.845999	-0.259431	0.221156
129	-0.387559	0.604942	0.102207	-0.469144	1.14931	-0.358113	-0.624475	0.832469	-0.260785	0.213094
130	-0.381419	0.607102	0.113528	-0.519493	1.16341	-0.366208	-0.618309	0.820136	-0.262967	0.206536
131	-0.375027	0.608961	0.12237	-0.571807	1.18583	-0.374017	-0.610113	0.809486	-0.266396	0.201086
132	-0.368362	0.610536	0.128878	-0.625012	1.21532	-0.382752	-0.59985	0.800412	-0.271066	0.1964
133	-0.361411	0.611938	0.133497	-0.677925	1.24928	-0.392831	-0.587532	0.792234	-0.276385	0.191976
134	-0.354201	0.613298	0.13698	-0.72982	1.28472	-0.403263	-0.573471	0.783963	-0.281514	0.187171
135	-0.346789	0.614716	0.140281	-0.780543	1.3188	-0.412262	-0.558392	0.774764	-0.285709	0.181197
136	-0.339225	0.61623	0.144084	-0.829828	1.34888	-0.418492	-0.542932	0.764212	-0.288513	0.173496
137	-0.331525	0.617833	0.148476	-0.876838	1.37282	-0.421622	-0.527188	0.75221	-0.289756	0.16411
138	-0.323694	0.619478	0.153129	-0.920426	1.38915	-0.421824	-0.511017	0.739091	-0.289389	0.153563
139	-0.315736	0.621094	0.157423	-0.959291	1.39702	-0.419357	-0.494195	0.725614	-0.287502	0.142721
140	-0.307633	0.62261	0.160459	-0.991887	1.39596	-0.414709	-0.476186	0.71262	-0.284414	0.132673
141	-0.299338	0.623975	0.161357	-1.01676	1.38599	-0.408264	-0.456388	0.700974	-0.280611	0.124402
142	-0.290815	0.625144	0.1597	-1.0333	1.3678	-0.400019	-0.434713	0.691574	-0.276497	0.118447
143	-0.282064	0.626072	0.15545	-1.04167	1.34276	-0.389556	-0.411558	0.685243	-0.272146	0.115013
144	-0.273105	0.62672	0.148775	-1.04242	1.3124	-0.376293	-0.387535	0.682689	-0.267504	0.114086
145	-0.263969	0.627067	0.139992	-1.03619	1.27807	-0.360139	-0.363262	0.684304	-0.262559	0.115525
146	-0.254701	0.627092	0.129605	-1.02373	1.24102	-0.341488	-0.339402	0.690118	-0.257235	0.11901
147	-0.245344	0.626782	0.118287	-1.00581	1.20217	-0.320926	-0.316656	0.699883	-0.251532	0.12401
148	-0.235944	0.626148	0.106547	-0.982734	1.16182	-0.299385	-0.295384	0.713074	-0.24549	0.13017
149	-0.226543	0.625216	0.0945156	-0.954001	1.11958	-0.277563	-0.275366	0.728953	-0.239146	0.13751
150	-0.217164	0.623997	0.0823278	-0.919066	1.07487	-0.255429	-0.256362	0.746887	-0.232574	0.145944
151	-0.207822	0.62248	0.0703685	-0.877774	1.02717	-0.232451	-0.238552	0.766513	-0.225777	0.155001
152	-0.198519	0.620637	0.0590792	-0.830247	0.975934	-0.207566	-0.222374	0.787804	-0.218739	0.164051
153	-0.189267	0.618428	0.0490911	-0.777791	0.922868	-0.187097	-0.208768	0.811243	-0.211586	0.172311
154	-0.180268	0.615842	0.0432487	-0.727613	0.873193	-0.174931	-0.202018	0.838144	-0.204056	0.177115
155	-0.171761	0.612952	0.0442121	-0.689992	0.835968	-0.169922	-0.206369	0.869583	-0.195305	0.17624
156	-0.163867	0.609903	0.0519253	-0.669896	0.816757	-0.171622	-0.222466	0.905568	-0.184663	0.170374
157	-0.156564	0.606798	0.0636866	-0.667326	0.818484	-0.180343	-0.247366	0.945326	-0.173314	0.162778
158	-0.149762	0.603744	0.0763208	-0.678058	0.838002	-0.194456	-0.277085	0.987232	-0.163946	0.156872
159	-0.143284	0.60082	0.0866939	-0.695558	0.869502	-0.211227	-0.307216	1.02899	-0.159958	0.155443
160	-0.136939	0.598143	0.0928898	-0.711837	0.903197	-0.225481	-0.334516	1.06792	-0.164429	0.159559
161	-0.130544	0.59583	0.0942139	-0.719778	0.930588	-0.238309	-0.357202	1.10161	-0.1795	0.168776
162	-0.124101	0.594018	0.0932152	-0.717925	0.946966	-0.2538	-0.377898	1.12864	-0.204784	0.179502
163	-0.117734	0.592824	0.0944055	-0.712353	0.954667	-0.270174	-0.402137	1.14865	-0.236879	0.186434
164	-0.111522	0.592366	0.10045	-0.707549	0.95592	-0.285031	-0.433418	1.16172	-0.270323	0.186645
165	-0.105449	0.592639	0.110998	-0.704823	0.953125	-0.297136	-0.471769	1.16869	-0.300452	0.180638
166	-0.0994515	0.593571	0.12436	-0.703534	0.947654	-0.306149	-0.515596	1.17089	-0.324511	0.170478
167	-0.0934179	0.595017	0.137813	-0.701344	0.940385	-0.312958	-0.561913	1.16986	-0.341534	0.159251
168	-0.0872374	0.596791	0.148619	-0.695537	0.9319	-0.318825	-0.607683	1.16743	-0.352193	0.149972
169	-0.080835	0.598693	0.154713	-0.684036	0.922572	-0.324633	-0.650666	1.16548	-0.358479	0.144907
170	-0.0741735	0.600549	0.154858	-0.665753	0.912964	-0.330961	-0.689409	1.16546	-0.362601	0.145445
171	-0.0672348	0.602241	0.148508	-0.640416	0.903724	-0.33823	-0.7229	1.16792	-0.366306	0.152204
172	-0.0600236	0.603731	0.136193	-0.608819	0.895257	-0.346315	-0.751001	1.17243	-0.370262	0.164634
173	-0.0525596	0.605034	0.11933	-0.572566	0.887696	-0.354389	-0.774298	1.17771	-0.374013	0.181216
174	-0.0448817	0.606192	0.0999376	-0.533889	0.88107	-0.36146	-0.793855	1.1819	-0.376458	0.199837
175	-0.0370388	0.607255	0.0799492	-0.494875	0.875295	-0.366877	-0.810526	1.18286	-0.376269	0.218549
176	-0.0290599	0.608267	0.0605605	-0.45665	0.870103	-0.370366	-0.824368	1.17873	-0.372299	0.236141
177	-0.0209457	0.609243	0.0424067	-0.419643	0.865183	-0.372022	-0.835005	1.16839	-0.364147	0.251868
178	-0.0126736	0.610159	0.0257786	-0.383987	0.860387	-0.372344	-0.841943	1.15151	-0.352312	0.265297
179	-0.00421185	0.610968	0.0105013	-0.349456	0.8558	-0.372027	-0.844448	1.12852	-0.337947	0.276522
180	0.00446624	0.611623	-0.00382406	-0.315685	0.851637	-0.371705	-0.841819	1.10039	-0.322249	0.285886
181	0.0133769	0.612079	-0.0173838	-0.282637	0.848241	-0.371478	-0.833856	1.06853	-0.306026	0.293483
182	0.0225137	0.6123	-0.0301709	-0.25066	0.846159	-0.371011	-0.820725	1.03444	-0.289776	0.299272
183	0.0318318	0.612263	-0.0418724	-0.220624	0.846051	-0.369932	-0.802912	0.999413	-0.273528	0.303058
184	0.0412654	0.611956	-0.0520376	-0.193583	0.848557	-0.367868	-0.781095	0.964456	-0.256789	0.304616
185	0.0507339	0.611364	-0.0600398	-0.170728	0.854222	-0.364587	-0.756099	0.930188	-0.239286	0.303541
186	0.0601736	0.610471	-0.0653454	-0.152999	0.863403	-0.360236	-0.728664	0.896876	-0.221727	0.299475
187	0.069526	0.609257	-0.0673744	-0.141305	0.876369	-0.35498	-0.699435	0.864149	-0.205732	0.292004
188	0.0786907	0.607706	-0.0653299	-0.136885	0.893509	-0.348816	-0.670435	0.832546	-0.188372	0.280615
189	0.0874541	0.605826	-0.0578313	-0.142006	0.915439	-0.341402	-0.647212	0.805211	-0.174517	0.264519
190	0.0957293	0.60368	-0.0461579	-0.155247	0.941649	-0.332207	-0.633574	0.787729	-0.163836	0.245608
191	0.103505	0.601369	-0.0326379	-0.173681	0.97115	-0.320551	-0.630758	0.783667	-0.157404	0.226741
192	0.110851	0.599006	-0.020038	-0.193562	1.00265	-0.306059	-0.637043	0.794	-0.153986	0.211009
193	0.117864	0.596698	-0.0101922	-0.212037	1.03484	-0.28887	-0.649052	0.816049	-0.155607	0.200282
194	0.124724	0.59453	-0.00443291	-0.22655	1.06642	-0.269782	-0.662215	0.845491	-0.161426	0.195444
195	0.131626	0.592581	-0.00272808	-0.236148	1.09634	-0.250511	-0.671768	0.875869	-0.17374	0.1956
196	0.138732	0.590931	-0.00391366	-0.241279	1.1235	-0.233975	-0.674013	0.901206	-0.18761	0.198568
197	0.145976	0.589647	-0.00433524	-0.246144	1.14723	-0.223376	-0.67103	0.918842	-0.204624	0.200054
198	0.153256	0.588804	-0.00149324	-0.253884	1.16654	-0.221289	-0.666596	0.930149	-0.223933	0.197328
199	0.160507	0.58851	0.00497851	-0.265269	1.18007	-0.228449	-0.66272	0.93675	-0.242555	0.190169
200	0.167658	0.58885	0.0142596	-0.280032	1.18687	-0.243747	-0.659827	0.939749	-0.258205	0.179851
201	0.174636	0.589864	0.0251445	-0.297608	1.18659	-0.264718	-0.656952	0.939062	-0.270257	0.168187
202	0.181405	0.591491	0.0366609	-0.317797	1.18005	-0.287886	-0.653334	0.934748	-0.278784	0.15659
203	0.18796	0.593589	0.0481909	-0.340949	1.16952	-0.309586	-0.64859	0.9271	-0.284357	0.145863
204	0.194329	0.595953	0.0592318	-0.367588	1.15836	-0.327642	-0.642549	0.916763	-0.287862	0.136455
205	0.200532	0.598381	0.0693853	-0.398187	1.14993	-0.341523	-0.635145	0.904596	-0.290267	0.128647
206	0.206568	0.600691	0.0784658	-0.433246	1.14714	-0.351869	-0.626724	0.891745	-0.292309	0.122508
207	0.212445	0.60278	0.0864475	-0.472961	1.15184	-0.359626	-0.617728	0.879249	-0.294404	0.117895
208	0.218175	0.604611	0.0933956	-0.517058	1.16456	-0.365562	-0.608614	0.868009	-0.296877	0.114523
209	0.223785	0.606208	0.0991249	-0.564304	1.1844	-0.37041	-0.599164	0.858245	-0.299832	0.112377
210	0.229335	0.607635	0.103342	-0.612823	1.20934	-0.374749	-0.588724	0.849672	-0.30318	0.111536
211	0.234897	0.608959	0.105973	-0.660806	1.2368	-0.378701	-0.57679	0.841812	-0.306769	0.111834
212	0.240533	0.610244	0.107203	-0.706721	1.26391	-0.382094	-0.563158	0.834082	-0.31042	0.112884
213	0.246273	0.611534	0.10734	-0.749348	1.28795	-0.384713	-0.547871	0.825952	-0.31397	0.114257
214	0.252133	0.612824	0.106807	-0.787891	1.30657	-0.386207	-0.531331	0.817261	-0.317167	0.115453
215	0.258144	0.614088	0.105977	-0.821711	1.31793	-0.38606	-0.514016	0.808126	-0.319808	0.116016
216	0.264345	0.615291	0.104854	-0.849967	1.32082	-0.383531	-0.496089	0.79888	-0.321991	0.115876
217	0.270774	0.616397	0.103107	-0.871649	1.31455	-0.377879	-0.47742	0.790013	-0.323835	0.115347
218	0.277487	0.61737	0.100295	-0.885857	1.29918	-0.368785	-0.457723	0.78205	-0.325358	0.114861
219	0.284537	0.618167	0.0959381	-0.892018	1.27572	-0.356469	-0.436666	0.775533	-0.326687	0.114884
220	0.291953	0.618746	0.089649	-0.889986	1.24576	-0.341886	-0.414036	0.770986	-0.328007	0.115895
221	0.299718	0.619075	0.0813836	-0.880282	1.21108	-0.326291	-0.390065	0.768956	-0.329373	0.118132
222	0.307778	0.619114	0.0716099	-0.864216	1.17349	-0.310565	-0.365612	0.770014	-0.330669	0.121343
223	0.316067	0.618828	0.0610171	-0.843293	1.13476	-0.295122	-0.341658	0.774478	-0.331934	0.125095
224	0.324521	0.618202	0.0500528	-0.818615	1.09648	-0.279774	-0.318728	0.782281	-0.333403	0.129235
225	0.333071	0.61724	0.0389394	-0.790803	1.05968	-0.263672	-0.296976	0.79315	-0.335112	0.133837
226	0.341653	0.615955	0.0279106	-0.760147	1.02461	-0.245913	-0.276489	0.806647	-0.336821	0.138934
227	0.350208	0.614351	0.0173564	-0.726973	0.991146	-0.226096	-0.257581	0.822302	-0.338402	0.144305
228	0.358663	0.612428	0.00782753	-0.692015	0.959772	-0.211957	-0.240969	0.839954	-0.340006	0.149532
229	0.366891	0.610194	0.000539391	-0.658383	0.933931	-0.207218	-0.228451	0.859908	-0.341491	0.153601
230	0.37477	0.607671	-0.0034284	-0.629875	0.91636	-0.213571	-0.221759	0.882592	-0.342261	0.155663
231	0.382162	0.604974	-0.00328789	-0.610686	0.909492	-0.227749	-0.222262	0.908075	-0.341108	0.155334
232	0.389017	0.602204	0.00048676	-0.602251	0.913932	-0.247764	-0.229713	0.936268	-0.337181	0.153422
233	0.395365	0.599457	0.00656833	-0.604183	0.930158	-0.269463	-0.242548	0.966775	-0.329878	0.151404
234	0.401316	0.596798	0.0131277	-0.613187	0.954876	-0.289824	-0.258303	0.999036	-0.31891	0.150982
235	0.407005	0.594302	0.0189542	-0.625309	0.983205	-0.303613	-0.274993	1.0322	-0.304493	0.152925
236	0.412586	0.592024	0.023561	-0.63588	1.00859	-0.314449	-0.291378	1.06545	-0.288315	0.156924
237	0.418171	0.590034	0.0276432	-0.642608	1.02841	-0.326157	-0.30763	1.09783	-0.27307	0.161369
238	0.423828	0.588371	0.0323294	-0.644962	1.04151	-0.34058	-0.324516	1.12821	-0.261966	0.164308
239	0.429546	0.587146	0.038941	-0.644719	1.04821	-0.356575	-0.343296	1.15522	-0.257344	0.164007
240	0.435291	0.586456	0.0482005	-0.643589	1.04907	-0.372063	-0.364833	1.17779	-0.260269	0.159688
241	0.441029	0.586362	0.0597659	-0.642532	1.046	-0.38552	-0.388969	1.1951	-0.270592	0.151951
242	0.446736	0.586886	0.07254	-0.641383	1.04035	-0.395945	-0.414856	1.20669	-0.286982	0.142355
243	0.452387	0.588003	0.0854256	-0.639582	1.03282	-0.403002	-0.441843	1.2128	-0.307028	0.13249
244	0.457961	0.589625	0.097553	-0.636457	1.02363	-0.406997	-0.469657	1.21447	-0.328035	0.123609
245	0.463439	0.591613	0.108375	-0.63154	1.01291	-0.408561	-0.498552	1.21339	-0.347688	0.116554
246	0.468816	0.593799	0.117467	-0.624519	1.00099	-0.408439	-0.528824	1.21144	-0.364683	0.111939
247	0.474109	0.596025	0.124486	-0.615167	0.988237	-0.407467	-0.560676	1.21043	-0.378428	0.110126
248	0.47936	0.59815	0.129275	-0.603482	0.975172	-0.40635	-0.594175	1.21194	-0.38883	0.111103
249	0.484625	0.60008	0.131854	-0.589646	0.96236	-0.405357	-0.629141	1.2169	-0.396476	0.114554
250	0.489973	0.601793	0.132312	-0.573763	0.950133	-0.404541	-0.664924	1.22523	-0.402273	0.120059
251	0.495475	0.603323	0.131053	-0.556159	0.938587	-0.403782	-0.700766	1.23583	-0.406989	0.126859
252	0.501175	0.604726	0.128546	-0.53724	0.927735	-0.402754	-0.735791	1.24703	-0.41114	0.134197
253	0.507087	0.606059	0.125168	-0.517369	0.917535	-0.401088	-0.769001	1.25678	-0.414535	0.141587
254	0.513208	0.607364	0.121184	-0.496863	0.908024	-0.398396	-0.799358	1.26293	-0.416429	0.148827
255	0.519527	0.60865	0.11674	-0.476024	0.899411	-0.394422	-0.825861	1.26361	-0.415941	0.155851
256	0.526043	0.609895	0.111918	-0.455212	0.892129	-0.389162	-0.847637	1.25745	-0.412127	0.162577
257	0.532773	0.611042	0.106683	-0.434784	0.886881	-0.382554	-0.863849	1.24367	-0.404473	0.168933
258	0.539746	0.612032	0.100807	-0.414961	0.884511	-0.374431	-0.873615	1.22209	-0.392924	0.175051
259	0.546995	0.612816	0.0940587	-0.395955	0.885813	-0.364655	-0.876126	1.19297	-0.377832	0.181066
260	0.554555	0.613335	0.0865249	-0.378306	0.891535	-0.353091	-0.871315	1.15736	-0.360038	0.18674
261	0.562445	0.613534	0.0782803	-0.362428	0.902261	-0.339679	-0.859318	1.11672	-0.340594	0.191928
262	0.570667	0.613365	0.0694781	-0.348629	0.918221	-0.324367	-0.840536	1.07279	-0.320299	0.196493
263	0.579217	0.612795	0.0604614	-0.337185	0.939218	-0.307155	-0.815595	1.02729	-0.299926	0.20012
264	0.588069	0.611802	0.0517386	-0.328356	0.964638	-0.288111	-0.785467	0.981959	-0.279615	0.202394
265	0.597148	0.610374	0.0441352	-0.322735	0.993754	-0.267252	-0.751513	0.938175	-0.258701	0.202723
266	0.606271	0.608497	0.0392683	-0.322236	1.02628	-0.244738	-0.718859	0.90154	-0.243015	0.199941
267	0.615204	0.606223	0.0385399	-0.328669	1.06171	-0.220625	-0.692337	0.876117	-0.234992	0.193329
268	0.623798	0.60363	0.0417696	-0.341832	1.09913	-0.195186	-0.675509	0.864504	-0.233581	0.183765
269	0.631974	0.600871	0.0474953	-0.359797	1.13717	-0.168871	-0.668593	0.867062	-0.237961	0.173414
270	0.639708	0.598081	0.0542509	-0.380693	1.17477	-0.1424	-0.670461	0.882395	-0.248026	0.164164
271	0.647075	0.595419	0.0606263	-0.402468	1.21069	-0.117039	-0.677636	0.906305	-0.262518	0.157368
272	0.654224	0.592996	0.0658508	-0.423623	1.24378	-0.0951808	-0.68635	0.933494	-0.279716	0.153252
273	0.661309	0.590942	0.0697807	-0.443196	1.27257	-0.0797054	-0.691758	0.956787	-0.295287	0.151257
274	0.66841	0.589333	0.0732792	-0.461682	1.29607	-0.073708	-0.692574	0.973781	-0.310786	0.149819
275	0.675565	0.588225	0.0776277	-0.480354	1.31364	-0.079394	-0.68924	0.984666	-0.328901	0.147031
276	0.682805	0.587619	0.0837702	-0.50033	1.32508	-0.097186	-0.683576	0.989918	-0.34737	0.141535
277	0.690134	0.587544	0.0916641	-0.521813	1.33047	-0.125402	-0.67693	0.99073	-0.364	0.13337
278	0.697519	0.588014	0.101089	-0.545089	1.33061	-0.16084	-0.669969	0.987739	-0.37776	0.122968
279	0.704952	0.589025	0.111338	-0.569997	1.32698	-0.199351	-0.662487	0.981561	-0.388499	0.11126
280	0.712449	0.590531	0.121705	-0.596525	1.32177	-0.236747	-0.653798	0.972383	-0.396617	0.0991393
281	0.720027	0.592439	0.131636	-0.625016	1.31772	-0.269274	-0.643255	0.960342	-0.402686	0.0872682
282	0.72769	0.594636	0.140611	-0.655726	1.31721	-0.294598	-0.630183	0.945488	-0.407207	0.0761718
283	0.735459	0.596991	0.148138	-0.688619	1.32197	-0.312651	-0.614095	0.928195	-0.410616	0.0662552
284	0.743374	0.599389	0.153873	-0.723158	1.3325	-0.324746	-0.594751	0.909033	-0.413226	0.0577275
285	0.751463	0.601757	0.157611	-0.758355	1.3479	-0.332419	-0.572386	0.888932	-0.415023	0.0506938
286	0.759726	0.604076	0.159368	-0.792937	1.3659	-0.337145	-0.5473	0.868303	-0.415777	0.0450447
287	0.768148	0.60636	0.159293	-0.825401	1.38319	-0.339927	-0.520016	0.847532	-0.415001	0.0405861
288	0.776699	0.60864	0.157818	-0.854469	1.39604	-0.340479	-0.491331	0.826892	-0.411934	0.0369767
289	0.78534	0.610938	0.155433	-0.878941	1.40056	-0.338235	-0.462146	0.806839	-0.405989	0.0338891
290	0.794035	0.613244	0.152206	-0.897553	1.39376	-0.331047	-0.432918	0.787999	-0.396952	0.0313991
291	0.802783	0.615517	0.147618	-0.908237	1.373	-0.317721	-0.403342	0.770947	-0.384991	0.0302385
292	0.811613	0.617686	0.141242	-0.909502	1.33728	-0.297397	-0.373124	0.75628	-0.370946	0.0310985
293	0.820618	0.61967	0.132413	-0.899754	1.28689	-0.270896	-0.341398	0.744326	-0.356048	0.0347284
294	0.829833	0.621342	0.119608	-0.877394	1.22442	-0.239728	-0.306574	0.735572	-0.341505	0.0423836
295	0.839375	0.622617	0.102839	-0.842844	1.15348	-0.205395	-0.268349	0.72987	-0.328053	0.0540162
296	0.849234	0.623371	0.0819671	-0.797568	1.07945	-0.169182	-0.226597	0.727291	-0.316406	0.0695708
297	0.859419	0.623535	0.0585738	-0.744812	1.00757	-0.135541	-0.182959	0.7277	-0.306918	0.0872984
298	0.869781	0.62303	0.035046	-0.689656	0.945977	-0.114359	-0.141017	0.732312	-0.299989	0.104455
299	0.880172	0.621939	0.0155501	-0.638276	0.899138	-0.110543	-0.106466	0.74247	-0.29501	0.116989
300	0.890234	0.620379	0.00251034	-0.595566	0.870074	-0.125199	-0.084092	0.760374	-0.29153	0.122875
301	0.899817	0.618488	-0.000480306	-0.566597	0.857098	-0.15379	-0.0802729	0.789029	-0.28987	0.119277
302	0.908803	0.616593	0.00476634	-0.54959	0.855545	-0.190217	-0.0921627	0.824769	-0.289465	0.108221
303	0.917231	0.614752	0.0173216	-0.544361	0.862447	-0.227493	-0.119811	0.867514	-0.290621	0.0908614
304	0.925186	0.613095	0.0342612	-0.547781	0.874151	-0.259785	-0.158766	0.912746	-0.293003	0.0702283
305	0.932844	0.611582	0.0532202	-0.5568	0.886623	-0.283026	-0.206592	0.958796	-0.29638	0.0487739
306	0.940274	0.610225	0.0704898	-0.566359	0.898179	-0.300212	-0.258033	1.00167	-0.300455	0.0298324
307	0.947677	0.608969	0.0847889	-0.573191	0.90776	-0.315059	-0.311467	1.0403	-0.305248	0.014749
308	0.954979	0.607848	0.0940321	-0.57392	0.915136	-0.329837	-0.363937	1.07298	-0.310502	0.00501584
309	0.962287	0.606802	0.0985987	-0.568094	0.920593	-0.345979	-0.416208	1.10112	-0.315961	0.000787392
310	0.969532	0.60601	0.0989907	-0.555718	0.922517	-0.361634	-0.467371	1.1231	-0.321431	0.00125102
311	0.976698	0.605465	0.0956924	-0.538017	0.922	-0.375758	-0.517598	1.13998	-0.327335	0.00610815
312	0.983696	0.605148	0.0887299	-0.515909	0.920587	-0.387833	-0.566006	1.15198	-0.334072	0.0152368
313	0.990593	0.605036	0.0787045	-0.490382	0.918919	-0.397511	-0.612311	1.15966	-0.340754	0.0282997
314	0.997327	0.605047	0.0650036	-0.461553	0.918024	-0.404755	-0.654937	1.16342	-0.345986	0.045466
315	1.004	0.605142	0.0485177	-0.430612	0.918347	-0.409795	-0.693545	1.16337	-0.348525	0.0658403
316	1.01064	0.605225	0.0290338	-0.397282	0.919796	-0.41337	-0.727112	1.16017	-0.347412	0.0888643
317	1.0174	0.605268	0.00823257	-0.363321	0.922378	-0.415376	-0.75623	1.15388	-0.341668	0.112607
318	1.02434	0.605237	-0.0127721	-0.329647	0.925956	-0.415579	-0.781058	1.14458	-0.331214	0.135399
319	1.03154	0.605117	-0.0326815	-0.297753	0.930742	-0.413753	-0.802003	1.13222	-0.316862	0.155522
320	1.03903	0.60489	-0.0500995	-0.268927	0.936614	-0.409948	-0.819609	1.11649	-0.300376	0.171413
321	1.04683	0.60457	-0.0641628	-0.243929	0.943524	-0.404053	-0.833854	1.09646	-0.283777	0.182072
322	1.05492	0.604175	-0.0746638	-0.222676	0.951258	-0.396161	-0.844067	1.07212	-0.268303	0.187345
323	1.06329	0.603716	-0.0820627	-0.204671	0.959945	-0.386741	-0.849232	1.04336	-0.25438	0.187914
324	1.07196	0.603184	-0.0874977	-0.1881	0.968816	-0.376849	-0.848019	1.01122	-0.241269	0.185314
325	1.08096	0.602564	-0.092174	-0.171474	0.977568	-0.367144	-0.83954	0.97712	-0.226773	0.181024
326	1.09032	0.601824	-0.0970994	-0.153449	0.985897	-0.358233	-0.823188	0.942513	-0.210399	0.176211
327	1.10007	0.600903	-0.102724	-0.133311	0.993424	-0.35063	-0.799365	0.908822	-0.191434	0.171398
328	1.11022	0.599716	-0.10928	-0.110634	0.999853	-0.344463	-0.768749	0.877669	-0.170739	0.16685
329	1.12075	0.598179	-0.11621	-0.0860885	1.00519	-0.339583	-0.733142	0.849833	-0.150716	0.161967
330	1.13154	0.596218	-0.121776	-0.0622055	1.0101	-0.336013	-0.697021	0.827889	-0.129441	0.155195
331	1.14219	0.59383	-0.121784	-0.0453026	1.01633	-0.333457	-0.670411	0.81641	-0.113851	0.143054
332	1.15245	0.591118	-0.116064	-0.0362993	1.02421	-0.331368	-0.658053	0.819003	-0.102254	0.126414
333	1.16216	0.58825	-0.106673	-0.0332806	1.03342	-0.328924	-0.660298	0.83683	-0.0945422	0.108428
334	1.17126	0.585397	-0.0964851	-0.0329352	1.0432	-0.325603	-0.672943	0.866497	-0.0911551	0.0926941
335	1.1798	0.582692	-0.087687	-0.0322377	1.05258	-0.321147	-0.691206	0.903551	-0.0942678	0.0815743
336	1.18797	0.580233	-0.0820715	-0.028261	1.06055	-0.314809	-0.708834	0.942215	-0.102333	0.0763341
337	1.19593	0.578104	-0.0803644	-0.0195479	1.06648	-0.305568	-0.72018	0.976642	-0.117414	0.0769726
338	1.20384	0.576363	-0.0816103	-0.00662696	1.07003	-0.293089	-0.722031	1.00259	-0.133876	0.0815119
339	1.2116	0.575075	-0.0817708	0.00511004	1.07236	-0.277065	-0.718352	1.01999	-0.154069	0.0853138
340	1.2191	0.574353	-0.0778834	0.0116664	1.0742	-0.256912	-0.713853	1.03073	-0.176565	0.0850552
341	1.22632	0.574307	-0.0699931	0.0126891	1.07557	-0.232477	-0.710623	1.03705	-0.19664	0.0808404
342	1.23317	0.575047	-0.0579732	0.00742383	1.07679	-0.204054	-0.709516	1.03894	-0.213093	0.0728078
343	1.23968	0.576574	-0.0431412	-0.00281004	1.07785	-0.17335	-0.709836	1.0369	-0.225508	0.0625533
344	1.24592	0.578823	-0.0263496	-0.0171665	1.07896	-0.144045	-0.710547	1.03064	-0.234223	0.0508947
345	1.25201	0.581657	-0.00932959	-0.0338602	1.08028	-0.120892	-0.709867	1.02044	-0.239964	0.0395687
346	1.25804	0.584933	0.00675531	-0.0513295	1.08114	-0.108619	-0.706329	1.00633	-0.243717	0.0296486
347	1.26408	0.588485	0.0205238	-0.068257	1.08098	-0.109652	-0.698667	0.989081	-0.246693	0.0224645
348	1.27011	0.592215	0.0318286	-0.0848407	1.07939	-0.123247	-0.686723	0.968794	-0.249366	0.01816
349	1.27613	0.596037	0.0408112	-0.101747	1.07635	-0.146641	-0.671402	0.946722	-0.251525	0.0165881
350	1.28206	0.599907	0.0486342	-0.121055	1.07248	-0.175755	-0.654414	0.923232	-0.252679	0.0165992
351	1.28781	0.603743	0.0558242	-0.144244	1.06915	-0.205723	-0.637461	0.899911	-0.252449	0.0176676
352	1.29329	0.607477	0.0631255	-0.173022	1.0685	-0.233062	-0.621664	0.877024	-0.25056	0.0190815
353	1.29844	0.611006	0.0708805	-0.208621	1.07325	-0.256283	-0.607991	0.855471	-0.24709	0.0205667
354	1.30324	0.614227	0.0792386	-0.251779	1.08428	-0.274364	-0.597031	0.83595	-0.242378	0.0219127
355	1.30771	0.616991	0.087226	-0.300458	1.10241	-0.290855	-0.588351	0.819938	-0.238336	0.0240487
356	1.31188	0.619234	0.0948008	-0.354192	1.12653	-0.305242	-0.58191	0.807447	-0.235234	0.0269131
357	1.31583	0.620929	0.10114	-0.41012	1.15449	-0.318857	-0.57666	0.798619	-0.233636	0.0311807
358	1.31965	0.622099	0.105887	-0.467404	1.18186	-0.329486	-0.571786	0.792876	-0.233483	0.0370047
359	1.32341	0.622785	0.107924	-0.522188	1.20639	-0.339627	-0.565832	0.790153	-0.23526	0.0453363
360	1.32724	0.623096	0.107372	-0.572975	1.22504	-0.347972	-0.558128	0.78942	-0.238462	0.0558217
361	1.3312	0.623132	0.104128	-0.617629	1.23714	-0.35498	-0.548089	0.790282	-0.242922	0.0684291
362	1.33534	0.622954	0.0988269	-0.656024	1.23957	-0.35741	-0.536242	0.792555	-0.248066	0.0823977
