# Supplementary material for: Optimal Control Based Stiffness Identification of an Ankle-Foot Orthosis Using a Predictive Walking Model
Source: Front Comput Neurosci. 2017 Apr 13;11:23. doi: 10.3389/fncom.2017.00023 (PMC5390028; doi:10.3389/fncom.2017.00023)
Supplement: Supplementary file 1 [file DataSheet1.ZIP › PathWalker/InvKinDyn/results/barefeet_3053173.qdot]

0	0.653999	-0.1308	-0.000264	-0.3936	2.39664	-0.915599	-1.42094	4.02672	2.29896	0.603719
1	0.661199	-0.11232	-0.0765719	0.1032	1.71624	-1.01868	-1.41067	4.02576	2.33244	0.672119
2	0.663599	-0.0835199	0.165456	0.44832	0.878759	-1.35288	-1.70525	3.939	1.94472	0.24504
3	0.657599	-0.04344	0.649367	0.41064	0.20208	-1.5084	-2.36131	3.89136	1.72728	-0.42012
4	0.646799	0.00947999	1.23109	0.0952799	-0.25512	-1.41684	-3.0804	3.6156	1.00104	-1.182
5	0.635999	0.0670799	1.75542	-0.29484	-0.561119	-1.18212	-3.78516	3.2652	0.25464	-1.77528
6	0.622799	0.13104	2.03902	-0.474719	-0.841079	-0.902999	-4.182	2.6532	-0.502439	-2.12556
7	0.608399	0.1902	2.09886	-0.41736	-1.14684	-0.704639	-4.43628	2.0256	-1.27464	-2.2032
8	0.595199	0.23196	2.01812	-0.23568	-1.39248	-0.589319	-4.55003	1.3704	-2.04324	-2.03748
9	0.578399	0.24912	1.85999	-0.0487199	-1.4988	-0.518639	-4.71743	0.932399	-2.52996	-1.66776
10	0.563999	0.2478	1.56806	0.2172	-1.53876	-0.36276	-4.76567	0.633599	-2.91756	-1.18512
11	0.542399	0.22656	1.21188	0.43596	-1.37568	-0.153	-4.91363	0.725999	-2.64108	-0.649439
12	0.523199	0.19104	0.887711	0.543359	-1.0614	0.03828	-5.15111	1.0344	-2.133	-0.16116
13	0.509999	0.14808	0.574451	0.597719	-0.624119	0.1986	-5.39375	1.5228	-1.62924	0.25032
14	0.503999	0.10296	0.278316	0.671159	-0.24336	0.25428	-5.58551	2.0568	-0.964919	0.593519
15	0.506399	0.0638399	-0.01212	0.826799	0.0773999	0.14292	-5.64119	2.472	-0.618119	0.870599
16	0.517199	0.03444	-0.261972	1.0422	0.24456	-0.1482	-5.54855	2.6628	-0.524999	1.0842
17	0.532799	0.01668	-0.469319	1.30728	0.31872	-0.30648	-5.30735	2.5872	-0.506999	1.23024
18	0.553199	0.00887999	-0.650795	1.62312	0.22644	-0.467399	-4.91291	2.2404	-0.43332	1.33692
19	0.575999	0.00875999	-0.822611	1.95612	0.10032	-0.509039	-4.37796	1.6524	-0.25116	1.40052
20	0.601199	0.01068	-0.959279	2.25876	-0.0668399	-0.550799	-3.75996	0.896399	0.01452	1.4262
21	0.632399	0.01272	-1.11756	2.571	-0.17328	-0.549839	-3.0102	0.0348	0.27528	1.43124
22	0.671999	0.0114	-1.32414	2.9292	-0.2808	-0.574439	-2.14596	-0.827999	0.455999	1.45584
23	0.719999	0.00551999	-1.54523	3.30804	-0.35592	-0.672119	-1.25196	-1.5972	0.601079	1.47936
24	0.771599	-0.00336	-1.74123	3.63612	-0.40116	-0.890159	-0.39132	-2.2404	0.867599	1.4826
25	0.821999	-0.01476	-1.89632	3.89928	-0.3972	-0.979439	0.38304	-2.7192	1.1382	1.46772
26	0.868799	-0.02964	-1.99096	4.06968	-0.3594	-0.972959	1.03596	-3.0252	1.45428	1.43016
27	0.905999	-0.0477599	-1.99336	4.10208	-0.26328	-0.957959	1.52436	-3.1608	1.77168	1.34952
28	0.931199	-0.0677999	-1.90035	3.99012	-0.1644	-0.855599	1.86876	-3.1572	2.07708	1.22472
29	0.943199	-0.0859199	-1.74039	3.74244	0.01836	-0.712079	2.14164	-3.1032	2.24772	1.07604
30	0.941999	-0.10128	-1.53348	3.38136	0.26328	-0.485039	2.40276	-3.078	2.24964	0.923639
31	0.929999	-0.117	-1.24884	2.87712	0.577319	-0.24372	2.63064	-3.126	2.0532	0.733799
32	0.910799	-0.13236	-0.879491	2.21844	0.971519	0.04476	2.83272	-3.27	1.8594	0.477119
33	0.891599	-0.14556	-0.469175	1.43916	1.46916	0.37632	3.066	-3.55584	1.64076	0.1836
34	0.869999	-0.16128	-0.0550079	0.622079	2.01864	0.710519	3.35676	-3.99624	1.34628	-0.1158
35	0.845999	-0.18156	0.451416	-0.37116	2.66592	1.03668	3.327	-4.18992	1.49172	-0.496559
36	0.802799	-0.20484	1.07232	-1.54212	3.32208	1.42212	2.7972	-4.04436	1.32336	-0.956519
37	0.757199	-0.22188	1.53135	-2.559	3.92496	1.92024	1.78536	-3.05568	1.21932	-1.21608
38	0.715199	-0.2244	1.62547	-3.06612	4.27896	2.42064	0.762839	-1.602	0.872279	-1.07292
39	0.685199	-0.21396	1.37069	-3.06612	4.41732	2.82204	-0.0878399	0.0680399	0.546239	-0.551999
40	0.667199	-0.19152	0.907715	-2.66748	4.3056	3.02808	-0.563039	1.42284	-0.00276	0.17004
41	0.662399	-0.15708	0.38052	-2.12364	4.1172	2.92068	-0.643319	2.29848	-0.45096	0.894719
42	0.667799	-0.1158	-0.00645599	-1.63764	3.7872	2.39352	-0.2586	2.23908	-1.12284	1.38912
43	0.676319	-0.0700799	-0.139152	-1.41384	3.3612	1.36164	0.29016	1.62516	-1.30092	1.5402
44	0.665759	-0.02388	0.218064	-1.7658	2.7984	0.0971999	0.568919	0.612359	-1.56864	1.146
45	0.636599	0.02028	0.907811	-2.62092	2.226	-1.1532	0.32076	-0.15648	-1.69632	0.39864
46	0.601439	0.0657599	1.6497	-3.62304	1.5684	-2.14644	-0.21768	-0.598439	-1.5804	-0.40068
47	0.575279	0.10968	2.17478	-4.4526	0.887999	-2.78364	-0.690479	-0.807599	-1.30284	-0.976919
48	0.559919	0.14556	2.40955	-5.00099	0.2712	-2.92332	-0.958319	-0.867719	-0.986879	-1.2504
49	0.559319	0.16752	2.33113	-5.29403	-0.0599999	-2.61612	-0.950759	-0.805199	-0.734399	-1.21356
50	0.568799	0.16704	2.11938	-5.54507	0.0228	-2.04228	-0.834239	-0.656879	-0.587879	-1.07724
51	0.591599	0.14664	1.74626	-5.68079	0.487199	-1.53156	-0.533279	-0.474359	-0.560399	-0.817559
52	0.623759	0.1128	1.25761	-5.69099	1.2048	-1.11876	-0.0818399	-0.28452	-0.614759	-0.473399
53	0.657239	0.0741599	0.747599	-5.63291	2.0472	-0.899639	0.42096	-0.10308	-0.709199	-0.1284
54	0.689159	0.04092	0.3252	-5.55275	2.8068	-0.886799	0.868319	0.03876	-0.817559	0.11724
55	0.718199	0.02136	0.0622799	-5.49311	3.3552	-0.980639	1.18992	0.10488	-0.906839	0.19692
56	0.740759	0.01824	-0.0663599	-5.41331	3.6216	-1.05744	1.41756	0.0644399	-0.977399	0.15216
57	0.756119	0.02952	-0.0754799	-5.30255	3.5676	-0.981479	1.55592	-0.0763199	-0.997559	0.01044
58	0.766559	0.0488399	0.03216	-5.18051	3.2292	-0.750719	1.58268	-0.27156	-0.982079	-0.23364
59	0.776519	0.0688799	0.1884	-4.98779	2.6556	-0.44628	1.55184	-0.476279	-0.950159	-0.516719
60	0.790319	0.0857999	0.3006	-4.64219	1.9272	-0.10332	1.557	-0.664319	-0.880319	-0.747119
61	0.810839	0.0974399	0.318	-4.10376	1.098	0.2046	1.66056	-0.832559	-0.768359	-0.878639
62	0.838439	0.105	0.23796	-3.3756	0.1956	0.4014	1.86756	-0.977639	-0.670559	-0.911639
63	0.871439	0.1086	0.0952799	-2.5344	-0.717599	0.507959	2.13036	-1.08876	-0.596399	-0.885119
64	0.905879	0.10752	-0.0915599	-1.65	-1.5624	0.581039	2.41704	-1.15644	-0.540839	-0.804719
65	0.938999	0.10212	-0.30108	-0.777599	-2.2956	0.654719	2.70108	-1.17744	-0.469199	-0.677759
66	0.970439	0.0934799	-0.472319	0.0012	-2.8848	0.752999	2.91744	-1.14288	-0.3852	-0.570839
67	0.998639	0.0815999	-0.606839	0.677999	-3.312	0.912599	3.07668	-1.0656	-0.32628	-0.474839
68	1.02144	0.0679199	-0.727451	1.2852	-3.5952	1.14048	3.22128	-0.988679	-0.26856	-0.34836
69	1.03524	0.0521999	-0.780911	1.7748	-3.7668	1.422	3.2868	-0.916799	-0.18528	-0.24396
70	1.03836	0.03516	-0.752483	2.1588	-3.894	1.74564	3.23736	-0.826199	-0.0964799	-0.177
71	1.0332	0.01728	-0.694691	2.53812	-4.0488	2.04348	3.12948	-0.720479	-0.00923999	-0.10656
72	1.02336	-0.000839999	-0.642311	2.98044	-4.2912	2.26692	2.99988	-0.597959	0.0965999	-0.01404
73	1.01172	-0.02028	-0.601415	3.50424	-4.64759	2.43864	2.84364	-0.43272	0.23652	0.0988799
74	1.00224	-0.04284	-0.560999	4.09212	-5.11319	2.5992	2.63628	-0.18456	0.39696	0.20256
75	0.999119	-0.0689999	-0.537719	4.74431	-5.65319	2.65692	2.39868	0.16632	0.552239	0.29232
76	1.00908	-0.10008	-0.627419	5.64959	-6.21119	2.27028	2.2728	0.583199	0.722759	0.452879
77	1.0062	-0.13368	-0.493043	5.87711	-6.27047	1.2606	1.78056	1.16664	0.966959	0.37884
78	0.986519	-0.16728	-0.182796	5.36051	-5.45267	0.21096	0.963599	1.91172	1.26564	0.14748
79	0.945839	-0.18528	0.210624	4.00452	-3.78492	-0.594119	-0.0529199	2.71692	1.6572	-0.10188
80	0.899999	-0.18624	0.451536	2.49636	-1.7178	-1.23108	-0.909959	3.44484	2.06256	-0.15384
81	0.857759	-0.17172	0.486503	1.07736	0.34416	-1.71648	-1.46436	3.99096	2.38548	0.00779999
82	0.828959	-0.15132	0.305796	0.21816	1.85856	-1.86192	-1.6536	4.3314	2.43732	0.33576
83	0.813959	-0.1266	0.0564839	-0.18228	2.60364	-1.66572	-1.6356	4.46268	2.10264	0.635159
84	0.823679	-0.10212	-0.270192	0.33372	2.25132	-1.34352	-1.36224	4.31616	1.32324	0.877199
85	0.838559	-0.0703199	-0.317796	0.939239	1.28976	-1.431	-1.3248	3.96144	0.24636	0.734759
86	0.848879	-0.03336	0.0479759	1.24944	0.30648	-1.68912	-1.7706	3.468	-0.979559	0.1092
87	0.849359	0.01632	0.692891	1.05432	-0.37992	-1.6782	-2.60724	2.8512	-2.07852	-0.783119
88	0.838079	0.0789599	1.41204	0.581639	-0.828359	-1.38756	-3.63516	2.1492	-2.814	-1.66896
89	0.824999	0.1446	1.9398	0.14988	-1.07364	-0.935159	-4.55411	1.4292	-2.99724	-2.25984
90	0.811799	0.20016	2.20442	-0.0818399	-1.21668	-0.501359	-5.26991	0.812399	-2.66076	-2.49288
91	0.800279	0.23088	2.18736	-0.0925199	-1.24212	-0.21192	-5.76983	0.461999	-1.9914	-2.39628
92	0.790919	0.23244	1.89216	0.13812	-1.16664	-0.0907199	-6.01487	0.396	-1.23276	-1.99716
93	0.786719	0.207	1.30872	0.636599	-1.00476	-0.14052	-5.94395	0.587999	-0.567959	-1.29024
94	0.789479	0.16296	0.502799	1.35	-0.763199	-0.3366	-5.56439	0.927599	-0.17568	-0.35688
95	0.799919	0.11112	-0.36096	2.12928	-0.489239	-0.571079	-5.00771	1.2576	-0.0776399	0.607439
96	0.815399	0.0640799	-1.12488	2.84112	-0.2574	-0.755999	-4.3788	1.4256	-0.15324	1.4238
97	0.832319	0.03216	-1.69476	3.40668	-0.11604	-0.854759	-3.76488	1.3068	-0.17052	2.01276
98	0.847079	0.01668	-2.0208	3.76932	-0.0733199	-0.862919	-3.22152	0.877199	-0.04044	2.34192
99	0.857879	0.01344	-2.1008	3.90888	-0.11196	-0.803639	-2.77548	0.1812	0.2376	2.39028
100	0.869399	0.01788	-2.02224	3.9216	-0.22056	-0.700679	-2.34384	-0.701999	0.629279	2.2296
101	0.887759	0.02532	-1.89785	3.93	-0.3738	-0.600719	-1.82328	-1.6608	1.07028	1.97748
102	0.916319	0.03048	-1.80818	3.99696	-0.519239	-0.542759	-1.17396	-2.5752	1.488	1.7256
103	0.955199	0.02796	-1.77071	4.11192	-0.623759	-0.492959	-0.44532	-3.3144	1.85304	1.49556
104	1.00296	0.0168	-1.75143	4.2222	-0.676799	-0.43596	0.27564	-3.8064	2.16684	1.24608
105	1.05576	-0.00252	-1.73356	4.30008	-0.659999	-0.41052	0.940439	-4.0272	2.40588	0.983759
106	1.10532	-0.02916	-1.71353	4.3146	-0.551879	-0.39216	1.52352	-3.98796	2.52912	0.758759
107	1.14384	-0.0609599	-1.66111	4.20936	-0.34152	-0.3402	2.00964	-3.77352	2.51316	0.566159
108	1.16772	-0.0941999	-1.54466	3.95196	-0.04188	-0.24204	2.41344	-3.51156	2.39652	0.37176
109	1.17648	-0.12648	-1.35523	3.54744	0.32496	-0.0763199	2.77488	-3.32556	2.2308	0.16236
110	1.17288	-0.15696	-1.08371	2.99232	0.764519	0.15492	3.09552	-3.27492	2.03592	-0.0770399
111	1.15884	-0.18744	-0.754355	2.31404	1.2834	0.42324	3.3864	-3.37668	1.53648	-0.33036
112	1.12212	-0.21456	-0.253092	1.34097	1.90392	0.735839	3.15768	-3.00108	0.39372	-0.695039
113	1.06044	-0.23112	0.390516	0.109548	2.58048	1.11492	2.18724	-2.01264	0.33	-1.12452
114	0.991679	-0.23268	0.850871	-0.907607	3.14568	1.5636	1.0566	-0.682199	0.00012	-1.30224
115	0.922919	-0.22104	1.08321	-1.62228	3.55944	2.0382	-0.0550799	0.754559	-0.012	-1.203
116	0.865199	-0.1962	1.04853	-1.93524	3.77892	2.46096	-0.825959	2.01084	-0.33204	-0.833279
117	0.820319	-0.16128	0.857123	-1.96464	3.82296	2.73072	-1.19508	2.78148	-0.26964	-0.35064
118	0.792239	-0.11868	0.599231	-1.80192	3.6852	2.70312	-1.05132	2.87016	-0.39444	0.11412
119	0.777479	-0.0739199	0.419988	-1.64856	3.42	2.22816	-0.475679	2.1246	-0.35316	0.39864
120	0.765599	-0.02964	0.459023	-1.72236	3.0516	1.29456	0.20124	1.05396	-1.4574	0.37824
121	0.740279	0.01596	0.901223	-2.33016	2.6232	0.10284	0.27756	0.2496	-1.64664	-0.0857999
122	0.713399	0.0679199	1.44432	-3.09768	2.0496	-1.08228	0.12624	-0.40536	-1.62192	-0.660959
123	0.688079	0.12492	1.92698	-3.8502	1.3668	-2.043	-0.11388	-0.888959	-1.37172	-1.15584
124	0.669839	0.18348	2.21633	-4.4448	0.679199	-2.5872	-0.255	-1.24164	-0.994199	-1.42776
125	0.662759	0.23652	2.28716	-4.87331	0.1536	-2.59932	-0.23184	-1.49112	-0.615359	-1.47252
126	0.667439	0.27516	2.18456	-5.20019	-0.0587999	-2.19336	-0.0728399	-1.63968	-0.32628	-1.3632
127	0.683159	0.29196	1.96332	-5.48819	0.144	-1.64352	0.17256	-1.68084	-0.16884	-1.176
128	0.707759	0.28512	1.66943	-5.76479	0.772799	-1.20012	0.462479	-1.6236	-0.16248	-0.967439
129	0.736799	0.2592	1.35852	-6.04187	1.692	-0.971399	0.739919	-1.47996	-0.26184	-0.786959
130	0.767039	0.22308	1.06104	-6.27767	2.6904	-0.937079	0.983519	-1.278	-0.41148	-0.653999
131	0.799799	0.189	0.780959	-6.38459	3.5388	-1.0482	1.23156	-1.08888	-0.560399	-0.562319
132	0.834119	0.16824	0.554279	-6.34955	4.0752	-1.20948	1.47816	-0.981359	-0.638279	-0.530879
133	0.865199	0.1632	0.41796	-6.22739	4.2528	-1.25184	1.68732	-0.992519	-0.615479	-0.576599
134	0.889439	0.17016	0.39612	-6.08675	4.0896	-1.07988	1.80948	-1.10388	-0.503399	-0.716879
135	0.907679	0.18168	0.456359	-5.91419	3.6096	-0.747599	1.8552	-1.26624	-0.33648	-0.924119
136	0.923999	0.19236	0.527039	-5.64119	2.8728	-0.3756	1.88928	-1.44024	-0.14916	-1.12632
137	0.939719	0.1974	0.558359	-5.23055	1.9596	-0.02424	1.94052	-1.57428	0.04404	-1.26564
138	0.954959	0.19392	0.515279	-4.66379	0.944399	0.29604	2.01864	-1.61724	0.22644	-1.30104
139	0.972359	0.18192	0.36432	-3.91152	-0.1272	0.557759	2.16108	-1.55928	0.37056	-1.20576
140	0.995399	0.1638	0.10776	-2.98476	-1.1964	0.773399	2.37576	-1.39752	0.456359	-0.992519
141	1.02276	0.14028	-0.19884	-1.9848	-2.1828	0.989399	2.601	-1.128	0.493679	-0.714599
142	1.05012	0.11136	-0.509999	-1.0044	-3.0048	1.25556	2.7786	-0.759719	0.522119	-0.41208
143	1.07508	0.0777599	-0.800999	-0.0899999	-3.6432	1.59156	2.88276	-0.30648	0.557039	-0.11124
144	1.09632	0.04164	-1.05396	0.747599	-4.1196	1.93848	2.91276	0.1938	0.593399	0.17268
145	1.11216	0.003	-1.24644	1.4952	-4.446	2.23812	2.8632	0.697679	0.638879	0.4182
146	1.12284	-0.0372	-1.35816	2.1504	-4.66199	2.46744	2.72952	1.1718	0.684359	0.599999
147	1.128	-0.0760799	-1.4088	2.76912	-4.84199	2.58492	2.55264	1.58292	0.725039	0.739199
148	1.12812	-0.11184	-1.44377	3.44796	-5.06879	2.61864	2.40216	1.90548	0.761279	0.880799
149	1.12548	-0.14628	-1.46253	4.1922	-5.36519	2.65608	2.28048	2.15208	0.788639	1.01208
150	1.12104	-0.18204	-1.43511	4.95503	-5.72399	2.75736	2.1372	2.35512	0.815639	1.08684
151	1.11636	-0.22116	-1.35471	5.70323	-6.14831	2.9862	1.94136	2.55492	0.844559	1.086
152	1.11024	-0.26508	-1.19857	6.29471	-6.36791	2.45628	1.63272	2.81268	0.858359	0.991199
153	1.07988	-0.31032	-0.701087	6.02135	-5.96099	1.45992	0.809999	3.22812	0.903599	0.576479
154	1.02084	-0.3468	0.115608	4.51452	-4.467	0.601079	-0.522119	3.77268	1.05012	-0.105
155	0.947279	-0.36588	0.925583	2.41152	-2.30532	-0.204	-1.93164	4.3182	1.27704	-0.703919
156	0.876359	-0.3726	1.41135	0.3084	0.20724	-1.04652	-2.988	4.77095	1.36188	-0.911519
157	0.816239	-0.36648	1.5161	-1.28784	2.34216	-1.69356	-3.56628	5.02871	1.12416	-0.708719
158	0.777359	-0.35088	1.24477	-2.1	3.78	-2.01252	-3.61572	5.01095	0.478559	-0.17148
159	0.761399	-0.32124	0.743507	-1.95348	4.0434	-1.71048	-3.276	4.67159	-0.536519	0.493919
160	0.767399	-0.27756	0.158892	-0.952919	3.28692	-1.53936	-2.72232	4.0428	-1.80852	1.10604
161	0.773159	-0.21744	-0.119844	0.22236	1.96536	-1.85892	-2.48352	3.2436	-3.03408	1.28712
162	0.764039	-0.14328	0.142836	0.668639	0.924119	-1.96488	-2.90868	2.4012	-3.8514	0.831839
163	0.745439	-0.0549599	0.725339	0.576479	0.15036	-1.78284	-3.75372	1.5684	-4.01328	0.02532
164	0.728759	0.03276	1.26576	0.32712	-0.3354	-1.4526	-4.60211	0.836399	-3.61548	-0.720839
165	0.719699	0.11184	1.60344	0.15468	-0.656519	-1.08156	-5.25923	0.264	-2.88708	-1.2192
166	0.724031	0.17352	1.61436	0.2628	-0.872279	-0.817079	-5.55803	-0.1236	-2.04276	-1.34724
167	0.741659	0.21288	1.29672	0.696839	-1.0182	-0.704039	-5.49239	-0.2916	-1.27908	-1.11348
168	0.768287	0.22824	0.731279	1.38012	-1.11936	-0.696959	-5.15795	-0.234	-0.754319	-0.607799
169	0.799379	0.22272	0.0174	2.19396	-1.15296	-0.759359	-4.64915	-0.0024	-0.494639	0.0645599
170	0.832643	0.20304	-0.761999	3.04044	-1.1088	-0.872279	-4.01892	0.2952	-0.4446	0.811079
171	0.865343	0.1788	-1.4778	3.79164	-1.01604	-0.970199	-3.37212	0.541199	-0.474719	1.4916
172	0.895679	0.15636	-2.02356	4.35036	-0.907319	-0.968879	-2.79564	0.633599	-0.45012	1.98984
173	0.921347	0.13896	-2.32709	4.64123	-0.795119	-0.848519	-2.34684	0.502799	-0.2934	2.23452
174	0.941147	0.12756	-2.39861	4.68167	-0.692999	-0.650039	-2.00052	0.1152	0.02268	2.24544
175	0.957467	0.12144	-2.32664	4.58699	-0.623039	-0.41868	-1.66104	-0.495599	0.476399	2.11104
176	0.973703	0.11712	-2.17845	4.44084	-0.590399	-0.19872	-1.27644	-1.2408	0.978239	1.88724
177	0.992651	0.10992	-1.99537	4.27872	-0.575519	-0.03864	-0.832559	-2.0256	1.4202	1.61148
178	1.01541	0.0970799	-1.83327	4.14372	-0.550439	0.03804	-0.3006	-2.7588	1.7238	1.347
179	1.04137	0.0785999	-1.71904	4.05252	-0.499559	0.03864	0.31548	-3.3756	1.88376	1.12368
180	1.06928	0.0547199	-1.62717	3.96576	-0.40752	0.02724	0.955559	-3.8232	1.94676	0.911639
181	1.09641	0.02652	-1.53445	3.83724	-0.24984	0.0560399	1.57572	-4.0908	1.95	0.694679
182	1.11817	-0.00444	-1.40418	3.60432	-0.01296	0.12948	2.13756	-4.20324	1.94976	0.454319
183	1.13203	-0.03684	-1.21982	3.24492	0.30072	0.24768	2.61804	-4.19484	2.00868	0.18696
184	1.13622	-0.0710399	-0.960263	2.7426	0.679799	0.39372	2.99952	-4.11216	2.10036	-0.129
185	1.13276	-0.10716	-0.636671	2.12748	1.10172	0.522119	3.2922	-3.99744	2.10708	-0.487919
186	1.12229	-0.14568	-0.24348	1.40328	1.55592	0.630719	3.50748	-3.92724	1.9194	-0.896519
187	1.09976	-0.18612	0.24534	0.530399	2.0568	0.739679	3.48	-3.79236	2.0832	-1.36668
188	1.05161	-0.2256	0.899831	-0.614519	2.6316	0.889679	2.78676	-3.2802	1.6626	-1.93152
189	0.993023	-0.25752	1.40081	-1.58892	3.1452	1.1034	1.63656	-2.09784	1.28172	-2.26932
190	0.933083	-0.27732	1.6224	-2.21208	3.54012	1.39872	0.33792	-0.487439	0.771839	-2.26404
191	0.881519	-0.28356	1.51199	-2.38572	3.78	1.73904	-0.754199	1.23996	0.41016	-1.88784
192	0.841559	-0.27696	1.18149	-2.217	3.8628	2.06268	-1.44108	2.64588	-0.19452	-1.28724
193	0.823199	-0.26016	0.691114	-1.74156	3.7896	2.29056	-1.57956	3.53304	-0.698279	-0.580559
194	0.828239	-0.23388	0.204579	-1.15176	3.5904	2.31252	-1.14636	3.64536	-1.47768	0.01872
195	0.852719	-0.198	-0.142269	-0.615719	3.2592	1.98432	-0.2694	3.04044	-1.6644	0.35616
196	0.869279	-0.15408	-0.0505895	-0.583799	2.8476	1.27188	0.35796	2.11632	-2.04168	0.17832
197	0.873599	-0.10116	0.34104	-0.928799	2.3172	0.25044	0.532079	1.35684	-2.31708	-0.32712
198	0.870119	-0.03528	0.776609	-1.3662	1.6236	-0.859199	0.465119	0.792119	-2.23464	-0.859079
199	0.858119	0.0408	1.11373	-1.77156	0.815999	-1.83576	0.34716	0.35988	-1.878	-1.23816
200	0.837359	0.12168	1.30619	-2.10912	-0.0336	-2.51652	0.345	-0.0824399	-1.44624	-1.39968
201	0.812279	0.19524	1.38197	-2.42268	-0.784799	-2.78016	0.43416	-0.517679	-1.02324	-1.39164
202	0.786599	0.25176	1.3836	-2.77824	-1.2636	-2.604	0.569279	-0.917759	-0.668759	-1.28724
203	0.764279	0.28368	1.32491	-3.19668	-1.3392	-2.16672	0.724919	-1.24044	-0.4206	-1.12896
204	0.744359	0.29136	1.21842	-3.67188	-1.0116	-1.66572	0.888479	-1.46004	-0.2886	-0.936959
205	0.724319	0.2772	1.08966	-4.20708	-0.3348	-1.24152	1.01052	-1.54212	-0.24504	-0.736679
206	0.705239	0.25068	0.957803	-4.76579	0.563999	-0.930839	1.07952	-1.49952	-0.2514	-0.553559
207	0.687599	0.21972	0.833771	-5.29163	1.5264	-0.712319	1.09368	-1.3488	-0.29676	-0.40464
208	0.673199	0.19164	0.687515	-5.66951	2.3808	-0.581759	1.134	-1.17168	-0.3546	-0.25752
209	0.665999	0.17124	0.506051	-5.82227	2.9928	-0.520679	1.2528	-1.02876	-0.40176	-0.10092
210	0.667439	0.15888	0.31572	-5.75795	3.2952	-0.474239	1.43208	-0.943199	-0.43068	0.03576
211	0.676319	0.1542	0.1476	-5.50979	3.2532	-0.40716	1.63584	-0.927599	-0.43812	0.126
212	0.688799	0.1548	0.01644	-5.11523	2.8848	-0.31428	1.83444	-0.975599	-0.426	0.16476
213	0.703199	0.1548	-0.0639599	-4.62515	2.2344	-0.17928	1.9848	-1.04292	-0.38364	0.14352
214	0.721319	0.15168	-0.0995999	-4.0584	1.3632	0.01764	2.0778	-1.0962	-0.31692	0.0675599
215	0.744119	0.14436	-0.13476	-3.39072	0.3468	0.30348	2.15124	-1.10952	-0.26196	-0.0168
216	0.771479	0.13272	-0.20964	-2.60184	-0.752399	0.678239	2.24028	-1.06404	-0.22128	-0.0634799
217	0.805559	0.11676	-0.33744	-1.70496	-1.8444	1.09128	2.36364	-0.955559	-0.18276	-0.0583199
218	0.845999	0.0956399	-0.522827	-0.739319	-2.8152	1.47792	2.52684	-0.782039	-0.15948	0.00276
219	0.889919	0.0694799	-0.754691	0.24384	-3.5952	1.74996	2.7156	-0.545639	-0.1584	0.12132
220	0.931799	0.03948	-0.991847	1.16448	-4.1616	1.8714	2.87652	-0.2436	-0.16392	0.26844
221	0.967199	0.00467999	-1.17284	1.92792	-4.5108	1.88712	2.93436	0.12696	-0.15552	0.38532
222	0.994679	-0.03432	-1.27113	2.51076	-4.64759	1.85316	2.87448	0.535679	-0.1518	0.45024
223	1.01448	-0.0751199	-1.31571	2.96136	-4.59359	1.84176	2.7516	0.936359	-0.17628	0.496799
224	1.026	-0.11544	-1.33361	3.33744	-4.416	1.93224	2.61024	1.30428	-0.20508	0.552239
225	1.02984	-0.1542	-1.32345	3.67872	-4.2084	2.13108	2.45844	1.61964	-0.20508	0.611639
226	1.0266	-0.19248	-1.2665	3.98088	-4.01568	2.37804	2.26896	1.8786	-0.18972	0.644519
227	1.0146	-0.23076	-1.14346	4.19496	-3.76488	1.69668	1.99344	2.11824	-0.19248	0.627239
228	0.987359	-0.26808	-0.874576	4.03584	-3.10092	0.568679	1.50216	2.39448	-0.1782	0.488279
229	0.945479	-0.30276	-0.476134	3.42096	-2.10852	-0.762359	0.803039	2.72208	-0.0923999	0.24744
230	0.887039	-0.32364	0.0168612	2.30268	-0.824159	-1.70136	-0.0603599	3.05796	0.13836	-0.03948
231	0.822599	-0.3324	0.452957	1.0122	0.532799	-2.4018	-0.894119	3.38316	0.471239	-0.22944
232	0.761759	-0.32964	0.729788	-0.23184	1.94712	-2.60388	-1.5402	3.66084	0.876359	-0.24216
233	0.714119	-0.31908	0.787124	-1.08048	2.96616	-2.44332	-1.8906	3.87132	1.31616	-0.0506399
234	0.682679	-0.29952	0.699179	-1.45464	3.39948	-1.65468	-2.0028	3.97968	1.73004	0.23316
235	0.669719	-0.27336	0.552815	-1.26852	3.0462	-1.30032	-1.9662	3.99	1.94136	0.479879
236	0.670199	-0.2388	0.489863	-0.807359	2.3784	-1.40496	-1.95024	3.8856	1.8294	0.533399
237	0.678839	-0.19956	0.562343	-0.28248	1.572	-1.73076	-2.02632	3.6456	1.33248	0.35268
238	0.686159	-0.147	0.793391	0.02916	0.803999	-1.9194	-2.2536	3.2412	0.554639	-0.03612
239	0.689399	-0.0827999	1.11114	0.1356	0.1032	-1.85856	-2.58444	2.7084	-0.351	-0.518279
240	0.688559	-0.01128	1.38785	0.12684	-0.3684	-1.61484	-2.89632	2.0772	-1.23876	-0.928439
241	0.684839	0.0628799	1.53289	0.13788	-0.677999	-1.251	-3.10644	1.3908	-1.9668	-1.15152
242	0.678119	0.13404	1.54627	0.21612	-0.903599	-0.846839	-3.23844	0.733199	-2.40552	-1.1838
243	0.668879	0.19464	1.45529	0.375	-1.1028	-0.479399	-3.33768	0.2004	-2.52084	-1.06572
244	0.657359	0.23856	1.29864	0.590039	-1.2864	-0.18768	-3.4674	-0.1296	-2.35836	-0.846599
245	0.645239	0.26232	1.09104	0.842519	-1.4304	0.01464	-3.63264	-0.234	-2.0394	-0.553799
246	0.635159	0.26712	0.842279	1.12224	-1.53036	0.11664	-3.82224	-0.1212	-1.6494	-0.21756
247	0.630119	0.255	0.574679	1.4022	-1.5678	0.13404	-4.01988	0.1812	-1.24824	0.11724
248	0.631799	0.2316	0.30948	1.66032	-1.53744	0.11916	-4.19592	0.595199	-0.917519	0.41412
249	0.641759	0.20556	0.0549599	1.90596	-1.46724	0.0979199	-4.29396	0.999599	-0.695639	0.660599
250	0.660239	0.1836	-0.15108	2.11248	-1.38552	0.0910799	-4.30104	1.272	-0.565919	0.815999
251	0.683999	0.16836	-0.30084	2.27028	-1.30224	0.12336	-4.203	1.344	-0.498119	0.880559
252	0.709439	0.15996	-0.40536	2.38452	-1.224	0.19992	-3.9852	1.17	-0.4074	0.886799
253	0.734519	0.1566	-0.478079	2.46072	-1.14132	0.32304	-3.64284	0.737999	-0.22728	0.868799
254	0.758279	0.15432	-0.533279	2.50068	-1.03356	0.476879	-3.18036	0.0815999	0.0585599	0.842879
255	0.781919	0.1494	-0.578639	2.49744	-0.873839	0.631199	-2.61312	-0.739199	0.457679	0.807119
256	0.807599	0.13764	-0.628199	2.45136	-0.629759	0.792959	-1.94544	-1.6536	0.918479	0.762719
257	0.836759	0.1188	-0.705119	2.37876	-0.2844	0.974759	-1.17192	-2.5896	1.38588	0.734159
258	0.869879	0.0940799	-0.809795	2.28072	0.15624	1.17312	-0.30132	-3.4944	1.81104	0.721799
259	0.907199	0.0622799	-0.904055	2.11788	0.686639	1.38768	0.577319	-4.2732	2.13528	0.680879
260	0.946799	0.02388	-0.989351	1.90536	1.28712	1.60944	1.43964	-4.87679	2.33328	0.622559
261	0.986639	-0.02028	-1.05626	1.65588	1.9152	1.83744	2.25384	-5.27159	2.4354	0.547799
262	1.026	-0.0683999	-1.082	1.37328	2.51964	2.06544	2.99292	-5.45999	2.44476	0.43524
263	1.06224	-0.11916	-1.04673	1.05948	3.0504	2.28528	3.61536	-5.43971	2.43732	0.27288
264	1.08948	-0.17136	-0.912407	0.674519	3.49392	2.50308	4.07448	-5.25407	2.50968	0.03948
265	1.09476	-0.22524	-0.584027	0.0598799	3.90312	2.70168	3.91848	-4.3962	1.88232	-0.33384
266	1.07196	-0.27288	-0.0874079	-0.771959	4.2516	2.89356	3.18264	-3.05076	0.962759	-0.793439
267	1.03128	-0.31116	0.387564	-1.57956	4.4904	3.05268	2.01936	-1.39356	0.16932	-1.14768
268	0.981119	-0.33108	0.687083	-2.1558	4.56479	3.1578	0.829919	0.30696	-0.525599	-1.24212
269	0.928079	-0.3348	0.810671	-2.50752	4.512	3.17652	-0.22416	1.83996	-1.2078	-1.11
270	0.884039	-0.31944	0.765047	-2.613	4.3104	3.04332	-0.860999	2.8692	-1.73904	-0.815519
271	0.857879	-0.29076	0.626939	-2.5386	3.9708	2.62298	-1.04568	3.26268	-2.06376	-0.493919
272	0.850199	-0.24648	0.471587	-2.34876	3.4548	1.85705	-0.648959	2.79516	-1.86852	-0.2394
273	0.852119	-0.19308	0.41982	-2.21832	2.82	0.719687	-0.0979199	2.03928	-1.85988	-0.17256
274	0.858599	-0.13296	0.521819	-2.24064	2.1084	-0.682319	0.40008	1.3062	-2.1738	-0.33456
275	0.868799	-0.0727199	0.737099	-2.39712	1.3728	-2.13504	0.679679	0.630239	-2.21628	-0.659519
276	0.879479	-0.00899999	0.947267	-2.57796	0.646799	-3.38592	0.797519	0.0974399	-1.9956	-0.979799
277	0.886199	0.0563999	1.13099	-2.79312	0.0168	-4.25256	0.835319	-0.35892	-1.6512	-1.24824
278	0.891959	0.12132	1.22988	-2.98896	-0.4356	-4.62131	0.897839	-0.741359	-1.28868	-1.40496
279	0.899639	0.18072	1.24404	-3.18336	-0.625199	-4.48752	1.04268	-1.10136	-0.974159	-1.45448
280	0.909359	0.22896	1.19172	-3.41892	-0.485999	-3.90324	1.26516	-1.44492	-0.728279	-1.42453
281	0.919559	0.26364	1.077	-3.6852	-0.0611999	-3.03888	1.56864	-1.78248	-0.542519	-1.33157
282	0.932279	0.2826	0.903239	-3.94716	0.571199	-2.16636	1.93056	-2.07516	-0.40908	-1.18999
283	0.949799	0.28776	0.688199	-4.14468	1.2636	-1.4514	2.32128	-2.29944	-0.3132	-1.02332
284	0.970679	0.28416	0.44856	-4.22364	1.848	-0.920759	2.6838	-2.41212	-0.21564	-0.844043
285	0.991559	0.27828	0.21084	-4.14984	2.16	-0.567119	3.01032	-2.47548	-0.0904799	-0.677891
286	1.01064	0.27408	-0.00899999	-3.89568	2.0748	-0.33384	3.27408	-2.49252	0.0931199	-0.535031
287	1.02612	0.2736	-0.177	-3.48816	1.542	-0.0662399	3.4422	-2.4768	0.36804	-0.433128
288	1.03692	0.27576	-0.2862	-2.93664	0.542399	0.26928	3.5022	-2.40636	0.713399	-0.370512
289	1.0434	0.27672	-0.38724	-2.23344	-0.815999	0.862559	3.50736	-2.2608	1.08444	-0.2988
290	1.04976	0.27276	-0.550559	-1.28208	-2.4912	1.59912	3.54912	-2.04624	1.43532	-0.139272
291	1.0596	0.26028	-0.765119	-0.1518	-4.2864	2.43888	3.62616	-1.76004	1.6854	0.1032
292	1.0806	0.23808	-1.05948	1.16976	-6.04679	3.18012	3.80712	-1.43448	1.78776	0.435588
293	1.1058	0.20064	-1.5366	2.6832	-7.49639	3.74016	4.17888	-1.05048	1.74516	0.918623
294	1.14504	0.153	-2.01228	4.146	-8.51279	4.11996	4.58699	-0.684239	1.61424	1.39591
295	1.18308	0.0904799	-2.50463	5.43311	-8.88359	4.34556	5.01023	-0.30948	1.39764	1.86655
296	1.2222	0.01968	-2.80719	6.33071	-8.62559	4.03692	5.23655	0.0490799	1.13856	2.12731
297	1.24344	-0.0605999	-2.82333	6.61871	-7.39115	2.54184	5.03303	0.553439	0.831479	2.05879
298	1.24692	-0.13092	-2.33951	6.16559	-5.62067	0.457919	4.14612	1.21896	0.597479	1.50408
299	1.20744	-0.1872	-1.56477	5.12519	-3.48768	-1.75872	2.68488	2.14848	0.4176	0.706319
300	1.14996	-0.22692	-0.358877	3.47628	-1.55712	-3.43092	0.458291	3.4386	0.1992	-0.43176
301	1.07832	-0.2274	0.629597	2.04084	-0.18636	-4.37124	-1.42677	4.2888	0.0485999	-1.32672
302	1.01136	-0.22092	1.50663	0.627479	0.828239	-4.47312	-3.31779	5.12939	-0.13872	-2.08315
303	0.954599	-0.19884	2.03275	-0.4104	1.40448	-3.87504	-4.67459	5.42783	-0.28584	-2.47597
304	0.918959	-0.18156	2.27508	-1.08228	1.49664	-2.78892	-5.73911	5.52599	-0.40524	-2.57453
305	0.891599	-0.16284	2.07235	-1.14708	1.38672	-2.06232	-6.17291	5.14487	-0.488999	-2.27298
306	0.888359	-0.15072	1.71589	-0.819839	1.14972	-1.78164	-6.41207	4.63559	-0.575159	-1.81001
307	0.876239	-0.13452	1.10918	-0.0874799	0.885119	-1.77336	-6.29639	3.9216	-0.630479	-1.16798
308	0.876959	-0.12552	0.547991	0.699119	0.654839	-1.93704	-6.27251	3.3768	-0.655079	-0.507413
309	0.869399	-0.0950399	0.0470399	1.48512	0.23088	-1.8786	-6.13955	2.6376	-0.656399	0.0556353
310	0.859919	-0.0653999	-0.395796	2.12412	-0.0620399	-1.69488	-6.02723	2.0256	-0.708479	0.582855
311	0.839759	-0.03804	-0.835499	2.65296	-0.16956	-1.449	-5.80895	1.44	-0.808439	1.09544
312	0.827639	-0.01344	-1.20305	3.06324	-0.20016	-1.16136	-5.55659	0.921599	-0.801839	1.56755
313	0.808079	0.00132	-1.64411	3.45948	-0.1074	-0.869279	-5.11511	0.4512	-0.627839	2.05995
314	0.800759	0.0114	-1.97831	3.71292	0.03876	-0.604799	-4.63295	-0.00599999	-0.30468	2.44491
315	0.796799	0.00995999	-2.33807	3.9996	0.17388	-0.429	-4.02804	-0.384	0.13356	2.76288
316	0.811199	0.00515999	-2.49614	4.07532	0.30984	-0.24072	-3.49416	-0.754799	0.689279	2.84912
317	0.832799	-0.00372	-2.52056	4.04088	0.42936	-0.02436	-2.97936	-1.116	1.25448	2.73504
318	0.863999	-0.0144	-2.38913	3.82728	0.574319	0.21912	-2.5134	-1.4832	1.72224	2.41476
319	0.898799	-0.02724	-2.09016	3.45912	0.704639	0.456599	-2.11272	-1.8876	1.97832	1.90692
320	0.935999	-0.0384	-1.68759	2.99976	0.829199	0.707399	-1.7094	-2.4036	1.99188	1.27908
321	0.970799	-0.0473999	-1.26012	2.55036	0.928079	0.947039	-1.22556	-2.9208	1.85688	0.632759
322	1.0044	-0.0550799	-0.887867	2.1606	1.04244	1.1304	-0.619799	-3.4512	1.67076	0.0682799
323	1.0404	-0.0638399	-0.652199	1.98852	1.06452	1.18704	0.14556	-3.8568	1.57332	-0.312
324	1.08	-0.0743999	-0.561155	1.99512	1.05024	1.1646	1.01748	-4.092	1.73952	-0.514799
325	1.1232	-0.0887999	-0.591047	2.163	0.999479	1.06932	1.96224	-4.15284	1.96488	-0.577559
326	1.17	-0.11052	-0.674951	2.41656	0.903239	0.912359	2.85876	-4.04292	2.2758	-0.577559
327	1.218	-0.14244	-0.786719	2.72124	0.771479	0.740039	3.67392	-3.73836	2.4834	-0.545759
328	1.2636	-0.18444	-0.831599	2.94546	0.640439	0.585599	4.27284	-3.34032	2.40276	-0.585959
329	1.2948	-0.23532	-0.667919	2.86596	0.589199	0.4284	4.33452	-2.63328	2.553	-0.812639
330	1.278	-0.28656	-0.000959999	2.02835	0.747599	0.30672	3.1932	-1.37748	1.8708	-1.45692
331	1.2312	-0.32544	0.686399	1.08039	0.945599	0.25068	1.48296	0.31116	1.39164	-1.9968
332	1.1652	-0.34416	1.12692	0.362244	1.1052	0.29328	-0.2694	2.13924	0.925415	-2.15832
333	1.092	-0.34236	1.22255	0.041448	1.1736	0.39852	-1.5174	3.56004	0.406452	-1.88807
334	1.0248	-0.3246	1.05577	0.0836999	1.1256	0.534719	-2.19156	4.44648	-0.373524	-1.33437
335	0.980399	-0.29508	0.673859	0.477203	0.956399	0.760559	-2.11536	4.63967	-0.967823	-0.628823
336	0.955199	-0.25548	0.204852	1.04557	0.711599	1.10892	-1.36152	4.13124	-1.80972	0.0766199
337	0.949199	-0.20892	-0.149508	1.55051	0.426	1.49748	-0.22212	3.11376	-1.97544	0.544715
338	0.931199	-0.15456	-0.01926	1.40844	0.2796	1.92288	0.44148	2.088	-2.42316	0.456227
339	0.899999	-0.0866399	0.466487	0.786762	0.2208	2.41836	0.539879	1.2888	-2.69952	-0.031032
340	0.866399	-0.00551999	0.946835	0.122724	0.1644	2.9322	0.3876	0.758399	-2.409	-0.505775
341	0.821999	0.0887999	1.44239	-0.631832	0.1464	3.41076	0.13284	0.2268	-1.97436	-0.963911
342	0.781199	0.18324	1.77984	-1.22806	0.1272	3.68448	-0.0384	-0.2448	-1.4898	-1.23054
343	0.748799	0.26988	2.01499	-1.72277	0.1332	3.5166	-0.0853199	-0.751199	-1.0458	-1.39903
344	0.730799	0.34008	2.0424	-2.00324	0.1584	2.77836	0.0815999	-1.224	-0.688919	-1.35912
345	0.723599	0.39312	1.93019	-2.09631	0.1032	1.47276	0.42456	-1.6932	-0.45036	-1.19041
346	0.724799	0.42624	1.65222	-2.0313	-0.0192	-0.12396	0.919439	-2.06988	-0.35712	-0.862091
347	0.723599	0.4476	1.35657	-1.99004	-0.1908	-1.6314	1.43328	-2.43444	-0.32076	-0.516539
348	0.722399	0.458639	1.07791	-2.02875	-0.3648	-2.80728	1.83852	-2.64864	-0.25908	-0.188628
349	0.711599	0.464399	0.938759	-2.31696	-0.464399	-3.49368	2.03856	-2.8188	-0.13848	0.001332
350	0.689999	0.460319	0.862799	-2.78268	-0.3996	-3.59616	2.03436	-2.79852	0.0276	0.128208
351	0.657599	0.44808	0.876155	-3.45336	-0.0779999	-3.28068	1.89564	-2.74644	0.22668	0.169668
352	0.617999	0.42348	0.930599	-4.27188	0.569999	-2.78652	1.64076	-2.58636	0.4164	0.178224
353	0.575999	0.38652	1.00297	-5.17895	1.3236	-2.16972	1.3152	-2.34252	0.565439	0.16152
354	0.536399	0.33168	0.958487	-5.84147	2.1756	-1.97892	1.0416	-1.92144	0.485039	0.25632
355	0.500399	0.26916	0.908975	-6.44807	2.8944	-1.72644	0.772919	-1.49892	0.37224	0.343728
356	0.473999	0.2034	0.760703	-6.71135	3.3552	-1.6338	0.629999	-1.05936	0.19176	0.512111
357	0.458399	0.1404	0.569639	-6.87407	3.2844	-1.27548	0.584879	-0.689159	0.01836	0.698879
358	0.4512	0.0823199	0.24444	-6.57407	2.9436	-1.21692	0.714479	-0.32676	-0.21324	0.999791
359	0.459599	0.03732	-0.0662399	-6.09443	2.238	-1.0014	0.924479	-0.0879599	-0.38424	1.25825
360	0.475199	0.00432	-0.38928	-5.35847	1.452	-0.840959	1.20468	0.10344	-0.535199	1.51289
361	0.496799	-0.02136	-0.636131	-4.60739	0.2916	-0.2916	1.42164	0.27276	-0.617279	1.67623
362	0.496799	-0.02136	-0.636131	-4.60739	0.2916	-0.2916	1.42164	0.27276	-0.617279	1.67623
