# Supplementary material for: Optimal Control Based Stiffness Identification of an Ankle-Foot Orthosis Using a Predictive Walking Model
Source: Front Comput Neurosci. 2017 Apr 13;11:23. doi: 10.3389/fncom.2017.00023 (PMC5390028; doi:10.3389/fncom.2017.00023)
Supplement: Supplementary file 1 [file DataSheet1.ZIP › PathWalker/InvKinDyn/results/barefeet_3053173.torque]

0	6.19402	274.163	-4.40121	3.13413	2.27693	1.50618	-0.769469	2.8163	1.89927	-6.73122
1	-76.8858	311.852	-14.9414	8.61845	3.64693	0.848616	0.355618	2.58869	0.84136	-24.2023
2	-78.2243	350.056	-16.2185	7.37037	3.90215	1.15901	-1.12994	2.29351	1.26584	-23.594
3	-79.6383	396.651	-23.4319	3.00222	2.48192	-0.336993	-3.17761	0.26616	-0.619418	-24.5267
4	-28.675	403.467	-15.5859	0.785298	2.73571	0.646904	-5.01526	0.2269	0.713862	-13.1733
5	-33.9274	417.418	-25.625	-0.767671	2.75198	1.21618	-6.57647	-0.455281	1.38915	-18.0619
6	-14.9299	402.292	-33.683	-3.20613	0.840936	-0.6433	-12.6733	-3.70955	-0.971835	-16.1478
7	21.9502	347.203	-25.9272	-4.4622	-0.427809	-1.85616	-15.3159	-5.64808	-2.43738	-5.02915
8	63.5804	272.521	-11.8689	-3.7542	0.0292974	-1.13931	-16.6254	-5.39637	-1.55263	8.76576
9	64.6138	224.616	-14.3172	-3.7992	0.509315	0.164107	-15.0835	-3.72301	-0.0568665	6.29563
10	51.0818	181.216	-20.0777	-4.4344	0.24219	0.0188025	-15.5904	-3.12647	-0.187297	2.9849
11	55.8546	151.617	-19.7531	-5.14858	-0.0593327	-0.25526	-15.0321	-2.49334	-0.481984	3.53969
12	46.7563	142.087	-22.1272	-4.67306	0.6724	0.56901	-12.3484	-0.369654	0.458914	-1.33034
13	39.7597	143.111	-23.9065	-5.25673	0.0532392	0.138381	-10.407	0.392255	-0.0301704	-4.42728
14	23.5841	164.303	-24.0698	-3.69681	0.600111	0.0025395	-7.72784	1.398	-0.203632	-9.04215
15	20.3415	188.625	-20.0849	-3.32207	0.378076	-0.411328	-5.07542	1.84734	-0.610564	-9.14805
16	5.77631	213.786	-15.5002	-1.20006	1.23639	-0.140849	-1.90736	2.55992	-0.288973	-10.8564
17	2.31536	230.706	-12.6044	-0.802537	1.3784	0.254641	0.50795	2.86027	0.218383	-11.4251
18	-9.74414	242.444	-12.8032	0.407937	2.42077	1.36744	2.89709	3.37772	1.43405	-15.1413
19	-8.2933	242.407	-13.4738	-1.38953	0.911945	-0.286845	2.82273	1.7996	-0.125932	-14.4359
20	-8.83719	237.661	-15.5602	-1.1013	1.57484	0.404582	4.44826	2.06144	0.624456	-17.8063
21	3.39854	225.306	-16.9898	-1.72199	1.59392	0.65569	5.43662	2.3159	0.926987	-18.942
22	21.9043	213.877	-18.7441	-3.20303	0.542875	-0.445317	4.32526	1.3598	-0.132346	-17.8577
23	36.2635	205.322	-16.7447	-4.20494	0.182429	-0.648608	4.7012	1.55709	-0.24906	-15.4468
24	42.7364	193.043	-8.10093	-1.84509	2.23216	1.64336	7.2251	3.75858	1.75442	-12.2742
25	47.6727	186.238	-5.2563	-3.41765	0.684876	-0.211133	6.13212	3.01283	0.0722555	-7.72402
26	39.5027	175.967	3.12138	-2.24472	1.25374	0.0864695	7.60067	4.13575	0.315254	-3.30924
27	26.6714	165.208	12.2004	-1.0536	2.14724	1.41273	10.4221	5.98519	1.37342	0.484937
28	4.55967	172.285	14.1033	-2.29241	0.790413	-0.549137	10.8649	5.60998	-0.252831	2.12122
29	-17.1637	169.613	23.1223	-0.0229463	2.85424	1.88623	15.4732	8.12181	1.67451	3.36249
30	-32.3393	167.289	25.9709	-1.4567	1.49597	0.240357	16.241	7.55631	0.392196	5.79867
31	-46.5647	161.657	32.8312	-0.348609	2.51503	1.32025	19.9785	9.06313	1.26162	6.87071
32	-40.874	167.605	32.0009	-2.71804	1.51299	0.53433	20.3426	8.52406	0.745617	7.8517
33	-48.9517	156.933	33.6781	-2.22686	2.11596	1.28839	22.1934	9.0251	1.30174	7.1434
34	-35.6783	158.848	31.5818	-3.24321	1.8937	1.30837	18.8261	8.56093	1.30894	9.47802
35	-51.5651	175.658	21.6139	-4.23943	0.384666	-0.39476	10.271	5.88023	-0.29753	9.32925
36	-12.1071	222.771	7.06838	-4.44462	1.14155	1.00018	-1.92966	4.44412	0.359017	9.90897
37	25.2689	278.093	-10.4959	-5.32433	0.501576	0.328388	-13.8925	1.20619	-0.359366	8.42446
38	71.1947	318.208	-22.3399	-6.44011	-0.396182	-1.05117	-22.6767	-1.91398	-1.45488	8.91875
39	85.908	331.71	-18.8697	-2.34344	2.42011	1.89407	-21.1541	-0.953629	0.759129	7.4928
40	82.2789	358.645	-25.141	-4.71986	0.523459	-1.07814	-19.7292	-2.51607	-1.22424	2.42165
41	49.6938	352.273	-17.9055	-3.55754	1.09283	-0.546891	-9.57254	-0.815197	-0.527483	-3.24472
42	11.8656	346.834	-12.0208	-3.74277	1.22766	0.208549	0.704278	1.76868	0.497811	-9.13228
43	-57.4363	337.159	-6.02491	-3.44896	0.650627	0.759962	8.69139	3.63865	1.03405	-14.2838
44	-89.1289	342.815	-12.2715	-6.40342	-1.19413	0.187601	7.97725	3.56836	0.538137	-17.6063
45	-83.5646	359.706	-23.3056	-10.4903	-3.51242	-1.048	3.5202	2.41554	-0.461366	-19.2434
46	-45.1733	358.03	-30.1275	-12.3509	-3.15439	0.666902	0.772862	2.73819	0.77707	-19.2517
47	-8.24672	341.876	-38.0932	-14.8175	-3.90461	-0.0915304	-3.33517	1.32327	0.143211	-18.3988
48	32.8603	311.122	-44.4026	-16.7055	-3.43413	-0.0386878	-5.89859	0.477508	0.143585	-17.746
49	48.7709	262.591	-45.6846	-16.1232	-1.74906	0.301073	-5.83203	0.570783	0.451004	-18.2665
50	67.754	220.627	-47.7133	-15.8532	-0.499402	0.119715	-6.10526	0.164048	0.401593	-18.9077
51	73.6318	193.538	-48.5829	-14.7323	0.357105	-0.427443	-6.31732	-0.421846	-0.0354871	-19.9917
52	59.2316	187.865	-46.7246	-12.0245	1.71813	-0.498475	-5.49155	-0.233717	-0.00671125	-21.8869
53	37.4516	204.393	-41.3446	-8.20925	3.08687	-0.262444	-3.96349	0.454722	0.192039	-23.1542
54	16.1511	241.217	-37.6664	-5.64403	3.24636	-0.899282	-3.70379	0.250922	-0.448464	-24.0989
55	-10.8683	271.877	-27.5213	0.030297	5.71197	1.71716	-0.0478969	2.71821	1.81784	-25.0515
56	-30.7882	300.93	-24.2198	1.47697	4.96225	1.1307	-0.10064	2.34539	1.19509	-24.7295
57	-43.5511	315.69	-23.433	1.35925	3.12051	-0.512783	-1.40914	1.00574	-0.522078	-23.8086
58	-44.5765	302.151	-17.0362	4.03453	3.55659	0.966248	0.0481244	2.16711	0.789604	-22.157
59	-33.4062	284.141	-16.6614	3.9785	2.18208	0.215587	-1.34249	1.23358	-0.0536754	-20.2248
60	-15.8311	260.757	-16.545	3.9708	1.13943	-0.183409	-2.4561	0.600846	-0.530091	-18.4235
61	0.852247	239.008	-13.8903	5.42927	1.29265	0.5903	-2.05686	1.20267	0.185582	-17.0287
62	15.8421	221.146	-13.1376	6.0024	1.13467	1.05617	-2.21851	1.42169	0.724284	-16.07
63	24.701	207.19	-13.5645	5.33287	0.505481	0.343118	-3.26192	0.702156	-0.0574071	-14.4776
64	31.243	193.4	-10.5838	5.46751	0.882249	0.563294	-3.10259	0.939091	0.210398	-11.8197
65	34.8235	186.284	-6.94061	5.5273	1.44205	0.603791	-2.76539	1.1727	0.267042	-9.0482
66	34.3751	180.058	-2.99798	5.37896	1.85189	0.187905	-2.49066	1.06421	-0.242226	-5.92912
67	33.6781	169.697	5.07666	6.83497	3.27755	1.26908	-0.642081	2.29856	1.19864	-1.92212
68	23.0147	165.726	9.77328	6.58166	3.27563	0.294309	-0.754424	1.51385	-0.0196537	1.90585
69	8.6154	160.546	15.392	7.33648	3.51479	-0.180189	-0.497393	1.18158	-0.602069	5.25854
70	-3.32818	154.637	19.504	8.8243	3.96111	-0.101392	-0.39528	1.14898	-0.558465	7.10486
71	-12.4957	147.614	22.909	11.1053	4.60275	0.3176	-0.0203983	1.50772	0.0403361	7.59322
72	-16.6553	141.886	24.3845	12.6739	4.78532	0.0967336	-0.789473	1.08522	-0.439715	8.10554
73	-14.2508	129.504	26.428	14.9703	5.4587	0.729077	-0.935035	1.58007	0.468514	8.09949
74	-7.03818	123.638	24.1187	15.7555	5.61907	0.772127	-2.16823	1.38338	0.474611	6.75826
75	1.33172	111.05	23.2814	19.0828	6.66494	0.432884	-3.74878	0.865811	0.16342	4.85027
76	-8.02424	138.506	14.9673	12.0326	6.49454	0.474415	-3.6539	1.37325	1.09317	3.46492
77	-18.8166	178.095	6.24693	4.71769	6.58371	-0.485738	-4.68945	0.678963	0.106766	3.05161
78	-0.407949	258.138	-12.2366	-11.3493	3.156	-1.17709	-6.16188	0.00493916	-0.306061	3.55418
79	23.6334	310.512	-23.0204	-18.7655	1.32861	-1.12457	-6.95311	-0.0270439	-0.107092	2.86891
80	45.5751	350.148	-32.6864	-24.5602	-0.650684	-0.80629	-5.91088	0.73387	0.283251	0.0225615
81	48.7731	346.26	-37.4559	-22.0578	-1.53596	-0.454525	-6.21881	0.633186	0.373683	-5.43593
82	35.3368	347.054	-44.328	-19.6981	-2.82838	-0.739754	-6.20368	0.202815	-0.617615	-13.7441
83	2.25166	311.671	-35.2651	-3.39313	0.527549	0.485605	-5.11389	0.916025	0.541203	-22.5664
84	-29.805	324.316	-35.8304	2.44479	1.02602	0.451698	-6.05953	-0.0398901	0.237311	-29.3142
85	-66.4331	342.198	-32.9017	8.62458	2.88113	-0.348345	-8.24489	-1.91681	-0.979937	-32.7187
86	-63.5985	381.199	-34.1212	7.08837	3.58506	0.350296	-10.2428	-2.62018	0.263114	-31.4071
87	-46.3355	417.525	-34.8372	3.89178	3.39939	0.413606	-13.4838	-3.93902	0.347768	-26.1748
88	-4.99589	421.383	-34.5498	0.303803	2.67278	0.0714009	-16.8685	-5.14796	0.126567	-18.2718
89	30.2936	388.878	-32.2457	-1.91053	1.93431	-0.102098	-19.1294	-5.64874	-0.0818312	-10.5748
90	51.972	324.096	-32.3173	-3.56223	1.16677	-0.351053	-20.1136	-5.3743	-0.437436	-6.45379
91	61.3364	247.583	-31.2053	-3.91481	0.910872	-0.0424688	-19.0625	-4.09302	-0.0579056	-4.49159
92	74.3009	177.806	-30.7873	-5.20216	0.0933198	0.00971865	-17.7477	-2.99871	-0.0650594	-2.62501
93	79.4494	129.89	-26.8659	-4.96252	0.334832	0.515658	-14.1304	-0.978235	0.518803	-1.79507
94	78.8113	114.987	-26.0905	-5.71927	-0.176951	0.0665691	-11.7333	-0.324135	-0.133191	-2.61705
95	61.1981	129.264	-22.9396	-5.00371	0.078056	0.158159	-7.5011	0.86919	-0.00354319	-5.33866
96	41.5225	165.133	-18.0935	-3.71566	0.578324	0.374093	-3.93127	1.4823	0.331771	-7.00752
97	19.3816	203.572	-10.8626	-2.00351	1.30143	0.431147	-0.468224	2.01754	0.461581	-7.17086
98	-9.41488	229.67	-7.30402	-0.545581	1.68157	0.44321	2.40784	2.1191	0.562277	-9.62173
99	-31.1795	247.758	-6.53408	0.577764	2.07623	0.416689	4.96367	2.48293	0.584508	-13.3889
100	-36.6965	252.656	-6.34126	1.04241	2.08686	0.121908	7.104	2.78796	0.340556	-16.0433
101	-26.2871	245.297	-6.86676	0.534576	1.88032	-0.122578	8.47319	3.13849	0.142553	-17.107
102	-11.4945	222.21	-5.28343	0.625348	2.35957	0.672577	10.72	4.46532	0.814544	-17.3243
103	0.924851	202.994	-7.61259	-0.937872	1.57137	0.186813	11.3483	4.8465	0.292004	-18.1271
104	11.0474	186.373	-7.05046	-1.99116	1.22378	-0.14984	12.2428	5.74496	0.089179	-17.227
105	15.6323	162.687	-0.048477	-1.96855	1.45365	0.185522	14.2806	7.06413	0.241651	-12.8512
106	10.6816	143.73	6.99034	-2.5881	1.28629	0.21195	16.01	7.97743	0.234572	-7.81305
107	-6.70835	132.34	14.6821	-2.40464	1.47676	0.404721	18.6573	9.05387	0.387093	-4.10572
108	-26.6666	125.767	20.4681	-2.71037	1.09794	0.128679	20.6338	9.22472	0.0849932	-1.15262
109	-40.9622	123.818	27.2855	-2.28267	1.37621	0.287474	22.6045	9.74316	0.332227	2.06637
110	-50.8682	119.518	31.3597	-2.26137	1.38578	0.345517	23.174	9.54289	0.260173	4.73878
111	-70.6119	151.464	29.1353	-2.88687	0.828171	-0.298555	18.7015	9.36291	-0.325331	6.83729
112	-72.4674	206.077	20.8141	-2.56037	0.938047	-0.191146	8.11417	7.20027	-0.335243	9.03091
113	-47.4317	257.595	9.9768	-3.23813	0.581847	0.00619671	-1.79335	4.25812	-0.860775	10.5009
114	-30.9481	59.7566	34.4074	12.707	10.3024	31.0553	5.93012	-3.18815	-2.67644	11.523
115	-60.7809	-139.572	91.9282	42.6751	28.795	67.2228	32.6713	1.68544	1.15701	10.302
116	-60.7073	-89.3604	80.9398	39.7982	25.2073	60.7686	29.588	-0.30344	-0.474831	6.20597
117	-31.8564	-86.9095	58.9846	30.4295	20.091	60.6365	25.2813	-5.69144	0.428362	0.318121
118	-18.0198	-140.953	43.3898	22.8106	15.5705	64.6284	25.0595	-12.3267	0.968955	-5.98479
119	-25.0511	-189.605	33.5252	16.2809	11.5685	69.0009	27.6814	-15.9811	1.8284	-11.5854
120	-42.6263	-195.918	26.2607	12.6536	8.65061	70.8562	26.2629	-17.6213	2.8841	-14.4357
121	-43.7656	-220.075	25.6176	12.1381	6.55566	75.0726	26.7636	-19.5892	2.56285	-15.2898
122	-41.7318	-257.238	32.3944	15.2131	6.04737	80.2583	29.2576	-20.2316	2.40054	-14.1798
123	-24.5179	-287.615	36.8823	17.0974	5.21066	82.5929	30.4888	-20.4442	2.47229	-11.9888
124	1.78196	-304.928	34.6703	16.4798	3.61971	80.4432	29.3029	-20.4461	2.58192	-10.6535
125	25.5473	-331.671	29.9075	15.4663	2.31229	76.8414	27.8282	-20.02	3.34048	-10.7804
126	37.8538	-359.973	25.7162	15.1677	1.41942	70.9414	26.9616	-18.6957	3.96801	-11.9582
127	39.9149	-383.009	21.8962	15.6873	0.87684	63.9824	26.1824	-16.9234	4.76671	-14.038
128	31.9857	-389.878	17.6442	16.0701	-0.405601	55.9862	24.6394	-15.4773	5.17556	-16.2978
129	15.4886	-379.821	14.8615	17.2596	-2.06959	48.428	23.2106	-14.1221	5.58836	-18.6745
130	-0.873512	-344.839	14.0912	19.0854	-4.08704	41.2709	22.0974	-12.7995	5.86917	-20.6334
131	-16.2792	-288.864	15.0396	20.7676	-6.68739	34.5661	21.1132	-11.7716	5.93473	-21.5436
132	-33.2001	-239.958	18.0218	22.3271	-9.43502	29.4626	20.8901	-10.6181	6.75576	-21.3277
133	-52.6203	-199.009	19.4559	22.3984	-12.8852	23.8847	20.094	-9.99627	6.78589	-20.6518
134	-64.6562	-178.676	18.9209	21.5467	-16.3038	19.1896	18.8658	-9.33237	7.34486	-19.9356
135	-65.3057	-173.094	18.3404	20.5929	-19.2741	14.9561	17.4275	-8.62962	7.93304	-18.4356
136	-55.2913	-174.163	15.3121	18.3426	-22.2628	10.3353	14.2285	-8.69347	7.87905	-15.8817
137	-41.0896	-184.34	13.083	16.6741	-24.3816	6.56892	11.0918	-8.49446	8.21719	-12.8767
138	-20.46	-191.664	9.55249	14.865	-25.8154	3.34226	7.68074	-8.2073	8.72547	-10.3592
139	4.72259	-193.177	5.9639	13.1615	-26.9049	0.298492	4.41587	-8.05505	9.02828	-8.1353
140	30.0184	-183.698	2.29056	10.6489	-27.3633	-2.80241	0.761495	-8.19636	8.73081	-5.23198
141	45.8498	-175.62	0.903404	9.09051	-26.7898	-5.06794	-1.94562	-7.97282	8.91552	-2.3584
142	55.3318	-167.687	-1.42731	7.25205	-26.4742	-7.35898	-4.82275	-8.26813	8.85125	-0.110113
143	60.0269	-156.45	-2.96753	5.65161	-26.1165	-9.50149	-7.39851	-8.751	8.6395	2.09411
144	54.6081	-149.133	-0.620428	5.90497	-24.7696	-10.9995	-8.35048	-8.63452	8.70573	4.22054
145	49.9317	-139.28	-0.156393	5.42601	-24.0395	-12.5753	-10.1983	-9.28064	8.3664	6.08582
146	42.3794	-122.371	0.717977	5.47513	-22.9292	-13.4948	-11.599	-9.69654	8.10365	7.40772
147	32.6175	-112.01	1.29463	6.10497	-22.6366	-14.4472	-12.798	-10.3092	8.17819	7.92408
148	24.6686	-102.04	0.952097	6.57604	-22.1264	-15.0266	-14.1456	-11.0266	7.82382	7.94457
149	15.5589	-103.046	-0.580079	7.00435	-22.136	-15.7252	-15.6826	-11.9934	7.691	7.12511
150	9.66901	-102.263	-4.07468	6.76771	-21.7759	-15.83	-17.6165	-12.9302	7.32797	5.66325
151	-3.18528	-96.5007	-4.11621	7.25902	-19.7788	-16.1577	-17.9402	-13.1047	6.97319	4.77186
152	-31.6915	-46.873	-8.50991	0.704392	-17.6615	-15.4906	-17.504	-12.6934	6.18773	5.0362
153	-34.5799	46.3562	-22.2668	-14.4845	-17.4921	-14.599	-17.4468	-12.3624	5.16719	6.22091
154	0.59109	129.309	-37.4229	-28.549	-19.3162	-13.4974	-19.3788	-12.6661	4.77241	8.68558
155	49.7066	153.9	-40.6842	-34.236	-18.8586	-10.4837	-16.5644	-9.44345	9.23897	10.9366
156	-59.959	-559.473	92.6749	29.9484	-24.9489	-14.1129	49.552	22.6625	97.7512	10.5529
157	-48.5339	-342.938	75.5928	26.7913	-14.8402	-8.86694	42.0524	18.9688	74.8613	5.71752
158	32.3285	-251.275	11.6032	7.99393	-25.2043	-7.45628	12.4184	3.11783	62.4328	-3.50446
159	53.9097	-170.213	-18.6198	7.42929	-25.4487	-3.04644	-2.80187	-3.78293	55.4687	-14.7535
160	5.55666	-150.917	-25.4333	15.3537	-25.775	-1.63714	-6.89934	-7.46645	56.1834	-25.8249
161	-57.858	-122.101	-21.6354	20.4651	-23.848	0.129535	-1.93909	-6.88905	59.3653	-34.2107
162	-104.333	-141.353	-5.46106	27.7299	-23.0496	1.28469	7.81482	-5.11678	66.6434	-37.3438
163	-103.756	-189.222	4.08233	29.8296	-24.1461	1.64444	13.3127	-5.72015	69.8562	-35.713
164	-73.5965	-221.634	8.72118	28.4897	-24.2443	2.99053	15.2981	-6.74087	68.1058	-30.9524
165	-33.7722	-256.979	9.59689	25.8448	-24.2516	3.48461	14.9443	-8.85861	62.0976	-25.5984
166	-0.443951	-280.154	10.8044	24.0995	-22.2095	4.50316	14.6644	-9.83683	53.9014	-20.9451
167	25.5121	-290.028	7.58172	20.527	-20.6073	4.79649	12.4141	-11.4124	43.7501	-17.1767
168	40.734	-282.694	4.25442	16.7074	-18.5687	5.07753	10.3584	-12.4157	33.8183	-14.1551
169	45.119	-266.629	1.57548	13.0622	-17.077	4.77625	9.17949	-13.5757	24.9019	-12.2039
170	36.8272	-231.151	1.40071	10.5487	-15.3553	4.33736	9.25233	-14.2611	17.2199	-11.1475
171	24.6462	-180.867	0.695749	7.9717	-13.8585	3.82873	8.82768	-15.0158	10.5803	-10.6136
172	8.04419	-125.1	3.47852	6.85359	-11.3878	4.13883	9.63265	-14.459	5.98927	-9.82124
173	-8.2299	-78.6309	6.70584	5.87489	-9.63238	4.17886	10.3384	-14.3316	2.26426	-8.59946
174	-18.2087	-44.4485	6.46204	4.01303	-9.30345	3.52456	9.87605	-15.3282	-1.40939	-8.03865
175	-25.4609	-4.24904	7.32536	3.50423	-7.23626	3.47532	10.6491	-13.4197	-3.27665	-8.4593
176	-25.4545	17.1991	8.00658	2.91535	-5.59275	3.51642	11.5949	-11.3624	-4.36456	-8.64613
177	-19.2219	32.2609	6.81257	1.07161	-4.91108	2.68121	11.8098	-9.46385	-5.50212	-8.28077
178	-15.3349	46.4892	6.51098	-0.198408	-3.97147	1.92301	12.79	-6.71999	-5.84403	-8.19056
179	-14.9207	62.238	7.23665	-0.724245	-2.44444	1.76466	14.5688	-2.94454	-4.92933	-8.59442
180	-18.7225	78.0969	8.01107	-1.50078	-1.41606	1.17919	16.2934	0.52884	-4.01625	-8.79662
181	-29.029	89.4217	11.2383	-2.08995	-0.708713	0.588154	18.7734	3.66964	-3.18665	-7.96266
182	-37.8215	97.9989	13.633	-3.36521	-0.702409	-0.0191375	20.2551	5.6243	-2.59379	-6.32951
183	-54.5159	102.059	18.5332	-3.17979	-0.113981	-0.250083	22.7665	7.94297	-1.7101	-4.96596
184	-64.5094	105.359	21.2641	-3.36453	0.256338	-0.287343	23.9558	9.4663	-0.73131	-3.75654
185	-74.362	101.949	24.249	-3.25464	0.409571	-0.305716	24.802	10.1038	-0.34272	-2.35524
186	-84.6573	102.257	23.9886	-3.19101	0.084235	-0.564758	22.2236	9.03747	-0.728909	-0.613454
187	-94.7468	134.298	16.5298	-2.47497	0.331224	-0.371767	11.6172	6.56371	-0.810376	1.78943
188	-65.649	184.889	2.22957	-2.38078	0.384449	-0.356969	-2.71365	3.20353	-0.98841	3.86876
189	-24.6016	234.953	-11.5315	-2.43356	0.433878	-0.392262	-15.4496	-0.421099	-1.33647	5.48287
190	17.1123	275.992	-19.7277	-2.70152	0.738915	-0.328356	-22.1694	-2.25693	-0.938071	6.50801
191	37.8821	301.141	-20.7466	-2.42012	0.970561	-0.328391	-22.6485	-3.04335	-1.00519	6.47888
192	51.6436	311.026	-19.6794	-2.66543	0.615758	-0.776786	-18.7915	-3.14641	-1.56632	4.23875
193	44.7127	319.446	-12.3104	-1.21127	1.90622	-0.263304	-8.96467	-0.320889	-0.501196	-0.37933
194	25.8598	320.387	-7.24109	-1.96344	1.37557	-0.556588	1.54674	1.43183	-0.463351	-6.22936
195	-18.9947	336.621	-5.0144	-2.38577	0.815942	-0.613426	6.77753	2.4837	-0.452827	-10.9438
196	-43.8688	368.668	-9.33563	-3.67692	-0.223042	-0.788673	5.76594	2.56059	-0.717161	-13.8513
197	-39.7602	408.977	-18.6222	-6.91597	-2.19667	-1.32743	1.01482	1.08095	-1.42901	-14.6139
198	-29.206	440.434	-23.8362	-9.31895	-2.81951	-0.919153	-1.98372	1.09666	-0.816712	-13.5095
199	-20.7376	447.625	-26.4333	-12.4827	-4.33515	-1.30451	-3.58857	0.173205	-1.35448	-10.7442
200	-8.39582	426.775	-25.5136	-14.0594	-4.43138	-1.10184	-3.7693	0.25888	-1.02975	-7.53311
201	2.46948	384.011	-23.4238	-14.4023	-3.51884	-0.641657	-3.04499	0.680213	-0.517085	-5.28511
202	16.3699	326.143	-23.9225	-14.9487	-2.50649	-0.52172	-3.05147	0.599378	-0.172472	-4.31995
203	20.2864	266.607	-24.6723	-15.0999	-1.96876	-0.832583	-2.90559	-0.0530871	-0.7203	-4.38917
204	17.9496	219.175	-24.7696	-14.3159	-0.749846	-0.878033	-2.65278	0.140343	-0.514088	-5.02042
205	11.0128	194.761	-23.9641	-12.4589	0.565297	-0.75146	-2.28386	0.413971	-0.430438	-6.30276
206	0.914057	188.607	-25.8933	-11.1403	0.690158	-1.3719	-3.34795	-0.429964	-1.20112	-8.46121
207	-11.4925	200.076	-24.6959	-8.08594	1.80406	-1.22867	-3.11832	-0.0786094	-1.02469	-10.7568
208	-18.7137	223.752	-20.552	-3.89746	3.8204	-0.333873	-1.80976	1.45374	0.0700187	-12.5034
209	-20.0544	237.265	-20.5291	-2.15296	3.14754	-0.740881	-2.66083	0.546393	-0.547449	-13.7302
210	-20.5746	252.88	-17.2624	0.626342	3.80698	-0.0207818	-2.1438	1.33792	0.204006	-14.3026
211	-26.5258	251.3	-16.4751	1.81721	2.1126	-0.822027	-2.84502	0.0644026	-0.918995	-14.6161
212	-29.4548	240.504	-13.1693	3.72301	1.92597	-0.408297	-2.37174	0.511502	-0.596968	-14.208
213	-24.0554	221.155	-10.6439	4.9895	1.32093	-0.0714844	-2.4183	0.587113	-0.390255	-13.1822
214	-14.7043	200.607	-9.279	5.91599	0.69635	0.0358636	-2.85571	0.478602	-0.415988	-12.2447
215	-2.38868	181.191	-8.93231	6.47428	0.127083	0.0942113	-3.63522	0.271046	-0.445871	-11.3156
216	15.2227	163.576	-7.94805	6.97929	-0.132438	0.0474574	-4.34534	0.0611038	-0.543145	-9.76427
217	32.2947	150.055	-6.61013	7.69232	0.658045	0.420303	-4.67872	0.371491	-0.19858	-8.39348
218	45.0286	136.667	-4.93134	7.93799	1.06205	0.102571	-5.19589	0.102355	-0.452758	-6.33132
219	49.602	132.049	-1.49362	8.54327	2.55297	0.619893	-4.85305	0.746546	0.0679673	-4.07176
220	44.3176	120.135	0.419477	8.0226	2.30826	-0.307881	-5.23896	0.00209171	-0.580558	-1.87248
221	36.0218	112.001	4.04044	8.04838	2.61817	-0.909472	-5.25824	-0.429708	-1.03103	0.795328
222	27.4053	111.047	9.71437	9.25483	4.07318	-0.466665	-4.32475	0.101939	-0.633765	3.40917
223	12.9578	108.817	13.5883	9.9837	3.95413	-1.41193	-3.90314	-0.497542	-1.34252	5.24193
224	0.181364	113.931	19.1222	11.8422	5.31782	-0.664132	-2.60473	0.2618	-0.835824	6.81857
225	-14.2809	112.862	22.9009	13.4222	5.84338	-0.552082	-1.94597	0.34496	-0.699237	7.62837
226	-32.8698	117.576	24.3967	14.0991	6.25914	-1.1356	-1.91794	0.01554	-0.98561	7.71801
227	-56.1398	137.394	26.1958	13.9228	7.98779	-0.819838	-0.921648	0.644792	-0.515262	7.84917
228	-61.6856	160.684	18.7593	7.12683	5.70492	-2.13072	-1.85385	-0.427421	-1.31105	8.19375
229	-55.9009	221.447	12.2347	-1.09838	4.934	-0.768137	-0.488552	1.09263	-0.203886	9.09347
230	-34.6076	261.605	3.09427	-9.14634	2.14425	-1.06093	-1.37634	0.818094	-0.334211	10.1202
231	-8.08178	295.027	-4.2966	-14.2276	0.615049	-0.92092	-2.15045	0.842853	-0.284937	10.1378
232	15.0418	301.385	-11.4269	-16.6898	-2.23151	-2.09202	-3.93291	-0.37535	-1.27988	8.69872
233	22.6712	310.937	-12.0864	-13.4046	-1.78675	-0.932715	-3.39844	0.630145	-0.666659	5.03934
234	13.0302	309.568	-12.8073	-7.30873	-1.46161	-0.695878	-3.65688	0.809138	-0.637037	-1.23745
235	-12.0346	324.6	-11.4799	0.968496	1.18497	-0.0967016	-3.59907	1.25017	-0.339014	-8.65951
236	-37.2127	328.4	-15.6497	4.9905	0.976404	-1.60763	-5.2487	-0.601455	-1.50409	-15.5784
237	-49.8223	376.27	-18.3416	5.92286	3.2675	0.203735	-4.322	0.786761	-0.291024	-20.2099
238	-48.5673	407.174	-29.0243	0.877661	0.095472	-1.9553	-7.9414	-2.3049	-1.91203	-21.9792
239	-39.3364	438.834	-28.5283	0.521719	2.67078	0.0900393	-7.38363	-0.73494	-0.32345	-21.2677
240	-20.718	444.068	-32.3209	-2.6015	1.3574	-0.894455	-10.1479	-2.49429	-0.972748	-18.5064
241	-1.15373	436.703	-32.1449	-3.86793	1.51476	-0.374307	-11.6911	-2.5931	-0.580525	-14.9208
242	9.91665	403.728	-31.7679	-4.78076	0.272838	-1.32579	-13.3752	-3.6127	-1.25318	-11.6503
243	19.6205	357.571	-29.6562	-4.57774	-0.175637	-1.48291	-14.512	-3.75617	-1.38005	-8.39999
244	29.1185	308.094	-24.9325	-3.0243	1.01551	-0.255279	-14.0368	-2.22006	-0.448339	-5.51325
245	35.607	258.724	-24.1034	-3.02606	0.294205	-0.817377	-14.4948	-2.30373	-0.925282	-3.98722
246	42.4764	220.635	-23.1349	-2.77886	0.627544	-0.299548	-13.6284	-1.14933	-0.575127	-3.79827
247	44.4794	192.369	-25.1511	-3.97508	-0.73383	-1.29277	-13.2066	-1.55918	-1.4198	-4.84445
248	44.4296	191.34	-23.1162	-3.40416	0.112048	-0.638498	-10.3015	0.0963125	-0.836728	-6.3853
249	43.3108	204.178	-22.4395	-3.72446	0.119489	-0.651975	-7.95926	0.657667	-0.834357	-8.09497
250	34.8433	221.265	-21.3749	-3.84026	0.113459	-0.877112	-5.37068	0.957381	-0.995424	-10.0582
251	25.2297	233.428	-19.4422	-3.97742	-0.0423294	-1.17038	-3.05313	0.774663	-1.17749	-10.9614
252	20.942	239.558	-14.8954	-3.40031	0.814465	-0.387761	-0.438518	1.31722	-0.300183	-10.25
253	15.6765	229.297	-13.7733	-4.38322	-0.304849	-1.37508	0.448831	-0.289104	-1.19775	-9.49707
254	13.9096	214.552	-12.0906	-4.71921	-0.25855	-1.30393	2.07228	-0.530483	-1.02078	-9.22345
255	15.5405	190.952	-11.2516	-5.1736	-0.0418441	-0.9515	3.93066	-0.317999	-0.572538	-9.54198
256	21.2535	167.024	-11.3785	-6.36764	-0.43339	-1.11264	5.4095	-0.37811	-0.704154	-9.57967
257	27.0951	145.946	-12.6148	-8.41717	-1.69368	-2.02937	6.50861	-0.945907	-1.71017	-9.55636
258	34.1483	130.029	-10.4547	-8.74066	-0.955463	-1.12507	9.07132	1.01101	-0.724077	-9.43921
259	36.6829	113.729	-8.34153	-9.29143	-0.957744	-0.975495	11.1362	2.3314	-0.627002	-8.88803
260	35.2541	98.047	-6.44845	-10.2396	-1.83474	-1.64805	12.456	2.83075	-1.47909	-7.72136
261	30.9864	93.0829	1.3584	-8.31079	0.072836	-0.0261095	16.3662	6.46096	0.483492	-6.40215
262	19.4312	81.7051	3.68664	-9.05732	-1.81853	-1.71044	16.8722	5.72026	-1.69344	-4.8335
263	0.44419	79.3094	11.8983	-7.00207	-0.864191	-1.00278	19.5788	7.85999	-0.835058	-2.74003
264	-26.3202	96.9347	13.6736	-5.642	-0.890014	-1.20078	16.1705	8.70067	-1.41557	-0.318193
265	-54.5552	129.93	13.6398	-4.25154	-0.939048	-1.46248	11.0746	8.11791	-2.03752	2.16632
266	-42.7128	173.995	7.73949	-2.21907	0.734585	-0.058238	1.32406	6.67285	-0.395829	4.81607
267	-24.6308	223.183	-1.49047	-3.42788	-0.69478	-1.24598	-7.89978	2.43942	-1.97761	7.09371
268	-6.67796	265.979	-6.79985	-3.42993	-0.25079	-0.856497	-12.8849	0.718446	-1.49695	7.90488
269	8.16168	308.893	-9.71452	-3.85606	0.481197	-0.125853	-12.4696	0.619015	-0.321683	5.97412
270	17.3203	324.563	-17.9774	-7.34395	-2.67847	-2.56961	-12.5792	-3.0186	-3.28814	1.96413
271	11.2707	349.711	-10.7609	-5.6001	0.0901186	-0.239189	-2.36946	1.0077	0.219603	-2.98367
272	-5.2769	361.968	-15.5695	-8.38221	-2.65306	-2.12941	0.683832	-0.199331	-1.99559	-8.40507
273	-24.1112	386.027	-13.7529	-7.64534	-1.27022	-0.783239	6.40638	3.50865	-0.192087	-13.4851
274	-17.8389	392.159	-21.5584	-9.04205	-2.23136	-1.22254	3.16096	2.08925	-0.664104	-16.1415
275	-4.09928	409.305	-27.3673	-9.74949	-2.40755	-1.29786	-0.928764	1.01779	-0.868018	-16.4464
276	3.08016	420.396	-29.0632	-9.87782	-1.75838	-1.02444	-3.14349	0.707993	-0.600869	-15.4426
277	13.288	425.686	-28.8453	-9.66705	-0.554134	-0.614266	-4.07208	0.920071	-0.220054	-14.0505
278	26.7216	413.698	-28.913	-10.7576	-0.532505	-1.26995	-4.9692	-0.0800608	-1.03835	-11.8111
279	35.1329	390.957	-23.6266	-9.48468	1.92925	-0.0921858	-2.72868	1.51766	0.172286	-9.87561
280	36.5756	356.383	-26.2736	-11.3584	0.940917	-1.35787	-3.29903	-0.0605669	-1.1974	-9.62265
281	39.2138	318.601	-26.5326	-11.5769	1.33753	-1.26752	-2.68927	0.0302237	-1.02821	-9.75493
282	40.884	281.855	-26.4115	-11.2843	0.835612	-1.87666	-2.78676	-0.573355	-1.70863	-9.6497
283	41.141	263.435	-21.5049	-7.80308	3.12638	0.0190656	-1.35546	1.72516	0.313763	-9.6309
284	29.3122	250.18	-21.9033	-6.34783	1.87145	-0.689005	-2.40832	0.790399	-0.550926	-10.6435
285	16.3254	241.938	-23.9516	-5.51237	-0.623014	-1.98472	-4.60379	-1.00791	-1.99561	-11.5855
286	5.51588	238.903	-19.2223	-2.47956	-0.907125	-1.13674	-4.36926	-0.349796	-1.30171	-10.8114
287	-2.20572	230.447	-15.214	-0.491822	-2.17025	-0.834438	-4.65601	-0.257808	-1.14596	-9.19391
288	-10.3697	210.5	-13.3824	0.673701	-4.14235	-1.32459	-5.16565	-0.874534	-1.86418	-8.29504
289	-5.87249	183.328	-6.47543	4.04477	-3.49889	0.324108	-3.93698	0.674202	-0.443973	-6.00898
290	10.0117	146.9	-1.56876	4.96336	-4.83448	-0.541819	-4.84523	-0.297273	-1.37547	-1.43172
291	36.4887	115.107	4.71262	6.88973	-4.08082	-0.332339	-4.78756	-0.0812651	-1.14239	2.794
292	28.3254	81.7683	2.51512	9.7997	-1.21893	0.472329	-4.14592	0.787778	-0.351398	-1.55008
293	57.5263	59.2795	6.08328	9.87693	-0.771331	-1.38162	-6.16585	-1.13815	-1.81478	3.31086
294	40.9371	39.6599	9.56349	13.7177	4.54653	0.337897	-4.02435	0.723026	-0.201555	0.867083
295	36.3973	30.1974	10.7215	13.6559	5.09661	-2.09295	-5.97195	-1.61426	-1.99049	2.63528
296	-22.6081	37.3034	15.9483	20.6292	12.6331	-0.0881362	-3.56441	0.682319	-0.0589265	-2.84352
297	-49.878	77.8673	24.2642	23.0448	14.3696	-1.13802	-4.45438	-0.186717	-0.797015	0.738789
298	-120.125	129.36	19.2293	23.0444	14.92	-1.5552	-5.66337	-0.735803	-1.10859	-3.92933
299	-89.366	178.385	24.9517	18.7826	13.0265	-0.810172	-8.55367	-0.813464	-0.623041	6.87667
300	-104.312	275.542	2.69717	8.59361	6.81665	-2.81526	-11.1059	-3.4824	-2.24302	-0.185411
301	-45.1425	294.378	-9.90321	0.418446	3.8444	-1.36251	-15.7798	-4.048	-1.24796	2.4967
302	-4.91229	326.512	-24.4967	-7.2548	0.558995	-0.813077	-18.3237	-5.23398	-0.811453	1.0919
303	71.9619	302.823	-34.4349	-13.1968	-2.19438	0.237289	-23.4915	-6.46965	-0.189266	4.96339
304	60.5049	296.805	-49.3413	-12.9257	-2.45815	0.161774	-25.624	-7.89063	-0.205874	-4.79178
305	111.263	267.07	-45.1764	-10.5966	-3.33789	-1.67471	-30.6025	-10.777	-1.81714	1.86454
306	36.8689	278.216	-55.3958	-5.16655	-1.21234	-1.41687	-28.8436	-10.219	-1.55907	-13.5464
307	84.1807	261.802	-37.1554	-1.61825	0.128586	-1.29371	-28.9526	-9.38486	-1.57637	-0.921819
308	31.6365	326.103	-35.5438	-0.0578557	1.10873	-0.461141	-22.8721	-6.58487	-0.844159	-7.63533
309	30.7429	334.76	-30.3012	-1.42249	0.597291	-0.933134	-20.216	-5.2078	-1.3461	-4.74485
310	-11.653	340.32	-29.0735	-1.04744	1.66413	-0.217157	-14.8151	-2.43465	-0.696576	-9.53839
311	12.0148	333.105	-21.9884	-4.3849	-1.06351	-2.49175	-13.6974	-3.21597	-2.8108	-1.97789
312	-37.1884	314.039	-25.0512	-3.34001	0.855101	-0.666582	-7.29616	0.566918	-1.02015	-11.5031
313	-15.0284	294.745	-19.0202	-6.62092	-1.85175	-2.90895	-5.52313	-0.446124	-3.15278	-5.58835
314	-46.6138	263.203	-24.5194	-5.688	-0.730865	-1.52043	-1.23588	2.02981	-1.76118	-15.1017
315	-13.9442	245.578	-15.1222	-7.06932	-1.63523	-2.1294	1.56437	2.35912	-2.32842	-8.93216
316	-26.3836	229.103	-9.70507	-4.5618	0.279341	-0.594143	6.70514	5.08528	-0.653671	-11.7772
317	-19.5778	214.71	-8.43775	-6.08305	-0.913622	-1.49592	8.65617	4.60789	-1.59244	-11.6736
318	-20.1278	200.743	1.76042	-3.60411	0.982443	0.0674624	13.2759	6.98032	0.201269	-9.9095
319	-22.3803	190.491	2.56118	-4.57394	-0.830184	-1.83368	13.6359	4.84951	-1.92574	-9.35486
320	-34.4513	185.774	10.4546	-2.22218	0.694372	-0.755784	18.174	7.02225	-0.640356	-9.10499
321	-32.3632	179.361	15.6169	-1.47057	1.33649	-0.439545	20.6629	7.92798	-0.144962	-7.39407
322	-18.3541	165.67	22.3834	-0.777978	1.42519	-0.446777	22.4183	8.63324	-0.0473023	-3.273
323	-1.02779	156.731	26.453	-0.420276	2.02951	0.107747	23.7397	9.89527	0.761536	-0.485593
324	10.6755	141.749	25.555	-1.84727	0.495664	-1.23961	22.9333	8.80072	-0.823293	1.22307
325	22.9288	122.994	26.5595	-1.75555	0.355046	-1.22907	22.3405	8.86459	-0.884938	2.96703
326	27.209	99.8442	27.8784	-1.21989	0.65324	-0.766432	22.4219	9.68608	-0.328576	3.83843
327	25.537	80.0853	24.3357	-1.64587	-0.320181	-1.51512	19.1428	8.05935	-1.46845	3.98171
328	15.0138	77.3626	22.0258	-1.29171	-0.240997	-1.31152	14.4321	7.30728	-1.26717	5.45118
329	-34.1761	123.141	10.695	-1.77197	-2.01151	-2.98661	-0.22705	2.17633	-4.013	7.55891
330	-34.1634	194.381	8.9783	2.38221	1.85982	0.304479	-9.94874	2.55655	-0.124103	12.0065
331	-18.7023	264.684	-1.28311	0.860585	0.532258	-0.919047	-21.6958	-2.26177	-1.90661	16.4685
332	-12.8303	315.682	-1.03801	1.72375	1.66601	-0.163873	-23.0337	-2.75358	-0.934467	18.3668
333	-5.83467	345.644	-1.00126	1.44254	1.34561	-0.671904	-22.3107	-3.86679	-1.53772	18.6261
334	1.44338	351.532	4.94229	2.57333	2.64854	0.136511	-14.072	-1.54331	-0.179514	15.6762
335	-10.0267	346.158	9.10776	2.03932	2.27411	-0.330539	-4.69296	-0.238632	-0.631263	10.8365
336	-27.5187	334.82	17.8678	3.46381	3.58612	0.531286	7.37356	3.43958	0.89876	5.23715
337	-72.8093	355.081	15.9366	2.14596	1.99832	-0.938852	8.95749	2.82683	-1.01947	1.03825
338	-101.518	407.004	11.5098	2.70704	2.51791	-0.522715	6.74429	3.30284	-0.509573	-2.52351
339	-89.3723	456.805	2.37398	1.14263	1.59147	-1.27464	0.352121	1.47869	-1.54795	-2.81105
340	-96.2494	501.031	1.53182	1.76471	2.78502	-0.310224	-0.956391	2.27085	-0.280079	-2.79145
341	-70.7	504.938	-1.01322	0.668191	2.59638	-0.401172	-3.60156	1.53342	-0.360879	-0.627973
342	-47.8506	481.648	-3.23128	-0.862543	2.3318	-0.486037	-3.85835	1.19845	-0.248652	-0.176222
343	-7.23973	432.381	-9.99333	-5.25573	0.116191	-1.85616	-5.94016	-0.893736	-1.74656	1.11181
344	14.2452	380.073	-12.5263	-7.4257	-0.993334	-2.18777	-5.27056	-1.11122	-1.91873	1.04087
345	38.4825	321.742	-18.1717	-11.086	-2.3427	-1.9668	-4.97001	-0.929117	-1.5133	0.314082
346	34.4943	285.836	-20.4265	-13.0808	-3.37448	-1.90018	-3.61111	-0.50423	-1.34712	-0.947182
347	44.0993	259.271	-23.5882	-15.2826	-4.28369	-1.72332	-4.2787	-0.462403	-1.20738	-0.822105
348	28.9033	248.092	-21.734	-14.7396	-3.35253	-0.544307	-2.59681	1.07111	0.0947104	-1.65771
349	11.5655	227.789	-25.9597	-15.1806	-3.47707	-0.579051	-3.51604	0.832697	-0.182509	-4.24127
350	-8.4145	210.388	-26.301	-14.5684	-2.76392	-0.510693	-2.98075	0.768793	-0.166955	-5.9456
351	-19.1772	182.32	-29.6835	-15.4989	-3.70166	-2.2963	-4.82311	-1.53274	-2.40363	-6.62085
352	-19.8517	154.058	-30.7613	-15.6953	-2.88829	-1.45644	-4.11975	-0.717856	-1.33625	-7.7763
353	-29.0538	113.356	-30.797	-12.4818	-2.32253	-2.74204	-5.81399	-2.26088	-2.83536	-9.12607
354	-26.6403	90.7883	-32.9942	-13.374	-3.67863	-3.70866	-7.00854	-3.74547	-3.99969	-9.23342
355	-27.7968	87.3856	-22.6012	-5.82744	0.875445	-0.685875	-3.98588	-0.177201	-0.443603	-9.64002
356	-3.86791	85.2697	-28.593	-10.7838	-2.10298	-0.582708	-4.18473	-0.317063	-0.382566	-9.68896
357	-19.4545	97.2099	-24.0591	-4.20755	-0.437739	-0.790389	-4.60889	-0.540302	-0.727696	-11.6991
358	-0.138228	120.12	-27.6099	-6.58138	-4.36232	-3.66695	-7.88464	-4.02185	-3.95378	-10.1436
359	-10.0079	154.369	-12.3564	3.48414	2.11413	0.423177	-3.32032	0.826156	0.431432	-10.5448
360	3.05575	164.509	-9.25704	3.60133	1.99672	2.20957	-1.62747	2.74474	2.09266	-9.55654
361	-6.58997	259.12	-12.479	-3.76742	0.924513	-2.74531	-4.39693	-1.63966	-2.52353	-4.72533
362	-7.67874	259.334	-11.2444	-3.26377	1.69343	-1.96375	-3.48389	-0.75209	-1.69767	-4.95954
