# Supplementary material for: Optimal Control Based Stiffness Identification of an Ankle-Foot Orthosis Using a Predictive Walking Model
Source: Front Comput Neurosci. 2017 Apr 13;11:23. doi: 10.3389/fncom.2017.00023 (PMC5390028; doi:10.3389/fncom.2017.00023)
Supplement: Supplementary file 1 [file DataSheet1.ZIP › PathWalker/InvKinDyn/results/barefeet_3053174.csv]

0	-1.10932	0.620357	0.0469449	-0.803477	1.00797	-0.303081	-0.158075	0.732458	-0.309859	0.0799913
0.00833333	-1.10322	0.619885	0.036229	-0.78121	0.974204	-0.28133	-0.131731	0.723293	-0.309793	0.0901345
0.0166667	-1.09691	0.619223	0.0249543	-0.754734	0.938573	-0.256694	-0.105004	0.715411	-0.310367	0.100499
0.025	-1.09032	0.618347	0.0130703	-0.724199	0.902601	-0.229839	-0.0777347	0.708883	-0.311905	0.110805
0.0333333	-1.08351	0.617222	0.0012509	-0.690917	0.868117	-0.201373	-0.0510399	0.704245	-0.314515	0.120554
0.0416667	-1.0766	0.615863	-0.00930492	-0.658036	0.83834	-0.177701	-0.0268131	0.702145	-0.318091	0.128847
0.05	-1.06979	0.614288	-0.017698	-0.629317	0.817165	-0.161594	-0.00717323	0.703914	-0.322617	0.135341
0.0583333	-1.06313	0.612596	-0.0247272	-0.606511	0.807395	-0.15372	0.00863062	0.709441	-0.327539	0.141493
0.0666667	-1.05676	0.610878	-0.0301151	-0.591576	0.809656	-0.152505	0.0196229	0.719208	-0.332301	0.147705
0.075	-1.05066	0.609241	-0.0344925	-0.584144	0.82281	-0.157139	0.0267014	0.732628	-0.336417	0.154649
0.0833333	-1.04486	0.607718	-0.0387999	-0.582167	0.843885	-0.164932	0.0309779	0.749443	-0.339599	0.162976
0.0916667	-1.03925	0.606348	-0.0442317	-0.58189	0.868298	-0.174323	0.0344863	0.768547	-0.342028	0.173226
0.1	-1.03371	0.605155	-0.0509482	-0.579714	0.890979	-0.181923	0.0381604	0.78881	-0.3447	0.184821
0.108333	-1.02816	0.604212	-0.0581245	-0.573883	0.90843	-0.189688	0.0407905	0.811997	-0.340302	0.196247
0.116667	-1.02256	0.603521	-0.063694	-0.565584	0.920026	-0.199719	0.0404685	0.837399	-0.331203	0.204769
0.125	-1.01685	0.603103	-0.0668983	-0.555894	0.926647	-0.211719	0.0369717	0.863625	-0.319704	0.20937
0.133333	-1.01105	0.603031	-0.0664919	-0.547013	0.929353	-0.224177	0.0282664	0.892189	-0.302189	0.208818
0.141667	-1.00516	0.603305	-0.0618647	-0.540763	0.929623	-0.235944	0.014733	0.920181	-0.284461	0.202617
0.15	-0.999219	0.603933	-0.0538076	-0.537162	0.928317	-0.246186	-0.00290068	0.947402	-0.26799	0.191992
0.158333	-0.99331	0.604907	-0.0438891	-0.535006	0.925783	-0.254602	-0.0230162	0.973237	-0.254289	0.179142
0.166667	-0.98748	0.606194	-0.0333351	-0.533115	0.922028	-0.261228	-0.0445057	0.996977	-0.245937	0.166065
0.175	-0.98176	0.607754	-0.0236661	-0.529802	0.916877	-0.26623	-0.0655193	1.0172	-0.244446	0.15459
0.183333	-0.976201	0.609517	-0.0147921	-0.525114	0.909917	-0.269595	-0.0867076	1.03368	-0.250395	0.144678
0.191667	-0.970788	0.611402	-0.00784203	-0.517844	0.901204	-0.271734	-0.107226	1.04623	-0.262696	0.137509
0.2	-0.965562	0.613345	-0.00243676	-0.5087	0.891126	-0.272687	-0.128274	1.05563	-0.281093	0.132772
0.208333	-0.960531	0.615262	0.00169181	-0.498511	0.880664	-0.272667	-0.150752	1.06312	-0.301772	0.130033
0.216667	-0.955749	0.617058	0.00639869	-0.489988	0.870903	-0.271798	-0.177714	1.07093	-0.322175	0.127297
0.225	-0.951239	0.618676	0.0131567	-0.48525	0.862729	-0.27021	-0.211479	1.08087	-0.341299	0.122929
0.233333	-0.947025	0.62004	0.0242982	-0.487283	0.856895	-0.268008	-0.255122	1.09454	-0.358589	0.114509
0.241667	-0.943065	0.621115	0.0402168	-0.4965	0.853605	-0.265603	-0.30866	1.11187	-0.373787	0.101361
0.25	-0.939349	0.621876	0.0619342	-0.513775	0.85256	-0.263288	-0.372699	1.1322	-0.386669	0.0821113
0.258333	-0.935809	0.622331	0.08696	-0.53588	0.853261	-0.261661	-0.443275	1.15377	-0.397412	0.0593776
0.266667	-0.932415	0.622525	0.11253	-0.559333	0.855114	-0.260958	-0.516155	1.17474	-0.406441	0.0362853
0.275	-0.929121	0.622507	0.136135	-0.581084	0.8578	-0.261308	-0.587465	1.19348	-0.413984	0.0157091
0.283333	-0.92587	0.622322	0.155993	-0.599016	0.861287	-0.262841	-0.654245	1.20878	-0.420106	-0.000394705
0.291667	-0.922601	0.62201	0.171006	-0.611861	0.86578	-0.265504	-0.714393	1.21977	-0.425061	-0.0108932
0.3	-0.91926	0.621589	0.180598	-0.618994	0.871252	-0.26887	-0.766585	1.22613	-0.429243	-0.0152837
0.308333	-0.915799	0.621075	0.18434	-0.619967	0.87783	-0.272709	-0.809801	1.22787	-0.433071	-0.0133338
0.316667	-0.912159	0.620476	0.182005	-0.614418	0.885366	-0.277105	-0.843404	1.22523	-0.436828	-0.00503207
0.325	-0.908294	0.619775	0.173632	-0.602213	0.893718	-0.282493	-0.867308	1.21872	-0.440818	0.0094367
0.333333	-0.904186	0.618945	0.159425	-0.583353	0.902536	-0.289213	-0.8818	1.20905	-0.445256	0.0297783
0.341667	-0.899833	0.617968	0.139895	-0.558112	0.911459	-0.297545	-0.887557	1.19682	-0.449366	0.0553995
0.35	-0.895227	0.61684	0.115976	-0.527149	0.919978	-0.307798	-0.88575	1.18252	-0.451504	0.0851985
0.358333	-0.890363	0.615564	0.0889222	-0.491544	0.927878	-0.320243	-0.877903	1.16664	-0.449962	0.117726
0.366667	-0.885243	0.614142	0.0602039	-0.452701	0.934729	-0.334568	-0.865711	1.14957	-0.443298	0.151336
0.375	-0.87988	0.612592	0.0312601	-0.412136	0.940323	-0.350235	-0.850624	1.13136	-0.430905	0.184404
0.383333	-0.874281	0.610938	0.00334109	-0.371312	0.944719	-0.366691	-0.833676	1.11179	-0.41323	0.215471
0.391667	-0.868443	0.609195	-0.0226315	-0.331522	0.948293	-0.38347	-0.815458	1.09064	-0.391419	0.243474
0.4	-0.862369	0.607372	-0.0462887	-0.293562	0.951583	-0.399943	-0.795862	1.06771	-0.367334	0.268019
0.408333	-0.856069	0.605463	-0.0674986	-0.257989	0.955104	-0.415544	-0.774431	1.04267	-0.3432	0.289005
0.416667	-0.849559	0.603464	-0.0860372	-0.22544	0.959383	-0.43005	-0.750854	1.01516	-0.320451	0.306249
0.425	-0.842862	0.601367	-0.101571	-0.196603	0.964937	-0.443374	-0.725138	0.984978	-0.299191	0.319422
0.433333	-0.836019	0.599162	-0.113692	-0.172197	0.972125	-0.455373	-0.697771	0.952378	-0.277589	0.328096
0.441667	-0.829118	0.596847	-0.121691	-0.153374	0.981324	-0.46578	-0.670826	0.919292	-0.247933	0.3317
0.45	-0.822325	0.594441	-0.124295	-0.142196	0.993089	-0.474074	-0.648749	0.889719	-0.215733	0.329474
0.458333	-0.815761	0.591969	-0.121321	-0.139367	1.00779	-0.479818	-0.635663	0.869262	-0.183481	0.32184
0.466667	-0.809469	0.589532	-0.114786	-0.142643	1.02501	-0.482215	-0.632412	0.861995	-0.156572	0.311513
0.475	-0.803389	0.587225	-0.107789	-0.148173	1.04388	-0.480748	-0.636723	0.868423	-0.135689	0.302082
0.483333	-0.79743	0.585164	-0.102803	-0.15249	1.06309	-0.475357	-0.645062	0.886385	-0.125197	0.296204
0.491667	-0.791468	0.58344	-0.101421	-0.152922	1.08138	-0.466352	-0.653063	0.911264	-0.125005	0.295217
0.5	-0.785391	0.582154	-0.103967	-0.148136	1.09739	-0.454046	-0.656487	0.936745	-0.136136	0.298829
0.508333	-0.779134	0.581377	-0.108986	-0.139077	1.1102	-0.438811	-0.653267	0.957001	-0.148387	0.304749
0.516667	-0.772757	0.581176	-0.113091	-0.129521	1.11972	-0.420598	-0.645347	0.969243	-0.161177	0.309024
0.525	-0.766381	0.581559	-0.112437	-0.124258	1.12661	-0.399301	-0.637111	0.973734	-0.174098	0.307495
0.533333	-0.760102	0.582578	-0.105777	-0.125077	1.13114	-0.374484	-0.630914	0.972136	-0.18669	0.299068
0.541667	-0.753987	0.584255	-0.093746	-0.13168	1.1336	-0.345964	-0.627167	0.965351	-0.197402	0.284841
0.55	-0.748069	0.586584	-0.0775386	-0.143056	1.13425	-0.314296	-0.625497	0.954204	-0.205113	0.266459
0.558333	-0.74234	0.589511	-0.0581871	-0.158295	1.13354	-0.280781	-0.625364	0.939389	-0.209741	0.24519
0.566667	-0.736754	0.592918	-0.0371656	-0.175965	1.13219	-0.247676	-0.62548	0.921401	-0.21168	0.222635
0.575	-0.731249	0.596643	-0.0160365	-0.194521	1.13094	-0.218581	-0.624416	0.900741	-0.211673	0.200529
0.583333	-0.725742	0.600512	0.00377414	-0.212461	1.13019	-0.19714	-0.62091	0.878055	-0.210667	0.180417
0.591667	-0.720185	0.604358	0.0217993	-0.229367	1.1301	-0.185919	-0.61489	0.854123	-0.20937	0.162673
0.6	-0.714552	0.608062	0.0376598	-0.244947	1.13051	-0.186087	-0.606421	0.829765	-0.208415	0.147555
0.608333	-0.708857	0.61155	0.05117	-0.259318	1.1312	-0.197052	-0.595919	0.805898	-0.20805	0.135222
0.616667	-0.703148	0.614788	0.0628466	-0.273563	1.13202	-0.216678	-0.584586	0.783379	-0.207999	0.125101
0.625	-0.697487	0.617775	0.0736172	-0.289275	1.1331	-0.241849	-0.573885	0.762793	-0.207807	0.116115
0.633333	-0.691925	0.62051	0.0843586	-0.308055	1.13505	-0.269081	-0.565012	0.744437	-0.207073	0.107195
0.641667	-0.686501	0.622985	0.0956323	-0.331151	1.13898	-0.295569	-0.558685	0.728499	-0.205659	0.0976702
0.65	-0.681232	0.625174	0.107596	-0.359233	1.14605	-0.319582	-0.555088	0.715084	-0.203693	0.0873651
0.658333	-0.676122	0.627036	0.120268	-0.392528	1.15705	-0.340304	-0.55419	0.70422	-0.201613	0.0761852
0.666667	-0.67115	0.628536	0.13327	-0.430415	1.17215	-0.35798	-0.555493	0.695954	-0.200092	0.0644086
0.675	-0.666282	0.62967	0.145657	-0.471326	1.1909	-0.373401	-0.557809	0.690226	-0.199625	0.0529718
0.683333	-0.661491	0.630459	0.156591	-0.513664	1.21238	-0.387382	-0.560058	0.686871	-0.200296	0.0427356
0.691667	-0.656752	0.630934	0.165748	-0.556267	1.23526	-0.400663	-0.561756	0.685766	-0.202085	0.0340023
0.7	-0.652043	0.631139	0.17311	-0.598264	1.25807	-0.413534	-0.562705	0.686711	-0.205023	0.0267751
0.708333	-0.647346	0.631134	0.179023	-0.639208	1.27907	-0.425518	-0.563023	0.689379	-0.209004	0.0206941
0.716667	-0.642653	0.630982	0.183923	-0.678866	1.29702	-0.435965	-0.56295	0.693411	-0.213825	0.0153153
0.725	-0.637972	0.630719	0.188173	-0.717083	1.31091	-0.444271	-0.562716	0.698512	-0.21934	0.0103166
0.733333	-0.6333	0.630364	0.192043	-0.753623	1.31978	-0.450015	-0.562465	0.704489	-0.22529	0.0054636
0.741667	-0.628617	0.629942	0.19554	-0.787934	1.32253	-0.452983	-0.561999	0.711075	-0.231489	0.000746627
0.75	-0.623895	0.629471	0.198132	-0.818736	1.31923	-0.453808	-0.560506	0.717962	-0.238065	-0.0032863
0.758333	-0.619109	0.628953	0.199376	-0.845087	1.3097	-0.452547	-0.557377	0.724992	-0.245064	-0.0061925
0.766667	-0.61422	0.628387	0.198936	-0.86625	1.2943	-0.449041	-0.552121	0.732063	-0.252713	-0.00766565
0.775	-0.609206	0.627777	0.196517	-0.881677	1.27303	-0.442718	-0.544268	0.738991	-0.261081	-0.00737017
0.783333	-0.604056	0.627124	0.19189	-0.89104	1.24659	-0.43353	-0.533487	0.745637	-0.270056	-0.00498332
0.791667	-0.59877	0.626428	0.184926	-0.894332	1.2157	-0.421756	-0.519653	0.752004	-0.279597	-0.000244044
0.8	-0.593348	0.625675	0.175521	-0.891674	1.18145	-0.407971	-0.502659	0.758133	-0.28933	0.00707687
0.808333	-0.58779	0.624859	0.163916	-0.883536	1.14412	-0.392683	-0.482743	0.764002	-0.29879	0.0167906
0.816667	-0.582098	0.623959	0.150422	-0.870551	1.10507	-0.376903	-0.460259	0.769685	-0.308183	0.028607
0.825	-0.576273	0.622942	0.135334	-0.853384	1.06554	-0.361024	-0.435586	0.775317	-0.317863	0.0422194
0.833333	-0.570323	0.621784	0.119007	-0.832757	1.02653	-0.344614	-0.409141	0.780951	-0.328082	0.0572161
0.841667	-0.564261	0.620473	0.10178	-0.809345	0.98886	-0.326681	-0.381335	0.786601	-0.338974	0.0732361
0.85	-0.558111	0.618998	0.0838398	-0.783502	0.952947	-0.306347	-0.35242	0.792281	-0.350497	0.0901157
0.858333	-0.551883	0.61736	0.0652736	-0.755277	0.918837	-0.283355	-0.322526	0.797987	-0.362704	0.107786
0.866667	-0.545583	0.615566	0.0459722	-0.724336	0.886228	-0.258052	-0.291535	0.80368	-0.375442	0.126398
0.875	-0.539232	0.613631	0.0261623	-0.691042	0.855468	-0.229904	-0.259705	0.809284	-0.388268	0.145736
0.883333	-0.53288	0.611586	0.00686726	-0.657528	0.829039	-0.201418	-0.228328	0.814901	-0.400724	0.164763
0.891667	-0.526573	0.609442	-0.0113301	-0.626507	0.811222	-0.17944	-0.198345	0.820919	-0.412564	0.182938
0.9	-0.520383	0.607282	-0.0280522	-0.600453	0.80479	-0.16496	-0.170449	0.82739	-0.42326	0.200086
0.908333	-0.514376	0.605205	-0.0430939	-0.580794	0.810262	-0.158413	-0.145091	0.834254	-0.432079	0.216187
0.916667	-0.508611	0.603329	-0.0563427	-0.56767	0.825905	-0.158244	-0.122533	0.841318	-0.438076	0.231298
0.925	-0.503095	0.601743	-0.0681901	-0.559577	0.84863	-0.163677	-0.102319	0.848377	-0.440634	0.245851
0.933333	-0.497797	0.600515	-0.0789278	-0.553984	0.873527	-0.172443	-0.0839675	0.855158	-0.439245	0.259974
0.941667	-0.492656	0.599674	-0.0884732	-0.548307	0.895238	-0.181609	-0.0673346	0.86147	-0.433872	0.273232
0.95	-0.487645	0.599255	-0.0958376	-0.541481	0.910279	-0.188136	-0.0533679	0.867221	-0.424672	0.284229
0.958333	-0.482704	0.599235	-0.100188	-0.533494	0.918479	-0.195241	-0.0428956	0.872581	-0.41211	0.291606
0.966667	-0.477779	0.599619	-0.10128	-0.524743	0.920647	-0.202933	-0.0360494	0.877456	-0.396492	0.294808
0.975	-0.472831	0.60041	-0.0992139	-0.515778	0.917675	-0.210399	-0.0326143	0.881682	-0.378151	0.293801
0.983333	-0.46786	0.601611	-0.0942567	-0.507242	0.910516	-0.216813	-0.03226	0.885031	-0.357288	0.288943
0.991667	-0.462889	0.603217	-0.0869795	-0.499437	0.900305	-0.221654	-0.0344299	0.88739	-0.333954	0.281116
1	-0.457942	0.605208	-0.078069	-0.492298	0.888059	-0.224758	-0.0386189	0.889049	-0.308553	0.271342
1.00833	-0.453035	0.607526	-0.0681197	-0.485554	0.874349	-0.226348	-0.044455	0.890478	-0.282394	0.260509
1.01667	-0.448191	0.610078	-0.0576021	-0.478867	0.859398	-0.226822	-0.0516781	0.89222	-0.257568	0.249434
1.025	-0.443428	0.612762	-0.0469062	-0.471901	0.843271	-0.226598	-0.060192	0.894952	-0.236478	0.238758
1.03333	-0.438744	0.615488	-0.0362843	-0.46448	0.826057	-0.22593	-0.0700445	0.899212	-0.221109	0.228664
1.04167	-0.434119	0.61818	-0.026082	-0.456389	0.808015	-0.225017	-0.0809392	0.904909	-0.212661	0.219335
1.05	-0.429546	0.620783	-0.0168609	-0.447281	0.789556	-0.223999	-0.0921309	0.911333	-0.21171	0.211329
1.05833	-0.425027	0.623263	-0.00892172	-0.437144	0.771158	-0.222795	-0.103142	0.917539	-0.217658	0.204929
1.06667	-0.420569	0.625615	-0.00210488	-0.426461	0.753326	-0.221158	-0.114203	0.922879	-0.22878	0.199921
1.075	-0.416213	0.627846	0.00390597	-0.415889	0.736535	-0.218822	-0.126018	0.927219	-0.243308	0.19602
1.08333	-0.412009	0.629947	0.00955302	-0.406172	0.721172	-0.215672	-0.139585	0.930879	-0.259593	0.192867
1.09167	-0.407998	0.631881	0.0154762	-0.398204	0.707581	-0.211914	-0.156163	0.934619	-0.275925	0.189894
1.1	-0.404199	0.633595	0.0223916	-0.392936	0.696091	-0.207942	-0.177176	0.939655	-0.290896	0.186211
1.10833	-0.400606	0.635027	0.0308216	-0.391029	0.686942	-0.204237	-0.203765	0.947214	-0.303597	0.180973
1.11667	-0.397198	0.636124	0.0406964	-0.392402	0.680272	-0.201351	-0.236054	0.95795	-0.313838	0.17409
1.125	-0.393932	0.636858	0.0514722	-0.39636	0.67614	-0.199764	-0.273219	0.971873	-0.322067	0.165968
1.13333	-0.390744	0.637229	0.0623111	-0.401759	0.674388	-0.199829	-0.313692	0.988271	-0.328789	0.157299
1.14167	-0.387572	0.637273	0.0722393	-0.407229	0.674661	-0.201654	-0.355547	1.00602	-0.334664	0.149047
1.15	-0.384366	0.63704	0.0804801	-0.411637	0.676611	-0.205067	-0.397149	1.02406	-0.34047	0.142053
1.15833	-0.381098	0.636579	0.0867218	-0.41446	0.680011	-0.209916	-0.437463	1.04141	-0.346325	0.136699
1.16667	-0.377756	0.635939	0.0908836	-0.415509	0.684716	-0.216144	-0.475755	1.05711	-0.351921	0.133153
1.175	-0.37434	0.635154	0.092869	-0.414606	0.690576	-0.223621	-0.511401	1.07043	-0.357228	0.13162
1.18333	-0.370849	0.634247	0.0928274	-0.41189	0.697522	-0.232135	-0.544216	1.08089	-0.362371	0.132048
1.19167	-0.36728	0.633228	0.0910016	-0.407648	0.705611	-0.241498	-0.574234	1.08826	-0.367366	0.134251
1.2	-0.363634	0.632107	0.0872265	-0.401704	0.714809	-0.251582	-0.601093	1.09237	-0.372234	0.138482
1.20833	-0.359914	0.630896	0.0811854	-0.393638	0.724908	-0.262164	-0.624285	1.09311	-0.37712	0.145165
1.21667	-0.356107	0.629604	0.0727357	-0.383126	0.735635	-0.272874	-0.643566	1.09059	-0.382056	0.154538
1.225	-0.352213	0.628237	0.0619263	-0.370047	0.746723	-0.28349	-0.659005	1.08509	-0.386596	0.166653
1.23333	-0.348228	0.626806	0.049083	-0.354596	0.757918	-0.294053	-0.671003	1.07702	-0.389953	0.18116
1.24167	-0.344145	0.625332	0.0345586	-0.336985	0.768973	-0.304504	-0.679929	1.06677	-0.391531	0.197645
1.25	-0.339959	0.62384	0.0186533	-0.317376	0.779659	-0.314658	-0.686035	1.05465	-0.391113	0.215792
1.25833	-0.335658	0.622349	0.00184186	-0.296126	0.789755	-0.324481	-0.689751	1.04102	-0.388669	0.235016
1.26667	-0.33123	0.620882	-0.0153201	-0.273752	0.799084	-0.334103	-0.691538	1.02615	-0.384156	0.254602
1.275	-0.326676	0.619454	-0.0324854	-0.250687	0.807661	-0.343584	-0.691563	1.01024	-0.377807	0.274108
1.28333	-0.321991	0.618073	-0.0493516	-0.227323	0.815602	-0.352778	-0.689894	0.993399	-0.370241	0.293177
1.29167	-0.317165	0.616744	-0.065481	-0.204105	0.82286	-0.361503	-0.686689	0.975555	-0.362057	0.311319
1.3	-0.312192	0.615465	-0.0803097	-0.18165	0.829344	-0.369683	-0.682245	0.956595	-0.35367	0.327873
1.30833	-0.30707	0.614227	-0.0932783	-0.160681	0.835171	-0.377213	-0.6769	0.936507	-0.345173	0.342155
1.31667	-0.301797	0.613023	-0.104129	-0.141598	0.840558	-0.383955	-0.670686	0.915225	-0.33625	0.35388
1.325	-0.296369	0.611851	-0.112977	-0.124267	0.845553	-0.389858	-0.663227	0.892584	-0.326327	0.363173
1.33333	-0.290768	0.610714	-0.11993	-0.108474	0.850051	-0.394957	-0.654134	0.868306	-0.314633	0.370077
1.34167	-0.284982	0.609613	-0.125035	-0.0941915	0.854166	-0.399317	-0.64317	0.842249	-0.300484	0.374541
1.35	-0.279012	0.608536	-0.128521	-0.0812819	0.85819	-0.402826	-0.629997	0.814386	-0.283905	0.376763
1.35833	-0.272843	0.60747	-0.130551	-0.0695812	0.862263	-0.405374	-0.614318	0.784606	-0.26543	0.376903
1.36667	-0.266463	0.606402	-0.131093	-0.0591756	0.866482	-0.406997	-0.596225	0.753041	-0.245213	0.374904
1.375	-0.259929	0.605319	-0.129553	-0.0511413	0.871368	-0.407548	-0.577525	0.721439	-0.220103	0.370268
1.38333	-0.253345	0.604217	-0.125671	-0.0463134	0.877492	-0.406801	-0.560119	0.691718	-0.18902	0.363076
1.39167	-0.246835	0.603126	-0.119592	-0.0450491	0.885206	-0.404494	-0.546951	0.667958	-0.153119	0.353954
1.4	-0.240472	0.602106	-0.112542	-0.0461	0.894195	-0.400314	-0.539269	0.65315	-0.116344	0.344634
1.40833	-0.234295	0.601214	-0.105621	-0.0483026	0.904238	-0.394125	-0.537687	0.649511	-0.0823531	0.336596
1.41667	-0.228276	0.600496	-0.100189	-0.049913	0.914925	-0.385746	-0.540712	0.656685	-0.0550635	0.3313
1.425	-0.22234	0.599992	-0.0968319	-0.0498229	0.925603	-0.374967	-0.545986	0.671986	-0.0376119	0.329063
1.43333	-0.216356	0.59973	-0.0957261	-0.0470702	0.935317	-0.361927	-0.550179	0.690668	-0.0326554	0.329451
1.44167	-0.210257	0.599725	-0.0954441	-0.0426619	0.94337	-0.346816	-0.552023	0.708628	-0.0374569	0.33037
1.45	-0.204039	0.599996	-0.0941649	-0.0382358	0.949189	-0.329599	-0.551008	0.721907	-0.0476181	0.329566
1.45833	-0.197769	0.600569	-0.0899971	-0.0359635	0.952733	-0.310205	-0.548456	0.729164	-0.0596387	0.324984
1.46667	-0.191513	0.601481	-0.082296	-0.0367552	0.954078	-0.288625	-0.54554	0.730523	-0.0716771	0.316063
1.475	-0.18535	0.602762	-0.0711788	-0.040897	0.953562	-0.264844	-0.542928	0.726526	-0.0826606	0.303269
1.48333	-0.179329	0.604416	-0.0575348	-0.0479265	0.951783	-0.238775	-0.540617	0.718246	-0.0916307	0.28793
1.49167	-0.173458	0.606428	-0.0423212	-0.0573918	0.949625	-0.210475	-0.538097	0.706307	-0.0981937	0.271291
1.5	-0.167695	0.608736	-0.0265215	-0.0687468	0.94814	-0.180536	-0.534734	0.691464	-0.102757	0.254398
1.50833	-0.161985	0.611243	-0.0111546	-0.0811646	0.948087	-0.14992	-0.529792	0.674366	-0.105869	0.238269
1.51667	-0.156278	0.61384	0.00269735	-0.093536	0.949807	-0.119915	-0.52246	0.655611	-0.108059	0.224007
1.525	-0.150545	0.61642	0.014292	-0.105127	0.953647	-0.0925125	-0.512384	0.63599	-0.109818	0.212351
1.53333	-0.144783	0.618896	0.0234407	-0.115829	0.959895	-0.0702032	-0.499849	0.616355	-0.111497	0.203461
1.54167	-0.139005	0.621221	0.0304098	-0.12592	0.968386	-0.054929	-0.485505	0.597325	-0.113271	0.197018
1.55	-0.133237	0.623389	0.0355935	-0.135692	0.978415	-0.047384	-0.469991	0.579246	-0.115188	0.192561
1.55833	-0.127513	0.625413	0.0393289	-0.145409	0.989143	-0.0472226	-0.453764	0.562216	-0.117204	0.18971
1.56667	-0.121855	0.627313	0.0420931	-0.155513	0.999844	-0.0535305	-0.43731	0.546171	-0.119153	0.18793
1.575	-0.116252	0.629104	0.044337	-0.166379	1.00987	-0.0647506	-0.420984	0.530953	-0.120845	0.186647
1.58333	-0.110687	0.630794	0.046154	-0.178033	1.01875	-0.078842	-0.404781	0.516467	-0.122334	0.18564
1.59167	-0.105146	0.632363	0.0474385	-0.190437	1.02643	-0.0940173	-0.388633	0.502872	-0.123928	0.184913
1.6	-0.0996299	0.633781	0.0483076	-0.203976	1.03336	-0.109066	-0.372879	0.490564	-0.125861	0.184254
1.60833	-0.0941389	0.63502	0.0490045	-0.219167	1.04001	-0.123175	-0.358074	0.480069	-0.128274	0.183345
1.61667	-0.0886604	0.636057	0.0496843	-0.236313	1.04676	-0.135795	-0.344658	0.471928	-0.131466	0.181955
1.625	-0.0831913	0.636873	0.0502748	-0.255415	1.05393	-0.146681	-0.332737	0.466514	-0.13582	0.180111
1.63333	-0.0777413	0.637457	0.050562	-0.276253	1.06183	-0.156017	-0.322146	0.463949	-0.141405	0.178072
1.64167	-0.0723097	0.637823	0.0503399	-0.298465	1.07064	-0.164487	-0.312527	0.464027	-0.148002	0.176123
1.65	-0.066888	0.637995	0.0494383	-0.32159	1.08032	-0.173201	-0.303414	0.466304	-0.155461	0.174481
1.65833	-0.0614676	0.638004	0.0477107	-0.345076	1.0906	-0.183117	-0.294388	0.470373	-0.163665	0.173332
1.66667	-0.0560537	0.637881	0.0451483	-0.368547	1.10116	-0.19461	-0.285263	0.475915	-0.172307	0.172767
1.675	-0.0506633	0.637657	0.0420813	-0.392075	1.11171	-0.207634	-0.276303	0.4827	-0.181036	0.172509
1.68333	-0.0452968	0.63736	0.0389541	-0.415802	1.12184	-0.221851	-0.267855	0.49046	-0.189715	0.172115
1.69167	-0.0399449	0.637014	0.0361902	-0.439841	1.13106	-0.236588	-0.260218	0.498902	-0.198324	0.171118
1.7	-0.0346038	0.636628	0.034261	-0.464451	1.13896	-0.250941	-0.253835	0.507887	-0.206801	0.16894
1.70833	-0.0292694	0.636209	0.0334739	-0.489761	1.14519	-0.264162	-0.248955	0.517265	-0.215044	0.165204
1.71667	-0.0239333	0.635765	0.0337568	-0.515478	1.14938	-0.275996	-0.245268	0.526673	-0.222994	0.16003
1.725	-0.0185809	0.635306	0.0348336	-0.541079	1.1512	-0.286427	-0.242267	0.535808	-0.230709	0.153753
1.73333	-0.0131898	0.634835	0.0363289	-0.565913	1.15038	-0.295248	-0.239437	0.544584	-0.238234	0.146773
1.74167	-0.00774104	0.634357	0.0378533	-0.589351	1.14674	-0.302297	-0.236254	0.552925	-0.245447	0.139524
1.75	-0.0022212	0.633877	0.0391348	-0.610965	1.14034	-0.307723	-0.232296	0.560685	-0.252201	0.132357
1.75833	0.00337454	0.633396	0.0398318	-0.630292	1.13129	-0.311639	-0.227131	0.567747	-0.258381	0.125768
1.76667	0.00903397	0.632908	0.0396663	-0.647003	1.11978	-0.313842	-0.220527	0.574173	-0.263897	0.120187
1.775	0.0147348	0.632398	0.0387291	-0.661221	1.10614	-0.314187	-0.212737	0.580156	-0.268817	0.115629
1.78333	0.020457	0.631857	0.0372087	-0.673139	1.09074	-0.312769	-0.204091	0.585858	-0.273222	0.112036
1.79167	0.0261871	0.631278	0.0351274	-0.682703	1.07382	-0.309681	-0.194679	0.591368	-0.277188	0.109561
1.8	0.031915	0.630654	0.0323852	-0.689661	1.05548	-0.304932	-0.184449	0.596778	-0.280913	0.108454
1.80833	0.0376375	0.629976	0.0289727	-0.69382	1.03562	-0.298245	-0.173429	0.602176	-0.28459	0.108773
1.81667	0.0433607	0.629243	0.0248868	-0.694913	1.01394	-0.289372	-0.161573	0.607519	-0.28826	0.110516
1.825	0.0490933	0.628451	0.0199908	-0.692495	0.990102	-0.27854	-0.148676	0.612729	-0.291908	0.113826
1.83333	0.0548457	0.627584	0.014085	-0.686158	0.963803	-0.265816	-0.134485	0.617783	-0.295537	0.118891
1.84167	0.0606347	0.626622	0.0070269	-0.675674	0.934937	-0.251004	-0.118843	0.622753	-0.299245	0.125766
1.85	0.0664979	0.625538	-0.00119129	-0.660906	0.903823	-0.234495	-0.101739	0.627784	-0.303278	0.134241
1.85833	0.0724866	0.624307	-0.0103765	-0.64213	0.871026	-0.216508	-0.083364	0.633037	-0.307819	0.143856
1.86667	0.0786597	0.622901	-0.0205508	-0.619444	0.837433	-0.197368	-0.0636559	0.638666	-0.312901	0.154393
1.875	0.0850581	0.621293	-0.031675	-0.593222	0.804193	-0.177614	-0.0427229	0.644956	-0.318418	0.165587
1.88333	0.0916964	0.619466	-0.04343	-0.56455	0.773366	-0.157023	-0.0210926	0.652293	-0.324222	0.17694
1.89167	0.0985116	0.617432	-0.0548208	-0.536665	0.750271	-0.142761	-0.00032602	0.661269	-0.330011	0.187503
1.9	0.105417	0.615233	-0.0654174	-0.512798	0.739638	-0.136842	0.0186603	0.672297	-0.335324	0.197134
1.90833	0.112295	0.612978	-0.0751075	-0.494757	0.742058	-0.138809	0.0353913	0.685404	-0.339243	0.206188
1.91667	0.119045	0.610771	-0.0838081	-0.483214	0.756518	-0.146474	0.0495374	0.700497	-0.340958	0.214992
1.925	0.12559	0.608713	-0.0912109	-0.477883	0.780185	-0.158935	0.060682	0.717264	-0.339928	0.223444
1.93333	0.131924	0.606865	-0.0973277	-0.477103	0.808868	-0.17308	0.0690397	0.735191	-0.335956	0.231414
1.94167	0.138092	0.60528	-0.102173	-0.478227	0.837207	-0.187286	0.0750142	0.753647	-0.328797	0.238501
1.95	0.144164	0.603977	-0.105503	-0.478728	0.860227	-0.197546	0.0787264	0.772171	-0.318304	0.24392
1.95833	0.150192	0.602979	-0.10644	-0.477746	0.876434	-0.207193	0.0793898	0.790596	-0.304427	0.246273
1.96667	0.156256	0.602294	-0.104653	-0.475397	0.887213	-0.218555	0.0768382	0.808759	-0.287263	0.244755
1.975	0.162415	0.60196	-0.100596	-0.471434	0.892717	-0.230869	0.0717387	0.826341	-0.266844	0.239627
1.98333	0.168682	0.602013	-0.094702	-0.466155	0.893617	-0.243011	0.0644846	0.843278	-0.243556	0.231426
1.99167	0.175019	0.602481	-0.0871855	-0.460313	0.890947	-0.254055	0.0549949	0.859778	-0.218212	0.220732
2	0.181366	0.603357	-0.078376	-0.454445	0.885747	-0.263269	0.0432465	0.876181	-0.19241	0.208301
2.00833	0.187674	0.604609	-0.0687966	-0.448534	0.878682	-0.270313	0.0295339	0.892661	-0.16848	0.195007
2.01667	0.193904	0.606181	-0.0588933	-0.442311	0.869998	-0.275355	0.014158	0.909128	-0.148696	0.181627
2.025	0.200013	0.608005	-0.0489335	-0.435544	0.859655	-0.278667	-0.00268446	0.925219	-0.134926	0.168746
2.03333	0.20598	0.610011	-0.0391202	-0.42803	0.847544	-0.280475	-0.0207607	0.940295	-0.128322	0.156772
2.04167	0.211795	0.612138	-0.0297765	-0.41948	0.833685	-0.28104	-0.0396582	0.95354	-0.128986	0.146142
2.05	0.217452	0.614334	-0.0212503	-0.409641	0.818268	-0.280536	-0.0589276	0.964128	-0.136117	0.137234
2.05833	0.222947	0.616564	-0.0135782	-0.398702	0.801651	-0.278989	-0.0785464	0.971508	-0.148352	0.130042
2.06667	0.228255	0.618796	-0.00654321	-0.38729	0.78444	-0.276288	-0.0989652	0.975707	-0.164215	0.124352
2.075	0.233353	0.620997	0.000213994	-0.376241	0.767399	-0.272341	-0.120916	0.977276	-0.182207	0.1197
2.08333	0.238227	0.623125	0.00724999	-0.366564	0.751295	-0.267304	-0.145488	0.977235	-0.200585	0.115308
2.09167	0.242862	0.62512	0.0151237	-0.35925	0.736859	-0.261498	-0.173881	0.976981	-0.217593	0.110583
2.1	0.247258	0.626912	0.0241111	-0.354878	0.72467	-0.255388	-0.206937	0.978013	-0.231904	0.105276
2.10833	0.251436	0.628427	0.0340352	-0.353306	0.715013	-0.249711	-0.244812	0.981665	-0.242848	0.0994963
2.11667	0.255446	0.629606	0.0442994	-0.353708	0.707877	-0.245251	-0.286866	0.988782	-0.250492	0.0938467
2.125	0.25935	0.630426	0.054122	-0.354875	0.702928	-0.242559	-0.331937	0.999625	-0.255728	0.089096
2.13333	0.26322	0.630904	0.0626497	-0.35543	0.699628	-0.241894	-0.378463	1.0138	-0.260118	0.0859622
2.14167	0.267125	0.631092	0.0690024	-0.353939	0.697359	-0.243239	-0.42451	1.03023	-0.26496	0.0851078
2.15	0.271128	0.631057	0.0727577	-0.34952	0.695533	-0.246341	-0.468583	1.04757	-0.270763	0.0866788
2.15833	0.275259	0.630858	0.0741864	-0.342263	0.693838	-0.250834	-0.510177	1.06467	-0.277451	0.0902887
2.16667	0.279521	0.630545	0.0737206	-0.332662	0.69225	-0.256283	-0.549143	1.08044	-0.284431	0.0955592
2.175	0.283913	0.630155	0.0716862	-0.32114	0.690807	-0.262224	-0.585327	1.09388	-0.29096	0.102101
2.18333	0.288442	0.629698	0.0683	-0.307991	0.689589	-0.268401	-0.618527	1.10414	-0.296565	0.109667
2.19167	0.293116	0.629171	0.0635419	-0.293265	0.688718	-0.274716	-0.648389	1.11062	-0.301002	0.118369
2.2	0.297952	0.628579	0.0570897	-0.276636	0.68825	-0.281084	-0.674273	1.11286	-0.304065	0.128536
2.20833	0.302978	0.627932	0.0484423	-0.257481	0.688099	-0.2875	-0.695238	1.1105	-0.305487	0.140568
2.21667	0.308223	0.627236	0.0372236	-0.235249	0.688088	-0.294009	-0.710539	1.10346	-0.305007	0.15473
2.225	0.313717	0.626487	0.0234081	-0.209744	0.687991	-0.300624	-0.719996	1.09216	-0.302547	0.170975
2.23333	0.319468	0.625686	0.0071614	-0.181049	0.687695	-0.307319	-0.723745	1.0772	-0.298251	0.18904
2.24167	0.325467	0.624828	-0.0110632	-0.149671	0.687271	-0.313909	-0.722392	1.05942	-0.292392	0.208306
2.25	0.331696	0.623906	-0.0303642	-0.116634	0.686741	-0.320109	-0.717152	1.0398	-0.285101	0.227743
2.25833	0.33813	0.622913	-0.0498034	-0.0830378	0.686113	-0.325689	-0.709277	1.01928	-0.276419	0.246356
2.26667	0.344746	0.621847	-0.0686788	-0.0497606	0.685523	-0.330465	-0.699677	0.998698	-0.266382	0.26338
2.275	0.351528	0.620715	-0.086495	-0.0174445	0.68512	-0.334442	-0.688867	0.978579	-0.254928	0.278335
2.28333	0.358462	0.619521	-0.102823	0.0133685	0.684982	-0.337776	-0.677098	0.959054	-0.242154	0.290897
2.29167	0.365545	0.618268	-0.117388	0.0423701	0.685084	-0.340562	-0.664252	0.939861	-0.228411	0.300948
2.3	0.37277	0.616957	-0.130195	0.0695441	0.685431	-0.342826	-0.649772	0.92038	-0.214344	0.308686
2.30833	0.380113	0.615578	-0.141263	0.094787	0.686253	-0.344585	-0.633086	0.899785	-0.200897	0.314307
2.31667	0.387547	0.614124	-0.150385	0.117719	0.687794	-0.345847	-0.613912	0.877146	-0.188588	0.317763
2.325	0.395052	0.612593	-0.157246	0.137864	0.690218	-0.346559	-0.592174	0.851624	-0.17736	0.318847
2.33333	0.402606	0.610978	-0.161532	0.154699	0.693828	-0.34663	-0.568171	0.822961	-0.166561	0.31727
2.34167	0.410132	0.609276	-0.162487	0.166859	0.699421	-0.34604	-0.544109	0.792878	-0.150386	0.312461
2.35	0.417483	0.607513	-0.159374	0.172685	0.708066	-0.344664	-0.523143	0.764397	-0.132375	0.304171
2.35833	0.424526	0.60575	-0.152124	0.17137	0.720501	-0.342121	-0.509399	0.743147	-0.115191	0.292886
2.36667	0.431271	0.604079	-0.142852	0.165476	0.735845	-0.337631	-0.503463	0.732489	-0.0996307	0.281125
2.375	0.437768	0.602563	-0.13371	0.157766	0.753058	-0.330644	-0.50482	0.734301	-0.0866612	0.271238
2.38333	0.444122	0.601259	-0.126837	0.151337	0.77078	-0.320703	-0.510601	0.747153	-0.0791395	0.265251
2.39167	0.450461	0.600202	-0.12328	0.148129	0.787847	-0.307365	-0.517525	0.767621	-0.0781254	0.263723
2.4	0.456934	0.599424	-0.123004	0.148926	0.803207	-0.29027	-0.521666	0.78966	-0.085123	0.26585
2.40833	0.463586	0.598941	-0.124129	0.151832	0.816783	-0.269399	-0.521743	0.808317	-0.094113	0.269077
2.41667	0.47033	0.598793	-0.123919	0.153325	0.829283	-0.244772	-0.518126	0.819765	-0.103927	0.270397
2.425	0.476998	0.599024	-0.119674	0.149441	0.842049	-0.216606	-0.513723	0.82432	-0.11653	0.267137
2.43333	0.483495	0.5997	-0.110921	0.139183	0.855441	-0.185171	-0.509923	0.822983	-0.129597	0.259008
2.44167	0.489779	0.600849	-0.0984636	0.123234	0.869474	-0.151388	-0.507048	0.816859	-0.141217	0.247097
2.45	0.495852	0.602474	-0.0835489	0.102926	0.884182	-0.116744	-0.504744	0.806987	-0.150516	0.232903
2.45833	0.501783	0.60453	-0.0677368	0.0802165	0.899471	-0.0831463	-0.501934	0.794202	-0.157368	0.218003
2.46667	0.507667	0.606932	-0.0523371	0.0568492	0.915109	-0.053073	-0.497515	0.779105	-0.162144	0.203567
2.475	0.513613	0.60955	-0.0383496	0.0342221	0.930751	-0.0292087	-0.490647	0.762213	-0.165594	0.190387
2.48333	0.519685	0.612257	-0.026311	0.0130209	0.946103	-0.0136563	-0.480897	0.743875	-0.168414	0.178923
2.49167	0.525908	0.614952	-0.0166178	-0.00639547	0.960893	-0.00763078	-0.468022	0.724451	-0.170915	0.16958
2.5	0.532272	0.617576	-0.00927151	-0.0242162	0.9747	-0.0111952	-0.45233	0.704495	-0.173061	0.162352
2.50833	0.538726	0.620094	-0.00379059	-0.0412891	0.987162	-0.0233878	-0.434782	0.684695	-0.174686	0.156804
2.51667	0.545197	0.622489	0.000609146	-0.0589471	0.998356	-0.0422885	-0.416642	0.665598	-0.175635	0.152319
2.525	0.551607	0.62476	0.00469296	-0.0785663	1.00878	-0.0652374	-0.399017	0.647508	-0.175831	0.148267
2.53333	0.557895	0.626898	0.00894774	-0.101205	1.0192	-0.0895421	-0.382626	0.630598	-0.175234	0.1442
2.54167	0.564019	0.628867	0.013606	-0.127585	1.03043	-0.112971	-0.36799	0.61522	-0.1741	0.13993
2.55	0.56995	0.630605	0.018788	-0.158203	1.04327	-0.134034	-0.355589	0.601935	-0.172888	0.13539
2.55833	0.575682	0.632047	0.0242336	-0.192919	1.05839	-0.152206	-0.345379	0.591184	-0.172011	0.130891
2.56667	0.581241	0.633151	0.0293674	-0.230887	1.07602	-0.167757	-0.336824	0.583264	-0.172045	0.126971
2.575	0.586676	0.633895	0.0336204	-0.27094	1.09578	-0.181689	-0.329284	0.578375	-0.173481	0.124057
2.58333	0.592041	0.634288	0.0364602	-0.311754	1.11693	-0.195314	-0.32196	0.576371	-0.176423	0.122531
2.59167	0.597376	0.634366	0.0376497	-0.352303	1.13855	-0.209511	-0.314238	0.57683	-0.180839	0.122488
2.6	0.602694	0.634181	0.0374605	-0.392204	1.15965	-0.224504	-0.30607	0.579243	-0.186656	0.123526
2.60833	0.607997	0.63379	0.0363125	-0.431364	1.17935	-0.239946	-0.297607	0.583049	-0.193721	0.125171
2.61667	0.613268	0.633242	0.0345666	-0.469731	1.19669	-0.255014	-0.289078	0.587893	-0.201808	0.127127
2.625	0.618495	0.632578	0.0325699	-0.507223	1.21063	-0.268597	-0.280744	0.593555	-0.210494	0.129174
2.63333	0.623689	0.631828	0.0304365	-0.54339	1.22022	-0.279705	-0.272584	0.599852	-0.219407	0.131321
2.64167	0.628883	0.631013	0.0281713	-0.577618	1.22464	-0.28772	-0.264523	0.606753	-0.228312	0.133622
2.65	0.634122	0.630146	0.0256314	-0.609123	1.22334	-0.292446	-0.256288	0.614137	-0.236717	0.136213
2.65833	0.639454	0.629238	0.0224467	-0.63685	1.21599	-0.293875	-0.247264	0.621756	-0.244185	0.139414
2.66667	0.64493	0.628296	0.0184731	-0.660057	1.2025	-0.292125	-0.237145	0.629519	-0.250659	0.14328
2.675	0.650587	0.627317	0.0136932	-0.678342	1.1832	-0.287522	-0.225889	0.637481	-0.256271	0.147756
2.68333	0.656457	0.626296	0.0080789	-0.691502	1.15884	-0.280383	-0.21346	0.645701	-0.261233	0.152739
2.69167	0.662565	0.625231	0.00163338	-0.699481	1.13037	-0.270845	-0.199854	0.654251	-0.265855	0.158062
2.7	0.668923	0.624126	-0.00587769	-0.701999	1.09883	-0.258983	-0.18481	0.663199	-0.270357	0.16394
2.70833	0.675549	0.622989	-0.0145867	-0.698936	1.06534	-0.244786	-0.168178	0.672628	-0.274668	0.170444
2.71667	0.682464	0.621819	-0.0241908	-0.69077	1.03123	-0.228305	-0.150327	0.682641	-0.278467	0.177152
2.725	0.689669	0.620608	-0.0343496	-0.678058	0.997705	-0.209674	-0.131708	0.693347	-0.281231	0.183722
2.73333	0.697152	0.619344	-0.0449034	-0.661004	0.965489	-0.189107	-0.112562	0.704819	-0.282527	0.190033
2.74167	0.704877	0.618011	-0.0559341	-0.639393	0.934838	-0.167211	-0.0929485	0.717179	-0.282117	0.196379
2.75	0.7128	0.616581	-0.0675082	-0.613001	0.905695	-0.144955	-0.0729944	0.730602	-0.279894	0.203101
2.75833	0.720876	0.615016	-0.0791852	-0.582382	0.878138	-0.128604	-0.0533626	0.74526	-0.275977	0.209901
2.76667	0.728999	0.613297	-0.0899593	-0.549631	0.853686	-0.121939	-0.0355347	0.761488	-0.270593	0.216062
2.775	0.737056	0.611436	-0.0993885	-0.517576	0.835368	-0.12678	-0.0203271	0.77947	-0.26376	0.22157
2.78333	0.744883	0.609534	-0.106661	-0.490179	0.825146	-0.13971	-0.00916367	0.799333	-0.254749	0.226168
2.79167	0.752378	0.607704	-0.111657	-0.469997	0.824621	-0.158223	-0.00257888	0.821097	-0.242681	0.230146
2.8	0.759514	0.606031	-0.114592	-0.458053	0.83376	-0.178123	-0.000551808	0.844772	-0.226643	0.233651
2.80833	0.766339	0.604565	-0.11584	-0.453504	0.85081	-0.196603	-0.00269282	0.870296	-0.206137	0.23664
2.81667	0.772943	0.603333	-0.115714	-0.454015	0.871664	-0.209315	-0.00857679	0.897601	-0.181517	0.238946
2.825	0.779469	0.60233	-0.114314	-0.456357	0.891563	-0.218744	-0.0178337	0.926602	-0.154194	0.239912
2.83333	0.786022	0.601546	-0.110643	-0.458605	0.906697	-0.228124	-0.0313921	0.95731	-0.126631	0.237657
2.84167	0.792675	0.60096	-0.103788	-0.460048	0.916285	-0.239908	-0.0500599	0.989512	-0.102294	0.230508
2.85	0.79941	0.600619	-0.0929381	-0.461715	0.920345	-0.253375	-0.0746718	1.02253	-0.0843432	0.217465
2.85833	0.806152	0.600622	-0.078071	-0.464451	0.919654	-0.26696	-0.105249	1.05517	-0.0749827	0.198782
2.86667	0.81284	0.601041	-0.0601552	-0.468258	0.915353	-0.279137	-0.140682	1.08595	-0.0751776	0.175815
2.875	0.819417	0.601915	-0.0402486	-0.47294	0.908601	-0.288978	-0.179847	1.11345	-0.084367	0.150034
2.88333	0.82585	0.603239	-0.0192887	-0.478094	0.900047	-0.295939	-0.22182	1.13653	-0.101198	0.122909
2.89167	0.83212	0.604944	0.00178916	-0.483027	0.889939	-0.299851	-0.265758	1.1545	-0.123884	0.0959512
2.9	0.838203	0.606907	0.0218394	-0.486713	0.878457	-0.301111	-0.310723	1.16733	-0.15045	0.0708159
2.90833	0.844076	0.608972	0.0397458	-0.488261	0.866036	-0.300403	-0.355962	1.17566	-0.178934	0.049045
2.91667	0.849719	0.610961	0.0546458	-0.487265	0.853573	-0.29864	-0.401028	1.18067	-0.207139	0.0317643
2.925	0.855124	0.612725	0.0658634	-0.483559	0.842151	-0.296725	-0.445544	1.18364	-0.232853	0.0197611
2.93333	0.860299	0.614171	0.0730512	-0.477124	0.832636	-0.295175	-0.489238	1.18563	-0.254279	0.013383
2.94167	0.865288	0.61526	0.0761489	-0.467972	0.825539	-0.294423	-0.531788	1.18737	-0.270325	0.012552
2.95	0.870161	0.616007	0.0753945	-0.456165	0.820978	-0.294751	-0.572816	1.18915	-0.280961	0.0166987
2.95833	0.875001	0.616463	0.0713374	-0.441897	0.818671	-0.295945	-0.611995	1.19078	-0.287108	0.0248437
2.96667	0.87988	0.616693	0.0641862	-0.424922	0.818053	-0.297726	-0.648459	1.19171	-0.2902	0.0364304
2.975	0.88485	0.616761	0.0539093	-0.404764	0.818482	-0.299882	-0.681076	1.19114	-0.291654	0.0512559
2.98333	0.889937	0.616711	0.0407553	-0.381454	0.819664	-0.302687	-0.70917	1.18836	-0.292199	0.0688384
2.99167	0.895193	0.616579	0.0255541	-0.355713	0.821565	-0.306609	-0.732788	1.18272	-0.291729	0.0881997
3	0.900652	0.616374	0.00865969	-0.327797	0.823722	-0.31134	-0.751628	1.17383	-0.28995	0.108558
3.00833	0.906356	0.616097	-0.00970339	-0.297817	0.826063	-0.316874	-0.765327	1.16154	-0.286275	0.129211
3.01667	0.912373	0.615712	-0.0289063	-0.266208	0.828108	-0.323053	-0.774108	1.14619	-0.280196	0.149509
3.025	0.918773	0.615203	-0.048419	-0.233337	0.829677	-0.329476	-0.778141	1.12811	-0.271118	0.168511
3.03333	0.925594	0.614566	-0.0675099	-0.19996	0.830721	-0.335304	-0.777855	1.10735	-0.258505	0.185224
3.04167	0.93288	0.613786	-0.0863272	-0.165727	0.831167	-0.339827	-0.772852	1.08497	-0.242931	0.199592
3.05	0.940609	0.612844	-0.104924	-0.130666	0.831148	-0.343101	-0.762965	1.06153	-0.224423	0.21167
3.05833	0.948767	0.611749	-0.122962	-0.0952557	0.831265	-0.345827	-0.748383	1.0377	-0.204482	0.221245
3.06667	0.957313	0.610523	-0.139976	-0.060147	0.831482	-0.347863	-0.729164	1.01334	-0.184447	0.22809
3.075	0.966156	0.609184	-0.155775	-0.025838	0.832043	-0.349443	-0.705333	0.988457	-0.165434	0.231946
3.08333	0.975212	0.607717	-0.169478	0.00635931	0.833188	-0.351075	-0.677709	0.962723	-0.147327	0.232625
3.09167	0.984398	0.606107	-0.180202	0.0350987	0.835111	-0.352863	-0.647318	0.935995	-0.13021	0.229755
3.1	0.993634	0.604338	-0.187139	0.0588711	0.838601	-0.354664	-0.615053	0.907268	-0.114947	0.222853
3.10833	1.00287	0.602395	-0.190012	0.0770382	0.844006	-0.355625	-0.581647	0.876527	-0.102783	0.211978
3.11667	1.01189	0.600279	-0.187356	0.0869607	0.852421	-0.355099	-0.552187	0.847464	-0.0976848	0.196236
3.125	1.02053	0.598006	-0.179067	0.0875131	0.864926	-0.352945	-0.531559	0.825041	-0.0973089	0.176173
3.13333	1.02872	0.595676	-0.167281	0.0809031	0.881214	-0.348243	-0.521985	0.814436	-0.10185	0.154401
3.14167	1.0365	0.593399	-0.155188	0.0712698	0.899974	-0.340437	-0.522135	0.817319	-0.108777	0.13423
3.15	1.04399	0.591271	-0.144999	0.0621093	0.919512	-0.329902	-0.529742	0.833114	-0.117547	0.118501
3.15833	1.05131	0.589365	-0.138752	0.0569148	0.93809	-0.317148	-0.540228	0.858833	-0.127392	0.108759
3.16667	1.05863	0.587759	-0.136676	0.0571434	0.954429	-0.30242	-0.549009	0.887882	-0.138497	0.104804
3.175	1.06606	0.586541	-0.137572	0.0623388	0.967244	-0.28509	-0.551627	0.912497	-0.149303	0.104516
3.18333	1.07359	0.585797	-0.138023	0.0687923	0.976473	-0.264728	-0.548605	0.928732	-0.163348	0.103991
3.19167	1.08105	0.585562	-0.134897	0.0722014	0.983124	-0.24141	-0.542997	0.936527	-0.180454	0.0997289
3.2	1.08832	0.585887	-0.126716	0.0701987	0.988047	-0.214907	-0.537844	0.937294	-0.197982	0.0903753
3.20833	1.09536	0.586822	-0.114337	0.063349	0.99147	-0.184868	-0.533923	0.933028	-0.213722	0.0764037
3.21667	1.10225	0.588364	-0.0990067	0.0529943	0.993586	-0.152179	-0.531137	0.924607	-0.224948	0.0595051
3.225	1.10906	0.590431	-0.0826954	0.0412516	0.994668	-0.118562	-0.528506	0.914464	-0.232698	0.0415583
3.23333	1.11586	0.592879	-0.0671905	0.0300939	0.995429	-0.0866441	-0.52459	0.903171	-0.237797	0.0243935
3.24167	1.12274	0.595576	-0.0531814	0.0200518	0.996258	-0.0591801	-0.518661	0.890712	-0.240963	0.00880721
3.25	1.1297	0.598368	-0.0410484	0.0112637	0.997457	-0.0395373	-0.510353	0.877232	-0.243102	-0.0046536
3.25833	1.13671	0.601127	-0.0311001	0.00385249	0.998762	-0.0302927	-0.499398	0.862808	-0.244967	-0.0153517
3.26667	1.14366	0.603772	-0.0231505	-0.0028636	0.999763	-0.0320748	-0.486225	0.847592	-0.246745	-0.0230341
3.275	1.15041	0.606279	-0.0166368	-0.0100985	1.0001	-0.0436963	-0.471817	0.831944	-0.248184	-0.0279078
3.28333	1.15688	0.60867	-0.0106372	-0.019454	0.999603	-0.0627792	-0.457434	0.816123	-0.248845	-0.0308436
3.29167	1.16299	0.610989	-0.00424681	-0.032517	0.998445	-0.0864189	-0.444234	0.800287	-0.248258	-0.0328388
3.3	1.16868	0.61322	0.00296835	-0.0505568	0.997685	-0.111724	-0.433045	0.784961	-0.24631	-0.0343461
3.30833	1.17393	0.615338	0.0113498	-0.0747	0.998809	-0.136131	-0.424525	0.770619	-0.243217	-0.035844
3.31667	1.17878	0.617258	0.0211048	-0.105819	1.00362	-0.158315	-0.419231	0.757978	-0.239783	-0.0378206
3.325	1.18327	0.618887	0.0323804	-0.144403	1.01359	-0.177829	-0.417562	0.747603	-0.23697	-0.0407167
3.33333	1.18746	0.62013	0.0446289	-0.189705	1.02939	-0.194735	-0.419015	0.73984	-0.235478	-0.0441921
3.34167	1.19145	0.620924	0.0565905	-0.239771	1.05091	-0.209576	-0.422177	0.734885	-0.235622	-0.0471726
3.35	1.19533	0.621238	0.0670896	-0.292444	1.07733	-0.223029	-0.425651	0.732883	-0.237665	-0.0487204
3.35833	1.19921	0.621147	0.0753636	-0.345441	1.10673	-0.235613	-0.428032	0.733303	-0.241598	-0.0484008
3.36667	1.20319	0.620725	0.0805437	-0.396522	1.13733	-0.248279	-0.427956	0.735717	-0.247099	-0.0454791
3.375	1.20729	0.62006	0.0826103	-0.444576	1.16745	-0.261646	-0.425137	0.739803	-0.253581	-0.0399439
3.38333	1.2115	0.619223	0.0822218	-0.489509	1.19569	-0.275461	-0.420166	0.7454	-0.260695	-0.0325217
3.39167	1.21581	0.618286	0.080352	-0.531812	1.22086	-0.288802	-0.413967	0.752135	-0.267932	-0.0241615
3.4	1.22019	0.617285	0.0775154	-0.571548	1.24202	-0.301052	-0.406942	0.759632	-0.275089	-0.0152416
3.40833	1.22468	0.616245	0.0740806	-0.608417	1.25817	-0.311521	-0.399157	0.767413	-0.282009	-0.00610999
3.41667	1.22929	0.615141	0.0700067	-0.641884	1.26852	-0.318612	-0.390526	0.775419	-0.288163	0.00334065
3.425	1.23409	0.613981	0.0653174	-0.671249	1.27244	-0.322417	-0.380811	0.783534	-0.294441	0.0129334
3.43333	1.23915	0.612776	0.0598136	-0.695675	1.26955	-0.323599	-0.36961	0.791602	-0.300505	0.0227705
3.44167	1.24451	0.611522	0.0535411	-0.714978	1.25877	-0.321101	-0.356959	0.799691	-0.306494	0.0327277
3.45	1.25011	0.610212	0.0450365	-0.727271	1.24048	-0.315371	-0.34148	0.808038	-0.312348	0.0447577
3.45833	1.256	0.608844	0.0341501	-0.732226	1.21502	-0.306019	-0.323083	0.816911	-0.318176	0.0588624
