# Supplementary material for: Optimal Control Based Stiffness Identification of an Ankle-Foot Orthosis Using a Predictive Walking Model
Source: Front Comput Neurosci. 2017 Apr 13;11:23. doi: 10.3389/fncom.2017.00023 (PMC5390028; doi:10.3389/fncom.2017.00023)
Supplement: Supplementary file 1 [file DataSheet1.ZIP › PathWalker/InvKinDyn/results/barefeet_3053174.fit]

frame	steps	SACR	LASI	RKNE	RTHI	RANK	RTIB	RHEE	RTOE	RANK	LKNE	LTHI	LANK	LTIB	LANK	LHEE	LTOE	CLAV	C7
0	43	0.00517925	0.0174757	0.00404607	0.0218545	0.00855608	0.0253603	0.0270522	0.0145672	0.00855608	0.00802318	0.0209518	0.00949696	0.014907	0.00949696	0.0300217	0.0133175	0.0161286	0.0114464
1	32	0.0052255	0.0188073	0.00429556	0.0217971	0.00822448	0.0254852	0.0273324	0.0147332	0.00822448	0.00782922	0.0202227	0.00878716	0.0145624	0.00878716	0.0272034	0.0125514	0.0164931	0.0110828
2	32	0.00566324	0.0201855	0.00456174	0.0217678	0.00787684	0.0255638	0.0275983	0.0148702	0.00787684	0.00764425	0.0195441	0.00803849	0.014235	0.00803849	0.0244264	0.0118328	0.016853	0.0106709
3	31	0.00632657	0.0216815	0.00483894	0.0218615	0.00752703	0.0256343	0.0278858	0.0150061	0.00752703	0.00745988	0.0188805	0.00724729	0.0139049	0.00724729	0.0216936	0.0111682	0.0172206	0.0102081
4	31	0.00723397	0.0232184	0.00519056	0.0220679	0.00725558	0.0256603	0.0281197	0.015116	0.00725558	0.00726401	0.0182351	0.00643286	0.0135501	0.00643286	0.0190288	0.0105293	0.0175885	0.00972275
5	30	0.00822277	0.0247138	0.00556643	0.0222694	0.00703092	0.0253065	0.0280824	0.0150864	0.00703092	0.00705309	0.0176401	0.00561732	0.0131724	0.00561732	0.0164589	0.00986744	0.0179843	0.00927213
6	30	0.00928557	0.0260616	0.00637664	0.0222362	0.00680281	0.0244857	0.0278723	0.0149648	0.00680281	0.00684071	0.0171422	0.00478743	0.0127717	0.00478743	0.0139919	0.0091526	0.0183769	0.00887888
7	29	0.0101717	0.0273984	0.00744988	0.022353	0.00659523	0.0235172	0.0276225	0.0148282	0.00659523	0.00664911	0.0166827	0.00391667	0.0123452	0.00391667	0.0116237	0.00833978	0.0188264	0.00864356
8	28	0.0107101	0.0286947	0.00869422	0.0226386	0.00642476	0.0226092	0.0274402	0.0147259	0.00642476	0.00646755	0.0162776	0.00301697	0.0118518	0.00301697	0.00934428	0.00738589	0.0193443	0.00862155
9	27	0.0108941	0.0300373	0.0097464	0.023269	0.00634101	0.0220029	0.0273709	0.0146846	0.00634101	0.00630686	0.0158601	0.00218187	0.0112205	0.00218187	0.00713951	0.00626829	0.0200431	0.00881794
10	27	0.0109491	0.031442	0.0104462	0.0243294	0.00637215	0.021822	0.0275081	0.0147552	0.00637215	0.00613568	0.0154224	0.00171256	0.0103825	0.00171256	0.00510282	0.00499834	0.0207303	0.00909748
11	28	0.0109382	0.0330296	0.0106565	0.0258885	0.00650376	0.0221622	0.0278715	0.0149549	0.00650376	0.00595396	0.014941	0.00206521	0.00935103	0.00206521	0.00381887	0.00366108	0.0212868	0.00934959
12	30	0.01097	0.0348327	0.0104588	0.0277955	0.00679626	0.0229489	0.0283558	0.0152274	0.00679626	0.00574757	0.0144322	0.00311934	0.00818427	0.00311934	0.00441272	0.00250521	0.0216561	0.00951456
13	32	0.0110967	0.0367924	0.00997289	0.0298923	0.00724513	0.023919	0.0286001	0.0153852	0.00724513	0.00554313	0.0138396	0.0041085	0.00715453	0.0041085	0.00582252	0.0021848	0.0218155	0.00961041
14	33	0.011392	0.0387792	0.0096241	0.0317103	0.00770545	0.0248082	0.028481	0.0153719	0.00770545	0.00526305	0.0132925	0.00488101	0.00628167	0.00488101	0.00678642	0.00242009	0.021769	0.00960685
15	33	0.011876	0.0407847	0.00965038	0.0333041	0.00814516	0.025731	0.0281474	0.0152657	0.00814516	0.00489327	0.01288	0.00556059	0.00557209	0.00556059	0.00742445	0.00286419	0.021637	0.00955538
16	36	0.012418	0.0427589	0.0101757	0.0347435	0.00850199	0.0264984	0.0277612	0.015134	0.00850199	0.00455357	0.0125912	0.00589427	0.00524523	0.00589427	0.00720571	0.00351019	0.0215014	0.00955676
17	41	0.0128842	0.0446692	0.0110137	0.0361564	0.00875601	0.0268333	0.027438	0.0150232	0.00875601	0.00423909	0.012477	0.00626842	0.00503147	0.00626842	0.00716391	0.00408261	0.0215233	0.00963883
18	45	0.0131722	0.0464929	0.0119163	0.0377163	0.00892697	0.0265556	0.0272904	0.0149873	0.00892697	0.00400102	0.0124974	0.00665021	0.00494024	0.00665021	0.00734906	0.00449417	0.0216288	0.00981897
19	48	0.0132714	0.048244	0.0126884	0.0395861	0.00904428	0.0257023	0.0273939	0.0150705	0.00904428	0.00387884	0.0126636	0.00704211	0.00509583	0.00704211	0.00786412	0.00467733	0.0217027	0.0100864
20	52	0.0132554	0.0499405	0.0132578	0.0417754	0.00917132	0.0245388	0.0277331	0.0152707	0.00917132	0.00393897	0.0130417	0.00749946	0.00581926	0.00749946	0.00880996	0.00467384	0.0216649	0.0104993
21	56	0.0131912	0.051586	0.013668	0.0442228	0.00935408	0.0233837	0.0282338	0.0155554	0.00935408	0.00421734	0.0136974	0.00797234	0.00721486	0.00797234	0.0102675	0.00452464	0.0215074	0.0110541
22	60	0.0131442	0.0531178	0.0141186	0.0465459	0.00959281	0.0224898	0.0287899	0.0158785	0.00959281	0.00485566	0.0146882	0.00844959	0.00942385	0.00844959	0.0122299	0.00435594	0.0212053	0.0116985
23	66	0.0132061	0.0545578	0.0147086	0.0487001	0.00989252	0.0219134	0.0293247	0.0162068	0.00989252	0.00595046	0.0160905	0.00893097	0.0122418	0.00893097	0.0145996	0.00425396	0.0208232	0.0123556
24	72	0.0133955	0.0558772	0.0155734	0.0505938	0.0102578	0.0216379	0.0298069	0.0165232	0.0102578	0.00750315	0.0178774	0.0094157	0.0156573	0.0094157	0.0172109	0.00443429	0.0204256	0.0130008
25	79	0.0137448	0.0570717	0.0167108	0.0523854	0.0106931	0.0216165	0.0302576	0.0168341	0.0106931	0.0094455	0.0199946	0.00989587	0.0193901	0.00989587	0.0198548	0.00484887	0.0200454	0.0135587
26	89	0.0142318	0.0580621	0.0180548	0.0541148	0.0111716	0.0218647	0.0307148	0.0171554	0.0111716	0.0116999	0.0223284	0.0103394	0.0230879	0.0103394	0.0223325	0.00540787	0.0197202	0.0139866
27	101	0.0148482	0.0588042	0.0194618	0.0560077	0.011668	0.0223565	0.0312278	0.0175113	0.011668	0.0141655	0.0247297	0.0107587	0.0264858	0.0107587	0.024568	0.00601836	0.0194729	0.014232
28	113	0.0155813	0.0592073	0.0207937	0.0581391	0.0121577	0.0229876	0.0317821	0.0178893	0.0121577	0.0167222	0.0270165	0.0111732	0.029346	0.0111732	0.0265875	0.00659223	0.0192904	0.014311
29	121	0.0164082	0.0592725	0.0219144	0.0606148	0.0126224	0.0235674	0.0323567	0.0182731	0.0126224	0.0192128	0.0290534	0.0115665	0.0314762	0.0115665	0.0284492	0.00707529	0.0192091	0.0142147
30	125	0.0173017	0.0589609	0.0228315	0.0631167	0.0130263	0.023974	0.0329157	0.0186414	0.0130263	0.0215147	0.0306897	0.0119129	0.0328652	0.0119129	0.0301947	0.00743721	0.0192621	0.0138911
31	125	0.0182432	0.0583576	0.0234999	0.0655453	0.0133437	0.0241051	0.0334187	0.0189754	0.0133437	0.0235588	0.0318969	0.012219	0.033653	0.012219	0.0318391	0.00768768	0.019461	0.0133615
32	121	0.0192187	0.0575406	0.02395	0.0677233	0.0135677	0.0239529	0.0338179	0.0192505	0.0135677	0.0252442	0.0326666	0.0124814	0.0340436	0.0124814	0.033316	0.00784053	0.0197995	0.0126946
33	115	0.0202004	0.0565929	0.0242248	0.0695768	0.013709	0.0235713	0.0340968	0.0194531	0.013709	0.0264807	0.0330504	0.0126704	0.0342573	0.0126704	0.0344906	0.00790946	0.0202322	0.0119683
34	109	0.0211414	0.0555865	0.0243405	0.0710955	0.0137802	0.0230548	0.0342574	0.019578	0.0137802	0.0272002	0.0330965	0.0127359	0.0344553	0.0127359	0.0352244	0.00790375	0.0207102	0.0112649
35	102	0.0219887	0.054575	0.0242987	0.0722816	0.0137871	0.0225105	0.0343088	0.0196208	0.0137871	0.0273681	0.0328214	0.0126441	0.0346899	0.0126441	0.0354206	0.00781701	0.0211825	0.0106495
36	96	0.0226865	0.0535794	0.024101	0.0731304	0.0137024	0.0219899	0.0342243	0.019578	0.0137024	0.027002	0.0322292	0.0123817	0.0348822	0.0123817	0.0350262	0.0076373	0.0215875	0.010165
37	89	0.0231963	0.0526087	0.0237454	0.0735971	0.0135262	0.0215299	0.0340032	0.0194452	0.0135262	0.0261342	0.031362	0.0119588	0.0348703	0.0119588	0.0340266	0.00737977	0.0219036	0.00983421
38	80	0.023472	0.0516637	0.0232266	0.0736542	0.01326	0.0211498	0.0336848	0.0192551	0.01326	0.0248325	0.030291	0.0114079	0.0344775	0.0114079	0.0324545	0.00708232	0.022134	0.00964925
39	70	0.0234685	0.0507165	0.0225395	0.0732961	0.0129263	0.0208675	0.033314	0.0190395	0.0129263	0.0232274	0.029069	0.0107832	0.0335373	0.0107832	0.0304115	0.00677822	0.02226	0.00958689
40	77	0.0231756	0.0497203	0.0216956	0.0725084	0.012552	0.0206689	0.0328833	0.0188077	0.012552	0.0214491	0.027752	0.0101498	0.0319266	0.0101498	0.0280103	0.00649203	0.0222561	0.0096118
41	77	0.0225897	0.0486351	0.0207175	0.0713005	0.012173	0.0205321	0.0323949	0.0185592	0.012173	0.0195997	0.0263895	0.00955584	0.029618	0.00955584	0.0253413	0.00624932	0.0221356	0.00968779
42	75	0.0217233	0.0474397	0.019633	0.0697293	0.0118117	0.0204228	0.031865	0.0182995	0.0118117	0.01777	0.0250131	0.00902935	0.0266915	0.00902935	0.0225012	0.00605621	0.0219503	0.00978733
43	72	0.0206224	0.046135	0.0184722	0.0678884	0.0115081	0.0203157	0.0313156	0.0180177	0.0115081	0.0160411	0.023643	0.00858837	0.0232837	0.00858837	0.0195951	0.00588861	0.0217144	0.00987338
44	68	0.0193278	0.0447385	0.0172642	0.0658637	0.0112447	0.0201498	0.0307124	0.0176948	0.0112447	0.0144704	0.0222737	0.00824438	0.01956	0.00824438	0.0167295	0.00571576	0.0214173	0.00991453
45	64	0.0178883	0.0432806	0.0160509	0.0636798	0.0109955	0.0198781	0.0300372	0.017317	0.0109955	0.0130834	0.0208964	0.00797138	0.0157125	0.00797138	0.0140098	0.00548379	0.0210729	0.00991515
46	60	0.0163754	0.0417961	0.0148854	0.06135	0.0107319	0.0195011	0.0293251	0.0169064	0.0107319	0.0119177	0.0195381	0.0077306	0.0119533	0.0077306	0.0115592	0.0051511	0.0206874	0.00989059
47	56	0.014861	0.0403146	0.0138035	0.0589086	0.0104394	0.0190592	0.0286296	0.0164946	0.0104394	0.0110219	0.0182534	0.00751516	0.00850287	0.00751516	0.00953734	0.0047476	0.0202378	0.00985153
48	52	0.0134101	0.038862	0.012818	0.05642	0.0101277	0.0186045	0.0279626	0.016088	0.0101277	0.0104032	0.0171183	0.00733333	0.00565811	0.00733333	0.00811154	0.00435595	0.0196929	0.0098165
49	49	0.0120627	0.0374531	0.0119367	0.0539748	0.00981495	0.0181968	0.0273236	0.0156955	0.00981495	0.0100312	0.0162105	0.00718251	0.00403779	0.00718251	0.00735364	0.00407188	0.019052	0.00979534
50	46	0.0108538	0.0361085	0.0111654	0.0516515	0.00952932	0.0178846	0.026737	0.0153353	0.00952932	0.00984045	0.0155629	0.00704413	0.00424438	0.00704413	0.00714647	0.00393989	0.0183598	0.00979328
51	44	0.00983029	0.0348521	0.0104845	0.0494897	0.00928538	0.0176932	0.0262118	0.0150077	0.00928538	0.00972553	0.0151457	0.00688228	0.00545831	0.00688228	0.0072386	0.00393232	0.0176558	0.00981665
52	42	0.0090227	0.0337106	0.00986307	0.0475268	0.00908283	0.0176099	0.025731	0.0147027	0.00908283	0.00960567	0.0148636	0.00673945	0.00671306	0.00673945	0.00745316	0.00401385	0.0169645	0.00985421
53	40	0.00842182	0.0327216	0.00927833	0.0458589	0.00892845	0.0175908	0.0252808	0.0144177	0.00892845	0.00953017	0.0145136	0.00660258	0.00753854	0.00660258	0.00738088	0.00396974	0.0163458	0.00989047
54	38	0.00795488	0.0318611	0.00875384	0.0446256	0.0088066	0.0176029	0.0248702	0.0141688	0.0088066	0.00974631	0.0137826	0.00661752	0.00750464	0.00661752	0.00687139	0.0036985	0.0158549	0.00994181
55	29	0.00755338	0.0311202	0.0082926	0.0438508	0.00867811	0.0176331	0.0245028	0.0139651	0.00867811	0.00998598	0.0124471	0.00667876	0.00640621	0.00667876	0.00613586	0.00330222	0.0155197	0.0100118
56	36	0.00718101	0.0305369	0.00793016	0.0434398	0.00852377	0.0176829	0.0241948	0.0138124	0.00852377	0.0103069	0.0110046	0.00684685	0.00470452	0.00684685	0.00551825	0.00299862	0.0153157	0.0101482
57	36	0.00686588	0.0301323	0.00768002	0.0432365	0.00834366	0.0177983	0.0239755	0.0137221	0.00834366	0.0104955	0.0098704	0.00692263	0.00346572	0.00692263	0.00514562	0.00289947	0.0152239	0.0103433
58	36	0.00664807	0.0298828	0.0075919	0.0430898	0.00817389	0.0180474	0.0238851	0.0137075	0.00817389	0.010555	0.00948026	0.00688827	0.00350618	0.00688827	0.0051206	0.00300432	0.015184	0.0105816
59	34	0.00658087	0.029749	0.00764569	0.0428563	0.00804266	0.0184824	0.0239375	0.0137618	0.00804266	0.010315	0.00992603	0.00661084	0.00401784	0.00661084	0.00538669	0.00318028	0.0151264	0.0108255
60	32	0.00667701	0.0296575	0.00779874	0.0423933	0.00794891	0.0191222	0.0241211	0.013874	0.00794891	0.00992912	0.0111937	0.00620878	0.00435326	0.00620878	0.00592884	0.00338751	0.0149811	0.0110605
61	36	0.00696369	0.0295263	0.00798796	0.0416688	0.00789889	0.0199228	0.0244056	0.0140234	0.00789889	0.00958395	0.0129131	0.00572281	0.00533507	0.00572281	0.006376	0.00351355	0.014726	0.0112538
62	37	0.00741307	0.0292408	0.00821815	0.0408519	0.00790954	0.0207628	0.024768	0.0141862	0.00790954	0.00989258	0.0146145	0.00549119	0.00781893	0.00549119	0.00639641	0.00344557	0.0143635	0.0114116
63	34	0.00795556	0.0287136	0.00845559	0.0400037	0.00795137	0.0215098	0.0251621	0.0143234	0.00795137	0.010535	0.0156227	0.00547119	0.0107629	0.00547119	0.00602533	0.00321171	0.0139379	0.0115307
64	34	0.00849894	0.0279926	0.00868158	0.0391941	0.00798801	0.0220733	0.0255678	0.0144186	0.00798801	0.0111687	0.0160094	0.00561398	0.012959	0.00561398	0.00548202	0.00290976	0.0134692	0.011691
65	37	0.00895471	0.0271504	0.0088907	0.0383676	0.00800785	0.0224376	0.0259901	0.0144809	0.00800785	0.0114884	0.0160317	0.00576371	0.013872	0.00576371	0.00496061	0.00261053	0.0129849	0.0119552
66	38	0.00923012	0.0262505	0.0091128	0.0375133	0.00801948	0.0226203	0.0264382	0.0145308	0.00801948	0.0113904	0.0159902	0.00580359	0.0133197	0.00580359	0.0046233	0.00241136	0.0125031	0.012367
67	38	0.00927448	0.0253426	0.00937692	0.036605	0.00803834	0.0226642	0.0269045	0.0145887	0.00803834	0.0109389	0.0161054	0.00570025	0.0115033	0.00570025	0.00455775	0.00238581	0.0120372	0.0129344
68	39	0.00909403	0.0244624	0.00965497	0.035656	0.00807702	0.0226207	0.0273509	0.0146724	0.00807702	0.0102902	0.0164504	0.00548734	0.00893741	0.00548734	0.00475567	0.00254128	0.0115906	0.0136261
69	39	0.00875261	0.0236218	0.00986658	0.0346476	0.00814187	0.0225303	0.0276761	0.0147652	0.00814187	0.009622	0.0169559	0.00522671	0.00630254	0.00522671	0.0051186	0.00280742	0.0111615	0.0143946
70	38	0.00836506	0.0228227	0.00993493	0.0336616	0.0082553	0.0223769	0.0277851	0.0148257	0.0082553	0.00905231	0.0174688	0.00498935	0.00422868	0.00498935	0.00552898	0.00308515	0.0107556	0.0151891
71	38	0.00802144	0.0220487	0.00977458	0.0326252	0.00843148	0.0221091	0.0276356	0.0148115	0.00843148	0.00857571	0.0178293	0.00480179	0.00308335	0.00480179	0.00590212	0.00330849	0.0104088	0.0159398
72	37	0.00780843	0.0213076	0.00930701	0.0314921	0.00865827	0.021677	0.0272479	0.0147036	0.00865827	0.00811432	0.0179468	0.00464312	0.00273119	0.00464312	0.00620901	0.0034593	0.0101589	0.0166053
73	36	0.0078096	0.0205985	0.0085277	0.0302224	0.0089154	0.0210992	0.0266663	0.0144919	0.0089154	0.00762394	0.0178524	0.00447794	0.00296212	0.00447794	0.00649938	0.00357072	0.0100192	0.0171827
74	35	0.00802694	0.0198927	0.00749265	0.028808	0.00916496	0.0204972	0.0259619	0.0141811	0.00916496	0.00716407	0.0176715	0.00427502	0.00391445	0.00427502	0.00684424	0.00370401	0.00997179	0.0176915
75	34	0.00837807	0.0191493	0.00628575	0.0272832	0.009362	0.0200628	0.0252372	0.0138065	0.009362	0.00685052	0.0175782	0.00401868	0.00545798	0.00401868	0.00728882	0.00390914	0.00997623	0.0181489
76	34	0.00874381	0.0183274	0.00499751	0.0256903	0.00947343	0.0199959	0.0245765	0.0134193	0.00947343	0.00676255	0.0177579	0.00371817	0.00719698	0.00371817	0.00785141	0.00420652	0.0100065	0.0185492
77	34	0.00901789	0.0173646	0.00369757	0.0240907	0.00949803	0.0204366	0.023997	0.0130486	0.00949803	0.00690704	0.0183236	0.00340324	0.00880388	0.00340324	0.00851472	0.00458304	0.0100532	0.0188991
78	34	0.00917382	0.0161849	0.00248171	0.0226158	0.00946526	0.0213803	0.0234858	0.0127033	0.00946526	0.0072429	0.0192719	0.00310861	0.0100946	0.00310861	0.00922542	0.004999	0.0100871	0.0192212
79	34	0.00922603	0.0147515	0.00171094	0.0214451	0.00940652	0.0226491	0.023052	0.0123886	0.00940652	0.00771227	0.020517	0.00285989	0.011013	0.00285989	0.00991109	0.00540371	0.0100874	0.0195036
80	34	0.00918727	0.0130978	0.00212626	0.0207334	0.00935935	0.0239622	0.0227179	0.0121125	0.00935935	0.0082636	0.0219445	0.00268526	0.011606	0.00268526	0.0105088	0.00575652	0.0100579	0.0197071
81	34	0.00910423	0.0113077	0.00336891	0.0205358	0.00938064	0.0250329	0.0225022	0.0118702	0.00938064	0.00884612	0.0234569	0.00261763	0.0119936	0.00261763	0.0109842	0.00604256	0.0100123	0.0198138
82	34	0.00901535	0.00948422	0.00485654	0.0208072	0.00950801	0.0256594	0.0224193	0.0116296	0.00950801	0.00941233	0.0249852	0.00267822	0.0123337	0.00267822	0.0113348	0.00627103	0.00997337	0.0198354
83	33	0.00890386	0.00773751	0.00642471	0.0214464	0.00973459	0.025797	0.0224784	0.0113582	0.00973459	0.0099354	0.026483	0.00286161	0.0127567	0.00286161	0.0115747	0.00645614	0.00993685	0.0197826
84	33	0.00873891	0.0061744	0.00801493	0.0223213	0.0100515	0.0255705	0.0227227	0.0110689	0.0100515	0.0104133	0.0279365	0.00314071	0.0133265	0.00314071	0.011726	0.00661641	0.00987228	0.0196557
85	32	0.00849868	0.00489828	0.00958225	0.0233155	0.0103553	0.0252588	0.0231119	0.0107497	0.0103553	0.010865	0.0293541	0.00348337	0.0140524	0.00348337	0.0118321	0.00678292	0.00979253	0.0194668
86	32	0.00817736	0.0040484	0.0110985	0.0243487	0.0106051	0.0251544	0.0236302	0.010448	0.0106051	0.0113139	0.0307416	0.00386757	0.0148936	0.00386757	0.0119266	0.00697021	0.00972228	0.0192387
87	32	0.0077696	0.0037984	0.012527	0.0253436	0.0107481	0.0255236	0.0242456	0.0101918	0.0107481	0.0117839	0.0320932	0.00427052	0.0157772	0.00427052	0.0120157	0.00717479	0.00965337	0.018968
88	32	0.0072809	0.00415646	0.0138153	0.0262419	0.0107153	0.0265168	0.0248603	0.00997601	0.0107153	0.012291	0.033404	0.00465866	0.0166351	0.00465866	0.0121067	0.00740523	0.00957285	0.0186217
89	32	0.00676396	0.00489468	0.0149129	0.0270109	0.0104071	0.0281379	0.0253129	0.00973462	0.0104071	0.012844	0.034683	0.00501254	0.0174228	0.00501254	0.0121973	0.00765321	0.00947026	0.01818
90	32	0.00628748	0.00575679	0.0157878	0.02764	0.0100627	0.0301112	0.0257449	0.00958637	0.0100627	0.0134089	0.0359144	0.0053222	0.0181074	0.0053222	0.0122638	0.00789142	0.00934754	0.017645
91	32	0.00587573	0.00657213	0.0164149	0.028121	0.00972435	0.0321393	0.0260979	0.00951569	0.00972435	0.0139443	0.0370623	0.00556988	0.0186716	0.00556988	0.0122963	0.00810644	0.00920509	0.0170327
92	31	0.0055315	0.00723029	0.0167846	0.0284457	0.00951547	0.0338918	0.0264117	0.00956207	0.00951547	0.0144184	0.0380732	0.00573651	0.0190978	0.00573651	0.0122767	0.00827085	0.00903752	0.0163702
93	29	0.00524871	0.00766759	0.016894	0.0285942	0.00940635	0.0351696	0.026607	0.00968249	0.00940635	0.0148043	0.0388845	0.0058131	0.0193856	0.0058131	0.0121911	0.00836661	0.00885704	0.0156852
94	27	0.00501559	0.00785747	0.0167406	0.0285744	0.00944866	0.0358117	0.0267018	0.00989683	0.00944866	0.0150615	0.0394268	0.00580507	0.0195366	0.00580507	0.0120357	0.00838946	0.00868867	0.0150064
95	30	0.00481784	0.00778485	0.0163207	0.0283875	0.0096047	0.0357971	0.0266634	0.0101815	0.0096047	0.0151507	0.0396633	0.00572844	0.0195503	0.00572844	0.0118047	0.00833848	0.00854676	0.0143647
96	31	0.00464322	0.00742755	0.0156586	0.0280176	0.00984123	0.0351782	0.0264882	0.0105298	0.00984123	0.0150489	0.0395993	0.00559111	0.0194325	0.00559111	0.0115085	0.00823298	0.00843509	0.0137777
97	31	0.00449207	0.00679387	0.014779	0.027471	0.00992596	0.034156	0.0260174	0.0107956	0.00992596	0.0147726	0.0392745	0.00540339	0.0191993	0.00540339	0.0111683	0.00809466	0.0083545	0.0132565
98	31	0.00437237	0.00589933	0.0137302	0.0267966	0.00993533	0.0328388	0.0254107	0.0110413	0.00993533	0.0143524	0.0387352	0.00517659	0.0188656	0.00517659	0.010789	0.00793028	0.00831134	0.0127902
99	31	0.00429976	0.0047671	0.0125736	0.0260491	0.00990043	0.0313602	0.0247677	0.0113025	0.00990043	0.013824	0.0380441	0.004916	0.0184539	0.004916	0.0103803	0.0077586	0.00830081	0.012354
100	30	0.00431655	0.00346252	0.0113708	0.025296	0.00982413	0.0298403	0.024157	0.0115819	0.00982413	0.0132211	0.0372725	0.00462138	0.0179744	0.00462138	0.00994662	0.00758653	0.00831123	0.0119363
101	29	0.00447652	0.00216557	0.0101883	0.024572	0.00971289	0.0283774	0.0236523	0.0118759	0.00971289	0.0125761	0.0364576	0.00429969	0.0174387	0.00429969	0.009479	0.00740363	0.00834309	0.0115285
102	29	0.00481886	0.00159143	0.0090741	0.0238674	0.00955921	0.0270493	0.0233014	0.0121753	0.00955921	0.0119141	0.0355905	0.00396191	0.0168721	0.00396191	0.00897506	0.00721503	0.00839479	0.0111154
103	29	0.00535747	0.00260816	0.0080576	0.023173	0.00936198	0.0258926	0.0231327	0.0124788	0.00936198	0.0112441	0.0346597	0.00361255	0.0162924	0.00361255	0.00843861	0.00702356	0.00847044	0.0106926
104	28	0.00607083	0.00432872	0.00720112	0.0224742	0.0091461	0.0249161	0.0231878	0.0127948	0.0091461	0.010572	0.0336735	0.00325649	0.0157122	0.00325649	0.00787834	0.00681675	0.00858651	0.0102603
105	28	0.00691224	0.00627983	0.00650887	0.0217376	0.00881333	0.0240039	0.0231215	0.012977	0.00881333	0.00989791	0.0326516	0.00290866	0.015133	0.00290866	0.00729795	0.00657906	0.00875499	0.00982297
106	27	0.00781115	0.00826522	0.00573724	0.0208823	0.00856079	0.0229181	0.0229271	0.0130929	0.00856079	0.00922106	0.03163	0.00258368	0.0145574	0.00258368	0.00670101	0.00631103	0.0089726	0.00939954
107	27	0.00874844	0.0101838	0.00493961	0.0197901	0.00834108	0.0214683	0.022536	0.0129894	0.00834108	0.00854227	0.0306317	0.00227728	0.0139707	0.00227728	0.00609308	0.00602132	0.00925316	0.00897908
108	26	0.00965087	0.0119834	0.00437222	0.0186327	0.00829983	0.0200658	0.0222229	0.0129167	0.00829983	0.00794802	0.0296878	0.00199675	0.0133889	0.00199675	0.00550549	0.00572835	0.00956422	0.00859848
109	26	0.010453	0.0136374	0.00454956	0.0176149	0.00832142	0.0189245	0.0220203	0.0128456	0.00832142	0.00749737	0.0287985	0.00175148	0.0128249	0.00175148	0.00496356	0.00545196	0.00987269	0.00828202
110	25	0.0110874	0.0151579	0.00531865	0.0169895	0.00841401	0.0182712	0.0220986	0.0128975	0.00841401	0.00721323	0.0279444	0.00156038	0.0123091	0.00156038	0.00449855	0.00522317	0.010133	0.00805935
111	25	0.0115634	0.0166134	0.00627231	0.016866	0.00851513	0.01809	0.0224645	0.0130325	0.00851513	0.00706516	0.027083	0.00143478	0.011856	0.00143478	0.00413683	0.00505832	0.0103412	0.00791392
112	26	0.0119172	0.0180855	0.00703474	0.0173534	0.00873452	0.0184445	0.0232833	0.0133799	0.00873452	0.00700169	0.0261643	0.00139159	0.011485	0.00139159	0.00390383	0.00494989	0.0105165	0.00782132
113	26	0.0121849	0.019645	0.00754252	0.018387	0.00890343	0.0191138	0.0241417	0.0137008	0.00890343	0.00696129	0.0251522	0.00144135	0.0111888	0.00144135	0.00379267	0.00486446	0.0106993	0.00773133
114	27	0.0123384	0.0212563	0.00760661	0.0197914	0.00911441	0.0198734	0.0247826	0.0139714	0.00911441	0.0069011	0.0240572	0.00157645	0.0109481	0.00157645	0.00379152	0.00476672	0.010889	0.00763333
115	27	0.0124605	0.0228612	0.00745466	0.0211159	0.00929969	0.0203052	0.0249932	0.0139856	0.00929969	0.00678525	0.0229228	0.00178048	0.0106871	0.00178048	0.00387684	0.00462297	0.0111081	0.00749473
116	26	0.0126179	0.0244209	0.00733479	0.0222172	0.00952293	0.0205187	0.0248793	0.0138439	0.00952293	0.00661052	0.0218073	0.00203733	0.0103441	0.00203733	0.00403268	0.00442416	0.0113647	0.00732764
117	25	0.0128246	0.0258814	0.00747981	0.0230756	0.00975449	0.02056	0.0245749	0.0136238	0.00975449	0.00638069	0.0207704	0.00232571	0.00986999	0.00232571	0.00424279	0.00417432	0.011654	0.00715638
118	24	0.0130444	0.0271935	0.00794184	0.0237948	0.00992579	0.0203869	0.0242209	0.0133931	0.00992579	0.00609764	0.0198643	0.00259043	0.00922159	0.00259043	0.00448513	0.00389879	0.0119517	0.00702043
119	27	0.013232	0.0283508	0.00858544	0.0245191	0.0100281	0.0199731	0.0239783	0.0132353	0.0100281	0.00579122	0.0191109	0.00280502	0.00838823	0.00280502	0.00475758	0.00362822	0.0122354	0.00695476
120	28	0.0133637	0.0293612	0.00920975	0.0253593	0.0100981	0.0193674	0.02397	0.0132177	0.0100981	0.00550274	0.0184923	0.00301085	0.00742223	0.00301085	0.00508161	0.00339349	0.0124895	0.00697937
121	29	0.0134385	0.0302427	0.00966476	0.0263673	0.0101605	0.0186503	0.0242244	0.0133542	0.0101605	0.00525595	0.0179732	0.00323283	0.00642755	0.00323283	0.00542959	0.00322042	0.0127122	0.00710644
122	30	0.013462	0.0310364	0.00990512	0.0275208	0.010226	0.0179128	0.0246772	0.0136081	0.010226	0.0050419	0.0175314	0.00344787	0.00552611	0.00344787	0.00572907	0.00312308	0.0129071	0.0073275
123	31	0.01345	0.0317874	0.00999206	0.0287373	0.0102906	0.0172257	0.0252202	0.0139203	0.0102906	0.00483919	0.0171484	0.00365418	0.00479265	0.00365418	0.00594387	0.00310987	0.0130772	0.00762005
124	32	0.0134298	0.0325462	0.0100553	0.0299223	0.010348	0.0166096	0.0257613	0.0142363	0.010348	0.00464358	0.016801	0.00389899	0.00422525	0.00389899	0.0060853	0.00317376	0.0132379	0.00795617
125	33	0.0134445	0.033343	0.0102106	0.0310031	0.010414	0.0160536	0.0262491	0.014522	0.010414	0.00443657	0.0164985	0.00421944	0.0037634	0.00421944	0.00617648	0.00329082	0.0134073	0.0082933
126	34	0.0135345	0.0341783	0.0105005	0.0319596	0.010507	0.0155147	0.0266773	0.0147679	0.010507	0.00416365	0.0162604	0.0046012	0.00330431	0.0046012	0.00625844	0.00343348	0.013595	0.00860289
127	35	0.0136999	0.0350501	0.0109078	0.032834	0.0106429	0.014944	0.0270661	0.0149795	0.0106429	0.00377797	0.0161008	0.0050096	0.00280186	0.0050096	0.00644219	0.00358976	0.0137907	0.00889054
128	35	0.0138891	0.0359382	0.0113979	0.0336833	0.0108379	0.0143429	0.0274466	0.015174	0.0108379	0.00330327	0.0160182	0.00544354	0.00260005	0.00544354	0.00689396	0.00379076	0.0139745	0.00917174
129	37	0.0140364	0.036796	0.0119359	0.034566	0.011097	0.0137614	0.0278456	0.0153725	0.011097	0.00284209	0.0159822	0.00588829	0.00354073	0.00588829	0.00769103	0.00406927	0.0141266	0.00946581
130	39	0.0140818	0.0375861	0.0124947	0.0355425	0.0114119	0.0132427	0.0282687	0.015585	0.0114119	0.00255514	0.0159744	0.00628906	0.00566415	0.00628906	0.00874548	0.00442545	0.0142339	0.0097958
131	41	0.0139673	0.0382718	0.0130556	0.0366317	0.0117595	0.0127798	0.0287025	0.0158093	0.0117595	0.00258765	0.0159899	0.00659209	0.0083987	0.00659209	0.0098997	0.00482416	0.0143085	0.010165
132	44	0.0136658	0.0388184	0.0135939	0.0378117	0.0121014	0.0123172	0.0291169	0.0160288	0.0121014	0.00295863	0.0160305	0.00678878	0.0112838	0.00678878	0.0110173	0.00521682	0.0143771	0.0105452
133	47	0.0132037	0.0392117	0.0140777	0.0390556	0.0124107	0.0118096	0.0294688	0.0162174	0.0124107	0.00355431	0.0161164	0.00691245	0.0139209	0.00691245	0.0119869	0.00556783	0.0144593	0.0108759
134	50	0.0126615	0.0394436	0.0144714	0.0403392	0.0126701	0.0112494	0.0297295	0.0163575	0.0126701	0.00425622	0.016249	0.00699848	0.0159492	0.00699848	0.0127542	0.00584106	0.014571	0.0110996
135	52	0.0121447	0.0395266	0.0147312	0.041624	0.0128596	0.0106544	0.0298878	0.0164411	0.0128596	0.00498093	0.0164039	0.0070702	0.017127	0.0070702	0.0133372	0.00598768	0.0147188	0.0111924
136	53	0.0117329	0.0394951	0.0148201	0.0428549	0.0129691	0.010066	0.0299294	0.0164572	0.0129691	0.00565625	0.0165582	0.00713835	0.0173845	0.00713835	0.0137762	0.00597798	0.014895	0.0111547
137	53	0.0114607	0.0393887	0.0147339	0.0439797	0.0130036	0.00953591	0.0298496	0.0164009	0.0130036	0.00624312	0.0166726	0.00721867	0.0168599	0.00721867	0.0141087	0.00581482	0.0150801	0.0110081
138	52	0.0113258	0.0392456	0.0145027	0.0449894	0.0129911	0.00909352	0.0296555	0.0162782	0.0129911	0.00673122	0.0167115	0.00732967	0.0158777	0.00732967	0.0143572	0.00554068	0.0152325	0.0107929
139	51	0.0112827	0.0390752	0.0141849	0.0459011	0.0129614	0.0087336	0.0293651	0.0161027	0.0129614	0.00712683	0.0166581	0.00746735	0.0148221	0.00746735	0.0145469	0.0052325	0.015322	0.0105527
140	50	0.0112707	0.0388607	0.0138331	0.0467098	0.0129275	0.00844232	0.0290082	0.0158922	0.0129275	0.00740985	0.0165123	0.00758894	0.0140052	0.00758894	0.014691	0.00496367	0.01535	0.0103165
141	49	0.0112554	0.0385932	0.0134816	0.0474161	0.0128977	0.00821381	0.0286168	0.0156631	0.0128977	0.00754724	0.0162966	0.00765145	0.0135824	0.00765145	0.0147697	0.00477766	0.0153142	0.0100968
142	47	0.0112323	0.0382725	0.0131583	0.0480356	0.0128732	0.00803799	0.0282156	0.0154276	0.0128732	0.0075459	0.0160308	0.00763891	0.0135435	0.00763891	0.0147586	0.00468791	0.0152084	0.00990258
143	46	0.0112157	0.0379112	0.0128765	0.0485672	0.0128403	0.00789622	0.0278209	0.0151951	0.0128403	0.00741996	0.0157272	0.00755045	0.01378	0.00755045	0.0146397	0.0046892	0.0150428	0.00973267
144	44	0.0112273	0.037535	0.0126315	0.0489963	0.0127865	0.0077846	0.0274398	0.0149681	0.0127865	0.00718294	0.0154127	0.00740426	0.0141432	0.00740426	0.0144215	0.00475776	0.0148374	0.00957428
145	39	0.0112862	0.0371706	0.0124166	0.0493127	0.0127133	0.00772404	0.0270667	0.0147402	0.0127133	0.00687633	0.0151129	0.00722632	0.014463	0.00722632	0.0141073	0.00485545	0.0146109	0.00941885
146	41	0.0114035	0.0368502	0.0122193	0.0495177	0.0126294	0.00772856	0.0266992	0.0145102	0.0126294	0.00655032	0.0148358	0.00703648	0.0145811	0.00703648	0.013675	0.00493591	0.0143807	0.00925084
147	43	0.0115768	0.0365961	0.0120298	0.0496313	0.0125423	0.00779819	0.02634	0.0142834	0.0125423	0.00624577	0.0145936	0.00686011	0.0143722	0.00686011	0.0131414	0.00496809	0.0141607	0.00904915
148	44	0.0117874	0.0364072	0.0118433	0.049688	0.0124553	0.00793321	0.0259966	0.0140676	0.0124553	0.00597747	0.0143999	0.00672554	0.0137672	0.00672554	0.0125343	0.00495553	0.0139606	0.00880648
149	45	0.012011	0.0362653	0.0116491	0.0497154	0.0123755	0.00812605	0.02567	0.0138655	0.0123755	0.00575366	0.0142513	0.00662834	0.0127695	0.00662834	0.0118366	0.00489808	0.0137827	0.00852913
150	45	0.012242	0.0361588	0.0114378	0.0497327	0.0123087	0.00835495	0.0253543	0.0136758	0.0123087	0.00557577	0.0141309	0.00653682	0.0114578	0.00653682	0.0110359	0.00477627	0.0136177	0.00823555
151	44	0.012476	0.03608	0.0112099	0.0497387	0.0122374	0.00855634	0.0250526	0.0135006	0.0122374	0.00540893	0.0140379	0.00642425	0.00997584	0.00642425	0.0101548	0.00458577	0.0134577	0.00794881
152	44	0.0126986	0.0360105	0.0109815	0.0497189	0.0121444	0.0086787	0.0247764	0.0133447	0.0121444	0.0052203	0.0139957	0.00627865	0.0084718	0.00627865	0.00924172	0.00434424	0.0133046	0.00768856
153	43	0.0129059	0.0359376	0.0107649	0.0496749	0.0120461	0.00876674	0.0245397	0.0132141	0.0120461	0.00499845	0.014017	0.00609392	0.00706047	0.00609392	0.00834468	0.00407233	0.0131533	0.00747356
154	43	0.0130982	0.0358566	0.0105569	0.0496043	0.0119658	0.00886142	0.0243376	0.0131047	0.0119658	0.00473621	0.0140941	0.00585671	0.00583082	0.00585671	0.00748676	0.00378841	0.0129933	0.00730708
155	42	0.0132691	0.0357503	0.010358	0.0494942	0.0118988	0.00895309	0.0241613	0.0130108	0.0118988	0.00444188	0.0142231	0.00557452	0.00483642	0.00557452	0.00670976	0.00350362	0.0128229	0.00717541
156	42	0.0134095	0.0356066	0.010178	0.0493598	0.0118356	0.00905408	0.0240131	0.0129331	0.0118356	0.00413245	0.0144098	0.00528473	0.00409143	0.00528473	0.00607018	0.00323516	0.0126435	0.00707109
157	41	0.0135061	0.0354141	0.0100258	0.0492146	0.0117781	0.00918301	0.0238802	0.0128652	0.0117781	0.00381531	0.0146324	0.00502308	0.00359894	0.00502308	0.00558818	0.00301576	0.0124596	0.00699699
158	40	0.0135568	0.0351499	0.0099027	0.0490445	0.0117269	0.00934627	0.0237359	0.0127932	0.0117269	0.00350181	0.0148358	0.0048153	0.00335559	0.0048153	0.00525494	0.00286874	0.0122704	0.00695389
159	39	0.0135775	0.0348128	0.00979803	0.0488418	0.0116732	0.00951376	0.0235637	0.0127082	0.0116732	0.00318482	0.0149725	0.00467067	0.00332239	0.00467067	0.00505246	0.00280016	0.0120687	0.00694169
160	39	0.0135688	0.0343997	0.00969624	0.0485965	0.0116009	0.00962624	0.0233633	0.0126101	0.0116009	0.00282695	0.0150332	0.00457266	0.00340795	0.00457266	0.00495525	0.00280423	0.0118557	0.00696867
161	38	0.0135223	0.033914	0.00957823	0.0483067	0.0115082	0.00969782	0.0231504	0.0125073	0.0115082	0.00241832	0.0150212	0.00451498	0.00353728	0.00451498	0.00494239	0.00287407	0.0116323	0.00704776
162	37	0.013445	0.0333987	0.00942396	0.047988	0.0114067	0.00976912	0.02294	0.0124067	0.0114067	0.00196593	0.014933	0.0044881	0.00368411	0.0044881	0.00498389	0.00300006	0.0113968	0.00718293
163	37	0.0133477	0.0328947	0.00922399	0.0476506	0.0112934	0.00982457	0.0227351	0.0123083	0.0112934	0.0014683	0.014784	0.00445585	0.00385866	0.00445585	0.00502403	0.0031559	0.0111528	0.00736526
164	36	0.0132446	0.0324445	0.00897633	0.0473191	0.0111525	0.00985832	0.0225461	0.0122171	0.0111525	0.000965038	0.0145981	0.00443618	0.00410785	0.00443618	0.00506448	0.0033159	0.0109086	0.00758064
165	36	0.0131408	0.0320855	0.00869494	0.0470546	0.010993	0.00989565	0.0223911	0.0121433	0.010993	0.000646375	0.0143092	0.00443528	0.00457226	0.00443528	0.00499483	0.00342609	0.0106899	0.00783044
166	34	0.0130392	0.0318305	0.00841346	0.0469047	0.0108315	0.00995621	0.0222876	0.0120972	0.0108315	0.000826986	0.0138433	0.00451686	0.00535251	0.00451686	0.00486074	0.00350029	0.0105327	0.0081243
167	31	0.012944	0.0316543	0.00817321	0.0469277	0.0106725	0.01005	0.0222446	0.0120858	0.0106725	0.00139513	0.0131187	0.0045944	0.00624166	0.0045944	0.00477549	0.00360614	0.0104681	0.00846089
168	35	0.0128692	0.0315501	0.00802571	0.0471117	0.0105255	0.0101992	0.0222686	0.0121157	0.0105255	0.00208742	0.012481	0.00466084	0.00716837	0.00466084	0.00472976	0.00372185	0.0105077	0.00884613
169	37	0.0128316	0.0314771	0.00799924	0.0473827	0.0103801	0.0104359	0.0223933	0.0122064	0.0103801	0.00259068	0.0121711	0.00468509	0.0080032	0.00468509	0.00465812	0.00383698	0.0106427	0.00928171
170	37	0.0128754	0.031417	0.00811726	0.0476345	0.0102231	0.0107973	0.0226613	0.0123785	0.0102231	0.0026707	0.0124656	0.0046896	0.00846264	0.0046896	0.00452605	0.00392805	0.0108522	0.00976731
171	37	0.0130256	0.0313302	0.00840223	0.0477898	0.0100623	0.0113113	0.0230925	0.0126399	0.0100623	0.00221554	0.0133817	0.00460377	0.00826146	0.00460377	0.00433438	0.0039686	0.0111061	0.0102952
172	34	0.0133023	0.0312004	0.008818	0.0477709	0.00990202	0.0119908	0.0236715	0.0129789	0.00990202	0.00134987	0.0148748	0.00444135	0.00722495	0.00444135	0.00422265	0.00389163	0.0113589	0.0108387
173	30	0.0136815	0.0309969	0.00931158	0.0476022	0.00978568	0.0128318	0.0243462	0.0133624	0.00978568	0.00111444	0.0166153	0.00426843	0.00570834	0.00426843	0.00415681	0.00373724	0.0115691	0.0113785
174	32	0.0141181	0.0307173	0.00983477	0.0473526	0.00975891	0.0137818	0.0250359	0.0137399	0.00975891	0.00238247	0.0182992	0.0043154	0.00490652	0.0043154	0.0039814	0.00353748	0.0117162	0.0119117
175	36	0.0145479	0.0303557	0.0103306	0.0471168	0.00980526	0.0147271	0.0256736	0.0140702	0.00980526	0.00370379	0.0194985	0.00455103	0.00564619	0.00455103	0.00367631	0.00337765	0.0118003	0.0124456
176	40	0.0149128	0.0299505	0.0107627	0.0469542	0.00988307	0.0155502	0.0262283	0.0143352	0.00988307	0.00466961	0.0202174	0.00482618	0.00676385	0.00482618	0.00329337	0.00329254	0.0118361	0.0130086
177	42	0.0151659	0.0295469	0.0111491	0.046874	0.00994978	0.0161706	0.0266982	0.0145377	0.00994978	0.00523795	0.0205781	0.00504511	0.00732546	0.00504511	0.00297616	0.00333016	0.0118409	0.0136318
178	43	0.0152978	0.0291955	0.0115527	0.0468424	0.00996302	0.0165565	0.027118	0.0147016	0.00996302	0.00544387	0.0207911	0.00517168	0.00722937	0.00517168	0.00288914	0.00353228	0.0118414	0.0143346
179	44	0.0153137	0.0289253	0.0120391	0.0468326	0.00990014	0.0167367	0.0275501	0.0148661	0.00990014	0.00548463	0.0210324	0.00521944	0.00682686	0.00521944	0.00303923	0.00387654	0.0118566	0.0151366
180	46	0.0152403	0.0287484	0.0126158	0.0468042	0.00974662	0.0167887	0.0280384	0.015063	0.00974662	0.00553168	0.0213748	0.00520441	0.00663597	0.00520441	0.0033294	0.00428926	0.0118887	0.0160233
181	47	0.0151136	0.0286565	0.0132516	0.0467333	0.00952068	0.0168316	0.0285834	0.0153035	0.00952068	0.00569133	0.0217955	0.00514989	0.00698394	0.00514989	0.00364404	0.0046944	0.0119339	0.0169357
182	47	0.0149695	0.0286292	0.0138938	0.0466107	0.00927598	0.016986	0.02914	0.0155715	0.00927598	0.00598331	0.022204	0.00509972	0.00770917	0.00509972	0.00390581	0.00503907	0.0119953	0.0177901
183	47	0.0148314	0.0286427	0.0144745	0.046405	0.0090606	0.0173227	0.0296236	0.0158257	0.0090606	0.00629845	0.02251	0.00508873	0.00840911	0.00508873	0.00409135	0.00529907	0.0120836	0.0185177
184	46	0.0147069	0.0286729	0.014924	0.0460905	0.00891529	0.0178514	0.0299565	0.0160257	0.00891529	0.0064774	0.0226813	0.00511344	0.00881265	0.00511344	0.00419766	0.00547694	0.0122109	0.0190893
185	43	0.0145944	0.0286953	0.0152113	0.0456507	0.00887221	0.018516	0.0301109	0.0161526	0.00887221	0.00644043	0.0227206	0.00515671	0.00888305	0.00515671	0.00423529	0.00558973	0.012376	0.0195087
186	33	0.0144891	0.0286915	0.0153631	0.0450727	0.00893914	0.0192076	0.0300875	0.0162019	0.00893914	0.00620869	0.0226416	0.0051962	0.00874323	0.0051962	0.00422313	0.00565454	0.0125711	0.0197963
187	42	0.0143927	0.0286786	0.0154202	0.0443651	0.00909255	0.0197793	0.0299091	0.0161819	0.00909255	0.00586288	0.0224773	0.00520476	0.00854767	0.00520476	0.00417867	0.00568316	0.0127882	0.0199994
188	43	0.0142893	0.0286669	0.0154241	0.0435354	0.00930232	0.0200957	0.0296067	0.0161049	0.00930232	0.00548069	0.0222845	0.00516954	0.00840887	0.00516954	0.00412526	0.00569286	0.0130066	0.020172
189	43	0.0141451	0.0286122	0.0154125	0.0425699	0.00953161	0.0200847	0.0292188	0.0159907	0.00953161	0.00510366	0.0221105	0.00509694	0.00838271	0.00509694	0.00408002	0.00570186	0.0131954	0.0203499
190	43	0.0139483	0.0284736	0.015386	0.0414322	0.00972308	0.0197479	0.0288027	0.0158701	0.00972308	0.00473546	0.0219495	0.00499558	0.00848055	0.00499558	0.00404993	0.00571355	0.0133345	0.0205483
191	43	0.0137147	0.0282438	0.0153301	0.0400812	0.00982442	0.0191695	0.0283899	0.0157548	0.00982442	0.00434932	0.0217658	0.00487063	0.00869038	0.00487063	0.00404002	0.00572381	0.0134209	0.0207671
192	42	0.0134625	0.0279205	0.0152446	0.0385095	0.00980689	0.0185105	0.0279571	0.0156195	0.00980689	0.0039265	0.0215625	0.00472937	0.00897613	0.00472937	0.00403986	0.005731	0.0134607	0.0209975
193	39	0.0131961	0.0274869	0.0151324	0.0367301	0.00967522	0.0179643	0.0274845	0.0154417	0.00967522	0.00348526	0.0213723	0.00457948	0.00927356	0.00457948	0.00402807	0.00572993	0.01346	0.0212232
194	32	0.0129333	0.0269313	0.0149883	0.0347715	0.00946037	0.0176777	0.0269885	0.0152258	0.00946037	0.00305417	0.0212206	0.00442431	0.00952631	0.00442431	0.00399272	0.00570532	0.0134245	0.0214118
195	36	0.0127137	0.0262727	0.0147993	0.0326846	0.00919808	0.0176919	0.0264845	0.0149761	0.00919808	0.00265604	0.021131	0.0042625	0.00970241	0.0042625	0.00392944	0.0056385	0.0133609	0.0215393
196	37	0.0125625	0.0255519	0.0145514	0.0305378	0.00894159	0.0179517	0.0259816	0.0146949	0.00894159	0.00231723	0.0211161	0.00409587	0.00979425	0.00409587	0.00382926	0.00552379	0.013273	0.0215991
197	37	0.0124874	0.024793	0.0142402	0.0284141	0.00875987	0.0183628	0.0254899	0.0143906	0.00875987	0.00205169	0.0211652	0.0039367	0.00982982	0.0039367	0.0036944	0.0053706	0.0131596	0.0215854
198	36	0.0124912	0.0240146	0.0138623	0.0263791	0.00869829	0.0188507	0.0250129	0.0140745	0.00869829	0.00184373	0.0212576	0.00379532	0.00985856	0.00379532	0.00355428	0.00518939	0.0130262	0.0215019
199	35	0.0125654	0.023254	0.0134103	0.0244768	0.00875723	0.0193822	0.0245515	0.0137588	0.00875723	0.00165376	0.0213708	0.00366909	0.00991387	0.00366909	0.00343166	0.00499152	0.0128805	0.0213641
200	33	0.0126866	0.0225451	0.0128841	0.0227479	0.00890575	0.0199304	0.0241043	0.0134513	0.00890575	0.00145647	0.0214843	0.00355299	0.0100061	0.00355299	0.00331563	0.00479683	0.0127185	0.0211913
201	32	0.0128118	0.0218976	0.0122942	0.0212032	0.00910666	0.0204258	0.0236686	0.0131582	0.00910666	0.00124917	0.0215922	0.00344591	0.0101415	0.00344591	0.00318631	0.00461807	0.0125359	0.020995
202	31	0.0128952	0.0212946	0.0116545	0.0198409	0.00932238	0.0207443	0.0232575	0.0128952	0.00932238	0.00102278	0.0217085	0.00335238	0.0103215	0.00335238	0.00303903	0.00445018	0.0123349	0.0207717
203	31	0.0129118	0.0207069	0.0109782	0.0186742	0.00950787	0.0207751	0.0228919	0.0126781	0.00950787	0.000791667	0.0218465	0.00328291	0.0105455	0.00328291	0.00288582	0.00427838	0.0121162	0.0205097
204	31	0.0128475	0.0201022	0.0102737	0.0177044	0.0096194	0.0205027	0.0225801	0.0125109	0.0096194	0.000658721	0.0219953	0.00324935	0.010817	0.00324935	0.00274585	0.00408892	0.0118748	0.0202023
205	31	0.0126935	0.019465	0.00955965	0.016927	0.00964055	0.020012	0.0223285	0.0123933	0.00964055	0.000785964	0.0221493	0.00325766	0.0111399	0.00325766	0.00264422	0.00387429	0.0116051	0.0198477
206	31	0.0124523	0.01879	0.00886847	0.0163461	0.00959125	0.0194574	0.0221451	0.0123225	0.00959125	0.00116093	0.0223277	0.00330898	0.0115147	0.00330898	0.00262019	0.00363214	0.0113109	0.0194421
207	30	0.012148	0.0180811	0.00822084	0.0159653	0.00949548	0.0190126	0.0220205	0.0122888	0.00949548	0.00164871	0.0225393	0.00339924	0.0119246	0.00339924	0.00269853	0.00337224	0.0110028	0.0189812
208	29	0.0118223	0.0173592	0.00761469	0.0157797	0.00936621	0.0187785	0.021924	0.0122701	0.00936621	0.00217977	0.0227787	0.00351299	0.0123412	0.00351299	0.00284711	0.00311928	0.0106908	0.0184691
209	29	0.0115081	0.0166548	0.00703764	0.0157562	0.00922987	0.0187299	0.0218288	0.0122414	0.00922987	0.00271938	0.0230611	0.00363308	0.0127483	0.00363308	0.0030139	0.00289069	0.0103871	0.0179199
210	28	0.0112246	0.0159969	0.00648471	0.0158489	0.00913038	0.0187486	0.02173	0.0121947	0.00913038	0.00323039	0.0234159	0.00375086	0.0131262	0.00375086	0.00317643	0.00268819	0.0101009	0.017351
211	27	0.0109846	0.0154021	0.00596002	0.0160351	0.00909238	0.018702	0.0216318	0.012128	0.00909238	0.00369502	0.0238411	0.00386467	0.0134498	0.00386467	0.00332445	0.00251538	0.00983776	0.0167721
212	26	0.0107921	0.0148862	0.0054726	0.0162977	0.00909289	0.0185085	0.0215178	0.0120254	0.00909289	0.00410511	0.0242978	0.00397268	0.0137101	0.00397268	0.00345512	0.00237745	0.0096072	0.0161845
213	24	0.0106405	0.0144717	0.0050526	0.0166078	0.0091023	0.018165	0.021369	0.0118817	0.0091023	0.00445385	0.0247577	0.00407301	0.013911	0.00407301	0.00357243	0.00227122	0.00941846	0.0155987
214	22	0.0105035	0.0141604	0.00474717	0.0169503	0.00911723	0.0177306	0.0212014	0.0117243	0.00911723	0.00474372	0.0252144	0.0041641	0.014062	0.0041641	0.00367821	0.00219129	0.00927778	0.0150234
215	16	0.0103551	0.0139347	0.00459316	0.0173298	0.00914305	0.0172898	0.0210495	0.0115908	0.00914305	0.00497835	0.0256536	0.00424322	0.0141718	0.00424322	0.00377697	0.00213783	0.0091839	0.0144596
216	22	0.0101888	0.0137981	0.00460678	0.0177505	0.00918253	0.0169182	0.0209491	0.0115123	0.00918253	0.00516902	0.0260514	0.00431023	0.0142532	0.00431023	0.00385776	0.00210495	0.0091329	0.0139154
217	23	0.0100045	0.0137697	0.00477252	0.0181938	0.0092222	0.0166578	0.0209282	0.0115047	0.0092222	0.0053311	0.0263796	0.00436454	0.0143162	0.00436454	0.00389532	0.00207476	0.00912707	0.0134059
218	24	0.00981761	0.0138672	0.00507392	0.0186292	0.00925234	0.0165339	0.0210024	0.0115744	0.00925234	0.0054546	0.0266045	0.00439979	0.0143497	0.00439979	0.00388813	0.00203757	0.00916271	0.0129508
219	25	0.00965825	0.0141111	0.00551062	0.0190467	0.009286	0.0165444	0.0211909	0.0117341	0.009286	0.00552024	0.0266941	0.00440861	0.0143382	0.00440861	0.00385032	0.00199603	0.00923266	0.0125662
220	25	0.00954973	0.0145163	0.00604868	0.0194406	0.00931039	0.0166522	0.0214893	0.0119644	0.00931039	0.0055318	0.0266266	0.00438363	0.0142692	0.00438363	0.00378601	0.00194763	0.00933988	0.0122516
221	26	0.00951493	0.0151044	0.00663223	0.0197823	0.00926803	0.0168031	0.0218475	0.012213	0.00926803	0.00550028	0.0263983	0.00432004	0.0141384	0.00432004	0.00369611	0.00188744	0.00950402	0.0119954
222	27	0.00958937	0.0158982	0.00724777	0.0200525	0.00920461	0.0169265	0.0222397	0.0124865	0.00920461	0.00542263	0.0260172	0.00421815	0.0139524	0.00421815	0.00358059	0.00181109	0.00974929	0.0117733
223	27	0.00979318	0.0168852	0.0078693	0.0202667	0.00909356	0.0169309	0.0226434	0.0127751	0.00909356	0.00530595	0.0255072	0.00407966	0.0137198	0.00407966	0.00344346	0.00171427	0.0100794	0.0115464
224	28	0.0101514	0.0180517	0.00847935	0.0204826	0.00896988	0.0167561	0.0230746	0.0130765	0.00896988	0.00516681	0.0249033	0.00390634	0.013457	0.00390634	0.00329216	0.00159375	0.0104849	0.0112821
225	28	0.0106843	0.0193916	0.00903259	0.0207463	0.00887111	0.0163825	0.0235463	0.0133663	0.00887111	0.00502483	0.0242457	0.00370111	0.0131812	0.00370111	0.0031336	0.0014468	0.0109573	0.0109623
226	28	0.011412	0.0208806	0.00949454	0.0210861	0.00879137	0.0158248	0.0237653	0.0135728	0.00879137	0.00488857	0.0235574	0.00347399	0.0128931	0.00347399	0.00298256	0.00127241	0.0114928	0.0105823
227	28	0.0122821	0.0224342	0.00971583	0.0214549	0.00880505	0.0149292	0.0238292	0.0136954	0.00880505	0.00476256	0.0228747	0.0032484	0.0126139	0.0032484	0.00286681	0.00108238	0.0120787	0.0101753
228	28	0.0132417	0.0240026	0.00995184	0.0217971	0.00895049	0.0139402	0.0238388	0.0137296	0.00895049	0.00463936	0.0222234	0.00302884	0.0123643	0.00302884	0.00279971	0.000894801	0.0127032	0.00977538
229	28	0.0141689	0.0255442	0.0103257	0.0223658	0.00908731	0.0130557	0.0238187	0.0137146	0.00908731	0.00456417	0.021599	0.00283013	0.0121654	0.00283013	0.00278147	0.000745707	0.01333	0.00944504
230	28	0.0149589	0.027014	0.0108938	0.0232184	0.00922375	0.0124941	0.023804	0.0136764	0.00922375	0.00456032	0.0209862	0.00268038	0.0120104	0.00268038	0.00279387	0.000662693	0.0139293	0.00921672
231	27	0.0155176	0.02838	0.0114535	0.0243888	0.00934885	0.0122608	0.023921	0.0136803	0.00934885	0.00464479	0.0203673	0.00259952	0.0118837	0.00259952	0.00280139	0.000655497	0.0144708	0.00910136
232	27	0.0158314	0.0296768	0.0118495	0.0257728	0.00947596	0.0123785	0.0242035	0.0137333	0.00947596	0.00479372	0.0197178	0.00257197	0.0117607	0.00257197	0.00277259	0.000710014	0.0149651	0.00905596
233	27	0.015926	0.030948	0.0119282	0.0273072	0.00963227	0.0127929	0.024657	0.013838	0.00963227	0.00497776	0.019024	0.00257612	0.011625	0.00257612	0.00271879	0.000805393	0.0154214	0.00904399
234	27	0.0158816	0.0322214	0.0117148	0.0288491	0.00979083	0.0134777	0.0249468	0.0138796	0.00979083	0.00516723	0.0183038	0.00261178	0.0114541	0.00261178	0.00269009	0.000910432	0.0158475	0.0090287
235	14	0.0157561	0.0334841	0.0111744	0.0302849	0.00994046	0.0142042	0.024923	0.0137972	0.00994046	0.00535418	0.0175848	0.00269183	0.0112364	0.00269183	0.00272403	0.000994244	0.0162447	0.00900626
236	29	0.0156647	0.0347516	0.0105609	0.031415	0.0101462	0.0148584	0.0246597	0.0135822	0.0101462	0.00549665	0.0168901	0.00281413	0.0109514	0.00281413	0.00282067	0.00104131	0.0166388	0.00895798
237	31	0.0156757	0.0360459	0.0101401	0.0323846	0.0103486	0.0153146	0.0242	0.0132827	0.0103486	0.00557924	0.0162272	0.00297993	0.0105892	0.00297993	0.00297546	0.00107896	0.0170407	0.00889832
238	33	0.0157726	0.0373233	0.0100549	0.0333198	0.0105042	0.0154996	0.0236576	0.0129577	0.0105042	0.0056009	0.0156134	0.00319834	0.0101166	0.00319834	0.00319172	0.00116555	0.017442	0.0088588
239	34	0.0158908	0.0385052	0.0102583	0.0343176	0.0106052	0.0153637	0.023185	0.0126842	0.0106052	0.00557994	0.0150658	0.00346156	0.00951094	0.00346156	0.00345559	0.00136078	0.0178151	0.00888183
240	35	0.0159707	0.0395575	0.0105689	0.0354494	0.0106706	0.0148917	0.0229053	0.0125242	0.0106706	0.00554615	0.0145889	0.00373565	0.00880048	0.00373565	0.00372123	0.00166329	0.0181383	0.00899521
241	37	0.0159773	0.0404788	0.0108073	0.0367249	0.010709	0.0141101	0.0228609	0.0124964	0.010709	0.00550002	0.0141696	0.00399077	0.00803739	0.00399077	0.00394286	0.00201889	0.0183941	0.00921135
242	38	0.015903	0.0412661	0.010896	0.0380774	0.0107417	0.0131227	0.0230219	0.012583	0.0107417	0.0054058	0.0138033	0.00422574	0.00727312	0.00422574	0.00411353	0.00238039	0.0185626	0.00953776
243	39	0.0157625	0.0419206	0.0108712	0.0393903	0.0107862	0.0120854	0.0233106	0.0127406	0.0107862	0.00524436	0.0135033	0.00446281	0.0065639	0.00446281	0.00426688	0.00272848	0.0186332	0.0099619
244	41	0.0155784	0.0424518	0.0108344	0.0405492	0.0108351	0.0111343	0.0236398	0.0129199	0.0108351	0.00501373	0.0132745	0.00473441	0.00597927	0.00473441	0.00447409	0.00306228	0.018616	0.0104431
245	42	0.0153659	0.0428741	0.0108828	0.041485	0.0108867	0.0103441	0.0239444	0.013084	0.0108867	0.00468442	0.0131215	0.00507301	0.00561839	0.00507301	0.00487898	0.00338696	0.0185344	0.0109416
246	43	0.0151318	0.0431936	0.0110731	0.0421686	0.0109631	0.00972094	0.0242016	0.0132191	0.0109631	0.00422595	0.0130646	0.00549384	0.00562818	0.00549384	0.00567826	0.00372301	0.0184106	0.0114297
247	44	0.0148711	0.0434024	0.0114173	0.0426185	0.0110901	0.00923585	0.0244247	0.0133314	0.0110901	0.00367957	0.0131289	0.00597969	0.00621453	0.00597969	0.00696816	0.00409653	0.0182658	0.011891
248	45	0.0145705	0.0434973	0.0118781	0.0429219	0.0112738	0.0088738	0.0246447	0.0134382	0.0112738	0.00318116	0.0133376	0.00648523	0.00752706	0.00648523	0.00864533	0.00451548	0.0181069	0.0123295
249	47	0.0142157	0.0434748	0.0124021	0.0431955	0.0115008	0.00862575	0.0248936	0.0135592	0.0115008	0.00292235	0.0136854	0.00693802	0.00951086	0.00693802	0.0104773	0.00495614	0.0179244	0.0127312
250	49	0.0137948	0.0433145	0.0129427	0.0435345	0.0117551	0.00844499	0.0251805	0.0137024	0.0117551	0.00302671	0.014124	0.00727053	0.0119412	0.00727053	0.012211	0.00539171	0.0177182	0.01306
251	51	0.0133119	0.0429983	0.0134506	0.0439918	0.0120128	0.00824172	0.025486	0.0138596	0.0120128	0.0034458	0.0145987	0.00745764	0.0144983	0.00745764	0.0136237	0.00581695	0.0175056	0.0133204
252	53	0.012782	0.0425096	0.0138739	0.0445689	0.0122369	0.0079359	0.0257791	0.0140146	0.0122369	0.00403119	0.01506	0.00750319	0.0168153	0.00750319	0.0145504	0.00620643	0.0173197	0.0135093
253	54	0.0122404	0.0418429	0.0141592	0.0452201	0.0123989	0.00750215	0.0260203	0.0141458	0.0123989	0.00464232	0.0154563	0.00743684	0.0185083	0.00743684	0.0149326	0.00650112	0.017197	0.0135996
254	55	0.0117554	0.0410296	0.0142738	0.0458643	0.0124916	0.00697063	0.0261642	0.0142282	0.0124916	0.00520521	0.0157524	0.00730872	0.0192657	0.00730872	0.014834	0.00664955	0.0171527	0.0136023
255	54	0.0113803	0.0401194	0.0142065	0.0464078	0.0125193	0.0064022	0.026178	0.0142438	0.0125193	0.00569489	0.0159201	0.00717285	0.018949	0.00717285	0.0143913	0.00661576	0.0171891	0.0135366
256	52	0.0111217	0.0391732	0.0139477	0.046776	0.0124838	0.00584767	0.0260456	0.0141836	0.0124838	0.00610394	0.0159299	0.00707697	0.0176366	0.00707697	0.0137635	0.00639258	0.0172999	0.0134061
257	49	0.010945	0.038244	0.0135089	0.0469275	0.0123882	0.00534107	0.0257735	0.014051	0.0123882	0.00640987	0.0157836	0.0070332	0.0156358	0.0070332	0.0130888	0.00602339	0.0174592	0.0132051
258	46	0.0107948	0.0373518	0.0129472	0.0468556	0.0122522	0.00490643	0.0253823	0.013858	0.0122522	0.00658569	0.0155084	0.0070363	0.0134136	0.0070363	0.0124661	0.00557611	0.0176269	0.0129389
259	44	0.0106172	0.0364922	0.0123337	0.0465836	0.0120965	0.00454433	0.0249029	0.0136211	0.0120965	0.00662308	0.015133	0.00707567	0.011446	0.00707567	0.0119237	0.00513597	0.0177635	0.0126606
260	41	0.0103612	0.0356351	0.0117242	0.0461518	0.0119221	0.00423865	0.0243873	0.0133682	0.0119221	0.00652582	0.0146958	0.00710128	0.0100307	0.00710128	0.0114232	0.00477144	0.0178404	0.0124276
261	38	0.0100032	0.0347477	0.0111596	0.0455949	0.0117283	0.00400311	0.0238842	0.0131237	0.0117283	0.0062987	0.0142526	0.00704535	0.00917259	0.00704535	0.0109295	0.00449969	0.0178494	0.0122626
262	36	0.0095749	0.0338251	0.0106681	0.044938	0.0115241	0.00387304	0.0234241	0.0129005	0.0115241	0.00597715	0.0138629	0.00687435	0.00869711	0.00687435	0.0104161	0.00432405	0.0177803	0.0121898
263	31	0.00914539	0.0328849	0.01026	0.0442168	0.011324	0.00385748	0.0230255	0.0127053	0.011324	0.00563941	0.0135716	0.0066001	0.00845083	0.0066001	0.00985322	0.00423058	0.0176126	0.0122229
264	32	0.00877943	0.0319598	0.00991954	0.0434587	0.0111354	0.00393525	0.0226872	0.0125348	0.0111354	0.00535038	0.0133895	0.00626092	0.00831254	0.00626092	0.00923323	0.00416695	0.0173544	0.01233
265	34	0.00851735	0.0310834	0.00961833	0.0426624	0.0109493	0.00406118	0.0223921	0.0123777	0.0109493	0.00514806	0.0133047	0.00589495	0.0080775	0.00589495	0.00856874	0.00407993	0.0170431	0.0124429
266	35	0.00838868	0.0302802	0.00932819	0.0418166	0.010762	0.00420538	0.0221125	0.0122185	0.010762	0.00506151	0.0132931	0.00553942	0.00747395	0.00553942	0.00788032	0.00392812	0.0167151	0.0125141
267	34	0.0084247	0.0295666	0.00902712	0.0409207	0.010578	0.00436911	0.0218107	0.0120409	0.010578	0.00510596	0.0133103	0.00522939	0.0063019	0.00522939	0.00718732	0.00368586	0.016388	0.0125403
268	34	0.00864733	0.0289375	0.00871042	0.0399841	0.0103978	0.00454875	0.0214737	0.0118449	0.0103978	0.00527514	0.0133057	0.00497183	0.00455629	0.00497183	0.00650662	0.0033641	0.0160517	0.0125124
269	34	0.0090555	0.028378	0.00839625	0.0390189	0.0102218	0.00474669	0.0211191	0.0116436	0.0102218	0.00554848	0.0132431	0.00475104	0.00264341	0.00475104	0.0058965	0.0030083	0.0157026	0.0124163
270	33	0.00962033	0.0278806	0.00811479	0.0380363	0.0100437	0.0049844	0.0207654	0.0114445	0.0100437	0.00589829	0.0131214	0.00453972	0.00256725	0.00453972	0.00545289	0.0027265	0.0153647	0.0122558
271	32	0.0103075	0.0274375	0.00788591	0.0370576	0.00986229	0.00526136	0.020435	0.0112551	0.00986229	0.00628437	0.0129733	0.00430147	0.00489414	0.00430147	0.00527744	0.0027077	0.0150358	0.0120401
272	31	0.0110896	0.0270508	0.00771484	0.0361137	0.00969045	0.00555386	0.0201429	0.0110837	0.00969045	0.00665262	0.0128638	0.00401211	0.00765405	0.00401211	0.00543513	0.00312638	0.0146913	0.0117746
273	30	0.0119435	0.0267277	0.00760578	0.0352186	0.00953544	0.00584027	0.0198913	0.0109332	0.00953544	0.00696038	0.0128751	0.0036778	0.0102945	0.0036778	0.00589887	0.00397288	0.0143346	0.0114592
274	30	0.0128453	0.0264627	0.00755754	0.0343613	0.00939883	0.006109	0.0196899	0.0108048	0.00939883	0.00717941	0.0130726	0.00332153	0.0126439	0.00332153	0.00655945	0.00508702	0.013984	0.0111059
275	29	0.0137698	0.0262319	0.00755683	0.0335324	0.00927867	0.00636262	0.0195353	0.0106946	0.00927867	0.00727857	0.013489	0.00295699	0.0146532	0.00295699	0.00730076	0.00630724	0.013656	0.0107427
276	29	0.0147056	0.0260049	0.00759618	0.032731	0.00917074	0.00660609	0.0193943	0.0105905	0.00917074	0.00723484	0.0141149	0.00258118	0.0163181	0.00258118	0.0080416	0.00750399	0.0133589	0.0103849
277	28	0.0156394	0.0257586	0.00766932	0.0319626	0.00907681	0.00683573	0.0192527	0.0104889	0.00907681	0.00705441	0.014881	0.0021795	0.0176553	0.0021795	0.00871791	0.00856096	0.0130918	0.0100316
278	28	0.0165406	0.0254857	0.00775827	0.0312445	0.00899103	0.00704135	0.0191177	0.0103918	0.00899103	0.00677216	0.0156738	0.00174277	0.0186932	0.00174277	0.00929159	0.00940386	0.0128631	0.00968237
279	27	0.0173658	0.0252043	0.00783391	0.030604	0.00889456	0.00722323	0.0189837	0.0102935	0.00889456	0.00642633	0.0163763	0.00127428	0.0194666	0.00127428	0.00974474	0.0100033	0.012695	0.00934734
280	26	0.0180767	0.0249494	0.00786574	0.0300696	0.00878119	0.00739592	0.018841	0.0101884	0.00878119	0.00607414	0.0168747	0.000846135	0.0200225	0.000846135	0.0100907	0.0103744	0.0126046	0.00903493
281	25	0.0186151	0.0247161	0.00783761	0.0296814	0.00865689	0.00757083	0.0186833	0.0100767	0.00865689	0.00596773	0.0169867	0.000647353	0.020384	0.000647353	0.0101149	0.0105085	0.012592	0.0087542
282	23	0.0189043	0.0244749	0.00773848	0.0294652	0.0085215	0.00774368	0.0185331	0.00996939	0.0085215	0.00644481	0.0165993	0.000845131	0.0203436	0.000845131	0.00967791	0.010527	0.0126452	0.00854995
283	23	0.0188811	0.0241857	0.00755728	0.029423	0.00836909	0.00791446	0.0184391	0.00988602	0.00836909	0.00726091	0.015585	0.00130967	0.0194648	0.00130967	0.00893417	0.010521	0.012764	0.00847635
284	24	0.0186283	0.0238769	0.00736844	0.0294565	0.00820805	0.00809663	0.0184267	0.00984101	0.00820805	0.00814749	0.0145115	0.00187192	0.0179204	0.00187192	0.00823859	0.0104242	0.012948	0.00855058
285	25	0.0182738	0.0235493	0.00726643	0.0294427	0.0080593	0.00831578	0.0185023	0.00984329	0.0080593	0.00869526	0.0137332	0.00238382	0.0162166	0.00238382	0.00778448	0.0103427	0.0131996	0.00873228
286	24	0.0179892	0.0232162	0.0073454	0.0292665	0.00795529	0.00859649	0.0186981	0.00991472	0.00795529	0.00870942	0.0136581	0.002711	0.014937	0.002711	0.0076999	0.0103695	0.0134891	0.00896973
287	23	0.0179062	0.0228713	0.0076464	0.028874	0.00790942	0.00898423	0.0190257	0.0100672	0.00790942	0.00805888	0.0143396	0.00272918	0.0146277	0.00272918	0.0079744	0.0105515	0.0137797	0.00920202
288	19	0.0181072	0.0225417	0.00815051	0.0282125	0.0079183	0.0095328	0.0194548	0.0102858	0.0079183	0.00689944	0.0158214	0.00239944	0.0157092	0.00239944	0.00858009	0.0108474	0.0140444	0.00938529
289	22	0.0185508	0.0221971	0.00878208	0.0273059	0.00797405	0.0102646	0.0199368	0.0105391	0.00797405	0.00553975	0.0177035	0.00181623	0.0182866	0.00181623	0.00922125	0.011149	0.0142759	0.00949185
290	22	0.0190785	0.0217779	0.00946738	0.0262463	0.00805883	0.0111189	0.0204419	0.0108039	0.00805883	0.00480404	0.0195852	0.00127397	0.0215994	0.00127397	0.00949082	0.0113708	0.0144535	0.00956211
291	22	0.0194816	0.0212515	0.010104	0.0251938	0.00813885	0.0119857	0.0209581	0.0110709	0.00813885	0.00485761	0.0207651	0.000933237	0.0243663	0.000933237	0.00925053	0.0115389	0.0145899	0.00965742
292	25	0.0196304	0.0206751	0.0106684	0.0242502	0.0081843	0.0127793	0.0214833	0.0113465	0.0081843	0.00534819	0.0212517	0.000784181	0.0256382	0.000784181	0.00868338	0.0114322	0.0147088	0.00984889
293	25	0.0194824	0.0201127	0.0111836	0.0234415	0.00817532	0.0134734	0.022011	0.0116416	0.00817532	0.00578786	0.0212643	0.000862884	0.0252609	0.000862884	0.00798468	0.0110505	0.014836	0.0101638
294	25	0.0190571	0.0196081	0.011705	0.0227557	0.00813601	0.0140987	0.0225561	0.0119762	0.00813601	0.0058753	0.0211609	0.00111545	0.0233355	0.00111545	0.00729887	0.0104928	0.0149624	0.0106229
295	25	0.0184489	0.0191951	0.0122675	0.022192	0.00811721	0.0146829	0.0231027	0.0123579	0.00811721	0.00553022	0.0212347	0.00142076	0.0204253	0.00142076	0.00673153	0.00987184	0.0150664	0.0112162
296	25	0.0177756	0.0188894	0.0128585	0.0217335	0.00814733	0.0152217	0.0235575	0.012754	0.00814733	0.00487585	0.0216	0.0017118	0.0172178	0.0017118	0.00633937	0.00926952	0.0151328	0.0119062
297	25	0.0171938	0.0187046	0.0134211	0.0213506	0.00823607	0.0156833	0.0238083	0.0131066	0.00823607	0.00419873	0.0221683	0.00191987	0.0145398	0.00191987	0.00612851	0.00876646	0.0151679	0.0126197
298	25	0.0168138	0.0186198	0.0138914	0.0210193	0.00840674	0.01601	0.0238268	0.0133911	0.00840674	0.00379768	0.0227572	0.00202806	0.0127134	0.00202806	0.00603309	0.00838303	0.0151726	0.0132827
299	25	0.0167015	0.0186138	0.0141956	0.0207067	0.00867511	0.0161181	0.0236463	0.0136112	0.00867511	0.00375194	0.0232035	0.00202769	0.0118461	0.00202769	0.00599554	0.00812354	0.0151386	0.0138307
300	24	0.0168497	0.0186557	0.0142872	0.020393	0.00900983	0.0159233	0.0233164	0.0137652	0.00900983	0.00386376	0.0234203	0.00192331	0.011826	0.00192331	0.00600771	0.00797406	0.015056	0.0142349
301	24	0.0171821	0.0187059	0.014172	0.0200522	0.00934091	0.015399	0.0229026	0.0138421	0.00934091	0.00394261	0.0234181	0.00174206	0.0124048	0.00174206	0.0060847	0.0079088	0.0149266	0.0145064
302	23	0.0175894	0.0187282	0.0138844	0.0196448	0.00959767	0.0146169	0.0224831	0.0138481	0.00959767	0.00392007	0.0232793	0.00152659	0.0132475	0.00152659	0.00623087	0.00789399	0.0147487	0.014692
303	24	0.0179606	0.0186857	0.013456	0.0191366	0.00973553	0.0137565	0.022114	0.01381	0.00973553	0.00379787	0.0231064	0.00132165	0.0140273	0.00132165	0.00643701	0.00790117	0.0145044	0.0148464
304	25	0.0182099	0.0185516	0.0129228	0.0184924	0.00974545	0.0130907	0.0217849	0.0137474	0.00974545	0.00360823	0.0229906	0.00117735	0.0145379	0.00117735	0.00668842	0.00791916	0.0141971	0.0150091
305	25	0.0182994	0.0183183	0.0123111	0.0176892	0.00962736	0.0128784	0.0214388	0.0136471	0.00962736	0.00338914	0.0229765	0.00114469	0.01472	0.00114469	0.00697093	0.00794838	0.0138568	0.0151987
306	26	0.0182225	0.0179803	0.0116248	0.0167442	0.00940822	0.0131843	0.0210511	0.0134977	0.00940822	0.00318412	0.0230549	0.00123054	0.014631	0.00123054	0.00725958	0.00798916	0.013513	0.0153885
307	26	0.0180028	0.0175404	0.0108671	0.0157125	0.00917063	0.0138117	0.0206558	0.0133153	0.00917063	0.00304248	0.0232084	0.00138435	0.014408	0.00138435	0.00752642	0.0080438	0.0131795	0.0155283
308	26	0.017702	0.0170257	0.0100523	0.0146947	0.00899607	0.0144671	0.0202953	0.0131058	0.00899607	0.00299458	0.0234249	0.00155655	0.0142031	0.00155655	0.00774993	0.00810587	0.0128561	0.0155882
309	26	0.0173822	0.0164738	0.00920209	0.0137928	0.00893883	0.0149739	0.0199901	0.0128536	0.00893883	0.00302982	0.0236917	0.00172503	0.0141304	0.00172503	0.00791238	0.0081673	0.0125504	0.0155561
310	26	0.0170822	0.0159198	0.00834842	0.0130593	0.00902497	0.0153471	0.019739	0.0125541	0.00902497	0.0031278	0.0239946	0.00187465	0.0142484	0.00187465	0.00800768	0.00823545	0.012274	0.0154361
311	26	0.0168085	0.0153979	0.00752137	0.0125379	0.00922646	0.015722	0.0195338	0.0122213	0.00922646	0.00326833	0.0243016	0.00199542	0.0145471	0.00199542	0.00803788	0.00831362	0.0120241	0.0152635
312	25	0.0165402	0.0149264	0.00674035	0.0122499	0.00949342	0.0161925	0.0193786	0.0119006	0.00949342	0.00342981	0.024581	0.00209231	0.0149664	0.00209231	0.0080114	0.00840026	0.0117904	0.015079
313	25	0.0162466	0.0145064	0.0060201	0.0121629	0.00978007	0.0166962	0.0192996	0.0116518	0.00978007	0.00361241	0.024815	0.00218392	0.0154272	0.00218392	0.00793947	0.00849928	0.011569	0.014914
314	25	0.0158828	0.0141351	0.00537769	0.0122135	0.010019	0.0170831	0.0193315	0.011503	0.010019	0.00380211	0.0249938	0.0022855	0.0158569	0.0022855	0.00783184	0.0086023	0.0113653	0.0147846
315	24	0.0154183	0.0138055	0.00483527	0.0123427	0.0101474	0.0172918	0.0195018	0.0114633	0.0101474	0.00398349	0.0251232	0.00239122	0.0162259	0.00239122	0.00769941	0.00869038	0.011187	0.0146752
316	24	0.0148611	0.0135163	0.00440473	0.0125393	0.0101354	0.0174372	0.0198156	0.0115303	0.0101354	0.00416996	0.0252219	0.00249351	0.0165447	0.00249351	0.00754768	0.00874589	0.0110213	0.014561
317	24	0.014243	0.0132875	0.00408383	0.012828	0.00999358	0.0177366	0.0202619	0.0116882	0.00999358	0.00437547	0.0252966	0.00259447	0.0168276	0.00259447	0.00737287	0.00876187	0.0108571	0.0144239
318	24	0.0136073	0.013148	0.00385614	0.0132252	0.0097736	0.0183383	0.020819	0.011914	0.0097736	0.00460312	0.0253365	0.00269191	0.017088	0.00269191	0.00717967	0.00875947	0.0107066	0.0142434
319	23	0.0130059	0.0131268	0.00370167	0.0137385	0.00952803	0.0192004	0.0214325	0.0121754	0.00952803	0.00485584	0.0253316	0.00277861	0.0173409	0.00277861	0.00697708	0.00875583	0.0105852	0.0140051
320	21	0.012486	0.013247	0.0036005	0.0143614	0.00929794	0.0201259	0.0220353	0.0124409	0.00929794	0.00511956	0.0252657	0.00283845	0.0175882	0.00283845	0.00676865	0.00874721	0.0105037	0.013697
321	22	0.0120826	0.0135191	0.00352997	0.0150555	0.00911507	0.0209105	0.0225927	0.0126951	0.00911507	0.00537304	0.0251283	0.0028564	0.0178109	0.0028564	0.00656351	0.0087466	0.0104684	0.0133015
322	24	0.0118314	0.0139434	0.00347861	0.0157455	0.00898098	0.021455	0.0230918	0.0129284	0.00898098	0.00560032	0.0249165	0.00283298	0.0179764	0.00283298	0.00636473	0.00876575	0.0104785	0.0128129
323	25	0.0117547	0.0145119	0.00346079	0.0163459	0.00886954	0.021794	0.0235398	0.0131324	0.00886954	0.00578107	0.024632	0.0027656	0.0180523	0.0027656	0.00616689	0.008789	0.0105357	0.0122388
324	25	0.0118564	0.0152197	0.00350235	0.0168294	0.00874261	0.0220606	0.0239586	0.0133039	0.00874261	0.00590785	0.0242852	0.00264994	0.0180359	0.00264994	0.00596925	0.00879854	0.0106419	0.0115973
325	26	0.0121358	0.0160704	0.00360726	0.0172394	0.00856591	0.0224073	0.0243784	0.0134528	0.00856591	0.00598419	0.0238799	0.00249741	0.0179507	0.00249741	0.00577488	0.00878734	0.0107894	0.010899
326	26	0.0125933	0.0170771	0.0037641	0.0176381	0.00832137	0.0229366	0.0248582	0.0136096	0.00832137	0.00601834	0.023415	0.00232485	0.0178066	0.00232485	0.0055814	0.00876005	0.0109855	0.0101728
327	26	0.0132176	0.0182624	0.00396119	0.0181056	0.00799822	0.0236767	0.0254467	0.0138125	0.00799822	0.00602018	0.0229012	0.00214463	0.0176086	0.00214463	0.00539531	0.00872736	0.0112459	0.00945547
328	27	0.0139784	0.0196389	0.00418917	0.018737	0.00759301	0.0245895	0.0261573	0.0140964	0.00759301	0.00599427	0.0223427	0.00195348	0.0173796	0.00195348	0.00521714	0.00868744	0.0115697	0.00875226
329	27	0.0148618	0.0212108	0.00444055	0.0196042	0.00715075	0.0256	0.0269975	0.0144995	0.00715075	0.00594965	0.021723	0.00173257	0.0171287	0.00173257	0.00504112	0.00863019	0.01196	0.0080762
330	28	0.0158558	0.0229881	0.00471116	0.0207252	0.00674856	0.026609	0.027966	0.0150432	0.00674856	0.00589009	0.0210277	0.00147156	0.0168334	0.00147156	0.00487048	0.00854899	0.0124237	0.00744269
331	29	0.0168975	0.0249439	0.00500798	0.022037	0.00642426	0.0274712	0.028719	0.0155428	0.00642426	0.00580553	0.0202661	0.00117171	0.0164876	0.00117171	0.00470125	0.00844579	0.0129501	0.00685553
332	30	0.0178783	0.0269752	0.00535877	0.0234028	0.00625012	0.0279779	0.0290396	0.0158603	0.00625012	0.00569769	0.0194961	0.000858119	0.0161088	0.000858119	0.00452442	0.00832036	0.0135149	0.00635202
333	30	0.0187544	0.028999	0.00613971	0.0246735	0.00633642	0.0277595	0.0288849	0.0159055	0.00633642	0.00555454	0.0187779	0.000620234	0.0156884	0.000620234	0.00431209	0.00815782	0.014101	0.00597364
334	30	0.0193845	0.0309115	0.00739328	0.0258214	0.0064042	0.0269553	0.0284525	0.0157617	0.0064042	0.00540879	0.0181517	0.000662229	0.0152429	0.000662229	0.00406304	0.00796536	0.0146647	0.0058087
335	30	0.0196837	0.0326838	0.00889763	0.0269406	0.00639644	0.0256089	0.0279158	0.0155127	0.00639644	0.00531486	0.0176009	0.000979719	0.0147763	0.000979719	0.00380533	0.00775848	0.0151764	0.00589659
336	29	0.0196415	0.0343362	0.0102085	0.0281363	0.00631755	0.0242262	0.0275061	0.0153055	0.00631755	0.00531964	0.0170614	0.00140134	0.0142873	0.00140134	0.00359433	0.00755602	0.0156053	0.00615623
337	21	0.0193558	0.0359199	0.0110356	0.0295207	0.00628496	0.0231723	0.0273701	0.0152342	0.00628496	0.00541383	0.0164546	0.00185847	0.0137802	0.00185847	0.00346963	0.00735513	0.0159496	0.00648082
338	31	0.018969	0.0374929	0.0112295	0.0311992	0.00629741	0.0228271	0.0276603	0.015418	0.00629741	0.0055618	0.0157432	0.00232738	0.0132645	0.00232738	0.00345324	0.00711554	0.0162366	0.0067991
339	34	0.0186076	0.0391143	0.0108507	0.0331674	0.00645104	0.0232	0.0281486	0.0157524	0.00645104	0.00570883	0.0149599	0.00279637	0.0127719	0.00279637	0.00354988	0.00679184	0.0165043	0.00700878
340	37	0.0183356	0.0407428	0.0100534	0.0352619	0.0067242	0.0242958	0.0285014	0.0160891	0.0067242	0.00583065	0.0141955	0.00324029	0.0123657	0.00324029	0.00371745	0.00633522	0.0167373	0.00706485
341	40	0.0182451	0.04228	0.00924498	0.0372008	0.00723457	0.0256776	0.0285262	0.0162677	0.00723457	0.00590867	0.0135581	0.00362869	0.0120245	0.00362869	0.00384017	0.00567502	0.0168875	0.00696968
342	43	0.0182767	0.0435964	0.00876744	0.0388097	0.0077539	0.027052	0.0282526	0.0162731	0.0077539	0.00594183	0.0130877	0.00395398	0.0116635	0.00395398	0.00380417	0.00477166	0.0169164	0.00682246
343	45	0.0182806	0.044599	0.00877368	0.040121	0.00811501	0.027748	0.0278161	0.0161524	0.00811501	0.00595418	0.0127526	0.00425238	0.0111668	0.00425238	0.00352952	0.0036383	0.0168048	0.00674369
344	47	0.0181315	0.0452523	0.00912971	0.0412399	0.00832959	0.0274544	0.0273864	0.0159746	0.00832959	0.0059805	0.0124977	0.00458167	0.0103902	0.00458167	0.00300038	0.00234953	0.0165589	0.00678962
345	48	0.0177264	0.0455581	0.00958829	0.0423242	0.00845667	0.0261585	0.0271246	0.0158082	0.00845667	0.00602235	0.0122644	0.00498867	0.00925123	0.00498867	0.00242303	0.0012331	0.0161939	0.00699414
346	49	0.0170226	0.045566	0.00993622	0.043517	0.00850765	0.0241017	0.0271027	0.0157157	0.00850765	0.00605895	0.0120155	0.00550165	0.00784374	0.00550165	0.00254409	0.00156857	0.0157428	0.00738758
347	49	0.0160534	0.045352	0.01008	0.0448462	0.00850302	0.0217222	0.0272982	0.0157176	0.00850302	0.00609044	0.0117517	0.00608859	0.00658748	0.00608859	0.0038789	0.00286582	0.01526	0.00796257
348	50	0.0149371	0.0449899	0.0100789	0.046208	0.00850257	0.0195598	0.0276264	0.0157948	0.00850257	0.00614364	0.0115153	0.00664062	0.00638681	0.00664062	0.0058531	0.00414207	0.0148121	0.00865544
349	51	0.0138477	0.0445167	0.0100871	0.0474486	0.00855454	0.0179786	0.0279805	0.0159111	0.00855454	0.00626776	0.0113778	0.00704351	0.0079069	0.00704351	0.00793683	0.00521565	0.0144444	0.00936458
350	52	0.012956	0.0439378	0.0102277	0.048433	0.00867722	0.0170321	0.0282758	0.0160327	0.00867722	0.0064978	0.0114213	0.0072371	0.0105836	0.0072371	0.00980009	0.00606507	0.0141789	0.00998344
351	52	0.012379	0.0432551	0.010548	0.0491065	0.00887357	0.0165887	0.0284697	0.0161363	0.00887357	0.00685464	0.0117013	0.00722963	0.0135188	0.00722963	0.0112266	0.00669632	0.0140275	0.0104349
352	51	0.0121492	0.0424874	0.0110174	0.0495112	0.009138	0.0165371	0.0285564	0.0162079	0.009138	0.00733757	0.0122014	0.00708288	0.0160118	0.00708288	0.0121117	0.00711438	0.0140163	0.0106895
353	50	0.0122096	0.0416699	0.0115291	0.0497305	0.00944864	0.0168215	0.0285591	0.0162473	0.00944864	0.00788361	0.0128533	0.00687852	0.0175269	0.00687852	0.0124973	0.00731202	0.0141723	0.0107605
354	48	0.0124539	0.0408398	0.0119434	0.0498232	0.00975188	0.0173173	0.0285018	0.0162562	0.00975188	0.0083859	0.0135638	0.00669854	0.0177424	0.00669854	0.0125336	0.00727246	0.0144674	0.0106684
355	44	0.0127573	0.0400277	0.0121614	0.0498188	0.00998075	0.0178062	0.0284058	0.0162312	0.00998075	0.00876362	0.0142122	0.00660809	0.0166613	0.00660809	0.012344	0.00699003	0.0148341	0.0104651
356	38	0.0130244	0.039245	0.0121578	0.0497154	0.0100999	0.0181086	0.0282926	0.0161734	0.0100999	0.00896487	0.0147054	0.00661646	0.0146679	0.00661646	0.0119689	0.00649293	0.0151764	0.0102312
357	40	0.0131955	0.0384805	0.0119534	0.0494978	0.0101103	0.0181357	0.0281593	0.0160792	0.0101103	0.00895183	0.0149952	0.00667944	0.0124229	0.00667944	0.0113993	0.00586537	0.0154167	0.0100277
358	42	0.0132431	0.0376928	0.0115977	0.0491378	0.0100442	0.0178976	0.0279886	0.0159391	0.0100442	0.00870384	0.0150714	0.0067148	0.0105165	0.0067148	0.0106229	0.00515623	0.0154918	0.0098916
359	42	0.0131367	0.0368452	0.0111761	0.0485993	0.0099655	0.0175106	0.0277959	0.0157609	0.0099655	0.00824912	0.014962	0.00664967	0.00909174	0.00664967	0.00961757	0.00445574	0.0154605	0.00985553
360	41	0.0129152	0.0358974	0.0107558	0.0479123	0.00984938	0.0170711	0.0275677	0.0155724	0.00984938	0.00766838	0.014712	0.00644495	0.00783797	0.00644495	0.00840237	0.00380814	0.0152942	0.0099111
361	41	0.0126236	0.0348474	0.010355	0.0471213	0.00972391	0.0166872	0.0273184	0.0153836	0.00972391	0.00704077	0.0143792	0.00612085	0.00643396	0.00612085	0.0070759	0.00326686	0.0150141	0.0100397
362	40	0.0122949	0.0337201	0.00996533	0.0462356	0.00959207	0.0164205	0.0270077	0.0151912	0.00959207	0.00643879	0.0140345	0.00574217	0.00480872	0.00574217	0.00588317	0.00285312	0.0146832	0.0101936
363	39	0.0119776	0.0325582	0.00959262	0.0452377	0.00945996	0.0162939	0.0266417	0.0149917	0.00945996	0.00590562	0.0136854	0.00537932	0.00309509	0.00537932	0.00509526	0.00261573	0.0143582	0.0103095
364	37	0.0117183	0.0313947	0.00926375	0.0441675	0.00928774	0.0162682	0.0262669	0.0148063	0.00928774	0.00557011	0.0132958	0.00503862	0.00161262	0.00503862	0.00480764	0.00253041	0.01404	0.0103469
365	36	0.0115757	0.0302889	0.00896902	0.0430466	0.00908617	0.0163043	0.0259163	0.0146377	0.00908617	0.00548178	0.0128943	0.00478836	0.00211538	0.00478836	0.00511065	0.00265895	0.0137373	0.0102651
366	35	0.0116032	0.0292609	0.00869625	0.0418771	0.00885912	0.0163475	0.0255667	0.0144669	0.00885912	0.00560529	0.0125574	0.00461365	0.00445235	0.00461365	0.00581825	0.00312476	0.0134047	0.0100518
367	34	0.0118054	0.028351	0.00846761	0.0406429	0.00868515	0.0163524	0.0252357	0.0142717	0.00868515	0.00584515	0.0123968	0.00447242	0.00735776	0.00447242	0.00675433	0.00394518	0.0131108	0.00973111
368	33	0.0121872	0.0275869	0.00831632	0.0393561	0.00851845	0.0162579	0.0249206	0.0140642	0.00851845	0.00609172	0.0125311	0.00427345	0.0104889	0.00427345	0.00772753	0.00498716	0.0128732	0.00933475
369	32	0.012736	0.0269778	0.00824026	0.038028	0.00835532	0.016065	0.0246339	0.0138551	0.00835532	0.00627691	0.0130028	0.00401157	0.0135235	0.00401157	0.00865891	0.00611492	0.0126543	0.00889195
370	31	0.013385	0.0265193	0.00820808	0.0367578	0.00820255	0.0157888	0.024346	0.0136438	0.00820255	0.0063428	0.0137777	0.00368077	0.0161161	0.00368077	0.00948997	0.00713542	0.0124818	0.00842988
371	30	0.0140589	0.0261764	0.00820732	0.0355846	0.00804081	0.0154808	0.024026	0.0134259	0.00804081	0.00622401	0.0146773	0.00331636	0.0180257	0.00331636	0.0101824	0.00795384	0.0123601	0.00795764
372	29	0.0146507	0.0259154	0.00817903	0.0345926	0.00785757	0.0151974	0.0237047	0.0132221	0.00785757	0.00590125	0.0154802	0.0028606	0.0191116	0.0028606	0.0106323	0.00845255	0.0122936	0.00748243
373	28	0.0150787	0.0257371	0.00808209	0.0338407	0.00765225	0.0150135	0.0234101	0.013051	0.00765225	0.00553098	0.0159673	0.0023681	0.0194202	0.0023681	0.0107719	0.00866059	0.0122962	0.00702035
374	26	0.0151892	0.0255474	0.00790414	0.0334522	0.00744404	0.0149759	0.023172	0.0129352	0.00744404	0.0058315	0.0157995	0.00231423	0.0189101	0.00231423	0.0101918	0.00851436	0.0123571	0.00662625
375	25	0.014975	0.025305	0.00762467	0.0335209	0.00722441	0.0150879	0.0230076	0.0128946	0.00722441	0.00665262	0.0146746	0.00270505	0.0172863	0.00270505	0.00918482	0.00807907	0.0124654	0.00634528
376	27	0.0145311	0.0250421	0.00730255	0.0339704	0.00698734	0.0153439	0.0229543	0.0129593	0.00698734	0.0077027	0.013026	0.00332453	0.0148937	0.00332453	0.00806225	0.00756713	0.0125836	0.00623635
377	27	0.0140141	0.0248023	0.00705294	0.0345876	0.00676545	0.0157774	0.0230434	0.0131412	0.00676545	0.00846909	0.0115251	0.0038692	0.0123019	0.0038692	0.00722952	0.00714373	0.0126876	0.00629394
378	27	0.0135773	0.0246215	0.00701262	0.0351537	0.00660391	0.0164137	0.0232674	0.0134223	0.00660391	0.00871595	0.0107612	0.0042641	0.0103938	0.0042641	0.00681288	0.00695984	0.0128448	0.00650843
379	27	0.0133882	0.024481	0.00726182	0.0354618	0.00653983	0.017252	0.0235908	0.0137551	0.00653983	0.00832468	0.0110084	0.0043551	0.00986808	0.0043551	0.00695116	0.00695379	0.013041	0.00677302
380	25	0.0135165	0.024337	0.00776543	0.0353096	0.00663268	0.0182852	0.0239855	0.0140676	0.00663268	0.00746114	0.0123647	0.00407253	0.0111579	0.00407253	0.00741312	0.00724676	0.0132518	0.00700178
381	22	0.0139459	0.0241123	0.00841168	0.0346305	0.00676076	0.0193995	0.0244011	0.0143262	0.00676076	0.00636819	0.0145663	0.00338505	0.0139156	0.00338505	0.00805509	0.0076563	0.0134085	0.00714429
382	25	0.0144931	0.0236828	0.00908629	0.0335408	0.0069121	0.0204634	0.0248012	0.0144814	0.0069121	0.00606774	0.0169944	0.00287896	0.0176547	0.00287896	0.00825089	0.00811419	0.0135026	0.00724942
383	21	0.0149843	0.0229647	0.00964201	0.0323226	0.00702844	0.0213069	0.0251615	0.0145289	0.00702844	0.00672642	0.0186953	0.00283106	0.0209949	0.00283106	0.00782671	0.00832192	0.0135174	0.00734653
384	26	0.0153028	0.0219978	0.0100328	0.0311488	0.00709168	0.0218209	0.0254837	0.0144829	0.00709168	0.00776038	0.0193343	0.00301785	0.0228658	0.00301785	0.00705178	0.00824063	0.0134531	0.00753219
385	27	0.0153935	0.0208798	0.0103005	0.0300491	0.00705957	0.0219411	0.0257833	0.0143838	0.00705957	0.00869502	0.0191675	0.00324045	0.0227655	0.00324045	0.00618864	0.00794111	0.0132433	0.00780821
386	27	0.0152679	0.019762	0.010545	0.0290432	0.00697083	0.0216922	0.0260669	0.0142645	0.00697083	0.00916447	0.0186754	0.00334603	0.0208969	0.00334603	0.00550717	0.00755276	0.0129976	0.00824348
387	26	0.0150263	0.0187527	0.0108893	0.0280519	0.00683852	0.0211719	0.0263226	0.014167	0.00683852	0.00910846	0.0183215	0.00340929	0.0180154	0.00340929	0.00509758	0.00711094	0.0127232	0.00875816
388	26	0.0148102	0.0179211	0.0113646	0.0270233	0.00681834	0.02056	0.0265132	0.0140976	0.00681834	0.00861418	0.018398	0.00333694	0.0150977	0.00333694	0.00503416	0.00680582	0.0124192	0.0092479
389	25	0.0147182	0.0172485	0.0119169	0.0258746	0.00691785	0.0199338	0.0265484	0.014062	0.00691785	0.00792988	0.0189171	0.00313331	0.01279	0.00313331	0.00526951	0.00670048	0.0120738	0.00966644
390	24	0.0148681	0.016708	0.0124141	0.0246672	0.00718204	0.019303	0.0263167	0.0140366	0.00718204	0.00733092	0.0197004	0.00285722	0.0115558	0.00285722	0.00568847	0.00678885	0.0117249	0.00995538
391	23	0.0153183	0.0162865	0.0127143	0.0234358	0.00764276	0.0186461	0.0257523	0.0139975	0.00764276	0.00701034	0.0205005	0.00254854	0.0115286	0.00254854	0.00617072	0.00702338	0.0114021	0.0100828
392	22	0.0160284	0.0159491	0.012718	0.0222401	0.0082606	0.0178579	0.0249181	0.0139454	0.0082606	0.00695806	0.0211149	0.0022435	0.0125602	0.0022435	0.00664769	0.00734908	0.0110998	0.0100678
393	20	0.0168573	0.0156895	0.012407	0.0211306	0.00894873	0.0168227	0.0239276	0.0138693	0.00894873	0.00706996	0.0214705	0.00197183	0.014257	0.00197183	0.00710265	0.00770542	0.0108014	0.00996651
394	20	0.0176097	0.0154877	0.0118218	0.0201469	0.00961183	0.0155586	0.0229045	0.0137594	0.00961183	0.00723205	0.0216186	0.0017311	0.0160896	0.0017311	0.00753328	0.00804031	0.0104788	0.00986888
395	22	0.0181223	0.0152593	0.0110536	0.0192563	0.0101455	0.0143104	0.0219723	0.0136206	0.0101455	0.0073884	0.0216647	0.00150692	0.0176057	0.00150692	0.00794866	0.00832297	0.0100936	0.00988556
396	23	0.0183267	0.0149452	0.0101413	0.0183977	0.0104715	0.0135085	0.0212273	0.0134783	0.0104715	0.00751368	0.021716	0.00128078	0.0185406	0.00128078	0.00834099	0.00853696	0.0096562	0.0100725
397	24	0.0181789	0.0144981	0.00912398	0.0175844	0.010583	0.0135923	0.0206775	0.013356	0.010583	0.00760202	0.0218306	0.00102811	0.0188547	0.00102811	0.00870381	0.00868226	0.00919364	0.0104564
398	25	0.0177199	0.0138838	0.00800654	0.0168108	0.0105303	0.0146321	0.0202415	0.0132709	0.0105303	0.00767031	0.0220237	0.000769487	0.0186504	0.000769487	0.00903245	0.00876658	0.0087666	0.0109897
399	26	0.0170193	0.0130925	0.00681539	0.0161334	0.0103904	0.0162001	0.0198026	0.0132365	0.0103904	0.00774984	0.0223213	0.000542283	0.0181326	0.000542283	0.00931447	0.00880839	0.00843067	0.0115943
400	26	0.0161568	0.0121517	0.00559269	0.015611	0.0102455	0.0176858	0.019321	0.013249	0.0102455	0.00785203	0.0227443	0.000399846	0.0175318	0.000399846	0.00952005	0.00883218	0.00822494	0.0121679
401	27	0.0152143	0.0111663	0.00438004	0.0153538	0.0101637	0.0186122	0.0188455	0.0132642	0.0101637	0.00796244	0.0232841	0.000384767	0.0170491	0.000384767	0.00961642	0.00886334	0.00811506	0.0126161
402	27	0.0142825	0.0102459	0.00322184	0.0153668	0.0101772	0.0187524	0.0184337	0.0132053	0.0101772	0.0080494	0.0239218	0.000460932	0.0168137	0.000460932	0.00958152	0.00890872	0.00800557	0.0128756
403	26	0.0134414	0.00946752	0.00218724	0.0155878	0.0103012	0.0181289	0.0181513	0.0129999	0.0103012	0.00811168	0.0245866	0.000573211	0.016867	0.000573211	0.00943835	0.00897451	0.00800235	0.0129793
404	26	0.0127458	0.00886448	0.0013003	0.0158704	0.0105311	0.0170079	0.0180545	0.0126373	0.0105311	0.00814059	0.0251905	0.000678665	0.0171464	0.000678665	0.00920401	0.00907087	0.00808096	0.0129594
405	25	0.012187	0.00845373	0.000606502	0.0161845	0.0108252	0.0158125	0.0181557	0.0121796	0.0108252	0.00813959	0.0256535	0.000785348	0.0175592	0.000785348	0.008894	0.00919642	0.0082602	0.0128679
406	24	0.0117115	0.00821075	0.000120687	0.0164488	0.0111217	0.0149619	0.0184369	0.0117314	0.0111217	0.00812054	0.0259203	0.000894938	0.0179889	0.000894938	0.00853914	0.00932879	0.0084918	0.0127519
407	24	0.0112536	0.00810903	0.000376258	0.0165957	0.0113474	0.0146513	0.018867	0.0113854	0.0113474	0.00810037	0.0259856	0.000996281	0.0183386	0.000996281	0.00819539	0.00943855	0.00879066	0.0126663
408	24	0.0107559	0.00810872	0.000591919	0.01659	0.0114223	0.0148631	0.0194241	0.01117	0.0114223	0.00808663	0.0258928	0.00107453	0.0185639	0.00107453	0.00788678	0.00950124	0.00911786	0.0126243
409	23	0.0101893	0.00819312	0.000625474	0.0164456	0.0112955	0.0155711	0.0200993	0.011079	0.0112955	0.00809928	0.0256911	0.00111839	0.0186601	0.00111839	0.00760266	0.00952075	0.00948575	0.0126214
410	23	0.00958729	0.00833698	0.000530411	0.0162025	0.0109635	0.0168017	0.0208876	0.0111095	0.0109635	0.0081427	0.0254427	0.001115	0.0186183	0.001115	0.00733611	0.00947263	0.00974041	0.0126151
411	21	0.00900017	0.00854827	0.000471616	0.01592	0.0104012	0.0184761	0.0217669	0.011124	0.0104012	0.00821765	0.025155	0.00107295	0.0185041	0.00107295	0.00704339	0.00939794	0.00991968	0.0125883
412	20	0.00844463	0.00891732	0.000713941	0.0156488	0.00964268	0.020331	0.0227029	0.0111008	0.00964268	0.00830681	0.024821	0.00098777	0.0183769	0.00098777	0.00672642	0.00931658	0.010086	0.0125074
413	23	0.00797795	0.00942463	0.00116739	0.0155002	0.00908189	0.0220372	0.0234533	0.011398	0.00908189	0.0083821	0.0244202	0.000882513	0.0182751	0.000882513	0.006367	0.00926934	0.0102671	0.012342
414	25	0.00766447	0.0102274	0.00172856	0.0155292	0.00868033	0.0233103	0.0240554	0.0117811	0.00868033	0.00841665	0.0239665	0.000784511	0.018191	0.000784511	0.0059648	0.00925586	0.0104959	0.012112
415	26	0.00756058	0.0112665	0.00226869	0.0157475	0.00852863	0.0240252	0.0244687	0.0122453	0.00852863	0.00841992	0.0234973	0.000720577	0.0180719	0.000720577	0.0055523	0.00926585	0.0107459	0.0118174
