# Supplementary material for: Optimal Control Based Stiffness Identification of an Ankle-Foot Orthosis Using a Predictive Walking Model
Source: Front Comput Neurosci. 2017 Apr 13;11:23. doi: 10.3389/fncom.2017.00023 (PMC5390028; doi:10.3389/fncom.2017.00023)
Supplement: Supplementary file 1 [file DataSheet1.ZIP › PathWalker/InvKinDyn/results/barefeet_3053174.log]

131 0 0 0 0 0 0 -9.18866e+12 -1.42985e+14 -1.52997e+15 -2.35777e+14 -1.98933e+12 -1.38512e-10 -0.987032 0 -0.16541 -1.06228 0 0.0957541 -1.29391 0 -0.0571491 -1.3402 0 -0.200931 0 0 0 0 0 0 0 0 0 0 0 0 1.44578e+11 1.02363e+08 2.25806e+07 7.04502e+07 4.2395e+08 -1.08903e+07
132 0 0 0 0 0 0 -9.18866e+12 -1.42985e+14 -1.52997e+15 -2.35777e+14 -1.98933e+12 -1.38512e-10 -0.976347 0 -0.169484 -1.05172 0 0.0916447 -1.29364 0 -0.0566915 -1.34086 0 -0.200168 0 0 0 0 0 0 0 0 0 0 0 0 1.44578e+11 1.02363e+08 2.25806e+07 7.04502e+07 4.2395e+08 -1.08903e+07
133 0 0 0 0 0 0 -9.18866e+12 -1.42985e+14 -1.52997e+15 -2.35777e+14 -1.98933e+12 -1.38512e-10 -0.967858 0 -0.174184 -1.04213 0 0.0872598 -1.29339 0 -0.0561244 -1.34162 0 -0.199267 0 0 0 0 0 0 0 0 0 0 0 0 1.44578e+11 1.02363e+08 2.25806e+07 7.04502e+07 4.2395e+08 -1.08903e+07
134 0 0 0 0 0 0 -9.18866e+12 -1.42985e+14 -1.52997e+15 -2.35777e+14 -1.98933e+12 -1.38512e-10 -0.962044 0 -0.179414 -1.03382 0 0.0827257 -1.29315 0 -0.0554427 -1.34243 0 -0.198229 0 0 0 0 0 0 0 0 0 0 0 0 1.44578e+11 1.02363e+08 2.25806e+07 7.04502e+07 4.2395e+08 -1.08903e+07
135 0 0 0 0 0 0 -9.18866e+12 -1.42985e+14 -1.52997e+15 -2.35777e+14 -1.98933e+12 -1.38512e-10 -0.959395 0 -0.185009 -1.02711 0 0.0782083 -1.29291 0 -0.0546488 -1.34327 0 -0.197055 0 0 0 0 0 0 0 0 0 0 0 0 1.44578e+11 1.02363e+08 2.25806e+07 7.04502e+07 4.2395e+08 -1.08903e+07
136 0 0 0 0 0 0 -9.18866e+12 -1.42985e+14 -1.52997e+15 -2.35777e+14 -1.98933e+12 -1.38512e-10 -0.958718 0 -0.190506 -1.02216 0 0.073775 -1.29265 0 -0.0537255 -1.34415 0 -0.195724 0 0 0 0 0 0 0 0 0 0 0 0 1.44578e+11 1.02363e+08 2.25806e+07 7.04502e+07 4.2395e+08 -1.08903e+07
137 0 0 0 0 0 0 -9.18866e+12 -1.42985e+14 -1.52997e+15 -2.35777e+14 -1.98933e+12 -1.38512e-10 -0.959515 0 -0.195398 -1.01891 0 0.0698201 -1.29235 0 -0.0526222 -1.34506 0 -0.194179 0 0 0 0 0 0 0 0 0 0 0 0 1.44578e+11 1.02363e+08 2.25806e+07 7.04502e+07 4.2395e+08 -1.08903e+07
138 0 0 0 0 0 0 -9.18866e+12 -1.42985e+14 -1.52997e+15 -2.35777e+14 -1.98933e+12 -1.38512e-10 -0.961176 0 -0.199223 -1.01689 0 0.066794 -1.292 0 -0.0512625 -1.34603 0 -0.192318 0 0 0 0 0 0 0 0 0 0 0 0 1.44578e+11 1.02363e+08 2.25806e+07 7.04502e+07 4.2395e+08 -1.08903e+07
139 0 0 0 0 0 0 -9.18866e+12 -1.42985e+14 -1.52997e+15 -2.35777e+14 -1.98933e+12 -1.38512e-10 -0.963294 0 -0.201708 -1.01554 0 0.0650115 -1.29154 0 -0.0495802 -1.34706 0 -0.190055 0 0 0 0 0 0 0 0 0 0 0 0 1.44578e+11 1.02363e+08 2.25806e+07 7.04502e+07 4.2395e+08 -1.08903e+07
140 0 0 0 0 0 0 -9.18866e+12 -1.42985e+14 -1.52997e+15 -2.35777e+14 -1.98933e+12 -1.38512e-10 -0.96518 0 -0.202787 -1.01433 0 0.0645199 -1.29094 0 -0.0475235 -1.34814 0 -0.187322 0 0 0 0 0 0 0 0 0 0 0 0 1.44578e+11 1.02363e+08 2.25806e+07 7.04502e+07 4.2395e+08 -1.08903e+07
141 0 0 0 0 0 0 -9.18866e+12 -1.42985e+14 -1.52997e+15 -2.35777e+14 -1.98933e+12 -1.38512e-10 -0.96673 0 -0.202664 -1.01295 0 0.0651645 -1.29021 0 -0.0450562 -1.34931 0 -0.184063 0 0 0 0 0 0 0 0 0 0 0 0 1.44578e+11 1.02363e+08 2.25806e+07 7.04502e+07 4.2395e+08 -1.08903e+07
142 0 0 0 0 0 0 -9.18866e+12 -1.42985e+14 -1.52997e+15 -2.35777e+14 -1.98933e+12 -1.38512e-10 -0.967637 0 -0.201804 -1.01121 0 0.0664683 -1.28927 0 -0.0422043 -1.35042 0 -0.180324 0 0 0 0 0 0 0 0 0 0 0 0 1.44578e+11 1.02363e+08 2.25806e+07 7.04502e+07 4.2395e+08 -1.08903e+07
143 0 0 0 0 0 0 -9.18866e+12 -1.42985e+14 -1.52997e+15 -2.35777e+14 -1.98933e+12 -1.38512e-10 -0.968523 0 -0.200791 -1.00927 0 0.0679252 -1.28796 0 -0.0390794 -1.35111 0 -0.176295 0 0 0 0 0 0 0 0 0 0 0 0 1.44578e+11 1.02363e+08 2.25806e+07 7.04502e+07 4.2395e+08 -1.08903e+07
144 0 0 0 0 0 0 -9.18866e+12 -1.42985e+14 -1.52997e+15 -2.35777e+14 -1.98933e+12 -1.38512e-10 -0.96889 0 -0.20011 -1.00739 0 0.0689372 -1.28744 0 -0.0348184 -1.35373 0 -0.170543 0 0 0 0 0 0 0 0 0 0 0 0 1.44578e+11 1.02363e+08 2.25806e+07 7.04502e+07 4.2395e+08 -1.08903e+07
145 0 0 0 0 0 0 -9.18866e+12 -1.42985e+14 -1.52997e+15 -2.35777e+14 -1.98933e+12 -1.38512e-10 -0.9686 0 -0.199971 -1.00595 0 0.0692385 -1.28734 0 -0.0296352 -1.35749 0 -0.163408 0 0 0 0 0 0 0 0 0 0 0 0 1.44578e+11 1.02363e+08 2.25806e+07 7.04502e+07 4.2395e+08 -1.08903e+07
146 0 0 0 0 0 0 -9.18866e+12 -1.42985e+14 -1.52997e+15 -2.35777e+14 -1.98933e+12 -1.38512e-10 -0.967954 0 -0.200269 -1.00501 0 0.0689816 -1.2872 0 -0.0238392 -1.36146 0 -0.155372 0 0 0 0 0 0 0 0 0 0 0 0 1.44578e+11 1.02363e+08 2.25806e+07 7.04502e+07 4.2395e+08 -1.08903e+07
147 0 0 0 0 0 0 -9.18866e+12 -1.42985e+14 -1.52997e+15 -2.35777e+14 -1.98933e+12 -1.38512e-10 -0.967294 0 -0.200742 -1.00447 0 0.0684917 -1.28751 0 -0.0168665 -1.36669 0 -0.1455 0 0 0 0 0 0 0 0 0 0 0 0 1.44578e+11 1.02363e+08 2.25806e+07 7.04502e+07 4.2395e+08 -1.08903e+07
148 0 0 0 0 0 0 -9.18866e+12 -1.42985e+14 -1.52997e+15 -2.35777e+14 -1.98933e+12 -1.38512e-10 -0.966847 0 -0.201147 -1.00419 0 0.0680641 -1.28728 0 -0.00963401 -1.37114 0 -0.135266 0 0 0 0 0 0 0 0 0 0 0 0 1.44578e+11 1.02363e+08 2.25806e+07 7.04502e+07 4.2395e+08 -1.08903e+07
149 0 0 0 0 0 0 -9.18866e+12 -1.42985e+14 -1.52997e+15 -2.35777e+14 -1.98933e+12 -1.38512e-10 -0.966704 0 -0.201319 -1.00402 0 0.0678961 -1.28628 0 -0.00234477 -1.37438 0 -0.125043 0 0 0 0 0 0 0 0 0 0 0 0 1.44578e+11 1.02363e+08 2.25806e+07 7.04502e+07 4.2395e+08 -1.08903e+07
150 0 0 0 0 0 0 -9.18866e+12 -1.42985e+14 -1.52997e+15 -2.35777e+14 -1.98933e+12 -1.38512e-10 -0.966844 0 -0.201202 -1.00385 0 0.068055 -1.28423 0 0.00465879 -1.37589 0 -0.115403 0 0 0 0 0 0 0 0 0 0 0 0 1.44578e+11 1.02363e+08 2.25806e+07 7.04502e+07 4.2395e+08 -1.08903e+07
151 0 0 0 0 0 0 -9.18866e+12 -1.42985e+14 -1.52997e+15 -2.35777e+14 -1.98933e+12 -1.38512e-10 -0.967214 0 -0.200823 -1.00367 0 0.0685095 -1.28063 0 0.010818 -1.37481 0 -0.107278 0 0 0 0 0 0 0 0 0 0 0 0 1.44578e+11 1.02363e+08 2.25806e+07 7.04502e+07 4.2395e+08 -1.08903e+07
152 0 0 0 0 0 0 -9.18866e+12 -1.42985e+14 -1.52997e+15 -2.35777e+14 -1.98933e+12 -1.38512e-10 -0.967754 0 -0.200252 -1.00345 0 0.0691828 -1.27512 0 0.0155441 -1.37052 0 -0.101568 0 0 0 0 0 0 0 0 0 0 0 0 1.44578e+11 1.02363e+08 2.25806e+07 7.04502e+07 4.2395e+08 -1.08903e+07
153 0 0 0 0 0 0 -9.18866e+12 -1.42985e+14 -1.52997e+15 -2.35777e+14 -1.98933e+12 -1.38512e-10 -0.968345 0 -0.199608 -1.00317 0 0.0699407 -1.2674 0 0.0184317 -1.36259 0 -0.098851 0 0 0 0 0 0 0 0 0 0 0 0 1.44578e+11 1.02363e+08 2.25806e+07 7.04502e+07 4.2395e+08 -1.08903e+07
154 0 0 0 0 0 0 -9.18866e+12 -1.42985e+14 -1.52997e+15 -2.35777e+14 -1.98933e+12 -1.38512e-10 -0.968894 0 -0.19898 -1.00281 0 0.0706842 -1.2573 0 0.0193545 -1.35091 0 -0.0991853 0 0 0 0 0 0 0 0 0 0 0 0 1.44578e+11 1.02363e+08 2.25806e+07 7.04502e+07 4.2395e+08 -1.08903e+07
155 0 0 0 0 0 0 -9.18866e+12 -1.42985e+14 -1.52997e+15 -2.35777e+14 -1.98933e+12 -1.38512e-10 -0.96941 0 -0.198382 -1.00237 0 0.0714002 -1.24464 0 0.0183418 -1.3353 0 -0.102469 0 0 0 0 0 0 0 0 0 0 0 0 1.44578e+11 1.02363e+08 2.25806e+07 7.04502e+07 4.2395e+08 -1.08903e+07
156 0 0 0 0 0 0 -9.18866e+12 -1.42985e+14 -1.52997e+15 -2.35777e+14 -1.98933e+12 -1.38512e-10 -0.969956 0 -0.197776 -1.00187 0 0.0721319 -1.22979 0 0.0159477 -1.3166 0 -0.107662 0 0 0 0 0 0 0 0 0 0 0 0 1.44578e+11 1.02363e+08 2.25806e+07 7.04502e+07 4.2395e+08 -1.08903e+07
157 0 0 0 0 0 0 -9.18866e+12 -1.42985e+14 -1.52997e+15 -2.35777e+14 -1.98933e+12 -1.38512e-10 -0.970573 0 -0.197128 -1.00132 0 0.0729153 -1.21311 0 0.012754 -1.29557 0 -0.113805 0 0 0 0 0 0 0 0 0 0 0 0 1.44578e+11 1.02363e+08 2.25806e+07 7.04502e+07 4.2395e+08 -1.08903e+07
158 0 0 0 0 0 0 -9.18866e+12 -1.42985e+14 -1.52997e+15 -2.35777e+14 -1.98933e+12 -1.38512e-10 -0.971295 0 -0.196396 -1.00072 0 0.0737957 -1.19485 0 0.00924438 -1.27267 0 -0.120215 0 0 0 0 0 0 0 0 0 0 0 0 1.44578e+11 1.02363e+08 2.25806e+07 7.04502e+07 4.2395e+08 -1.08903e+07
159 0 0 0 0 0 0 -9.18866e+12 -1.42985e+14 -1.52997e+15 -2.35777e+14 -1.98933e+12 -1.38512e-10 -0.972136 0 -0.195574 -1.00008 0 0.074774 -1.17528 0 0.00581001 -1.24838 0 -0.126376 0 0 0 0 0 0 0 0 0 0 0 0 1.44578e+11 1.02363e+08 2.25806e+07 7.04502e+07 4.2395e+08 -1.08903e+07
160 0 0 0 0 0 0 -9.18866e+12 -1.42985e+14 -1.52997e+15 -2.35777e+14 -1.98933e+12 -1.38512e-10 -0.973052 0 -0.194688 -0.99942 0 0.0758184 -1.15463 0 0.00265935 -1.22299 0 -0.132037 0 0 0 0 0 0 0 0 0 0 0 0 1.44578e+11 1.02363e+08 2.25806e+07 7.04502e+07 4.2395e+08 -1.08903e+07
161 0 0 0 0 0 0 -9.18866e+12 -1.42985e+14 -1.52997e+15 -2.35777e+14 -1.98933e+12 -1.38512e-10 -0.973961 0 -0.193805 -0.998782 0 0.0768475 -1.13304 0 -0.00014495 -1.19666 0 -0.137143 0 0 0 0 0 0 0 0 0 0 0 0 1.44578e+11 1.02363e+08 2.25806e+07 7.04502e+07 4.2395e+08 -1.08903e+07
162 0 0 0 0 0 0 -9.18866e+12 -1.42985e+14 -1.52997e+15 -2.35777e+14 -1.98933e+12 -1.38512e-10 -0.974797 0 -0.192989 -0.998198 0 0.0777903 -1.1106 0 -0.00264375 -1.16943 0 -0.141767 0 0 0 0 0 0 0 0 0 0 0 0 1.44578e+11 1.02363e+08 2.25806e+07 7.04502e+07 4.2395e+08 -1.08903e+07
163 0 0 0 0 0 0 -9.18866e+12 -1.42985e+14 -1.52997e+15 -2.35777e+14 -1.98933e+12 -1.38512e-10 -0.975551 0 -0.192276 -0.997687 0 0.0786097 -1.08734 0 -0.00492941 -1.14121 0 -0.146046 0 0 0 0 0 0 0 0 0 0 0 0 1.44578e+11 1.02363e+08 2.25806e+07 7.04502e+07 4.2395e+08 -1.08903e+07
164 0 0 0 0 0 0 -9.18866e+12 -1.42985e+14 -1.52997e+15 -2.35777e+14 -1.98933e+12 -1.38512e-10 -0.976253 0 -0.191667 -0.997253 0 0.0793088 -1.0633 0 -0.00709124 -1.11198 0 -0.15008 0 0 0 0 0 0 0 0 0 0 0 0 1.44578e+11 1.02363e+08 2.25806e+07 7.04502e+07 4.2395e+08 -1.08903e+07
165 0 0 0 0 0 0 -9.18866e+12 -1.42985e+14 -1.52997e+15 -2.35777e+14 -1.98933e+12 -1.38512e-10 -0.976951 0 -0.191137 -0.9969 0 0.0799182 -1.03856 0 -0.00919585 -1.08181 0 -0.15392 0 0 0 0 0 0 0 0 0 0 0 0 1.44578e+11 1.02363e+08 2.25806e+07 7.04502e+07 4.2395e+08 -1.08903e+07
166 0 0 0 0 0 0 -9.18866e+12 -1.42985e+14 -1.52997e+15 -2.35777e+14 -1.98933e+12 -1.38512e-10 -0.977777 0 -0.190623 -0.996642 0 0.0805094 -1.01322 0 -0.0112919 -1.05079 0 -0.157596 0 0 0 0 0 0 0 0 0 0 0 0 1.44578e+11 1.02363e+08 2.25806e+07 7.04502e+07 4.2395e+08 -1.08903e+07
167 0 0 0 0 0 0 -9.18866e+12 -1.42985e+14 -1.52997e+15 -2.35777e+14 -1.98933e+12 -1.38512e-10 -0.978776 0 -0.1901 -0.996403 0 0.0811158 -0.987416 0 -0.0133928 -1.01904 0 -0.161096 0 0 0 0 0 0 0 0 0 0 0 0 1.44578e+11 1.02363e+08 2.25806e+07 7.04502e+07 4.2395e+08 -1.08903e+07
168 0 0 0 0 0 0 -9.18866e+12 -1.42985e+14 -1.52997e+15 -2.35777e+14 -1.98933e+12 -1.38512e-10 -0.980016 0 -0.189523 -0.996149 0 0.0817863 -0.961312 0 -0.0154787 -0.986769 0 -0.164368 0 0 0 0 0 0 0 0 0 0 0 0 1.44578e+11 1.02363e+08 2.25806e+07 7.04502e+07 4.2395e+08 -1.08903e+07
169 0 0 0 0 0 0 -9.18866e+12 -1.42985e+14 -1.52997e+15 -2.35777e+14 -1.98933e+12 -1.38512e-10 -0.981427 0 -0.188896 -0.995835 0 0.0825102 -0.935085 0 -0.0175262 -0.954217 0 -0.16736 0 0 0 0 0 0 0 0 0 0 0 0 1.44578e+11 1.02363e+08 2.25806e+07 7.04502e+07 4.2395e+08 -1.08903e+07
170 0 0 0 0 0 0 -9.18866e+12 -1.42985e+14 -1.52997e+15 -2.35777e+14 -1.98933e+12 -1.38512e-10 -0.9829 0 -0.18825 -0.995464 0 0.0832474 -0.908877 0 -0.0195088 -0.921584 0 -0.170023 0 0 0 0 0 0 0 0 0 0 0 0 1.44578e+11 1.02363e+08 2.25806e+07 7.04502e+07 4.2395e+08 -1.08903e+07
171 0 0 0 0 0 0 -9.18866e+12 -1.42985e+14 -1.52997e+15 -2.35777e+14 -1.98933e+12 -1.38512e-10 -0.984307 0 -0.187652 -0.995037 0 0.0839247 -0.882846 0 -0.021398 -0.889101 0 -0.172318 0 0 0 0 0 0 0 0 0 0 0 0 1.44578e+11 1.02363e+08 2.25806e+07 7.04502e+07 4.2395e+08 -1.08903e+07
172 0 0 0 0 0 0 -9.18866e+12 -1.42985e+14 -1.52997e+15 -2.35777e+14 -1.98933e+12 -1.38512e-10 -0.985585 0 -0.187149 -0.994604 0 0.0844894 -0.857241 0 -0.0231797 -0.857209 0 -0.17423 0 0 0 0 0 0 0 0 0 0 0 0 1.44578e+11 1.02363e+08 2.25806e+07 7.04502e+07 4.2395e+08 -1.08903e+07
173 0 0 0 0 0 0 -9.18866e+12 -1.42985e+14 -1.52997e+15 -2.35777e+14 -1.98933e+12 -1.38512e-10 -0.986639 0 -0.186799 -0.994216 0 0.0848838 -0.832375 0 -0.0248601 -0.826523 0 -0.175797 0 0 0 0 0 0 0 0 0 0 0 0 1.44578e+11 1.02363e+08 2.25806e+07 7.04502e+07 4.2395e+08 -1.08903e+07
174 0 0 0 0 0 0 -9.18866e+12 -1.42985e+14 -1.52997e+15 -2.35777e+14 -1.98933e+12 -1.38512e-10 -0.987479 0 -0.186603 -0.993967 0 0.0851078 -0.808571 0 -0.0264754 -0.797659 0 -0.177131 0 0 0 0 0 0 0 0 0 0 0 0 1.44578e+11 1.02363e+08 2.25806e+07 7.04502e+07 4.2395e+08 -1.08903e+07
175 0 0 0 0 0 0 -9.18866e+12 -1.42985e+14 -1.52997e+15 -2.35777e+14 -1.98933e+12 -1.38512e-10 -0.988098 0 -0.186589 -0.993865 0 0.0851386 -0.78613 0 -0.0280984 -0.771165 0 -0.178405 0 0 0 0 0 0 0 0 0 0 0 0 1.44578e+11 1.02363e+08 2.25806e+07 7.04502e+07 4.2395e+08 -1.08903e+07
176 0 0 0 0 0 0 -9.18866e+12 -1.42985e+14 -1.52997e+15 -2.35777e+14 -1.98933e+12 -1.38512e-10 -0.988566 0 -0.186732 -0.993914 0 0.0850033 -0.765235 0 -0.0298381 -0.747316 0 -0.179822 0 0 0 0 0 0 0 0 0 0 0 0 1.44578e+11 1.02363e+08 2.25806e+07 7.04502e+07 4.2395e+08 -1.08903e+07
177 0 0 0 0 0 0 -9.18866e+12 -1.42985e+14 -1.52997e+15 -2.35777e+14 -1.98933e+12 -1.38512e-10 -0.988976 0 -0.186977 -0.994094 0 0.0847629 -0.745932 0 -0.031819 -0.726085 0 -0.181559 0 0 0 0 0 0 0 0 0 0 0 0 1.44578e+11 1.02363e+08 2.25806e+07 7.04502e+07 4.2395e+08 -1.08903e+07
178 0 0 0 0 0 0 -9.18866e+12 -1.42985e+14 -1.52997e+15 -2.35777e+14 -1.98933e+12 -1.38512e-10 -0.989411 0 -0.187241 -0.994362 0 0.0845021 -0.728232 0 -0.0341558 -0.707323 0 -0.183752 0 0 0 0 0 0 0 0 0 0 0 0 1.44578e+11 1.02363e+08 2.25806e+07 7.04502e+07 4.2395e+08 -1.08903e+07
179 0 0 0 0 0 0 -9.18866e+12 -1.42985e+14 -1.52997e+15 -2.35777e+14 -1.98933e+12 -1.38512e-10 -0.990006 0 -0.187418 -0.994653 0 0.0843302 -0.712107 0 -0.0369634 -0.690763 0 -0.186498 0 0 0 0 0 0 0 0 0 0 0 0 1.44578e+11 1.02363e+08 2.25806e+07 7.04502e+07 4.2395e+08 -1.08903e+07
180 0 0 0 0 0 0 -9.18866e+12 -1.42985e+14 -1.52997e+15 -2.35777e+14 -1.98933e+12 -1.38512e-10 -0.990859 0 -0.187427 -0.994885 0 0.0843312 -0.697501 0 -0.0403728 -0.676056 0 -0.189893 0 0 0 0 0 0 0 0 0 0 0 0 1.44578e+11 1.02363e+08 2.25806e+07 7.04502e+07 4.2395e+08 -1.08903e+07
181 0 0 0 0 0 0 -9.18866e+12 -1.42985e+14 -1.52997e+15 -2.35777e+14 -1.98933e+12 -1.38512e-10 -0.992003 0 -0.187205 -0.995001 0 0.0845664 -0.684437 0 -0.0445164 -0.663031 0 -0.194042 0 0 0 0 0 0 0 0 0 0 0 0 1.44578e+11 1.02363e+08 2.25806e+07 7.04502e+07 4.2395e+08 -1.08903e+07
182 0 0 0 0 0 0 -9.18866e+12 -1.42985e+14 -1.52997e+15 -2.35777e+14 -1.98933e+12 -1.38512e-10 -0.993481 0 -0.186695 -0.994975 0 0.0850893 -0.67308 0 -0.0495002 -0.651864 0 -0.199053 0 0 0 0 0 0 0 0 0 0 0 0 1.44578e+11 1.02363e+08 2.25806e+07 7.04502e+07 4.2395e+08 -1.08903e+07
183 0 0 0 0 0 0 -9.18866e+12 -1.42985e+14 -1.52997e+15 -2.35777e+14 -1.98933e+12 -1.38512e-10 -0.995328 0 -0.185864 -0.99479 0 0.0859236 -0.66383 0 -0.0553726 -0.643249 0 -0.205014 0 0 0 0 0 0 0 0 0 0 0 0 1.44578e+11 1.02363e+08 2.25806e+07 7.04502e+07 4.2395e+08 -1.08903e+07
184 0 0 0 0 0 0 -9.18866e+12 -1.42985e+14 -1.52997e+15 -2.35777e+14 -1.98933e+12 -1.38512e-10 -0.997575 0 -0.184687 -0.994425 0 0.0870828 -0.657864 0 -0.0620024 -0.639608 0 -0.211945 0 0 0 0 0 0 0 0 0 0 0 0 1.44578e+11 1.02363e+08 2.25806e+07 7.04502e+07 4.2395e+08 -1.08903e+07
185 0 0 0 0 0 0 -9.18866e+12 -1.42985e+14 -1.52997e+15 -2.35777e+14 -1.98933e+12 -1.38512e-10 -1.00027 0 -0.18312 -0.993843 0 0.0885928 -0.654502 0 -0.0686514 -0.639564 0 -0.218961 0 0 0 0 0 0 0 0 0 0 0 0 1.44578e+11 1.02363e+08 2.25806e+07 7.04502e+07 4.2395e+08 -1.08903e+07
186 0 0 0 0 0 0 -9.18866e+12 -1.42985e+14 -1.52997e+15 -2.35777e+14 -1.98933e+12 -1.38512e-10 -1.00343 0 -0.181103 -0.992994 0 0.0904852 -0.653514 0 -0.074504 -0.642768 0 -0.225171 0 0 0 0 0 0 0 0 0 0 0 0 1.44578e+11 1.02363e+08 2.25806e+07 7.04502e+07 4.2395e+08 -1.08903e+07
187 0 0 0 0 0 0 -9.18866e+12 -1.42985e+14 -1.52997e+15 -2.35777e+14 -1.98933e+12 -1.38512e-10 -1.00714 0 -0.17851 -0.991801 0 0.0928447 -0.654059 0 -0.078862 -0.647751 0 -0.22978 0 0 0 0 0 0 0 0 0 0 0 0 1.44578e+11 1.02363e+08 2.25806e+07 7.04502e+07 4.2395e+08 -1.08903e+07
188 0 0 0 0 0 0 -9.18866e+12 -1.42985e+14 -1.52997e+15 -2.35777e+14 -1.98933e+12 -1.38512e-10 -1.01144 0 -0.17523 -0.990189 0 0.0957261 -0.65549 0 -0.0814751 -0.653711 0 -0.232515 0 0 0 0 0 0 0 0 0 0 0 0 1.44578e+11 1.02363e+08 2.25806e+07 7.04502e+07 4.2395e+08 -1.08903e+07
189 0 0 0 0 0 0 -9.18866e+12 -1.42985e+14 -1.52997e+15 -2.35777e+14 -1.98933e+12 -1.38512e-10 -1.01621 0 -0.171228 -0.988116 0 0.0991049 -0.65672 0 -0.0824086 -0.658732 0 -0.233445 0 0 0 0 0 0 0 0 0 0 0 0 1.44578e+11 1.02363e+08 2.25806e+07 7.04502e+07 4.2395e+08 -1.08903e+07
190 0 0 0 0 0 0 -9.18866e+12 -1.42985e+14 -1.52997e+15 -2.35777e+14 -1.98933e+12 -1.38512e-10 -1.02133 0 -0.166506 -0.985611 0 0.102925 -0.6573 0 -0.0821219 -0.662099 0 -0.233096 0 0 0 0 0 0 0 0 0 0 0 0 1.44578e+11 1.02363e+08 2.25806e+07 7.04502e+07 4.2395e+08 -1.08903e+07
191 0 0 0 0 0 0 -9.18866e+12 -1.42985e+14 -1.52997e+15 -2.35777e+14 -1.98933e+12 -1.38512e-10 -1.02668 0 -0.161121 -0.982744 0 0.107093 -0.656695 0 -0.0813379 -0.662759 0 -0.232266 0 0 0 0 0 0 0 0 0 0 0 0 1.44578e+11 1.02363e+08 2.25806e+07 7.04502e+07 4.2395e+08 -1.08903e+07
192 0 0 0 0 0 0 -9.18866e+12 -1.42985e+14 -1.52997e+15 -2.35777e+14 -1.98933e+12 -1.38512e-10 -1.03212 0 -0.15517 -0.979606 0 0.111497 -0.655956 0 -0.08073 -0.662957 0 -0.231618 0 0 0 0 0 0 0 0 0 0 0 0 1.44578e+11 1.02363e+08 2.25806e+07 7.04502e+07 4.2395e+08 -1.08903e+07
193 0 0 0 0 0 0 -9.18866e+12 -1.42985e+14 -1.52997e+15 -2.35777e+14 -1.98933e+12 -1.38512e-10 -1.03761 0 -0.148712 -0.976272 0 0.116065 -0.655112 0 -0.0806244 -0.662605 0 -0.231488 0 0 0 0 0 0 0 0 0 0 0 0 1.44578e+11 1.02363e+08 2.25806e+07 7.04502e+07 4.2395e+08 -1.08903e+07
194 0 0 0 0 0 0 -9.18866e+12 -1.42985e+14 -1.52997e+15 -2.35777e+14 -1.98933e+12 -1.38512e-10 -1.04312 0 -0.141782 -0.972798 0 0.12075 -0.654347 0 -0.0809839 -0.66191 0 -0.231844 0 0 0 0 0 0 0 0 0 0 0 0 1.44578e+11 1.02363e+08 2.25806e+07 7.04502e+07 4.2395e+08 -1.08903e+07
195 0 0 0 0 0 0 -9.18866e+12 -1.42985e+14 -1.52997e+15 -2.35777e+14 -1.98933e+12 -1.38512e-10 -1.04868 0 -0.134335 -0.969166 0 0.12556 -0.65393 0 -0.0815297 -0.661291 0 -0.2324 0 0 0 0 0 0 0 0 0 0 0 0 1.44578e+11 1.02363e+08 2.25806e+07 7.04502e+07 4.2395e+08 -1.08903e+07
196 0 0 0 0 0 0 -9.18866e+12 -1.42985e+14 -1.52997e+15 -2.35777e+14 -1.98933e+12 -1.38512e-10 -1.05425 0 -0.126304 -0.965323 0 0.130525 -0.653865 0 -0.0820433 -0.660967 0 -0.232926 0 0 0 0 0 0 0 0 0 0 0 0 1.44578e+11 1.02363e+08 2.25806e+07 7.04502e+07 4.2395e+08 -1.08903e+07
197 0 0 0 0 0 0 -9.18866e+12 -1.42985e+14 -1.52997e+15 -2.35777e+14 -1.98933e+12 -1.38512e-10 -1.05963 0 -0.117712 -0.961226 0 0.135638 -0.654135 0 -0.0823572 -0.661089 0 -0.233247 0 0 0 0 0 0 0 0 0 0 0 0 1.44578e+11 1.02363e+08 2.25806e+07 7.04502e+07 4.2395e+08 -1.08903e+07
198 0 0 0 0 0 0 -9.18866e+12 -1.42985e+14 -1.52997e+15 -2.35777e+14 -1.98933e+12 -1.38512e-10 -1.06457 0 -0.108669 -0.956881 0 0.140876 -0.654693 0 -0.0824053 -0.661654 0 -0.233295 0 0 0 0 0 0 0 0 0 0 0 0 1.44578e+11 1.02363e+08 2.25806e+07 7.04502e+07 4.2395e+08 -1.08903e+07
199 0 0 0 0 0 0 -9.18866e+12 -1.42985e+14 -1.52997e+15 -2.35777e+14 -1.98933e+12 -1.38512e-10 -1.06871 0 -0.0994034 -0.952334 0 0.146208 -0.655468 0 -0.0822272 -0.662576 0 -0.23311 0 0 0 0 0 0 0 0 0 0 0 0 1.44578e+11 1.02363e+08 2.25806e+07 7.04502e+07 4.2395e+08 -1.08903e+07
200 0 0 0 0 0 0 -9.18866e+12 -1.42985e+14 -1.52997e+15 -2.35777e+14 -1.98933e+12 -1.38512e-10 -1.07148 0 -0.0904514 -0.947684 0 0.151507 -0.656352 0 -0.0819166 -0.663693 0 -0.232788 0 0 0 0 0 0 0 0 0 0 0 0 1.44578e+11 1.02363e+08 2.25806e+07 7.04502e+07 4.2395e+08 -1.08903e+07
201 0 0 0 0 0 0 -9.18866e+12 -1.42985e+14 -1.52997e+15 -2.35777e+14 -1.98933e+12 -1.38512e-10 -1.07224 0 -0.0825321 -0.943023 0 0.156572 -0.657235 0 -0.0815708 -0.664823 0 -0.23243 0 0 0 0 0 0 0 0 0 0 0 0 1.44578e+11 1.02363e+08 2.25806e+07 7.04502e+07 4.2395e+08 -1.08903e+07
202 0 0 0 0 0 0 -9.18866e+12 -1.42985e+14 -1.52997e+15 -2.35777e+14 -1.98933e+12 -1.38512e-10 -1.07055 0 -0.0763376 -0.93841 0 0.161165 -0.658035 0 -0.0812598 -0.665835 0 -0.232108 0 0 0 0 0 0 0 0 0 0 0 0 1.44578e+11 1.02363e+08 2.25806e+07 7.04502e+07 4.2395e+08 -1.08903e+07
203 0 0 0 0 0 0 -9.18866e+12 -1.42985e+14 -1.52997e+15 -2.35777e+14 -1.98933e+12 -1.38512e-10 -1.06608 0 -0.072372 -0.933811 0 0.165061 -0.658682 0 -0.0810068 -0.666622 0 -0.231848 0 0 0 0 0 0 0 0 0 0 0 0 1.44578e+11 1.02363e+08 2.25806e+07 7.04502e+07 4.2395e+08 -1.08903e+07
204 0 0 0 0 0 0 -9.18866e+12 -1.42985e+14 -1.52997e+15 -2.35777e+14 -1.98933e+12 -1.38512e-10 -1.05867 0 -0.0708144 -0.929057 0 0.168078 -0.659145 0 -0.0807795 -0.667162 0 -0.231617 0 0 0 0 0 0 0 0 0 0 0 0 1.44578e+11 1.02363e+08 2.25806e+07 7.04502e+07 4.2395e+08 -1.08903e+07
205 0 0 0 0 0 0 -9.18866e+12 -1.42985e+14 -1.52997e+15 -2.35777e+14 -1.98933e+12 -1.38512e-10 -1.04836 0 -0.071502 -0.923885 0 0.170105 -0.659448 0 -0.080513 -0.667546 0 -0.231346 0 0 0 0 0 0 0 0 0 0 0 0 1.44578e+11 1.02363e+08 2.25806e+07 7.04502e+07 4.2395e+08 -1.08903e+07
206 0 0 0 0 0 0 -9.18866e+12 -1.42985e+14 -1.52997e+15 -2.35777e+14 -1.98933e+12 -1.38512e-10 -1.03542 0 -0.0739624 -0.918006 0 0.171157 -0.659647 0 -0.0801493 -0.667908 0 -0.230973 0 0 0 0 0 0 0 0 0 0 0 0 1.44578e+11 1.02363e+08 2.25806e+07 7.04502e+07 4.2395e+08 -1.08903e+07
207 0 0 0 0 0 0 -9.18866e+12 -1.42985e+14 -1.52997e+15 -2.35777e+14 -1.98933e+12 -1.38512e-10 -1.02034 0 -0.0774833 -0.911157 0 0.171411 -0.659799 0 -0.0796659 -0.66836 0 -0.230473 0 0 0 0 0 0 0 0 0 0 0 0 1.44578e+11 1.02363e+08 2.25806e+07 7.04502e+07 4.2395e+08 -1.08903e+07
208 0 0 0 0 0 0 -9.18866e+12 -1.42985e+14 -1.52997e+15 -2.35777e+14 -1.98933e+12 -1.38512e-10 -1.00372 0 -0.0813298 -0.90316 0 0.171171 -0.659949 0 -0.0790704 -0.668975 0 -0.229851 0 0 0 0 0 0 0 0 0 0 0 0 1.44578e+11 1.02363e+08 2.25806e+07 7.04502e+07 4.2395e+08 -1.08903e+07
209 0 0 0 0 0 0 -9.18866e+12 -1.42985e+14 -1.52997e+15 -2.35777e+14 -1.98933e+12 -1.38512e-10 -0.9861 0 -0.0849305 -0.89394 0 0.170756 -0.660122 0 -0.0784001 -0.669768 0 -0.229142 0 0 0 0 0 0 0 0 0 0 0 0 1.44578e+11 1.02363e+08 2.25806e+07 7.04502e+07 4.2395e+08 -1.08903e+07
210 0 0 0 0 0 0 -9.18866e+12 -1.42985e+14 -1.52997e+15 -2.35777e+14 -1.98933e+12 -1.38512e-10 -0.96788 0 -0.0879582 -0.88352 0 0.170406 -0.660293 0 -0.0777161 -0.67066 0 -0.22841 0 0 0 0 0 0 0 0 0 0 0 0 1.44578e+11 1.02363e+08 2.25806e+07 7.04502e+07 4.2395e+08 -1.08903e+07
211 0 0 0 0 0 0 -9.18866e+12 -1.42985e+14 -1.52997e+15 -2.35777e+14 -1.98933e+12 -1.38512e-10 -0.949253 0 -0.0903356 -0.872019 0 0.170248 -0.660421 0 -0.0770755 -0.671535 0 -0.227716 0 0 0 0 0 0 0 0 0 0 0 0 1.44578e+11 1.02363e+08 2.25806e+07 7.04502e+07 4.2395e+08 -1.08903e+07
212 0 0 0 0 0 0 -9.18866e+12 -1.42985e+14 -1.52997e+15 -2.35777e+14 -1.98933e+12 -1.38512e-10 -0.930242 0 -0.0921346 -0.859598 0 0.170312 -0.66048 0 -0.076517 -0.672317 0 -0.227102 0 0 0 0 0 0 0 0 0 0 0 0 1.44578e+11 1.02363e+08 2.25806e+07 7.04502e+07 4.2395e+08 -1.08903e+07
213 0 0 0 0 0 0 -9.18866e+12 -1.42985e+14 -1.52997e+15 -2.35777e+14 -1.98933e+12 -1.38512e-10 -0.910759 0 -0.0935278 -0.846409 0 0.170533 -0.660469 0 -0.076055 -0.673008 0 -0.226584 0 0 0 0 0 0 0 0 0 0 0 0 1.44578e+11 1.02363e+08 2.25806e+07 7.04502e+07 4.2395e+08 -1.08903e+07
214 0 0 0 0 0 0 -9.18866e+12 -1.42985e+14 -1.52997e+15 -2.35777e+14 -1.98933e+12 -1.38512e-10 -0.890629 0 -0.0947685 -0.832593 0 0.170751 -0.6604 0 -0.0756795 -0.673626 0 -0.226149 0 0 0 0 0 0 0 0 0 0 0 0 1.44578e+11 1.02363e+08 2.25806e+07 7.04502e+07 4.2395e+08 -1.08903e+07
215 0 0 0 0 0 0 -9.18866e+12 -1.42985e+14 -1.52997e+15 -2.35777e+14 -1.98933e+12 -1.38512e-10 -0.869723 0 -0.0960884 -0.818262 0 0.170783 -0.660277 0 -0.0753712 -0.674168 0 -0.225781 0 0 0 0 0 0 0 0 0 0 0 0 1.44578e+11 1.02363e+08 2.25806e+07 7.04502e+07 4.2395e+08 -1.08903e+07
216 0 0 0 0 0 0 -9.18866e+12 -1.42985e+14 -1.52997e+15 -2.35777e+14 -1.98933e+12 -1.38512e-10 -0.847942 0 -0.0977108 -0.803441 0 0.17041 -0.660121 0 -0.0750982 -0.674656 0 -0.225447 0 0 0 0 0 0 0 0 0 0 0 0 1.44578e+11 1.02363e+08 2.25806e+07 7.04502e+07 4.2395e+08 -1.08903e+07
217 0 0 0 0 0 0 -9.18866e+12 -1.42985e+14 -1.52997e+15 -2.35777e+14 -1.98933e+12 -1.38512e-10 -0.825362 0 -0.0997099 -0.788182 0 0.169523 -0.659955 0 -0.0748268 -0.675119 0 -0.225114 0 0 0 0 0 0 0 0 0 0 0 0 1.44578e+11 1.02363e+08 2.25806e+07 7.04502e+07 4.2395e+08 -1.08903e+07
218 0 0 0 0 0 0 -9.18866e+12 -1.42985e+14 -1.52997e+15 -2.35777e+14 -1.98933e+12 -1.38512e-10 -0.802019 0 -0.102168 -0.772496 0 0.168013 -0.659789 0 -0.0745417 -0.675565 0 -0.224766 0 0 0 0 0 0 0 0 0 0 0 0 1.44578e+11 1.02363e+08 2.25806e+07 7.04502e+07 4.2395e+08 -1.08903e+07
219 0 0 0 0 0 0 -9.18866e+12 -1.42985e+14 -1.52997e+15 -2.35777e+14 -1.98933e+12 -1.38512e-10 -0.777904 0 -0.105174 -0.756374 0 0.16576 -0.659666 0 -0.0742345 -0.676065 0 -0.224392 0 0 0 0 0 0 0 0 0 0 0 0 1.44578e+11 1.02363e+08 2.25806e+07 7.04502e+07 4.2395e+08 -1.08903e+07
220 0 0 0 0 0 0 -9.18866e+12 -1.42985e+14 -1.52997e+15 -2.35777e+14 -1.98933e+12 -1.38512e-10 -0.752856 0 -0.108868 -0.739743 0 0.162604 -0.659619 0 -0.0739002 -0.67667 0 -0.223985 0 0 0 0 0 0 0 0 0 0 0 0 1.44578e+11 1.02363e+08 2.25806e+07 7.04502e+07 4.2395e+08 -1.08903e+07
221 0 0 0 0 0 0 -9.18866e+12 -1.42985e+14 -1.52997e+15 -2.35777e+14 -1.98933e+12 -1.38512e-10 -0.727124 0 -0.113113 -0.722793 0 0.158641 -0.659624 0 -0.0735548 -0.677335 0 -0.223563 0 0 0 0 0 0 0 0 0 0 0 0 1.44578e+11 1.02363e+08 2.25806e+07 7.04502e+07 4.2395e+08 -1.08903e+07
222 0 0 0 0 0 0 -9.18866e+12 -1.42985e+14 -1.52997e+15 -2.35777e+14 -1.98933e+12 -1.38512e-10 -0.700817 0 -0.117865 -0.705558 0 0.153882 -0.659673 0 -0.0732116 -0.678044 0 -0.22314 0 0 0 0 0 0 0 0 0 0 0 0 1.44578e+11 1.02363e+08 2.25806e+07 7.04502e+07 4.2395e+08 -1.08903e+07
223 0 0 0 0 0 0 -9.18866e+12 -1.42985e+14 -1.52997e+15 -2.35777e+14 -1.98933e+12 -1.38512e-10 -0.674299 0 -0.12297 -0.688139 0 0.148465 -0.659735 0 -0.0728824 -0.678742 0 -0.222732 0 0 0 0 0 0 0 0 0 0 0 0 1.44578e+11 1.02363e+08 2.25806e+07 7.04502e+07 4.2395e+08 -1.08903e+07
224 0 0 0 0 0 0 -9.18866e+12 -1.42985e+14 -1.52997e+15 -2.35777e+14 -1.98933e+12 -1.38512e-10 -0.647803 0 -0.128373 -0.670534 0 0.142463 -0.659799 0 -0.0725786 -0.679404 0 -0.222351 0 0 0 0 0 0 0 0 0 0 0 0 1.44578e+11 1.02363e+08 2.25806e+07 7.04502e+07 4.2395e+08 -1.08903e+07
225 0 0 0 0 0 0 -9.18866e+12 -1.42985e+14 -1.52997e+15 -2.35777e+14 -1.98933e+12 -1.38512e-10 -0.621692 0 -0.133939 -0.652874 0 0.136055 -0.659867 0 -0.0723042 -0.680045 0 -0.222 0 0 0 0 0 0 0 0 0 0 0 0 1.44578e+11 1.02363e+08 2.25806e+07 7.04502e+07 4.2395e+08 -1.08903e+07
226 0 0 0 0 0 0 -9.18866e+12 -1.42985e+14 -1.52997e+15 -2.35777e+14 -1.98933e+12 -1.38512e-10 -0.596152 0 -0.139582 -0.635248 0 0.12938 -0.659936 0 -0.0720529 -0.680667 0 -0.221674 0 0 0 0 0 0 0 0 0 0 0 0 1.44578e+11 1.02363e+08 2.25806e+07 7.04502e+07 4.2395e+08 -1.08903e+07
227 0 0 0 0 0 0 -9.18866e+12 -1.42985e+14 -1.52997e+15 -2.35777e+14 -1.98933e+12 -1.38512e-10 -0.571416 0 -0.145193 -0.617816 0 0.122606 -0.660062 0 -0.0718142 -0.681389 0 -0.221351 0 0 0 0 0 0 0 0 0 0 0 0 1.44578e+11 1.02363e+08 2.25806e+07 7.04502e+07 4.2395e+08 -1.08903e+07
228 0 0 0 0 0 0 -9.18866e+12 -1.42985e+14 -1.52997e+15 -2.35777e+14 -1.98933e+12 -1.38512e-10 -0.547361 0 -0.150789 -0.600577 0 0.115739 -0.660312 0 -0.0715747 -0.682345 0 -0.221009 0 0 0 0 0 0 0 0 0 0 0 0 1.44578e+11 1.02363e+08 2.25806e+07 7.04502e+07 4.2395e+08 -1.08903e+07
229 0 0 0 0 0 0 -9.18866e+12 -1.42985e+14 -1.52997e+15 -2.35777e+14 -1.98933e+12 -1.38512e-10 -0.524246 0 -0.156254 -0.583783 0 0.108933 -0.660675 0 -0.0713332 -0.683497 0 -0.220649 0 0 0 0 0 0 0 0 0 0 0 0 1.44578e+11 1.02363e+08 2.25806e+07 7.04502e+07 4.2395e+08 -1.08903e+07
230 0 0 0 0 0 0 -9.18866e+12 -1.42985e+14 -1.52997e+15 -2.35777e+14 -1.98933e+12 -1.38512e-10 -0.502402 0 -0.161536 -0.567645 0 0.102305 -0.661121 0 -0.0710982 -0.684768 0 -0.220286 0 0 0 0 0 0 0 0 0 0 0 0 1.44578e+11 1.02363e+08 2.25806e+07 7.04502e+07 4.2395e+08 -1.08903e+07
231 0 0 0 0 0 0 -9.18866e+12 -1.42985e+14 -1.52997e+15 -2.35777e+14 -1.98933e+12 -1.38512e-10 -0.48228 0 -0.166632 -0.55234 0 0.0959709 -0.661617 0 -0.0708784 -0.68609 0 -0.219933 0 0 0 0 0 0 0 0 0 0 0 0 1.44578e+11 1.02363e+08 2.25806e+07 7.04502e+07 4.2395e+08 -1.08903e+07
232 0 0 0 0 0 0 -9.18866e+12 -1.42985e+14 -1.52997e+15 -2.35777e+14 -1.98933e+12 -1.38512e-10 -0.464409 0 -0.171588 -0.538022 0 0.090042 -0.662138 0 -0.0706783 -0.687406 0 -0.2196 0 0 0 0 0 0 0 0 0 0 0 0 1.44578e+11 1.02363e+08 2.25806e+07 7.04502e+07 4.2395e+08 -1.08903e+07
233 0 0 0 0 0 0 -9.18866e+12 -1.42985e+14 -1.52997e+15 -2.35777e+14 -1.98933e+12 -1.38512e-10 -0.449195 0 -0.176503 -0.524814 0 0.0845537 -0.662679 0 -0.0705004 -0.688711 0 -0.21929 0 0 0 0 0 0 0 0 0 0 0 0 1.44578e+11 1.02363e+08 2.25806e+07 7.04502e+07 4.2395e+08 -1.08903e+07
234 0 0 0 0 0 0 -9.18866e+12 -1.42985e+14 -1.52997e+15 -2.35777e+14 -1.98933e+12 -1.38512e-10 -0.436808 0 -0.181487 -0.512808 0 0.0794589 -0.66322 0 -0.07034 -0.689969 0 -0.219003 0 0 0 0 0 0 0 0 0 0 0 0 1.44578e+11 1.02363e+08 2.25806e+07 7.04502e+07 4.2395e+08 -1.08903e+07
235 0 0 0 0 0 0 -9.18866e+12 -1.42985e+14 -1.52997e+15 -2.35777e+14 -1.98933e+12 -1.38512e-10 -0.42719 0 -0.186634 -0.502058 0 0.0746386 -0.663765 0 -0.0701835 -0.691205 0 -0.21872 0 0 0 0 0 0 0 0 0 0 0 0 1.44578e+11 1.02363e+08 2.25806e+07 7.04502e+07 4.2395e+08 -1.08903e+07
236 0 0 0 0 0 0 -9.18866e+12 -1.42985e+14 -1.52997e+15 -2.35777e+14 -1.98933e+12 -1.38512e-10 -0.420629 0 -0.191927 -0.492652 0 0.0701448 -0.664354 0 -0.0700136 -0.692506 0 -0.218417 0 0 0 0 0 0 0 0 0 0 0 0 1.44578e+11 1.02363e+08 2.25806e+07 7.04502e+07 4.2395e+08 -1.08903e+07
237 0 0 0 0 0 0 -9.18866e+12 -1.42985e+14 -1.52997e+15 -2.35777e+14 -1.98933e+12 -1.38512e-10 -0.417109 0 -0.197059 -0.484858 0 0.0661499 -0.665022 0 -0.0697963 -0.693952 0 -0.21805 0 0 0 0 0 0 0 0 0 0 0 0 1.44578e+11 1.02363e+08 2.25806e+07 7.04502e+07 4.2395e+08 -1.08903e+07
238 0 0 0 0 0 0 -9.18866e+12 -1.42985e+14 -1.52997e+15 -2.35777e+14 -1.98933e+12 -1.38512e-10 -0.415626 0 -0.201553 -0.478895 0 0.0627688 -0.665792 0 -0.0694897 -0.695606 0 -0.217568 0 0 0 0 0 0 0 0 0 0 0 0 1.44578e+11 1.02363e+08 2.25806e+07 7.04502e+07 4.2395e+08 -1.08903e+07
239 0 0 0 0 0 0 -9.18866e+12 -1.42985e+14 -1.52997e+15 -2.35777e+14 -1.98933e+12 -1.38512e-10 -0.415926 0 -0.205001 -0.474592 0 0.06038 -0.666648 0 -0.0690362 -0.69749 0 -0.216904 0 0 0 0 0 0 0 0 0 0 0 0 1.44578e+11 1.02363e+08 2.25806e+07 7.04502e+07 4.2395e+08 -1.08903e+07
240 0 0 0 0 0 0 -9.18866e+12 -1.42985e+14 -1.52997e+15 -2.35777e+14 -1.98933e+12 -1.38512e-10 -0.417305 0 -0.207163 -0.471547 0 0.0591572 -0.667584 0 -0.0683774 -0.699661 0 -0.215982 0 0 0 0 0 0 0 0 0 0 0 0 1.44578e+11 1.02363e+08 2.25806e+07 7.04502e+07 4.2395e+08 -1.08903e+07
241 0 0 0 0 0 0 -9.18866e+12 -1.42985e+14 -1.52997e+15 -2.35777e+14 -1.98933e+12 -1.38512e-10 -0.419257 0 -0.207987 -0.469315 0 0.0591521 -0.668627 0 -0.0674448 -0.702234 0 -0.214709 0 0 0 0 0 0 0 0 0 0 0 0 1.44578e+11 1.02363e+08 2.25806e+07 7.04502e+07 4.2395e+08 -1.08903e+07
242 0 0 0 0 0 0 -9.18866e+12 -1.42985e+14 -1.52997e+15 -2.35777e+14 -1.98933e+12 -1.38512e-10 -0.421127 0 -0.207643 -0.467564 0 0.0601493 -0.669812 0 -0.0661769 -0.70531 0 -0.212996 0 0 0 0 0 0 0 0 0 0 0 0 1.44578e+11 1.02363e+08 2.25806e+07 7.04502e+07 4.2395e+08 -1.08903e+07
243 0 0 0 0 0 0 -9.18866e+12 -1.42985e+14 -1.52997e+15 -2.35777e+14 -1.98933e+12 -1.38512e-10 -0.422497 0 -0.206562 -0.465989 0 0.0617234 -0.671176 0 -0.0645183 -0.708988 0 -0.210759 0 0 0 0 0 0 0 0 0 0 0 0 1.44578e+11 1.02363e+08 2.25806e+07 7.04502e+07 4.2395e+08 -1.08903e+07
244 0 0 0 0 0 0 -9.18866e+12 -1.42985e+14 -1.52997e+15 -2.35777e+14 -1.98933e+12 -1.38512e-10 -0.423203 0 -0.205337 -0.464367 0 0.0633158 -0.672743 0 -0.0624406 -0.713293 0 -0.207946 0 0 0 0 0 0 0 0 0 0 0 0 1.44578e+11 1.02363e+08 2.25806e+07 7.04502e+07 4.2395e+08 -1.08903e+07
245 0 0 0 0 0 0 -9.18866e+12 -1.42985e+14 -1.52997e+15 -2.35777e+14 -1.98933e+12 -1.38512e-10 -0.423749 0 -0.204385 -0.462768 0 0.0645879 -0.674511 0 -0.059927 -0.718188 0 -0.204525 0 0 0 0 0 0 0 0 0 0 0 0 1.44578e+11 1.02363e+08 2.25806e+07 7.04502e+07 4.2395e+08 -1.08903e+07
246 0 0 0 0 0 0 -9.18866e+12 -1.42985e+14 -1.52997e+15 -2.35777e+14 -1.98933e+12 -1.38512e-10 -0.423819 0 -0.203921 -0.461565 0 0.0652339 -0.676467 0 -0.056974 -0.723607 0 -0.20048 0 0 0 0 0 0 0 0 0 0 0 0 1.44578e+11 1.02363e+08 2.25806e+07 7.04502e+07 4.2395e+08 -1.08903e+07
247 0 0 0 0 0 0 -9.18866e+12 -1.42985e+14 -1.52997e+15 -2.35777e+14 -1.98933e+12 -1.38512e-10 -0.423705 0 -0.203878 -0.460877 0 0.0653562 -0.678562 0 -0.0535807 -0.729452 0 -0.1958 0 0 0 0 0 0 0 0 0 0 0 0 1.44578e+11 1.02363e+08 2.25806e+07 7.04502e+07 4.2395e+08 -1.08903e+07
248 0 0 0 0 0 0 -9.18866e+12 -1.42985e+14 -1.52997e+15 -2.35777e+14 -1.98933e+12 -1.38512e-10 -0.423584 0 -0.204109 -0.460595 0 0.0651472 -0.680719 0 -0.0497621 -0.735581 0 -0.190497 0 0 0 0 0 0 0 0 0 0 0 0 1.44578e+11 1.02363e+08 2.25806e+07 7.04502e+07 4.2395e+08 -1.08903e+07
249 0 0 0 0 0 0 -9.18866e+12 -1.42985e+14 -1.52997e+15 -2.35777e+14 -1.98933e+12 -1.38512e-10 -0.423503 0 -0.204437 -0.460536 0 0.0648162 -0.682856 0 -0.0455578 -0.741849 0 -0.184612 0 0 0 0 0 0 0 0 0 0 0 0 1.44578e+11 1.02363e+08 2.25806e+07 7.04502e+07 4.2395e+08 -1.08903e+07
250 0 0 0 0 0 0 -9.18866e+12 -1.42985e+14 -1.52997e+15 -2.35777e+14 -1.98933e+12 -1.38512e-10 -0.423558 0 -0.204677 -0.460583 0 0.0645777 -0.68491 0 -0.0409931 -0.748157 0 -0.178164 0 0 0 0 0 0 0 0 0 0 0 0 1.44578e+11 1.02363e+08 2.25806e+07 7.04502e+07 4.2395e+08 -1.08903e+07
251 0 0 0 0 0 0 -9.18866e+12 -1.42985e+14 -1.52997e+15 -2.35777e+14 -1.98933e+12 -1.38512e-10 -0.42386 0 -0.204697 -0.460697 0 0.0645835 -0.686802 0 -0.036068 -0.754375 0 -0.17116 0 0 0 0 0 0 0 0 0 0 0 0 1.44578e+11 1.02363e+08 2.25806e+07 7.04502e+07 4.2395e+08 -1.08903e+07
252 0 0 0 0 0 0 -9.18866e+12 -1.42985e+14 -1.52997e+15 -2.35777e+14 -1.98933e+12 -1.38512e-10 -0.424404 0 -0.204474 -0.460865 0 0.0648577 -0.688383 0 -0.030841 -0.760204 0 -0.163724 0 0 0 0 0 0 0 0 0 0 0 0 1.44578e+11 1.02363e+08 2.25806e+07 7.04502e+07 4.2395e+08 -1.08903e+07
253 0 0 0 0 0 0 -9.18866e+12 -1.42985e+14 -1.52997e+15 -2.35777e+14 -1.98933e+12 -1.38512e-10 -0.4251 0 -0.204072 -0.461082 0 0.065324 -0.68946 0 -0.0254519 -0.765217 0 -0.156131 0 0 0 0 0 0 0 0 0 0 0 0 1.44578e+11 1.02363e+08 2.25806e+07 7.04502e+07 4.2395e+08 -1.08903e+07
254 0 0 0 0 0 0 -9.18866e+12 -1.42985e+14 -1.52997e+15 -2.35777e+14 -1.98933e+12 -1.38512e-10 -0.425834 0 -0.203589 -0.461343 0 0.0658698 -0.689816 0 -0.0200784 -0.768945 0 -0.148744 0 0 0 0 0 0 0 0 0 0 0 0 1.44578e+11 1.02363e+08 2.25806e+07 7.04502e+07 4.2395e+08 -1.08903e+07
255 0 0 0 0 0 0 -9.18866e+12 -1.42985e+14 -1.52997e+15 -2.35777e+14 -1.98933e+12 -1.38512e-10 -0.426514 0 -0.203104 -0.461619 0 0.066408 -0.68923 0 -0.0149143 -0.770967 0 -0.141939 0 0 0 0 0 0 0 0 0 0 0 0 1.44578e+11 1.02363e+08 2.25806e+07 7.04502e+07 4.2395e+08 -1.08903e+07
256 0 0 0 0 0 0 -9.18866e+12 -1.42985e+14 -1.52997e+15 -2.35777e+14 -1.98933e+12 -1.38512e-10 -0.427088 0 -0.20266 -0.461879 0 0.066892 -0.687498 0 -0.0101998 -0.770936 0 -0.136113 0 0 0 0 0 0 0 0 0 0 0 0 1.44578e+11 1.02363e+08 2.25806e+07 7.04502e+07 4.2395e+08 -1.08903e+07
257 0 0 0 0 0 0 -9.18866e+12 -1.42985e+14 -1.52997e+15 -2.35777e+14 -1.98933e+12 -1.38512e-10 -0.427535 0 -0.202268 -0.462086 0 0.0673148 -0.68442 0 -0.00622104 -0.768538 0 -0.131682 0 0 0 0 0 0 0 0 0 0 0 0 1.44578e+11 1.02363e+08 2.25806e+07 7.04502e+07 4.2395e+08 -1.08903e+07
258 0 0 0 0 0 0 -9.18866e+12 -1.42985e+14 -1.52997e+15 -2.35777e+14 -1.98933e+12 -1.38512e-10 -0.427891 0 -0.201903 -0.462205 0 0.0677108 -0.679865 0 -0.0032046 -0.763629 0 -0.128901 0 0 0 0 0 0 0 0 0 0 0 0 1.44578e+11 1.02363e+08 2.25806e+07 7.04502e+07 4.2395e+08 -1.08903e+07
259 0 0 0 0 0 0 -9.18866e+12 -1.42985e+14 -1.52997e+15 -2.35777e+14 -1.98933e+12 -1.38512e-10 -0.428256 0 -0.201509 -0.462218 0 0.0681494 -0.673793 0 -0.0012273 -0.756292 0 -0.127758 0 0 0 0 0 0 0 0 0 0 0 0 1.44578e+11 1.02363e+08 2.25806e+07 7.04502e+07 4.2395e+08 -1.08903e+07
260 0 0 0 0 0 0 -9.18866e+12 -1.42985e+14 -1.52997e+15 -2.35777e+14 -1.98933e+12 -1.38512e-10 -0.42874 0 -0.201028 -0.462127 0 0.0687018 -0.666183 0 -0.000266727 -0.746649 0 -0.1281 0 0 0 0 0 0 0 0 0 0 0 0 1.44578e+11 1.02363e+08 2.25806e+07 7.04502e+07 4.2395e+08 -1.08903e+07
261 0 0 0 0 0 0 -9.18866e+12 -1.42985e+14 -1.52997e+15 -2.35777e+14 -1.98933e+12 -1.38512e-10 -0.429411 0 -0.200436 -0.46195 0 0.0693976 -0.657057 0 -0.000226545 -0.734879 0 -0.129686 0 0 0 0 0 0 0 0 0 0 0 0 1.44578e+11 1.02363e+08 2.25806e+07 7.04502e+07 4.2395e+08 -1.08903e+07
262 0 0 0 0 0 0 -9.18866e+12 -1.42985e+14 -1.52997e+15 -2.35777e+14 -1.98933e+12 -1.38512e-10 -0.430272 0 -0.199748 -0.461715 0 0.0702153 -0.646547 0 -0.000915409 -0.72134 0 -0.132149 0 0 0 0 0 0 0 0 0 0 0 0 1.44578e+11 1.02363e+08 2.25806e+07 7.04502e+07 4.2395e+08 -1.08903e+07
263 0 0 0 0 0 0 -9.18866e+12 -1.42985e+14 -1.52997e+15 -2.35777e+14 -1.98933e+12 -1.38512e-10 -0.431262 0 -0.199008 -0.461445 0 0.0710991 -0.634839 0 -0.00207777 -0.706457 0 -0.135071 0 0 0 0 0 0 0 0 0 0 0 0 1.44578e+11 1.02363e+08 2.25806e+07 7.04502e+07 4.2395e+08 -1.08903e+07
264 0 0 0 0 0 0 -9.18866e+12 -1.42985e+14 -1.52997e+15 -2.35777e+14 -1.98933e+12 -1.38512e-10 -0.432289 0 -0.198279 -0.461149 0 0.0719725 -0.622096 0 -0.00347336 -0.690595 0 -0.138099 0 0 0 0 0 0 0 0 0 0 0 0 1.44578e+11 1.02363e+08 2.25806e+07 7.04502e+07 4.2395e+08 -1.08903e+07
265 0 0 0 0 0 0 -9.18866e+12 -1.42985e+14 -1.52997e+15 -2.35777e+14 -1.98933e+12 -1.38512e-10 -0.433258 0 -0.197624 -0.460844 0 0.0727606 -0.608425 0 -0.00494948 -0.673957 0 -0.141044 0 0 0 0 0 0 0 0 0 0 0 0 1.44578e+11 1.02363e+08 2.25806e+07 7.04502e+07 4.2395e+08 -1.08903e+07
266 0 0 0 0 0 0 -9.18866e+12 -1.42985e+14 -1.52997e+15 -2.35777e+14 -1.98933e+12 -1.38512e-10 -0.434117 0 -0.197087 -0.460547 0 0.0734131 -0.593881 0 -0.00643134 -0.656583 0 -0.143853 0 0 0 0 0 0 0 0 0 0 0 0 1.44578e+11 1.02363e+08 2.25806e+07 7.04502e+07 4.2395e+08 -1.08903e+07
267 0 0 0 0 0 0 -9.18866e+12 -1.42985e+14 -1.52997e+15 -2.35777e+14 -1.98933e+12 -1.38512e-10 -0.434814 0 -0.196696 -0.460264 0 0.0738985 -0.578507 0 -0.00791038 -0.638454 0 -0.146556 0 0 0 0 0 0 0 0 0 0 0 0 1.44578e+11 1.02363e+08 2.25806e+07 7.04502e+07 4.2395e+08 -1.08903e+07
268 0 0 0 0 0 0 -9.18866e+12 -1.42985e+14 -1.52997e+15 -2.35777e+14 -1.98933e+12 -1.38512e-10 -0.435323 0 -0.196457 -0.459986 0 0.0742097 -0.562308 0 -0.00942718 -0.619462 0 -0.149247 0 0 0 0 0 0 0 0 0 0 0 0 1.44578e+11 1.02363e+08 2.25806e+07 7.04502e+07 4.2395e+08 -1.08903e+07
269 0 0 0 0 0 0 -9.18866e+12 -1.42985e+14 -1.52997e+15 -2.35777e+14 -1.98933e+12 -1.38512e-10 -0.435688 0 -0.196351 -0.459709 0 0.0743734 -0.545256 0 -0.0110275 -0.599444 0 -0.152023 0 0 0 0 0 0 0 0 0 0 0 0 1.44578e+11 1.02363e+08 2.25806e+07 7.04502e+07 4.2395e+08 -1.08903e+07
270 0 0 0 0 0 0 -9.18866e+12 -1.42985e+14 -1.52997e+15 -2.35777e+14 -1.98933e+12 -1.38512e-10 -0.435947 0 -0.196342 -0.459435 0 0.0744298 -0.527385 0 -0.0127406 -0.578376 0 -0.154924 0 0 0 0 0 0 0 0 0 0 0 0 1.44578e+11 1.02363e+08 2.25806e+07 7.04502e+07 4.2395e+08 -1.08903e+07
271 0 0 0 0 0 0 -9.18866e+12 -1.42985e+14 -1.52997e+15 -2.35777e+14 -1.98933e+12 -1.38512e-10 -0.436105 0 -0.196394 -0.459163 0 0.0744148 -0.508774 0 -0.0145966 -0.556334 0 -0.157963 0 0 0 0 0 0 0 0 0 0 0 0 1.44578e+11 1.02363e+08 2.25806e+07 7.04502e+07 4.2395e+08 -1.08903e+07
272 0 0 0 0 0 0 -9.18866e+12 -1.42985e+14 -1.52997e+15 -2.35777e+14 -1.98933e+12 -1.38512e-10 -0.436171 0 -0.196479 -0.458885 0 0.0743584 -0.489457 0 -0.0166286 -0.533325 0 -0.161168 0 0 0 0 0 0 0 0 0 0 0 0 1.44578e+11 1.02363e+08 2.25806e+07 7.04502e+07 4.2395e+08 -1.08903e+07
273 0 0 0 0 0 0 -9.18866e+12 -1.42985e+14 -1.52997e+15 -2.35777e+14 -1.98933e+12 -1.38512e-10 -0.436178 0 -0.196572 -0.458592 0 0.0742909 -0.46944 0 -0.0188547 -0.509312 0 -0.164547 0 0 0 0 0 0 0 0 0 0 0 0 1.44578e+11 1.02363e+08 2.25806e+07 7.04502e+07 4.2395e+08 -1.08903e+07
274 0 0 0 0 0 0 -9.18866e+12 -1.42985e+14 -1.52997e+15 -2.35777e+14 -1.98933e+12 -1.38512e-10 -0.436176 0 -0.196641 -0.458281 0 0.074247 -0.448743 0 -0.0212628 -0.484306 0 -0.168067 0 0 0 0 0 0 0 0 0 0 0 0 1.44578e+11 1.02363e+08 2.25806e+07 7.04502e+07 4.2395e+08 -1.08903e+07
275 0 0 0 0 0 0 -9.18866e+12 -1.42985e+14 -1.52997e+15 -2.35777e+14 -1.98933e+12 -1.38512e-10 -0.436181 0 -0.196669 -0.457938 0 0.0742468 -0.427383 0 -0.0238285 -0.45832 0 -0.171676 0 0 0 0 0 0 0 0 0 0 0 0 1.44578e+11 1.02363e+08 2.25806e+07 7.04502e+07 4.2395e+08 -1.08903e+07
276 0 0 0 0 0 0 -9.18866e+12 -1.42985e+14 -1.52997e+15 -2.35777e+14 -1.98933e+12 -1.38512e-10 -0.436203 0 -0.196654 -0.457542 0 0.0742954 -0.405366 0 -0.026518 -0.43135 0 -0.175316 0 0 0 0 0 0 0 0 0 0 0 0 1.44578e+11 1.02363e+08 2.25806e+07 7.04502e+07 4.2395e+08 -1.08903e+07
277 0 0 0 0 0 0 -9.18866e+12 -1.42985e+14 -1.52997e+15 -2.35777e+14 -1.98933e+12 -1.38512e-10 -0.436312 0 -0.196592 -0.457088 0 0.074401 -0.382745 0 -0.0292583 -0.403479 0 -0.178878 0 0 0 0 0 0 0 0 0 0 0 0 1.44578e+11 1.02363e+08 2.25806e+07 7.04502e+07 4.2395e+08 -1.08903e+07
278 0 0 0 0 0 0 -9.18866e+12 -1.42985e+14 -1.52997e+15 -2.35777e+14 -1.98933e+12 -1.38512e-10 -0.436557 0 -0.196486 -0.45659 0 0.0745632 -0.359651 0 -0.0319508 -0.374944 0 -0.182225 0 0 0 0 0 0 0 0 0 0 0 0 1.44578e+11 1.02363e+08 2.25806e+07 7.04502e+07 4.2395e+08 -1.08903e+07
279 0 0 0 0 0 0 -9.18866e+12 -1.42985e+14 -1.52997e+15 -2.35777e+14 -1.98933e+12 -1.38512e-10 -0.436908 0 -0.196345 -0.456063 0 0.074768 -0.336292 0 -0.0344884 -0.346126 0 -0.185218 0 0 0 0 0 0 0 0 0 0 0 0 1.44578e+11 1.02363e+08 2.25806e+07 7.04502e+07 4.2395e+08 -1.08903e+07
280 0 0 0 0 0 0 -9.18866e+12 -1.42985e+14 -1.52997e+15 -2.35777e+14 -1.98933e+12 -1.38512e-10 -0.43737 0 -0.196163 -0.455524 0 0.0750185 -0.312896 0 -0.0367834 -0.317407 0 -0.187766 0 0 0 0 0 0 0 0 0 0 0 0 1.44578e+11 1.02363e+08 2.25806e+07 7.04502e+07 4.2395e+08 -1.08903e+07
281 0 0 0 0 0 0 -9.18866e+12 -1.42985e+14 -1.52997e+15 -2.35777e+14 -1.98933e+12 -1.38512e-10 -0.43799 0 -0.195925 -0.454995 0 0.075331 -0.289653 0 -0.0387851 -0.289072 0 -0.189834 0 0 0 0 0 0 0 0 0 0 0 0 1.44578e+11 1.02363e+08 2.25806e+07 7.04502e+07 4.2395e+08 -1.08903e+07
282 0 0 0 0 0 0 -9.18866e+12 -1.42985e+14 -1.52997e+15 -2.35777e+14 -1.98933e+12 -1.38512e-10 -0.438763 0 -0.195627 -0.45449 0 0.0757063 -0.266748 0 -0.0404645 -0.261378 0 -0.191419 0 0 0 0 0 0 0 0 0 0 0 0 1.44578e+11 1.02363e+08 2.25806e+07 7.04502e+07 4.2395e+08 -1.08903e+07
283 0 0 0 0 0 0 -9.18866e+12 -1.42985e+14 -1.52997e+15 -2.35777e+14 -1.98933e+12 -1.38512e-10 -0.439614 0 -0.195275 -0.454007 0 0.0761325 -0.244384 0 -0.0418236 -0.234593 0 -0.192556 0 0 0 0 0 0 0 0 0 0 0 0 1.44578e+11 1.02363e+08 2.25806e+07 7.04502e+07 4.2395e+08 -1.08903e+07
284 0 0 0 0 0 0 -9.18866e+12 -1.42985e+14 -1.52997e+15 -2.35777e+14 -1.98933e+12 -1.38512e-10 -0.440491 0 -0.194857 -0.453527 0 0.0766185 -0.222734 0 -0.0429009 -0.208914 0 -0.193317 0 0 0 0 0 0 0 0 0 0 0 0 1.44578e+11 1.02363e+08 2.25806e+07 7.04502e+07 4.2395e+08 -1.08903e+07
285 0 0 0 0 0 0 -9.18866e+12 -1.42985e+14 -1.52997e+15 -2.35777e+14 -1.98933e+12 -1.38512e-10 -0.441433 0 -0.194348 -0.453045 0 0.0771926 -0.201924 0 -0.0437644 -0.184428 0 -0.193798 0 0 0 0 0 0 0 0 0 0 0 0 1.44578e+11 1.02363e+08 2.25806e+07 7.04502e+07 4.2395e+08 -1.08903e+07
286 0 0 0 0 0 0 -9.18866e+12 -1.42985e+14 -1.52997e+15 -2.35777e+14 -1.98933e+12 -1.38512e-10 -0.442472 0 -0.193741 -0.452557 0 0.0778597 -0.18203 0 -0.0445074 -0.161151 0 -0.194107 0 0 0 0 0 0 0 0 0 0 0 0 1.44578e+11 1.02363e+08 2.25806e+07 7.04502e+07 4.2395e+08 -1.08903e+07
287 0 0 0 0 0 0 -9.18866e+12 -1.42985e+14 -1.52997e+15 -2.35777e+14 -1.98933e+12 -1.38512e-10 -0.443568 0 -0.193062 -0.452043 0 0.0785938 -0.163139 0 -0.0452347 -0.13913 0 -0.194364 0 0 0 0 0 0 0 0 0 0 0 0 1.44578e+11 1.02363e+08 2.25806e+07 7.04502e+07 4.2395e+08 -1.08903e+07
288 0 0 0 0 0 0 -9.18866e+12 -1.42985e+14 -1.52997e+15 -2.35777e+14 -1.98933e+12 -1.38512e-10 -0.444714 0 -0.192318 -0.451477 0 0.0793862 -0.145395 0 -0.0460581 -0.118524 0 -0.194699 0 0 0 0 0 0 0 0 0 0 0 0 1.44578e+11 1.02363e+08 2.25806e+07 7.04502e+07 4.2395e+08 -1.08903e+07
289 0 0 0 0 0 0 -9.18866e+12 -1.42985e+14 -1.52997e+15 -2.35777e+14 -1.98933e+12 -1.38512e-10 -0.445957 0 -0.191487 -0.450852 0 0.0802576 -0.128961 0 -0.0471007 -0.0995683 0 -0.195263 0 0 0 0 0 0 0 0 0 0 0 0 1.44578e+11 1.02363e+08 2.25806e+07 7.04502e+07 4.2395e+08 -1.08903e+07
290 0 0 0 0 0 0 -9.18866e+12 -1.42985e+14 -1.52997e+15 -2.35777e+14 -1.98933e+12 -1.38512e-10 -0.447337 0 -0.190555 -0.450174 0 0.0812188 -0.11399 0 -0.0484912 -0.0825099 0 -0.196224 0 0 0 0 0 0 0 0 0 0 0 0 1.44578e+11 1.02363e+08 2.25806e+07 7.04502e+07 4.2395e+08 -1.08903e+07
291 0 0 0 0 0 0 -9.18866e+12 -1.42985e+14 -1.52997e+15 -2.35777e+14 -1.98933e+12 -1.38512e-10 -0.448851 0 -0.189525 -0.449448 0 0.0822627 -0.100617 0 -0.0503605 -0.067596 0 -0.197757 0 0 0 0 0 0 0 0 0 0 0 0 1.44578e+11 1.02363e+08 2.25806e+07 7.04502e+07 4.2395e+08 -1.08903e+07
292 0 0 0 0 0 0 -9.18866e+12 -1.42985e+14 -1.52997e+15 -2.35777e+14 -1.98933e+12 -1.38512e-10 -0.450507 0 -0.188376 -0.448677 0 0.0834062 -0.0889788 0 -0.0528117 -0.0550666 0 -0.200006 0 0 0 0 0 0 0 0 0 0 0 0 1.44578e+11 1.02363e+08 2.25806e+07 7.04502e+07 4.2395e+08 -1.08903e+07
293 0 0 0 0 0 0 -9.18866e+12 -1.42985e+14 -1.52997e+15 -2.35777e+14 -1.98933e+12 -1.38512e-10 -0.452394 0 -0.187052 -0.447862 0 0.0846986 -0.0791307 0 -0.0559083 -0.0449835 0 -0.203048 0 0 0 0 0 0 0 0 0 0 0 0 1.44578e+11 1.02363e+08 2.25806e+07 7.04502e+07 4.2395e+08 -1.08903e+07
294 0 0 0 0 0 0 -9.18866e+12 -1.42985e+14 -1.52997e+15 -2.35777e+14 -1.98933e+12 -1.38512e-10 -0.45458 0 -0.185515 -0.447006 0 0.0861676 -0.0710369 0 -0.0596855 -0.0372347 0 -0.206905 0 0 0 0 0 0 0 0 0 0 0 0 1.44578e+11 1.02363e+08 2.25806e+07 7.04502e+07 4.2395e+08 -1.08903e+07
295 0 0 0 0 0 0 -9.18866e+12 -1.42985e+14 -1.52997e+15 -2.35777e+14 -1.98933e+12 -1.38512e-10 -0.457046 0 -0.183752 -0.446088 0 0.0878155 -0.0647187 0 -0.0641362 -0.0318301 0 -0.211562 0 0 0 0 0 0 0 0 0 0 0 0 1.44578e+11 1.02363e+08 2.25806e+07 7.04502e+07 4.2395e+08 -1.08903e+07
296 0 0 0 0 0 0 -9.18866e+12 -1.42985e+14 -1.52997e+15 -2.35777e+14 -1.98933e+12 -1.38512e-10 -0.459807 0 -0.181722 -0.445072 0 0.0896663 -0.0606992 0 -0.06915 -0.0298407 0 -0.217014 0 0 0 0 0 0 0 0 0 0 0 0 1.44578e+11 1.02363e+08 2.25806e+07 7.04502e+07 4.2395e+08 -1.08903e+07
297 0 0 0 0 0 0 -9.18866e+12 -1.42985e+14 -1.52997e+15 -2.35777e+14 -1.98933e+12 -1.38512e-10 -0.462873 0 -0.17937 -0.443913 0 0.0917563 -0.059055 0 -0.074442 -0.0315531 0 -0.222967 0 0 0 0 0 0 0 0 0 0 0 0 1.44578e+11 1.02363e+08 2.25806e+07 7.04502e+07 4.2395e+08 -1.08903e+07
298 0 0 0 0 0 0 -9.18866e+12 -1.42985e+14 -1.52997e+15 -2.35777e+14 -1.98933e+12 -1.38512e-10 -0.466217 0 -0.176645 -0.442552 0 0.0941106 -0.0595626 0 -0.0794112 -0.0367355 0 -0.228726 0 0 0 0 0 0 0 0 0 0 0 0 1.44578e+11 1.02363e+08 2.25806e+07 7.04502e+07 4.2395e+08 -1.08903e+07
299 0 0 0 0 0 0 -9.18866e+12 -1.42985e+14 -1.52997e+15 -2.35777e+14 -1.98933e+12 -1.38512e-10 -0.469781 0 -0.173515 -0.44093 0 0.0967375 -0.0614087 0 -0.0834733 -0.0440754 0 -0.233526 0 0 0 0 0 0 0 0 0 0 0 0 1.44578e+11 1.02363e+08 2.25806e+07 7.04502e+07 4.2395e+08 -1.08903e+07
300 0 0 0 0 0 0 -9.18866e+12 -1.42985e+14 -1.52997e+15 -2.35777e+14 -1.98933e+12 -1.38512e-10 -0.473511 0 -0.169934 -0.439005 0 0.0996551 -0.0639174 0 -0.0862292 -0.052426 0 -0.236841 0 0 0 0 0 0 0 0 0 0 0 0 1.44578e+11 1.02363e+08 2.25806e+07 7.04502e+07 4.2395e+08 -1.08903e+07
301 0 0 0 0 0 0 -9.18866e+12 -1.42985e+14 -1.52997e+15 -2.35777e+14 -1.98933e+12 -1.38512e-10 -0.477427 0 -0.165833 -0.43676 0 0.102896 -0.0663706 0 -0.0876045 -0.060439 0 -0.238538 0 0 0 0 0 0 0 0 0 0 0 0 1.44578e+11 1.02363e+08 2.25806e+07 7.04502e+07 4.2395e+08 -1.08903e+07
302 0 0 0 0 0 0 -9.18866e+12 -1.42985e+14 -1.52997e+15 -2.35777e+14 -1.98933e+12 -1.38512e-10 -0.481537 0 -0.161182 -0.434192 0 0.106451 -0.0682126 0 -0.0878358 -0.0669371 0 -0.23888 0 0 0 0 0 0 0 0 0 0 0 0 1.44578e+11 1.02363e+08 2.25806e+07 7.04502e+07 4.2395e+08 -1.08903e+07
303 0 0 0 0 0 0 -9.18866e+12 -1.42985e+14 -1.52997e+15 -2.35777e+14 -1.98933e+12 -1.38512e-10 -0.485783 0 -0.156021 -0.431332 0 0.110257 -0.0689266 0 -0.0874467 -0.0707553 0 -0.238486 0 0 0 0 0 0 0 0 0 0 0 0 1.44578e+11 1.02363e+08 2.25806e+07 7.04502e+07 4.2395e+08 -1.08903e+07
304 0 0 0 0 0 0 -9.18866e+12 -1.42985e+14 -1.52997e+15 -2.35777e+14 -1.98933e+12 -1.38512e-10 -0.490103 0 -0.150444 -0.428257 0 0.114214 -0.0688452 0 -0.086927 -0.0724253 0 -0.237935 0 0 0 0 0 0 0 0 0 0 0 0 1.44578e+11 1.02363e+08 2.25806e+07 7.04502e+07 4.2395e+08 -1.08903e+07
305 0 0 0 0 0 0 -9.18866e+12 -1.42985e+14 -1.52997e+15 -2.35777e+14 -1.98933e+12 -1.38512e-10 -0.494473 0 -0.144551 -0.425048 0 0.118221 -0.0684382 0 -0.0866895 -0.0728357 0 -0.237676 0 0 0 0 0 0 0 0 0 0 0 0 1.44578e+11 1.02363e+08 2.25806e+07 7.04502e+07 4.2395e+08 -1.08903e+07
306 0 0 0 0 0 0 -9.18866e+12 -1.42985e+14 -1.52997e+15 -2.35777e+14 -1.98933e+12 -1.38512e-10 -0.498863 0 -0.138405 -0.421749 0 0.122214 -0.0681322 0 -0.0868358 -0.072825 0 -0.237813 0 0 0 0 0 0 0 0 0 0 0 0 1.44578e+11 1.02363e+08 2.25806e+07 7.04502e+07 4.2395e+08 -1.08903e+07
307 0 0 0 0 0 0 -9.18866e+12 -1.42985e+14 -1.52997e+15 -2.35777e+14 -1.98933e+12 -1.38512e-10 -0.503225 0 -0.132022 -0.418371 0 0.126181 -0.0680059 0 -0.0872593 -0.0726891 0 -0.238237 0 0 0 0 0 0 0 0 0 0 0 0 1.44578e+11 1.02363e+08 2.25806e+07 7.04502e+07 4.2395e+08 -1.08903e+07
308 0 0 0 0 0 0 -9.18866e+12 -1.42985e+14 -1.52997e+15 -2.35777e+14 -1.98933e+12 -1.38512e-10 -0.5075 0 -0.125378 -0.414878 0 0.130141 -0.0680254 0 -0.0878068 -0.0725198 0 -0.23879 0 0 0 0 0 0 0 0 0 0 0 0 1.44578e+11 1.02363e+08 2.25806e+07 7.04502e+07 4.2395e+08 -1.08903e+07
309 0 0 0 0 0 0 -9.18866e+12 -1.42985e+14 -1.52997e+15 -2.35777e+14 -1.98933e+12 -1.38512e-10 -0.51166 0 -0.118372 -0.411187 0 0.134163 -0.0682245 0 -0.0883147 -0.0725233 0 -0.239304 0 0 0 0 0 0 0 0 0 0 0 0 1.44578e+11 1.02363e+08 2.25806e+07 7.04502e+07 4.2395e+08 -1.08903e+07
310 0 0 0 0 0 0 -9.18866e+12 -1.42985e+14 -1.52997e+15 -2.35777e+14 -1.98933e+12 -1.38512e-10 -0.515656 0 -0.110866 -0.407182 0 0.138337 -0.0686067 0 -0.0887084 -0.0727895 0 -0.239701 0 0 0 0 0 0 0 0 0 0 0 0 1.44578e+11 1.02363e+08 2.25806e+07 7.04502e+07 4.2395e+08 -1.08903e+07
311 0 0 0 0 0 0 -9.18866e+12 -1.42985e+14 -1.52997e+15 -2.35777e+14 -1.98933e+12 -1.38512e-10 -0.519379 0 -0.102761 -0.402766 0 0.142739 -0.0691303 0 -0.0889688 -0.0732764 0 -0.239962 0 0 0 0 0 0 0 0 0 0 0 0 1.44578e+11 1.02363e+08 2.25806e+07 7.04502e+07 4.2395e+08 -1.08903e+07
312 0 0 0 0 0 0 -9.18866e+12 -1.42985e+14 -1.52997e+15 -2.35777e+14 -1.98933e+12 -1.38512e-10 -0.522668 0 -0.0940838 -0.397895 0 0.147371 -0.0697121 0 -0.0891259 -0.0738732 0 -0.240119 0 0 0 0 0 0 0 0 0 0 0 0 1.44578e+11 1.02363e+08 2.25806e+07 7.04502e+07 4.2395e+08 -1.08903e+07
313 0 0 0 0 0 0 -9.18866e+12 -1.42985e+14 -1.52997e+15 -2.35777e+14 -1.98933e+12 -1.38512e-10 -0.525293 0 -0.0850287 -0.392573 0 0.152151 -0.0702593 0 -0.0892295 -0.0744563 0 -0.240221 0 0 0 0 0 0 0 0 0 0 0 0 1.44578e+11 1.02363e+08 2.25806e+07 7.04502e+07 4.2395e+08 -1.08903e+07
314 0 0 0 0 0 0 -9.18866e+12 -1.42985e+14 -1.52997e+15 -2.35777e+14 -1.98933e+12 -1.38512e-10 -0.526928 0 -0.0759513 -0.386863 0 0.156966 -0.0707246 0 -0.0893137 -0.0749654 0 -0.240304 0 0 0 0 0 0 0 0 0 0 0 0 1.44578e+11 1.02363e+08 2.25806e+07 7.04502e+07 4.2395e+08 -1.08903e+07
315 0 0 0 0 0 0 -9.18866e+12 -1.42985e+14 -1.52997e+15 -2.35777e+14 -1.98933e+12 -1.38512e-10 -0.52718 0 -0.0673692 -0.380877 0 0.161682 -0.0710994 0 -0.0893906 -0.0753963 0 -0.240379 0 0 0 0 0 0 0 0 0 0 0 0 1.44578e+11 1.02363e+08 2.25806e+07 7.04502e+07 4.2395e+08 -1.08903e+07
316 0 0 0 0 0 0 -9.18866e+12 -1.42985e+14 -1.52997e+15 -2.35777e+14 -1.98933e+12 -1.38512e-10 -0.525717 0 -0.0598444 -0.374717 0 0.166138 -0.0713946 0 -0.0894544 -0.0757683 0 -0.240441 0 0 0 0 0 0 0 0 0 0 0 0 1.44578e+11 1.02363e+08 2.25806e+07 7.04502e+07 4.2395e+08 -1.08903e+07
317 0 0 0 0 0 0 -9.18866e+12 -1.42985e+14 -1.52997e+15 -2.35777e+14 -1.98933e+12 -1.38512e-10 -0.522344 0 -0.0538406 -0.368422 0 0.170162 -0.0716307 0 -0.089486 -0.0761103 0 -0.24047 0 0 0 0 0 0 0 0 0 0 0 0 1.44578e+11 1.02363e+08 2.25806e+07 7.04502e+07 4.2395e+08 -1.08903e+07
318 0 0 0 0 0 0 -9.18866e+12 -1.42985e+14 -1.52997e+15 -2.35777e+14 -1.98933e+12 -1.38512e-10 -0.516979 0 -0.0496472 -0.36196 0 0.173597 -0.0718238 0 -0.0894683 -0.0764417 0 -0.240448 0 0 0 0 0 0 0 0 0 0 0 0 1.44578e+11 1.02363e+08 2.25806e+07 7.04502e+07 4.2395e+08 -1.08903e+07
319 0 0 0 0 0 0 -9.18866e+12 -1.42985e+14 -1.52997e+15 -2.35777e+14 -1.98933e+12 -1.38512e-10 -0.50962 0 -0.0473698 -0.355259 0 0.17633 -0.0720015 0 -0.0893931 -0.0768043 0 -0.240367 0 0 0 0 0 0 0 0 0 0 0 0 1.44578e+11 1.02363e+08 2.25806e+07 7.04502e+07 4.2395e+08 -1.08903e+07
320 0 0 0 0 0 0 -9.18866e+12 -1.42985e+14 -1.52997e+15 -2.35777e+14 -1.98933e+12 -1.38512e-10 -0.500368 0 -0.0469084 -0.348209 0 0.178295 -0.0721947 0 -0.0892622 -0.0772479 0 -0.240228 0 0 0 0 0 0 0 0 0 0 0 0 1.44578e+11 1.02363e+08 2.25806e+07 7.04502e+07 4.2395e+08 -1.08903e+07
321 0 0 0 0 0 0 -9.18866e+12 -1.42985e+14 -1.52997e+15 -2.35777e+14 -1.98933e+12 -1.38512e-10 -0.489414 0 -0.0479987 -0.340663 0 0.17947 -0.0724045 0 -0.0890867 -0.0777666 0 -0.240041 0 0 0 0 0 0 0 0 0 0 0 0 1.44578e+11 1.02363e+08 2.25806e+07 7.04502e+07 4.2395e+08 -1.08903e+07
322 0 0 0 0 0 0 -9.18866e+12 -1.42985e+14 -1.52997e+15 -2.35777e+14 -1.98933e+12 -1.38512e-10 -0.476975 0 -0.0503047 -0.332483 0 0.179893 -0.0726089 0 -0.0888825 -0.0783097 0 -0.239825 0 0 0 0 0 0 0 0 0 0 0 0 1.44578e+11 1.02363e+08 2.25806e+07 7.04502e+07 4.2395e+08 -1.08903e+07
323 0 0 0 0 0 0 -9.18866e+12 -1.42985e+14 -1.52997e+15 -2.35777e+14 -1.98933e+12 -1.38512e-10 -0.463237 0 -0.0535076 -0.323562 0 0.179644 -0.0727968 0 -0.0886599 -0.0788571 0 -0.239588 0 0 0 0 0 0 0 0 0 0 0 0 1.44578e+11 1.02363e+08 2.25806e+07 7.04502e+07 4.2395e+08 -1.08903e+07
324 0 0 0 0 0 0 -9.18866e+12 -1.42985e+14 -1.52997e+15 -2.35777e+14 -1.98933e+12 -1.38512e-10 -0.448351 0 -0.0573415 -0.313827 0 0.17882 -0.0729714 0 -0.0884181 -0.0794231 0 -0.23933 0 0 0 0 0 0 0 0 0 0 0 0 1.44578e+11 1.02363e+08 2.25806e+07 7.04502e+07 4.2395e+08 -1.08903e+07
325 0 0 0 0 0 0 -9.18866e+12 -1.42985e+14 -1.52997e+15 -2.35777e+14 -1.98933e+12 -1.38512e-10 -0.43245 0 -0.0615917 -0.303234 0 0.177515 -0.0731206 0 -0.0881541 -0.0799893 0 -0.239048 0 0 0 0 0 0 0 0 0 0 0 0 1.44578e+11 1.02363e+08 2.25806e+07 7.04502e+07 4.2395e+08 -1.08903e+07
326 0 0 0 0 0 0 -9.18866e+12 -1.42985e+14 -1.52997e+15 -2.35777e+14 -1.98933e+12 -1.38512e-10 -0.415647 0 -0.0660942 -0.291778 0 0.175826 -0.0732166 0 -0.0878756 -0.0804992 0 -0.23875 0 0 0 0 0 0 0 0 0 0 0 0 1.44578e+11 1.02363e+08 2.25806e+07 7.04502e+07 4.2395e+08 -1.08903e+07
327 0 0 0 0 0 0 -9.18866e+12 -1.42985e+14 -1.52997e+15 -2.35777e+14 -1.98933e+12 -1.38512e-10 -0.398028 0 -0.0707309 -0.279507 0 0.173854 -0.0732607 0 -0.0875929 -0.0809548 0 -0.238447 0 0 0 0 0 0 0 0 0 0 0 0 1.44578e+11 1.02363e+08 2.25806e+07 7.04502e+07 4.2395e+08 -1.08903e+07
328 0 0 0 0 0 0 -9.18866e+12 -1.42985e+14 -1.52997e+15 -2.35777e+14 -1.98933e+12 -1.38512e-10 -0.379617 0 -0.0754478 -0.266528 0 0.171696 -0.0732806 0 -0.087311 -0.0814089 0 -0.238142 0 0 0 0 0 0 0 0 0 0 0 0 1.44578e+11 1.02363e+08 2.25806e+07 7.04502e+07 4.2395e+08 -1.08903e+07
329 0 0 0 0 0 0 -9.18866e+12 -1.42985e+14 -1.52997e+15 -2.35777e+14 -1.98933e+12 -1.38512e-10 -0.360342 0 -0.0802775 -0.252981 0 0.169407 -0.0732841 0 -0.0870342 -0.0818693 0 -0.23784 0 0 0 0 0 0 0 0 0 0 0 0 1.44578e+11 1.02363e+08 2.25806e+07 7.04502e+07 4.2395e+08 -1.08903e+07
330 0 0 0 0 0 0 -9.18866e+12 -1.42985e+14 -1.52997e+15 -2.35777e+14 -1.98933e+12 -1.38512e-10 -0.340133 0 -0.085272 -0.239009 0 0.167004 -0.0732793 0 -0.0867571 -0.0823415 0 -0.237535 0 0 0 0 0 0 0 0 0 0 0 0 1.44578e+11 1.02363e+08 2.25806e+07 7.04502e+07 4.2395e+08 -1.08903e+07
331 0 0 0 0 0 0 -9.18866e+12 -1.42985e+14 -1.52997e+15 -2.35777e+14 -1.98933e+12 -1.38512e-10 -0.31901 0 -0.0904101 -0.224727 0 0.164501 -0.073294 0 -0.0864634 -0.0828784 0 -0.237209 0 0 0 0 0 0 0 0 0 0 0 0 1.44578e+11 1.02363e+08 2.25806e+07 7.04502e+07 4.2395e+08 -1.08903e+07
332 0 0 0 0 0 0 -9.18866e+12 -1.42985e+14 -1.52997e+15 -2.35777e+14 -1.98933e+12 -1.38512e-10 -0.297059 0 -0.0956237 -0.210225 0 0.16192 -0.0733535 0 -0.0861319 -0.0835328 0 -0.236839 0 0 0 0 0 0 0 0 0 0 0 0 1.44578e+11 1.02363e+08 2.25806e+07 7.04502e+07 4.2395e+08 -1.08903e+07
333 0 0 0 0 0 0 -9.18866e+12 -1.42985e+14 -1.52997e+15 -2.35777e+14 -1.98933e+12 -1.38512e-10 -0.274393 0 -0.100842 -0.195567 0 0.159264 -0.073453 0 -0.0857476 -0.0842956 0 -0.236408 0 0 0 0 0 0 0 0 0 0 0 0 1.44578e+11 1.02363e+08 2.25806e+07 7.04502e+07 4.2395e+08 -1.08903e+07
334 0 0 0 0 0 0 -9.18866e+12 -1.42985e+14 -1.52997e+15 -2.35777e+14 -1.98933e+12 -1.38512e-10 -0.25116 0 -0.105994 -0.180779 0 0.156523 -0.0735682 0 -0.0853058 -0.0851198 0 -0.235913 0 0 0 0 0 0 0 0 0 0 0 0 1.44578e+11 1.02363e+08 2.25806e+07 7.04502e+07 4.2395e+08 -1.08903e+07
335 0 0 0 0 0 0 -9.18866e+12 -1.42985e+14 -1.52997e+15 -2.35777e+14 -1.98933e+12 -1.38512e-10 -0.227545 0 -0.111003 -0.165862 0 0.153693 -0.0736872 0 -0.0848059 -0.0859859 0 -0.235354 0 0 0 0 0 0 0 0 0 0 0 0 1.44578e+11 1.02363e+08 2.25806e+07 7.04502e+07 4.2395e+08 -1.08903e+07
336 0 0 0 0 0 0 -9.18866e+12 -1.42985e+14 -1.52997e+15 -2.35777e+14 -1.98933e+12 -1.38512e-10 -0.203694 0 -0.115827 -0.150803 0 0.150766 -0.0738145 0 -0.0842524 -0.0869003 0 -0.234734 0 0 0 0 0 0 0 0 0 0 0 0 1.44578e+11 1.02363e+08 2.25806e+07 7.04502e+07 4.2395e+08 -1.08903e+07
337 0 0 0 0 0 0 -9.18866e+12 -1.42985e+14 -1.52997e+15 -2.35777e+14 -1.98933e+12 -1.38512e-10 -0.179643 0 -0.12048 -0.135599 0 0.147716 -0.0739513 0 -0.0836615 -0.0878537 0 -0.23407 0 0 0 0 0 0 0 0 0 0 0 0 1.44578e+11 1.02363e+08 2.25806e+07 7.04502e+07 4.2395e+08 -1.08903e+07
338 0 0 0 0 0 0 -9.18866e+12 -1.42985e+14 -1.52997e+15 -2.35777e+14 -1.98933e+12 -1.38512e-10 -0.15538 0 -0.124997 -0.120243 0 0.144511 -0.0740908 0 -0.0830481 -0.0888197 0 -0.233378 0 0 0 0 0 0 0 0 0 0 0 0 1.44578e+11 1.02363e+08 2.25806e+07 7.04502e+07 4.2395e+08 -1.08903e+07
339 0 0 0 0 0 0 -9.18866e+12 -1.42985e+14 -1.52997e+15 -2.35777e+14 -1.98933e+12 -1.38512e-10 -0.130955 0 -0.129385 -0.104726 0 0.141134 -0.0742404 0 -0.0824114 -0.0898073 0 -0.232657 0 0 0 0 0 0 0 0 0 0 0 0 1.44578e+11 1.02363e+08 2.25806e+07 7.04502e+07 4.2395e+08 -1.08903e+07
340 0 0 0 0 0 0 -9.18866e+12 -1.42985e+14 -1.52997e+15 -2.35777e+14 -1.98933e+12 -1.38512e-10 -0.106453 0 -0.133638 -0.089055 0 0.137593 -0.074436 0 -0.0817468 -0.0908794 0 -0.231899 0 0 0 0 0 0 0 0 0 0 0 0 1.44578e+11 1.02363e+08 2.25806e+07 7.04502e+07 4.2395e+08 -1.08903e+07
341 0 0 0 0 0 0 -9.18866e+12 -1.42985e+14 -1.52997e+15 -2.35777e+14 -1.98933e+12 -1.38512e-10 -0.0819339 0 -0.137738 -0.073264 0 0.133912 -0.0747065 0 -0.0810536 -0.0920873 0 -0.2311 0 0 0 0 0 0 0 0 0 0 0 0 1.44578e+11 1.02363e+08 2.25806e+07 7.04502e+07 4.2395e+08 -1.08903e+07
342 0 0 0 0 0 0 -9.18866e+12 -1.42985e+14 -1.52997e+15 -2.35777e+14 -1.98933e+12 -1.38512e-10 -0.0574727 0 -0.14167 -0.0573889 0 0.130118 -0.0750571 0 -0.080334 -0.0934495 0 -0.23026 0 0 0 0 0 0 0 0 0 0 0 0 1.44578e+11 1.02363e+08 2.25806e+07 7.04502e+07 4.2395e+08 -1.08903e+07
343 0 0 0 0 0 0 -9.18866e+12 -1.42985e+14 -1.52997e+15 -2.35777e+14 -1.98933e+12 -1.38512e-10 -0.0332433 0 -0.145404 -0.0414745 0 0.126259 -0.0754909 0 -0.0795873 -0.0949845 0 -0.229374 0 0 0 0 0 0 0 0 0 0 0 0 1.44578e+11 1.02363e+08 2.25806e+07 7.04502e+07 4.2395e+08 -1.08903e+07
344 0 0 0 0 0 0 -9.18866e+12 -1.42985e+14 -1.52997e+15 -2.35777e+14 -1.98933e+12 -1.38512e-10 -0.00946543 0 -0.148911 -0.025607 0 0.122398 -0.0759968 0 -0.078813 -0.0966756 0 -0.228441 0 0 0 0 0 0 0 0 0 0 0 0 1.44578e+11 1.02363e+08 2.25806e+07 7.04502e+07 4.2395e+08 -1.08903e+07
345 0 0 0 0 0 0 -9.18866e+12 -1.42985e+14 -1.52997e+15 -2.35777e+14 -1.98933e+12 -1.38512e-10 0.0136748 0 -0.152183 -0.00989923 0 0.118581 -0.0765654 0 -0.0780098 -0.0985036 0 -0.227458 0 0 0 0 0 0 0 0 0 0 0 0 1.44578e+11 1.02363e+08 2.25806e+07 7.04502e+07 4.2395e+08 -1.08903e+07
346 0 0 0 0 0 0 -9.18866e+12 -1.42985e+14 -1.52997e+15 -2.35777e+14 -1.98933e+12 -1.38512e-10 0.0359954 0 -0.155242 0.00553237 0 0.114834 -0.077193 0 -0.0771763 -0.100457 0 -0.226424 0 0 0 0 0 0 0 0 0 0 0 0 1.44578e+11 1.02363e+08 2.25806e+07 7.04502e+07 4.2395e+08 -1.08903e+07
347 0 0 0 0 0 0 -9.18866e+12 -1.42985e+14 -1.52997e+15 -2.35777e+14 -1.98933e+12 -1.38512e-10 0.0573256 0 -0.158142 0.0205805 0 0.111151 -0.0778611 0 -0.0763141 -0.102493 0 -0.225342 0 0 0 0 0 0 0 0 0 0 0 0 1.44578e+11 1.02363e+08 2.25806e+07 7.04502e+07 4.2395e+08 -1.08903e+07
348 0 0 0 0 0 0 -9.18866e+12 -1.42985e+14 -1.52997e+15 -2.35777e+14 -1.98933e+12 -1.38512e-10 0.0774969 0 -0.160966 0.0351725 0 0.107507 -0.0785568 0 -0.0754236 -0.104578 0 -0.224215 0 0 0 0 0 0 0 0 0 0 0 0 1.44578e+11 1.02363e+08 2.25806e+07 7.04502e+07 4.2395e+08 -1.08903e+07
349 0 0 0 0 0 0 -9.18866e+12 -1.42985e+14 -1.52997e+15 -2.35777e+14 -1.98933e+12 -1.38512e-10 0.0963993 0 -0.16382 0.0492543 0 0.103848 -0.0792787 0 -0.0745062 -0.106703 0 -0.223046 0 0 0 0 0 0 0 0 0 0 0 0 1.44578e+11 1.02363e+08 2.25806e+07 7.04502e+07 4.2395e+08 -1.08903e+07
350 0 0 0 0 0 0 -9.18866e+12 -1.42985e+14 -1.52997e+15 -2.35777e+14 -1.98933e+12 -1.38512e-10 0.11406 0 -0.166825 0.0627763 0 0.100081 -0.0800252 0 -0.0735681 -0.108869 0 -0.221839 0 0 0 0 0 0 0 0 0 0 0 0 1.44578e+11 1.02363e+08 2.25806e+07 7.04502e+07 4.2395e+08 -1.08903e+07
351 0 0 0 0 0 0 -9.18866e+12 -1.42985e+14 -1.52997e+15 -2.35777e+14 -1.98933e+12 -1.38512e-10 0.130516 0 -0.17008 0.0757281 0 0.0961293 -0.0807981 0 -0.0726169 -0.11108 0 -0.2206 0 0 0 0 0 0 0 0 0 0 0 0 1.44578e+11 1.02363e+08 2.25806e+07 7.04502e+07 4.2395e+08 -1.08903e+07
352 0 0 0 0 0 0 -9.18866e+12 -1.42985e+14 -1.52997e+15 -2.35777e+14 -1.98933e+12 -1.38512e-10 0.145722 0 -0.173652 0.0881084 0 0.0919592 -0.0815955 0 -0.0716582 -0.113333 0 -0.219336 0 0 0 0 0 0 0 0 0 0 0 0 1.44578e+11 1.02363e+08 2.25806e+07 7.04502e+07 4.2395e+08 -1.08903e+07
353 0 0 0 0 0 0 -9.18866e+12 -1.42985e+14 -1.52997e+15 -2.35777e+14 -1.98933e+12 -1.38512e-10 0.159539 0 -0.177581 0.0997878 0 0.0875577 -0.0824049 0 -0.0706939 -0.115601 0 -0.218051 0 0 0 0 0 0 0 0 0 0 0 0 1.44578e+11 1.02363e+08 2.25806e+07 7.04502e+07 4.2395e+08 -1.08903e+07
354 0 0 0 0 0 0 -9.18866e+12 -1.42985e+14 -1.52997e+15 -2.35777e+14 -1.98933e+12 -1.38512e-10 0.171804 0 -0.181867 0.110669 0 0.0829562 -0.0832198 0 -0.0697186 -0.117873 0 -0.21674 0 0 0 0 0 0 0 0 0 0 0 0 1.44578e+11 1.02363e+08 2.25806e+07 7.04502e+07 4.2395e+08 -1.08903e+07
355 0 0 0 0 0 0 -9.18866e+12 -1.42985e+14 -1.52997e+15 -2.35777e+14 -1.98933e+12 -1.38512e-10 0.182246 0 -0.186494 0.120598 0 0.0782106 -0.0840558 0 -0.0687168 -0.120189 0 -0.215381 0 0 0 0 0 0 0 0 0 0 0 0 1.44578e+11 1.02363e+08 2.25806e+07 7.04502e+07 4.2395e+08 -1.08903e+07
356 0 0 0 0 0 0 -9.18866e+12 -1.42985e+14 -1.52997e+15 -2.35777e+14 -1.98933e+12 -1.38512e-10 0.190651 0 -0.19141 0.12943 0 0.0733936 -0.0849446 0 -0.0676555 -0.122628 0 -0.213929 0 0 0 0 0 0 0 0 0 0 0 0 1.44578e+11 1.02363e+08 2.25806e+07 7.04502e+07 4.2395e+08 -1.08903e+07
357 0 0 0 0 0 0 -9.18866e+12 -1.42985e+14 -1.52997e+15 -2.35777e+14 -1.98933e+12 -1.38512e-10 0.196391 0 -0.196469 0.13694 0 0.0687377 -0.0859107 0 -0.0664948 -0.12526 0 -0.212329 0 0 0 0 0 0 0 0 0 0 0 0 1.44578e+11 1.02363e+08 2.25806e+07 7.04502e+07 4.2395e+08 -1.08903e+07
358 0 0 0 0 0 0 -9.18866e+12 -1.42985e+14 -1.52997e+15 -2.35777e+14 -1.98933e+12 -1.38512e-10 0.200041 0 -0.201214 0.142623 0 0.0644401 -0.0869606 0 -0.0651821 -0.128139 0 -0.210511 0 0 0 0 0 0 0 0 0 0 0 0 1.44578e+11 1.02363e+08 2.25806e+07 7.04502e+07 4.2395e+08 -1.08903e+07
359 0 0 0 0 0 0 -9.18866e+12 -1.42985e+14 -1.52997e+15 -2.35777e+14 -1.98933e+12 -1.38512e-10 0.201591 0 -0.205152 0.146449 0 0.0609834 -0.0880946 0 -0.0636534 -0.131319 0 -0.208387 0 0 0 0 0 0 0 0 0 0 0 0 1.44578e+11 1.02363e+08 2.25806e+07 7.04502e+07 4.2395e+08 -1.08903e+07
360 0 0 0 0 0 0 -9.18866e+12 -1.42985e+14 -1.52997e+15 -2.35777e+14 -1.98933e+12 -1.38512e-10 0.2018 0 -0.207996 0.149003 0 0.058615 -0.0893225 0 -0.0618179 -0.13489 0 -0.205831 0 0 0 0 0 0 0 0 0 0 0 0 1.44578e+11 1.02363e+08 2.25806e+07 7.04502e+07 4.2395e+08 -1.08903e+07
361 0 0 0 0 0 0 -9.18866e+12 -1.42985e+14 -1.52997e+15 -2.35777e+14 -1.98933e+12 -1.38512e-10 0.201016 0 -0.209591 0.150791 0 0.0575161 -0.09065 0 -0.0595996 -0.13892 0 -0.202729 0 0 0 0 0 0 0 0 0 0 0 0 1.44578e+11 1.02363e+08 2.25806e+07 7.04502e+07 4.2395e+08 -1.08903e+07
362 0 0 0 0 0 0 -9.18866e+12 -1.42985e+14 -1.52997e+15 -2.35777e+14 -1.98933e+12 -1.38512e-10 0.200014 0 -0.209987 0.15223 0 0.0575683 -0.09205 0 -0.0569562 -0.143391 0 -0.199013 0 0 0 0 0 0 0 0 0 0 0 0 1.44578e+11 1.02363e+08 2.25806e+07 7.04502e+07 4.2395e+08 -1.08903e+07
363 0 0 0 0 0 0 -9.18866e+12 -1.42985e+14 -1.52997e+15 -2.35777e+14 -1.98933e+12 -1.38512e-10 0.198982 0 -0.209439 0.153662 0 0.0585445 -0.0934869 0 -0.0538793 -0.148242 0 -0.194656 0 0 0 0 0 0 0 0 0 0 0 0 1.44578e+11 1.02363e+08 2.25806e+07 7.04502e+07 4.2395e+08 -1.08903e+07
364 0 0 0 0 0 0 -9.18866e+12 -1.42985e+14 -1.52997e+15 -2.35777e+14 -1.98933e+12 -1.38512e-10 0.198432 0 -0.208453 0.155301 0 0.0598917 -0.094954 0 -0.0503538 -0.153454 0 -0.189616 0 0 0 0 0 0 0 0 0 0 0 0 1.44578e+11 1.02363e+08 2.25806e+07 7.04502e+07 4.2395e+08 -1.08903e+07
365 0 0 0 0 0 0 -9.18866e+12 -1.42985e+14 -1.52997e+15 -2.35777e+14 -1.98933e+12 -1.38512e-10 0.197929 0 -0.207573 0.157195 0 0.0611461 -0.0964667 0 -0.0463664 -0.159035 0 -0.183848 0 0 0 0 0 0 0 0 0 0 0 0 1.44578e+11 1.02363e+08 2.25806e+07 7.04502e+07 4.2395e+08 -1.08903e+07
366 0 0 0 0 0 0 -9.18866e+12 -1.42985e+14 -1.52997e+15 -2.35777e+14 -1.98933e+12 -1.38512e-10 0.197833 0 -0.207138 0.158876 0 0.0618443 -0.0980173 0 -0.0419009 -0.164956 0 -0.177309 0 0 0 0 0 0 0 0 0 0 0 0 1.44578e+11 1.02363e+08 2.25806e+07 7.04502e+07 4.2395e+08 -1.08903e+07
367 0 0 0 0 0 0 -9.18866e+12 -1.42985e+14 -1.52997e+15 -2.35777e+14 -1.98933e+12 -1.38512e-10 0.19791 0 -0.207105 0.159909 0 0.0620135 -0.0995645 0 -0.0369393 -0.171143 0 -0.169953 0 0 0 0 0 0 0 0 0 0 0 0 1.44578e+11 1.02363e+08 2.25806e+07 7.04502e+07 4.2395e+08 -1.08903e+07
368 0 0 0 0 0 0 -9.18866e+12 -1.42985e+14 -1.52997e+15 -2.35777e+14 -1.98933e+12 -1.38512e-10 0.198105 0 -0.207406 0.160429 0 0.0617582 -0.101027 0 -0.0314554 -0.177471 0 -0.161734 0 0 0 0 0 0 0 0 0 0 0 0 1.44578e+11 1.02363e+08 2.25806e+07 7.04502e+07 4.2395e+08 -1.08903e+07
369 0 0 0 0 0 0 -9.18866e+12 -1.42985e+14 -1.52997e+15 -2.35777e+14 -1.98933e+12 -1.38512e-10 0.198334 0 -0.207875 0.16064 0 0.0612869 -0.102269 0 -0.0254469 -0.183717 0 -0.152657 0 0 0 0 0 0 0 0 0 0 0 0 1.44578e+11 1.02363e+08 2.25806e+07 7.04502e+07 4.2395e+08 -1.08903e+07
370 0 0 0 0 0 0 -9.18866e+12 -1.42985e+14 -1.52997e+15 -2.35777e+14 -1.98933e+12 -1.38512e-10 0.198493 0 -0.208309 0.160703 0 0.0608393 -0.103112 0 -0.0189575 -0.189566 0 -0.142819 0 0 0 0 0 0 0 0 0 0 0 0 1.44578e+11 1.02363e+08 2.25806e+07 7.04502e+07 4.2395e+08 -1.08903e+07
371 0 0 0 0 0 0 -9.18866e+12 -1.42985e+14 -1.52997e+15 -2.35777e+14 -1.98933e+12 -1.38512e-10 0.198435 0 -0.208547 0.160716 0 0.0606109 -0.103327 0 -0.0121179 -0.194577 0 -0.13249 0 0 0 0 0 0 0 0 0 0 0 0 1.44578e+11 1.02363e+08 2.25806e+07 7.04502e+07 4.2395e+08 -1.08903e+07
372 0 0 0 0 0 0 -9.18866e+12 -1.42985e+14 -1.52997e+15 -2.35777e+14 -1.98933e+12 -1.38512e-10 0.198073 0 -0.208522 0.160726 0 0.0606884 -0.102627 0 -0.00518689 -0.198183 0 -0.122171 0 0 0 0 0 0 0 0 0 0 0 0 1.44578e+11 1.02363e+08 2.25806e+07 7.04502e+07 4.2395e+08 -1.08903e+07
373 0 0 0 0 0 0 -9.18866e+12 -1.42985e+14 -1.52997e+15 -2.35777e+14 -1.98933e+12 -1.38512e-10 0.197435 0 -0.208254 0.160734 0 0.0610453 -0.100728 0 0.00147228 -0.199838 0 -0.112516 0 0 0 0 0 0 0 0 0 0 0 0 1.44578e+11 1.02363e+08 2.25806e+07 7.04502e+07 4.2395e+08 -1.08903e+07
374 0 0 0 0 0 0 -9.18866e+12 -1.42985e+14 -1.52997e+15 -2.35777e+14 -1.98933e+12 -1.38512e-10 0.196606 0 -0.20782 0.160733 0 0.0615909 -0.0973804 0 0.0074327 -0.199084 0 -0.104248 0 0 0 0 0 0 0 0 0 0 0 0 1.44578e+11 1.02363e+08 2.25806e+07 7.04502e+07 4.2395e+08 -1.08903e+07
375 0 0 0 0 0 0 -9.18866e+12 -1.42985e+14 -1.52997e+15 -2.35777e+14 -1.98933e+12 -1.38512e-10 0.19569 0 -0.207304 0.160735 0 0.0622272 -0.0923768 0 0.0122733 -0.195569 0 -0.0980327 0 0 0 0 0 0 0 0 0 0 0 0 1.44578e+11 1.02363e+08 2.25806e+07 7.04502e+07 4.2395e+08 -1.08903e+07
376 0 0 0 0 0 0 -9.18866e+12 -1.42985e+14 -1.52997e+15 -2.35777e+14 -1.98933e+12 -1.38512e-10 0.194773 0 -0.206769 0.160754 0 0.0628815 -0.0855642 0 0.0156522 -0.18909 0 -0.094341 0 0 0 0 0 0 0 0 0 0 0 0 1.44578e+11 1.02363e+08 2.25806e+07 7.04502e+07 4.2395e+08 -1.08903e+07
377 0 0 0 0 0 0 -9.18866e+12 -1.42985e+14 -1.52997e+15 -2.35777e+14 -1.98933e+12 -1.38512e-10 0.193886 0 -0.206246 0.160798 0 0.0635209 -0.0768449 0 0.0173523 -0.179567 0 -0.0933922 0 0 0 0 0 0 0 0 0 0 0 0 1.44578e+11 1.02363e+08 2.25806e+07 7.04502e+07 4.2395e+08 -1.08903e+07
378 0 0 0 0 0 0 -9.18866e+12 -1.42985e+14 -1.52997e+15 -2.35777e+14 -1.98933e+12 -1.38512e-10 0.193013 0 -0.205724 0.16088 0 0.0641583 -0.0661724 0 0.0173123 -0.167019 0 -0.0951423 0 0 0 0 0 0 0 0 0 0 0 0 1.44578e+11 1.02363e+08 2.25806e+07 7.04502e+07 4.2395e+08 -1.08903e+07
379 0 0 0 0 0 0 -9.18866e+12 -1.42985e+14 -1.52997e+15 -2.35777e+14 -1.98933e+12 -1.38512e-10 0.192086 0 -0.205161 0.161016 0 0.0648458 -0.0535567 0 0.0156396 -0.151555 0 -0.0993054 0 0 0 0 0 0 0 0 0 0 0 0 1.44578e+11 1.02363e+08 2.25806e+07 7.04502e+07 4.2395e+08 -1.08903e+07
380 0 0 0 0 0 0 -9.18866e+12 -1.42985e+14 -1.52997e+15 -2.35777e+14 -1.98933e+12 -1.38512e-10 0.191008 0 -0.204503 0.16121 0 0.0656472 -0.0390728 0 0.0125914 -0.133389 0 -0.105394 0 0 0 0 0 0 0 0 0 0 0 0 1.44578e+11 1.02363e+08 2.25806e+07 7.04502e+07 4.2395e+08 -1.08903e+07
381 0 0 0 0 0 0 -9.18866e+12 -1.42985e+14 -1.52997e+15 -2.35777e+14 -1.98933e+12 -1.38512e-10 0.189727 0 -0.203716 0.161456 0 0.0665979 -0.0228756 0 0.00854972 -0.112889 0 -0.11275 0 0 0 0 0 0 0 0 0 0 0 0 1.44578e+11 1.02363e+08 2.25806e+07 7.04502e+07 4.2395e+08 -1.08903e+07
382 0 0 0 0 0 0 -9.18866e+12 -1.42985e+14 -1.52997e+15 -2.35777e+14 -1.98933e+12 -1.38512e-10 0.188242 0 -0.202798 0.161743 0 0.0676958 -0.00519819 0 0.00395722 -0.090566 0 -0.120656 0 0 0 0 0 0 0 0 0 0 0 0 1.44578e+11 1.02363e+08 2.25806e+07 7.04502e+07 4.2395e+08 -1.08903e+07
383 0 0 0 0 0 0 -9.18866e+12 -1.42985e+14 -1.52997e+15 -2.35777e+14 -1.98933e+12 -1.38512e-10 0.186595 0 -0.201781 0.162066 0 0.0688983 0.0136851 0 -0.000759929 -0.0669704 0 -0.128474 0 0 0 0 0 0 0 0 0 0 0 0 1.44578e+11 1.02363e+08 2.25806e+07 7.04502e+07 4.2395e+08 -1.08903e+07
384 0 0 0 0 0 0 -9.18866e+12 -1.42985e+14 -1.52997e+15 -2.35777e+14 -1.98933e+12 -1.38512e-10 0.184898 0 -0.200739 0.162405 0 0.0701165 0.0334963 0 -0.00524249 -0.0426091 0 -0.135719 0 0 0 0 0 0 0 0 0 0 0 0 1.44578e+11 1.02363e+08 2.25806e+07 7.04502e+07 4.2395e+08 -1.08903e+07
385 0 0 0 0 0 0 -9.18866e+12 -1.42985e+14 -1.52997e+15 -2.35777e+14 -1.98933e+12 -1.38512e-10 0.183273 0 -0.199764 0.162727 0 0.0712466 0.0539928 0 -0.0092422 -0.0178568 0 -0.14211 0 0 0 0 0 0 0 0 0 0 0 0 1.44578e+11 1.02363e+08 2.25806e+07 7.04502e+07 4.2395e+08 -1.08903e+07
386 0 0 0 0 0 0 -9.18866e+12 -1.42985e+14 -1.52997e+15 -2.35777e+14 -1.98933e+12 -1.38512e-10 0.181817 0 -0.198933 0.163005 0 0.072204 0.075024 0 -0.0126315 0.0071437 0 -0.14757 0 0 0 0 0 0 0 0 0 0 0 0 1.44578e+11 1.02363e+08 2.25806e+07 7.04502e+07 4.2395e+08 -1.08903e+07
387 0 0 0 0 0 0 -9.18866e+12 -1.42985e+14 -1.52997e+15 -2.35777e+14 -1.98933e+12 -1.38512e-10 0.180593 0 -0.198295 0.163228 0 0.0729385 0.0965484 0 -0.0154033 0.0325012 0 -0.152203 0 0 0 0 0 0 0 0 0 0 0 0 1.44578e+11 1.02363e+08 2.25806e+07 7.04502e+07 4.2395e+08 -1.08903e+07
388 0 0 0 0 0 0 -9.18866e+12 -1.42985e+14 -1.52997e+15 -2.35777e+14 -1.98933e+12 -1.38512e-10 0.17961 0 -0.19786 0.163393 0 0.0734443 0.118538 0 -0.01763 0.0583611 0 -0.156175 0 0 0 0 0 0 0 0 0 0 0 0 1.44578e+11 1.02363e+08 2.25806e+07 7.04502e+07 4.2395e+08 -1.08903e+07
389 0 0 0 0 0 0 -9.18866e+12 -1.42985e+14 -1.52997e+15 -2.35777e+14 -1.98933e+12 -1.38512e-10 0.178836 0 -0.197608 0.1635 0 0.0737474 0.140927 0 -0.0194017 0.0847619 0 -0.159621 0 0 0 0 0 0 0 0 0 0 0 0 1.44578e+11 1.02363e+08 2.25806e+07 7.04502e+07 4.2395e+08 -1.08903e+07
390 0 0 0 0 0 0 -9.18866e+12 -1.42985e+14 -1.52997e+15 -2.35777e+14 -1.98933e+12 -1.38512e-10 0.178217 0 -0.197494 0.163559 0 0.0738991 0.163649 0 -0.0208068 0.111679 0 -0.162635 0 0 0 0 0 0 0 0 0 0 0 0 1.44578e+11 1.02363e+08 2.25806e+07 7.04502e+07 4.2395e+08 -1.08903e+07
391 0 0 0 0 0 0 -9.18866e+12 -1.42985e+14 -1.52997e+15 -2.35777e+14 -1.98933e+12 -1.38512e-10 0.177679 0 -0.19745 0.16359 0 0.0739731 0.186644 0 -0.0219404 0.139044 0 -0.165294 0 0 0 0 0 0 0 0 0 0 0 0 1.44578e+11 1.02363e+08 2.25806e+07 7.04502e+07 4.2395e+08 -1.08903e+07
392 0 0 0 0 0 0 -9.18866e+12 -1.42985e+14 -1.52997e+15 -2.35777e+14 -1.98933e+12 -1.38512e-10 0.177137 0 -0.197416 0.163619 0 0.0740363 0.209885 0 -0.0229057 0.166796 0 -0.16768 0 0 0 0 0 0 0 0 0 0 0 0 1.44578e+11 1.02363e+08 2.25806e+07 7.04502e+07 4.2395e+08 -1.08903e+07
393 0 0 0 0 0 0 -9.18866e+12 -1.42985e+14 -1.52997e+15 -2.35777e+14 -1.98933e+12 -1.38512e-10 0.176541 0 -0.197355 0.163666 0 0.0741278 0.233385 0 -0.0238176 0.194939 0 -0.169893 0 0 0 0 0 0 0 0 0 0 0 0 1.44578e+11 1.02363e+08 2.25806e+07 7.04502e+07 4.2395e+08 -1.08903e+07
394 0 0 0 0 0 0 -9.18866e+12 -1.42985e+14 -1.52997e+15 -2.35777e+14 -1.98933e+12 -1.38512e-10 0.175867 0 -0.197247 0.163748 0 0.074271 0.257183 0 -0.0247741 0.223517 0 -0.172025 0 0 0 0 0 0 0 0 0 0 0 0 1.44578e+11 1.02363e+08 2.25806e+07 7.04502e+07 4.2395e+08 -1.08903e+07
395 0 0 0 0 0 0 -9.18866e+12 -1.42985e+14 -1.52997e+15 -2.35777e+14 -1.98933e+12 -1.38512e-10 0.175098 0 -0.197066 0.163886 0 0.0744909 0.281298 0 -0.0258324 0.252532 0 -0.174118 0 0 0 0 0 0 0 0 0 0 0 0 1.44578e+11 1.02363e+08 2.25806e+07 7.04502e+07 4.2395e+08 -1.08903e+07
396 0 0 0 0 0 0 -9.18866e+12 -1.42985e+14 -1.52997e+15 -2.35777e+14 -1.98933e+12 -1.38512e-10 0.17424 0 -0.196793 0.164098 0 0.0748064 0.305678 0 -0.0270317 0.281879 0 -0.176195 0 0 0 0 0 0 0 0 0 0 0 0 1.44578e+11 1.02363e+08 2.25806e+07 7.04502e+07 4.2395e+08 -1.08903e+07
397 0 0 0 0 0 0 -9.18866e+12 -1.42985e+14 -1.52997e+15 -2.35777e+14 -1.98933e+12 -1.38512e-10 0.173316 0 -0.196423 0.164394 0 0.0752186 0.330186 0 -0.028378 0.311332 0 -0.178247 0 0 0 0 0 0 0 0 0 0 0 0 1.44578e+11 1.02363e+08 2.25806e+07 7.04502e+07 4.2395e+08 -1.08903e+07
398 0 0 0 0 0 0 -9.18866e+12 -1.42985e+14 -1.52997e+15 -2.35777e+14 -1.98933e+12 -1.38512e-10 0.172344 0 -0.195963 0.164774 0 0.0757199 0.354627 0 -0.0298353 0.340597 0 -0.180232 0 0 0 0 0 0 0 0 0 0 0 0 1.44578e+11 1.02363e+08 2.25806e+07 7.04502e+07 4.2395e+08 -1.08903e+07
399 0 0 0 0 0 0 -9.18866e+12 -1.42985e+14 -1.52997e+15 -2.35777e+14 -1.98933e+12 -1.38512e-10 0.171314 0 -0.195401 0.165227 0 0.0763189 0.378782 0 -0.0313574 0.369369 0 -0.182114 0 0 0 0 0 0 0 0 0 0 0 0 1.44578e+11 1.02363e+08 2.25806e+07 7.04502e+07 4.2395e+08 -1.08903e+07
400 0 0 0 0 0 0 -9.18866e+12 -1.42985e+14 -1.52997e+15 -2.35777e+14 -1.98933e+12 -1.38512e-10 0.170153 0 -0.194706 0.165734 0 0.077046 0.402422 0 -0.0328931 0.397353 0 -0.183858 0 0 0 0 0 0 0 0 0 0 0 0 1.44578e+11 1.02363e+08 2.25806e+07 7.04502e+07 4.2395e+08 -1.08903e+07
401 0 0 0 0 0 0 -9.18866e+12 -1.42985e+14 -1.52997e+15 -2.35777e+14 -1.98933e+12 -1.38512e-10 0.168807 0 -0.193864 0.166292 0 0.077913 0.425292 0 -0.0343901 0.424207 0 -0.185436 0 0 0 0 0 0 0 0 0 0 0 0 1.44578e+11 1.02363e+08 2.25806e+07 7.04502e+07 4.2395e+08 -1.08903e+07
402 0 0 0 0 0 0 -9.18866e+12 -1.42985e+14 -1.52997e+15 -2.35777e+14 -1.98933e+12 -1.38512e-10 0.167261 0 -0.192878 0.166907 0 0.0789103 0.447113 0 -0.0358253 0.449562 0 -0.186855 0 0 0 0 0 0 0 0 0 0 0 0 1.44578e+11 1.02363e+08 2.25806e+07 7.04502e+07 4.2395e+08 -1.08903e+07
403 0 0 0 0 0 0 -9.18866e+12 -1.42985e+14 -1.52997e+15 -2.35777e+14 -1.98933e+12 -1.38512e-10 0.165478 0 -0.19173 0.167579 0 0.08005 0.467602 0 -0.0372113 0.473045 0 -0.188163 0 0 0 0 0 0 0 0 0 0 0 0 1.44578e+11 1.02363e+08 2.25806e+07 7.04502e+07 4.2395e+08 -1.08903e+07
404 0 0 0 0 0 0 -9.18866e+12 -1.42985e+14 -1.52997e+15 -2.35777e+14 -1.98933e+12 -1.38512e-10 0.163458 0 -0.190402 0.16831 0 0.0813435 0.486487 0 -0.0386103 0.494294 0 -0.189458 0 0 0 0 0 0 0 0 0 0 0 0 1.44578e+11 1.02363e+08 2.25806e+07 7.04502e+07 4.2395e+08 -1.08903e+07
405 0 0 0 0 0 0 -9.18866e+12 -1.42985e+14 -1.52997e+15 -2.35777e+14 -1.98933e+12 -1.38512e-10 0.161256 0 -0.188898 0.1691 0 0.082777 0.503569 0 -0.0401407 0.513082 0 -0.190891 0 0 0 0 0 0 0 0 0 0 0 0 1.44578e+11 1.02363e+08 2.25806e+07 7.04502e+07 4.2395e+08 -1.08903e+07
406 0 0 0 0 0 0 -9.18866e+12 -1.42985e+14 -1.52997e+15 -2.35777e+14 -1.98933e+12 -1.38512e-10 0.158924 0 -0.187232 0.16996 0 0.0843324 0.51874 0 -0.0419557 0.529334 0 -0.192634 0 0 0 0 0 0 0 0 0 0 0 0 1.44578e+11 1.02363e+08 2.25806e+07 7.04502e+07 4.2395e+08 -1.08903e+07
407 0 0 0 0 0 0 -9.18866e+12 -1.42985e+14 -1.52997e+15 -2.35777e+14 -1.98933e+12 -1.38512e-10 0.156475 0 -0.185402 0.170892 0 0.0860033 0.531996 0 -0.044227 0.543153 0 -0.194864 0 0 0 0 0 0 0 0 0 0 0 0 1.44578e+11 1.02363e+08 2.25806e+07 7.04502e+07 4.2395e+08 -1.08903e+07
408 0 0 0 0 0 0 -9.18866e+12 -1.42985e+14 -1.52997e+15 -2.35777e+14 -1.98933e+12 -1.38512e-10 0.153882 0 -0.183392 0.17189 0 0.0877993 0.543439 0 -0.047117 0.554827 0 -0.197737 0 0 0 0 0 0 0 0 0 0 0 0 1.44578e+11 1.02363e+08 2.25806e+07 7.04502e+07 4.2395e+08 -1.08903e+07
409 0 0 0 0 0 0 -9.18866e+12 -1.42985e+14 -1.52997e+15 -2.35777e+14 -1.98933e+12 -1.38512e-10 0.151125 0 -0.181184 0.172952 0 0.0897262 0.553178 0 -0.0507571 0.564607 0 -0.201374 0 0 0 0 0 0 0 0 0 0 0 0 1.44578e+11 1.02363e+08 2.25806e+07 7.04502e+07 4.2395e+08 -1.08903e+07
410 0 0 0 0 0 0 -9.18866e+12 -1.42985e+14 -1.52997e+15 -2.35777e+14 -1.98933e+12 -1.38512e-10 0.148204 0 -0.178774 0.17409 0 0.0917792 0.561253 0 -0.0552344 0.572595 0 -0.205858 0 0 0 0 0 0 0 0 0 0 0 0 1.44578e+11 1.02363e+08 2.25806e+07 7.04502e+07 4.2395e+08 -1.08903e+07
411 0 0 0 0 0 0 -9.18866e+12 -1.42985e+14 -1.52997e+15 -2.35777e+14 -1.98933e+12 -1.38512e-10 0.145077 0 -0.176129 0.175313 0 0.0939718 0.567602 0 -0.0605499 0.578664 0 -0.211194 0 0 0 0 0 0 0 0 0 0 0 0 1.44578e+11 1.02363e+08 2.25806e+07 7.04502e+07 4.2395e+08 -1.08903e+07
412 0 0 0 0 0 0 -9.18866e+12 -1.42985e+14 -1.52997e+15 -2.35777e+14 -1.98933e+12 -1.38512e-10 0.141708 0 -0.173203 0.176636 0 0.096332 0.571462 0 -0.066474 0.581138 0 -0.217214 0 0 0 0 0 0 0 0 0 0 0 0 1.44578e+11 1.02363e+08 2.25806e+07 7.04502e+07 4.2395e+08 -1.08903e+07
413 0 0 0 0 0 0 -9.18866e+12 -1.42985e+14 -1.52997e+15 -2.35777e+14 -1.98933e+12 -1.38512e-10 0.138071 0 -0.169912 0.178102 0 0.0989123 0.573308 0 -0.0724928 0.580932 0 -0.22335 0 0 0 0 0 0 0 0 0 0 0 0 1.44578e+11 1.02363e+08 2.25806e+07 7.04502e+07 4.2395e+08 -1.08903e+07
414 0 0 0 0 0 0 -9.18866e+12 -1.42985e+14 -1.52997e+15 -2.35777e+14 -1.98933e+12 -1.38512e-10 0.13415 0 -0.166147 0.179794 0 0.101782 0.573514 0 -0.0778246 0.578584 0 -0.22879 0 0 0 0 0 0 0 0 0 0 0 0 1.44578e+11 1.02363e+08 2.25806e+07 7.04502e+07 4.2395e+08 -1.08903e+07
415 0 0 0 0 0 0 -9.18866e+12 -1.42985e+14 -1.52997e+15 -2.35777e+14 -1.98933e+12 -1.38512e-10 0.129979 0 -0.161815 0.181829 0 0.104981 0.572624 0 -0.0819325 0.574657 0 -0.232969 0 0 0 0 0 0 0 0 0 0 0 0 1.44578e+11 1.02363e+08 2.25806e+07 7.04502e+07 4.2395e+08 -1.08903e+07
416 0 0 0 0 0 0 -9.18866e+12 -1.42985e+14 -1.52997e+15 -2.35777e+14 -1.98933e+12 -1.38512e-10 0.125645 0 -0.15687 0.184316 0 0.10851 0.571219 0 -0.0844849 0.569843 0 -0.235529 0 0 0 0 0 0 0 0 0 0 0 0 1.44578e+11 1.02363e+08 2.25806e+07 7.04502e+07 4.2395e+08 -1.08903e+07
417 0 0 0 0 0 0 -9.18866e+12 -1.42985e+14 -1.52997e+15 -2.35777e+14 -1.98933e+12 -1.38512e-10 0.121208 0 -0.151271 0.187314 0 0.112356 0.570073 0 -0.0855323 0.565455 0 -0.236512 0 0 0 0 0 0 0 0 0 0 0 0 1.44578e+11 1.02363e+08 2.25806e+07 7.04502e+07 4.2395e+08 -1.08903e+07
418 0 0 0 0 0 0 -9.18866e+12 -1.42985e+14 -1.52997e+15 -2.35777e+14 -1.98933e+12 -1.38512e-10 0.116656 0 -0.144965 0.190837 0 0.116504 0.569559 0 -0.0854043 0.562207 0 -0.236275 0 0 0 0 0 0 0 0 0 0 0 0 1.44578e+11 1.02363e+08 2.25806e+07 7.04502e+07 4.2395e+08 -1.08903e+07
419 0 0 0 0 0 0 -9.18866e+12 -1.42985e+14 -1.52997e+15 -2.35777e+14 -1.98933e+12 -1.38512e-10 0.111964 0 -0.137904 0.194868 0 0.120932 0.570075 0 -0.0847788 0.561037 0 -0.235558 0 0 0 0 0 0 0 0 0 0 0 0 1.44578e+11 1.02363e+08 2.25806e+07 7.04502e+07 4.2395e+08 -1.08903e+07
420 0 0 0 0 0 0 -9.18866e+12 -1.42985e+14 -1.52997e+15 -2.35777e+14 -1.98933e+12 -1.38512e-10 0.107151 0 -0.130067 0.199376 0 0.125596 0.570872 0 -0.0842124 0.560559 0 -0.23491 0 0 0 0 0 0 0 0 0 0 0 0 1.44578e+11 1.02363e+08 2.25806e+07 7.04502e+07 4.2395e+08 -1.08903e+07
421 0 0 0 0 0 0 -9.18866e+12 -1.42985e+14 -1.52997e+15 -2.35777e+14 -1.98933e+12 -1.38512e-10 0.102267 0 -0.121418 0.204347 0 0.130472 0.571679 0 -0.0841519 0.560543 0 -0.234791 0 0 0 0 0 0 0 0 0 0 0 0 1.44578e+11 1.02363e+08 2.25806e+07 7.04502e+07 4.2395e+08 -1.08903e+07
422 0 0 0 0 0 0 -9.18866e+12 -1.42985e+14 -1.52997e+15 -2.35777e+14 -1.98933e+12 -1.38512e-10 0.0973963 0 -0.111901 0.209787 0 0.13556 0.572429 0 -0.0845774 0.561202 0 -0.23521 0 0 0 0 0 0 0 0 0 0 0 0 1.44578e+11 1.02363e+08 2.25806e+07 7.04502e+07 4.2395e+08 -1.08903e+07
423 0 0 0 0 0 0 -9.18866e+12 -1.42985e+14 -1.52997e+15 -2.35777e+14 -1.98933e+12 -1.38512e-10 0.0927254 0 -0.101518 0.215729 0 0.140844 0.572826 0 -0.0852535 0.561878 0 -0.235906 0 0 0 0 0 0 0 0 0 0 0 0 1.44578e+11 1.02363e+08 2.25806e+07 7.04502e+07 4.2395e+08 -1.08903e+07
424 0 0 0 0 0 0 -9.18866e+12 -1.42985e+14 -1.52997e+15 -2.35777e+14 -1.98933e+12 -1.38512e-10 0.088561 0 -0.0904026 0.222182 0 0.146271 0.572846 0 -0.0859448 0.562262 0 -0.236624 0 0 0 0 0 0 0 0 0 0 0 0 1.44578e+11 1.02363e+08 2.25806e+07 7.04502e+07 4.2395e+08 -1.08903e+07
425 0 0 0 0 0 0 -9.18866e+12 -1.42985e+14 -1.52997e+15 -2.35777e+14 -1.98933e+12 -1.38512e-10 0.0852138 0 -0.0787605 0.229107 0 0.151812 0.572554 0 -0.0864761 0.562263 0 -0.237175 0 0 0 0 0 0 0 0 0 0 0 0 1.44578e+11 1.02363e+08 2.25806e+07 7.04502e+07 4.2395e+08 -1.08903e+07
426 0 0 0 0 0 0 -9.18866e+12 -1.42985e+14 -1.52997e+15 -2.35777e+14 -1.98933e+12 -1.38512e-10 0.0829673 0 -0.0668918 0.236412 0 0.157437 0.572029 0 -0.0867751 0.561892 0 -0.237485 0 0 0 0 0 0 0 0 0 0 0 0 1.44578e+11 1.02363e+08 2.25806e+07 7.04502e+07 4.2395e+08 -1.08903e+07
427 0 0 0 0 0 0 -9.18866e+12 -1.42985e+14 -1.52997e+15 -2.35777e+14 -1.98933e+12 -1.38512e-10 0.0821878 0 -0.055344 0.243988 0 0.163035 0.571358 0 -0.0868563 0.561229 0 -0.237566 0 0 0 0 0 0 0 0 0 0 0 0 1.44578e+11 1.02363e+08 2.25806e+07 7.04502e+07 4.2395e+08 -1.08903e+07
428 0 0 0 0 0 0 -9.18866e+12 -1.42985e+14 -1.52997e+15 -2.35777e+14 -1.98933e+12 -1.38512e-10 0.0832687 0 -0.0448714 0.251732 0 0.16841 0.57068 0 -0.0867951 0.560474 0 -0.2375 0 0 0 0 0 0 0 0 0 0 0 0 1.44578e+11 1.02363e+08 2.25806e+07 7.04502e+07 4.2395e+08 -1.08903e+07
429 0 0 0 0 0 0 -9.18866e+12 -1.42985e+14 -1.52997e+15 -2.35777e+14 -1.98933e+12 -1.38512e-10 0.086521 0 -0.0362217 0.259581 0 0.173347 0.570097 0 -0.0866821 0.559795 0 -0.23738 0 0 0 0 0 0 0 0 0 0 0 0 1.44578e+11 1.02363e+08 2.25806e+07 7.04502e+07 4.2395e+08 -1.08903e+07
430 0 0 0 0 0 0 -9.18866e+12 -1.42985e+14 -1.52997e+15 -2.35777e+14 -1.98933e+12 -1.38512e-10 0.0921696 0 -0.0299912 0.267543 0 0.177645 0.569638 0 -0.0865749 0.55924 0 -0.237267 0 0 0 0 0 0 0 0 0 0 0 0 1.44578e+11 1.02363e+08 2.25806e+07 7.04502e+07 4.2395e+08 -1.08903e+07
431 0 0 0 0 0 0 -9.18866e+12 -1.42985e+14 -1.52997e+15 -2.35777e+14 -1.98933e+12 -1.38512e-10 0.100384 0 -0.0265804 0.275709 0 0.181097 0.569255 0 -0.0864681 0.558716 0 -0.23715 0 0 0 0 0 0 0 0 0 0 0 0 1.44578e+11 1.02363e+08 2.25806e+07 7.04502e+07 4.2395e+08 -1.08903e+07
432 0 0 0 0 0 0 -9.18866e+12 -1.42985e+14 -1.52997e+15 -2.35777e+14 -1.98933e+12 -1.38512e-10 0.111266 0 -0.0261371 0.284229 0 0.183512 0.568877 0 -0.0863203 0.558096 0 -0.236985 0 0 0 0 0 0 0 0 0 0 0 0 1.44578e+11 1.02363e+08 2.25806e+07 7.04502e+07 4.2395e+08 -1.08903e+07
433 0 0 0 0 0 0 -9.18866e+12 -1.42985e+14 -1.52997e+15 -2.35777e+14 -1.98933e+12 -1.38512e-10 0.124759 0 -0.028409 0.293289 0 0.18482 0.568454 0 -0.0860896 0.557297 0 -0.236727 0 0 0 0 0 0 0 0 0 0 0 0 1.44578e+11 1.02363e+08 2.25806e+07 7.04502e+07 4.2395e+08 -1.08903e+07
434 0 0 0 0 0 0 -9.18866e+12 -1.42985e+14 -1.52997e+15 -2.35777e+14 -1.98933e+12 -1.38512e-10 0.140619 0 -0.0327755 0.3031 0 0.185098 0.567963 0 -0.0857512 0.55629 0 -0.23635 0 0 0 0 0 0 0 0 0 0 0 0 1.44578e+11 1.02363e+08 2.25806e+07 7.04502e+07 4.2395e+08 -1.08903e+07
435 0 0 0 0 0 0 -9.18866e+12 -1.42985e+14 -1.52997e+15 -2.35777e+14 -1.98933e+12 -1.38512e-10 0.158487 0 -0.0384804 0.313854 0 0.184522 0.567399 0 -0.0853065 0.555074 0 -0.235853 0 0 0 0 0 0 0 0 0 0 0 0 1.44578e+11 1.02363e+08 2.25806e+07 7.04502e+07 4.2395e+08 -1.08903e+07
436 0 0 0 0 0 0 -9.18866e+12 -1.42985e+14 -1.52997e+15 -2.35777e+14 -1.98933e+12 -1.38512e-10 0.177994 0 -0.0448499 0.32571 0 0.183292 0.566795 0 -0.0847759 0.55371 0 -0.235258 0 0 0 0 0 0 0 0 0 0 0 0 1.44578e+11 1.02363e+08 2.25806e+07 7.04502e+07 4.2395e+08 -1.08903e+07
437 0 0 0 0 0 0 -9.18866e+12 -1.42985e+14 -1.52997e+15 -2.35777e+14 -1.98933e+12 -1.38512e-10 0.198804 0 -0.0513837 0.338759 0 0.1816 0.566189 0 -0.0841944 0.552275 0 -0.234602 0 0 0 0 0 0 0 0 0 0 0 0 1.44578e+11 1.02363e+08 2.25806e+07 7.04502e+07 4.2395e+08 -1.08903e+07
438 0 0 0 0 0 0 -9.18866e+12 -1.42985e+14 -1.52997e+15 -2.35777e+14 -1.98933e+12 -1.38512e-10 0.220636 0 -0.057734 0.352989 0 0.179651 0.565616 0 -0.0836121 0.550833 0 -0.233937 0 0 0 0 0 0 0 0 0 0 0 0 1.44578e+11 1.02363e+08 2.25806e+07 7.04502e+07 4.2395e+08 -1.08903e+07
439 0 0 0 0 0 0 -9.18866e+12 -1.42985e+14 -1.52997e+15 -2.35777e+14 -1.98933e+12 -1.38512e-10 0.243306 0 -0.0637317 0.368295 0 0.177612 0.56512 0 -0.0830723 0.549475 0 -0.23331 0 0 0 0 0 0 0 0 0 0 0 0 1.44578e+11 1.02363e+08 2.25806e+07 7.04502e+07 4.2395e+08 -1.08903e+07
440 0 0 0 0 0 0 -9.18866e+12 -1.42985e+14 -1.52997e+15 -2.35777e+14 -1.98933e+12 -1.38512e-10 0.266811 0 -0.0694425 0.384511 0 0.175538 0.564725 0 -0.0825996 0.548259 0 -0.232749 0 0 0 0 0 0 0 0 0 0 0 0 1.44578e+11 1.02363e+08 2.25806e+07 7.04502e+07 4.2395e+08 -1.08903e+07
441 0 0 0 0 0 0 -9.18866e+12 -1.42985e+14 -1.52997e+15 -2.35777e+14 -1.98933e+12 -1.38512e-10 0.291249 0 -0.0750271 0.401438 0 0.173423 0.564421 0 -0.0822076 0.547171 0 -0.232269 0 0 0 0 0 0 0 0 0 0 0 0 1.44578e+11 1.02363e+08 2.25806e+07 7.04502e+07 4.2395e+08 -1.08903e+07
442 0 0 0 0 0 0 -9.18866e+12 -1.42985e+14 -1.52997e+15 -2.35777e+14 -1.98933e+12 -1.38512e-10 0.316699 0 -0.0806217 0.418897 0 0.17122 0.564184 0 -0.0818963 0.546191 0 -0.231871 0 0 0 0 0 0 0 0 0 0 0 0 1.44578e+11 1.02363e+08 2.25806e+07 7.04502e+07 4.2395e+08 -1.08903e+07
443 0 0 0 0 0 0 -9.18866e+12 -1.42985e+14 -1.52997e+15 -2.35777e+14 -1.98933e+12 -1.38512e-10 0.34318 0 -0.0862948 0.436763 0 0.168874 0.564007 0 -0.0816537 0.545328 0 -0.231544 0 0 0 0 0 0 0 0 0 0 0 0 1.44578e+11 1.02363e+08 2.25806e+07 7.04502e+07 4.2395e+08 -1.08903e+07
444 0 0 0 0 0 0 -9.18866e+12 -1.42985e+14 -1.52997e+15 -2.35777e+14 -1.98933e+12 -1.38512e-10 0.370637 0 -0.0920372 0.454962 0 0.166339 0.563905 0 -0.0814668 0.544618 0 -0.23128 0 0 0 0 0 0 0 0 0 0 0 0 1.44578e+11 1.02363e+08 2.25806e+07 7.04502e+07 4.2395e+08 -1.08903e+07
445 0 0 0 0 0 0 -9.18866e+12 -1.42985e+14 -1.52997e+15 -2.35777e+14 -1.98933e+12 -1.38512e-10 0.399006 0 -0.0978377 0.473494 0 0.163544 0.563875 0 -0.0813132 0.544058 0 -0.231058 0 0 0 0 0 0 0 0 0 0 0 0 1.44578e+11 1.02363e+08 2.25806e+07 7.04502e+07 4.2395e+08 -1.08903e+07
446 0 0 0 0 0 0 -9.18866e+12 -1.42985e+14 -1.52997e+15 -2.35777e+14 -1.98933e+12 -1.38512e-10 0.428185 0 -0.103687 0.492393 0 0.160408 0.563864 0 -0.0811652 0.543551 0 -0.230843 0 0 0 0 0 0 0 0 0 0 0 0 1.44578e+11 1.02363e+08 2.25806e+07 7.04502e+07 4.2395e+08 -1.08903e+07
447 0 0 0 0 0 0 -9.18866e+12 -1.42985e+14 -1.52997e+15 -2.35777e+14 -1.98933e+12 -1.38512e-10 0.458033 0 -0.109572 0.511676 0 0.15687 0.563816 0 -0.0809966 0.542992 0 -0.230604 0 0 0 0 0 0 0 0 0 0 0 0 1.44578e+11 1.02363e+08 2.25806e+07 7.04502e+07 4.2395e+08 -1.08903e+07
448 0 0 0 0 0 0 -9.18866e+12 -1.42985e+14 -1.52997e+15 -2.35777e+14 -1.98933e+12 -1.38512e-10 0.488423 0 -0.115496 0.531344 0 0.152881 0.563696 0 -0.0807795 0.542305 0 -0.230307 0 0 0 0 0 0 0 0 0 0 0 0 1.44578e+11 1.02363e+08 2.25806e+07 7.04502e+07 4.2395e+08 -1.08903e+07
449 0 0 0 0 0 0 -9.18866e+12 -1.42985e+14 -1.52997e+15 -2.35777e+14 -1.98933e+12 -1.38512e-10 0.51923 0 -0.121462 0.551365 0 0.14842 0.563457 0 -0.0804955 0.541368 0 -0.229922 0 0 0 0 0 0 0 0 0 0 0 0 1.44578e+11 1.02363e+08 2.25806e+07 7.04502e+07 4.2395e+08 -1.08903e+07
450 0 0 0 0 0 0 -9.18866e+12 -1.42985e+14 -1.52997e+15 -2.35777e+14 -1.98933e+12 -1.38512e-10 0.550261 0 -0.127449 0.571662 0 0.143496 0.563053 0 -0.0801346 0.540069 0 -0.229426 0 0 0 0 0 0 0 0 0 0 0 0 1.44578e+11 1.02363e+08 2.25806e+07 7.04502e+07 4.2395e+08 -1.08903e+07
451 0 0 0 0 0 0 -9.18866e+12 -1.42985e+14 -1.52997e+15 -2.35777e+14 -1.98933e+12 -1.38512e-10 0.581285 0 -0.133425 0.592127 0 0.138147 0.562467 0 -0.0796808 0.538374 0 -0.228797 0 0 0 0 0 0 0 0 0 0 0 0 1.44578e+11 1.02363e+08 2.25806e+07 7.04502e+07 4.2395e+08 -1.08903e+07
452 0 0 0 0 0 0 -9.18866e+12 -1.42985e+14 -1.52997e+15 -2.35777e+14 -1.98933e+12 -1.38512e-10 0.612033 0 -0.139339 0.612615 0 0.132449 0.561721 0 -0.0791174 0.536313 0 -0.228015 0 0 0 0 0 0 0 0 0 0 0 0 1.44578e+11 1.02363e+08 2.25806e+07 7.04502e+07 4.2395e+08 -1.08903e+07
453 0 0 0 0 0 0 -9.18866e+12 -1.42985e+14 -1.52997e+15 -2.35777e+14 -1.98933e+12 -1.38512e-10 0.642148 0 -0.145104 0.632949 0 0.126529 0.560851 0 -0.0784333 0.533944 0 -0.227067 0 0 0 0 0 0 0 0 0 0 0 0 1.44578e+11 1.02363e+08 2.25806e+07 7.04502e+07 4.2395e+08 -1.08903e+07
454 0 0 0 0 0 0 -9.18866e+12 -1.42985e+14 -1.52997e+15 -2.35777e+14 -1.98933e+12 -1.38512e-10 0.671163 0 -0.150635 0.65291 0 0.12054 0.559895 0 -0.0776123 0.531342 0 -0.225939 0 0 0 0 0 0 0 0 0 0 0 0 1.44578e+11 1.02363e+08 2.25806e+07 7.04502e+07 4.2395e+08 -1.08903e+07
455 0 0 0 0 0 0 -9.18866e+12 -1.42985e+14 -1.52997e+15 -2.35777e+14 -1.98933e+12 -1.38512e-10 0.698533 0 -0.155888 0.672232 0 0.114624 0.558867 0 -0.0766266 0.528539 0 -0.224601 0 0 0 0 0 0 0 0 0 0 0 0 1.44578e+11 1.02363e+08 2.25806e+07 7.04502e+07 4.2395e+08 -1.08903e+07
456 0 0 0 0 0 0 -9.18866e+12 -1.42985e+14 -1.52997e+15 -2.35777e+14 -1.98933e+12 -1.38512e-10 0.723651 0 -0.160857 0.690615 0 0.108916 0.557747 0 -0.0754342 0.525492 0 -0.223 0 0 0 0 0 0 0 0 0 0 0 0 1.44578e+11 1.02363e+08 2.25806e+07 7.04502e+07 4.2395e+08 -1.08903e+07
457 0 0 0 0 0 0 -9.18866e+12 -1.42985e+14 -1.52997e+15 -2.35777e+14 -1.98933e+12 -1.38512e-10 0.745916 0 -0.165561 0.707743 0 0.103533 0.55651 0 -0.0739959 0.522124 0 -0.22108 0 0 0 0 0 0 0 0 0 0 0 0 1.44578e+11 1.02363e+08 2.25806e+07 7.04502e+07 4.2395e+08 -1.08903e+07
458 0 0 0 0 0 0 -9.18866e+12 -1.42985e+14 -1.52997e+15 -2.35777e+14 -1.98933e+12 -1.38512e-10 0.764805 0 -0.170066 0.723312 0 0.0985365 0.55511 0 -0.0722768 0.518316 0 -0.218777 0 0 0 0 0 0 0 0 0 0 0 0 1.44578e+11 1.02363e+08 2.25806e+07 7.04502e+07 4.2395e+08 -1.08903e+07
459 0 0 0 0 0 0 -9.18866e+12 -1.42985e+14 -1.52997e+15 -2.35777e+14 -1.98933e+12 -1.38512e-10 0.779935 0 -0.174488 0.73706 0 0.0938974 0.553509 0 -0.0702454 0.513973 0 -0.216029 0 0 0 0 0 0 0 0 0 0 0 0 1.44578e+11 1.02363e+08 2.25806e+07 7.04502e+07 4.2395e+08 -1.08903e+07
460 0 0 0 0 0 0 -9.18866e+12 -1.42985e+14 -1.52997e+15 -2.35777e+14 -1.98933e+12 -1.38512e-10 0.791149 0 -0.178967 0.748764 0 0.0894966 0.551703 0 -0.067876 0.509063 0 -0.212783 0 0 0 0 0 0 0 0 0 0 0 0 1.44578e+11 1.02363e+08 2.25806e+07 7.04502e+07 4.2395e+08 -1.08903e+07
461 0 0 0 0 0 0 -9.18866e+12 -1.42985e+14 -1.52997e+15 -2.35777e+14 -1.98933e+12 -1.38512e-10 0.798528 0 -0.183622 0.758274 0 0.0851684 0.549713 0 -0.0651546 0.503604 0 -0.208995 0 0 0 0 0 0 0 0 0 0 0 0 1.44578e+11 1.02363e+08 2.25806e+07 7.04502e+07 4.2395e+08 -1.08903e+07
462 0 0 0 0 0 0 -9.18866e+12 -1.42985e+14 -1.52997e+15 -2.35777e+14 -1.98933e+12 -1.38512e-10 0.803654 0 -0.188621 0.76548 0 0.0804727 0.547583 0 -0.0620943 0.497675 0 -0.204661 0 0 0 0 0 0 0 0 0 0 0 0 1.44578e+11 1.02363e+08 2.25806e+07 7.04502e+07 4.2395e+08 -1.08903e+07
463 0 0 0 0 0 0 -9.18866e+12 -1.42985e+14 -1.52997e+15 -2.35777e+14 -1.98933e+12 -1.38512e-10 0.807314 0 -0.193865 0.770268 0 0.0753872 0.545376 0 -0.0587125 0.491402 0 -0.19979 0 0 0 0 0 0 0 0 0 0 0 0 1.44578e+11 1.02363e+08 2.25806e+07 7.04502e+07 4.2395e+08 -1.08903e+07
464 0 0 0 0 0 0 -9.18866e+12 -1.42985e+14 -1.52997e+15 -2.35777e+14 -1.98933e+12 -1.38512e-10 0.809985 0 -0.198948 0.772795 0 0.070284 0.543145 0 -0.0550077 0.484881 0 -0.194368 0 0 0 0 0 0 0 0 0 0 0 0 1.44578e+11 1.02363e+08 2.25806e+07 7.04502e+07 4.2395e+08 -1.08903e+07
465 0 0 0 0 0 0 -9.18866e+12 -1.42985e+14 -1.52997e+15 -2.35777e+14 -1.98933e+12 -1.38512e-10 0.811892 0 -0.203297 0.773888 0 0.0658208 0.540944 0 -0.0509236 0.478146 0 -0.188301 0 0 0 0 0 0 0 0 0 0 0 0 1.44578e+11 1.02363e+08 2.25806e+07 7.04502e+07 4.2395e+08 -1.08903e+07
466 0 0 0 0 0 0 -9.18866e+12 -1.42985e+14 -1.52997e+15 -2.35777e+14 -1.98933e+12 -1.38512e-10 0.813292 0 -0.20645 0.774251 0 0.0625197 0.538821 0 -0.0463694 0.471197 0 -0.181437 0 0 0 0 0 0 0 0 0 0 0 0 1.44578e+11 1.02363e+08 2.25806e+07 7.04502e+07 4.2395e+08 -1.08903e+07
467 0 0 0 0 0 0 -9.18866e+12 -1.42985e+14 -1.52997e+15 -2.35777e+14 -1.98933e+12 -1.38512e-10 0.814071 0 -0.208162 0.774558 0 0.0607388 0.536787 0 -0.041224 0.463974 0 -0.173566 0 0 0 0 0 0 0 0 0 0 0 0 1.44578e+11 1.02363e+08 2.25806e+07 7.04502e+07 4.2395e+08 -1.08903e+07
468 0 0 0 0 0 0 -9.18866e+12 -1.42985e+14 -1.52997e+15 -2.35777e+14 -1.98933e+12 -1.38512e-10 0.814178 0 -0.208506 0.775169 0 0.0604682 0.53489 0 -0.0353828 0.456503 0 -0.164501 0 0 0 0 0 0 0 0 0 0 0 0 1.44578e+11 1.02363e+08 2.25806e+07 7.04502e+07 4.2395e+08 -1.08903e+07
469 0 0 0 0 0 0 -9.18866e+12 -1.42985e+14 -1.52997e+15 -2.35777e+14 -1.98933e+12 -1.38512e-10 0.81326 0 -0.207834 0.776339 0 0.0614354 0.53327 0 -0.0287872 0.449007 0 -0.15415 0 0 0 0 0 0 0 0 0 0 0 0 1.44578e+11 1.02363e+08 2.25806e+07 7.04502e+07 4.2395e+08 -1.08903e+07
470 0 0 0 0 0 0 -9.18866e+12 -1.42985e+14 -1.52997e+15 -2.35777e+14 -1.98933e+12 -1.38512e-10 0.812296 0 -0.20682 0.777942 0 0.0627889 0.532134 0 -0.0214614 0.441896 0 -0.142594 0 0 0 0 0 0 0 0 0 0 0 0 1.44578e+11 1.02363e+08 2.25806e+07 7.04502e+07 4.2395e+08 -1.08903e+07
471 0 0 0 0 0 0 -9.18866e+12 -1.42985e+14 -1.52997e+15 -2.35777e+14 -1.98933e+12 -1.38512e-10 0.812003 0 -0.206112 0.779585 0 0.0637359 0.531776 0 -0.0135755 0.435785 0 -0.130203 0 0 0 0 0 0 0 0 0 0 0 0 1.44578e+11 1.02363e+08 2.25806e+07 7.04502e+07 4.2395e+08 -1.08903e+07
472 0 0 0 0 0 0 -9.18866e+12 -1.42985e+14 -1.52997e+15 -2.35777e+14 -1.98933e+12 -1.38512e-10 0.81223 0 -0.205975 0.78068 0 0.0639756 0.532571 0 -0.00549915 0.431462 0 -0.117718 0 0 0 0 0 0 0 0 0 0 0 0 1.44578e+11 1.02363e+08 2.25806e+07 7.04502e+07 4.2395e+08 -1.08903e+07
473 0 0 0 0 0 0 -9.18866e+12 -1.42985e+14 -1.52997e+15 -2.35777e+14 -1.98933e+12 -1.38512e-10 0.812861 0 -0.206351 0.78125 0 0.0635925 0.534922 0 0.00225813 0.429708 0 -0.106121 0 0 0 0 0 0 0 0 0 0 0 0 1.44578e+11 1.02363e+08 2.25806e+07 7.04502e+07 4.2395e+08 -1.08903e+07
474 0 0 0 0 0 0 -9.18866e+12 -1.42985e+14 -1.52997e+15 -2.35777e+14 -1.98933e+12 -1.38512e-10 0.813599 0 -0.206978 0.781409 0 0.062897 0.539206 0 0.00912767 0.43118 0 -0.0964489 0 0 0 0 0 0 0 0 0 0 0 0 1.44578e+11 1.02363e+08 2.25806e+07 7.04502e+07 4.2395e+08 -1.08903e+07
475 0 0 0 0 0 0 -9.18866e+12 -1.42985e+14 -1.52997e+15 -2.35777e+14 -1.98933e+12 -1.38512e-10 0.814145 0 -0.207565 0.781317 0 0.0622338 0.545724 0 0.0145833 0.436328 0 -0.0895728 0 0 0 0 0 0 0 0 0 0 0 0 1.44578e+11 1.02363e+08 2.25806e+07 7.04502e+07 4.2395e+08 -1.08903e+07
476 0 0 0 0 0 0 -9.18866e+12 -1.42985e+14 -1.52997e+15 -2.35777e+14 -1.98933e+12 -1.38512e-10 0.814284 0 -0.207873 0.781086 0 0.0618801 0.554694 0 0.018236 0.445396 0 -0.0860233 0 0 0 0 0 0 0 0 0 0 0 0 1.44578e+11 1.02363e+08 2.25806e+07 7.04502e+07 4.2395e+08 -1.08903e+07
477 0 0 0 0 0 0 -9.18866e+12 -1.42985e+14 -1.52997e+15 -2.35777e+14 -1.98933e+12 -1.38512e-10 0.813944 0 -0.207802 0.780825 0 0.0619607 0.566299 0 0.0198448 0.458552 0 -0.086017 0 0 0 0 0 0 0 0 0 0 0 0 1.44578e+11 1.02363e+08 2.25806e+07 7.04502e+07 4.2395e+08 -1.08903e+07
478 0 0 0 0 0 0 -9.18866e+12 -1.42985e+14 -1.52997e+15 -2.35777e+14 -1.98933e+12 -1.38512e-10 0.813161 0 -0.20738 0.780615 0 0.0624526 0.58068 0 0.0193471 0.475893 0 -0.0894449 0 0 0 0 0 0 0 0 0 0 0 0 1.44578e+11 1.02363e+08 2.25806e+07 7.04502e+07 4.2395e+08 -1.08903e+07
479 0 0 0 0 0 0 -9.18866e+12 -1.42985e+14 -1.52997e+15 -2.35777e+14 -1.98933e+12 -1.38512e-10 0.812076 0 -0.206718 0.780507 0 0.0632305 0.597915 0 0.0168814 0.49741 0 -0.095879 0 0 0 0 0 0 0 0 0 0 0 0 1.44578e+11 1.02363e+08 2.25806e+07 7.04502e+07 4.2395e+08 -1.08903e+07
480 0 0 0 0 0 0 -9.18866e+12 -1.42985e+14 -1.52997e+15 -2.35777e+14 -1.98933e+12 -1.38512e-10 0.810845 0 -0.205942 0.78053 0 0.0641502 0.617994 0 0.0127829 0.522955 0 -0.104621 0 0 0 0 0 0 0 0 0 0 0 0 1.44578e+11 1.02363e+08 2.25806e+07 7.04502e+07 4.2395e+08 -1.08903e+07
481 0 0 0 0 0 0 -9.18866e+12 -1.42985e+14 -1.52997e+15 -2.35777e+14 -1.98933e+12 -1.38512e-10 0.809617 0 -0.205149 0.780706 0 0.0650978 0.640744 0 0.0075574 0.552103 0 -0.114748 0 0 0 0 0 0 0 0 0 0 0 0 1.44578e+11 1.02363e+08 2.25806e+07 7.04502e+07 4.2395e+08 -1.08903e+07
482 0 0 0 0 0 0 -9.18866e+12 -1.42985e+14 -1.52997e+15 -2.35777e+14 -1.98933e+12 -1.38512e-10 0.808484 0 -0.204391 0.781038 0 0.0660081 0.66584 0 0.00177291 0.584189 0 -0.125306 0 0 0 0 0 0 0 0 0 0 0 0 1.44578e+11 1.02363e+08 2.25806e+07 7.04502e+07 4.2395e+08 -1.08903e+07
483 0 0 0 0 0 0 -9.18866e+12 -1.42985e+14 -1.52997e+15 -2.35777e+14 -1.98933e+12 -1.38512e-10 0.807419 0 -0.203682 0.781503 0 0.0668677 0.692869 0 -0.00404464 0.61845 0 -0.13549 0 0 0 0 0 0 0 0 0 0 0 0 1.44578e+11 1.02363e+08 2.25806e+07 7.04502e+07 4.2395e+08 -1.08903e+07
484 0 0 0 0 0 0 -9.18866e+12 -1.42985e+14 -1.52997e+15 -2.35777e+14 -1.98933e+12 -1.38512e-10 0.806375 0 -0.203014 0.782057 0 0.0676844 0.721366 0 -0.00946497 0.654117 0 -0.144719 0 0 0 0 0 0 0 0 0 0 0 0 1.44578e+11 1.02363e+08 2.25806e+07 7.04502e+07 4.2395e+08 -1.08903e+07
485 0 0 0 0 0 0 -9.18866e+12 -1.42985e+14 -1.52997e+15 -2.35777e+14 -1.98933e+12 -1.38512e-10 0.805297 0 -0.202362 0.782648 0 0.0684807 0.750898 0 -0.014203 0.690582 0 -0.152688 0 0 0 0 0 0 0 0 0 0 0 0 1.44578e+11 1.02363e+08 2.25806e+07 7.04502e+07 4.2395e+08 -1.08903e+07
486 0 0 0 0 0 0 -9.18866e+12 -1.42985e+14 -1.52997e+15 -2.35777e+14 -1.98933e+12 -1.38512e-10 0.804064 0 -0.201688 0.783233 0 0.0693005 0.781134 0 -0.0181272 0.727497 0 -0.159333 0 0 0 0 0 0 0 0 0 0 0 0 1.44578e+11 1.02363e+08 2.25806e+07 7.04502e+07 4.2395e+08 -1.08903e+07
487 0 0 0 0 0 0 -9.18866e+12 -1.42985e+14 -1.52997e+15 -2.35777e+14 -1.98933e+12 -1.38512e-10 0.802616 0 -0.200968 0.783798 0 0.0701682 0.811838 0 -0.0212304 0.76472 0 -0.164743 0 0 0 0 0 0 0 0 0 0 0 0 1.44578e+11 1.02363e+08 2.25806e+07 7.04502e+07 4.2395e+08 -1.08903e+07
488 0 0 0 0 0 0 -9.18866e+12 -1.42985e+14 -1.52997e+15 -2.35777e+14 -1.98933e+12 -1.38512e-10 0.800949 0 -0.20019 0.784342 0 0.0710909 0.842847 0 -0.0235885 0.80222 0 -0.169072 0 0 0 0 0 0 0 0 0 0 0 0 1.44578e+11 1.02363e+08 2.25806e+07 7.04502e+07 4.2395e+08 -1.08903e+07
489 0 0 0 0 0 0 -9.18866e+12 -1.42985e+14 -1.52997e+15 -2.35777e+14 -1.98933e+12 -1.38512e-10 0.799137 0 -0.199333 0.784846 0 0.0720795 0.873978 0 -0.0252896 0.839874 0 -0.172439 0 0 0 0 0 0 0 0 0 0 0 0 1.44578e+11 1.02363e+08 2.25806e+07 7.04502e+07 4.2395e+08 -1.08903e+07
490 0 0 0 0 0 0 -9.18866e+12 -1.42985e+14 -1.52997e+15 -2.35777e+14 -1.98933e+12 -1.38512e-10 0.79725 0 -0.198362 0.785271 0 0.0731624 0.905015 0 -0.0264271 0.877415 0 -0.174934 0 0 0 0 0 0 0 0 0 0 0 0 1.44578e+11 1.02363e+08 2.25806e+07 7.04502e+07 4.2395e+08 -1.08903e+07
491 0 0 0 0 0 0 -9.18866e+12 -1.42985e+14 -1.52997e+15 -2.35777e+14 -1.98933e+12 -1.38512e-10 0.795387 0 -0.197309 0.785702 0 0.0743072 0.935702 0 -0.027103 0.914488 0 -0.176656 0 0 0 0 0 0 0 0 0 0 0 0 1.44578e+11 1.02363e+08 2.25806e+07 7.04502e+07 4.2395e+08 -1.08903e+07
492 0 0 0 0 0 0 -9.18866e+12 -1.42985e+14 -1.52997e+15 -2.35777e+14 -1.98933e+12 -1.38512e-10 0.793531 0 -0.196159 0.786134 0 0.0755284 0.965725 0 -0.0274335 0.95061 0 -0.177725 0 0 0 0 0 0 0 0 0 0 0 0 1.44578e+11 1.02363e+08 2.25806e+07 7.04502e+07 4.2395e+08 -1.08903e+07
493 0 0 0 0 0 0 -9.18866e+12 -1.42985e+14 -1.52997e+15 -2.35777e+14 -1.98933e+12 -1.38512e-10 0.791773 0 -0.194996 0.786623 0 0.076744 0.994692 0 -0.0275487 0.985185 0 -0.178299 0 0 0 0 0 0 0 0 0 0 0 0 1.44578e+11 1.02363e+08 2.25806e+07 7.04502e+07 4.2395e+08 -1.08903e+07
494 0 0 0 0 0 0 -9.18866e+12 -1.42985e+14 -1.52997e+15 -2.35777e+14 -1.98933e+12 -1.38512e-10 0.790018 0 -0.193814 0.78718 0 0.0779592 1.02222 0 -0.0276118 1.01763 0 -0.178592 0 0 0 0 0 0 0 0 0 0 0 0 1.44578e+11 1.02363e+08 2.25806e+07 7.04502e+07 4.2395e+08 -1.08903e+07
495 0 0 0 0 0 0 -9.18866e+12 -1.42985e+14 -1.52997e+15 -2.35777e+14 -1.98933e+12 -1.38512e-10 0.788093 0 -0.192568 0.787838 0 0.0792206 1.04806 0 -0.0278308 1.04754 0 -0.17888 0 0 0 0 0 0 0 0 0 0 0 0 1.44578e+11 1.02363e+08 2.25806e+07 7.04502e+07 4.2395e+08 -1.08903e+07
496 0 0 0 0 0 0 -9.18866e+12 -1.42985e+14 -1.52997e+15 -2.35777e+14 -1.98933e+12 -1.38512e-10 0.785758 0 -0.191192 0.788584 0 0.0805814 1.07175 0 -0.0283601 1.07434 0 -0.179388 0 0 0 0 0 0 0 0 0 0 0 0 1.44578e+11 1.02363e+08 2.25806e+07 7.04502e+07 4.2395e+08 -1.08903e+07
497 0 0 0 0 0 0 -9.18866e+12 -1.42985e+14 -1.52997e+15 -2.35777e+14 -1.98933e+12 -1.38512e-10 0.783005 0 -0.189659 0.789411 0 0.0820541 1.09297 0 -0.0293957 1.09762 0 -0.180374 0 0 0 0 0 0 0 0 0 0 0 0 1.44578e+11 1.02363e+08 2.25806e+07 7.04502e+07 4.2395e+08 -1.08903e+07
498 0 0 0 0 0 0 -9.18866e+12 -1.42985e+14 -1.52997e+15 -2.35777e+14 -1.98933e+12 -1.38512e-10 0.779804 0 -0.187856 0.79022 0 0.0837325 1.11151 0 -0.0310867 1.11727 0 -0.182027 0 0 0 0 0 0 0 0 0 0 0 0 1.44578e+11 1.02363e+08 2.25806e+07 7.04502e+07 4.2395e+08 -1.08903e+07
499 0 0 0 0 0 0 -9.18866e+12 -1.42985e+14 -1.52997e+15 -2.35777e+14 -1.98933e+12 -1.38512e-10 0.776221 0 -0.185759 0.791056 0 0.0856243 1.1273 0 -0.0336225 1.13338 0 -0.18455 0 0 0 0 0 0 0 0 0 0 0 0 1.44578e+11 1.02363e+08 2.25806e+07 7.04502e+07 4.2395e+08 -1.08903e+07
500 0 0 0 0 0 0 -9.18866e+12 -1.42985e+14 -1.52997e+15 -2.35777e+14 -1.98933e+12 -1.38512e-10 0.77234 0 -0.183335 0.791919 0 0.087747 1.14023 0 -0.037107 1.14599 0 -0.188047 0 0 0 0 0 0 0 0 0 0 0 0 1.44578e+11 1.02363e+08 2.25806e+07 7.04502e+07 4.2395e+08 -1.08903e+07
501 0 0 0 0 0 0 -9.18866e+12 -1.42985e+14 -1.52997e+15 -2.35777e+14 -1.98933e+12 -1.38512e-10 0.768374 0 -0.180653 0.792831 0 0.0900323 1.15024 0 -0.0416378 1.15504 0 -0.192611 0 0 0 0 0 0 0 0 0 0 0 0 1.44578e+11 1.02363e+08 2.25806e+07 7.04502e+07 4.2395e+08 -1.08903e+07
502 0 0 0 0 0 0 -9.18866e+12 -1.42985e+14 -1.52997e+15 -2.35777e+14 -1.98933e+12 -1.38512e-10 0.764482 0 -0.177793 0.793848 0 0.0924045 1.15729 0 -0.0472217 1.16058 0 -0.198236 0 0 0 0 0 0 0 0 0 0 0 0 1.44578e+11 1.02363e+08 2.25806e+07 7.04502e+07 4.2395e+08 -1.08903e+07
503 0 0 0 0 0 0 -9.18866e+12 -1.42985e+14 -1.52997e+15 -2.35777e+14 -1.98933e+12 -1.38512e-10 0.760658 0 -0.174723 0.795024 0 0.0948837 1.16179 0 -0.0538564 1.16328 0 -0.204899 0 0 0 0 0 0 0 0 0 0 0 0 1.44578e+11 1.02363e+08 2.25806e+07 7.04502e+07 4.2395e+08 -1.08903e+07
504 0 0 0 0 0 0 -9.18866e+12 -1.42985e+14 -1.52997e+15 -2.35777e+14 -1.98933e+12 -1.38512e-10 0.756739 0 -0.171386 0.796419 0 0.0974904 1.16404 0 -0.0614195 1.16372 0 -0.212469 0 0 0 0 0 0 0 0 0 0 0 0 1.44578e+11 1.02363e+08 2.25806e+07 7.04502e+07 4.2395e+08 -1.08903e+07
505 0 0 0 0 0 0 -9.18866e+12 -1.42985e+14 -1.52997e+15 -2.35777e+14 -1.98933e+12 -1.38512e-10 0.75265 0 -0.16772 0.798106 0 0.10024 1.16486 0 -0.0692027 1.16332 0 -0.220245 0 0 0 0 0 0 0 0 0 0 0 0 1.44578e+11 1.02363e+08 2.25806e+07 7.04502e+07 4.2395e+08 -1.08903e+07
506 0 0 0 0 0 0 -9.18866e+12 -1.42985e+14 -1.52997e+15 -2.35777e+14 -1.98933e+12 -1.38512e-10 0.748433 0 -0.163648 0.800174 0 0.10317 1.16462 0 -0.0763341 1.16203 0 -0.227362 0 0 0 0 0 0 0 0 0 0 0 0 1.44578e+11 1.02363e+08 2.25806e+07 7.04502e+07 4.2395e+08 -1.08903e+07
507 0 0 0 0 0 0 -9.18866e+12 -1.42985e+14 -1.52997e+15 -2.35777e+14 -1.98933e+12 -1.38512e-10 0.744032 0 -0.159006 0.802736 0 0.106367 1.16397 0 -0.0819694 1.16044 0 -0.232978 0 0 0 0 0 0 0 0 0 0 0 0 1.44578e+11 1.02363e+08 2.25806e+07 7.04502e+07 4.2395e+08 -1.08903e+07
508 0 0 0 0 0 0 -9.18866e+12 -1.42985e+14 -1.52997e+15 -2.35777e+14 -1.98933e+12 -1.38512e-10 0.739466 0 -0.153688 0.805847 0 0.109869 1.16333 0 -0.0857149 1.15862 0 -0.236691 0 0 0 0 0 0 0 0 0 0 0 0 1.44578e+11 1.02363e+08 2.25806e+07 7.04502e+07 4.2395e+08 -1.08903e+07
509 0 0 0 0 0 0 -9.18866e+12 -1.42985e+14 -1.52997e+15 -2.35777e+14 -1.98933e+12 -1.38512e-10 0.734924 0 -0.147753 0.809468 0 0.113613 1.16316 0 -0.0875026 1.15699 0 -0.238427 0 0 0 0 0 0 0 0 0 0 0 0 1.44578e+11 1.02363e+08 2.25806e+07 7.04502e+07 4.2395e+08 -1.08903e+07
510 0 0 0 0 0 0 -9.18866e+12 -1.42985e+14 -1.52997e+15 -2.35777e+14 -1.98933e+12 -1.38512e-10 0.730518 0 -0.141283 0.813485 0 0.117532 1.16327 0 -0.0876344 1.15535 0 -0.238477 0 0 0 0 0 0 0 0 0 0 0 0 1.44578e+11 1.02363e+08 2.25806e+07 7.04502e+07 4.2395e+08 -1.08903e+07
511 0 0 0 0 0 0 -9.18866e+12 -1.42985e+14 -1.52997e+15 -2.35777e+14 -1.98933e+12 -1.38512e-10 0.726186 0 -0.13427 0.817743 0 0.121633 1.16392 0 -0.0868257 1.15431 0 -0.237569 0 0 0 0 0 0 0 0 0 0 0 0 1.44578e+11 1.02363e+08 2.25806e+07 7.04502e+07 4.2395e+08 -1.08903e+07
512 0 0 0 0 0 0 -9.18866e+12 -1.42985e+14 -1.52997e+15 -2.35777e+14 -1.98933e+12 -1.38512e-10 0.721883 0 -0.12675 0.822199 0 0.125848 1.16472 0 -0.0860575 1.15355 0 -0.236694 0 0 0 0 0 0 0 0 0 0 0 0 1.44578e+11 1.02363e+08 2.25806e+07 7.04502e+07 4.2395e+08 -1.08903e+07
513 0 0 0 0 0 0 -9.18866e+12 -1.42985e+14 -1.52997e+15 -2.35777e+14 -1.98933e+12 -1.38512e-10 0.717525 0 -0.118715 0.826766 0 0.130153 1.16577 0 -0.0859064 1.15389 0 -0.236488 0 0 0 0 0 0 0 0 0 0 0 0 1.44578e+11 1.02363e+08 2.25806e+07 7.04502e+07 4.2395e+08 -1.08903e+07
514 0 0 0 0 0 0 -9.18866e+12 -1.42985e+14 -1.52997e+15 -2.35777e+14 -1.98933e+12 -1.38512e-10 0.713178 0 -0.110198 0.831428 0 0.134517 1.16668 0 -0.0864074 1.15488 0 -0.236996 0 0 0 0 0 0 0 0 0 0 0 0 1.44578e+11 1.02363e+08 2.25806e+07 7.04502e+07 4.2395e+08 -1.08903e+07
515 0 0 0 0 0 0 -9.18866e+12 -1.42985e+14 -1.52997e+15 -2.35777e+14 -1.98933e+12 -1.38512e-10 0.708853 0 -0.101119 0.836221 0 0.138977 1.16725 0 -0.0872539 1.15597 0 -0.237882 0 0 0 0 0 0 0 0 0 0 0 0 1.44578e+11 1.02363e+08 2.25806e+07 7.04502e+07 4.2395e+08 -1.08903e+07
516 0 0 0 0 0 0 -9.18866e+12 -1.42985e+14 -1.52997e+15 -2.35777e+14 -1.98933e+12 -1.38512e-10 0.704611 0 -0.0913715 0.84124 0 0.143578 1.16736 0 -0.0880591 1.15664 0 -0.238728 0 0 0 0 0 0 0 0 0 0 0 0 1.44578e+11 1.02363e+08 2.25806e+07 7.04502e+07 4.2395e+08 -1.08903e+07
517 0 0 0 0 0 0 -9.18866e+12 -1.42985e+14 -1.52997e+15 -2.35777e+14 -1.98933e+12 -1.38512e-10 0.700657 0 -0.0809839 0.846523 0 0.148346 1.16711 0 -0.088628 1.15662 0 -0.239313 0 0 0 0 0 0 0 0 0 0 0 0 1.44578e+11 1.02363e+08 2.25806e+07 7.04502e+07 4.2395e+08 -1.08903e+07
518 0 0 0 0 0 0 -9.18866e+12 -1.42985e+14 -1.52997e+15 -2.35777e+14 -1.98933e+12 -1.38512e-10 0.697311 0 -0.0701832 0.852067 0 0.153243 1.16642 0 -0.0887452 1.15577 0 -0.239419 0 0 0 0 0 0 0 0 0 0 0 0 1.44578e+11 1.02363e+08 2.25806e+07 7.04502e+07 4.2395e+08 -1.08903e+07
519 0 0 0 0 0 0 -9.18866e+12 -1.42985e+14 -1.52997e+15 -2.35777e+14 -1.98933e+12 -1.38512e-10 0.694847 0 -0.0592778 0.857768 0 0.158267 1.16554 0 -0.0884768 1.15444 0 -0.239118 0 0 0 0 0 0 0 0 0 0 0 0 1.44578e+11 1.02363e+08 2.25806e+07 7.04502e+07 4.2395e+08 -1.08903e+07
520 0 0 0 0 0 0 -9.18866e+12 -1.42985e+14 -1.52997e+15 -2.35777e+14 -1.98933e+12 -1.38512e-10 0.693741 0 -0.0489263 0.863594 0 0.16325 1.16466 0 -0.0879605 1.1529 0 -0.238552 0 0 0 0 0 0 0 0 0 0 0 0 1.44578e+11 1.02363e+08 2.25806e+07 7.04502e+07 4.2395e+08 -1.08903e+07
521 0 0 0 0 0 0 -9.18866e+12 -1.42985e+14 -1.52997e+15 -2.35777e+14 -1.98933e+12 -1.38512e-10 0.694527 0 -0.0400561 0.869462 0 0.167951 1.16388 0 -0.0873409 1.1514 0 -0.237874 0 0 0 0 0 0 0 0 0 0 0 0 1.44578e+11 1.02363e+08 2.25806e+07 7.04502e+07 4.2395e+08 -1.08903e+07
522 0 0 0 0 0 0 -9.18866e+12 -1.42985e+14 -1.52997e+15 -2.35777e+14 -1.98933e+12 -1.38512e-10 0.697651 0 -0.0336518 0.875293 0 0.172048 1.16328 0 -0.0867433 1.1501 0 -0.237217 0 0 0 0 0 0 0 0 0 0 0 0 1.44578e+11 1.02363e+08 2.25806e+07 7.04502e+07 4.2395e+08 -1.08903e+07
523 0 0 0 0 0 0 -9.18866e+12 -1.42985e+14 -1.52997e+15 -2.35777e+14 -1.98933e+12 -1.38512e-10 0.703411 0 -0.030407 0.881146 0 0.175212 1.16284 0 -0.0862279 1.14904 0 -0.236646 0 0 0 0 0 0 0 0 0 0 0 0 1.44578e+11 1.02363e+08 2.25806e+07 7.04502e+07 4.2395e+08 -1.08903e+07
524 0 0 0 0 0 0 -9.18866e+12 -1.42985e+14 -1.52997e+15 -2.35777e+14 -1.98933e+12 -1.38512e-10 0.711949 0 -0.0305521 0.887201 0 0.177187 1.16249 0 -0.0857745 1.14811 0 -0.236139 0 0 0 0 0 0 0 0 0 0 0 0 1.44578e+11 1.02363e+08 2.25806e+07 7.04502e+07 4.2395e+08 -1.08903e+07
525 0 0 0 0 0 0 -9.18866e+12 -1.42985e+14 -1.52997e+15 -2.35777e+14 -1.98933e+12 -1.38512e-10 0.723279 0 -0.0338633 0.893722 0 0.17784 1.16214 0 -0.0853303 1.14718 0 -0.235638 0 0 0 0 0 0 0 0 0 0 0 0 1.44578e+11 1.02363e+08 2.25806e+07 7.04502e+07 4.2395e+08 -1.08903e+07
526 0 0 0 0 0 0 -9.18866e+12 -1.42985e+14 -1.52997e+15 -2.35777e+14 -1.98933e+12 -1.38512e-10 0.737302 0 -0.0397914 0.901 0 0.17717 1.16171 0 -0.0848392 1.1461 0 -0.23508 0 0 0 0 0 0 0 0 0 0 0 0 1.44578e+11 1.02363e+08 2.25806e+07 7.04502e+07 4.2395e+08 -1.08903e+07
527 0 0 0 0 0 0 -9.18866e+12 -1.42985e+14 -1.52997e+15 -2.35777e+14 -1.98933e+12 -1.38512e-10 0.753749 0 -0.0475001 0.909333 0 0.175351 1.16116 0 -0.0842659 1.14479 0 -0.234426 0 0 0 0 0 0 0 0 0 0 0 0 1.44578e+11 1.02363e+08 2.25806e+07 7.04502e+07 4.2395e+08 -1.08903e+07
528 0 0 0 0 0 0 -9.18866e+12 -1.42985e+14 -1.52997e+15 -2.35777e+14 -1.98933e+12 -1.38512e-10 0.772207 0 -0.0560533 0.918974 0 0.172701 1.16049 0 -0.0836042 1.14327 0 -0.23367 0 0 0 0 0 0 0 0 0 0 0 0 1.44578e+11 1.02363e+08 2.25806e+07 7.04502e+07 4.2395e+08 -1.08903e+07
529 0 0 0 0 0 0 -9.18866e+12 -1.42985e+14 -1.52997e+15 -2.35777e+14 -1.98933e+12 -1.38512e-10 0.792268 0 -0.0646692 0.930066 0 0.169597 1.15978 0 -0.0828857 1.14168 0 -0.232848 0 0 0 0 0 0 0 0 0 0 0 0 1.44578e+11 1.02363e+08 2.25806e+07 7.04502e+07 4.2395e+08 -1.08903e+07
530 0 0 0 0 0 0 -9.18866e+12 -1.42985e+14 -1.52997e+15 -2.35777e+14 -1.98933e+12 -1.38512e-10 0.813543 0 -0.0727881 0.942615 0 0.166397 1.15912 0 -0.0821757 1.14022 0 -0.232039 0 0 0 0 0 0 0 0 0 0 0 0 1.44578e+11 1.02363e+08 2.25806e+07 7.04502e+07 4.2395e+08 -1.08903e+07
531 0 0 0 0 0 0 -9.18866e+12 -1.42985e+14 -1.52997e+15 -2.35777e+14 -1.98933e+12 -1.38512e-10 0.83569 0 -0.0800745 0.956519 0 0.163378 1.15861 0 -0.0815577 1.13904 0 -0.231334 0 0 0 0 0 0 0 0 0 0 0 0 1.44578e+11 1.02363e+08 2.25806e+07 7.04502e+07 4.2395e+08 -1.08903e+07
532 0 0 0 0 0 0 -9.18866e+12 -1.42985e+14 -1.52997e+15 -2.35777e+14 -1.98933e+12 -1.38512e-10 0.858487 0 -0.0864012 0.971606 0 0.160728 1.15828 0 -0.0810918 1.13815 0 -0.230794 0 0 0 0 0 0 0 0 0 0 0 0 1.44578e+11 1.02363e+08 2.25806e+07 7.04502e+07 4.2395e+08 -1.08903e+07
533 0 0 0 0 0 0 -9.18866e+12 -1.42985e+14 -1.52997e+15 -2.35777e+14 -1.98933e+12 -1.38512e-10 0.881817 0 -0.0918102 0.987671 0 0.158517 1.15811 0 -0.0808036 1.13753 0 -0.230445 0 0 0 0 0 0 0 0 0 0 0 0 1.44578e+11 1.02363e+08 2.25806e+07 7.04502e+07 4.2395e+08 -1.08903e+07
534 0 0 0 0 0 0 -9.18866e+12 -1.42985e+14 -1.52997e+15 -2.35777e+14 -1.98933e+12 -1.38512e-10 0.90565 0 -0.0964759 1.00448 0 0.156708 1.15807 0 -0.0806737 1.13714 0 -0.230266 0 0 0 0 0 0 0 0 0 0 0 0 1.44578e+11 1.02363e+08 2.25806e+07 7.04502e+07 4.2395e+08 -1.08903e+07
535 0 0 0 0 0 0 -9.18866e+12 -1.42985e+14 -1.52997e+15 -2.35777e+14 -1.98933e+12 -1.38512e-10 0.93007 0 -0.100663 1.02178 0 0.155186 1.15812 0 -0.0806608 1.13686 0 -0.230207 0 0 0 0 0 0 0 0 0 0 0 0 1.44578e+11 1.02363e+08 2.25806e+07 7.04502e+07 4.2395e+08 -1.08903e+07
536 0 0 0 0 0 0 -9.18866e+12 -1.42985e+14 -1.52997e+15 -2.35777e+14 -1.98933e+12 -1.38512e-10 0.955184 0 -0.104638 1.03938 0 0.153782 1.15815 0 -0.0806956 1.13652 0 -0.230189 0 0 0 0 0 0 0 0 0 0 0 0 1.44578e+11 1.02363e+08 2.25806e+07 7.04502e+07 4.2395e+08 -1.08903e+07
537 0 0 0 0 0 0 -9.18866e+12 -1.42985e+14 -1.52997e+15 -2.35777e+14 -1.98933e+12 -1.38512e-10 0.980982 0 -0.10856 1.05715 0 0.152336 1.15812 0 -0.0807081 1.13603 0 -0.230134 0 0 0 0 0 0 0 0 0 0 0 0 1.44578e+11 1.02363e+08 2.25806e+07 7.04502e+07 4.2395e+08 -1.08903e+07
538 0 0 0 0 0 0 -9.18866e+12 -1.42985e+14 -1.52997e+15 -2.35777e+14 -1.98933e+12 -1.38512e-10 1.00738 0 -0.112504 1.07508 0 0.15072 1.15799 0 -0.0806503 1.13533 0 -0.229991 0 0 0 0 0 0 0 0 0 0 0 0 1.44578e+11 1.02363e+08 2.25806e+07 7.04502e+07 4.2395e+08 -1.08903e+07
539 0 0 0 0 0 0 -9.18866e+12 -1.42985e+14 -1.52997e+15 -2.35777e+14 -1.98933e+12 -1.38512e-10 1.03432 0 -0.116547 1.09312 0 0.148806 1.15779 0 -0.0805192 1.13445 0 -0.229756 0 0 0 0 0 0 0 0 0 0 0 0 1.44578e+11 1.02363e+08 2.25806e+07 7.04502e+07 4.2395e+08 -1.08903e+07
540 0 0 0 0 0 0 -9.18866e+12 -1.42985e+14 -1.52997e+15 -2.35777e+14 -1.98933e+12 -1.38512e-10 1.06169 0 -0.120766 1.11127 0 0.146463 1.15749 0 -0.0803288 1.13338 0 -0.229442 0 0 0 0 0 0 0 0 0 0 0 0 1.44578e+11 1.02363e+08 2.25806e+07 7.04502e+07 4.2395e+08 -1.08903e+07
541 0 0 0 0 0 0 -9.18866e+12 -1.42985e+14 -1.52997e+15 -2.35777e+14 -1.98933e+12 -1.38512e-10 1.08919 0 -0.125183 1.12958 0 0.143588 1.15704 0 -0.0800932 1.13197 0 -0.229048 0 0 0 0 0 0 0 0 0 0 0 0 1.44578e+11 1.02363e+08 2.25806e+07 7.04502e+07 4.2395e+08 -1.08903e+07
542 0 0 0 0 0 0 -9.18866e+12 -1.42985e+14 -1.52997e+15 -2.35777e+14 -1.98933e+12 -1.38512e-10 1.11678 0 -0.129906 1.14802 0 0.14008 1.15651 0 -0.0798132 1.13042 0 -0.228593 0 0 0 0 0 0 0 0 0 0 0 0 1.44578e+11 1.02363e+08 2.25806e+07 7.04502e+07 4.2395e+08 -1.08903e+07
543 0 0 0 0 0 0 -9.18866e+12 -1.42985e+14 -1.52997e+15 -2.35777e+14 -1.98933e+12 -1.38512e-10 1.14451 0 -0.135042 1.16655 0 0.13585 1.15587 0 -0.0794719 1.12864 0 -0.228046 0 0 0 0 0 0 0 0 0 0 0 0 1.44578e+11 1.02363e+08 2.25806e+07 7.04502e+07 4.2395e+08 -1.08903e+07
544 0 0 0 0 0 0 -9.18866e+12 -1.42985e+14 -1.52997e+15 -2.35777e+14 -1.98933e+12 -1.38512e-10 1.17259 0 -0.140764 1.18546 0 0.130719 1.15515 0 -0.0790502 1.12665 0 -0.227388 0 0 0 0 0 0 0 0 0 0 0 0 1.44578e+11 1.02363e+08 2.25806e+07 7.04502e+07 4.2395e+08 -1.08903e+07
545 0 0 0 0 0 0 -9.18866e+12 -1.42985e+14 -1.52997e+15 -2.35777e+14 -1.98933e+12 -1.38512e-10 1.20078 0 -0.146988 1.20458 0 0.124774 1.15432 0 -0.0785135 1.12442 0 -0.226575 0 0 0 0 0 0 0 0 0 0 0 0 1.44578e+11 1.02363e+08 2.25806e+07 7.04502e+07 4.2395e+08 -1.08903e+07
546 0 0 0 0 0 0 -9.18866e+12 -1.42985e+14 -1.52997e+15 -2.35777e+14 -1.98933e+12 -1.38512e-10 1.22879 0 -0.153605 1.22391 0 0.11814 1.1534 0 -0.0778039 1.12194 0 -0.225542 0 0 0 0 0 0 0 0 0 0 0 0 1.44578e+11 1.02363e+08 2.25806e+07 7.04502e+07 4.2395e+08 -1.08903e+07
