# Supplementary material for: Optimal Control Based Stiffness Identification of an Ankle-Foot Orthosis Using a Predictive Walking Model
Source: Front Comput Neurosci. 2017 Apr 13;11:23. doi: 10.3389/fncom.2017.00023 (PMC5390028; doi:10.3389/fncom.2017.00023)
Supplement: Supplementary file 1 [file DataSheet1.ZIP › PathWalker/InvKinDyn/results/barefeet_3053174.qdot]

0	0.732001	-0.0566401	-1.28591	2.67204	-4.05192	2.61012	3.16128	-1.0998	0.00792001	1.21719
1	0.757201	-0.0794401	-1.35297	3.17712	-4.27572	2.95632	3.20724	-0.945841	-0.0688801	1.24374
2	0.790801	-0.10512	-1.42608	3.6642	-4.31664	3.2226	3.27232	-0.783361	-0.18456	1.23672
3	0.817201	-0.135	-1.41833	3.99384	-4.13808	3.41592	3.20338	-0.556561	-0.3132	1.16988
4	0.829201	-0.16308	-1.2667	3.94572	-3.57324	2.84064	2.90722	-0.252	-0.42912	0.995161
5	0.817201	-0.189	-1.00717	3.44628	-2.541	1.93284	2.35679	0.21228	-0.543121	0.779281
6	0.799201	-0.20304	-0.843505	2.73672	-1.1724	0.944881	1.89646	0.663241	-0.590641	0.738241
7	0.764401	-0.20616	-0.646549	1.7922	0.27132	0.1458	1.31907	1.17204	-0.571441	0.745441
8	0.732001	-0.19644	-0.525289	0.891841	1.57848	-0.556081	0.849421	1.6104	-0.49392	0.833281
9	0.696001	-0.18276	-0.516888	0.23724	2.529	-0.935161	0.51318	2.0178	-0.38184	0.999241
10	0.673201	-0.1644	-0.651817	0.03324	2.92956	-1.12692	0.421008	2.29248	-0.29148	1.23
11	0.664801	-0.14316	-0.805981	0.26112	2.72172	-0.912001	0.440892	2.43156	-0.32064	1.3914
12	0.666001	-0.11316	-0.861157	0.699721	2.09412	-0.931801	0.315612	2.78244	0.527761	1.37112
13	0.672001	-0.0829201	-0.668341	0.995881	1.39152	-1.20372	-0.03864	3.04824	1.09188	1.02264
14	0.685201	-0.05016	-0.384516	1.1628	0.794521	-1.44	-0.419616	3.14712	1.37988	0.552121
15	0.696001	-0.00864001	0.048768	1.06572	0.32472	-1.49496	-1.04464	3.42768	2.1018	-0.0662401
16	0.706801	0.03288	0.555265	0.750001	0.0324	-1.41204	-1.62401	3.35904	2.12736	-0.744121
17	0.712921	0.0753601	0.966853	0.43212	-0.15672	-1.22904	-2.11604	3.26652	1.97652	-1.275
18	0.709081	0.11688	1.19022	0.25872	-0.30408	-1.00992	-2.41386	3.1002	1.64412	-1.542
19	0.699601	0.15444	1.26648	0.22692	-0.4506	-0.795121	-2.57874	2.8488	1.00224	-1.56924
20	0.686401	0.1872	1.16028	0.39756	-0.618121	-0.600241	-2.52163	2.42676	0.17892	-1.377
21	0.667081	0.21156	1.06488	0.562561	-0.835201	-0.4038	-2.5426	1.9776	-0.713881	-1.18944
22	0.649561	0.2262	0.834009	0.872401	-1.04556	-0.25668	-2.46221	1.506	-1.47612	-0.860281
23	0.627121	0.23316	0.648633	1.09728	-1.20936	-0.11436	-2.52576	1.128	-2.20764	-0.568441
24	0.603721	0.23004	0.495429	1.22268	-1.25544	0.0024	-2.69736	0.898801	-2.48148	-0.32868
25	0.573841	0.21552	0.564826	1.02276	-1.17132	0.10428	-3.23544	0.937201	-2.44836	-0.32832
26	0.541201	0.19416	0.810962	0.568561	-0.980881	0.19056	-4.0518	1.1928	-2.29488	-0.524161
27	0.50568	0.16368	1.33698	-0.24396	-0.700081	0.26424	-5.23717	1.6404	-2.0748	-1.0104
28	0.4752	0.129	1.91023	-1.10604	-0.3948	0.2886	-6.42457	2.0796	-1.82376	-1.57776
29	0.44592	0.0913201	2.60609	-2.073	-0.1254	0.2778	-7.68469	2.4396	-1.54584	-2.30997
30	0.4248	0.0546001	3.0031	-2.6526	0.0841201	0.19524	-8.46913	2.5884	-1.28916	-2.72805
31	0.40728	0.02328	3.0684	-2.81436	0.22236	0.0843601	-8.74561	2.5164	-1.08348	-2.77108
32	0.39528	-0.00216	2.8326	-2.61012	0.32232	-0.042	-8.55721	2.2488	-0.905161	-2.46915
33	0.39012	-0.0222	2.38296	-2.15184	0.41844	-0.18396	-8.01361	1.836	-0.734641	-1.93246
34	0.39228	-0.03744	1.80156	-1.5414	0.539161	-0.31956	-7.21777	1.3188	-0.594601	-1.25982
35	0.40092	-0.05052	1.15104	-0.855961	0.656641	-0.40392	-6.26305	0.763201	-0.50184	-0.526861
36	0.41532	-0.0616801	0.44904	-0.11676	0.789361	-0.46068	-5.18592	0.2088	-0.45936	0.233988
37	0.4368	-0.0718801	-0.2802	0.665881	0.904321	-0.527521	-4.03236	-0.3168	-0.45084	0.996209
38	0.4638	-0.0841201	-1.00476	1.4646	1.00224	-0.646561	-2.86848	-0.781201	-0.4788	1.73625
39	0.49296	-0.0996001	-1.70484	2.2632	1.05816	-0.806401	-1.73904	-1.1604	-0.532561	2.44099
40	0.522361	-0.11724	-2.3436	3.02892	1.07076	-0.999841	-0.690841	-1.4676	-0.4932	3.07455
41	0.552721	-0.13536	-2.87028	3.71556	1.02228	-1.23036	0.21684	-1.716	-0.25656	3.57588
42	0.583681	-0.15312	-3.24646	4.2726	0.948001	-1.4934	0.941641	-1.9056	0.18504	3.9033
43	0.614401	-0.17064	-3.4462	4.66116	0.822121	-1.719	1.46304	-2.0484	0.799681	4.0332
44	0.643561	-0.186	-3.47326	4.8678	0.671281	-1.88004	1.81044	-2.1852	1.48716	3.96816
45	0.671881	-0.19848	-3.35028	4.89888	0.527521	-1.97472	2.03376	-2.3484	2.121	3.72804
46	0.700561	-0.20916	-3.11671	4.7748	0.42888	-2.01348	2.18616	-2.538	2.61732	3.36036
47	0.728881	-0.21876	-2.83887	4.5552	0.3948	-1.97676	2.35152	-2.7516	2.8902	2.9454
48	0.756001	-0.22908	-2.54519	4.26876	0.42252	-1.87212	2.57172	-3.0048	2.89608	2.51832
49	0.781201	-0.23988	-2.22463	3.90588	0.51348	-1.74072	2.82924	-3.3012	2.72988	2.06928
50	0.803641	-0.25164	-1.86406	3.46044	0.666481	-1.59888	3.08592	-3.62184	2.5512	1.58076
51	0.821161	-0.2646	-1.45452	2.92872	0.862561	-1.43988	3.28404	-3.912	2.59224	1.04088
52	0.828121	-0.2778	-0.959881	2.25876	1.10388	-1.24884	3.2334	-3.97032	3.55872	0.43248
53	0.815161	-0.28872	-0.31248	1.34136	1.4118	-0.995281	2.64924	-3.54876	3.864	-0.26712
54	0.787681	-0.29664	0.35688	0.33948	1.76412	-0.689281	1.57032	-2.45484	3.87024	-0.916081
55	0.755041	-0.29244	0.784201	-0.39312	2.0664	-0.28764	0.39012	-0.872041	3.22908	-1.23924
56	0.729601	-0.27684	0.839641	-0.663601	2.2644	0.17604	-0.51732	0.771361	2.50596	-1.13172
57	0.715081	-0.24732	0.598321	-0.51804	2.3052	0.646921	-1.00068	2.15544	1.25904	-0.705361
58	0.715441	-0.20688	0.16584	-0.05184	2.1948	1.0806	-0.960121	2.98548	0.02304	-0.11844
59	0.729241	-0.15432	-0.30552	0.574321	1.9212	1.47672	-0.41088	3.05772	-1.33572	0.43344
60	0.750841	-0.0932401	-0.602281	1.08708	1.5372	1.8282	0.3864	2.43072	-1.47012	0.710401
61	0.765241	-0.02412	-0.4926	1.14672	1.1424	2.18556	0.950401	1.46904	-1.5348	0.513
62	0.765121	0.04596	0.0784801	0.631561	0.826801	2.55564	0.988321	0.538921	-1.55052	-0.18348
63	0.753481	0.12228	0.799201	-0.0982801	0.543601	2.97804	0.743641	-0.19176	-1.51104	-1.01124
64	0.733801	0.20124	1.44372	-0.792361	0.2952	3.4224	0.44964	-0.814201	-1.28544	-1.70724
65	0.710161	0.27948	1.94489	-1.36512	0.0780001	3.80016	0.2004	-1.33764	-0.925321	-2.20584
66	0.687481	0.35124	2.32218	-1.82868	-0.0852001	4.0218	0.01596	-1.7778	-0.555361	-2.55228
67	0.670321	0.40884	2.52258	-2.1204	-0.162	3.9726	-0.01392	-2.15856	-0.23268	-2.7066
68	0.660601	0.447	2.53549	-2.22672	-0.15	3.4914	0.12768	-2.4792	0.000840001	-2.65272
69	0.660841	0.46428	2.37728	-2.1528	-0.0900001	2.57292	0.42072	-2.72232	0.12072	-2.41344
70	0.666841	0.46152	2.16302	-2.02872	-0.0108	1.34652	0.722401	-2.87184	0.15564	-2.12928
71	0.675961	0.44448	1.90326	-1.8696	0.0492	-0.02016	1.01628	-2.92296	0.1146	-1.81416
72	0.683401	0.41856	1.62123	-1.72452	0.0828001	-1.3158	1.26024	-2.86404	0.0438	-1.47996
73	0.685081	0.38856	1.40119	-1.7094	0.0984001	-2.35512	1.35996	-2.70228	0.00612001	-1.21452
74	0.679321	0.35844	1.29247	-1.88544	0.1296	-3.02052	1.28412	-2.47032	0.02304	-1.07832
75	0.667441	0.3282	1.28897	-2.2536	0.234	-3.26784	1.06476	-2.20272	0.0880801	-1.0704
76	0.650881	0.297	1.35285	-2.77152	0.4716	-3.17856	0.759241	-1.91256	0.16968	-1.14298
77	0.632281	0.26268	1.43565	-3.36984	0.848401	-2.88156	0.43164	-1.6098	0.23592	-1.23661
78	0.613201	0.22344	1.52064	-3.9954	1.32	-2.48664	0.10776	-1.30368	0.2496	-1.34159
79	0.596641	0.18	1.56024	-4.54644	1.812	-2.12112	-0.15636	-0.991921	0.18252	-1.41319
80	0.584161	0.13608	1.48644	-4.90932	2.25	-1.85052	-0.27792	-0.687361	0.0560401	-1.37242
81	0.574921	0.0946801	1.31208	-5.08056	2.5776	-1.67772	-0.26988	-0.4026	-0.0805201	-1.22835
82	0.568681	0.0570001	1.09884	-5.11236	2.7456	-1.59372	-0.20376	-0.1326	-0.21468	-1.048
83	0.565081	0.0246	0.883441	-5.03964	2.7372	-1.54452	-0.11388	0.1134	-0.35256	-0.867265
84	0.563641	-0.000600001	0.709561	-4.91328	2.52	-1.43808	-0.03816	0.32016	-0.47772	-0.729721
85	0.563161	-0.01824	0.588001	-4.75896	2.154	-1.25364	0.00876001	0.48384	-0.578521	-0.645457
86	0.561721	-0.03156	0.51	-4.58604	1.6668	-0.996721	0.02808	0.612121	-0.661801	-0.599845
87	0.560641	-0.0426	0.4644	-4.3848	1.0644	-0.689281	0.03012	0.717241	-0.714001	-0.582361
88	0.561961	-0.05064	0.41964	-4.11732	0.33	-0.35616	0.0559201	0.790321	-0.743881	-0.566037
89	0.566641	-0.0565201	0.31104	-3.69624	-0.396	-0.0990001	0.17916	0.826441	-0.789121	-0.483952
90	0.574321	-0.0621601	0.14928	-3.16212	-1.1436	0.15132	0.37548	0.843601	-0.839881	-0.348744
91	0.586681	-0.0679201	-0.0528001	-2.53956	-1.848	0.42072	0.630721	0.848521	-0.917881	-0.176778
92	0.601681	-0.0732001	-0.29028	-1.85124	-2.5524	0.758761	0.942361	0.831361	-1.00416	0.0354576
93	0.618001	-0.0783601	-0.555241	-1.12356	-3.1728	1.10256	1.29372	0.797521	-1.077	0.286422
94	0.634321	-0.0835201	-0.835681	-0.39504	-3.7068	1.41288	1.66008	0.764041	-1.14492	0.568714
95	0.650641	-0.0903601	-1.1286	0.31896	-4.11	1.6542	2.03928	0.735481	-1.16796	0.878511
96	0.666961	-0.0979201	-1.3926	0.976561	-4.4796	1.83456	2.38992	0.704281	-1.1352	1.16565
97	0.683041	-0.108	-1.61928	1.5582	-4.686	1.8936	2.69808	0.681961	-1.12716	1.41797
98	0.699001	-0.12204	-1.81056	2.06004	-4.7436	1.90548	2.96076	0.675841	-1.1616	1.63349
99	0.714001	-0.13896	-1.95924	2.47524	-4.6812	1.9692	3.1734	0.676081	-1.22628	1.79961
100	0.727441	-0.15732	-2.06724	2.80944	-4.5204	2.15196	3.33672	0.678001	-1.30704	1.9224
101	0.738001	-0.177	-2.15283	3.10116	-4.30956	2.44008	3.4698	0.681601	-1.38276	2.02555
102	0.747361	-0.19656	-2.22795	3.387	-4.0932	2.75904	3.58728	0.684721	-1.46484	2.12044
103	0.756001	-0.21528	-2.31617	3.71292	-3.91308	3.03636	3.71892	0.683161	-1.52856	2.23344
104	0.762121	-0.2322	-2.37719	3.99528	-3.6912	3.37776	3.8196	0.672481	-1.53912	2.32056
105	0.762241	-0.2454	-2.31541	4.02168	-3.17148	3.41832	3.76524	0.674041	-1.49472	2.28324
106	0.756841	-0.25728	-2.18369	3.72252	-2.13804	2.63736	3.59796	0.722161	-1.4208	2.181
107	0.742801	-0.2592	-2.00665	3.12648	-0.771841	1.7376	3.34752	0.776521	-1.28352	2.05776
108	0.720841	-0.24924	-1.80501	2.35908	0.656641	0.785641	3.04296	0.823681	-1.05828	1.93212
109	0.691801	-0.22512	-1.58986	1.57488	1.87716	0.02028	2.70696	0.847681	-0.719641	1.81332
110	0.661921	-0.19032	-1.42169	0.971161	2.727	-0.651961	2.42568	0.847081	-0.30696	1.74636
111	0.635761	-0.14736	-1.28853	0.671161	2.98764	-1.05192	2.20218	0.813721	0.16668	1.69476
112	0.616921	-0.10092	-1.14545	0.681241	2.60532	-1.09992	1.99595	0.757441	0.644761	1.59096
113	0.601321	-0.05028	-0.883729	0.819121	1.80492	-0.783241	1.67601	0.690121	1.104	1.31964
114	0.592921	-0.0024	-0.522049	0.958441	0.984001	-0.852601	1.25668	0.643201	1.50744	0.885241
115	0.591001	0.04608	-0.13104	1.05012	0.26016	-0.923041	0.821545	0.585001	1.87416	0.38424
116	0.593761	0.0949201	0.247932	1.0758	-0.35664	-0.895921	0.412212	0.50712	2.20092	-0.12084
117	0.596521	0.14412	0.594865	1.02432	-0.859081	-0.769681	0.042516	0.40188	2.50356	-0.582961
118	0.596521	0.19272	0.873265	0.936601	-1.22532	-0.580921	-0.260388	0.28308	2.80008	-0.939241
119	0.593641	0.23892	1.06926	0.856681	-1.46952	-0.37248	-0.50268	0.19908	3.04812	-1.17288
120	0.588841	0.27816	1.19392	0.809281	-1.6452	-0.1908	-0.700333	0.17148	3.13908	-1.29996
121	0.581281	0.30624	1.26211	0.802441	-1.79412	-0.0568801	-0.866773	0.20904	2.97912	-1.329
122	0.571561	0.32208	1.28351	0.835921	-1.93524	0.02688	-1.02167	0.32784	2.5308	-1.28112
123	0.562081	0.32712	1.27463	0.890521	-2.06568	0.0801601	-1.1823	0.5112	1.84428	-1.21128
124	0.555001	0.32304	1.22428	0.970921	-2.16504	0.10956	-1.30737	0.683641	1.01376	-1.11948
125	0.548761	0.31236	1.10653	1.09296	-2.21508	0.12216	-1.34301	0.770881	0.11412	-0.960721
126	0.542281	0.2976	0.952703	1.21644	-2.20776	0.14448	-1.32133	0.744721	-0.713761	-0.768001
127	0.534961	0.28224	0.818022	1.28196	-2.13984	0.19644	-1.32732	0.640801	-1.33464	-0.600961
128	0.522721	0.26772	0.721303	1.26864	-2.01492	0.28032	-1.4178	0.520801	-1.74336	-0.46812
129	0.50448	0.25212	0.677647	1.16604	-1.84356	0.378	-1.62804	0.4392	-1.9542	-0.37836
130	0.48132	0.23208	0.710782	0.956161	-1.63092	0.45096	-1.98936	0.4488	-1.95984	-0.35676
131	0.45588	0.20568	0.829849	0.632161	-1.3788	0.47664	-2.52156	0.604321	-1.79652	-0.44196
132	0.43116	0.17184	1.0116	0.22884	-1.09788	0.4446	-3.19068	0.907081	-1.52412	-0.628561
133	0.40896	0.13164	1.18498	-0.16476	-0.800401	0.34632	-3.87468	1.28832	-1.22892	-0.825961
134	0.39192	0.0880801	1.2931	-0.47496	-0.49584	0.19044	-4.4598	1.67076	-0.987481	-0.974641
135	0.38256	0.04452	1.30067	-0.647881	-0.21024	-0.00780001	-4.85676	1.96776	-0.806641	-1.04028
136	0.38064	0.00528001	1.19139	-0.656401	0.03276	-0.219	-5.0226	2.12988	-0.705001	-0.990241
137	0.38472	-0.02796	0.988897	-0.528961	0.234	-0.40956	-4.99224	2.1648	-0.696721	-0.839281
138	0.39216	-0.0553201	0.749005	-0.33876	0.408	-0.581881	-4.83768	2.082	-0.702601	-0.642481
139	0.40104	-0.0768001	0.499416	-0.12588	0.564601	-0.747361	-4.59504	1.884	-0.671521	-0.42552
140	0.40992	-0.0942001	0.238248	0.10836	0.703201	-0.897241	-4.27752	1.5984	-0.636841	-0.18396
141	0.41892	-0.10884	-0.004992	0.32592	0.833521	-1.02168	-3.9378	1.2552	-0.617161	0.05136
142	0.42828	-0.12228	-0.219096	0.50904	0.970681	-1.12356	-3.60216	0.884401	-0.599401	0.26436
143	0.43752	-0.13452	-0.453012	0.713281	1.10376	-1.21008	-3.22308	0.4932	-0.584161	0.50772
144	0.4464	-0.14532	-0.724933	0.967921	1.21188	-1.26984	-2.78304	0.0888001	-0.586321	0.801961
145	0.45684	-0.15504	-1.01396	1.26144	1.28724	-1.2852	-2.31372	-0.3024	-0.592321	1.12476
146	0.46728	-0.16404	-1.29713	1.56948	1.33056	-1.27392	-1.85268	-0.660001	-0.544801	1.4538
147	0.4782	-0.17172	-1.5412	1.85412	1.3434	-1.26756	-1.43976	-0.968401	-0.40284	1.74084
148	0.48996	-0.17688	-1.74293	2.11332	1.3266	-1.25412	-1.07112	-1.23	-0.18936	1.9782
149	0.50232	-0.17904	-1.90864	2.35308	1.28232	-1.21848	-0.732721	-1.4544	0.05016	2.17764
150	0.51612	-0.17892	-2.01737	2.55	1.21152	-1.17876	-0.44592	-1.6356	0.29328	2.30688
151	0.531361	-0.17604	-2.05944	2.68488	1.11948	-1.15464	-0.21444	-1.7844	0.541561	2.35032
152	0.546481	-0.17136	-2.05984	2.7678	1.02924	-1.13772	-0.003	-1.9092	0.761881	2.34072
153	0.562201	-0.16572	-2.02395	2.80368	0.952921	-1.10328	0.20028	-2.02092	0.907921	2.28828
154	0.579121	-0.15948	-1.93553	2.78616	0.870961	-1.047	0.3846	-2.14128	0.982081	2.17704
155	0.596761	-0.15348	-1.77945	2.6946	0.778081	-0.981601	0.533281	-2.2752	1.00644	1.98648
156	0.614641	-0.14856	-1.55623	2.51628	0.699241	-0.903601	0.641401	-2.41056	1.01964	1.71384
157	0.632761	-0.14448	-1.30209	2.28996	0.646441	-0.809041	0.745681	-2.55384	1.07076	1.407
158	0.651361	-0.14064	-1.06176	2.07972	0.599401	-0.708361	0.895081	-2.71692	1.19076	1.11516
159	0.672121	-0.13644	-0.834361	1.89516	0.539761	-0.611881	1.09116	-2.91336	1.40328	0.828481
160	0.694321	-0.13212	-0.612601	1.7139	0.4938	-0.523201	1.31568	-3.12684	1.69788	0.535681
161	0.716401	-0.12924	-0.41832	1.54915	0.48288	-0.42108	1.58076	-3.34356	1.98948	0.26664
162	0.740281	-0.12792	-0.2436	1.40409	0.48876	-0.30576	1.88148	-3.5736	2.217	0.0168
163	0.765601	-0.12816	-0.0650401	1.24867	0.50628	-0.19476	2.17116	-3.7878	2.42604	-0.23988
164	0.784081	-0.12996	0.1848	0.964117	0.586321	-0.0661201	2.244	-3.79224	3.0132	-0.556321
165	0.790081	-0.13224	0.46584	0.579349	0.734881	0.0896401	2.08872	-3.56652	3.72996	-0.863041
166	0.781201	-0.13092	0.729481	0.151716	0.925681	0.27684	1.58016	-2.8512	4.30812	-1.09464
167	0.763561	-0.1224	0.846001	-0.126108	1.07868	0.5016	0.921841	-1.77696	4.413	-1.1184
168	0.741241	-0.10704	0.830521	-0.264312	1.20516	0.742681	0.18984	-0.43668	4.07891	-0.964561
169	0.722281	-0.0861601	0.651841	-0.193248	1.28244	1.00548	-0.363	0.860881	3.27476	-0.635521
170	0.712321	-0.0604801	0.402852	0.010812	1.28136	1.29348	-0.632881	1.83612	2.09419	-0.26844
171	0.718081	-0.03144	0.132696	0.330324	1.16568	1.5648	-0.50316	2.24184	0.594781	0.04656
172	0.731881	-0.000600001	0.03384	0.528997	0.966361	1.81332	-0.22128	2.1552	-0.576181	0.11028
173	0.746161	0.03252	0.153504	0.531133	0.698281	2.06604	0.1218	1.59348	-1.21935	-0.0964801
174	0.752401	0.0687601	0.500136	0.272676	0.42528	2.32728	0.30624	0.870841	-1.44247	-0.549841
175	0.750721	0.10944	0.924133	-0.0950041	0.1614	2.5896	0.34992	0.16308	-1.44461	-1.07052
176	0.739561	0.15372	1.33407	-0.497016	-0.0619201	2.85372	0.31344	-0.47964	-1.31802	-1.53528
177	0.722521	0.19848	1.63728	-0.843541	-0.21348	3.12828	0.27732	-0.993601	-1.07641	-1.84068
178	0.704521	0.24144	1.82563	-1.13584	-0.25896	3.396	0.3024	-1.43268	-0.787561	-1.99668
179	0.691561	0.27696	1.89597	-1.3626	-0.1782	3.59268	0.40356	-1.78116	-0.547597	-2.02716
180	0.685201	0.30084	1.84403	-1.49014	-0.00636001	3.67392	0.593041	-2.05176	-0.37344	-1.93548
181	0.684841	0.31164	1.66224	-1.48457	0.2064	3.6006	0.879841	-2.2506	-0.2628	-1.71144
182	0.687961	0.3096	1.39136	-1.39092	0.4608	3.2883	1.20912	-2.35452	-0.21108	-1.39872
183	0.691441	0.29712	1.09785	-1.28424	0.749761	2.67712	1.5042	-2.3562	-0.20148	-1.0668
184	0.693361	0.279	0.836293	-1.21092	1.01892	1.83291	1.72128	-2.2836	-0.21288	-0.773161
185	0.692161	0.26016	0.622045	-1.17264	1.20348	0.905401	1.86168	-2.16948	-0.23004	-0.534841
186	0.686881	0.24288	0.448248	-1.16604	1.28736	0.019368	1.94724	-2.0436	-0.24192	-0.34212
187	0.678961	0.228	0.331704	-1.21248	1.28412	-0.756949	1.97448	-1.9254	-0.23388	-0.2136
188	0.672361	0.21492	0.269268	-1.30392	1.20312	-1.34641	1.95912	-1.82616	-0.20304	-0.15396
189	0.667801	0.2028	0.21804	-1.39848	1.0656	-1.69097	1.94436	-1.73832	-0.17868	-0.12084
190	0.664921	0.18828	0.15414	-1.48848	0.921601	-1.82104	1.93776	-1.6314	-0.19128	-0.0872401
191	0.661933	0.17016	0.104292	-1.62468	0.831601	-1.80585	1.89048	-1.47696	-0.23196	-0.0790801
192	0.658921	0.14868	0.0836281	-1.82292	0.798001	-1.69308	1.7766	-1.2594	-0.28956	-0.10908
193	0.657421	0.12444	0.0815761	-2.05752	0.810001	-1.5144	1.60992	-0.976921	-0.38304	-0.1668
194	0.656293	0.0979201	0.0708601	-2.29224	0.860401	-1.30632	1.43052	-0.649681	-0.522481	-0.22128
195	0.654001	0.0700801	0.034464	-2.50056	0.948001	-1.12032	1.27092	-0.3078	-0.670201	-0.24468
196	0.651793	0.04392	-0.026652	-2.66544	1.0572	-1.0164	1.15428	0.00936001	-0.791641	-0.23388
197	0.650605	0.02064	-0.108192	-2.775	1.1616	-1.04568	1.09356	0.27324	-0.895081	-0.19704
198	0.650449	0.00108	-0.207312	-2.81832	1.2336	-1.18992	1.08312	0.48828	-0.984481	-0.13788
199	0.649669	-0.01476	-0.307488	-2.81652	1.2672	-1.37916	1.095	0.665041	-1.03704	-0.0678001
200	0.646849	-0.02688	-0.36804	-2.82336	1.266	-1.56288	1.0752	0.814201	-1.04748	-0.03096
201	0.643981	-0.03564	-0.375264	-2.84724	1.2156	-1.70604	1.01376	0.931201	-1.04148	-0.04728
202	0.642229	-0.04152	-0.331668	-2.88468	1.1064	-1.76844	0.916441	1.01304	-1.03308	-0.11964
203	0.640933	-0.04632	-0.231504	-2.9532	0.948001	-1.72236	0.765961	1.0782	-1.01724	-0.26136
204	0.640129	-0.05028	-0.0944521	-3.0372	0.747601	-1.58652	0.585601	1.12536	-0.989161	-0.44832
205	0.640333	-0.0532801	0.033948	-3.08604	0.5028	-1.42008	0.44244	1.12896	-0.954001	-0.620881
206	0.642289	-0.0550801	0.129216	-3.07212	0.2184	-1.25172	0.36012	1.0962	-0.925801	-0.753241
207	0.646933	-0.0565201	0.179436	-2.98008	-0.0984001	-1.05852	0.3396	1.05312	-0.903001	-0.837601
208	0.653852	-0.0573601	0.182928	-2.81256	-0.4368	-0.845881	0.38196	1.00092	-0.865561	-0.869881
209	0.662381	-0.0576001	0.15378	-2.59368	-0.768001	-0.651121	0.47496	0.931201	-0.810481	-0.860041
210	0.671489	-0.0577201	0.0836401	-2.31924	-1.086	-0.46992	0.619801	0.847441	-0.741601	-0.790681
211	0.679132	-0.0585601	-0.01986	-2.00532	-1.3812	-0.26436	0.792481	0.771121	-0.661921	-0.669721
212	0.6841	-0.0612001	-0.112464	-1.70616	-1.6368	-0.0414	0.934801	0.717961	-0.590401	-0.546961
213	0.686665	-0.0649201	-0.182448	-1.43016	-1.848	0.17016	1.03752	0.684241	-0.528601	-0.43116
214	0.687613	-0.0694801	-0.249756	-1.14768	-2.0304	0.37056	1.12944	0.661201	-0.47592	-0.297
215	0.687349	-0.0748801	-0.329064	-0.834961	-2.2008	0.569881	1.2276	0.649201	-0.447	-0.13284
216	0.686701	-0.0813601	-0.4095	-0.49908	-2.3832	0.802441	1.3224	0.647761	-0.44124	0.03828
217	0.686785	-0.0879601	-0.490308	-0.13116	-2.6016	1.06476	1.42272	0.641161	-0.4404	0.20916
218	0.687913	-0.0950401	-0.587521	0.29016	-2.86056	1.29984	1.54764	0.625201	-0.43776	0.3972
219	0.690289	-0.10404	-0.708697	0.760441	-3.15588	1.52688	1.70292	0.606481	-0.43548	0.607801
220	0.694681	-0.11544	-0.846973	1.25808	-3.46392	1.77744	1.87704	0.596401	-0.44496	0.825001
221	0.703585	-0.13008	-0.986184	1.77216	-3.73368	1.98108	2.05248	0.603721	-0.48396	1.017
222	0.718645	-0.14772	-1.10223	2.25312	-3.93564	2.15844	2.205	0.630361	-0.544921	1.1538
223	0.740773	-0.16872	-1.22092	2.72232	-4.03116	2.2968	2.36497	0.675481	-0.609841	1.26444
224	0.767809	-0.19296	-1.33491	3.14664	-3.9888	2.37048	2.51196	0.754801	-0.662041	1.34328
225	0.796597	-0.21924	-1.4106	3.44064	-3.69924	2.47092	2.59564	0.880441	-0.696481	1.36236
226	0.817825	-0.24408	-1.3669	3.3462	-2.7714	1.71144	2.49199	1.07712	-0.694681	1.26756
227	0.828649	-0.26388	-1.27159	2.86404	-1.27596	0.710281	2.27836	1.32336	-0.637561	1.15572
228	0.825361	-0.2706	-1.16281	2.16492	0.2904	-0.23604	2.00772	1.57284	-0.47028	1.08648
229	0.810001	-0.26484	-1.04407	1.38516	1.7352	-0.919801	1.69753	1.81116	-0.2058	1.05648
230	0.785401	-0.24696	-0.888337	0.639721	2.84004	-1.49532	1.33735	2.01204	0.1236	1.01424
231	0.760081	-0.22176	-0.734017	0.0936001	3.44196	-1.6974	1.00292	2.15124	0.47664	0.956401
232	0.740161	-0.1902	-0.581437	-0.13488	3.40068	-1.70472	0.716941	2.21472	0.859081	0.850441
233	0.728641	-0.15636	-0.3996	-0.0601201	2.7624	-1.2312	0.445464	2.22288	1.25916	0.650281
234	0.723361	-0.11976	-0.11244	0.11784	1.94484	-1.15764	0.0796081	2.211	1.66524	0.28236
235	0.727681	-0.0822001	0.21444	0.28188	1.29348	-1.36344	-0.306192	2.17956	2.05968	-0.18216
236	0.739081	-0.04008	0.48684	0.47556	0.660481	-1.47768	-0.611941	2.10984	2.45028	-0.615361
237	0.752041	0.00636001	0.707281	0.633481	0.108	-1.45704	-0.870493	2.03244	2.79456	-0.984121
238	0.760441	0.0561601	0.901981	0.701041	-0.3204	-1.32528	-1.13877	1.98	3.04128	-1.28328
239	0.761641	0.10512	1.05714	0.704161	-0.624001	-1.10568	-1.40981	1.96836	3.09624	-1.49172
240	0.756961	0.15024	1.14953	0.709321	-0.847801	-0.845281	-1.64551	1.9776	2.8716	-1.59528
241	0.747601	0.18864	1.1884	0.746761	-1.04208	-0.605041	-1.84511	1.97604	2.37408	-1.6056
242	0.733081	0.21888	1.19518	0.812041	-1.24116	-0.39744	-2.0211	1.93092	1.6524	-1.54572
243	0.716041	0.24072	1.1776	0.901681	-1.45332	-0.21696	-2.16915	1.80912	0.792481	-1.43688
244	0.697801	0.25524	1.12125	1.026	-1.66308	-0.0678001	-2.2677	1.5894	-0.0796801	-1.2756
245	0.678841	0.26352	1.02314	1.18068	-1.85004	0.0604801	-2.31233	1.27056	-0.855721	-1.06896
246	0.659401	0.2676	0.920653	1.31268	-1.99404	0.18564	-2.35426	0.885601	-1.4682	-0.863041
247	0.636961	0.26784	0.8442	1.36944	-2.06532	0.32412	-2.45026	0.50388	-1.90356	-0.682801
248	0.611761	0.26412	0.810865	1.32588	-2.04492	0.47364	-2.6341	0.18828	-2.15904	-0.558241
249	0.584881	0.25536	0.84432	1.16124	-1.93248	0.604441	-2.94864	-0.00492	-2.20536	-0.527041
250	0.556201	0.2394	0.944846	0.877681	-1.73232	0.696721	-3.40716	-0.03048	-2.04096	-0.567001
251	0.527521	0.21504	1.07849	0.524641	-1.46268	0.733201	-3.96672	0.12384	-1.71732	-0.636841
252	0.50136	0.1818	1.19089	0.18864	-1.15884	0.681241	-4.545	0.43824	-1.31328	-0.693565
253	0.4812	0.14148	1.23171	-0.04824	-0.856321	0.535201	-5.04648	0.854041	-0.917281	-0.677953
254	0.46848	0.0984001	1.17871	-0.14004	-0.593881	0.32304	-5.40853	1.30116	-0.628321	-0.570085
255	0.4644	0.0573601	1.02332	-0.0666001	-0.396	0.0798001	-5.58313	1.701	-0.526801	-0.376056
256	0.4686	0.02256	0.762325	0.17892	-0.27228	-0.1614	-5.52565	1.9716	-0.581041	-0.102528
257	0.48036	-0.0042	0.450636	0.530281	-0.21912	-0.37224	-5.28877	2.0808	-0.696361	0.18852
258	0.49572	-0.02388	0.171444	0.870841	-0.2034	-0.539161	-4.99128	2.052	-0.802561	0.433188
259	0.51144	-0.03756	-0.0558961	1.15212	-0.19056	-0.653881	-4.67592	1.8924	-0.837601	0.632461
260	0.527041	-0.0468	-0.244128	1.38264	-0.17316	-0.712921	-4.34208	1.6128	-0.783481	0.785017
261	0.543481	-0.0548401	-0.406344	1.57788	-0.14616	-0.741241	-3.984	1.2312	-0.672601	0.907921
262	0.560881	-0.0632401	-0.570973	1.76712	-0.10452	-0.757801	-3.58344	0.777601	-0.532441	1.04424
263	0.580321	-0.0710401	-0.774265	1.99548	-0.0561601	-0.764161	-3.10608	0.2688	-0.36756	1.22004
264	0.603121	-0.0776401	-1.03769	2.2986	-0.01812	-0.769921	-2.5158	-0.2832	-0.17064	1.44384
265	0.629401	-0.0835201	-1.34625	2.66784	-0.00132	-0.781081	-1.83612	-0.844801	0.0576001	1.69944
266	0.659281	-0.0898801	-1.65786	3.0606	-0.01164	-0.793801	-1.13484	-1.356	0.2952	1.9494
267	0.690121	-0.0961201	-1.94961	3.4434	-0.03552	-0.803401	-0.44988	-1.7952	0.51552	2.1678
268	0.719881	-0.10296	-2.18695	3.76536	-0.05088	-0.790801	0.16236	-2.1336	0.703081	2.31192
269	0.747481	-0.11064	-2.31612	3.96444	-0.0636001	-0.744001	0.628801	-2.3544	0.874921	2.33244
270	0.772081	-0.11916	-2.33271	4.03155	-0.0753601	-0.669601	0.945001	-2.4624	1.04184	2.23356
271	0.793921	-0.12792	-2.26505	3.99327	-0.0708001	-0.573121	1.152	-2.46984	1.20444	2.04288
272	0.813841	-0.13584	-2.13795	3.87794	-0.04836	-0.47724	1.2972	-2.41428	1.37448	1.7946
273	0.832081	-0.14328	-1.95936	3.69756	-0.01656	-0.40008	1.41228	-2.343	1.53288	1.50744
274	0.849961	-0.15036	-1.7478	3.4802	0.01224	-0.33432	1.54152	-2.30316	1.64916	1.20612
275	0.867001	-0.15732	-1.53684	3.26088	0.04164	-0.27168	1.7376	-2.33772	1.68804	0.928561
276	0.881161	-0.16548	-1.32816	3.02915	0.0986401	-0.21108	2.00232	-2.4714	1.61364	0.674521
277	0.892081	-0.17448	-1.09464	2.75184	0.18492	-0.15144	2.30088	-2.71668	1.47708	0.41472
278	0.900601	-0.18372	-0.823321	2.4174	0.29088	-0.0854401	2.60856	-3.06264	1.34736	0.13008
279	0.906481	-0.1938	-0.51432	2.0202	0.4332	-0.00852001	2.88036	-3.43956	1.29588	-0.18924
280	0.903121	-0.20424	-0.1146	1.4592	0.671161	0.0708001	2.88744	-3.60996	1.941	-0.577081
281	0.882121	-0.21156	0.37356	0.699121	1.0374	0.16512	2.51592	-3.41772	2.16132	-0.994801
282	0.845161	-0.21156	0.870001	-0.1578	1.4922	0.30516	1.64928	-2.55	2.06208	-1.3542
283	0.809401	-0.20052	1.11264	-0.707281	1.84128	0.538801	0.712321	-1.27896	1.86724	-1.41132
284	0.779641	-0.18192	1.09704	-0.925201	2.06556	0.838441	-0.16284	0.21744	1.55634	-1.18644
285	0.762481	-0.15648	0.824761	-0.771481	2.12664	1.19292	-0.693721	1.54224	0.902605	-0.718441
286	0.760681	-0.12684	0.42684	-0.38496	2.04804	1.60056	-0.830881	2.45616	0.121692	-0.18336
287	0.776761	-0.0933601	0.03312	0.0956401	1.8432	2.0514	-0.49692	2.64468	-0.839713	0.25524
288	0.798241	-0.0579601	-0.135	0.34872	1.62912	2.50452	-0.00924001	2.23884	-1.0788	0.38724
289	0.809281	-0.01776	0.0252	0.17916	1.5	2.95524	0.43404	1.37376	-1.17768	0.1584
290	0.800161	0.02772	0.5094	-0.46608	1.53192	3.37992	0.528361	0.546601	-1.51236	-0.3912
291	0.779641	0.0811201	1.05036	-1.23096	1.60704	3.7722	0.456	-0.16044	-1.56804	-0.975481
292	0.754081	0.13788	1.49489	-1.91388	1.68396	4.05396	0.345	-0.734881	-1.3944	-1.42932
293	0.728761	0.195	1.78977	-2.43696	1.76496	4.15728	0.27648	-1.18464	-1.11588	-1.70328
294	0.711721	0.24672	1.89745	-2.72514	1.83468	4.03173	0.3372	-1.5342	-0.822241	-1.788
295	0.706081	0.28824	1.84797	-2.80408	1.87656	3.6088	0.530281	-1.81164	-0.573121	-1.73232
296	0.713521	0.31416	1.6785	-2.71525	1.87704	2.86372	0.824161	-2.02704	-0.414	-1.5816
297	0.728641	0.32484	1.44463	-2.54415	1.84224	1.86629	1.17	-2.20056	-0.3384	-1.37568
298	0.746761	0.3234	1.16319	-2.32997	1.7748	0.723063	1.545	-2.33088	-0.30012	-1.12116
299	0.763681	0.31488	0.881556	-2.13849	1.65684	-0.427731	1.88304	-2.39472	-0.25752	-0.867361
300	0.774481	0.30216	0.657711	-2.04875	1.49544	-1.46311	2.10576	-2.376	-0.195	-0.665761
301	0.776521	0.2874	0.527969	-2.11896	1.34328	-2.26809	2.1768	-2.29164	-0.11388	-0.538201
302	0.769201	0.27252	0.490058	-2.35431	1.25088	-2.75387	2.115	-2.1708	-0.02352	-0.48624
303	0.754561	0.25656	0.510574	-2.71665	1.2504	-2.91657	1.96692	-2.0292	0.0716401	-0.48804
304	0.734881	0.23628	0.558992	-3.1656	1.3476	-2.81147	1.75632	-1.84536	0.13608	-0.5124
305	0.711721	0.20856	0.621841	-3.67416	1.5408	-2.52756	1.48812	-1.5942	0.14544	-0.544801
306	0.687841	0.17304	0.653473	-4.16592	1.8144	-2.18064	1.2252	-1.29012	0.10524	-0.539881
307	0.667081	0.13248	0.616057	-4.55616	2.1156	-1.86612	1.0266	-0.950401	-0.00408	-0.4704
308	0.652201	0.0892801	0.51036	-4.80636	2.3712	-1.67184	0.904801	-0.586681	-0.17232	-0.34968
309	0.643801	0.04716	0.340776	-4.89768	2.538	-1.635	0.878881	-0.24048	-0.35304	-0.18312
310	0.640201	0.00936001	0.14274	-4.86588	2.5944	-1.70364	0.926641	0.0550801	-0.529921	-0.00516
311	0.638161	-0.0222	-0.022704	-4.78812	2.532	-1.79916	0.980161	0.28956	-0.698041	0.12456
312	0.636361	-0.04692	-0.13776	-4.6992	2.364	-1.85304	1.01556	0.45672	-0.847801	0.1974
313	0.632521	-0.0657601	-0.209508	-4.60404	2.0808	-1.80816	1.02348	0.581281	-0.970441	0.23472
314	0.627241	-0.0796801	-0.239604	-4.49904	1.6728	-1.62996	1.00008	0.679441	-1.04232	0.24564
315	0.623281	-0.0900001	-0.256008	-4.34004	1.1508	-1.33296	0.979201	0.755641	-1.06956	0.25764
316	0.623281	-0.0978001	-0.271824	-4.10736	0.530401	-0.961801	0.967321	0.828121	-1.0686	0.27612
317	0.628681	-0.10404	-0.304788	-3.7806	-0.156	-0.567121	0.988201	0.886081	-1.0086	0.31092
318	0.639841	-0.10896	-0.382164	-3.32724	-0.882001	-0.17148	1.08288	0.914281	-0.896161	0.38412
319	0.657121	-0.11304	-0.476832	-2.78484	-1.6188	0.21	1.21428	0.931561	-0.776881	0.46392
320	0.678841	-0.11748	-0.573589	-2.1942	-2.316	0.552361	1.35072	0.955441	-0.673441	0.537121
321	0.704401	-0.12252	-0.673717	-1.5792	-2.9232	0.856681	1.49148	0.986401	-0.595441	0.597961
322	0.732961	-0.1278	-0.773463	-0.957481	-3.4164	1.14456	1.63272	1.026	-0.554641	0.638761
323	0.762961	-0.1326	-0.901329	-0.30216	-3.7848	1.42344	1.80528	1.07376	-0.540241	0.705361
324	0.795121	-0.13644	-1.04508	0.36756	-4.0188	1.70364	1.99584	1.13148	-0.51732	0.780481
325	0.829801	-0.1404	-1.15249	0.979921	-4.0932	1.97772	2.14212	1.20156	-0.45588	0.804961
326	0.864601	-0.14532	-1.21906	1.52544	-4.023	2.23572	2.23428	1.28472	-0.33168	0.788401
327	0.897961	-0.15168	-1.26646	2.04648	-3.86592	2.46804	2.29752	1.37664	-0.15552	0.757321
328	0.927001	-0.15996	-1.32369	2.59332	-3.67812	2.62752	2.35362	1.4832	0.0492	0.761521
329	0.950761	-0.1716	-1.38889	3.16704	-3.49716	2.67072	2.39449	1.61076	0.26676	0.806641
330	0.969121	-0.1878	-1.40124	3.67428	-3.30684	1.96212	2.35582	1.75896	0.47004	0.816001
331	0.974761	-0.20628	-1.29289	3.93012	-2.93424	0.799801	2.13935	1.94736	0.646081	0.739321
332	0.966841	-0.22332	-1.13151	3.8466	-2.19816	-0.580921	1.82491	2.15784	0.819961	0.660961
333	0.939241	-0.22824	-0.872701	3.28764	-1.22664	-1.5516	1.33961	2.38356	1.08132	0.551761
334	0.899401	-0.2196	-0.599521	2.42184	-0.0630001	-2.22156	0.790176	2.61168	1.44816	0.47736
335	0.856321	-0.20076	-0.3522	1.43328	1.09668	-2.388	0.243249	2.841	1.92456	0.4206
336	0.819001	-0.17592	-0.14976	0.545881	2.046	-2.2176	-0.256922	3.06288	2.46072	0.35868
337	0.792481	-0.14784	0.01512	-0.0613201	2.50248	-1.52544	-0.706077	3.2766	2.9544	0.27672
338	0.783121	-0.12036	0.168	-0.28104	2.38788	-1.13148	-1.11083	3.48012	3.27876	0.11592
339	0.786361	-0.0940801	0.44052	-0.26976	1.81608	-1.1256	-1.62701	3.68496	3.30756	-0.2706
340	0.798361	-0.0703201	0.822601	-0.17316	1.15056	-1.41408	-2.24014	3.86424	2.92044	-0.857881
341	0.808201	-0.04092	1.30199	-0.20004	0.4872	-1.61604	-2.95343	3.96216	2.1541	-1.56516
342	0.809041	0.00036	1.78405	-0.32832	-0.0829201	-1.6302	-3.66927	3.9168	1.12326	-2.24196
343	0.802561	0.05028	2.1499	-0.45684	-0.51612	-1.46124	-4.25196	3.6936	-0.023388	-2.75604
344	0.789241	0.10488	2.38879	-0.561841	-0.810241	-1.18092	-4.6998	3.3	-1.10273	-3.09372
345	0.771961	0.15888	2.51519	-0.618481	-1.02648	-0.835321	-5.03676	2.7696	-2.01972	-3.255
346	0.752401	0.2046	2.52935	-0.591961	-1.21296	-0.46944	-5.27257	2.1564	-2.72232	-3.23494
347	0.729961	0.23556	2.40603	-0.44232	-1.37784	-0.1512	-5.39581	1.5396	-3.18792	-3.01624
348	0.704761	0.2478	2.14877	-0.18576	-1.49052	0.0849601	-5.42869	0.999601	-3.41808	-2.61251
349	0.677161	0.23868	1.788	0.11952	-1.49556	0.21156	-5.40793	0.601201	-3.3846	-2.07369
350	0.648601	0.21168	1.34611	0.44472	-1.37064	0.2298	-5.34193	0.3564	-3.08568	-1.44039
351	0.621001	0.17352	0.862537	0.772201	-1.1418	0.186	-5.24329	0.2388	-2.57112	-0.765373
352	0.598681	0.13068	0.371724	1.09824	-0.851641	0.0902401	-5.106	0.2088	-1.92552	-0.0997201
353	0.584761	0.0896401	-0.0905281	1.41684	-0.547321	-0.03936	-4.92336	0.2136	-1.27632	0.497604
354	0.580801	0.0547201	-0.486852	1.71216	-0.27684	-0.14328	-4.70148	0.1956	-0.737641	0.977401
355	0.585481	0.0276	-0.858145	2.037	-0.0741601	-0.21372	-4.37568	0.1116	-0.37104	1.39041
356	0.596401	0.00816001	-1.23323	2.41896	0.05148	-0.25872	-3.91404	-0.0684001	-0.17448	1.77906
357	0.610441	-0.00600001	-1.57848	2.7972	0.14184	-0.3366	-3.37128	-0.3336	-0.0654001	2.1099
358	0.630721	-0.01584	-1.82415	3.08892	0.22812	-0.47064	-2.83416	-0.676801	0.0564001	2.32336
359	0.655081	-0.0246	-2.02733	3.34992	0.25884	-0.567721	-2.2608	-1.0668	0.21348	2.443
360	0.684481	-0.03324	-2.20357	3.5976	0.28092	-0.664081	-1.64388	-1.4748	0.441	2.47836
361	0.722041	-0.0462	-2.30435	3.79308	0.2454	-0.741481	-1.05372	-1.842	0.729481	2.43576
362	0.768001	-0.0610801	-2.34153	3.94452	0.18828	-0.770761	-0.48396	-2.1696	1.08936	2.28024
363	0.818521	-0.0764401	-2.29091	4.00524	0.12528	-0.699361	0.03432	-2.4912	1.51356	2.00556
364	0.874321	-0.0936001	-2.25808	4.10796	0.0535201	-0.542761	0.600361	-2.6856	1.86888	1.72416
365	0.927481	-0.11304	-2.23162	4.20732	-0.00228	-0.39288	1.18644	-2.8128	2.22096	1.44936
366	0.978961	-0.1314	-2.16456	4.24924	0.01404	-0.32712	1.74984	-2.8596	2.39292	1.149
367	1.02552	-0.14712	-2.04168	4.21305	0.02604	-0.24432	2.30628	-2.9232	2.4042	0.821401
368	1.06116	-0.16068	-1.89588	4.11708	0.0673201	-0.1896	2.85972	-2.98596	2.28156	0.46272
369	1.08672	-0.17604	-1.64436	3.86368	0.1374	-0.19584	3.31488	-3.08808	2.17284	0.0814801
370	1.10232	-0.1932	-1.28688	3.44873	0.23076	-0.21456	3.64692	-3.20736	2.05404	-0.3444
371	1.10832	-0.21228	-0.832441	2.85269	0.4188	-0.21612	3.8718	-3.44724	1.83156	-0.828241
372	1.10832	-0.23316	-0.34476	2.18005	0.648601	-0.11532	4.00872	-3.68892	1.45968	-1.305
373	1.0824	-0.25392	0.31872	1.1907	1.0098	0.0631201	3.5352	-3.48756	0.611785	-1.88904
374	1.0368	-0.27276	0.994681	0.0662881	1.5006	0.25848	2.47536	-2.69076	0.045108	-2.40756
375	0.982801	-0.2796	1.41432	-0.793201	1.95456	0.564241	1.14888	-1.2726	-0.544933	-2.61264
376	0.933601	-0.27324	1.45116	-1.156	2.2512	0.936721	-0.018	0.34596	-0.831241	-2.42052
377	0.898801	-0.25536	1.22268	-1.09926	2.34456	1.2642	-0.912841	1.8954	-1.0524	-1.88748
378	0.878401	-0.22872	0.749641	-0.623341	2.22936	1.53048	-1.25832	3.08628	-1.1814	-1.16904
379	0.878401	-0.19272	0.24912	0.027432	1.96068	1.76736	-1.05372	3.48588	-1.3326	-0.4746
380	0.891601	-0.14616	-0.10752	0.623449	1.5378	2.0796	-0.31416	2.9538	-1.29672	-0.03456
381	0.903601	-0.0892801	-0.0541201	0.774421	1.10748	2.44344	0.36264	1.9482	-1.6854	-0.0630001
382	0.895201	-0.0282	0.37512	0.409092	0.798121	2.79816	0.672961	0.935401	-2.05272	-0.511452
383	0.872401	0.039	0.981721	-0.240324	0.590761	3.18036	0.618361	0.0920401	-2.10336	-1.12243
384	0.844801	0.1122	1.48548	-0.821965	0.41076	3.60468	0.47052	-0.51192	-1.8888	-1.67659
385	0.826801	0.18504	1.83964	-1.24257	0.25392	3.92268	0.33432	-1.01052	-1.34712	-2.02783
386	0.817201	0.24804	1.95736	-1.40913	0.12984	4.03404	0.31572	-1.21716	-0.930001	-2.15362
387	0.816001	0.29376	1.86059	-1.33893	0.0913201	3.83015	0.46992	-1.35516	-0.611881	-2.05978
388	0.825601	0.32364	1.68109	-1.20505	0.0994801	3.29568	0.711481	-1.49508	-0.37992	-1.87036
389	0.835201	0.33504	1.45596	-1.05457	0.14388	2.35714	0.996961	-1.6176	-0.25668	-1.6153
390	0.841201	0.33108	1.1938	-0.889346	0.1566	1.10935	1.3146	-1.73088	-0.2238	-1.28377
391	0.834001	0.3174	0.953953	-0.805932	0.12012	-0.213852	1.58076	-1.82592	-0.21336	-0.921889
392	0.810001	0.30084	0.781645	-0.868189	0.04044	-1.39458	1.72896	-1.87776	-0.17268	-0.584845
393	0.776401	0.28692	0.719953	-1.12266	-0.0596401	-2.28995	1.72596	-1.89852	-0.0793201	-0.352296
394	0.733201	0.27828	0.766848	-1.56756	-0.13896	-2.83677	1.584	-1.90032	0.0704401	-0.239424
395	0.682801	0.26772	0.86582	-2.16478	-0.0912001	-3.03661	1.34268	-1.83912	0.23376	-0.180876
396	0.630001	0.25416	1.00577	-2.89719	0.13488	-2.92884	1.0224	-1.72104	0.37116	-0.179748
397	0.582001	0.2304	1.1706	-3.73428	0.577321	-2.66208	0.635281	-1.51692	0.41208	-0.237192
398	0.538801	0.19548	1.35307	-4.63008	1.1964	-2.34168	0.20028	-1.245	0.33756	-0.347532
399	0.5028	0.14916	1.46982	-5.43625	1.896	-2.02872	-0.17436	-0.931561	0.17904	-0.417048
400	0.4788	0.0952801	1.43539	-6.00793	2.5824	-1.78092	-0.37944	-0.594601	-0.01728	-0.35766
401	0.4656	0.03768	1.25989	-6.32077	3.1704	-1.61436	-0.41688	-0.24024	-0.24516	-0.185736
402	0.4656	-0.01092	0.992881	-6.35965	3.528	-1.51008	-0.28572	0.0504	-0.47196	0.038352
403	0.4776	-0.05064	0.621613	-6.12973	3.672	-1.51992	0.00912001	0.28968	-0.660121	0.350604
404	0.492	-0.0798001	0.247992	-5.76649	3.6144	-1.60404	0.33828	0.49032	-0.777841	0.664225
405	0.5052	-0.10044	-0.04662	-5.39197	3.3888	-1.6578	0.596521	0.671641	-0.853681	0.890665
406	0.5172	-0.11244	-0.224376	-5.07636	3.0204	-1.60092	0.743881	0.808201	-0.868441	1.00322
407	0.525601	-0.12012	-0.340392	-4.76832	2.5392	-1.47	0.843001	0.899641	-0.858841	1.07039
408	0.538801	-0.1248	-0.412176	-4.42428	1.938	-1.25628	0.934201	0.933721	-0.830401	1.09579
409	0.553201	-0.13248	-0.488868	-4.01604	1.242	-0.850921	1.03572	0.960721	-0.738481	1.13408
410	0.576001	-0.1392	-0.562717	-3.5238	0.4704	-0.4566	1.1658	0.973801	-0.753361	1.15113
411	0.607201	-0.1446	-0.660457	-2.93112	-0.3468	-0.14184	1.34412	0.968161	-0.727681	1.18045
412	0.643201	-0.15048	-0.752701	-2.31636	-1.2936	0.29976	1.51812	0.970681	-0.718681	1.19487
413	0.672001	-0.1572	-1.02055	-1.47516	-2.1948	0.687601	1.85748	1.00164	-0.702481	1.4436
414	0.706801	-0.16416	-1.30637	-0.594601	-3.0552	1.12224	2.20764	1.06476	-0.699361	1.69257
415	0.706801	-0.16416	-1.30637	-0.594601	-3.0552	1.12224	2.20764	1.06476	-0.699361	1.69257
