# Supplementary material for: Optimal Control Based Stiffness Identification of an Ankle-Foot Orthosis Using a Predictive Walking Model
Source: Front Comput Neurosci. 2017 Apr 13;11:23. doi: 10.3389/fncom.2017.00023 (PMC5390028; doi:10.3389/fncom.2017.00023)
Supplement: Supplementary file 1 [file DataSheet1.ZIP › PathWalker/InvKinDyn/results/barefeet_3053174.torque]

0	25.2983	158.73	7.00572	7.59021	3.4916	0.437973	-1.49195	0.929412	-0.586088	0.184513
1	30.5037	155.938	5.26656	7.62888	3.56861	-0.54217	-1.27495	1.39596	-0.0166217	-1.48712
2	19.2561	146.571	11.5499	11.1707	6.24761	1.05475	-0.940094	1.57311	0.179123	0.062503
3	5.04938	168.524	10.8266	8.05442	5.8266	-0.255519	-1.08844	1.15255	-0.319379	1.71615
4	-14.5884	190.232	10.2019	5.75498	6.92319	0.747381	-1.10275	1.22689	-0.17661	3.04338
5	15.0142	237.013	5.64282	-2.87279	4.39171	-0.185295	-1.32313	1.14842	-0.302006	7.98616
6	19.4758	271.979	4.35673	-8.10059	2.73505	-0.126852	-1.31593	1.3224	0.0101372	11.8153
7	36.56	310.942	-5.09592	-14.8996	-0.885985	-1.88959	-2.5712	0.238305	-1.2637	11.4293
8	11.3665	312.088	-10.6512	-13.5376	-0.667384	-0.787228	-0.893358	1.81202	0.450077	4.19982
9	3.23885	309.949	-14.674	-9.88048	0.0944685	0.487381	-0.0820962	2.7068	1.41061	-2.98765
10	-11.4234	303.659	-19.1911	-5.47493	-0.64246	-0.683228	-3.09736	-0.44266	-2.32988	-8.83438
11	-29.6097	316.123	-13.9263	1.36593	1.53897	0.514284	-0.115035	2.37881	-0.06676	-13.9418
12	-48.2425	314.807	-11.2829	5.38464	2.88975	0.890956	1.02668	3.09533	0.809687	-17.5616
13	-39.4334	326.531	-12.2128	4.14764	2.27096	-0.188336	0.859889	2.73508	0.615882	-17.4827
14	-33.3789	360.392	-13.1699	1.3968	1.35367	-0.980595	0.781431	2.85041	0.136568	-16.1792
15	-23.7391	364.13	-11.7985	-0.682402	1.30928	-0.817947	0.984365	2.34632	0.349408	-13.4815
16	-12.7868	368.336	-12.3748	-2.46955	1.14902	-0.477644	-0.225035	1.63763	-0.307172	-10.6995
17	-13.6384	360.933	-11.0567	-2.57606	1.55187	0.204059	-0.60247	1.66651	0.166796	-8.36782
18	4.62429	343.07	-6.50168	-2.55495	1.59863	0.409515	-2.69491	0.791577	0.210332	-1.81485
19	4.1407	324.352	-9.75601	-2.96508	1.06468	-0.0316396	-5.02351	-0.922306	-0.616022	-1.5234
20	-3.02066	298.285	-13.5765	-3.60888	-0.0575177	-1.04489	-7.17798	-1.89459	-0.406381	-2.23369
21	5.90243	266.866	-16.7494	-2.62897	0.548352	-0.276178	-9.75231	-2.93153	-0.383792	-2.70859
22	4.38284	245.744	-16.7927	-1.93463	0.89323	0.147808	-10.8195	-2.9015	0.183803	-2.31051
23	2.03556	222.983	-20.1506	-2.41127	0.769745	0.141709	-11.6196	-3.22282	-0.266406	-3.927
24	-7.74679	200.164	-18.9982	-2.4076	0.571825	-0.360805	-11.3131	-2.56795	-0.0241877	-3.81219
25	-11.2561	189.714	-17.8164	-2.14101	0.917379	0.0894874	-11.0114	-1.97857	-0.172583	-3.72487
26	-12.7592	173.32	-12.3324	-1.98108	0.706743	-0.273181	-10.1546	-1.42436	-0.480479	-0.828293
27	-14.3914	166.239	-11.2412	-1.24938	1.30735	0.442334	-8.71797	-0.683639	-0.415932	-2.03947
28	-29.818	160.629	-9.56662	0.163797	1.91191	1.00354	-6.83072	0.108356	-0.0276989	-4.26292
29	-23.2883	160.981	-10.3193	0.0217052	1.84778	0.935283	-5.92329	0.189912	-0.418492	-4.83673
30	-19.5283	171.209	-10.5346	-1.03495	1.08675	0.212318	-4.54141	0.654697	-0.250792	-4.54214
31	-7.89805	180.689	-8.34847	-0.861937	1.65068	0.928717	-3.25995	1.14504	0.119943	-3.11611
32	2.76281	192.877	-9.39699	-2.53063	0.518027	-0.599501	-2.84157	0.838123	-0.353182	-2.41005
33	13.35	201.839	-8.56731	-3.07053	0.503118	-0.676161	-1.47455	1.34666	0.103654	-2.05251
34	21.6555	203.478	-8.54973	-3.3979	0.662122	-0.24697	-0.591147	1.43547	-0.0131132	-2.27296
35	24.7432	206.62	-11.0763	-4.3676	0.279407	-0.489352	0.221253	1.57299	-0.12873	-4.12253
36	31.7504	206.309	-12.407	-5.02164	-0.0396917	-0.702263	1.18189	2.0602	0.21078	-5.35379
37	38.9238	197.765	-11.6541	-4.26481	0.514936	-0.193384	1.38471	2.10264	0.169213	-5.46141
38	41.4189	187.991	-12.3052	-4.96048	-0.222487	-0.908282	1.45324	2.10836	0.0365759	-5.52272
39	38.5117	178.033	-9.56451	-2.77813	1.10087	0.455872	1.70086	2.24239	0.12657	-5.54206
40	35.0337	177.305	-9.54834	-3.26695	0.0285821	-1.14292	1.79887	2.3515	0.26116	-5.71965
41	30.4297	177.57	-6.55316	-1.01899	1.37156	0.0339919	1.81074	2.43248	0.278227	-5.77093
42	26.4198	179.36	-5.30624	-0.97218	1.02	-0.343366	1.66935	2.21131	-0.0571561	-5.36901
43	16.827	187.169	-4.23729	-1.16203	0.468393	-1.25061	2.3224	2.35675	-0.165582	-5.72732
44	7.88955	193.073	-1.00211	1.21091	2.41217	0.960827	3.32001	2.55323	-0.256956	-6.619
45	5.3134	200.399	-0.849912	-0.775293	1.08456	-0.578964	5.06328	3.22191	0.0435781	-6.81244
46	2.72915	202.49	1.20146	-1.07003	1.2934	-0.405509	6.92109	3.75772	-0.0183566	-6.72531
47	-0.4007	198.76	1.9309	-2.68373	0.38012	-1.26619	8.73811	3.99803	-0.444943	-6.48616
48	-4.74737	192.818	5.59135	-2.46402	1.01808	-0.308416	11.4916	5.05995	0.0611879	-6.16952
49	-12.8572	186.993	8.65007	-1.48075	2.06449	0.962585	13.3704	5.56916	0.00101897	-6.36622
50	-26.5151	185.372	8.74564	-2.33758	1.17725	-0.300924	15.0993	6.42754	0.466377	-7.43237
51	-41.3221	191.239	8.48599	-1.51261	1.75789	0.444807	13.9182	6.33695	0.212224	-7.66281
52	-55.509	222.006	6.01717	-2.12628	0.757202	-1.07192	8.62538	6.02549	-0.270991	-4.92707
53	-48.7442	251.425	4.17885	-0.547598	2.18728	0.891335	1.80359	5.66837	-0.308688	-1.24994
54	-22.1206	301.133	-3.58634	-1.85021	1.42755	-0.13378	-6.34375	4.18566	-0.744688	2.02179
55	19.5258	332.804	-10.6118	-2.60363	1.39616	-0.207506	-12.9861	1.87515	-1.13391	4.55327
56	48.0633	361.171	-12.8947	-2.35945	2.02403	0.676065	-14.7188	1.2437	-0.52214	5.12414
57	59.5425	376.147	-14.9878	-2.84416	1.55891	-0.1718	-13.3583	0.304063	-0.845478	2.83116
58	47.1893	388.375	-14.1291	-2.00508	1.80441	-0.169825	-8.15141	0.509479	-0.720904	-2.55129
59	18.1886	389.82	-11.7309	-0.802225	2.09343	-0.053952	-1.39062	0.976782	-0.30484	-9.16211
60	-24.6637	405.686	-7.00399	1.09503	2.63695	0.292633	3.28708	1.91192	0.0478121	-13.2992
61	-64.5795	414.847	-2.72947	2.42607	2.92049	0.505186	5.68562	3.00579	0.392677	-15.0943
62	-81.6428	441.393	-2.45214	2.7619	2.98632	0.352765	4.51045	2.98629	-0.26511	-14.8477
63	-77.6744	452.929	-3.0465	2.3592	2.81342	-0.0737355	2.28234	2.77743	0.0670544	-12.4913
64	-64.7735	453.329	-4.45776	1.52717	2.69254	-0.0453531	-0.317158	2.03261	-0.17549	-9.72402
65	-50.2163	438.339	-5.36129	0.591583	2.43465	-0.445163	-1.70245	1.61442	-0.328626	-7.5606
66	-30.366	398.14	-5.25923	0.220424	2.85466	0.283838	-1.84981	1.6916	0.120053	-5.78796
67	-4.06516	345.358	-5.11276	-1.21399	2.43962	-0.263011	-2.27522	1.32564	0.0650995	-2.68868
68	28.2665	287.592	-5.3237	-2.95204	1.89653	-0.348783	-3.12755	0.684112	-0.196586	0.765288
69	43.8385	234.596	-7.55143	-4.85006	0.695355	-1.13815	-3.62505	0.311521	-0.259084	1.69273
70	52.3259	196.029	-10.9382	-6.23055	0.050112	-0.803471	-4.26314	-0.0259992	-0.432001	1.15004
71	53.8479	172.445	-14.4658	-8.06952	-1.14576	-1.27133	-4.51151	0.200445	0.0388075	0.352812
72	47.2774	162.48	-18.1506	-9.2082	-1.57392	-0.659585	-5.32019	-0.0894678	-0.115834	-1.09159
73	30.9792	164.423	-21.6077	-9.99529	-2.01546	-0.629282	-5.28803	-0.0032487	-0.0782716	-3.77638
74	14.8822	166.199	-24.6539	-10.055	-1.74922	-0.0480102	-5.30781	-0.221242	-0.370406	-6.70075
75	3.14757	164.89	-25.1952	-9.54253	-0.938327	0.763266	-4.46375	0.156819	-0.0580599	-8.58699
76	-0.0887835	161.452	-26.943	-11.129	-1.89194	-1.14013	-4.15908	0.073292	-0.167102	-9.01508
77	-5.15623	147.945	-25.7326	-9.58476	-0.50811	0.28785	-3.53971	0.212782	-0.0871067	-9.88392
78	-6.21387	139.796	-27.2436	-9.92565	-0.925598	-0.770698	-3.37681	0.172662	-0.102589	-10.9288
79	-4.6098	137.461	-26.3386	-8.31915	-0.00847104	-0.0517292	-3.03212	0.469373	0.216675	-11.589
80	-3.99457	145.537	-27.0525	-8.02185	-0.33083	-0.994364	-3.32416	0.281636	0.0639762	-12.0855
81	-5.50562	154.206	-25.759	-6.02963	0.394631	-0.262322	-3.94607	-0.200065	-0.496974	-12.314
82	-6.43238	166.637	-23.9958	-5.13547	0.219432	-0.518399	-3.7217	-0.010732	-0.336719	-12.0503
83	-7.31446	181.941	-21.1902	-4.50032	-0.167738	-0.552058	-2.91489	0.507608	0.0133115	-11.321
84	-10.8933	197.844	-17.4858	-2.68155	0.406159	0.280494	-2.29468	0.870509	0.237541	-10.7431
85	-15.7859	206.331	-15.3113	-1.84539	0.332614	0.313938	-2.24481	0.677209	-0.114947	-10.0534
86	-16.9367	209.033	-13.3594	-1.66527	-0.195392	-0.125222	-1.97968	0.670698	-0.282569	-9.04377
87	-13.6984	211.637	-12.0098	-1.55174	-0.604358	-0.0198613	-1.47356	1.00417	0.0161826	-8.45562
88	-12.943	214.862	-10.43	0.123556	0.0401993	-0.0535064	-1.705	0.783288	-0.230819	-8.32092
89	-9.06881	210.832	-9.69261	0.869596	0.1776	0.223332	-1.5991	0.904556	-0.0866638	-8.21443
90	-1.94572	207.747	-8.34808	1.82842	0.587415	0.282074	-1.59894	1.04693	0.164348	-7.70778
91	5.01023	206.897	-7.85954	1.70983	0.526313	0.281038	-1.73913	0.857523	-0.152488	-6.86412
92	9.58202	205.37	-5.50223	2.81265	1.28045	0.609775	-1.89916	0.720117	-0.285808	-5.5659
93	15.048	206.129	-3.69793	2.44731	1.37829	0.146937	-1.48021	1.16589	0.253126	-3.96486
94	19.829	202.959	-1.90209	2.37799	1.68862	0.0224305	-1.47811	1.08912	0.0928795	-2.29864
95	23.7216	200.81	-0.235172	2.35621	1.91629	0.338864	-1.35492	1.07255	0.0129342	-0.995479
96	23.1726	197.266	1.76489	3.17207	2.69881	0.375257	-1.65497	0.67747	-0.530803	0.0484504
97	22.7233	189.382	3.26765	3.23193	2.86516	-0.0405279	-1.19905	1.00074	-0.215812	0.736594
98	17.4466	186.449	3.89461	3.345	3.18888	-0.682582	-0.831201	1.19227	-0.0346885	0.580128
99	13.8337	181.771	5.11378	4.3864	3.77375	0.0343346	-0.843123	1.08124	-0.196405	0.576125
100	6.67925	178.122	6.16632	5.05928	4.01533	0.0264753	-0.53538	1.17376	-0.16693	0.43366
101	2.83325	177.892	7.34901	5.93461	4.32386	0.0500099	-0.472772	1.18606	-0.219447	0.494981
102	1.0138	176.953	8.42113	6.59535	4.28114	0.126621	-0.207441	1.41988	0.0217189	0.598201
103	-5.67431	182.532	9.01528	7.27682	4.64319	0.181083	-0.237381	1.24207	-0.220648	0.303564
104	-17.7856	202.852	9.64982	7.084	5.4047	-0.124109	0.220272	1.42199	-0.137692	-0.000972047
105	-21.3322	224.814	7.19702	4.54213	5.87029	-0.76735	0.391163	1.54317	-0.0694345	-0.154501
106	-20.6594	264.028	2.95314	0.49574	5.36978	-0.724151	0.358702	1.5994	-0.0524875	-0.0722509
107	-19.971	302.001	-1.51045	-3.69181	4.17151	-0.53149	0.864554	2.12157	0.446016	-0.460943
108	-22.2022	272.994	52.5264	-6.69452	2.65324	-0.819237	58.7131	57.0087	67.416	-1.12226
109	-16.8839	319.472	27.495	-7.38724	1.76736	-0.896228	36.2122	37.8612	46.3349	-2.30218
110	-24.0795	317.461	37.7332	-5.6732	1.21777	-0.380775	46.7556	47.3692	57.221	-4.44864
111	-34.1861	284.211	64.0778	-2.75725	0.598046	-0.448494	72.1738	70.6713	84.8456	-7.00974
112	-60.5739	260.929	91.6538	1.63369	1.08951	-0.205562	96.846	91.9306	108.645	-9.9875
113	-77.8868	233.053	112.877	4.84423	2.05857	-0.255073	117.097	109.263	128.113	-13.1968
114	-77.8704	221.355	126.829	5.34286	2.58767	-0.264355	132.226	123.056	144.769	-15.055
115	-63.3703	209.283	136.019	4.2945	2.79287	0.334238	143.667	135.098	161.215	-15.7148
116	-48.5005	201.596	141.185	0.950383	1.70711	-0.0333412	152.205	144.474	174.661	-15.1057
117	-36.3027	195.761	145.611	-1.66268	1.09566	-0.504054	157.425	150.303	183.196	-12.8645
118	-26.3811	183.095	149.951	-1.87904	1.38899	-0.175417	159.866	153.573	188.286	-10.3866
119	-14.5406	161.833	151.088	-2.99933	0.925455	-0.370942	159.839	154.602	190.67	-7.66519
120	-5.5428	129.019	152.578	-2.19813	1.18666	-0.0861082	156.945	152.692	189.294	-3.98411
121	1.2629	98.4497	150.342	-1.86211	1.10205	-0.329674	151.805	148.63	185.092	-1.20007
122	4.09384	74.406	141.474	-1.96175	0.75016	-0.291202	144.469	142.597	178.51	-1.85081
123	8.26801	55.6775	130.813	-2.14414	0.647737	-0.119322	136.489	135.893	171.485	-3.37782
124	13.6236	43.2392	120.435	-2.8917	0.281528	-0.300714	128.176	128.638	164.008	-3.85139
125	16.3599	35.8044	111.482	-3.21419	0.276415	-0.222981	120.891	122.257	157.842	-4.53701
126	18.5718	38.0102	103.445	-3.6704	0.157843	-0.301654	114.43	116.76	152.701	-5.24597
127	15.1665	44.0951	96.1194	-3.46491	0.353667	-0.128769	107.816	111.273	147.374	-5.91577
128	10.6163	44.3414	91.2296	-3.05744	0.544425	-0.0597848	102.47	106.818	142.949	-5.85751
129	7.65495	35.8624	88.4748	-2.82649	0.425366	-0.346565	98.3644	103.266	139.148	-4.97851
130	2.47378	23.6143	83.6524	-2.69289	0.285427	-0.349421	94.8759	100.255	135.575	-6.30344
131	-2.54673	9.11323	77.7494	-2.40217	0.275051	-0.203005	91.8182	97.5721	132.176	-8.97294
132	-2.75703	-3.59713	74.9738	-1.79842	0.514572	-0.13317	89.8745	95.4276	129.124	-10.0578
133	0.49149	-10.1483	73.0882	-1.79893	0.501018	-0.0981325	89.5425	94.2633	127.155	-11.1131
134	6.53769	-7.14139	71.0276	-2.6719	0.148051	-0.25055	90.0896	93.3397	125.363	-12.2752
135	14.1283	1.80145	72.9271	-2.6869	0.217378	-0.090816	92.2675	93.6077	125.123	-12.2499
136	22.0221	17.4695	76.4032	-3.03165	0.29752	-0.314599	95.304	94.5585	125.792	-11.4293
137	25.2684	26.2207	81.8554	-2.95298	0.240942	-0.299153	99.4613	96.2768	127.488	-10.4637
138	26.2026	35.6393	88.2714	-3.21519	0.229508	-0.411575	104.739	98.8073	130.365	-9.43313
139	25.0807	38.0791	94.7615	-3.23664	0.210624	-0.482368	109.969	101.3	133.232	-8.47476
140	26.3512	33.8854	102.497	-2.62816	0.557635	0.0558039	115.241	103.971	136.358	-7.02977
141	28.6366	30.3345	108.593	-3.13335	0.30836	-0.323602	120.203	106.409	139.19	-5.7503
142	30.2223	24.9849	113.299	-3.07103	0.358913	-0.256724	124.059	108.081	141.051	-5.01642
143	31.6938	20.0468	118.036	-3.18954	0.36544	-0.184284	128.346	110.098	143.175	-4.41475
144	37.4468	13.2407	124.357	-2.87562	0.494661	-0.132992	132.715	112.237	145.288	-2.96668
145	39.967	7.39163	130.098	-2.48243	0.603251	-0.145357	136.276	113.686	146.237	-1.54377
146	39.7459	6.16917	134.083	-2.58453	0.411427	-0.49022	139.599	114.887	146.542	-1.16725
147	37.2719	6.94014	138.238	-1.71348	0.794707	-0.144406	142.471	115.669	145.901	-1.22356
148	35.5516	11.074	142.101	-1.36572	0.902623	-0.313239	145.089	116.187	144.747	-0.889824
149	32.8976	11.4522	145.396	-0.939323	0.947226	-0.133105	147.689	116.643	143.312	-1.18187
150	29.311	18.7539	146.938	-1.067	0.957506	-0.546565	149.694	116.603	141.286	-2.0424
151	24.5224	19.9416	148.061	-1.01234	1.11799	-0.275812	151.196	116.056	138.639	-2.88868
152	22.6023	17.3002	149.619	-0.900338	1.17665	0.0732887	152.225	115.127	135.422	-2.98354
153	22.1842	16.5451	151.168	-0.992629	1.04723	-0.34623	152.774	113.797	131.915	-2.57016
154	19.7961	11.5682	152.079	-0.598586	1.22515	0.122581	152.692	112.027	127.9	-2.62993
155	15.431	8.79278	151.021	-0.876994	0.971954	-0.308618	151.905	109.767	123.332	-3.18118
156	14.1944	6.32287	150.147	-0.70775	1.15897	-0.222929	150.224	107.049	118.335	-3.00966
157	13.837	4.10852	148.162	-0.562799	1.24242	0.0745962	147.877	104.095	113.23	-3.00688
158	14.4774	7.90518	145.014	-0.636571	1.28332	-0.275343	145.191	101.06	108.192	-3.48776
159	12.6615	9.14979	141.131	-0.496418	1.33286	-0.055521	142.165	98.0129	103.239	-4.50267
160	9.6825	9.40331	137.217	-0.514449	1.5014	-0.181879	139.208	95.2639	98.7547	-5.30073
161	12.2024	7.55968	134.378	-0.56402	1.40344	-0.350898	136.014	92.5578	94.5024	-4.92746
162	15.5836	7.78753	130.41	-0.848223	1.30503	-0.205591	131.99	89.618	90.2515	-4.58131
163	9.73561	15.5035	124.891	-0.960036	1.19649	-0.374529	126.104	86.4028	86.1343	-4.2074
164	2.18377	27.8724	118.398	-0.945793	1.2712	-0.272406	118.529	82.7999	82.1608	-3.02122
165	1.79672	58.5781	107.375	-1.53041	0.93327	-0.296719	107.651	78.7862	78.4425	-1.77494
166	12.7004	93.8958	96.6654	-1.44091	1.13309	-0.283276	96.9385	74.7558	75.3054	-0.496102
167	28.4783	35.2174	115.507	-1.66959	1.12509	-0.270501	115.6	84.9849	87.1911	0.646538
168	56.886	-10.1445	118.671	-1.52363	1.33526	-0.346532	120.747	86.3957	94.4876	0.165844
169	59.5559	14.9195	106.618	-1.47022	1.3742	-0.353266	111.344	78.9932	87.679	-2.03325
170	40.7498	17.7446	110.437	-0.177348	2.07777	0.562009	116.762	78.6862	83.2741	-5.84644
171	4.49623	27.8439	113.494	0.952429	2.21438	0.36793	120.677	76.9593	77.2865	-9.78533
172	-35.7938	25.7232	121.055	2.30251	2.52812	0.747397	127.028	76.3312	73.3223	-12.3018
173	-74.0167	22.7117	127.463	4.40224	3.38445	2.36875	130.829	75.2915	70.3996	-13.8477
174	-85.9552	27.422	124.485	5.06862	3.75072	3.01874	127.405	71.246	68.0602	-14.4204
175	-88.3562	29.4806	120.112	4.79503	3.71351	3.31174	122.27	66.7363	65.8178	-13.2093
176	-77.4517	27.0578	113.005	3.68885	3.47752	3.98538	114.645	61.3341	62.4074	-10.7748
177	-63.4699	28.5943	105.368	3.03227	3.89812	4.48959	106.578	56.0057	58.1458	-8.73875
178	-40.5948	20.4487	93.9497	1.38622	3.80673	4.89525	96.9709	50.1611	53.3734	-7.46304
179	-17.4024	4.26881	81.2363	0.144335	3.56729	5.13677	85.8902	43.7074	48.0711	-6.34274
180	3.47232	-11.542	68.7979	-1.12938	3.23658	5.09526	75.0175	37.693	42.6831	-5.19152
181	16.3579	-25.9994	57.2913	-2.1078	2.87714	5.25345	65.0304	32.3585	37.429	-4.59665
182	21.8218	-35.5248	47.1267	-3.15833	2.28745	5.18087	56.5435	27.9599	33.0382	-4.48678
183	21.6245	-33.3636	38.7365	-3.59503	2.0296	5.21008	49.2375	24.2875	29.491	-4.80142
184	15.9056	-23.154	30.6151	-4.35274	1.27858	5.12658	43.1837	21.2144	26.6173	-5.93357
185	8.38475	-9.28468	23.1495	-5.2402	0.436893	4.78456	38.1714	18.7366	24.535	-7.3344
186	6.89414	4.60687	14.1224	-6.20413	-0.558265	4.9057	31.1857	14.9129	21.9582	-8.25177
187	11.5823	20.1828	6.61373	-6.39842	-0.736299	5.01649	24.5055	11.2014	19.3852	-8.76716
188	13.7544	27.0189	1.72898	-7.46852	-1.53494	4.99731	21.9177	10.0888	18.4173	-9.75433
189	16.099	24.3688	-2.86205	-8.44371	-2.20735	5.15715	19.578	9.15108	17.4922	-10.64
190	15.5038	20.1422	-6.08524	-8.44992	-1.98341	5.63446	17.4651	8.27574	16.6209	-11.4805
191	16.612	15.4412	-8.88042	-9.03828	-2.324	5.58758	15.6878	7.58273	15.9002	-11.7794
192	20.6744	8.79302	-10.3257	-8.99322	-2.20042	6.21025	14.3596	7.20911	15.6716	-11.8034
193	20.1153	3.51044	-12.0043	-8.7709	-2.24757	6.23207	13.0885	6.69231	15.311	-12.2622
194	17.7911	-2.15519	-12.751	-8.44815	-2.25479	6.4177	12.1981	6.22461	15.1114	-12.3392
195	17.026	-0.647597	-11.3218	-7.39964	-1.82297	6.6827	11.8263	5.95125	15.1311	-11.7485
196	15.4868	3.68387	-9.5353	-6.28677	-1.48405	6.7265	11.7929	5.74485	15.2299	-11.301
197	13.5039	8.34207	-8.38352	-5.48064	-1.65995	6.72046	11.5136	5.32502	15.1822	-10.9537
198	8.73643	12.5604	-5.71995	-3.9846	-1.42711	6.78824	11.5267	5.07763	15.3652	-10.2781
199	2.3094	18.2477	-4.24314	-3.20907	-1.67153	6.57861	11.1573	4.50657	15.2655	-9.77538
200	-2.06473	20.0156	-2.29208	-2.15305	-2.23378	6.46161	10.6532	3.83583	15.1033	-9.05993
201	-4.0344	22.4866	-1.01952	-1.78927	-2.93083	6.15039	10.5248	3.44417	15.1176	-8.5714
202	-9.00112	20.7616	-0.72589	-1.04253	-3.4342	6.27674	10.036	2.86365	14.9023	-8.92959
203	-12.4043	18.9164	-1.01722	-0.959867	-4.42404	5.78305	9.50037	2.24376	14.6371	-9.07119
204	-10.9523	14.5733	-1.20979	-1.58431	-6.18938	5.12096	8.82873	1.47693	14.117	-8.18748
205	-7.67005	11.6179	-1.73349	-2.31056	-8.0801	4.13411	8.08534	0.776419	13.6278	-7.3148
206	-3.04313	10.1432	-1.86528	-2.17633	-8.85808	3.66335	7.32901	0.284886	13.2957	-6.73068
207	1.82628	10.0619	-3.04782	-2.82331	-10.4772	2.54274	6.21917	-0.471166	12.4856	-6.0427
208	6.73969	8.81787	-3.18363	-3.28052	-12.2175	1.44563	5.32944	-1.0128	11.8412	-4.86016
209	12.6058	9.18494	-2.9124	-3.85615	-13.7746	0.122571	4.34631	-1.52519	11.1029	-3.09083
210	13.8138	5.7032	-3.46123	-4.58352	-16.16	-1.727	3.2514	-1.99003	10.2973	-1.85306
211	11.43	3.66748	-3.16403	-4.55571	-17.5491	-3.14012	2.29502	-2.35328	9.41916	-0.853617
212	10.014	2.18626	-2.4083	-5.00696	-19.9317	-5.41089	1.50128	-2.58659	8.42183	0.719701
213	12.3623	2.20129	-1.44861	-5.83482	-22.3506	-7.76765	0.812168	-2.70989	7.44083	2.81044
214	12.5946	1.94313	-0.0705192	-5.83879	-24.3886	-10.192	0.227169	-2.71041	6.49545	4.43094
215	12.2656	-0.0162821	-0.614531	-6.69711	-27.3207	-13.1897	-0.326692	-2.67576	5.55737	5.11736
216	11.4953	3.38752	-0.164022	-6.42658	-28.6199	-15.1532	-0.598406	-2.51341	4.69721	5.38847
217	12.0577	2.95641	-0.824088	-7.11321	-31.0968	-18.0445	-0.908059	-2.35595	3.90605	5.64928
218	13.8209	-0.258321	-2.05367	-8.16274	-33.2864	-20.621	-1.00524	-2.05345	3.30412	5.65249
219	14.6617	-3.45987	-3.81867	-9.11357	-35.2424	-23.2168	-0.997467	-1.65143	2.70784	4.99277
220	15.5387	-9.24077	-6.36216	-10.0451	-37.3928	-26.4479	-1.13305	-1.34332	2.18181	3.6753
221	21.6075	-10.5913	-8.53511	-10.7975	-38.2983	-28.3851	-1.32527	-1.03659	1.69548	2.61289
222	29.0744	-13.339	-10.6045	-11.6038	-39.2918	-30.8083	-1.58761	-0.795285	1.22975	1.79807
223	32.4694	-13.9517	-12.5758	-12.0885	-39.5225	-32.6737	-1.65671	-0.408481	0.993161	0.573109
224	33.0796	-9.25703	-15.1999	-13.1377	-39.7145	-34.4034	-2.02095	-0.287855	0.652825	-0.555384
225	23.7774	15.1342	-16.9179	-15.5491	-39.8244	-37.0525	-1.8853	0.00868722	0.346142	-0.523
226	25.8501	48.5499	-21.4585	-20.9864	-40.5426	-38.3706	-1.95807	0.123722	0.0714706	0.578006
227	27.3511	93.1612	-27.9152	-28.7894	-43.7066	-39.8248	-1.6713	0.398721	-0.0175949	1.90672
228	22.5517	84.4088	-45.37	-48.3614	-67.5528	-60.2461	-1.06557	0.797258	-0.117526	3.10976
229	26.4408	-43.1571	-109.886	-113.335	-150.919	-129.802	-0.628912	0.947428	-0.185424	2.92972
230	31.5144	31.3978	-103.165	-103.503	-129.475	-104.098	-0.125334	1.15912	-0.322373	0.388172
231	12.3013	43.4938	-104.171	-101.007	-130.132	-103.932	0.26654	1.30313	-0.479342	-3.84989
232	-24.353	19.056	-101.401	-96.0481	-136.745	-113.509	0.738323	1.54336	-0.296649	-8.1487
233	-63.4278	15.7668	-93.2714	-86.6312	-136.965	-118.728	0.955918	1.63345	-0.277879	-11.6799
234	-77.9605	18.6533	-91.5662	-82.7959	-138.074	-123.252	0.788451	1.6561	-0.348282	-14.4474
235	-68.4616	31.0433	-100.379	-89.1835	-144.252	-128.259	0.377948	1.63851	-0.366444	-15.8876
236	-46.3086	34.7862	-116.319	-104.635	-157.534	-136.659	-0.063345	1.67902	-0.342405	-15.0004
237	-27.1273	38.7765	-129.446	-119.525	-169.524	-144.215	-0.710153	1.53257	-0.376836	-12.0418
238	-20.585	42.284	-133.445	-125.656	-172.921	-146.268	-1.25673	1.41915	-0.551301	-9.1038
239	-19.6786	39.3512	-134.002	-127.507	-172.63	-146.06	-1.81892	1.30826	-0.493446	-6.97454
240	-17.3724	30.3823	-132.309	-127.19	-170.044	-143.96	-2.79959	0.857445	-0.523876	-4.43913
241	-18.1995	16.1295	-128.609	-125.239	-166.264	-140.891	-3.68045	0.300825	-0.541536	-1.85503
242	-17.3234	3.35681	-123.837	-121.32	-160.341	-136.221	-4.84323	-0.471015	-0.550498	0.174952
243	-8.74725	-1.45824	-123.36	-119.749	-154.21	-129.736	-6.12582	-1.33579	-0.709583	1.07716
244	-0.747389	-2.8098	-124.698	-118.799	-148.1	-123.125	-7.23841	-2.11534	-0.516432	0.861063
245	1.63756	-2.97265	-124.696	-116.766	-142.806	-118.036	-8.07035	-2.65583	-0.494607	0.237907
246	0.917098	-2.45239	-124.744	-115.621	-138.666	-114.112	-8.53165	-2.90975	-0.428509	-0.137542
247	-2.72717	1.9079	-124.601	-113.349	-133.258	-109.224	-8.71593	-2.87418	-0.47003	-1.63472
248	-7.48007	4.06105	-124.886	-110.645	-127.734	-104.382	-8.90917	-2.67072	-0.382865	-3.94473
249	-5.59924	-5.49027	-123.691	-109.577	-124.811	-101.714	-9.01478	-2.32448	-0.377171	-3.64923
250	1.13385	-14.1659	-119.325	-106.425	-119.578	-97.2824	-8.96766	-1.82472	-0.330448	-2.43187
251	5.17708	-28.646	-117.166	-103.893	-115.983	-94.3884	-8.88734	-1.34774	-0.358365	-2.54763
252	16.269	-37.5658	-113.04	-101.014	-112.151	-91.4137	-8.52865	-0.752729	-0.477267	-1.40135
253	26.8174	-39.0319	-109.946	-99.2586	-109.73	-89.3957	-7.73382	-0.0858076	-0.453075	-0.595026
254	32.7908	-28.8516	-109.079	-98.1631	-108.099	-88.0678	-6.7179	0.518484	-0.436349	-1.43444
255	32.4735	-8.29103	-110.306	-97.9274	-107.237	-87.342	-5.32487	1.05674	-0.469246	-3.79564
256	29.1299	12.363	-112.772	-98.9931	-108.075	-87.936	-3.8737	1.44943	-0.504508	-6.40135
257	28.0707	28.3721	-113.816	-101.398	-110.066	-89.2856	-2.55555	1.73912	-0.38771	-6.71482
258	27.9262	39.7619	-113.257	-103.556	-111.998	-90.7426	-1.79419	1.68035	-0.413555	-5.42576
259	24.4703	44.8424	-117.377	-107.721	-115.687	-93.3436	-1.31574	1.51003	-0.3596	-6.03897
260	24.8906	40.7445	-119.93	-110.823	-118.447	-95.2014	-1.05863	1.25864	-0.256298	-5.92387
261	31.0982	29.9698	-122.974	-115.396	-122.65	-98.164	-1.14096	0.835715	-0.33525	-4.48186
262	37.2578	24.8037	-127.803	-119.905	-126.296	-100.482	-1.16291	0.737211	-0.197026	-4.49674
263	39.843	24.1712	-132.053	-122.544	-128.057	-101.345	-0.857069	0.771615	-0.12954	-5.93805
264	41.4582	20.1975	-137.154	-126.333	-131.481	-103.89	-0.616564	0.708728	-0.151999	-7.18663
265	46.0427	14.3591	-139.045	-128.837	-133.697	-105.247	-0.218697	0.879472	-0.156158	-7.07343
266	43.7644	14.5734	-140.662	-130.597	-134.936	-105.838	0.483968	1.3505	-0.110165	-7.8092
267	33.8761	11.5631	-143.81	-132.965	-137.229	-107.433	1.11529	1.68625	-0.204067	-9.51157
268	24.3012	11.9371	-144.337	-134.352	-138.471	-108.314	1.86635	2.27553	-0.174764	-10.1379
269	15.5745	12.9387	-142.733	-134.641	-138.486	-108.029	2.7001	2.87583	-0.160548	-9.98435
270	5.6044	11.6984	-143.194	-136.562	-140.217	-109.111	3.75531	3.45513	-0.169598	-10.3451
271	-0.309238	15.5566	-141.037	-136.947	-140.19	-108.986	4.99241	4.10763	-0.0511339	-9.83364
272	-2.71285	12.1749	-139.013	-139.095	-141.883	-110.003	6.49682	4.48318	-0.148208	-8.11711
273	-0.947459	8.15535	-135.22	-140.457	-142.847	-110.553	8.08529	4.88675	-0.0840806	-5.53807
274	0.898469	3.65819	-130.932	-141.104	-142.722	-109.982	9.85982	5.27947	-0.0244683	-3.13415
275	-3.04489	-6.39888	-129.195	-143.109	-144.233	-110.922	11.3656	5.37414	-0.0826662	-1.54892
276	-7.15819	-12.1697	-126.164	-143.841	-144.387	-110.69	12.7668	5.61358	0.00268375	0.0970108
277	-9.23379	-15.5952	-124.538	-145.367	-145.058	-110.667	13.89	5.74848	0.0685821	1.50197
278	-14.8857	-16.4624	-124.257	-146.139	-145.292	-110.557	14.3301	5.8383	0.0992111	1.72896
279	-20.0652	-8.70641	-126.421	-147.859	-146.044	-110.521	12.5522	5.65188	0.128828	2.77687
280	-29.4162	14.9406	-130.673	-150.429	-147.771	-111.284	8.41475	5.10987	-0.224945	4.96229
281	-22.7383	64.4327	-137.141	-150.221	-146.511	-109.765	0.406024	4.12342	-0.389014	7.15431
282	13.187	111.341	-147.76	-150.942	-146.142	-108.938	-8.63976	1.84845	-0.581597	8.64205
283	49.3503	142.228	-157.932	-151.976	-145.81	-107.843	-15.6907	-0.189598	-0.678559	8.97893
284	73.5916	159.012	-164.713	-152.642	-145.554	-106.938	-18.1873	-1.58936	-1.02405	7.24195
285	78.8985	171.936	-160.387	-145.994	-138.928	-101.873	-15.8273	-1.24713	-0.593699	3.45342
286	68.3923	171.089	-152.818	-139.962	-133.798	-98.1929	-9.96615	-0.91788	-0.830673	-1.2697
287	39.6072	171.166	-139.03	-131.393	-126.067	-92.5414	-2.36298	0.620755	-0.220482	-5.21005
288	-8.67455	183.345	-121.294	-121.351	-117.298	-86.4232	4.95951	2.05411	-0.162591	-7.38573
289	-53.4177	216.194	-106.037	-109.65	-106.134	-78.2866	8.11165	3.39822	-0.0846166	-8.82234
290	-70.0543	256.911	-96.1456	-98.0276	-95.0644	-70.3922	7.03703	3.35979	-0.161186	-9.63107
291	-66.0238	293.196	-82.9905	-81.1258	-78.5139	-58.6772	3.72017	2.5184	-0.232758	-9.1724
292	-55.3309	316.437	-69.8953	-65.0364	-63.3712	-48.2141	0.574733	1.59243	-0.443797	-8.07494
293	-37.3438	322.501	-58.4626	-50.4606	-49.5546	-38.857	-1.49726	1.22123	-0.304829	-7.85045
294	-18.0331	311.061	-47.9937	-37.1241	-36.6526	-29.7575	-2.9519	0.60918	-0.482496	-8.04784
295	5.81093	280.308	-40.9159	-28.2423	-27.5979	-22.9942	-3.91141	0.404455	-0.254148	-7.77191
296	23.8159	246.383	-33.7013	-21.0352	-19.7359	-16.7781	-4.4108	-0.125001	-0.446067	-6.61913
297	35.3548	218.94	-28.7915	-16.5798	-14.227	-11.9969	-4.302	-0.021745	-0.233831	-5.73254
298	41.1057	205.393	-27.8183	-14.6821	-10.3352	-8.12873	-4.46638	-0.233106	-0.427527	-5.92275
299	39.9464	202.45	-25.3737	-12.174	-5.58358	-3.44292	-3.98731	0.254388	-0.103212	-6.18096
300	32.5824	197.533	-23.7873	-12.0457	-4.78579	-2.38408	-3.9919	-0.0419276	-0.435169	-5.15807
301	19.8417	200.25	-20.6298	-10.3324	-2.87876	-0.813365	-3.29587	0.322738	-0.230027	-4.89487
302	7.101	198.224	-21.2259	-10.6801	-3.05532	-0.973893	-2.80928	0.446216	-0.146691	-5.77178
303	0.0125613	188.63	-21.3787	-10.5732	-2.71106	-0.831787	-2.66522	0.431165	-0.159977	-6.15478
304	-3.3448	170.144	-21.2339	-10.6224	-2.65352	-0.9406	-2.61987	0.433138	-0.0899317	-5.96444
305	-3.0789	151.284	-20.1746	-9.47071	-1.62344	-0.472347	-2.87201	0.228008	-0.128993	-5.63204
306	0.224138	140.37	-20.6959	-8.85422	-1.15038	-0.524106	-3.24748	-0.0088553	-0.262214	-6.00482
307	3.61756	134.908	-22.2258	-8.68748	-1.57795	-1.18832	-3.56905	-0.0628345	-0.241339	-7.00599
308	5.70789	141.811	-20.7477	-5.91411	0.583645	0.0235364	-3.62083	-0.0703379	-0.261889	-8.04839
309	2.97754	153.155	-20.9338	-5.42205	0.0759351	-0.682427	-3.33345	-0.0122969	-0.304742	-9.11952
310	-6.24521	170.849	-18.9358	-3.43289	0.951324	-0.319174	-2.73366	0.183485	-0.270974	-10.1931
311	-13.3183	187.983	-17.5182	-3.06521	0.482902	-0.764847	-2.08956	0.406654	-0.223157	-10.3975
312	-20.2371	201.667	-15.0389	-2.39359	0.334275	-0.871802	-1.54828	0.646161	-0.12418	-9.79737
313	-21.4665	212.563	-11.0095	-1.03883	1.30444	0.127899	-1.25452	0.66905	-0.17358	-8.11792
314	-17.8631	216.444	-8.39332	-1.6626	-0.208072	-0.915267	-0.801972	0.894788	-0.136015	-5.96621
315	-9.43046	218.759	-5.3295	-0.808192	-0.105244	-0.775136	-1.01855	0.77656	-0.248754	-3.97175
316	0.554864	220.176	-2.50906	0.907185	1.23484	0.338614	-1.40809	0.594241	-0.340254	-2.64162
317	8.20662	219.337	-1.79987	1.23209	0.903171	0.0521428	-1.38245	0.738371	-0.216564	-2.22499
318	15.6025	217.877	-0.0186759	2.67848	1.51131	0.307128	-1.60956	0.644196	-0.294362	-1.74258
319	21.4964	213.546	0.15936	2.52698	0.55939	-0.889061	-1.83811	0.600493	-0.343959	-1.26974
320	25.6661	213.581	1.09738	4.2709	2.42843	0.438913	-1.94259	0.750607	-0.19855	-1.80353
321	24.847	212.73	-0.0521296	4.4981	2.18605	-0.322061	-1.968	0.808798	-0.224534	-3.01495
322	25.1423	212.957	-0.453482	4.72768	1.9773	-1.04258	-2.25285	0.633279	-0.406927	-3.27281
323	25.1779	217.644	1.65082	7.15611	4.22405	0.259886	-2.14932	0.854081	-0.296895	-3.67215
324	25.7625	218.513	2.4471	7.89407	4.40328	-0.334981	-2.15786	1.01859	-0.164138	-3.79836
325	24.7664	216.122	5.17593	9.54445	5.47613	-0.0901473	-2.30855	0.8606	-0.284923	-2.98243
326	19.7092	212.337	9.22198	12.4105	7.54126	1.12515	-2.02143	1.08044	-0.155756	-2.45522
327	14.2186	203.047	12.0976	13.3677	7.27288	0.51144	-2.00256	1.05365	-0.186962	-0.958778
328	7.88049	190.31	17.4323	16.099	8.61833	1.10812	-2.10806	0.911361	-0.252425	1.18326
329	0.508215	178.163	18.3076	14.7916	6.78095	-0.905229	-1.83497	0.964948	-0.216781	2.54168
330	-14.2806	180.138	21.4624	14.7269	7.60087	-0.579119	-1.42481	0.945612	-0.259014	4.45369
331	-18.1489	198.815	20.1206	10.72	7.24272	-0.786388	-1.13573	0.848357	-0.381888	6.68315
332	-16.0061	249.439	13.2584	1.64341	4.80426	-0.702468	-0.803279	0.972506	-0.302321	8.86641
333	-6.88614	299.737	6.46538	-5.72367	2.87433	-0.725962	-0.757017	1.26411	-0.0840598	10.1332
334	0.31165	333.14	-4.00028	-11.2978	1.22392	-0.18444	-1.41493	1.00469	-0.275181	7.33791
335	2.818	345.217	-13.3461	-13.5064	-0.530056	-0.724582	-2.56368	0.462036	-0.641429	2.60829
336	5.64738	344.295	-15.3686	-11.0241	-0.164294	0.442521	-2.72491	1.07524	-0.246588	-1.114
337	2.90322	329.899	-16.3507	-6.27185	0.0385342	0.288553	-3.41623	1.18953	-0.235572	-5.96441
338	-16.2993	315.478	-16.4621	-0.241402	0.597	-0.130863	-4.12391	0.913009	-0.517166	-11.9217
339	-37.8743	306.199	-15.4536	6.22455	2.85245	0.217783	-4.33245	1.03702	-0.477159	-17.5696
340	-46.0645	324.056	-18.1635	6.51427	3.43078	0.751939	-5.46	0.250733	-0.865007	-19.5565
341	-51.127	358.454	-21.6439	3.46041	1.75163	-0.714546	-6.2067	0.00553309	-0.706406	-19.1913
342	-47.5057	384.361	-25.0857	1.58881	2.37873	0.240911	-7.72335	-0.779142	-0.714686	-18.4564
343	-43.5397	394.77	-29.3507	-1.18634	1.15652	-0.831523	-9.79803	-2.1096	-0.891137	-17.172
344	-27.6717	389.781	-28.2865	-2.53228	0.992498	-0.716418	-11.5069	-3.03873	-0.791783	-12.8003
345	-7.70198	360.944	-25.6728	-4.15196	-0.429978	-1.70068	-13.0834	-3.94422	-0.790163	-6.98754
346	6.27242	316.014	-23.6301	-5.30053	-1.83622	-2.7063	-14.0985	-4.38382	-0.645224	-2.52839
347	18.0135	266.799	-18.9905	-2.99369	0.650986	-0.161672	-14.7883	-4.47805	-0.495151	0.91657
348	24.5778	209.883	-19.8569	-4.7327	-1.28881	-1.75905	-15.2614	-4.62382	-0.674852	2.75323
349	28.5839	168.007	-18.7448	-3.84488	0.0860291	-0.275301	-14.9189	-4.12483	-0.589957	3.18165
350	29.8755	144.292	-17.2939	-3.05122	1.10381	0.69068	-14.0158	-3.41579	-0.584474	3.15182
351	33.1184	135.092	-17.6428	-4.93984	-0.934212	-1.21237	-12.447	-2.37616	-0.494975	3.04812
352	33.2573	145.697	-15.2188	-3.60931	0.476675	-0.0708408	-10.2901	-1.09307	-0.377761	1.75137
353	30.7423	165.209	-12.5668	-2.21811	1.55352	0.594458	-7.8924	0.118467	-0.292395	0.110625
354	27.0179	185.071	-11.9462	-2.27664	1.33799	0.357254	-5.81594	0.737715	-0.566196	-1.62205
355	21.6918	201.845	-11.9906	-3.36846	-0.0267084	-0.971949	-3.52651	1.59526	-0.432923	-3.12126
356	11.5862	213.818	-10.0149	-1.88417	1.4588	0.258179	-1.43085	2.16403	-0.38304	-5.02798
357	17.1988	220.979	-6.37422	-2.26827	0.997357	-0.329269	0.206413	2.5375	-0.248008	-3.53405
358	7.75973	219.21	-9.79041	-2.83924	0.645035	-0.402114	1.54413	2.63726	-0.27796	-7.43573
359	-2.4522	216.802	-12.2937	-2.01196	1.45292	0.180535	3.0962	3.03239	-0.11317	-11.9166
360	16.2042	198.54	-6.07353	-2.01102	1.34447	0.280295	4.62332	3.35383	-0.0860347	-8.0973
361	20.095	188.808	-7.10438	-2.70754	0.540147	-0.371594	5.99452	3.69787	0.00761747	-9.79783
362	22.1308	183.222	-6.24394	-2.89835	0.355444	-0.456007	7.31093	3.91286	0.057359	-10.372
363	22.2678	173.72	-6.5551	-3.60264	-0.570271	-1.32203	9.03298	4.46944	-0.186324	-11.6025
364	12.9476	164.786	-3.98209	-2.36899	0.633412	-0.314495	11.117	5.40113	0.135908	-12.4118
365	8.91164	164.053	0.716425	-2.43933	0.00639956	-1.42762	13.1633	6.24631	0.0719983	-10.5239
366	3.65181	165.176	6.72837	-2.39302	0.12451	-1.2444	15.5731	7.03532	0.113563	-7.94219
367	-30.366	168.856	5.63366	-1.30304	0.93391	-0.712947	17.4954	7.62308	-0.0542561	-12.0415
368	-27.4784	158.288	17.4073	-1.51854	0.353478	-1.25049	19.4114	8.31553	0.225919	-3.93268
369	-29.6182	152.956	27.2514	-0.107339	1.78774	0.216279	20.6945	8.80752	0.331825	1.73735
370	-35.2641	147.121	28.9404	-2.09427	-0.124723	-1.40103	20.3705	8.15872	-0.0197534	4.83725
371	-32.6736	146.181	31.6167	-2.49595	-0.327516	-1.28812	19.5139	7.91614	-0.1152	8.25044
372	-52.9151	177.73	29.2375	-0.655679	1.08253	-0.118119	12.6229	6.91607	-0.420974	10.4968
373	-42.0486	217.335	18.4236	-1.473	0.864535	-0.115709	1.14627	4.31152	-0.68137	13.2532
374	-17.8858	279.345	1.74079	-2.20463	0.477371	-0.469773	-11.5419	1.47402	-0.86478	12.9967
375	10.7746	325.447	-13.616	-2.4304	0.492086	-0.613804	-20.5187	-1.11324	-0.66167	10.264
376	72.1744	356.241	-8.01677	-1.26566	1.62432	0.233819	-25.0534	-3.04031	-0.950082	19.6611
377	64.2118	363.833	-10.7272	-0.315183	1.6967	-0.131517	-21.9449	-2.99719	-1.35695	13.9925
378	70.7074	364.336	-1.24515	0.255562	1.37375	-0.847292	-15.0163	-1.86885	-0.74772	14.7886
379	31.5638	359.481	11.7259	4.03683	4.27206	1.48776	-2.18211	0.995641	0.136291	9.27523
380	-4.53017	367.895	21.0851	2.25095	1.32067	-1.18591	5.69223	2.30103	-0.33296	9.26885
381	-67.543	380.456	23.6751	4.06201	2.46879	-0.297089	10.3117	4.19921	0.129692	3.76385
382	-84.2486	407.266	21.1523	3.80005	2.14391	-0.638088	7.62498	3.42527	-0.323203	3.69666
383	-101.258	435.229	6.63445	3.95295	2.96748	0.0596974	3.80066	3.07787	-0.110949	-4.74402
384	-47.9624	441.292	6.14217	2.5402	2.49785	-0.389872	-1.40075	1.39979	-0.292697	2.13387
385	-27.9052	420.375	-2.98906	-0.228027	0.890679	-1.62344	-3.20646	1.66956	-0.137486	-0.28803
386	-3.62329	375.426	-6.8645	-0.198884	1.67325	-1.11764	-5.1656	0.691342	-0.369272	-0.636932
387	33.5289	329.532	-7.84719	-3.56471	-0.156821	-2.24802	-5.82516	0.094276	-0.432907	2.90861
388	43.4401	278.771	-5.26966	-2.94311	1.49643	-0.332148	-4.92734	0.197744	-0.227901	4.20302
389	49.9178	233.225	-4.35308	-5.87315	-0.669192	-1.31121	-3.68756	0.664479	0.205863	6.67353
390	38.529	204.461	-2.15803	-6.9089	-1.15125	-0.777135	-2.77129	0.629643	0.0657692	8.49192
391	16.0666	194.848	-2.26198	-8.55585	-2.41578	-0.937289	-2.08414	0.544322	-0.27726	8.81296
392	1.26598	199.475	-5.35003	-12.071	-5.39734	-2.77637	-1.39071	0.885294	-0.15942	8.17793
393	-20.9293	214.959	-5.63396	-10.6816	-3.71246	-1.08581	-0.583772	1.25406	-0.0530938	5.55243
394	-32.9743	211.903	-6.78863	-9.87673	-2.27505	0.169856	-0.462458	1.18388	-0.215388	3.64483
395	-37.4316	205.112	-11.2149	-11.668	-3.2662	-0.881202	-0.570551	1.07067	-0.290014	1.50666
396	-29.0113	181.42	-13.5664	-10.7925	-1.32057	0.41887	-1.09955	0.76502	-0.464916	-0.54291
397	-24.374	153.901	-17.7779	-11.5003	-1.62815	-0.3595	-1.71735	0.393988	-0.536279	-2.8783
398	-16.8233	125.921	-19.8981	-11.1422	-1.3882	-0.71802	-1.84855	0.53723	-0.195826	-4.58931
399	-0.878838	109.072	-20.5933	-8.7292	0.775405	0.539685	-2.87627	0.155798	-0.219903	-5.7547
400	6.81511	99.5145	-25.1888	-9.7196	-0.982819	-1.43293	-3.61077	-0.115243	-0.325796	-7.82481
401	11.4306	124.959	-25.0964	-7.94	-0.599501	-1.64102	-3.40258	0.237003	-0.104854	-9.50077
402	23.1501	150.224	-22.076	-4.58893	1.77718	0.0601666	-3.93957	0.057084	-0.294059	-9.19742
403	17.7001	177.996	-18.6895	-2.52878	2.25792	0.183376	-3.68183	0.252751	-0.278128	-8.75518
404	4.93249	197.822	-18.204	-3.29037	-0.103176	-1.98353	-3.02764	0.626797	-0.188249	-9.00496
405	0.294331	219.654	-12.213	-0.099013	2.19445	0.118397	-2.95693	0.521905	-0.337395	-7.38541
406	-7.2238	227.001	-8.74279	0.570512	1.96404	0.119376	-2.48647	0.496965	-0.501531	-5.93435
407	0.710346	227.58	-6.6648	-0.930456	-0.703681	-2.0496	-2.0965	0.631274	-0.445991	-3.51302
408	3.80654	215.887	-0.319785	3.54255	3.2366	1.8246	-1.61273	1.05063	-0.0368994	-2.38036
409	15.2911	212.025	-0.642558	2.55351	1.48877	0.557553	-1.65501	1.0079	-0.19894	-1.76993
410	29.5476	209.722	-0.77538	1.63763	-0.18691	-0.92675	-1.76619	1.18076	-0.0141545	-0.845322
411	43.5114	204.352	-0.152397	2.71742	1.42931	1.54981	-2.4702	0.725103	-0.373524	-0.329641
412	39.1365	197.773	0.233925	2.18051	0.0924916	0.120385	-2.43877	0.973978	-0.194911	0.89707
413	49.9481	196.72	-0.489673	2.79221	0.891227	0.817542	-3.00926	0.877497	-0.291358	0.502622
414	2.19717	250.369	-9.4688	-5.85067	0.0688426	-1.55144	-1.04849	1.12782	-0.307021	-2.45917
415	1.16022	254.077	-4.08634	-0.768862	5.63778	3.44271	-0.722961	1.41832	-0.0890746	-2.54407
