# Supplementary material for: Optimal Control Based Stiffness Identification of an Ankle-Foot Orthosis Using a Predictive Walking Model
Source: Front Comput Neurosci. 2017 Apr 13;11:23. doi: 10.3389/fncom.2017.00023 (PMC5390028; doi:10.3389/fncom.2017.00023)
Supplement: Supplementary file 1 [file DataSheet1.ZIP › PathWalker/InvKinDyn/results/barefeet_3053175.csv]

0	-1.19379	0.615482	0.0370362	-0.32707	0.826758	-0.323438	-0.811168	1.06897	-0.2881	0.282583
0.00833333	-1.18637	0.613565	0.0195366	-0.29699	0.834539	-0.33885	-0.793296	1.04186	-0.270505	0.295974
0.0166667	-1.17869	0.61145	0.00147732	-0.265516	0.841909	-0.354833	-0.772756	1.0171	-0.250603	0.308709
0.025	-1.17079	0.609173	-0.0162242	-0.23357	0.848672	-0.370856	-0.750349	0.994511	-0.229729	0.319972
0.0333333	-1.16272	0.60677	-0.0326375	-0.202303	0.854826	-0.386505	-0.726589	0.973168	-0.208922	0.329008
0.0416667	-1.15452	0.604267	-0.0467468	-0.172925	0.860435	-0.401423	-0.701842	0.951698	-0.189005	0.334973
0.05	-1.14627	0.601687	-0.0576226	-0.146846	0.86597	-0.415314	-0.676681	0.928963	-0.171913	0.337132
0.0583333	-1.13804	0.599038	-0.063965	-0.126001	0.872059	-0.427946	-0.653673	0.90698	-0.15935	0.334453
0.0666667	-1.12996	0.596362	-0.0649703	-0.112389	0.88004	-0.438652	-0.635776	0.889853	-0.155508	0.326579
0.075	-1.1221	0.59374	-0.0611104	-0.105853	0.890458	-0.446809	-0.625315	0.881174	-0.158428	0.314511
0.0833333	-1.11452	0.591288	-0.0537864	-0.105136	0.903072	-0.451214	-0.622493	0.882516	-0.167858	0.300206
0.0916667	-1.1072	0.589122	-0.0446417	-0.108317	0.917431	-0.451217	-0.627039	0.894479	-0.17816	0.285665
0.1	-1.10004	0.587308	-0.0364905	-0.111677	0.932531	-0.446688	-0.634431	0.913937	-0.192717	0.273748
0.108333	-1.09295	0.585915	-0.0308318	-0.112903	0.947356	-0.437448	-0.64129	0.93686	-0.206988	0.265844
0.116667	-1.08584	0.584965	-0.0279929	-0.110915	0.960971	-0.423736	-0.643802	0.957002	-0.221712	0.261889
0.125	-1.07872	0.584489	-0.0260547	-0.108243	0.973587	-0.405285	-0.642025	0.970645	-0.233647	0.259605
0.133333	-1.07164	0.584466	-0.02288	-0.107863	0.986051	-0.38208	-0.636641	0.976871	-0.24815	0.25649
0.141667	-1.06465	0.584903	-0.0163948	-0.112679	0.999235	-0.354505	-0.630252	0.976707	-0.262957	0.250135
0.15	-1.05777	0.58582	-0.00562677	-0.123985	1.01337	-0.323204	-0.62418	0.970509	-0.278835	0.239334
0.158333	-1.05106	0.587269	0.00975858	-0.142556	1.02842	-0.288773	-0.620359	0.95994	-0.290017	0.223783
0.166667	-1.04448	0.589257	0.0282328	-0.166534	1.04401	-0.253167	-0.617437	0.945147	-0.298823	0.205018
0.175	-1.03795	0.591754	0.0480566	-0.193852	1.0601	-0.21984	-0.614138	0.92698	-0.305078	0.184837
0.183333	-1.03141	0.594674	0.0677992	-0.222526	1.07636	-0.192457	-0.609281	0.90603	-0.308988	0.164641
0.191667	-1.02476	0.597913	0.0864296	-0.251335	1.09242	-0.174629	-0.601852	0.882478	-0.310951	0.145333
0.2	-1.01795	0.601348	0.102809	-0.278826	1.10785	-0.167867	-0.590659	0.856478	-0.31141	0.128021
0.208333	-1.01095	0.604855	0.116475	-0.30497	1.12283	-0.172586	-0.575377	0.828394	-0.310641	0.113167
0.216667	-1.00376	0.608312	0.127637	-0.330605	1.13749	-0.187067	-0.55669	0.798935	-0.308848	0.100527
0.225	-0.996465	0.611619	0.136544	-0.356712	1.15232	-0.208355	-0.535528	0.768949	-0.306356	0.089925
0.233333	-0.989156	0.614713	0.143652	-0.384711	1.16765	-0.231297	-0.513126	0.739395	-0.30343	0.0810242
0.241667	-0.981934	0.617534	0.149551	-0.415802	1.18438	-0.252904	-0.490934	0.711502	-0.300123	0.0733849
0.25	-0.974887	0.620031	0.154928	-0.451593	1.20354	-0.270513	-0.470391	0.68642	-0.296522	0.0664293
0.258333	-0.968034	0.622168	0.159846	-0.491988	1.22509	-0.284424	-0.451845	0.664797	-0.292894	0.0600219
0.266667	-0.96134	0.623926	0.163693	-0.535346	1.24805	-0.295707	-0.434563	0.646785	-0.289494	0.0546135
0.275	-0.954746	0.625308	0.165653	-0.579689	1.27148	-0.306105	-0.417309	0.63213	-0.286745	0.0509155
0.283333	-0.948176	0.626343	0.165235	-0.623452	1.2939	-0.317087	-0.399059	0.620354	-0.284904	0.0493248
0.291667	-0.941558	0.627057	0.162374	-0.665349	1.31386	-0.329645	-0.379286	0.610948	-0.284197	0.0497442
0.3	-0.934861	0.627477	0.157621	-0.705191	1.33003	-0.342795	-0.358306	0.603418	-0.284995	0.0514669
0.308333	-0.928085	0.627641	0.151791	-0.742791	1.34092	-0.354731	-0.336924	0.597488	-0.287232	0.0536432
0.316667	-0.921259	0.627591	0.145773	-0.778419	1.34531	-0.362928	-0.316291	0.593347	-0.290306	0.0554041
0.325	-0.914385	0.627354	0.139934	-0.811372	1.34181	-0.365791	-0.296988	0.591314	-0.29355	0.0566122
0.333333	-0.907426	0.626956	0.134224	-0.840288	1.32934	-0.362686	-0.279104	0.591707	-0.296313	0.0572059
0.341667	-0.90034	0.626424	0.128185	-0.863497	1.30743	-0.353611	-0.262311	0.594904	-0.298124	0.057588
0.35	-0.893083	0.625783	0.120879	-0.878994	1.27613	-0.339593	-0.245668	0.601192	-0.298586	0.0587416
0.358333	-0.885597	0.625026	0.111469	-0.885323	1.23643	-0.322219	-0.228245	0.610815	-0.297428	0.0616232
0.366667	-0.877814	0.62412	0.0995467	-0.882046	1.19024	-0.303077	-0.209413	0.623775	-0.294768	0.0666056
0.375	-0.86971	0.62303	0.0850225	-0.869527	1.14005	-0.283505	-0.188858	0.639858	-0.290977	0.0739649
0.383333	-0.861313	0.621724	0.0679445	-0.848588	1.08838	-0.263808	-0.16645	0.658756	-0.286162	0.0839106
0.391667	-0.852675	0.620166	0.0487849	-0.820644	1.03766	-0.243466	-0.142568	0.680179	-0.280232	0.0965018
0.4	-0.843859	0.618319	0.0284226	-0.787414	0.989878	-0.222021	-0.118057	0.703745	-0.273326	0.111208
0.408333	-0.834937	0.616154	0.00771653	-0.750295	0.946181	-0.199197	-0.0937094	0.728924	-0.265844	0.127366
0.416667	-0.825977	0.613667	-0.0125495	-0.710284	0.907025	-0.175246	-0.0701571	0.755057	-0.258252	0.144267
0.425	-0.817114	0.610881	-0.0306887	-0.670544	0.874522	-0.155443	-0.0493379	0.78189	-0.250799	0.160358
0.433333	-0.808475	0.607824	-0.0452844	-0.634863	0.851661	-0.14419	-0.0329737	0.809448	-0.243721	0.174371
0.441667	-0.800221	0.604631	-0.055204	-0.608182	0.841787	-0.14125	-0.0228328	0.837748	-0.236528	0.185516
0.45	-0.792445	0.601429	-0.0607839	-0.592375	0.845608	-0.145939	-0.0186939	0.866481	-0.228806	0.194442
0.458333	-0.785146	0.598349	-0.0634174	-0.587078	0.86289	-0.157348	-0.0190658	0.895365	-0.220071	0.202604
0.466667	-0.778246	0.59548	-0.0646464	-0.589454	0.890121	-0.17322	-0.0221926	0.924338	-0.210665	0.21133
0.475	-0.771642	0.592924	-0.0658132	-0.595643	0.922141	-0.190363	-0.0264849	0.953073	-0.201672	0.22158
0.483333	-0.765234	0.590757	-0.0673399	-0.601087	0.951744	-0.204839	-0.0312946	0.980889	-0.195252	0.233019
0.491667	-0.758935	0.589096	-0.0687186	-0.603101	0.974529	-0.217448	-0.0370259	1.00661	-0.193656	0.244183
0.5	-0.752685	0.587975	-0.0685946	-0.600953	0.988588	-0.231597	-0.0451633	1.02933	-0.199142	0.252805
0.508333	-0.746479	0.587471	-0.0656794	-0.596448	0.994894	-0.246396	-0.0575725	1.04814	-0.212495	0.257102
0.516667	-0.740375	0.587648	-0.058623	-0.592347	0.994619	-0.259711	-0.0763801	1.06221	-0.233024	0.255638
0.525	-0.734387	0.588529	-0.0476346	-0.589929	0.989855	-0.270287	-0.101786	1.07079	-0.25866	0.248778
0.533333	-0.72853	0.590068	-0.0332663	-0.589756	0.982191	-0.277511	-0.133711	1.07394	-0.286774	0.237406
0.541667	-0.722785	0.59217	-0.0168148	-0.591103	0.972628	-0.281534	-0.171019	1.07226	-0.314686	0.223275
0.55	-0.717175	0.594667	0.00165724	-0.594382	0.961707	-0.282734	-0.214323	1.06754	-0.339822	0.206741
0.558333	-0.711707	0.597351	0.0218579	-0.599703	0.950088	-0.28157	-0.263928	1.06189	-0.360093	0.188224
0.566667	-0.706376	0.600007	0.0432258	-0.606863	0.938546	-0.278553	-0.319658	1.05741	-0.374321	0.168377
0.575	-0.701158	0.60244	0.0642438	-0.614476	0.927764	-0.274764	-0.379875	1.05574	-0.382666	0.148863
0.583333	-0.696007	0.604526	0.0827327	-0.620261	0.918236	-0.271504	-0.441723	1.05764	-0.386384	0.132075
0.591667	-0.690879	0.60622	0.0969648	-0.622348	0.910282	-0.26951	-0.502446	1.06298	-0.387006	0.119963
0.6	-0.685717	0.607561	0.105849	-0.619434	0.904001	-0.268963	-0.559573	1.07066	-0.386162	0.113704
0.608333	-0.680465	0.608646	0.109231	-0.611071	0.899185	-0.269783	-0.611365	1.07884	-0.385217	0.113382
0.616667	-0.675084	0.609568	0.10782	-0.597769	0.895542	-0.271832	-0.657112	1.08555	-0.38448	0.118154
0.625	-0.669549	0.610384	0.102551	-0.580425	0.892961	-0.274812	-0.696625	1.08917	-0.383353	0.12691
0.633333	-0.663848	0.61112	0.0941805	-0.559775	0.891368	-0.27826	-0.729781	1.08847	-0.381044	0.13873
0.641667	-0.657968	0.611769	0.0831065	-0.536049	0.89056	-0.282076	-0.756365	1.08289	-0.377022	0.153032
0.65	-0.651876	0.612298	0.0695032	-0.509127	0.890219	-0.286627	-0.776232	1.07261	-0.370636	0.169388
0.658333	-0.645521	0.612653	0.0538086	-0.479179	0.890005	-0.292426	-0.78981	1.05843	-0.360678	0.187086
0.666667	-0.638862	0.612781	0.0364679	-0.446492	0.889681	-0.299881	-0.797751	1.04147	-0.346428	0.205453
0.675	-0.631877	0.612657	0.0177385	-0.411279	0.889178	-0.309101	-0.800535	1.02279	-0.328203	0.224099
0.683333	-0.624561	0.612271	-0.00193914	-0.374051	0.888564	-0.320097	-0.798765	1.00335	-0.306659	0.242528
0.691667	-0.616931	0.611607	-0.0219489	-0.335607	0.887963	-0.33282	-0.79313	0.983846	-0.282801	0.260155
0.7	-0.609039	0.610648	-0.0418501	-0.296672	0.88753	-0.347085	-0.78397	0.964551	-0.257865	0.276744
0.708333	-0.600961	0.609391	-0.0613638	-0.257844	0.887432	-0.362515	-0.771267	0.945248	-0.232894	0.292329
0.716667	-0.592771	0.607845	-0.0801237	-0.219869	0.88797	-0.378481	-0.754953	0.925322	-0.20859	0.306812
0.725	-0.584519	0.606011	-0.097539	-0.183851	0.88972	-0.39438	-0.73518	0.90402	-0.184798	0.319751
0.733333	-0.576234	0.603883	-0.112803	-0.151192	0.893425	-0.409688	-0.712447	0.88061	-0.16083	0.330358
0.741667	-0.567945	0.601454	-0.125225	-0.123217	0.899944	-0.423912	-0.687395	0.854569	-0.135705	0.337958
0.75	-0.559687	0.598723	-0.134425	-0.100922	0.910253	-0.43672	-0.66084	0.826038	-0.107496	0.342242
0.758333	-0.551609	0.595712	-0.139117	-0.0866213	0.92546	-0.447521	-0.637272	0.798939	-0.0788933	0.342285
0.766667	-0.543861	0.592455	-0.139177	-0.0810437	0.946002	-0.455728	-0.621382	0.780309	-0.0548754	0.338601
0.775	-0.536554	0.589105	-0.136395	-0.0820805	0.970854	-0.460525	-0.615299	0.775678	-0.0378348	0.333894
0.783333	-0.529709	0.585816	-0.1335	-0.0859722	0.998187	-0.461392	-0.617853	0.786922	-0.0288897	0.331556
0.791667	-0.523327	0.58279	-0.132434	-0.0895319	1.02576	-0.458036	-0.625947	0.811379	-0.0285804	0.333933
0.8	-0.517311	0.580172	-0.133999	-0.0906523	1.05163	-0.450741	-0.635763	0.844013	-0.0363866	0.341593
0.808333	-0.511559	0.578106	-0.137217	-0.0893697	1.07427	-0.439714	-0.644085	0.877507	-0.0499587	0.352855
0.816667	-0.505959	0.576665	-0.14016	-0.0870795	1.09298	-0.425503	-0.648329	0.90436	-0.0640574	0.364707
0.825	-0.50052	0.575911	-0.139686	-0.0872329	1.10787	-0.408387	-0.649384	0.920228	-0.0764898	0.373139
0.833333	-0.495259	0.575829	-0.133243	-0.0929617	1.11964	-0.388634	-0.650432	0.926455	-0.0888326	0.374939
0.841667	-0.490174	0.576457	-0.120531	-0.104704	1.12841	-0.366234	-0.653231	0.925448	-0.100582	0.369626
0.85	-0.485236	0.577815	-0.103148	-0.120693	1.13411	-0.34132	-0.657849	0.919582	-0.11035	0.358911
0.858333	-0.480425	0.579918	-0.0833986	-0.138341	1.13651	-0.314388	-0.662705	0.909825	-0.117449	0.345536
0.866667	-0.475686	0.582721	-0.0634764	-0.155025	1.13551	-0.286839	-0.66595	0.897017	-0.121966	0.332097
0.875	-0.470936	0.586113	-0.0447917	-0.169074	1.13147	-0.261195	-0.666147	0.881361	-0.124344	0.32013
0.883333	-0.46611	0.589924	-0.0278504	-0.180079	1.12502	-0.240607	-0.66286	0.862989	-0.125093	0.310055
0.891667	-0.46116	0.593955	-0.0126531	-0.18834	1.11671	-0.227625	-0.656184	0.842062	-0.124893	0.301744
0.9	-0.456067	0.598029	0.000976299	-0.194454	1.10693	-0.223867	-0.646666	0.819259	-0.124415	0.294922
0.908333	-0.450839	0.602006	0.0134437	-0.199373	1.09596	-0.229742	-0.635246	0.795478	-0.124073	0.289084
0.916667	-0.445515	0.605804	0.0253723	-0.204422	1.08412	-0.243828	-0.623203	0.771636	-0.124004	0.283462
0.925	-0.440149	0.609389	0.0374083	-0.21115	1.07211	-0.263059	-0.611826	0.748496	-0.124103	0.277308
0.933333	-0.434796	0.61275	0.049788	-0.220727	1.06111	-0.283544	-0.60184	0.726635	-0.124065	0.270401
0.941667	-0.429491	0.615867	0.0621998	-0.233693	1.0528	-0.301867	-0.593292	0.706555	-0.12363	0.26307
0.95	-0.424259	0.618694	0.0744737	-0.250742	1.04918	-0.316284	-0.586422	0.688881	-0.122824	0.255378
0.958333	-0.419105	0.621156	0.0866265	-0.272535	1.05192	-0.326422	-0.581639	0.674259	-0.122039	0.247114
0.966667	-0.41401	0.623181	0.0985558	-0.299165	1.06193	-0.332922	-0.579068	0.663189	-0.121909	0.238159
0.975	-0.40894	0.624718	0.110004	-0.330097	1.07917	-0.337434	-0.578546	0.656081	-0.123074	0.228576
0.983333	-0.403855	0.62575	0.120473	-0.364054	1.10254	-0.341845	-0.579507	0.653152	-0.126023	0.218747
0.991667	-0.398722	0.626304	0.129461	-0.399465	1.13021	-0.347652	-0.581193	0.654207	-0.130988	0.209173
1	-0.393524	0.62645	0.136592	-0.434903	1.16012	-0.35553	-0.582799	0.658621	-0.137929	0.20038
1.00833	-0.388262	0.626277	0.141501	-0.469138	1.19031	-0.365229	-0.583467	0.66563	-0.146545	0.192975
1.01667	-0.382966	0.625865	0.144269	-0.501745	1.2192	-0.376215	-0.582914	0.674577	-0.156273	0.187123
1.025	-0.377677	0.625277	0.145501	-0.533083	1.24562	-0.388059	-0.581501	0.684907	-0.166551	0.182464
1.03333	-0.372422	0.624561	0.145946	-0.563736	1.26873	-0.400123	-0.579738	0.696086	-0.177024	0.178428
1.04167	-0.367216	0.623753	0.146268	-0.594264	1.28789	-0.411737	-0.578072	0.707668	-0.187588	0.174436
1.05	-0.362061	0.622878	0.146817	-0.624849	1.30263	-0.422504	-0.576698	0.719429	-0.198245	0.170155
1.05833	-0.356933	0.621941	0.147687	-0.655247	1.31257	-0.432279	-0.575527	0.731214	-0.208973	0.165456
1.06667	-0.351801	0.62095	0.148773	-0.68494	1.31753	-0.441057	-0.574252	0.742785	-0.21986	0.160446
1.075	-0.346639	0.619921	0.149711	-0.713152	1.31752	-0.448665	-0.572333	0.753935	-0.230901	0.155537
1.08333	-0.341424	0.618872	0.149982	-0.738974	1.31269	-0.454771	-0.569099	0.764534	-0.241908	0.151291
1.09167	-0.336135	0.617827	0.149194	-0.761668	1.3033	-0.459107	-0.564038	0.77447	-0.252743	0.148157
1.1	-0.33077	0.616806	0.147153	-0.780848	1.28987	-0.461416	-0.556965	0.78373	-0.263308	0.146424
1.10833	-0.325343	0.615824	0.143752	-0.796375	1.27305	-0.461387	-0.547843	0.792347	-0.273528	0.146349
1.11667	-0.319877	0.614898	0.138899	-0.808164	1.25342	-0.458703	-0.536639	0.800354	-0.283378	0.148152
1.125	-0.314376	0.614036	0.132578	-0.816136	1.23142	-0.453092	-0.523327	0.807732	-0.292851	0.151906
1.13333	-0.308839	0.613235	0.124944	-0.820351	1.20737	-0.444354	-0.508011	0.814367	-0.301979	0.157464
1.14167	-0.303275	0.612487	0.11624	-0.820982	1.18151	-0.432557	-0.49098	0.820266	-0.310643	0.16462
1.15	-0.297691	0.611783	0.106681	-0.818088	1.15383	-0.418072	-0.47259	0.825629	-0.318564	0.173221
1.15833	-0.292083	0.611106	0.0964933	-0.81161	1.12415	-0.401366	-0.453212	0.830691	-0.325591	0.183081
1.16667	-0.286446	0.610438	0.0858308	-0.801391	1.09222	-0.383071	-0.433199	0.83576	-0.331615	0.194054
1.175	-0.280784	0.609753	0.0747691	-0.787297	1.05786	-0.363716	-0.412943	0.841326	-0.33646	0.206074
1.18333	-0.275108	0.609017	0.0635326	-0.7695	1.02112	-0.343479	-0.393084	0.848017	-0.339926	0.218855
1.19167	-0.269418	0.608186	0.0525663	-0.748528	0.982335	-0.322204	-0.374508	0.856507	-0.341843	0.231797
1.2	-0.263707	0.607217	0.0424194	-0.725144	0.942192	-0.298934	-0.358139	0.867413	-0.342119	0.244174
1.20833	-0.257978	0.606067	0.0337986	-0.701068	0.903405	-0.270471	-0.345071	0.8813	-0.340717	0.255132
1.21667	-0.252256	0.604698	0.0274983	-0.678837	0.870269	-0.243573	-0.336507	0.898646	-0.337598	0.2638
1.225	-0.246567	0.603091	0.0241106	-0.661779	0.848334	-0.222744	-0.333335	0.919662	-0.33274	0.26955
1.23333	-0.240936	0.601289	0.0236082	-0.65175	0.839934	-0.210091	-0.335489	0.943967	-0.325962	0.272496
1.24167	-0.23538	0.59938	0.0253713	-0.649209	0.845319	-0.205006	-0.34207	0.970838	-0.316866	0.273417
1.25	-0.229895	0.597467	0.0282528	-0.65264	0.861919	-0.207795	-0.351448	0.999356	-0.304948	0.273576
1.25833	-0.224455	0.595628	0.0310177	-0.659559	0.886028	-0.216773	-0.361845	1.02864	-0.289963	0.274158
1.26667	-0.219007	0.593944	0.0327698	-0.666621	0.911846	-0.230243	-0.371727	1.05777	-0.271951	0.275816
1.275	-0.213511	0.592485	0.0334344	-0.671477	0.934848	-0.241558	-0.380466	1.08587	-0.251282	0.278264
1.28333	-0.207948	0.591288	0.0337787	-0.673086	0.952501	-0.251481	-0.388498	1.11238	-0.228913	0.280341
1.29167	-0.202279	0.590354	0.0348845	-0.672025	0.965343	-0.262972	-0.396612	1.13687	-0.206477	0.280539
1.3	-0.196473	0.5897	0.0377135	-0.669236	0.973664	-0.27591	-0.405454	1.1588	-0.186052	0.277554
1.30833	-0.190541	0.589371	0.0429967	-0.665964	0.977864	-0.289164	-0.415673	1.17764	-0.170045	0.270602
1.31667	-0.184536	0.589415	0.0510881	-0.663355	0.978591	-0.301473	-0.427793	1.19294	-0.160471	0.259609
1.325	-0.178513	0.58986	0.0619673	-0.662111	0.976589	-0.312091	-0.442087	1.2043	-0.158337	0.245047
1.33333	-0.172518	0.590714	0.0751984	-0.66215	0.972164	-0.320781	-0.458436	1.2113	-0.163686	0.227867
1.34167	-0.166588	0.591969	0.0899942	-0.662742	0.965333	-0.327399	-0.476425	1.21372	-0.175652	0.209338
1.35	-0.160759	0.59358	0.105681	-0.663289	0.956307	-0.331759	-0.495925	1.2119	-0.192575	0.190469
1.35833	-0.155036	0.595469	0.121589	-0.66318	0.9453	-0.333996	-0.516786	1.20659	-0.212297	0.172119
1.36667	-0.14938	0.597552	0.136791	-0.661454	0.932427	-0.334706	-0.53839	1.19874	-0.232699	0.155227
1.375	-0.143739	0.599743	0.150247	-0.657164	0.91805	-0.334638	-0.55998	1.1896	-0.252314	0.140704
1.38333	-0.138072	0.601959	0.160933	-0.649556	0.902868	-0.334376	-0.58088	1.18065	-0.270243	0.129477
1.39167	-0.132354	0.60413	0.168262	-0.638402	0.887699	-0.334272	-0.600832	1.1732	-0.285633	0.121991
1.4	-0.126559	0.606204	0.172159	-0.623876	0.873079	-0.33465	-0.619934	1.16823	-0.298039	0.118114
1.40833	-0.12067	0.608148	0.172771	-0.60622	0.859286	-0.335793	-0.638369	1.16641	-0.307886	0.117524
1.41667	-0.11469	0.609941	0.170615	-0.586064	0.846568	-0.337602	-0.656635	1.16814	-0.31599	0.119528
1.425	-0.108621	0.611579	0.166328	-0.564031	0.834909	-0.339733	-0.675098	1.17327	-0.323207	0.12333
1.43333	-0.102457	0.613084	0.160334	-0.540327	0.823954	-0.342003	-0.693657	1.1812	-0.330305	0.128375
1.44167	-0.0962027	0.614471	0.15322	-0.515385	0.813351	-0.344353	-0.712416	1.19123	-0.33788	0.133973
1.45	-0.089874	0.615744	0.145827	-0.490063	0.802926	-0.346586	-0.731795	1.20253	-0.346172	0.139235
1.45833	-0.0835039	0.616904	0.138991	-0.465352	0.792675	-0.348382	-0.752245	1.21406	-0.354769	0.143327
1.46667	-0.0771251	0.617947	0.133313	-0.442054	0.782699	-0.34967	-0.774008	1.22468	-0.362808	0.145689
1.475	-0.0707479	0.618869	0.128983	-0.420493	0.77316	-0.350628	-0.796914	1.2334	-0.369621	0.146225
1.48333	-0.0643669	0.619647	0.125927	-0.400693	0.764291	-0.351409	-0.820546	1.23937	-0.374826	0.145059
1.49167	-0.0579676	0.620259	0.123767	-0.382355	0.756381	-0.35216	-0.84414	1.24178	-0.378255	0.14263
1.5	-0.0515197	0.620693	0.121616	-0.36448	0.749522	-0.353067	-0.866289	1.23991	-0.379996	0.139928
1.50833	-0.0449817	0.620952	0.118282	-0.34556	0.743523	-0.35438	-0.885283	1.23331	-0.380258	0.138217
1.51667	-0.0383245	0.621039	0.112763	-0.324327	0.738184	-0.356255	-0.899726	1.22181	-0.379196	0.138613
1.525	-0.0315464	0.62095	0.104451	-0.300123	0.73349	-0.358589	-0.908769	1.20548	-0.376667	0.141842
1.53333	-0.0246601	0.620684	0.0929422	-0.272602	0.729548	-0.361248	-0.911904	1.18459	-0.372184	0.148442
1.54167	-0.017673	0.620246	0.0780952	-0.24169	0.726469	-0.364223	-0.908966	1.1596	-0.365119	0.158676
1.55	-0.0105812	0.619632	0.0602185	-0.207806	0.724403	-0.367359	-0.900287	1.13108	-0.354921	0.172263
1.55833	-0.00338259	0.618828	0.0400487	-0.171916	0.723658	-0.370491	-0.886722	1.09973	-0.341338	0.188399
1.56667	0.00391187	0.617813	0.0186049	-0.135363	0.724606	-0.373565	-0.869512	1.06631	-0.324625	0.206
1.575	0.0113043	0.616577	-0.00328761	-0.0990828	0.727304	-0.376506	-0.849641	1.0316	-0.305426	0.22415
1.58333	0.0188088	0.615125	-0.0250348	-0.0635366	0.73145	-0.379321	-0.827744	0.996246	-0.284485	0.24215
1.59167	0.0264289	0.613461	-0.0460081	-0.0292179	0.736711	-0.38209	-0.804467	0.960817	-0.262582	0.259293
1.6	0.0341724	0.611582	-0.0657633	0.00362957	0.742739	-0.384916	-0.780275	0.926009	-0.240576	0.27505
1.60833	0.0420609	0.609495	-0.0841013	0.0351485	0.749056	-0.387898	-0.755292	0.892407	-0.218863	0.289117
1.61667	0.0501238	0.607208	-0.100914	0.0656118	0.755128	-0.391049	-0.729413	0.860318	-0.197221	0.301268
1.625	0.0583897	0.604718	-0.115973	0.0949888	0.760732	-0.394338	-0.702621	0.829893	-0.17517	0.311148
1.63333	0.0668645	0.602023	-0.128753	0.122633	0.766086	-0.397713	-0.675297	0.801152	-0.151259	0.318135
1.64167	0.0754566	0.599142	-0.138415	0.147086	0.771871	-0.400989	-0.649077	0.774943	-0.118119	0.32158
1.65	0.0839539	0.59613	-0.143866	0.166034	0.77936	-0.4039	-0.627727	0.753922	-0.0816885	0.321017
1.65833	0.0921652	0.593076	-0.145269	0.178736	0.789393	-0.405858	-0.614415	0.743017	-0.0465223	0.317407
1.66667	0.0999446	0.590106	-0.143776	0.18585	0.802221	-0.405968	-0.610554	0.74561	-0.0189261	0.312691
1.675	0.107249	0.587323	-0.141275	0.189381	0.817451	-0.403537	-0.614953	0.761923	-0.000175615	0.309287
1.68333	0.114104	0.584819	-0.139189	0.191132	0.834365	-0.397983	-0.625067	0.789453	0.00608248	0.308717
1.69167	0.120633	0.58266	-0.138406	0.19273	0.85185	-0.388869	-0.637224	0.823565	0.000948893	0.311451
1.7	0.126993	0.580906	-0.138751	0.194786	0.868711	-0.375932	-0.647729	0.857882	-0.0158583	0.316535
1.70833	0.133292	0.579608	-0.139078	0.196656	0.88408	-0.359109	-0.654057	0.886357	-0.0328451	0.321994
1.71667	0.13949	0.578817	-0.137174	0.19585	0.897975	-0.338663	-0.656999	0.905667	-0.0485698	0.325152
1.725	0.14553	0.578575	-0.131652	0.190743	0.910445	-0.314882	-0.658361	0.916398	-0.0637853	0.324476
1.73333	0.151335	0.578945	-0.122155	0.180807	0.921391	-0.28776	-0.65965	0.920505	-0.0783836	0.319798
1.74167	0.156837	0.579974	-0.109189	0.166508	0.930657	-0.257545	-0.661584	0.919285	-0.0909976	0.312042
1.75	0.161994	0.58167	-0.0935439	0.148697	0.938153	-0.224916	-0.664237	0.913841	-0.100795	0.3024
1.75833	0.166825	0.583997	-0.0759123	0.128185	0.944012	-0.190879	-0.667297	0.904829	-0.107637	0.291723
1.76667	0.171408	0.586873	-0.0569249	0.105811	0.948562	-0.156845	-0.670058	0.892316	-0.111845	0.280557
1.775	0.175851	0.59017	-0.0371342	0.082334	0.952337	-0.125065	-0.671789	0.876241	-0.113928	0.269188
1.78333	0.180264	0.593744	-0.0171391	0.0585002	0.955861	-0.0986275	-0.671801	0.856765	-0.114484	0.257861
1.79167	0.184754	0.597472	0.00230437	0.0352131	0.959299	-0.08014	-0.669362	0.834334	-0.114208	0.246987
1.8	0.18941	0.601253	0.020635	0.0131199	0.962576	-0.071199	-0.664147	0.809648	-0.113787	0.236829
1.80833	0.194273	0.605019	0.0376324	-0.00773854	0.965619	-0.0719276	-0.656398	0.783566	-0.1137	0.227413
1.81667	0.199343	0.608725	0.0532444	-0.0277113	0.968473	-0.0812226	-0.64669	0.757116	-0.114069	0.218699
1.825	0.204598	0.61234	0.0675321	-0.047431	0.971438	-0.0969306	-0.635694	0.73121	-0.114764	0.2106
1.83333	0.210003	0.615827	0.0806141	-0.0676814	0.975191	-0.116285	-0.624004	0.706424	-0.115427	0.202994
1.84167	0.215522	0.619141	0.0925811	-0.0893052	0.980839	-0.136429	-0.612107	0.683191	-0.115744	0.195775
1.85	0.221125	0.622215	0.10355	-0.113201	0.989814	-0.15579	-0.600518	0.662026	-0.115892	0.188732
1.85833	0.22678	0.624971	0.113636	-0.140199	1.00339	-0.173669	-0.589748	0.643483	-0.11626	0.181617
1.86667	0.232468	0.627342	0.122703	-0.170455	1.02216	-0.189983	-0.579994	0.628138	-0.11717	0.174472
1.875	0.238189	0.629279	0.130463	-0.203518	1.0459	-0.205143	-0.57115	0.616409	-0.118981	0.167491
1.88333	0.243943	0.630756	0.136764	-0.238886	1.07392	-0.219707	-0.563154	0.608535	-0.122078	0.160746
1.89167	0.249729	0.631781	0.141425	-0.275845	1.10513	-0.234237	-0.555798	0.604613	-0.126738	0.154414
1.9	0.255556	0.632393	0.144256	-0.31348	1.13809	-0.249292	-0.54865	0.60438	-0.132948	0.148733
1.90833	0.261425	0.632656	0.145216	-0.351016	1.17119	-0.265072	-0.541291	0.607286	-0.140421	0.143832
1.91667	0.267351	0.63265	0.144271	-0.387723	1.20301	-0.281698	-0.533231	0.61269	-0.149108	0.139849
1.925	0.273341	0.632441	0.141599	-0.423243	1.23246	-0.299291	-0.524217	0.619907	-0.159034	0.13669
1.93333	0.279385	0.632085	0.137557	-0.457584	1.25868	-0.317398	-0.514303	0.628363	-0.169844	0.134122
1.94167	0.285469	0.631621	0.132437	-0.490748	1.28099	-0.335335	-0.503569	0.637666	-0.181008	0.131986
1.95	0.291579	0.631068	0.126858	-0.523182	1.29892	-0.352593	-0.492578	0.647594	-0.192151	0.12972
1.95833	0.297703	0.63043	0.121556	-0.555463	1.31214	-0.368711	-0.482114	0.658103	-0.203151	0.126603
1.96667	0.303851	0.629704	0.11692	-0.587714	1.32044	-0.38333	-0.472518	0.669106	-0.213994	0.122274
1.975	0.31003	0.628896	0.113096	-0.619801	1.32361	-0.396078	-0.463823	0.680411	-0.224798	0.116671
1.98333	0.31625	0.628014	0.109856	-0.651152	1.32158	-0.406611	-0.45564	0.691826	-0.235712	0.110192
1.99167	0.322525	0.627076	0.106657	-0.680803	1.31439	-0.414722	-0.447207	0.703116	-0.246616	0.103568
2	0.328864	0.626108	0.103017	-0.707889	1.30223	-0.420046	-0.437873	0.714058	-0.257213	0.0974628
2.00833	0.335259	0.625123	0.0985345	-0.731727	1.28535	-0.421966	-0.427197	0.724614	-0.267269	0.0924979
2.01667	0.3417	0.624129	0.0928828	-0.751785	1.26406	-0.419902	-0.414879	0.734845	-0.27653	0.0892215
2.025	0.348179	0.623125	0.0860343	-0.767883	1.23881	-0.413607	-0.400997	0.744923	-0.284784	0.0877808
2.03333	0.354695	0.622102	0.0780214	-0.779931	1.21014	-0.403279	-0.385743	0.755149	-0.292049	0.0882162
2.04167	0.361258	0.621046	0.068708	-0.787703	1.17874	-0.389457	-0.369059	0.765725	-0.298516	0.0907271
2.05	0.367878	0.619937	0.0579829	-0.791077	1.14542	-0.372728	-0.350928	0.776839	-0.304417	0.0954845
2.05833	0.374553	0.61875	0.0459629	-0.790232	1.11104	-0.353741	-0.331651	0.788744	-0.309648	0.102427
2.06667	0.381273	0.617459	0.0330193	-0.785614	1.07635	-0.333473	-0.311858	0.801739	-0.313926	0.111188
2.075	0.388022	0.616038	0.0195379	-0.777694	1.04198	-0.31287	-0.292205	0.816155	-0.317226	0.12138
2.08333	0.394788	0.614467	0.00584517	-0.766905	1.00841	-0.292395	-0.273108	0.832036	-0.319637	0.132687
2.09167	0.401564	0.612726	-0.007576	-0.753838	0.975988	-0.272069	-0.254987	0.849167	-0.321248	0.144555
2.1	0.40834	0.610796	-0.0202291	-0.738998	0.944732	-0.251822	-0.238231	0.867344	-0.322265	0.156358
2.10833	0.415124	0.608668	-0.0319671	-0.722434	0.914479	-0.23146	-0.222654	0.886091	-0.323089	0.16783
2.11667	0.421932	0.60635	-0.0427087	-0.704293	0.885449	-0.208764	-0.20788	0.904703	-0.324234	0.178727
2.125	0.428772	0.603865	-0.0522854	-0.685061	0.858265	-0.179706	-0.193735	0.92263	-0.326003	0.188649
2.13333	0.435596	0.601244	-0.0601122	-0.667055	0.836639	-0.150343	-0.180894	0.939767	-0.328332	0.196927
2.14167	0.442368	0.598522	-0.0664587	-0.652423	0.825105	-0.125869	-0.169208	0.956179	-0.331039	0.203933
2.15	0.449049	0.595789	-0.0719357	-0.642711	0.826948	-0.110034	-0.158169	0.971802	-0.333504	0.210458
2.15833	0.455617	0.593154	-0.0771844	-0.638137	0.841654	-0.102482	-0.147191	0.986455	-0.334773	0.217311
2.16667	0.462022	0.590709	-0.0822485	-0.638348	0.867011	-0.104153	-0.13655	1.0003	-0.333793	0.224681
2.175	0.468287	0.588545	-0.0880654	-0.640621	0.8986	-0.113816	-0.125128	1.01306	-0.329812	0.23348
2.18333	0.474404	0.586741	-0.094395	-0.642794	0.931165	-0.129241	-0.11323	1.02467	-0.322444	0.243327
2.19167	0.4804	0.585366	-0.100746	-0.642559	0.958661	-0.142483	-0.101231	1.03487	-0.311605	0.253369
2.2	0.486259	0.584469	-0.105763	-0.639562	0.978419	-0.1535	-0.0906086	1.04361	-0.297376	0.261838
2.20833	0.492015	0.584085	-0.109279	-0.633428	0.990614	-0.164411	-0.08118	1.05033	-0.280179	0.268326
2.21667	0.497686	0.584242	-0.111532	-0.624235	0.996724	-0.175853	-0.0723149	1.05442	-0.260598	0.273041
2.225	0.503301	0.584977	-0.113121	-0.612114	0.997582	-0.186656	-0.0629506	1.05512	-0.238987	0.276688
2.23333	0.508824	0.586286	-0.113835	-0.598266	0.994031	-0.195792	-0.0533433	1.0523	-0.215608	0.279352
2.24167	0.514254	0.588141	-0.114217	-0.582954	0.987165	-0.202944	-0.0427873	1.04576	-0.190873	0.2819
2.25	0.519574	0.590482	-0.114499	-0.566557	0.977861	-0.208022	-0.0311965	1.03586	-0.165423	0.284859
2.25833	0.524775	0.593215	-0.114739	-0.549368	0.966602	-0.2112	-0.0188199	1.02347	-0.140064	0.288511
2.26667	0.529865	0.596235	-0.114752	-0.531664	0.953485	-0.212965	-0.0062491	1.00963	-0.11609	0.292711
2.275	0.534864	0.599441	-0.114613	-0.51331	0.938495	-0.213807	0.00623211	0.995302	-0.0953828	0.297524
2.28333	0.539791	0.602739	-0.114415	-0.494214	0.921785	-0.214051	0.0183657	0.981198	-0.0798928	0.303
2.29167	0.54468	0.606054	-0.114067	-0.474545	0.903597	-0.213857	0.0297616	0.967722	-0.0712247	0.308851
2.3	0.549555	0.60934	-0.113674	-0.454302	0.884135	-0.213254	0.0403206	0.954814	-0.0702385	0.315023
2.30833	0.554415	0.612572	-0.113343	-0.433595	0.863676	-0.212153	0.0499692	0.942007	-0.0768112	0.321539
2.31667	0.559241	0.615742	-0.11312	-0.412696	0.842641	-0.210381	0.0585526	0.928718	-0.0899521	0.328441
2.325	0.564003	0.618844	-0.113063	-0.391878	0.821496	-0.207881	0.0658393	0.914663	-0.108042	0.335818
2.33333	0.568678	0.621866	-0.112913	-0.371729	0.800695	-0.20475	0.0712164	0.900008	-0.129272	0.343332
2.34167	0.573235	0.624784	-0.112403	-0.352819	0.780668	-0.201053	0.0740386	0.88534	-0.152274	0.350631
2.35	0.577644	0.627561	-0.111235	-0.335725	0.76183	-0.19686	0.0735185	0.871647	-0.175876	0.357362
2.35833	0.581875	0.630105	-0.107932	-0.322492	0.744937	-0.192522	0.0669114	0.861251	-0.198903	0.361703
2.36667	0.585933	0.632361	-0.101413	-0.314525	0.730459	-0.188367	0.0523813	0.855742	-0.220069	0.362193
2.375	0.589829	0.634253	-0.0904397	-0.313461	0.719016	-0.184716	0.0278806	0.856745	-0.238202	0.357175
2.38333	0.593588	0.63572	-0.0742326	-0.320351	0.711122	-0.181832	-0.00776334	0.865082	-0.252466	0.345521
2.39167	0.597251	0.636714	-0.0527106	-0.33539	0.707182	-0.180107	-0.0546411	0.880897	-0.262755	0.326894
2.4	0.600886	0.637232	-0.0274448	-0.356605	0.707	-0.179976	-0.110225	0.902912	-0.269841	0.302848
2.40833	0.604562	0.637302	-0.00107506	-0.380682	0.710081	-0.181714	-0.170452	0.92937	-0.275199	0.276235
2.41667	0.608328	0.637008	0.0231576	-0.403468	0.715514	-0.185226	-0.23023	0.957877	-0.280174	0.250812
2.425	0.612208	0.636419	0.0431944	-0.422252	0.722573	-0.190549	-0.286349	0.986967	-0.285715	0.229033
2.43333	0.616214	0.635628	0.0580899	-0.435573	0.730517	-0.197506	-0.336863	1.01516	-0.292452	0.212092
2.44167	0.620335	0.634704	0.0683274	-0.443729	0.738877	-0.205734	-0.381741	1.04156	-0.300838	0.199571
2.45	0.624551	0.633689	0.0750769	-0.447916	0.747401	-0.214957	-0.422036	1.06567	-0.311012	0.190296
2.45833	0.628839	0.632611	0.079456	-0.449393	0.756041	-0.224888	-0.458808	1.08691	-0.322582	0.183168
2.46667	0.633177	0.631485	0.0824691	-0.449383	0.764905	-0.235208	-0.493132	1.10486	-0.3348	0.177188
2.475	0.637548	0.6303	0.0849981	-0.449006	0.774175	-0.245716	-0.526155	1.11949	-0.347129	0.171446
2.48333	0.641938	0.629039	0.087543	-0.448921	0.784052	-0.256306	-0.558565	1.13078	-0.358993	0.165466
2.49167	0.646359	0.627697	0.0899382	-0.448895	0.794522	-0.266871	-0.590169	1.13862	-0.369708	0.15951
2.5	0.650839	0.626282	0.0914197	-0.447884	0.805341	-0.277355	-0.620024	1.1429	-0.378945	0.154453
2.50833	0.6554	0.624797	0.0913059	-0.444947	0.816305	-0.287854	-0.647325	1.14374	-0.386874	0.151084
2.51667	0.660048	0.623238	0.0892824	-0.439605	0.827263	-0.29861	-0.671836	1.14165	-0.394221	0.149833
2.525	0.664783	0.621617	0.0850329	-0.431377	0.838004	-0.309829	-0.693275	1.13702	-0.401604	0.151172
2.53333	0.669609	0.61996	0.0782793	-0.419853	0.848315	-0.321516	-0.711291	1.13019	-0.408679	0.155501
2.54167	0.674514	0.618285	0.0691174	-0.405145	0.858107	-0.333577	-0.726053	1.12169	-0.41484	0.162753
2.55	0.679472	0.616604	0.0580482	-0.387883	0.867375	-0.345881	-0.7382	1.11202	-0.419716	0.172427
2.55833	0.684475	0.614939	0.0458227	-0.368891	0.876055	-0.358146	-0.748468	1.10147	-0.422573	0.183668
2.56667	0.689542	0.613323	0.032934	-0.348637	0.884007	-0.37005	-0.757135	1.09012	-0.42248	0.195802
2.575	0.694687	0.611771	0.0193936	-0.327102	0.89117	-0.3814	-0.763898	1.07796	-0.418751	0.20868
2.58333	0.699915	0.610273	0.00525107	-0.304403	0.89766	-0.392071	-0.768646	1.06519	-0.411382	0.222123
2.59167	0.705293	0.608843	-0.00852046	-0.281464	0.903396	-0.401829	-0.77215	1.05184	-0.401036	0.235006
2.6	0.710845	0.607477	-0.0219452	-0.25825	0.908392	-0.410609	-0.774187	1.03787	-0.388433	0.247305
2.60833	0.716597	0.606175	-0.0350274	-0.234718	0.912642	-0.418401	-0.774482	1.02317	-0.374086	0.258975
2.61667	0.722546	0.60493	-0.0483069	-0.210292	0.916166	-0.425185	-0.772226	1.00753	-0.358708	0.270537
2.625	0.728693	0.603744	-0.0620291	-0.184663	0.91893	-0.430872	-0.766847	0.990594	-0.342867	0.28211
2.63333	0.735053	0.602602	-0.0756421	-0.158455	0.921052	-0.435484	-0.758611	0.97196	-0.326613	0.29332
2.64167	0.741574	0.601472	-0.0898745	-0.131065	0.922759	-0.439004	-0.746485	0.951219	-0.310026	0.304852
2.65	0.74827	0.600339	-0.104703	-0.102523	0.924137	-0.441338	-0.730107	0.927909	-0.293073	0.316589
2.65833	0.755174	0.599198	-0.119468	-0.0734868	0.925194	-0.442528	-0.709749	0.901455	-0.275488	0.327638
2.66667	0.762346	0.598057	-0.132846	-0.045372	0.926019	-0.442576	-0.686441	0.871289	-0.256931	0.336536
2.675	0.769816	0.596915	-0.14393	-0.0192517	0.926799	-0.441447	-0.661235	0.83799	-0.236913	0.342109
2.68333	0.777552	0.595761	-0.151575	0.00331676	0.927962	-0.43915	-0.636189	0.803053	-0.207159	0.343215
2.69167	0.785452	0.594576	-0.155472	0.0214478	0.930157	-0.435626	-0.61333	0.769499	-0.163182	0.339494
2.7	0.793397	0.59337	-0.154529	0.0332386	0.934331	-0.430643	-0.596881	0.742528	-0.113288	0.330468
2.70833	0.801246	0.592143	-0.150674	0.0403603	0.940894	-0.423982	-0.587943	0.727842	-0.0667601	0.318735
2.71667	0.808909	0.590938	-0.145322	0.0441794	0.949625	-0.415214	-0.58706	0.728605	-0.0303426	0.306261
2.725	0.816381	0.589796	-0.140769	0.0475741	0.959227	-0.403886	-0.591963	0.744547	-0.00788553	0.295642
2.73333	0.823663	0.588765	-0.138537	0.0524547	0.969109	-0.389821	-0.599219	0.771247	-0.00191735	0.288594
2.74167	0.830867	0.587887	-0.139227	0.0600275	0.978385	-0.372978	-0.605399	0.803349	-0.0134268	0.285643
2.75	0.83801	0.587202	-0.142038	0.0695764	0.986833	-0.353622	-0.608167	0.834423	-0.0354001	0.285765
2.75833	0.845112	0.586713	-0.145562	0.0796783	0.994293	-0.332132	-0.60667	0.859834	-0.0557986	0.287124
2.76667	0.852105	0.586443	-0.147161	0.0870649	1.00146	-0.30876	-0.602923	0.877756	-0.0740753	0.28676
2.775	0.858961	0.586418	-0.14582	0.0905287	1.00862	-0.283495	-0.59843	0.889206	-0.0918146	0.283526
2.78333	0.865613	0.586681	-0.140723	0.088921	1.01626	-0.256414	-0.594821	0.895503	-0.109204	0.276702
2.79167	0.872006	0.587293	-0.132486	0.0829019	1.02375	-0.227397	-0.592426	0.898084	-0.125397	0.267091
2.8	0.878086	0.588298	-0.12138	0.0726264	1.03106	-0.196698	-0.591513	0.89738	-0.139471	0.255105
2.80833	0.88385	0.589701	-0.108012	0.0587511	1.03822	-0.164888	-0.592007	0.894115	-0.151091	0.241627
2.81667	0.889308	0.591476	-0.0934368	0.0425009	1.04529	-0.13292	-0.592884	0.888424	-0.160219	0.228032
2.825	0.894524	0.593556	-0.0785307	0.0251217	1.0523	-0.1022	-0.59324	0.880481	-0.167068	0.215109
2.83333	0.899571	0.595858	-0.0639799	0.00768545	1.05922	-0.0745417	-0.59233	0.870368	-0.172128	0.203325
2.84167	0.904533	0.598304	-0.0502038	-0.0090319	1.06587	-0.0519573	-0.589654	0.85817	-0.175857	0.192791
2.85	0.909479	0.600816	-0.0371544	-0.0248948	1.07208	-0.0363741	-0.58541	0.844265	-0.17861	0.183167
2.85833	0.914465	0.603346	-0.0249206	-0.0395692	1.07728	-0.0290668	-0.5797	0.82912	-0.180753	0.174242
2.86667	0.919524	0.605873	-0.0136163	-0.0527599	1.08071	-0.0302347	-0.572649	0.813201	-0.182527	0.165856
2.875	0.924681	0.608393	-0.00285414	-0.0648655	1.0818	-0.0389475	-0.564843	0.796846	-0.183977	0.157382
2.88333	0.929915	0.610916	0.00714624	-0.0758406	1.08019	-0.0532469	-0.556103	0.780175	-0.185051	0.149152
2.89167	0.935206	0.613431	0.016496	-0.0862008	1.07606	-0.0704166	-0.546649	0.763394	-0.185857	0.141116
2.9	0.940535	0.615925	0.0252879	-0.0964956	1.06996	-0.0876255	-0.536602	0.746576	-0.186577	0.133202
2.90833	0.945893	0.618385	0.0336934	-0.107457	1.0628	-0.102795	-0.526105	0.729669	-0.187255	0.125212
2.91667	0.951271	0.620781	0.0419045	-0.119886	1.05576	-0.114787	-0.515329	0.712637	-0.187867	0.116971
2.925	0.95666	0.623075	0.0500808	-0.134451	1.04999	-0.123281	-0.504494	0.695558	-0.188456	0.108328
2.93333	0.962074	0.62523	0.0582261	-0.151447	1.04636	-0.128729	-0.4938	0.678823	-0.189204	0.0991684
2.94167	0.967531	0.627213	0.066035	-0.170675	1.04552	-0.132213	-0.483176	0.662949	-0.190305	0.0897416
2.95	0.973023	0.628993	0.0731283	-0.19186	1.04802	-0.135085	-0.472474	0.648313	-0.191741	0.0805342
2.95833	0.978528	0.630543	0.0792742	-0.214828	1.05421	-0.138431	-0.461788	0.635366	-0.193442	0.0718997
2.96667	0.984034	0.631849	0.0842845	-0.23924	1.06402	-0.143001	-0.451221	0.624576	-0.195465	0.0641055
2.975	0.98955	0.632918	0.0880529	-0.264707	1.07715	-0.149519	-0.440728	0.616107	-0.19797	0.0572624
2.98333	0.995087	0.63377	0.0904845	-0.290788	1.09313	-0.158317	-0.430026	0.609748	-0.201081	0.0514591
2.99167	1.00063	0.634431	0.0915526	-0.317146	1.11145	-0.169189	-0.418858	0.605132	-0.204788	0.046747
3	1.00617	0.63493	0.0913583	-0.343613	1.13149	-0.181831	-0.407123	0.601948	-0.209151	0.0429953
3.00833	1.01173	0.635302	0.0898345	-0.36977	1.15248	-0.195953	-0.39446	0.599856	-0.2143	0.0402185
3.01667	1.0173	0.635574	0.0870238	-0.395437	1.17374	-0.211125	-0.380648	0.598423	-0.220238	0.0383915
3.025	1.02286	0.635753	0.0833498	-0.420931	1.19464	-0.226931	-0.366234	0.597669	-0.226911	0.0372044
3.03333	1.02841	0.635853	0.0792858	-0.446492	1.21433	-0.243057	-0.351746	0.597486	-0.233995	0.0363423
3.04167	1.03394	0.635886	0.0752077	-0.472259	1.23208	-0.259206	-0.337546	0.597747	-0.241162	0.0354794
3.05	1.03949	0.635871	0.0714545	-0.498351	1.24734	-0.274923	-0.32381	0.598127	-0.248254	0.0342113
3.05833	1.045	0.635786	0.0679773	-0.524611	1.25991	-0.289663	-0.310607	0.598772	-0.255212	0.0326623
3.06667	1.05049	0.635635	0.064762	-0.550819	1.26924	-0.302774	-0.297911	0.599682	-0.261682	0.0310033
3.075	1.05595	0.635427	0.0613224	-0.576158	1.27505	-0.314392	-0.285161	0.600861	-0.267493	0.0297785
3.08333	1.06138	0.635174	0.057439	-0.600214	1.27717	-0.32455	-0.271985	0.602098	-0.272633	0.0292271
3.09167	1.06675	0.634858	0.0533724	-0.623229	1.27577	-0.333232	-0.258872	0.60372	-0.277272	0.0290441
3.1	1.07209	0.634482	0.0495174	-0.64545	1.2709	-0.34074	-0.246288	0.60581	-0.281481	0.0288531
3.10833	1.07739	0.634048	0.0459804	-0.666837	1.26288	-0.347598	-0.234256	0.608216	-0.285294	0.0285274
3.11667	1.08269	0.633568	0.04307	-0.687664	1.25207	-0.35395	-0.222962	0.61069	-0.288912	0.0277984
3.125	1.08792	0.633021	0.0406745	-0.707984	1.23923	-0.359107	-0.212486	0.61352	-0.292709	0.0267893
3.13333	1.09316	0.632407	0.0380617	-0.726874	1.22462	-0.362681	-0.201857	0.616626	-0.296749	0.0261857
3.14167	1.09842	0.631744	0.0349796	-0.743938	1.2085	-0.364389	-0.190802	0.620029	-0.300804	0.0262349
3.15	1.10373	0.631031	0.0309072	-0.75859	1.19144	-0.363842	-0.178758	0.623763	-0.304904	0.0277468
3.15833	1.10909	0.630252	0.0257253	-0.770713	1.17389	-0.360458	-0.165668	0.627996	-0.309089	0.0310101
3.16667	1.11452	0.629391	0.0194763	-0.78033	1.15605	-0.354285	-0.151534	0.632771	-0.313342	0.0359269
3.175	1.12003	0.628438	0.0124509	-0.787803	1.13842	-0.34512	-0.136676	0.638062	-0.317516	0.0420201
3.18333	1.12563	0.627389	0.00462575	-0.792993	1.12111	-0.333417	-0.120895	0.643506	-0.32147	0.0492622
3.19167	1.1313	0.626253	-0.00384783	-0.795809	1.1038	-0.320102	-0.10427	0.648866	-0.325189	0.0576406
3.2	1.13707	0.625039	-0.0134414	-0.7954	1.08611	-0.306228	-0.0860678	0.654044	-0.328734	0.0674485
3.20833	1.14295	0.623751	-0.0237079	-0.791848	1.06737	-0.292307	-0.066792	0.659293	-0.332014	0.0779727
3.21667	1.14895	0.622395	-0.0342491	-0.785235	1.04715	-0.27776	-0.0468893	0.664615	-0.334946	0.0888131
3.225	1.1551	0.620972	-0.0450506	-0.775034	1.02478	-0.262725	-0.026237	0.669791	-0.337575	0.100002
3.23333	1.1614	0.61947	-0.0559792	-0.760948	0.99948	-0.246913	-0.00496509	0.674871	-0.340052	0.111358
3.24167	1.16787	0.617871	-0.0668365	-0.742879	0.970815	-0.229333	0.0166023	0.680059	-0.342445	0.122555
3.25	1.17452	0.616167	-0.077693	-0.720537	0.938905	-0.209279	0.0385354	0.685298	-0.344722	0.133509
3.25833	1.18139	0.61435	-0.0891285	-0.693147	0.90393	-0.187862	0.061735	0.690049	-0.34702	0.144793
3.26667	1.18848	0.612421	-0.101096	-0.661218	0.866966	-0.164179	0.0863689	0.69398	-0.349305	0.156341
3.275	1.19576	0.610378	-0.112385	-0.627459	0.830191	-0.133142	0.110793	0.69772	-0.351103	0.166856
3.28333	1.20312	0.608216	-0.121654	-0.59706	0.800581	-0.104677	0.13305	0.702031	-0.352071	0.175097
3.29167	1.21048	0.60602	-0.128927	-0.573417	0.784258	-0.0825984	0.1526	0.707165	-0.351721	0.181434
3.3	1.21775	0.603867	-0.134368	-0.558755	0.783825	-0.0705961	0.168804	0.714088	-0.34976	0.1864
3.30833	1.22484	0.601837	-0.138529	-0.552762	0.797671	-0.0666543	0.181449	0.723673	-0.345544	0.190891
3.31667	1.23172	0.599975	-0.142015	-0.553681	0.822544	-0.0720897	0.19082	0.736361	-0.338486	0.195737
3.325	1.23842	0.598298	-0.145698	-0.557761	0.853148	-0.08445	0.197686	0.752348	-0.328186	0.2018
3.33333	1.245	0.596813	-0.149922	-0.561235	0.883481	-0.103738	0.20299	0.770789	-0.314562	0.209004
3.34167	1.2515	0.595566	-0.153665	-0.561762	0.907475	-0.119199	0.205964	0.791031	-0.297202	0.215809
3.35	1.25792	0.594554	-0.155147	-0.56032	0.924246	-0.133721	0.205158	0.812373	-0.275991	0.21986
3.35833	1.2643	0.593864	-0.153405	-0.557992	0.935457	-0.148997	0.200163	0.833385	-0.250436	0.219834
3.36667	1.27062	0.593587	-0.148619	-0.55534	0.942442	-0.164989	0.191474	0.853208	-0.220847	0.215903
3.375	1.27684	0.593784	-0.140587	-0.553556	0.945851	-0.180265	0.178705	0.871824	-0.188073	0.208046
3.38333	1.28293	0.594501	-0.129367	-0.55353	0.946731	-0.193553	0.161967	0.888926	-0.152642	0.196653
3.39167	1.28883	0.59572	-0.115801	-0.554942	0.945145	-0.202433	0.141933	0.904945	-0.115508	0.182993
3.4	1.29455	0.597373	-0.100843	-0.556958	0.941464	-0.208658	0.119656	0.920168	-0.0790559	0.168385
3.40833	1.30007	0.599364	-0.085191	-0.558787	0.935592	-0.212445	0.0957903	0.935039	-0.0461506	0.153658
3.41667	1.30541	0.601573	-0.0694115	-0.559905	0.927566	-0.215651	0.0708657	0.949799	-0.0190103	0.139428
3.425	1.31059	0.603923	-0.054173	-0.559472	0.916993	-0.217304	0.0458709	0.963836	-0.000562735	0.126329
3.43333	1.31569	0.60638	-0.0406175	-0.556186	0.903959	-0.219161	0.0225523	0.975936	0.0083108	0.115505
3.44167	1.32075	0.608896	-0.0296691	-0.549132	0.888618	-0.221027	0.00214406	0.985132	0.00724308	0.107768
3.45	1.3258	0.611466	-0.0215121	-0.538519	0.872218	-0.223186	-0.0151069	0.990508	-0.00246053	0.103262
3.45833	1.33085	0.61413	-0.016965	-0.523529	0.854456	-0.223466	-0.0282113	0.991145	-0.0180497	0.102835
3.46667	1.33585	0.616864	-0.0161327	-0.504522	0.836103	-0.222679	-0.0371039	0.986952	-0.0372878	0.106742
3.475	1.34077	0.61963	-0.0181425	-0.482872	0.818146	-0.220114	-0.0431456	0.978622	-0.0584189	0.114084
3.48333	1.34554	0.622345	-0.0215361	-0.460565	0.800768	-0.216967	-0.0486843	0.967555	-0.079209	0.123246
3.49167	1.3501	0.624942	-0.025454	-0.438856	0.784473	-0.213351	-0.0553189	0.955204	-0.0999336	0.133326
3.5	1.35441	0.627368	-0.0292449	-0.418671	0.769532	-0.209957	-0.0643735	0.943283	-0.120817	0.143692
3.50833	1.3585	0.629573	-0.0317034	-0.401481	0.756766	-0.206661	-0.077809	0.933577	-0.140361	0.152797
3.51667	1.36238	0.631506	-0.0316704	-0.388532	0.745709	-0.203915	-0.0973539	0.92741	-0.158416	0.1592
