# Supplementary material for: Optimal Control Based Stiffness Identification of an Ankle-Foot Orthosis Using a Predictive Walking Model
Source: Front Comput Neurosci. 2017 Apr 13;11:23. doi: 10.3389/fncom.2017.00023 (PMC5390028; doi:10.3389/fncom.2017.00023)
Supplement: Supplementary file 1 [file DataSheet1.ZIP › PathWalker/InvKinDyn/results/barefeet_3053175.fit]

frame	steps	SACR	LASI	RKNE	RTHI	RANK	RTIB	RHEE	RTOE	RANK	LKNE	LTHI	LANK	LTIB	LANK	LHEE	LTOE	CLAV	C7
0	47	0.00627738	0.0317863	0.0129015	0.0400561	0.0123947	0.0124773	0.0246197	0.0132371	0.0123947	0.00442937	0.0132466	0.00578094	0.00535765	0.00578094	0.0072714	0.00489751	0.0234432	0.0126445
1	34	0.00658096	0.0313129	0.0121096	0.0393832	0.0123344	0.0124006	0.0240423	0.0129259	0.0123344	0.00456078	0.0123101	0.00573709	0.00196964	0.00573709	0.00656468	0.00444992	0.0230165	0.0124591
2	34	0.00712497	0.030964	0.011233	0.0386742	0.0121434	0.0122608	0.0234565	0.0126075	0.0121434	0.00495547	0.0114492	0.00563599	0.00185274	0.00563599	0.00614222	0.00393911	0.0225587	0.0122785
3	33	0.00785208	0.030778	0.0103174	0.0379632	0.0118759	0.0120536	0.0228408	0.0122702	0.0118759	0.00546383	0.0108393	0.00545106	0.00564755	0.00545106	0.00619175	0.00357497	0.0221089	0.0121256
4	33	0.00865134	0.0307702	0.00939276	0.0372195	0.0115221	0.0117842	0.0222156	0.0119241	0.0115221	0.00593003	0.0106121	0.00516571	0.0091356	0.00516571	0.00666904	0.00359978	0.0216906	0.0120069
5	32	0.00943428	0.0308935	0.00849081	0.0364256	0.0111743	0.0115315	0.021564	0.0115592	0.0111743	0.00625378	0.0107956	0.00478418	0.0120544	0.00478418	0.00739472	0.00405129	0.0213194	0.0119288
6	32	0.010135	0.0310544	0.00761952	0.0356202	0.0108214	0.0113555	0.020898	0.0111858	0.0108214	0.00647583	0.0111973	0.00444675	0.0142359	0.00444675	0.00817726	0.0046628	0.0209919	0.0119034
7	31	0.0106748	0.031154	0.00683265	0.0349492	0.0105144	0.0113164	0.0201976	0.0107976	0.0105144	0.00688581	0.0113791	0.00414376	0.0157061	0.00414376	0.00840918	0.0049755	0.0207621	0.0119117
8	30	0.0110083	0.0311192	0.00605801	0.0344548	0.0101225	0.0113284	0.0195181	0.0104206	0.0101225	0.00781795	0.0109157	0.00419822	0.0166939	0.00419822	0.00810865	0.00503174	0.0206247	0.0119501
9	24	0.0111526	0.0308929	0.00534498	0.0341452	0.00982456	0.0114143	0.0189193	0.0100835	0.00982456	0.00912408	0.00991068	0.00448096	0.0168272	0.00448096	0.00743763	0.00475007	0.0205344	0.012045
10	29	0.0111513	0.030412	0.00471942	0.0339395	0.0095279	0.0115219	0.0184244	0.00979828	0.0095279	0.0106133	0.00874994	0.0048772	0.0158635	0.0048772	0.00668872	0.00434856	0.0204308	0.0122318
11	30	0.0110626	0.0296858	0.00423554	0.0337413	0.00925646	0.0116179	0.0180891	0.00959596	0.00925646	0.0119802	0.00790972	0.00504126	0.0140196	0.00504126	0.00568313	0.00383924	0.0202869	0.0125198
12	29	0.0110576	0.0288858	0.00390174	0.033407	0.00899536	0.0117309	0.0179172	0.00948181	0.00899536	0.0128213	0.00769251	0.00508932	0.0122128	0.00508932	0.0051835	0.0036245	0.020129	0.0128681
13	28	0.0112113	0.0281088	0.00376796	0.032831	0.00882622	0.0119466	0.0178871	0.00944589	0.00882622	0.0129208	0.00814346	0.00486777	0.0111299	0.00486777	0.0050834	0.00368132	0.0199598	0.01326
14	26	0.0115897	0.0273972	0.00388349	0.0319969	0.00883251	0.0123725	0.0179576	0.00946473	0.00883251	0.0122395	0.00921207	0.00456157	0.0113445	0.00456157	0.00561732	0.0041152	0.0197651	0.0136472
15	22	0.0120887	0.0267028	0.00419419	0.0309572	0.00883502	0.0129498	0.018146	0.009552	0.00883502	0.0111015	0.0106725	0.00407077	0.0129687	0.00407077	0.00606017	0.0045507	0.0195567	0.0140081
16	23	0.0126315	0.0260352	0.00462192	0.0298185	0.00875583	0.0135837	0.0184738	0.00971835	0.00875583	0.0100952	0.0120721	0.00382756	0.0159431	0.00382756	0.00632996	0.00504108	0.0194002	0.0143053
17	27	0.0130987	0.0254378	0.00508591	0.0286995	0.00863489	0.014192	0.0189536	0.00996849	0.00863489	0.00951691	0.0130996	0.00386726	0.0192713	0.00386726	0.00633486	0.00531251	0.0193403	0.014555
18	29	0.0134043	0.0249363	0.00556307	0.0277075	0.0085799	0.0148026	0.0195487	0.0102831	0.0085799	0.0093193	0.0136774	0.00411136	0.0217554	0.00411136	0.00630743	0.00534232	0.0193922	0.0147995
19	30	0.0134155	0.0244704	0.00609187	0.0269035	0.00849898	0.0154133	0.0202464	0.0106709	0.00849898	0.00938774	0.0138517	0.00423985	0.0225073	0.00423985	0.005803	0.00506988	0.0195119	0.0151054
20	30	0.0131742	0.0240727	0.00673012	0.0263203	0.00837656	0.0160462	0.0210094	0.0111277	0.00837656	0.0093047	0.0138695	0.00423744	0.0214976	0.00423744	0.00525902	0.00461775	0.0196713	0.0155077
21	30	0.0127593	0.0237772	0.00747868	0.02597	0.0082259	0.0167126	0.0217597	0.0116305	0.0082259	0.00886739	0.0139498	0.00412818	0.0191024	0.00412818	0.00479317	0.00404828	0.0198447	0.0160491
22	30	0.0122549	0.0235966	0.00830883	0.0258649	0.00823504	0.0174467	0.022285	0.0120472	0.00823504	0.00804033	0.0142275	0.00397682	0.0159603	0.00397682	0.00448315	0.003474	0.0199944	0.0167225
23	30	0.0117293	0.023518	0.00916512	0.025947	0.00831945	0.0181561	0.022652	0.0123977	0.00831945	0.00697162	0.0147031	0.00381957	0.0127253	0.00381957	0.00434148	0.00299324	0.0200737	0.017473
24	30	0.0113023	0.0235379	0.010017	0.0261612	0.00855748	0.0187788	0.0228182	0.0126334	0.00855748	0.00591765	0.0153034	0.00367975	0.00988795	0.00367975	0.00431793	0.00265621	0.0200414	0.0182233
25	30	0.01106	0.0236481	0.0107488	0.0264035	0.0088761	0.0191242	0.0228756	0.012791	0.0088761	0.00508712	0.0158924	0.00356976	0.00779389	0.00356976	0.00434348	0.00246239	0.0198961	0.0189114
26	30	0.0110141	0.0238296	0.0112308	0.0265525	0.00919777	0.0190998	0.0227868	0.0128369	0.00919777	0.00452825	0.0163435	0.0034809	0.00664152	0.0034809	0.00436629	0.00237302	0.0197033	0.0194832
27	30	0.0111318	0.0240295	0.0113964	0.0264847	0.00948168	0.0187964	0.0226619	0.0128503	0.00948168	0.00415356	0.0166075	0.00339136	0.00640267	0.00339136	0.00439592	0.00235431	0.019514	0.0198846
28	30	0.0113566	0.0241781	0.0112441	0.0261226	0.00953896	0.0183921	0.0225461	0.0128321	0.00953896	0.00388996	0.0167169	0.00326376	0.00684706	0.00326376	0.00447061	0.0023842	0.0193483	0.0201011
29	30	0.0116317	0.0242212	0.0108235	0.0254781	0.00940604	0.0182168	0.0224806	0.0128361	0.00940604	0.00376481	0.0167757	0.00307585	0.00765878	0.00307585	0.0046282	0.00246138	0.0192341	0.0201558
30	30	0.011851	0.0240996	0.0102181	0.0245346	0.00910522	0.0183249	0.0223824	0.0127806	0.00910522	0.00381545	0.0168748	0.00285754	0.00855425	0.00285754	0.00489716	0.00260125	0.0191959	0.0200697
31	30	0.0119418	0.0237942	0.009574	0.0233403	0.00876799	0.0186691	0.0222784	0.0126757	0.00876799	0.00400632	0.0170495	0.00265677	0.00932167	0.00265677	0.00521991	0.00278009	0.0192481	0.0198343
32	29	0.0119106	0.0233541	0.00901478	0.0219801	0.00854003	0.0191347	0.0221376	0.01252	0.00854003	0.00425758	0.017312	0.00250343	0.00986306	0.00250343	0.00549968	0.00295072	0.0193725	0.0194419
33	28	0.0117973	0.0228373	0.00857302	0.0205504	0.00856679	0.0195345	0.022006	0.0123561	0.00856679	0.00449286	0.0176352	0.00240993	0.0101843	0.00240993	0.00567177	0.00307593	0.0195358	0.0189171
34	27	0.0116178	0.0222504	0.00819029	0.0191409	0.00878965	0.0197724	0.0219099	0.0121818	0.00878965	0.00470015	0.0179583	0.00236685	0.0103677	0.00236685	0.00571763	0.00313561	0.0197016	0.0183008
35	25	0.0113779	0.0216039	0.00774893	0.0178809	0.00918412	0.0199318	0.0218692	0.0120283	0.00918412	0.00491195	0.0182464	0.00236427	0.0105412	0.00236427	0.00567749	0.00314594	0.0198415	0.0176043
36	23	0.011078	0.0209065	0.00718698	0.0168779	0.00959796	0.0200187	0.0219295	0.0119286	0.00959796	0.00516362	0.0184982	0.00239228	0.0108159	0.00239228	0.00560659	0.0031405	0.0199363	0.0168342
37	21	0.0107124	0.0201452	0.00646529	0.0162474	0.00994032	0.0200685	0.0220851	0.011904	0.00994032	0.00548095	0.0187399	0.0024329	0.0112349	0.0024329	0.00554529	0.00315009	0.0199656	0.016016
38	20	0.0102387	0.0193079	0.00564256	0.0160197	0.0101116	0.0200394	0.0223725	0.0119786	0.0101116	0.00587674	0.0190274	0.0024904	0.0117993	0.0024904	0.0055515	0.00321204	0.019931	0.0151632
39	20	0.00965979	0.0184357	0.00478173	0.0161827	0.0100652	0.0200888	0.0227616	0.0121377	0.0100652	0.00632496	0.0193987	0.0025855	0.0124697	0.0025855	0.00563001	0.0033289	0.019824	0.0142945
40	18	0.00901766	0.0176203	0.00393338	0.016635	0.0098356	0.0204737	0.0232098	0.0123669	0.0098356	0.00679583	0.0198675	0.00272829	0.0131832	0.00272829	0.00572265	0.00347525	0.0196706	0.0133798
41	19	0.00837575	0.0169588	0.00317541	0.017226	0.00950919	0.0212797	0.0236949	0.012659	0.00950919	0.00727192	0.0204241	0.00290401	0.0138755	0.00290401	0.00578946	0.00363786	0.0195112	0.0123966
42	22	0.00784038	0.0165127	0.00263953	0.0178242	0.00916496	0.0223325	0.0241927	0.0129925	0.00916496	0.00773305	0.0210167	0.00309073	0.0145046	0.00309073	0.00581866	0.0038102	0.0193673	0.0113502
43	23	0.00750592	0.0163578	0.00248025	0.0183337	0.00885497	0.0232905	0.0246477	0.0133199	0.00885497	0.00815121	0.0215786	0.00326477	0.015053	0.00326477	0.00581221	0.0039857	0.0192542	0.0102557
44	23	0.00743953	0.0165851	0.00271782	0.018693	0.00861377	0.0238436	0.0250237	0.0135997	0.00861377	0.00850921	0.0220195	0.00339341	0.0155076	0.00339341	0.00577959	0.00415823	0.0192091	0.00910695
45	24	0.0077107	0.0172244	0.00320134	0.0188981	0.00845409	0.023894	0.0253521	0.0138291	0.00845409	0.00879379	0.0222301	0.00343678	0.0158677	0.00343678	0.00572765	0.00432227	0.0192263	0.00791356
46	24	0.0083422	0.0182858	0.0037802	0.0190324	0.00834685	0.0235936	0.0256819	0.0140133	0.00834685	0.00899286	0.02213	0.00337464	0.016144	0.00337464	0.00565423	0.00446721	0.0193049	0.0066957
47	24	0.00930747	0.0197842	0.0043861	0.0192554	0.00824528	0.0232645	0.0260652	0.0141703	0.00824528	0.00911072	0.0216776	0.00321238	0.0163308	0.00321238	0.00554321	0.0045764	0.0194691	0.00552132
48	24	0.0105364	0.0217287	0.00502489	0.0197489	0.00812241	0.0232497	0.0265801	0.0143666	0.00812241	0.00914949	0.0208756	0.00297762	0.016398	0.00297762	0.0053923	0.00463705	0.0197417	0.00442692
49	25	0.0119115	0.0240932	0.00571204	0.020642	0.0079938	0.0237069	0.027288	0.0146712	0.0079938	0.00909838	0.0197774	0.00270961	0.0163126	0.00270961	0.00522038	0.00464242	0.0201293	0.0034215
50	26	0.0133304	0.0267592	0.00642905	0.02197	0.00788557	0.0245084	0.0281811	0.0151248	0.00788557	0.0089429	0.0184702	0.00245237	0.0160756	0.00245237	0.00504227	0.00460349	0.0206211	0.00253248
51	26	0.0146402	0.0295192	0.00698852	0.0235233	0.00778565	0.0251631	0.0286959	0.0154322	0.00778565	0.00868467	0.0171021	0.00226946	0.0157138	0.00226946	0.00485189	0.00452042	0.0211778	0.0018195
52	27	0.0157494	0.0322335	0.00763807	0.0249252	0.00759886	0.0251263	0.028651	0.0154914	0.00759886	0.00832639	0.0158167	0.00222188	0.015215	0.00222188	0.0046107	0.00434218	0.0217555	0.00132252
53	27	0.0164893	0.0347759	0.00867113	0.0261816	0.00737635	0.0245043	0.0282713	0.0153691	0.00737635	0.00794533	0.0147024	0.00226569	0.0146251	0.00226569	0.00434339	0.00411492	0.0222366	0.00113228
54	27	0.0168042	0.0371035	0.01011	0.0273405	0.00696213	0.0233723	0.0277853	0.015182	0.00696213	0.00758496	0.0137873	0.00243489	0.0140322	0.00243489	0.00402031	0.00384055	0.0225276	0.00125986
55	25	0.0167503	0.0392694	0.0115196	0.0285928	0.00659314	0.0223259	0.0273821	0.0150095	0.00659314	0.00731012	0.0129981	0.00272117	0.0134935	0.00272117	0.00363697	0.0035325	0.0225826	0.00166985
56	25	0.0165153	0.0413967	0.0125589	0.0301043	0.00633285	0.0217296	0.0272291	0.0149756	0.00633285	0.00713173	0.0122711	0.00311725	0.0130035	0.00311725	0.00318602	0.00315232	0.0224351	0.00226363
57	28	0.0162948	0.0436418	0.0130317	0.032121	0.00635006	0.0219141	0.0274117	0.0151322	0.00635006	0.00699618	0.0115729	0.00359982	0.0125228	0.00359982	0.00268952	0.00265312	0.0221465	0.00294785
58	30	0.0162125	0.0460487	0.013034	0.0344625	0.00659806	0.0229023	0.0279652	0.0155372	0.00659806	0.00679316	0.0110014	0.00410705	0.0119588	0.00410705	0.00218108	0.00196154	0.0218222	0.00363016
59	31	0.0162854	0.0485366	0.0126502	0.0369947	0.00712367	0.0247048	0.028438	0.0159177	0.00712367	0.00647328	0.010711	0.00462398	0.011229	0.00462398	0.00186218	0.00104547	0.0214902	0.00428796
60	36	0.0165551	0.0509729	0.0123147	0.0392104	0.0076837	0.0269648	0.0284139	0.0161401	0.0076837	0.00598963	0.0109088	0.0051362	0.0102724	0.0051362	0.0022853	0.000295382	0.0211808	0.00487975
61	43	0.0169272	0.0532354	0.0124548	0.0409937	0.00829208	0.0294799	0.0280795	0.0161942	0.00829208	0.00549183	0.0116367	0.00572348	0.00924953	0.00572348	0.00376834	0.00163412	0.0208858	0.00545017
62	50	0.017198	0.0551844	0.0133366	0.0423594	0.00870062	0.0313864	0.0276597	0.016175	0.00870062	0.00526591	0.0127978	0.00638351	0.00867491	0.00638351	0.00613688	0.00308625	0.0205894	0.00606032
63	57	0.0172417	0.0567638	0.0147984	0.0435759	0.00895606	0.0321924	0.0274106	0.0161913	0.00895606	0.00561723	0.0142505	0.00710547	0.00933326	0.00710547	0.00921318	0.00445142	0.0202582	0.00674753
64	63	0.0170053	0.057939	0.0164979	0.044909	0.00914711	0.0318178	0.0274837	0.0163061	0.00914711	0.00659686	0.0158749	0.00786033	0.0116105	0.00786033	0.0127631	0.00563507	0.0198614	0.00751904
65	70	0.0165516	0.0587517	0.0181231	0.0467327	0.00935682	0.0305243	0.0279375	0.0165627	0.00935682	0.00796362	0.0176052	0.00858644	0.0150761	0.00858644	0.0164819	0.00660808	0.0193961	0.00834692
66	78	0.0159837	0.059208	0.0195415	0.0490077	0.00960952	0.0288019	0.0287072	0.0169594	0.00960952	0.00947559	0.0193848	0.00923098	0.0190551	0.00923098	0.0199913	0.00741089	0.0189122	0.00914217
67	86	0.0154631	0.0593189	0.0207112	0.0515888	0.00990879	0.0271345	0.0296395	0.0174373	0.00990879	0.0109938	0.0211584	0.00976465	0.0229821	0.00976465	0.022907	0.00812383	0.0184582	0.00979326
68	92	0.0151677	0.0590922	0.0216927	0.0541884	0.0102416	0.0258719	0.0305379	0.0179096	0.0102416	0.0124483	0.0228337	0.010166	0.0263633	0.010166	0.0249662	0.00878823	0.0181041	0.0101847
69	96	0.0152123	0.0585766	0.022566	0.056505	0.0105788	0.0251917	0.0312781	0.0183244	0.0105788	0.0137994	0.0243187	0.0104175	0.0287299	0.0104175	0.0261222	0.00936706	0.0179597	0.0102287
70	95	0.015596	0.0578606	0.0233513	0.0583479	0.010896	0.0251017	0.0318193	0.0186658	0.010896	0.0150243	0.0255703	0.0105177	0.0297305	0.0105177	0.0265265	0.00978145	0.0181001	0.00990955
71	91	0.0162118	0.0570354	0.0239939	0.059649	0.0111767	0.025482	0.0321517	0.018929	0.0111767	0.0160757	0.026558	0.0104961	0.0292851	0.0104961	0.0263982	0.00995086	0.0185271	0.009293
72	85	0.0168934	0.0561435	0.0243908	0.0604366	0.0113932	0.0261382	0.0323007	0.0191193	0.0113932	0.0168618	0.0272216	0.0104007	0.0276571	0.0104007	0.0259083	0.00982376	0.0191761	0.00851426
73	79	0.0174773	0.0551749	0.024467	0.0607961	0.0115395	0.0268423	0.032311	0.0192424	0.0115395	0.0172749	0.0274889	0.0102591	0.0253645	0.0102591	0.0251349	0.00942171	0.0199273	0.00772386
74	71	0.0178331	0.0540938	0.0242007	0.0608591	0.0116207	0.0273682	0.032224	0.0193022	0.0116207	0.0172293	0.0273208	0.0100689	0.0229826	0.0100689	0.0240649	0.00883642	0.0206481	0.00703302
75	63	0.0178901	0.0528447	0.0236181	0.0607272	0.0116041	0.0275239	0.0320794	0.0193026	0.0116041	0.0166888	0.0267195	0.00979432	0.0209168	0.00979432	0.0226382	0.00819308	0.0212181	0.00650955
76	45	0.0176523	0.0513872	0.0227786	0.0603805	0.0114696	0.0272101	0.0318843	0.0192262	0.0114696	0.0156746	0.0257161	0.00937926	0.0192779	0.00937926	0.0208149	0.00759668	0.0215523	0.00616889
77	56	0.0171436	0.0497043	0.0217384	0.0597387	0.0112383	0.0264558	0.031626	0.0190534	0.0112383	0.0142791	0.0243782	0.00881012	0.0179666	0.00881012	0.0186417	0.00710999	0.0216331	0.00598264
78	55	0.0163853	0.0478029	0.0205446	0.0587304	0.0109421	0.0253816	0.0313013	0.0187845	0.0109421	0.0126524	0.0228125	0.00814236	0.0167878	0.00814236	0.0162503	0.00675194	0.0214939	0.00591163
79	53	0.0154175	0.0457187	0.0192416	0.0572814	0.010606	0.0241473	0.0309048	0.0184301	0.010606	0.0109441	0.021143	0.0074507	0.0154598	0.0074507	0.0137889	0.00648752	0.0211665	0.00591123
80	50	0.0142896	0.043502	0.0178518	0.055361	0.0102441	0.0229129	0.0304348	0.0180074	0.0102441	0.00928189	0.0194702	0.00681149	0.013658	0.00681149	0.0113913	0.00621565	0.0206754	0.00593853
81	47	0.01305	0.0412198	0.0163942	0.0530402	0.00988772	0.0218036	0.0298897	0.0175242	0.00988772	0.00777074	0.0178643	0.00628962	0.0111487	0.00628962	0.00920063	0.00581417	0.0200579	0.00597163
82	44	0.0117731	0.0389545	0.0149184	0.0504494	0.00958637	0.0208909	0.0292533	0.0169792	0.00958637	0.00648347	0.0164102	0.00589131	0.00791165	0.00589131	0.00738635	0.00523994	0.0193517	0.00600632
83	40	0.0105743	0.0367729	0.0134993	0.0477187	0.00934939	0.020181	0.0285307	0.016391	0.00934939	0.0054915	0.0152149	0.00557837	0.00415293	0.00557837	0.00618869	0.00457196	0.018581	0.00604253
84	38	0.00961184	0.0347363	0.0122133	0.0449706	0.00915157	0.0196373	0.027775	0.0157991	0.00915157	0.00486542	0.0143827	0.00531004	0.000580149	0.00531004	0.00585487	0.00399742	0.0177648	0.00607757
85	36	0.0090245	0.0328889	0.0111085	0.0423238	0.00898707	0.0192279	0.0270304	0.0152357	0.00898707	0.00462881	0.0139904	0.00506534	0.00373503	0.00506534	0.00634343	0.00375682	0.0169371	0.00611111
86	34	0.00885613	0.0312396	0.0101944	0.0398832	0.00885386	0.0189146	0.0263048	0.0147138	0.00885386	0.00469875	0.0140636	0.00483416	0.00703517	0.00483416	0.00730198	0.00397457	0.0161474	0.0061615
87	33	0.00906328	0.0297795	0.00945967	0.0377126	0.0087218	0.0186403	0.0256079	0.0142421	0.0087218	0.00491475	0.0145518	0.00459031	0.00961467	0.00459031	0.00836751	0.00451168	0.0154229	0.00624457
88	31	0.00953116	0.0284921	0.00888389	0.0358239	0.00856564	0.0183785	0.0249446	0.0138218	0.00856564	0.00515117	0.0152871	0.00430792	0.0113699	0.00430792	0.00931602	0.00511646	0.0147623	0.00634963
89	30	0.0101193	0.0273843	0.00842666	0.0342158	0.00838344	0.0181445	0.024318	0.0134486	0.00838344	0.00534038	0.0160108	0.00397448	0.0123578	0.00397448	0.0100131	0.0056154	0.0141848	0.00645882
90	29	0.0107507	0.0264845	0.00802938	0.0329143	0.00819718	0.0179666	0.0237467	0.0131238	0.00819718	0.00545712	0.016466	0.00354796	0.0127262	0.00354796	0.0103116	0.0059149	0.0137344	0.00656137
91	28	0.0112984	0.0257292	0.00769363	0.0319888	0.00804385	0.0178613	0.0232457	0.0128499	0.00804385	0.00600269	0.0163216	0.00334801	0.0124941	0.00334801	0.00988807	0.0058091	0.0134444	0.00667526
92	25	0.0117139	0.0250968	0.00740683	0.031441	0.00792483	0.0178428	0.0228226	0.0126283	0.00792483	0.0067965	0.0153399	0.00337369	0.0115077	0.00337369	0.00907164	0.00550624	0.0133408	0.00680444
93	24	0.0119656	0.0246035	0.00721595	0.0311771	0.00782495	0.0179469	0.0225295	0.0124913	0.00782495	0.00776585	0.0141597	0.00366315	0.0103122	0.00366315	0.00821408	0.00514677	0.0133975	0.00700979
94	25	0.0121286	0.0242454	0.00713181	0.031038	0.00772731	0.018239	0.0223818	0.0124536	0.00772731	0.00853711	0.0132241	0.00394486	0.00926205	0.00394486	0.00767808	0.00492838	0.0135908	0.0073134
95	25	0.0122447	0.0239549	0.00720814	0.0308787	0.00763525	0.0187579	0.0223736	0.0125131	0.00763525	0.00892007	0.0130467	0.00417235	0.00886979	0.00417235	0.00751091	0.00487637	0.013843	0.00776505
96	22	0.0124041	0.02368	0.00741252	0.0305663	0.0075515	0.019505	0.022481	0.012648	0.0075515	0.00871544	0.0136774	0.00418597	0.00934831	0.00418597	0.00780651	0.00506279	0.0140804	0.00833212
97	24	0.0126085	0.0233349	0.00771349	0.0299808	0.00747343	0.0204267	0.022681	0.0128319	0.00747343	0.00812908	0.0150741	0.00404797	0.0109387	0.00404797	0.00836557	0.00540005	0.0142419	0.00898525
98	25	0.0128864	0.0228538	0.0080215	0.0290652	0.00740788	0.0214205	0.0229511	0.0130335	0.00740788	0.00736258	0.0167912	0.00366989	0.0134035	0.00366989	0.00896711	0.00582977	0.0143209	0.0096662
99	25	0.0131307	0.02215	0.00830787	0.0279173	0.00737877	0.0223685	0.0232612	0.0132196	0.00737877	0.00732172	0.0183375	0.00348643	0.0163656	0.00348643	0.00899098	0.00598477	0.0143263	0.0103535
100	26	0.0132818	0.0212271	0.00851933	0.0266938	0.00739593	0.0231558	0.0235594	0.0133461	0.00739593	0.00785809	0.0189333	0.00354309	0.0186548	0.00354309	0.00843166	0.00585242	0.0143034	0.0109838
101	29	0.0133026	0.0202159	0.0086808	0.0254951	0.0074707	0.0237225	0.0238451	0.0134066	0.0074707	0.00850628	0.0187912	0.00374269	0.0197341	0.00374269	0.00758227	0.00549153	0.0142696	0.0115583
102	29	0.0132151	0.0192724	0.0088167	0.0243558	0.00759778	0.0240685	0.0241506	0.0134298	0.00759778	0.00880854	0.0183299	0.00388327	0.0193559	0.00388327	0.00679874	0.00502686	0.01424	0.0120867
103	29	0.0130192	0.0184679	0.00897714	0.0233015	0.00775344	0.0242313	0.0245029	0.0134556	0.00775344	0.00866517	0.0180428	0.0038795	0.0176494	0.0038795	0.0062679	0.00458589	0.0142119	0.0126284
104	29	0.0127535	0.0178385	0.0091616	0.0223787	0.0079159	0.0242579	0.0249052	0.0135143	0.0079159	0.00807444	0.018205	0.00371337	0.0150812	0.00371337	0.0060984	0.00426438	0.0141791	0.0132237
105	28	0.0124852	0.0173893	0.00932859	0.021597	0.00807623	0.0241401	0.0253034	0.0136055	0.00807623	0.00721194	0.0188251	0.00343104	0.0123087	0.00343104	0.00628451	0.00412593	0.014134	0.0138726
106	28	0.0122925	0.0170939	0.00941083	0.020934	0.00824396	0.0238471	0.0255818	0.013693	0.00824396	0.00626993	0.0196761	0.00310084	0.00997909	0.00310084	0.00673797	0.00418902	0.0140763	0.0145477
107	28	0.0122499	0.0169215	0.0093166	0.0203882	0.00843291	0.0233795	0.0256428	0.0137394	0.00843291	0.00554003	0.0204444	0.00280225	0.00853153	0.00280225	0.00728084	0.00438055	0.0140081	0.0151985
108	27	0.012402	0.0168346	0.00896978	0.0199629	0.00865027	0.022717	0.0254589	0.0137246	0.00865027	0.00505664	0.0208629	0.00255065	0.00812731	0.00255065	0.00779388	0.00462449	0.0139315	0.0157676
109	27	0.0127448	0.0167934	0.00838208	0.0196432	0.00888917	0.0218796	0.0250576	0.0136349	0.00888917	0.00479187	0.0208383	0.00234247	0.00868084	0.00234247	0.00823541	0.00487687	0.0138533	0.0162252
110	27	0.0132136	0.0167572	0.00764134	0.0194041	0.00912826	0.0210014	0.0245197	0.0134723	0.00912826	0.00475402	0.0204644	0.0021603	0.00989748	0.0021603	0.0086334	0.00513386	0.0137861	0.0165875
111	27	0.0137041	0.0166593	0.00685201	0.0192272	0.00933262	0.0202897	0.0239609	0.0132639	0.00933262	0.00497495	0.019928	0.00198053	0.0113752	0.00198053	0.00903671	0.00540799	0.0137393	0.0169139
112	28	0.0141196	0.0164242	0.00610816	0.0191063	0.00945366	0.0199827	0.0234689	0.0130443	0.00945366	0.00542435	0.0194392	0.00178414	0.0127523	0.00178414	0.00947502	0.00569964	0.0137066	0.0172748
113	29	0.0144073	0.016031	0.00545589	0.0190265	0.00946485	0.020241	0.0230652	0.0128359	0.00946485	0.00600841	0.0192081	0.00157093	0.0138151	0.00157093	0.00995747	0.00599743	0.0136736	0.0177149
114	30	0.0145439	0.0154965	0.0048675	0.0189792	0.00938017	0.0210511	0.0226999	0.0126342	0.00938017	0.00663354	0.019353	0.00138042	0.0145084	0.00138042	0.0104805	0.00629314	0.0136288	0.0182309
115	31	0.0145219	0.0148311	0.00426526	0.0189837	0.00923879	0.0222068	0.022305	0.0124315	0.00923879	0.00723818	0.0198628	0.0012792	0.0148816	0.0012792	0.0110121	0.00657647	0.0135727	0.018771
116	32	0.0143695	0.0140417	0.00364378	0.0190672	0.00909582	0.0233878	0.0218649	0.0122348	0.00909582	0.00780267	0.0206481	0.00131961	0.0150524	0.00131961	0.0114967	0.0068348	0.0135156	0.0192604
117	33	0.0141432	0.0131471	0.00318483	0.01926	0.0090066	0.0243114	0.0214137	0.0120388	0.0090066	0.00834793	0.021602	0.00150864	0.0151892	0.00150864	0.0118946	0.00706318	0.0134593	0.019628
118	33	0.0139001	0.0121945	0.00322363	0.0195881	0.00901396	0.0247578	0.0210058	0.0118114	0.00901396	0.00889511	0.0226482	0.00179451	0.0154554	0.00179451	0.0121947	0.00726772	0.0134046	0.0198243
119	33	0.0136642	0.0112301	0.00389898	0.0200635	0.00914362	0.0246047	0.0207023	0.0115173	0.00914362	0.00944147	0.0237071	0.00209935	0.0159485	0.00209935	0.0124014	0.00746077	0.0133661	0.0198318
120	33	0.0134362	0.0102666	0.00498691	0.0206706	0.00938553	0.0239385	0.0205523	0.0111463	0.00938553	0.00997563	0.0246868	0.00237898	0.0166794	0.00237898	0.012516	0.00765032	0.0133585	0.0196799
121	32	0.0132055	0.00931312	0.00624087	0.0213646	0.0096912	0.0230352	0.0205826	0.0107208	0.0096912	0.0104863	0.0255803	0.00263772	0.0176053	0.00263772	0.012549	0.00784768	0.0133689	0.019427
122	32	0.0129368	0.0083872	0.00752383	0.0221062	0.00999339	0.0222493	0.0208039	0.0102977	0.00999339	0.0109812	0.0264371	0.00289255	0.0186686	0.00289255	0.0125284	0.00806567	0.0133658	0.0191227
123	31	0.0125856	0.00749103	0.00876405	0.0228423	0.0102225	0.0219264	0.0211898	0.00995388	0.0102225	0.0114803	0.0272874	0.00314528	0.019792	0.00314528	0.0124857	0.00831012	0.0133354	0.0188
124	31	0.0121352	0.00661481	0.00991041	0.0235143	0.0103296	0.0223067	0.0216859	0.00974488	0.0103296	0.011986	0.0281467	0.00339563	0.0208937	0.00339563	0.012433	0.00857576	0.013282	0.0184809
125	32	0.0115988	0.00575877	0.0109134	0.0240934	0.0102974	0.023455	0.0222305	0.00968646	0.0102974	0.0125074	0.0290113	0.00363861	0.0219136	0.00363861	0.0123623	0.00884171	0.0131953	0.0181639
126	32	0.0110098	0.00497493	0.0117542	0.0245416	0.0101443	0.025232	0.0227586	0.00976586	0.0101443	0.0130612	0.0298727	0.00384746	0.0228187	0.00384746	0.012278	0.00909017	0.0130558	0.017825
127	32	0.01041	0.0043525	0.0124398	0.0248357	0.00991774	0.0272978	0.0232079	0.00994084	0.00991774	0.0136272	0.0307193	0.00401128	0.0236059	0.00401128	0.0121826	0.00931017	0.0128552	0.0174327
128	33	0.00983669	0.0039805	0.0129766	0.025002	0.00968132	0.0292368	0.023538	0.0101619	0.00968132	0.0141679	0.0315271	0.00415004	0.0242826	0.00415004	0.0120565	0.00949032	0.0126048	0.0169641
129	32	0.00932826	0.00387423	0.0133638	0.0250717	0.00949133	0.030712	0.0237415	0.010382	0.00949133	0.0146541	0.032272	0.00427404	0.0248602	0.00427404	0.0118809	0.00963046	0.0123238	0.0164107
130	32	0.00890867	0.00393649	0.0136101	0.0250768	0.00937047	0.0315436	0.0238195	0.0105556	0.00937047	0.0150551	0.0329215	0.00437623	0.0253581	0.00437623	0.0116536	0.00974009	0.0120036	0.0157631
131	31	0.00858958	0.00405751	0.0137281	0.0250545	0.00932088	0.0317181	0.0237754	0.0106794	0.00932088	0.0153611	0.033445	0.00445228	0.0257858	0.00445228	0.0113888	0.00982978	0.0116378	0.0150249
132	29	0.00837643	0.00416628	0.013708	0.0250192	0.00933137	0.0313602	0.0236327	0.0107757	0.00933137	0.0155738	0.033829	0.00449688	0.0261436	0.00449688	0.0111056	0.0099174	0.0112441	0.0142208
133	27	0.00825453	0.00421512	0.0135279	0.0249644	0.00936702	0.0306602	0.0234096	0.0108592	0.00936702	0.0156965	0.0340678	0.0044955	0.0264181	0.0044955	0.0108106	0.0100092	0.010836	0.0133667
134	20	0.00818996	0.00417885	0.0131746	0.0248791	0.00939105	0.0298117	0.0231157	0.0109538	0.00939105	0.0157452	0.0341589	0.00442933	0.0265839	0.00442933	0.0105077	0.0100913	0.0104238	0.0124672
135	26	0.00815729	0.00406584	0.0126556	0.0247329	0.00938336	0.0289805	0.0227898	0.01108	0.00938336	0.0157204	0.0341028	0.00430549	0.0266294	0.00430549	0.0101999	0.0101481	0.0100231	0.011534
136	27	0.00815418	0.00392355	0.0119918	0.0244908	0.00933418	0.028256	0.0224817	0.0112359	0.00933418	0.0156206	0.0339133	0.00416156	0.0265537	0.00416156	0.00987854	0.0101689	0.00964786	0.0105798
137	27	0.00818872	0.00384714	0.0112008	0.0241601	0.00925449	0.0276448	0.0222467	0.0114147	0.00925449	0.0154688	0.0336084	0.00401292	0.026362	0.00401292	0.00953336	0.0101507	0.00931168	0.00961437
138	27	0.00827304	0.00396307	0.0103146	0.0237696	0.00916584	0.0271088	0.0221256	0.0116072	0.00916584	0.0152699	0.0331662	0.00384491	0.0260661	0.00384491	0.00916263	0.0100921	0.00901858	0.00865197
139	27	0.00842519	0.0043787	0.00937397	0.0233595	0.00908394	0.0266026	0.0221272	0.0118118	0.00908394	0.0150223	0.0325529	0.00365874	0.025677	0.00365874	0.00876608	0.009988	0.00876236	0.00771006
140	26	0.00866748	0.00515739	0.00841107	0.0229833	0.00901659	0.0260863	0.0222527	0.012039	0.00901659	0.0147479	0.031752	0.00346189	0.0252075	0.00346189	0.00834099	0.00984159	0.00853224	0.00680183
141	26	0.00900551	0.00628406	0.00747721	0.0226638	0.0089522	0.0255186	0.0224759	0.0122792	0.0089522	0.0144608	0.0307485	0.00322976	0.0246628	0.00322976	0.00788851	0.00966454	0.0083193	0.0059333
142	26	0.00941854	0.00769312	0.00666113	0.0224263	0.00887983	0.024867	0.0227548	0.0125187	0.00887983	0.0141583	0.0295466	0.00293786	0.0240436	0.00293786	0.00741475	0.00946065	0.00812974	0.00512209
143	26	0.00987354	0.00931054	0.00606146	0.0223082	0.0088063	0.0241248	0.0230621	0.0127557	0.0088063	0.0138227	0.0281703	0.00259876	0.0233649	0.00259876	0.00692647	0.00922759	0.00797321	0.00440819
144	25	0.0103495	0.0110495	0.00571184	0.0223077	0.00876015	0.0232927	0.0233938	0.0129804	0.00876015	0.0134416	0.0266757	0.00223886	0.0226403	0.00223886	0.00643551	0.00895752	0.00784827	0.00382821
145	25	0.0108346	0.0127948	0.00546171	0.0223438	0.00870613	0.0222633	0.0235093	0.0131831	0.00870613	0.0130383	0.0251718	0.00187677	0.0218769	0.00187677	0.00596155	0.00864489	0.00774377	0.00339355
146	25	0.0113202	0.014415	0.00505248	0.0222921	0.00864921	0.0208682	0.0233335	0.0132423	0.00864921	0.0126499	0.0237752	0.00152234	0.0210944	0.00152234	0.00552827	0.00830573	0.00766017	0.00311917
147	23	0.0117874	0.0158093	0.00457418	0.0220526	0.00857728	0.019445	0.0230257	0.0131736	0.00857728	0.0122884	0.0225881	0.00120155	0.0203297	0.00120155	0.00515189	0.00797285	0.00760933	0.00300651
148	21	0.0121815	0.0169403	0.0041964	0.0217204	0.00857185	0.0182664	0.0227339	0.0131265	0.00857185	0.0119967	0.0216869	0.000973159	0.0196289	0.000973159	0.00484179	0.00767838	0.00756465	0.00304344
149	21	0.0124467	0.0178161	0.00416187	0.021475	0.00854056	0.0175693	0.0225413	0.0131411	0.00854056	0.0118252	0.0210872	0.000893714	0.019024	0.000893714	0.00461153	0.00744069	0.0074916	0.00319609
150	23	0.0125587	0.0184999	0.0044268	0.0215138	0.00847893	0.0173649	0.0225359	0.0132094	0.00847893	0.011772	0.0207332	0.000989364	0.0185304	0.000989364	0.00447942	0.00726905	0.0073737	0.00342248
151	24	0.012556	0.0191055	0.00483112	0.0219648	0.00841694	0.0176381	0.0227952	0.0133276	0.00841694	0.0117988	0.0205219	0.00122113	0.0181361	0.00122113	0.00445629	0.00716475	0.00721514	0.00367416
152	24	0.0125084	0.0197461	0.00516963	0.0228755	0.00846531	0.0181245	0.023316	0.0134638	0.00846531	0.0118611	0.020339	0.00152771	0.0178134	0.00152771	0.00455317	0.00711421	0.00701966	0.00390919
153	24	0.0124567	0.020473	0.00534763	0.0241002	0.00861253	0.0185063	0.023807	0.013606	0.00861253	0.0118995	0.0201151	0.00186216	0.017531	0.00186216	0.00477819	0.00708083	0.00678796	0.00408527
154	24	0.0124251	0.0212747	0.00516116	0.0253783	0.00883499	0.0183352	0.0239254	0.0136072	0.00883499	0.0118754	0.0198259	0.00220393	0.0172729	0.00220393	0.00512195	0.00702384	0.00652488	0.00418133
155	25	0.0124589	0.0221264	0.00474535	0.0264684	0.00904951	0.0178031	0.0237039	0.0133749	0.00904951	0.0117765	0.0194698	0.00254571	0.0170374	0.00254571	0.0055342	0.00691785	0.00627243	0.00418847
156	26	0.0125586	0.0230055	0.00425198	0.0273153	0.00930458	0.0172528	0.0232661	0.013042	0.00930458	0.0116146	0.0190597	0.00286909	0.0168127	0.00286909	0.0059199	0.0067339	0.00606532	0.00412338
157	27	0.0126599	0.0238562	0.00385922	0.0279874	0.00954425	0.0168134	0.0227341	0.0126883	0.00954425	0.0114251	0.0186113	0.00317597	0.0165597	0.00317597	0.00618307	0.00642277	0.00592096	0.00403778
158	28	0.0126641	0.0246056	0.00370957	0.0286121	0.00969687	0.0163542	0.0222222	0.0123708	0.00969687	0.0112455	0.0181246	0.0034971	0.0162141	0.0034971	0.00625642	0.00593588	0.00584493	0.00399224
159	28	0.0124956	0.0252205	0.00381824	0.029314	0.00977288	0.0157775	0.0218513	0.0121496	0.00977288	0.0110962	0.0175765	0.00385485	0.0156699	0.00385485	0.0060975	0.00525324	0.00582619	0.00403152
160	29	0.0121336	0.0257113	0.00407405	0.0301793	0.00980399	0.0151169	0.0217035	0.0120601	0.00980399	0.0109812	0.016931	0.00425408	0.0148011	0.00425408	0.00572139	0.00440783	0.00585035	0.00419181
161	30	0.0115794	0.0260944	0.00434853	0.0312026	0.00980655	0.0144658	0.0217636	0.0120896	0.00980655	0.0108731	0.0161611	0.00468573	0.0135092	0.00468573	0.00523764	0.00348856	0.00590909	0.00449079
162	30	0.0108418	0.0263797	0.00459089	0.0322791	0.00978555	0.0139047	0.0219377	0.0121941	0.00978555	0.010732	0.0152769	0.00513016	0.0117775	0.00513016	0.004844	0.00266569	0.00597814	0.00490454
163	30	0.00997598	0.0265909	0.00483142	0.0332935	0.0097318	0.0134823	0.0221345	0.0123284	0.0097318	0.0105292	0.0143237	0.00555546	0.00969442	0.00555546	0.004778	0.00226107	0.00604296	0.00538708
164	31	0.00908356	0.0267769	0.00514006	0.0341626	0.0096555	0.0132175	0.0223066	0.0124581	0.0096555	0.0102487	0.013365	0.00591455	0.00747947	0.00591455	0.00515474	0.00249791	0.0061427	0.00589479
165	31	0.00827434	0.0269894	0.00558272	0.0348438	0.0095897	0.0130508	0.0224454	0.012562	0.0095897	0.00988523	0.0124626	0.00616392	0.00561284	0.00616392	0.00584751	0.00311493	0.00632714	0.00638812
166	31	0.00764173	0.0272602	0.006173	0.0353444	0.00956643	0.0128479	0.0225722	0.0126399	0.00956643	0.00945517	0.0116766	0.00629311	0.00493502	0.00629311	0.00661856	0.0037904	0.00662414	0.00683285
167	30	0.00724037	0.0275884	0.00686653	0.035705	0.0096069	0.0125194	0.0227226	0.0127083	0.0096069	0.00900087	0.0110679	0.00631215	0.00573277	0.00631215	0.00725561	0.0043678	0.00702662	0.00719359
168	29	0.00709099	0.0279591	0.00759068	0.0359955	0.00971078	0.0121046	0.0229271	0.0127844	0.00971078	0.00856005	0.0106752	0.00624234	0.00703591	0.00624234	0.00763159	0.00477095	0.00751214	0.00745453
169	26	0.00717725	0.0283641	0.00825665	0.0362974	0.00986527	0.0117256	0.0231915	0.01288	0.00986527	0.00815508	0.0104973	0.00613223	0.00796688	0.00613223	0.00772125	0.00496708	0.00806156	0.00762387
170	27	0.00743076	0.0287974	0.00878524	0.036663	0.0100519	0.0114774	0.023488	0.0129911	0.0100519	0.00780161	0.0105116	0.00603156	0.00813907	0.00603156	0.00756485	0.00495866	0.00864255	0.00770204
171	29	0.00776733	0.0292273	0.00913316	0.0370872	0.0102396	0.0113628	0.0237819	0.013105	0.0102396	0.00750043	0.0106788	0.00597488	0.00754387	0.00597488	0.00725718	0.00477568	0.00920774	0.00769917
172	30	0.00812336	0.0295955	0.00931229	0.0375198	0.010403	0.0113223	0.0240459	0.0132133	0.010403	0.00724018	0.0109396	0.00599339	0.00654328	0.00599339	0.00692784	0.00447017	0.00972216	0.00764982
173	31	0.00843904	0.0298613	0.00937354	0.0379196	0.0105321	0.0112853	0.0242548	0.013304	0.0105321	0.00702511	0.011235	0.00610498	0.00580251	0.00610498	0.00668991	0.00411586	0.010177	0.00758786
174	31	0.00865825	0.0299946	0.00936637	0.0382752	0.0106284	0.011204	0.0243943	0.0133671	0.0106284	0.00685936	0.0115177	0.00628455	0.00582027	0.00628455	0.00660804	0.00379565	0.0105574	0.00754461
175	30	0.00874171	0.0299701	0.00932866	0.0385889	0.010701	0.0110758	0.0244685	0.0134014	0.010701	0.00673505	0.0117512	0.00645986	0.00627325	0.00645986	0.00669332	0.00357378	0.0108336	0.00753434
176	29	0.00867661	0.0297694	0.00928416	0.0388704	0.0107463	0.0109181	0.0244982	0.013413	0.0107463	0.00665793	0.0119195	0.00656351	0.00654432	0.00656351	0.00692986	0.0034749	0.0109784	0.00755499
177	26	0.00848677	0.0293913	0.00923197	0.039128	0.0107641	0.0107545	0.0244925	0.0134032	0.0107641	0.006632	0.0120232	0.00656768	0.00645358	0.00656768	0.00728025	0.00349215	0.0109839	0.00760762
178	26	0.00820883	0.0288801	0.00915457	0.0393666	0.0107686	0.0106082	0.0244449	0.0133676	0.0107686	0.00664334	0.0120751	0.00646561	0.00630044	0.00646561	0.00766589	0.0036028	0.0108594	0.00768011
179	28	0.00787315	0.0283037	0.00902535	0.039587	0.0107623	0.0104958	0.0243619	0.0133096	0.0107623	0.00666253	0.0121149	0.00627592	0.00652808	0.00627592	0.00801907	0.00375848	0.0106193	0.00775025
180	28	0.00751348	0.0277058	0.00882056	0.0397703	0.0107329	0.0104312	0.0242504	0.0132346	0.0107329	0.00665738	0.012176	0.00604702	0.00720343	0.00604702	0.00830608	0.00390002	0.0102808	0.00781018
181	23	0.00716658	0.0271306	0.0085358	0.0398916	0.0106731	0.0104268	0.0241082	0.0131443	0.0106731	0.00662206	0.0122562	0.00583426	0.00793643	0.00583426	0.00849003	0.00399	0.00986651	0.00785507
182	29	0.00685977	0.0266123	0.00818534	0.0399415	0.010579	0.0104994	0.0239407	0.013045	0.010579	0.00656097	0.0123079	0.00568216	0.00830542	0.00568216	0.00853789	0.00401657	0.00940285	0.00788634
183	31	0.0066138	0.026157	0.00779481	0.0399297	0.0104595	0.0106653	0.0237507	0.0129398	0.0104595	0.00647352	0.0122704	0.00559722	0.00811739	0.00559722	0.00842768	0.0039774	0.00890967	0.00791132
184	32	0.00645346	0.0257819	0.00739041	0.0398695	0.0103266	0.0109326	0.0235428	0.0128305	0.0103266	0.00636158	0.0121193	0.00556021	0.00737416	0.00556021	0.0081583	0.00387483	0.0084066	0.00792254
185	33	0.00640037	0.0254901	0.00700832	0.0397662	0.0101777	0.0112859	0.0233293	0.0127202	0.0101777	0.00623037	0.0118575	0.00554827	0.00621033	0.00554827	0.00775249	0.00371895	0.00792121	0.00791822
186	33	0.0064773	0.0252717	0.00668742	0.0396207	0.0100162	0.0116767	0.0231123	0.0126071	0.0100162	0.00609166	0.0115061	0.00551607	0.00487075	0.00551607	0.00723046	0.00352151	0.00747914	0.00790614
187	33	0.00670024	0.0251185	0.00644744	0.0394249	0.00985701	0.0120599	0.0229042	0.0124968	0.00985701	0.00596316	0.0111112	0.00542072	0.00372225	0.00542072	0.00664093	0.00329731	0.00709398	0.00787476
188	33	0.00706285	0.0250237	0.0062941	0.0391571	0.00971274	0.012414	0.0227234	0.0123965	0.00971274	0.00586639	0.0107534	0.00525555	0.00333111	0.00525555	0.00609613	0.00308284	0.00676748	0.00780825
189	33	0.00754997	0.0249938	0.00622527	0.0387954	0.00959141	0.0127201	0.0225662	0.0123004	0.00959141	0.00581388	0.0105408	0.00502758	0.0040036	0.00502758	0.00573317	0.00293923	0.00649645	0.00770232
190	33	0.00815203	0.0250167	0.00623141	0.038328	0.00948904	0.0129624	0.0224337	0.0122086	0.00948904	0.00578271	0.0105349	0.00473385	0.00530119	0.00473385	0.00566129	0.00293935	0.00628049	0.00755689
191	32	0.00886391	0.0250545	0.00629111	0.0377674	0.00939869	0.01314	0.0223364	0.0121277	0.00939869	0.0057509	0.0107361	0.00437571	0.00680902	0.00437571	0.00593369	0.00315013	0.00611428	0.00738673
192	32	0.0096894	0.0250849	0.00636734	0.0371359	0.00932549	0.0132722	0.0222636	0.0120534	0.00932549	0.00572822	0.0111286	0.0039742	0.00839322	0.0039742	0.00651149	0.00361146	0.00598255	0.00720188
193	31	0.0106287	0.025086	0.00643587	0.0364423	0.00926042	0.0133979	0.022195	0.0119784	0.00926042	0.00571149	0.0116665	0.00355316	0.010049	0.00355316	0.00729085	0.00431613	0.00587524	0.00701251
194	31	0.0116697	0.0250293	0.00650237	0.0356975	0.00918158	0.0135283	0.0221092	0.0118957	0.00918158	0.00567304	0.0122826	0.00311501	0.011785	0.00311501	0.00817084	0.00521929	0.00579403	0.00684149
195	30	0.0127948	0.0249213	0.0065684	0.0349197	0.00908338	0.0136463	0.0219893	0.0117998	0.00908338	0.00558996	0.0128994	0.00263924	0.0135963	0.00263924	0.00905986	0.00624891	0.00575119	0.00668478
196	30	0.0139725	0.0247844	0.00663285	0.0341287	0.00897595	0.0137506	0.0218391	0.0116934	0.00897595	0.005494	0.013442	0.00217101	0.0154323	0.00217101	0.009911	0.00733123	0.0057507	0.00652391
197	29	0.0151148	0.0245964	0.00669659	0.0333708	0.00887418	0.0138482	0.0216718	0.0115814	0.00887418	0.00560419	0.0138061	0.00172159	0.0171537	0.00172159	0.0102863	0.00825185	0.00578386	0.00636809
198	28	0.0160716	0.0242953	0.00672722	0.0327184	0.00877834	0.0139361	0.0215033	0.0114712	0.00877834	0.00624028	0.0137393	0.00161016	0.0181726	0.00161016	0.0100921	0.0087669	0.00586212	0.00626102
199	26	0.0167559	0.0239119	0.00669165	0.0321838	0.00868086	0.0140038	0.0213518	0.0113721	0.00868086	0.0072676	0.0132819	0.00179868	0.0180678	0.00179868	0.0095378	0.00896484	0.006002	0.00625583
200	18	0.0171124	0.0234823	0.00659154	0.0317254	0.00859024	0.0140472	0.0212401	0.0112964	0.00859024	0.00840362	0.0128292	0.00221782	0.0170479	0.00221782	0.00897622	0.0088022	0.00619125	0.00639283
201	24	0.0171889	0.0230056	0.00646466	0.0312469	0.00851029	0.0140847	0.0211945	0.0112583	0.00851029	0.00932593	0.0126887	0.00263993	0.0155735	0.00263993	0.00859148	0.00851371	0.00641815	0.00666203
202	24	0.0170748	0.0224438	0.00637563	0.0306494	0.0084417	0.0141477	0.0212414	0.0112709	0.0084417	0.00979846	0.0130502	0.00300831	0.014244	0.00300831	0.00852005	0.00823719	0.00667475	0.00703046
203	23	0.0169378	0.0218076	0.00639033	0.0298821	0.00838839	0.014271	0.0213913	0.0113391	0.00838839	0.0096657	0.0139581	0.0031415	0.01367	0.0031415	0.00877693	0.00816605	0.00697297	0.00743049
204	17	0.0169129	0.0211228	0.00655956	0.0289532	0.0083583	0.0144755	0.0216474	0.011465	0.0083583	0.00897681	0.0153535	0.00305996	0.0143575	0.00305996	0.0093731	0.00835495	0.00730966	0.00780051
205	21	0.0170687	0.0203803	0.00689708	0.0279176	0.00836576	0.014783	0.0220068	0.011647	0.00836576	0.00806977	0.0169918	0.00272057	0.0165021	0.00272057	0.00990481	0.00873951	0.00766534	0.00809808
206	19	0.0173614	0.0195262	0.00735887	0.0269078	0.00842003	0.0152017	0.0224617	0.0118794	0.00842003	0.00767589	0.0183334	0.00249814	0.0196126	0.00249814	0.00994932	0.00901241	0.00803775	0.00832134
207	24	0.0177521	0.0186397	0.00785391	0.0260307	0.00851072	0.0157119	0.0229932	0.0121507	0.00851072	0.00796709	0.0189535	0.00252135	0.0226516	0.00252135	0.00955512	0.00921141	0.00843684	0.00848876
208	25	0.018152	0.0178627	0.00832313	0.0253365	0.00862109	0.0162753	0.0235801	0.0124507	0.00862109	0.00854192	0.0189996	0.00268134	0.024901	0.00268134	0.00895061	0.00921198	0.00885303	0.00865937
209	26	0.0184534	0.0172729	0.00877904	0.0248363	0.00873547	0.0168452	0.0242092	0.0127779	0.00873547	0.0089768	0.018822	0.00283702	0.0258546	0.00283702	0.00838825	0.00905116	0.00927359	0.00889564
210	26	0.0185367	0.0168617	0.00927641	0.0244942	0.00883943	0.0173799	0.024873	0.0131376	0.00883943	0.00902498	0.0188368	0.00289937	0.0253085	0.00289937	0.00799017	0.00879095	0.00968325	0.00924429
211	26	0.0183443	0.0165909	0.00986161	0.0242886	0.00891979	0.0178541	0.0255506	0.0135298	0.00891979	0.00866511	0.0192992	0.0028415	0.0234138	0.0028415	0.00779557	0.00846073	0.0100633	0.00971668
212	27	0.017902	0.0164247	0.0105376	0.0242312	0.00897196	0.0182349	0.0262078	0.0139454	0.00897196	0.00803689	0.0202109	0.00270439	0.0206062	0.00270439	0.00778027	0.00809169	0.0103991	0.0103079
213	27	0.0172886	0.0163297	0.011236	0.0242914	0.00901376	0.0184863	0.0267682	0.0143515	0.00901376	0.00739492	0.0213529	0.0025668	0.0174576	0.0025668	0.00787263	0.00772569	0.0106826	0.0109837
214	27	0.0166268	0.016291	0.0118524	0.0244218	0.00907554	0.018578	0.0271084	0.014692	0.00907554	0.00700017	0.0223997	0.00249687	0.0145343	0.00249687	0.00798019	0.00738143	0.0109166	0.0116726
215	28	0.0160457	0.0163106	0.0123007	0.0245657	0.00919014	0.0184559	0.0271323	0.0149025	0.00919014	0.00688928	0.023055	0.00250959	0.0122725	0.00250959	0.0080292	0.0070713	0.0111033	0.0123062
216	28	0.0156317	0.0163904	0.012536	0.0246476	0.00935209	0.0180732	0.0268405	0.0149636	0.00935209	0.00686853	0.023177	0.00256627	0.010864	0.00256627	0.00799159	0.00680381	0.0112449	0.0128531
217	27	0.0153976	0.0165268	0.0125533	0.0246164	0.00954397	0.0173986	0.0262933	0.0148856	0.00954397	0.00674679	0.0228259	0.00260844	0.0102537	0.00260844	0.0079027	0.00658141	0.0113493	0.0133297
218	27	0.0152973	0.0166972	0.0123823	0.0244446	0.00972939	0.0164627	0.0255758	0.0147008	0.00972939	0.00646811	0.0221876	0.00259106	0.0102439	0.00259106	0.00783529	0.0064078	0.0114188	0.0137788
219	27	0.0152683	0.0168622	0.012068	0.0241105	0.00987246	0.0154129	0.0247782	0.0144405	0.00987246	0.00609517	0.0214826	0.00249827	0.0105795	0.00249827	0.00785123	0.00627928	0.0114472	0.0142421
220	27	0.0152491	0.0169872	0.0116683	0.0236042	0.00993186	0.0145209	0.024008	0.0141574	0.00993186	0.00571012	0.0209137	0.00233582	0.0110033	0.00233582	0.00798194	0.00619058	0.0114334	0.0147491
221	27	0.0151884	0.0170413	0.0112099	0.0228979	0.00988657	0.0140809	0.0233385	0.0138917	0.00988657	0.00533924	0.0206104	0.00211449	0.0113126	0.00211449	0.00821987	0.00613985	0.0113889	0.0153216
222	28	0.015069	0.0169902	0.0106763	0.0219666	0.00973862	0.0142615	0.0227587	0.0136611	0.00973862	0.00498693	0.0206017	0.00184738	0.0113937	0.00184738	0.00852005	0.00611799	0.0113329	0.0159482
223	29	0.0148986	0.0167974	0.0100335	0.0208164	0.00953332	0.0149911	0.022224	0.0134444	0.00953332	0.00465398	0.0208062	0.00155309	0.0112469	0.00155309	0.00883454	0.00611972	0.0112749	0.0165741
224	29	0.0146943	0.0164381	0.009266	0.0194911	0.00930874	0.0160219	0.0217144	0.0132311	0.00930874	0.00434171	0.0211144	0.0012428	0.010971	0.0012428	0.00912744	0.0061495	0.0112179	0.0171331
225	30	0.014471	0.0159231	0.00838235	0.0180926	0.00910809	0.0170552	0.0212413	0.013021	0.00910809	0.00408698	0.0214685	0.000916709	0.0107165	0.000916709	0.00937038	0.00620568	0.0111779	0.0175796
226	30	0.0142372	0.0153091	0.00741087	0.0167791	0.0089767	0.0178413	0.0208267	0.0128067	0.0089767	0.00394379	0.0218267	0.000588335	0.0106284	0.000588335	0.00954665	0.00627861	0.0111701	0.0178844
227	30	0.014005	0.0146654	0.00638994	0.0157133	0.0089552	0.0182467	0.020494	0.0125727	0.0089552	0.00394534	0.0221484	0.000320336	0.0107984	0.000320336	0.00964714	0.0063579	0.0112008	0.0180407
228	29	0.0137808	0.0140532	0.00536292	0.0149851	0.00905974	0.0182796	0.0202606	0.0123121	0.00905974	0.00406269	0.0224326	0.00029412	0.0112464	0.00029412	0.00968089	0.0064441	0.0112669	0.0180628
229	29	0.0135533	0.0135206	0.00436493	0.0145928	0.00926566	0.0180644	0.0201329	0.0120265	0.00926566	0.00423692	0.022697	0.000493267	0.0119228	0.000493267	0.00966877	0.0065446	0.0113528	0.0179736
230	28	0.0133115	0.0130676	0.00341327	0.0144872	0.0095265	0.0177729	0.0201081	0.0117351	0.0095265	0.00443978	0.022951	0.000716835	0.0127354	0.000716835	0.00961749	0.00665966	0.011447	0.0178124
231	28	0.0130444	0.0126561	0.00251512	0.0145999	0.00978964	0.0175653	0.0201826	0.0114742	0.00978964	0.00467188	0.023191	0.000925366	0.0135891	0.000925366	0.00953178	0.00679408	0.0115405	0.0176066
232	27	0.0127293	0.0122428	0.00165839	0.0148536	0.0100097	0.0175561	0.0203656	0.0112824	0.0100097	0.00495116	0.0234078	0.00112089	0.0144227	0.00112089	0.00943499	0.00696407	0.0116136	0.017355
233	27	0.0123469	0.0117843	0.000823867	0.0151695	0.0101432	0.0178194	0.0206462	0.011181	0.0101432	0.00529987	0.0236128	0.00131243	0.0152256	0.00131243	0.00935198	0.00718148	0.0116362	0.0170488
234	27	0.0118898	0.0112609	0.000171001	0.0155047	0.0101624	0.0184269	0.0209938	0.0111681	0.0101624	0.00574521	0.0238364	0.00150985	0.0160249	0.00150985	0.00929976	0.00743866	0.0115762	0.0166634
235	27	0.011371	0.0106946	0.00084527	0.0158688	0.0100752	0.0194325	0.0213906	0.0112369	0.0100752	0.00630726	0.0241141	0.00171475	0.0168634	0.00171475	0.00929167	0.00772771	0.0114225	0.0161702
236	27	0.0108248	0.0101223	0.00160658	0.0162655	0.0099155	0.0207912	0.0218043	0.0113736	0.0099155	0.00696166	0.0244597	0.00192764	0.0177767	0.00192764	0.00931631	0.00803976	0.0111889	0.0155553
237	27	0.010284	0.0095725	0.00232902	0.0166726	0.00972712	0.0223338	0.0221984	0.0115452	0.00972712	0.00765688	0.0248703	0.00215341	0.0187672	0.00215341	0.00934075	0.00834949	0.0108897	0.0148079
238	27	0.00978027	0.00905993	0.0030067	0.0170759	0.00955474	0.0238283	0.0225499	0.0117203	0.00955474	0.00835383	0.0253359	0.00238062	0.0198045	0.00238062	0.0093404	0.00864474	0.0105407	0.0139364
239	27	0.0093394	0.00858969	0.00363517	0.0174781	0.00943532	0.0250571	0.0228294	0.011891	0.00943532	0.00901018	0.0258297	0.00259222	0.020826	0.00259222	0.00930956	0.00893126	0.0101632	0.0129731
240	26	0.00896287	0.00817164	0.00419848	0.0178935	0.00939337	0.0258913	0.0230375	0.0120613	0.00939337	0.00959233	0.0263189	0.00277771	0.0217454	0.00277771	0.00924652	0.0092127	0.00977594	0.0119525
241	25	0.0086443	0.00782894	0.00468211	0.0183198	0.0094161	0.0263204	0.0231909	0.0122255	0.0094161	0.0101061	0.0267794	0.00292719	0.0224875	0.00292719	0.00914451	0.00948515	0.00939789	0.0109032
242	23	0.00837763	0.00757648	0.00506267	0.0187394	0.00945747	0.0264218	0.0232805	0.0123672	0.00945747	0.0105708	0.0271974	0.00303075	0.0230051	0.00303075	0.00900487	0.00973205	0.00903471	0.00984161
243	17	0.00815125	0.0074282	0.00530144	0.0191656	0.00948035	0.0263198	0.0233172	0.0124831	0.00948035	0.0109855	0.0275763	0.00307655	0.0232882	0.00307655	0.00884589	0.00993647	0.00868593	0.00878279
244	23	0.00796798	0.0074195	0.00537971	0.0196291	0.0094612	0.0261322	0.0233384	0.0125801	0.0094612	0.0113389	0.0279146	0.0030604	0.0233693	0.0030604	0.00867855	0.010091	0.008365	0.00774852
245	24	0.00784269	0.007572	0.00531063	0.0201302	0.00939097	0.0259258	0.0233787	0.0126652	0.00939097	0.0116271	0.0281925	0.00299393	0.0232923	0.00299393	0.00848951	0.0101808	0.00807907	0.00675267
246	24	0.00778535	0.00789905	0.00513291	0.0206689	0.00927483	0.0257224	0.0234581	0.0127513	0.00927483	0.0118479	0.0283909	0.00289389	0.0230937	0.00289389	0.0082665	0.0102048	0.00784329	0.00580931
247	25	0.00781926	0.00842477	0.00489718	0.0212631	0.00912365	0.0255129	0.0235824	0.0128591	0.00912365	0.0120088	0.0284808	0.00276597	0.0228185	0.00276597	0.00802108	0.0101917	0.00768955	0.00493614
248	25	0.00796086	0.00915446	0.00465522	0.0219252	0.00896018	0.0252642	0.0237599	0.0130054	0.00896018	0.0121142	0.0284359	0.00261089	0.0225061	0.00261089	0.00777306	0.01017	0.00762559	0.00414724
249	25	0.00820073	0.0100769	0.0044666	0.0226502	0.0088115	0.0249508	0.0240026	0.0131937	0.0088115	0.0121672	0.0282464	0.0024248	0.0221851	0.0024248	0.00753651	0.0101568	0.00764652	0.00345899
250	25	0.00852724	0.0111639	0.00437276	0.0234041	0.00868373	0.0245744	0.0243002	0.0134139	0.00868373	0.0122021	0.0279175	0.00220833	0.0218761	0.00220833	0.00732443	0.0101669	0.0077357	0.00287032
251	26	0.00890494	0.0123659	0.0043725	0.0241355	0.00857812	0.0241647	0.0246246	0.0136489	0.00857812	0.0122295	0.027474	0.00196926	0.0215877	0.00196926	0.00714881	0.0102018	0.00787149	0.00236802
252	26	0.00927615	0.0136343	0.00445781	0.0247915	0.00850287	0.0237775	0.0249817	0.0138933	0.00850287	0.0122128	0.0269473	0.00170801	0.021339	0.00170801	0.00700599	0.0102377	0.00804387	0.00194342
253	26	0.00960703	0.0149096	0.00462135	0.0253126	0.00844607	0.0234391	0.0253733	0.0141358	0.00844607	0.0121184	0.0263692	0.00142913	0.021148	0.00142913	0.00687198	0.0102591	0.00822624	0.00158282
254	26	0.00987748	0.0161238	0.00480273	0.0256246	0.00837008	0.023081	0.0256599	0.0143139	0.00837008	0.0119344	0.0257665	0.00114178	0.0209833	0.00114178	0.00671229	0.0102618	0.00840238	0.00128017
255	26	0.0101043	0.017231	0.00490507	0.0256546	0.00820709	0.0225983	0.0256134	0.0143618	0.00820709	0.0116585	0.0251539	0.000851724	0.0207924	0.000851724	0.00649104	0.0102372	0.00858506	0.0010432
256	26	0.010302	0.0181815	0.00462538	0.0252879	0.00798621	0.0216583	0.0251119	0.0142254	0.00798621	0.0113128	0.024575	0.000566467	0.0205512	0.000566467	0.00618841	0.0101872	0.00877708	0.000909514
257	25	0.0105195	0.0189981	0.00431258	0.0245619	0.00774838	0.0204731	0.0243659	0.0139703	0.00774838	0.0109193	0.0240414	0.000277521	0.0202407	0.000277521	0.00580144	0.010109	0.00898205	0.000926625
258	24	0.0107667	0.0197202	0.0042011	0.0237249	0.00769198	0.0193752	0.0236626	0.0137653	0.00769198	0.0105499	0.0235574	8.19639e-05	0.019879	8.19639e-05	0.00536389	0.0100184	0.00917686	0.00109841
259	24	0.0110473	0.0204243	0.0046122	0.0231548	0.00766559	0.01859	0.0231611	0.0136374	0.00766559	0.0102762	0.0231055	0.000380607	0.0195124	0.000380607	0.0049372	0.00994888	0.00932767	0.00137996
260	23	0.0113238	0.0211714	0.00532273	0.0230071	0.00770899	0.0181601	0.0230102	0.0136094	0.00770899	0.0101142	0.022672	0.000710762	0.0192004	0.000710762	0.00458659	0.00990981	0.00944162	0.00173198
261	24	0.0116376	0.0220856	0.00601224	0.0234858	0.00781853	0.0181651	0.0233537	0.0137013	0.00781853	0.0100211	0.02219	0.00102935	0.018987	0.00102935	0.00434855	0.00989174	0.00952497	0.00212381
262	25	0.0119659	0.0231993	0.00640761	0.0244773	0.0080748	0.0185439	0.0240762	0.0138855	0.0080748	0.00994243	0.0216358	0.00132783	0.0188782	0.00132783	0.00424773	0.00988033	0.00959462	0.00251931
263	26	0.0123218	0.0245356	0.00649222	0.0258266	0.00832993	0.0191905	0.0248108	0.0140681	0.00832993	0.00982752	0.0209693	0.00161253	0.0188238	0.00161253	0.00428488	0.00983844	0.0096829	0.0028987
264	27	0.0127007	0.0260302	0.00620287	0.0271365	0.0085798	0.0197784	0.0251826	0.0141099	0.0085798	0.00963324	0.0202158	0.00188058	0.0187614	0.00188058	0.00443845	0.00972622	0.00983239	0.00327193
265	28	0.0131726	0.0276562	0.00585645	0.0281994	0.00873764	0.0202247	0.0251407	0.0139439	0.00873764	0.00932359	0.0193757	0.00214153	0.0186142	0.00214153	0.00466294	0.00950676	0.0100664	0.00365721
266	29	0.0137578	0.0293724	0.00579777	0.0289319	0.00897694	0.0207695	0.0248491	0.0136889	0.00897694	0.00890278	0.0184632	0.00241949	0.0182884	0.00241949	0.0049091	0.0091687	0.0103774	0.00405255
267	30	0.014427	0.0311518	0.00625384	0.029553	0.00920057	0.0212922	0.0244688	0.0134204	0.00920057	0.00839726	0.0175044	0.00272413	0.0177182	0.00272413	0.00514872	0.00872964	0.0107304	0.00446628
268	31	0.0150895	0.0329076	0.00721185	0.0301245	0.00934044	0.0215735	0.0241412	0.0131981	0.00934044	0.00782837	0.0165734	0.00304236	0.0168774	0.00304236	0.00537335	0.00820373	0.0110989	0.00491642
269	32	0.0157085	0.0346137	0.00837092	0.0309012	0.00941551	0.0215188	0.0240201	0.0130986	0.00941551	0.00721971	0.0157194	0.00336226	0.0157812	0.00336226	0.00557283	0.00760342	0.0114453	0.00543802
270	34	0.0162377	0.0362356	0.00945616	0.0319327	0.00947196	0.0212176	0.024186	0.0131643	0.00947196	0.00659212	0.0150114	0.00368165	0.0144906	0.00368165	0.00573956	0.00694952	0.0117474	0.00603857
271	36	0.0166629	0.0377499	0.0103018	0.0331461	0.00953477	0.0208067	0.0246126	0.0133771	0.00953477	0.00596438	0.0145077	0.00400807	0.0130867	0.00400807	0.00586844	0.00626191	0.0119959	0.00669289
272	38	0.0170003	0.0391356	0.0108822	0.0343996	0.00961578	0.0204062	0.0252023	0.0136819	0.00961578	0.00534924	0.0142533	0.00433957	0.0116382	0.00433957	0.00594037	0.00554395	0.0121993	0.00736839
273	40	0.0172863	0.0403781	0.0112828	0.0355633	0.00971254	0.0200674	0.0258462	0.0140189	0.00971254	0.00475753	0.0142549	0.00465971	0.0101919	0.00465971	0.00590805	0.00477014	0.0123853	0.00804953
274	42	0.0175606	0.0414661	0.0116277	0.0365165	0.00982473	0.0197865	0.0264544	0.0143404	0.00982473	0.00421606	0.0144838	0.00496893	0.00874551	0.00496893	0.00572816	0.00393718	0.0125729	0.0087233
275	44	0.0178399	0.0424234	0.0120169	0.0371909	0.00995881	0.0195409	0.0269772	0.0146193	0.00995881	0.00374188	0.0148971	0.00528761	0.00724127	0.00528761	0.00539412	0.00312446	0.0127706	0.00936115
276	46	0.0181183	0.0432994	0.0124997	0.0375989	0.010131	0.0193172	0.0274068	0.0148485	0.010131	0.00336102	0.0154489	0.0056456	0.00559961	0.0056456	0.00496239	0.00256605	0.0129929	0.00995281
277	47	0.0183874	0.0441263	0.0130761	0.0378203	0.0103552	0.0191222	0.0277671	0.0150386	0.0103552	0.00314587	0.0161007	0.0060655	0.0038083	0.0060655	0.00464113	0.00265144	0.0132399	0.0105286
278	49	0.0186312	0.0449294	0.01371	0.0379779	0.010622	0.0189648	0.0281061	0.0152149	0.010622	0.00316817	0.0168155	0.00655216	0.00238222	0.00655216	0.00486558	0.00338318	0.013505	0.0111398
279	52	0.0188228	0.0457303	0.0143523	0.0381685	0.0109156	0.0188425	0.0284765	0.0154064	0.0109156	0.00345811	0.0175559	0.00710333	0.00337053	0.00710333	0.0060477	0.00432615	0.013783	0.0118216
280	54	0.0189464	0.0465346	0.0149695	0.0384718	0.011224	0.01872	0.0289142	0.0156334	0.011224	0.00396285	0.0182948	0.00769329	0.00624412	0.00769329	0.00816519	0.00514127	0.0140577	0.0125805
281	57	0.0189931	0.0473359	0.0155706	0.038939	0.0115347	0.0185298	0.0294274	0.0159009	0.0115347	0.00459993	0.0190259	0.00828673	0.00974584	0.00828673	0.0109433	0.00568978	0.0143183	0.0134188
282	61	0.0189603	0.0481042	0.0161912	0.0395562	0.0118376	0.0182193	0.0300029	0.0162027	0.0118376	0.00535228	0.0197627	0.00887655	0.0135273	0.00887655	0.0140743	0.0059885	0.0145461	0.0143343
283	56	0.0188408	0.048767	0.0168277	0.040327	0.0121257	0.0177853	0.0306125	0.0165242	0.0121257	0.00607226	0.0205674	0.00942605	0.0173886	0.00942605	0.0172049	0.00612084	0.0147275	0.0152554
284	72	0.0186122	0.0492891	0.0174821	0.0412615	0.0124097	0.0172552	0.0312211	0.0168463	0.0124097	0.00688008	0.0214439	0.00993319	0.0210619	0.00993319	0.0199892	0.00622151	0.0148557	0.0161232
285	85	0.018265	0.0496237	0.0181471	0.042403	0.0127194	0.0166668	0.0317753	0.0171392	0.0127194	0.0078176	0.0224088	0.0103658	0.0242933	0.0103658	0.022126	0.00640918	0.0149359	0.0168645
286	95	0.0178181	0.0497247	0.0187961	0.0437645	0.013064	0.0160712	0.0322202	0.0173736	0.013064	0.00892374	0.0234453	0.0106799	0.026824	0.0106799	0.023414	0.00673622	0.0149541	0.0174114
287	103	0.0173262	0.049568	0.0193701	0.0453087	0.013412	0.015519	0.0325223	0.0175325	0.013412	0.0101544	0.0244837	0.0108289	0.0284518	0.0108289	0.0237933	0.00717385	0.0149068	0.0176975
288	107	0.0168689	0.0491937	0.0198106	0.046959	0.0137252	0.0150458	0.0326807	0.0176158	0.0137252	0.0114826	0.0254015	0.0108146	0.0289892	0.0108146	0.023374	0.00763163	0.0148225	0.0176969
289	107	0.0165221	0.0486891	0.0200646	0.0486233	0.0139739	0.0146494	0.0326948	0.017622	0.0139739	0.0127451	0.02611	0.0106484	0.0283761	0.0106484	0.0224045	0.00798668	0.0147503	0.0174135
290	104	0.0163148	0.0481505	0.0201263	0.0501703	0.0141406	0.014301	0.0325752	0.0175564	0.0141406	0.013927	0.0265322	0.0104047	0.0267262	0.0104047	0.021213	0.00815051	0.0147011	0.0169295
291	98	0.0162346	0.047614	0.0199733	0.0515056	0.0142036	0.0139743	0.0323413	0.0174291	0.0142036	0.0148342	0.026685	0.0101377	0.0243738	0.0101377	0.0200787	0.00805774	0.0146683	0.0163199
292	93	0.0162263	0.0470882	0.0196351	0.0525845	0.0141691	0.0136549	0.0320225	0.0172551	0.0141691	0.0154504	0.0265906	0.00991385	0.0217911	0.00991385	0.0192237	0.00772145	0.0146291	0.015677
293	87	0.0162257	0.046557	0.0191911	0.0534128	0.014074	0.0133367	0.0316344	0.0170426	0.014074	0.0158035	0.026274	0.00976291	0.0195223	0.00976291	0.0187609	0.00722229	0.0145683	0.0150635
294	83	0.0161966	0.0459972	0.0187129	0.0540382	0.0139615	0.0130361	0.0311878	0.0167985	0.0139615	0.0158996	0.0257775	0.00966686	0.0180058	0.00966686	0.0186791	0.0066705	0.0144691	0.0145062
295	79	0.0161365	0.0453761	0.0182518	0.0545287	0.0138582	0.0127751	0.0307094	0.0165379	0.0138582	0.0158	0.025141	0.00958679	0.017459	0.00958679	0.0188828	0.00619036	0.0142967	0.0140202
296	76	0.0160506	0.0446469	0.0178375	0.0549536	0.0137708	0.012565	0.0302343	0.0162792	0.0137708	0.0155619	0.0243928	0.0094757	0.0178891	0.0094757	0.0192207	0.00586731	0.0140302	0.0136092
297	74	0.015942	0.0437898	0.0174708	0.0553527	0.0136886	0.0124005	0.0297778	0.0160301	0.0136886	0.0151836	0.0235583	0.00929449	0.0191442	0.00929449	0.019534	0.00573476	0.0136926	0.0132548
298	72	0.015826	0.0428321	0.0171413	0.0557272	0.0135938	0.0122623	0.0293506	0.0157966	0.0135938	0.0146784	0.0226617	0.00903753	0.0209199	0.00903753	0.019709	0.00578142	0.0133134	0.0129268
299	70	0.0157186	0.0418179	0.0168164	0.0560563	0.0134731	0.0121467	0.028964	0.015586	0.0134731	0.014085	0.0217484	0.00873993	0.0227854	0.00873993	0.019682	0.00594852	0.0129031	0.0126094
300	68	0.0156267	0.0407914	0.0164461	0.0563114	0.0133226	0.0120576	0.0285976	0.0153894	0.0133226	0.0134354	0.020874	0.00844742	0.0243087	0.00844742	0.0194356	0.00614928	0.0124756	0.0122994
301	65	0.0155488	0.0398004	0.015996	0.0564625	0.0131411	0.0119803	0.0282213	0.0151924	0.0131411	0.0127556	0.0200609	0.00819173	0.0251406	0.00819173	0.0189834	0.00629771	0.012057	0.0119858
302	61	0.0154799	0.038898	0.0154483	0.0564926	0.0129285	0.0119081	0.0278187	0.0149864	0.0129285	0.0120519	0.0193213	0.00798758	0.0250564	0.00798758	0.0183534	0.00635424	0.0116697	0.0116588
303	56	0.0154164	0.0381239	0.014804	0.0564242	0.012698	0.0118441	0.0273889	0.0147717	0.012698	0.0113606	0.0186717	0.00784207	0.0240217	0.00784207	0.017584	0.00633403	0.0113244	0.0113212
304	46	0.0153529	0.0374814	0.0140721	0.056308	0.0124709	0.0117821	0.0269479	0.0145553	0.0124709	0.0107334	0.0180965	0.00775755	0.0221776	0.00775755	0.016704	0.00625169	0.0110146	0.0109837
305	53	0.0152852	0.0369421	0.013262	0.0561532	0.0122529	0.0117149	0.0265072	0.0143381	0.0122529	0.0101589	0.0175659	0.0077173	0.0197827	0.0077173	0.0157253	0.00612998	0.0107272	0.0106634
306	54	0.0152025	0.0364677	0.0124175	0.0559479	0.0120411	0.0116351	0.0260757	0.0141216	0.0120411	0.00962564	0.0170561	0.00770377	0.017173	0.00770377	0.0146712	0.00601977	0.0104679	0.0103714
307	53	0.0150843	0.0360267	0.0115907	0.05571	0.0118431	0.0115484	0.0256818	0.0139217	0.0118431	0.00912546	0.0165412	0.00769682	0.0146741	0.00769682	0.0135744	0.00594394	0.0102371	0.0101133
308	53	0.0149256	0.0355945	0.010798	0.0554452	0.0116614	0.011481	0.0253488	0.0137509	0.0116614	0.00862878	0.016011	0.00766368	0.012522	0.00766368	0.012485	0.00587354	0.0100165	0.00989874
309	52	0.0147487	0.0351513	0.0100477	0.0551549	0.0114905	0.0114484	0.0250733	0.0136071	0.0114905	0.00813514	0.0154646	0.00758511	0.010829	0.00758511	0.0114817	0.0057588	0.00975919	0.00972521
310	51	0.0145847	0.0346839	0.00934404	0.054859	0.0113353	0.0114597	0.0248324	0.0134782	0.0113353	0.00764769	0.0149192	0.00746774	0.0095887	0.00746774	0.0106262	0.0056007	0.00938443	0.00957565
311	51	0.014372	0.0342455	0.00871579	0.0545681	0.0112022	0.0115254	0.0246133	0.013362	0.0112022	0.00717104	0.0144	0.00732812	0.00873736	0.00732812	0.00993907	0.00544697	0.00907079	0.00947131
312	50	0.0141113	0.0338528	0.00816608	0.0542896	0.011078	0.0116416	0.0244254	0.0132683	0.011078	0.00673529	0.0139177	0.0071775	0.00816156	0.0071775	0.00940707	0.00530149	0.00882492	0.00939218
313	49	0.0138016	0.0335246	0.00767955	0.0539933	0.0109489	0.0117929	0.0242709	0.0131998	0.0109489	0.00634766	0.0134844	0.00702262	0.00765886	0.00702262	0.00899557	0.00513883	0.00867288	0.00933366
314	48	0.0134895	0.0332372	0.00725372	0.0536338	0.0108085	0.0119682	0.0241293	0.0131439	0.0108085	0.00598192	0.0131481	0.00686393	0.00704302	0.00686393	0.00865434	0.00497538	0.00854617	0.00929079
315	48	0.0131858	0.0329721	0.00690933	0.0531997	0.010658	0.0121572	0.0240076	0.0131023	0.010658	0.00561101	0.0129247	0.00669564	0.0062167	0.00669564	0.00832993	0.00481372	0.00843585	0.0092629
316	47	0.0128757	0.0327122	0.00662367	0.0526845	0.0104995	0.0123612	0.023927	0.0130851	0.0104995	0.00521617	0.0128099	0.00649795	0.00514929	0.00649795	0.00800102	0.0046087	0.00838209	0.00926068
317	46	0.0126511	0.0323878	0.00635036	0.052086	0.0103319	0.0125929	0.0238854	0.0130874	0.0103319	0.00477309	0.0127963	0.00625441	0.00387211	0.00625441	0.00768446	0.00433164	0.0081499	0.00923599
318	46	0.0125385	0.0320054	0.00606867	0.0514104	0.010159	0.0128456	0.02385	0.0130863	0.010159	0.00423813	0.0128529	0.00596209	0.00246874	0.00596209	0.00740729	0.00401747	0.007708	0.00917552
319	45	0.012522	0.0315989	0.00577814	0.050655	0.00998933	0.0131217	0.0237947	0.0130663	0.00998933	0.00360694	0.0129417	0.00561691	0.00110189	0.00561691	0.00717052	0.00372887	0.00710879	0.00907958
320	44	0.012496	0.0312269	0.00548804	0.0498134	0.009811	0.0134292	0.0237443	0.013042	0.009811	0.00294457	0.0130096	0.00519932	0.000746535	0.00519932	0.00691917	0.00347523	0.00657031	0.00898141
321	43	0.0123863	0.0309247	0.00519521	0.0488857	0.00960163	0.0137608	0.0237202	0.0130245	0.00960163	0.00239218	0.0129766	0.00483514	0.00182885	0.00483514	0.00670077	0.00330013	0.0062231	0.00890744
322	42	0.0121538	0.0306742	0.00490279	0.0479142	0.00936889	0.0141203	0.0237079	0.0130043	0.00936889	0.00214036	0.0127386	0.00445834	0.0029565	0.00445834	0.006277	0.00303341	0.0061327	0.00888517
323	40	0.0118264	0.0304391	0.00461537	0.0469807	0.00912978	0.0145097	0.0237058	0.0129801	0.00912978	0.00241914	0.0121913	0.00431912	0.00403247	0.00431912	0.0057751	0.0027478	0.00620701	0.00890845
324	36	0.0113619	0.0302185	0.00433006	0.046164	0.0089148	0.0149155	0.0237599	0.0129758	0.0089148	0.00314429	0.0112409	0.00426332	0.00464201	0.00426332	0.00507553	0.00243777	0.00655117	0.00902467
325	32	0.0108817	0.0299891	0.00403872	0.0454483	0.00876261	0.0153477	0.0239113	0.013012	0.00876261	0.00420035	0.0101394	0.00432308	0.00489058	0.00432308	0.00442088	0.00226148	0.00696681	0.00921219
326	36	0.010422	0.0297193	0.00377067	0.0448379	0.00868661	0.0158097	0.0241566	0.0130932	0.00868661	0.00516577	0.00915322	0.00441416	0.00480359	0.00441416	0.00391274	0.00237	0.00738218	0.00947562
327	36	0.0100573	0.0294363	0.00355854	0.0442735	0.00859905	0.0163213	0.0243904	0.0131801	0.00859905	0.00578636	0.00873502	0.004516	0.00456189	0.004516	0.00378667	0.00277165	0.0077482	0.00978401
328	35	0.00983463	0.0291279	0.00343381	0.0436687	0.00850817	0.0168821	0.0246246	0.0132757	0.00850817	0.00588362	0.00913255	0.00440289	0.00414064	0.00440289	0.00396082	0.00314512	0.00801448	0.0101097
329	27	0.0097719	0.0288346	0.00343482	0.0429238	0.00836221	0.0174797	0.0248863	0.0133962	0.00836221	0.00546029	0.0103838	0.00417137	0.00371222	0.00417137	0.00460182	0.00336462	0.00832222	0.0104336
330	34	0.00985213	0.0284815	0.00359755	0.0420438	0.00817446	0.0181047	0.0252152	0.0135598	0.00817446	0.00458349	0.0121278	0.00383792	0.00371712	0.00383792	0.00522375	0.00337203	0.00866902	0.0107361
331	34	0.0100592	0.0280257	0.00391273	0.0410769	0.00793662	0.0187569	0.0255889	0.013754	0.00793662	0.00355242	0.0139321	0.0037582	0.00530156	0.0037582	0.00563641	0.0033074	0.00905482	0.010962
332	33	0.0103133	0.0274212	0.00432999	0.0401237	0.00770726	0.0193994	0.0260166	0.0139755	0.00770726	0.0027732	0.0152506	0.00393068	0.0080657	0.00393068	0.00556702	0.00313995	0.00946197	0.0110924
333	29	0.0106268	0.0267556	0.00479478	0.0391992	0.00753543	0.0200095	0.026502	0.0142182	0.00753543	0.00273104	0.0159739	0.00418247	0.011119	0.00418247	0.00505078	0.00277864	0.00990709	0.0111259
334	32	0.0109627	0.0261177	0.00530465	0.0383337	0.0074908	0.0205836	0.0270713	0.0144882	0.0074908	0.00330209	0.0161723	0.00445986	0.0137854	0.00445986	0.00427197	0.0023207	0.0103892	0.0111021
335	33	0.0112871	0.0255355	0.005901	0.0375158	0.0074706	0.0211354	0.0276656	0.0147689	0.0074706	0.0038812	0.0161638	0.00468604	0.0155583	0.00468604	0.00349661	0.00189854	0.010891	0.0110885
336	34	0.0115132	0.0250273	0.00661919	0.0367377	0.00746666	0.0216747	0.0282515	0.015048	0.00746666	0.00429741	0.0163012	0.00477694	0.0161492	0.00477694	0.00285091	0.00157164	0.0113851	0.0111583
337	34	0.0116094	0.0245887	0.00747937	0.036002	0.00747523	0.0222064	0.0288298	0.0153324	0.00747523	0.00436314	0.0167842	0.00467879	0.0155476	0.00467879	0.00245586	0.00142789	0.0118396	0.011361
338	34	0.0115814	0.024214	0.00846786	0.0353411	0.00750807	0.0227324	0.0294149	0.0156391	0.00750807	0.00418495	0.017584	0.00444915	0.0140373	0.00444915	0.00231788	0.00149052	0.0122685	0.0117256
339	34	0.0114392	0.0238721	0.00951461	0.0347596	0.00757107	0.0232292	0.0299766	0.0159634	0.00757107	0.0039121	0.018569	0.00416355	0.0120602	0.00416355	0.00239027	0.0017037	0.0127046	0.0122303
340	34	0.0112279	0.0235456	0.0105201	0.0342331	0.007664	0.0236536	0.0304379	0.0162752	0.007664	0.00373438	0.0195418	0.00388693	0.0100792	0.00388693	0.00257459	0.00195557	0.0131341	0.0128128
341	34	0.0110168	0.0232393	0.0113752	0.0337453	0.00779703	0.0239633	0.0307101	0.0165313	0.00779703	0.00377654	0.0203259	0.00367059	0.00846662	0.00367059	0.00275717	0.00216511	0.0135253	0.0133962
342	34	0.0108553	0.023017	0.0120128	0.0332851	0.00798365	0.0241055	0.0307364	0.0166971	0.00798365	0.00393958	0.0207942	0.00354201	0.00740126	0.00354201	0.00287275	0.00231304	0.0139056	0.0139271
343	34	0.0107709	0.0228947	0.0124277	0.0328067	0.00821893	0.0240255	0.0305171	0.0167583	0.00821893	0.00402732	0.0209053	0.00349124	0.0068661	0.00349124	0.0029137	0.00240463	0.0142977	0.014385
344	33	0.0107765	0.0228808	0.0126256	0.0322894	0.00847655	0.0236794	0.0301009	0.01671	0.00847655	0.00393394	0.0207177	0.0034876	0.00677586	0.0034876	0.00290327	0.00244725	0.0146789	0.0147541
345	33	0.0108545	0.0229767	0.0126567	0.0317882	0.00873934	0.0230342	0.029558	0.0165626	0.00873934	0.00368567	0.0203437	0.00351128	0.00702979	0.00351128	0.00288355	0.00244888	0.0150096	0.0150303
346	32	0.0109871	0.0231848	0.0126234	0.0313662	0.00900045	0.0221093	0.028972	0.0163525	0.00900045	0.00337759	0.0199089	0.00355377	0.00749385	0.00355377	0.00290368	0.00242739	0.0152887	0.0152439
347	31	0.0111207	0.0234541	0.0125974	0.031022	0.00923866	0.0209935	0.0284088	0.0161163	0.00923866	0.00308876	0.0195156	0.00360233	0.00801283	0.00360233	0.00299063	0.00241437	0.0155322	0.0154176
348	31	0.0112195	0.023724	0.0125962	0.0307291	0.00941861	0.0197975	0.0278868	0.0158727	0.00941861	0.00282789	0.0192042	0.00363682	0.00844836	0.00363682	0.00314614	0.00242894	0.0157256	0.015575
349	31	0.0112767	0.0239588	0.0126069	0.0304755	0.00951481	0.0186303	0.0273876	0.0156293	0.00951481	0.00257378	0.0189718	0.00364448	0.00871264	0.00364448	0.00335458	0.00247462	0.0158236	0.0157267
350	31	0.0112951	0.0241159	0.0126231	0.0301972	0.00952349	0.017614	0.0268769	0.0153882	0.00952349	0.00233548	0.0187995	0.00362509	0.00878004	0.00362509	0.00357458	0.00254534	0.0158122	0.0158907
351	31	0.0112796	0.0241442	0.0126193	0.0297869	0.00945502	0.0168626	0.0263148	0.0151472	0.00945502	0.00212372	0.018666	0.00357793	0.00867774	0.00357793	0.00376404	0.00263326	0.0157149	0.0160833
352	31	0.0112607	0.0240327	0.0125539	0.0291903	0.00933059	0.0164163	0.0257026	0.0149109	0.00933059	0.00193749	0.0185605	0.00350337	0.00849878	0.00350337	0.00391535	0.0027305	0.0155634	0.0162951
353	31	0.0112683	0.0238112	0.0124142	0.0284273	0.00918781	0.0162015	0.0250848	0.014693	0.00918781	0.00180903	0.0184827	0.00341156	0.00837167	0.00341156	0.00403382	0.00282496	0.015399	0.0165088
354	31	0.0113014	0.023505	0.0122193	0.0275052	0.00906424	0.0160747	0.0244977	0.0144926	0.00906424	0.00179678	0.0184513	0.00331936	0.00836308	0.00331936	0.00411191	0.00290328	0.0152538	0.0166918
355	31	0.0113603	0.0231239	0.0119863	0.0264106	0.00897646	0.0159201	0.023947	0.0142809	0.00897646	0.00189496	0.01849	0.00324223	0.00845737	0.00324223	0.00415123	0.00295709	0.0151329	0.0168108
356	30	0.0114576	0.0226867	0.0116928	0.0251666	0.00893308	0.0157183	0.0234347	0.0140317	0.00893308	0.00203264	0.0185948	0.00318144	0.00861528	0.00318144	0.00417358	0.00298042	0.0150392	0.0168488
357	29	0.0115914	0.0222339	0.0113113	0.0238348	0.00893322	0.0155353	0.0229732	0.013739	0.00893322	0.00216895	0.0187601	0.00313004	0.00880913	0.00313004	0.00420606	0.00296755	0.0149841	0.0168101
358	28	0.0117561	0.0217942	0.0108699	0.0224989	0.00897147	0.0154704	0.0225654	0.0134144	0.00897147	0.00229927	0.0189837	0.00308316	0.00903772	0.00308316	0.00425987	0.00291914	0.0149616	0.0167243
359	28	0.0119329	0.0213484	0.0103913	0.021199	0.00903774	0.0156033	0.0222105	0.0130858	0.00903774	0.00242898	0.0192387	0.00303312	0.00930483	0.00303312	0.00431307	0.00284199	0.0149278	0.0166065
360	27	0.012086	0.0208656	0.00986541	0.0199359	0.00911452	0.0159359	0.0219209	0.0127806	0.00911452	0.00256524	0.0195044	0.00297549	0.0096047	0.00297549	0.00434511	0.00275622	0.0148631	0.016465
361	26	0.0122074	0.0203538	0.00930158	0.0187731	0.00919292	0.0163926	0.0217322	0.0125241	0.00919292	0.00271358	0.0197539	0.0029231	0.00994049	0.0029231	0.00435646	0.0026831	0.0147975	0.0163169
362	25	0.0122913	0.0198287	0.00872963	0.017766	0.00925865	0.0168773	0.0216714	0.0123379	0.00925865	0.00290609	0.0199538	0.00290913	0.0103157	0.00290913	0.00432725	0.00262488	0.0147424	0.0161521
363	24	0.0123248	0.0192927	0.00816647	0.0169175	0.0092852	0.0173533	0.0217101	0.0122172	0.0092852	0.00316333	0.0201033	0.00295565	0.0107344	0.00295565	0.00425617	0.00258217	0.0147082	0.0159521
364	24	0.0123002	0.0187471	0.00763061	0.0162388	0.00925878	0.0178709	0.0218071	0.0121481	0.00925878	0.00347624	0.0202217	0.00305709	0.0111776	0.00305709	0.00415193	0.00254123	0.0147164	0.0157322
365	23	0.0122235	0.0182038	0.00712811	0.0157118	0.00918386	0.0184817	0.021948	0.0121269	0.00918386	0.0038263	0.0203274	0.00319705	0.0116277	0.00319705	0.00404559	0.00249034	0.0147936	0.0155008
366	24	0.0121109	0.0176956	0.00666299	0.0153218	0.00906915	0.0191879	0.022104	0.0121527	0.00906915	0.00419901	0.0204416	0.00335454	0.0120842	0.00335454	0.00397058	0.00242845	0.0149671	0.0152563
367	24	0.0119914	0.0172136	0.00623112	0.0150971	0.0089164	0.0199714	0.0222181	0.012227	0.0089164	0.00456403	0.0205852	0.00349839	0.0125292	0.00349839	0.00393665	0.00235192	0.0150692	0.0149576
368	23	0.0118548	0.0167569	0.00583481	0.0149832	0.00880597	0.02077	0.0223205	0.0123063	0.00880597	0.0049115	0.0207824	0.00359678	0.0129474	0.00359678	0.00394205	0.00226369	0.01511	0.0146114
369	23	0.0117068	0.0163196	0.00546325	0.0149334	0.00873789	0.0215057	0.0224081	0.0123754	0.00873789	0.00522195	0.0210458	0.00362729	0.0133375	0.00362729	0.0039985	0.00219933	0.0150895	0.0142251
370	22	0.0115637	0.0159069	0.00511741	0.0149312	0.00872403	0.0221049	0.0224919	0.012414	0.00872403	0.00549412	0.0213565	0.00359534	0.0136983	0.00359534	0.00408341	0.00219255	0.0150063	0.0138041
371	21	0.011425	0.0155075	0.00478351	0.0149597	0.0087297	0.0225176	0.0225546	0.0124194	0.0087297	0.0057307	0.0216955	0.00353329	0.01404	0.00353329	0.00417389	0.00225861	0.0148191	0.0133368
372	21	0.011264	0.0151165	0.00445072	0.0150071	0.0087458	0.0227585	0.022604	0.0123934	0.0087458	0.00594519	0.0220693	0.00346782	0.0143699	0.00346782	0.0042524	0.00238204	0.014575	0.0128456
373	20	0.0110644	0.0147261	0.00412829	0.0151051	0.00873375	0.0228787	0.0226158	0.0123503	0.00873375	0.00615914	0.0224903	0.00343575	0.0146845	0.00343575	0.0043083	0.00253261	0.014282	0.0123389
374	21	0.0108007	0.0143465	0.00383742	0.015255	0.00868294	0.022919	0.0226072	0.0123094	0.00868294	0.00638142	0.0229474	0.00347776	0.0149914	0.00347776	0.00435074	0.002686	0.0140702	0.0118441
375	21	0.0104526	0.0139426	0.00358977	0.0154376	0.00854745	0.0229256	0.0225335	0.0122838	0.00854745	0.0065809	0.0234473	0.00359344	0.0152494	0.00359344	0.0043728	0.00280676	0.0137856	0.0113189
376	20	0.0100862	0.0135654	0.00334266	0.0156233	0.00839105	0.0229455	0.0224577	0.0122703	0.00839105	0.00674604	0.0239637	0.00374242	0.0154215	0.00374242	0.00436718	0.00288312	0.0134337	0.0107641
377	16	0.00972587	0.0132225	0.00311084	0.0157608	0.00822589	0.0230184	0.0223972	0.0122718	0.00822589	0.00688668	0.0244821	0.00387672	0.0155502	0.00387672	0.00435549	0.00294811	0.013079	0.0102022
378	20	0.00940969	0.0129247	0.00289708	0.0158102	0.00803079	0.0231757	0.0223308	0.0122882	0.00803079	0.00698746	0.0249771	0.00396004	0.0156688	0.00396004	0.00433014	0.00300665	0.0127581	0.00967164
379	21	0.00914314	0.0126687	0.00271308	0.0157594	0.00778765	0.0234035	0.022206	0.0123023	0.00778765	0.00702397	0.0254386	0.00399536	0.0157707	0.00399536	0.00426558	0.00303943	0.0124576	0.00918934
380	22	0.00894572	0.0125003	0.00257608	0.0156286	0.00755736	0.0236591	0.0220873	0.0123186	0.00755736	0.0069877	0.0258495	0.00399735	0.0158342	0.00399735	0.00415434	0.00304634	0.0121959	0.00876074
381	22	0.00881942	0.0124471	0.0025268	0.0154823	0.00730724	0.023895	0.0219414	0.0123359	0.00730724	0.00691687	0.026207	0.00396728	0.0158652	0.00396728	0.00401196	0.00305155	0.0119703	0.00836656
382	22	0.00876258	0.0125224	0.00255957	0.0153918	0.00705402	0.0240844	0.0217869	0.0123553	0.00705402	0.00683312	0.0264801	0.00389951	0.015876	0.00389951	0.00385098	0.00308428	0.0117837	0.00801666
383	22	0.00872699	0.0127116	0.00272134	0.0154429	0.00683053	0.024202	0.0216954	0.012405	0.00683053	0.00672767	0.0266694	0.00380041	0.0158467	0.00380041	0.00369132	0.00315718	0.0116233	0.00772967
384	23	0.00875849	0.0130834	0.00298366	0.0156429	0.00668492	0.0242191	0.021724	0.0124912	0.00668492	0.00659918	0.0267567	0.00368337	0.0157477	0.00368337	0.00354876	0.00324084	0.011437	0.00746315
385	23	0.00887879	0.013676	0.00334619	0.015989	0.00661941	0.0241289	0.0218851	0.0126019	0.00661941	0.00648495	0.0267347	0.00354967	0.0155998	0.00354967	0.00344243	0.00332038	0.0112531	0.00719091
386	23	0.00909239	0.0144436	0.00379808	0.0164433	0.00656968	0.0239352	0.0220994	0.012713	0.00656968	0.00638765	0.0266035	0.00337777	0.015445	0.00337777	0.00338436	0.0033955	0.011096	0.00692914
387	24	0.00940114	0.0153291	0.00433068	0.0169656	0.00652093	0.0236853	0.0223744	0.0128241	0.00652093	0.00628743	0.0263625	0.00318136	0.0152948	0.00318136	0.00335935	0.0034373	0.0109916	0.00668797
388	24	0.00980679	0.0163206	0.00494175	0.0175148	0.00650162	0.0234054	0.0227266	0.0129292	0.00650162	0.00617501	0.0260334	0.00299035	0.0151236	0.00299035	0.00334969	0.00343069	0.0109282	0.00645287
389	25	0.0103055	0.017435	0.00563501	0.018023	0.00648138	0.023104	0.0231415	0.0130575	0.00648138	0.00603127	0.025637	0.00279551	0.0149209	0.00279551	0.00334325	0.00339005	0.0108854	0.00621316
390	25	0.0108936	0.0186601	0.00639487	0.0184347	0.00643489	0.0227841	0.0235299	0.0131849	0.00643489	0.00583265	0.0251582	0.0025796	0.0146945	0.0025796	0.00331876	0.00333255	0.0108872	0.00597169
391	25	0.011577	0.0199612	0.00719718	0.018777	0.00640111	0.0224451	0.0239045	0.0132854	0.00640111	0.00555812	0.0245867	0.00234526	0.0144202	0.00234526	0.00325466	0.00326966	0.0109423	0.00573873
392	26	0.0123466	0.021314	0.00793936	0.0190523	0.00640264	0.0219733	0.0241722	0.0133354	0.00640264	0.0052123	0.0239684	0.00212838	0.0140764	0.00212838	0.00314846	0.00318729	0.011065	0.00552175
393	26	0.013165	0.0226602	0.00843744	0.0192022	0.00644038	0.0212368	0.024058	0.0132331	0.00644038	0.00483388	0.0233917	0.00200129	0.0136593	0.00200129	0.00302495	0.00304399	0.0112116	0.00531348
394	25	0.0139847	0.023902	0.00896536	0.0189504	0.00626958	0.0198884	0.0235298	0.012927	0.00626958	0.00445529	0.0229566	0.00201523	0.0131559	0.00201523	0.0029182	0.00280688	0.0114321	0.00511734
395	25	0.0147218	0.0249704	0.0095886	0.0186373	0.00598582	0.0186079	0.0229019	0.0125686	0.00598582	0.00417135	0.022655	0.00207025	0.0126132	0.00207025	0.00283837	0.00254825	0.0116802	0.0050005
396	24	0.0152973	0.0258776	0.0103781	0.0185026	0.00568624	0.0177116	0.022572	0.0123853	0.00568624	0.00401711	0.0224186	0.00215154	0.0120954	0.00215154	0.00281697	0.00229843	0.0119585	0.00499818
397	24	0.015672	0.0266871	0.0111028	0.0188389	0.00548438	0.0173605	0.0226752	0.0124075	0.00548438	0.00391788	0.0221616	0.00222441	0.0116608	0.00222441	0.00283912	0.00212278	0.0121711	0.00510817
398	23	0.0158638	0.0274692	0.0116088	0.0196143	0.0053997	0.0174872	0.023257	0.0126586	0.0053997	0.00388633	0.0218364	0.00227279	0.0113141	0.00227279	0.00289355	0.00202479	0.0123419	0.00529022
399	23	0.0159489	0.0283013	0.0117298	0.0209095	0.00555386	0.0181695	0.0242011	0.0130768	0.00555386	0.00394481	0.0213854	0.00229593	0.0110737	0.00229593	0.00299182	0.00203298	0.012536	0.00546095
400	24	0.0160223	0.0292736	0.0114933	0.0225402	0.00593466	0.0192336	0.0253115	0.0136003	0.00593466	0.00415243	0.0208106	0.00233401	0.0109068	0.00233401	0.00316848	0.00212703	0.0128294	0.00552636
401	25	0.0160997	0.030383	0.0108	0.024268	0.00651893	0.0206243	0.026022	0.0139783	0.00651893	0.00438382	0.0201207	0.00243098	0.0108041	0.00243098	0.00347664	0.00230347	0.0132027	0.00547249
402	22	0.0162147	0.0315198	0.00995917	0.0253955	0.00698446	0.0218722	0.0259974	0.0140374	0.00698446	0.00462671	0.0194267	0.00265517	0.0107008	0.00265517	0.00391258	0.00247033	0.0136028	0.00522633
403	25	0.016358	0.0327076	0.00930065	0.0261123	0.00724453	0.0229763	0.0253917	0.0138674	0.00724453	0.00486922	0.0187428	0.00290909	0.0105489	0.00290909	0.00441156	0.00264885	0.0141167	0.0048568
404	27	0.0165088	0.0338492	0.00911872	0.0265822	0.00737719	0.0238127	0.0245174	0.0135623	0.00737719	0.00516661	0.0180511	0.00316173	0.0103171	0.00316173	0.00494146	0.00283139	0.0146879	0.00445803
405	28	0.0166034	0.0349432	0.00944668	0.0270919	0.00747393	0.0240811	0.0237118	0.013249	0.00747393	0.00537525	0.0173377	0.00339569	0.0100173	0.00339569	0.00549469	0.00302602	0.0152659	0.00410045
406	29	0.016553	0.0359051	0.00999636	0.0278072	0.00759985	0.0236282	0.0231653	0.0129747	0.00759985	0.00556646	0.0166134	0.00362697	0.00965784	0.00362697	0.00604357	0.00323503	0.0158421	0.00385299
407	30	0.0163147	0.0366582	0.010424	0.0289321	0.00759958	0.0224484	0.0228117	0.0127095	0.00759958	0.00576806	0.0158864	0.00385751	0.00925769	0.00385751	0.00660295	0.00348109	0.0163296	0.00373521
408	31	0.0159056	0.0371885	0.0105059	0.0304432	0.00751742	0.0207971	0.0226776	0.0125261	0.00751742	0.00610061	0.0151944	0.00407078	0.00885497	0.00407078	0.0071107	0.00374725	0.0167423	0.00374916
409	31	0.015375	0.0375781	0.0102134	0.0321675	0.00734065	0.018985	0.0226637	0.0124053	0.00734065	0.00646102	0.0145498	0.00425506	0.00847602	0.00425506	0.00752388	0.0040115	0.0170549	0.00388216
410	32	0.0148133	0.0378197	0.00969328	0.0336642	0.00717673	0.0172786	0.022705	0.0123327	0.00717673	0.00677619	0.0140066	0.00443022	0.00811572	0.00443022	0.00782033	0.00425681	0.0172013	0.00408623
411	32	0.0142983	0.0380231	0.00917496	0.0348562	0.00696567	0.0158328	0.0226971	0.0122633	0.00696567	0.00701086	0.0136386	0.00460612	0.0077461	0.00460612	0.00792698	0.00446535	0.0172443	0.00431814
412	32	0.0138987	0.0382098	0.00883002	0.0356597	0.0068105	0.0147102	0.0226264	0.0121854	0.0068105	0.00714767	0.0134408	0.00481651	0.0073322	0.00481651	0.00783925	0.00465249	0.0172595	0.00458048
413	32	0.0136752	0.0384372	0.00875594	0.0360972	0.00671361	0.0139126	0.0225642	0.0121347	0.00671361	0.00713515	0.0133809	0.00511321	0.00685191	0.00511321	0.00758644	0.00484359	0.017228	0.00484621
414	31	0.0135934	0.0387639	0.00893061	0.0362305	0.00678723	0.0133574	0.0225781	0.01214	0.00678723	0.00692103	0.0133793	0.00552033	0.00632612	0.00552033	0.00728469	0.00507287	0.0172707	0.00514552
415	29	0.0136036	0.0391949	0.00933404	0.0361905	0.00696306	0.0129822	0.0226796	0.012185	0.00696306	0.00615945	0.0133491	0.00601069	0.00588017	0.00601069	0.00710553	0.00535716	0.0173169	0.00551027
416	30	0.0136695	0.0397048	0.00986908	0.0361478	0.00722768	0.0127825	0.0228987	0.0122966	0.00722768	0.00504071	0.0133359	0.00651494	0.0057453	0.00651494	0.00717452	0.00565002	0.0173607	0.0059565
417	34	0.013754	0.040322	0.0104581	0.0362264	0.00756306	0.0127689	0.0232199	0.0124629	0.00756306	0.00380114	0.0133485	0.00695939	0.00619426	0.00695939	0.0075636	0.00585167	0.0174056	0.00648555
418	36	0.0138428	0.0410555	0.0110798	0.0364969	0.00793431	0.012872	0.0236464	0.0126876	0.00793431	0.00276498	0.0133653	0.00730562	0.00728925	0.00730562	0.00832716	0.00585462	0.0174324	0.00705511
419	38	0.013906	0.0418636	0.0117362	0.0369913	0.00838127	0.0130038	0.0242013	0.0129866	0.00838127	0.0022946	0.0134081	0.00755688	0.00882596	0.00755688	0.0093919	0.00568779	0.0174293	0.00763602
420	39	0.0139193	0.0426936	0.0124342	0.0377115	0.0088771	0.0130901	0.0248149	0.0133207	0.0088771	0.00265446	0.0135062	0.00775125	0.01066	0.00775125	0.0106457	0.00548368	0.0173853	0.00819992
421	40	0.0138739	0.0435114	0.0131798	0.0386578	0.00947282	0.0131403	0.025509	0.0137014	0.00947282	0.00349153	0.0136685	0.00794538	0.0128026	0.00794538	0.0120563	0.00535456	0.0173625	0.00871425
422	40	0.013792	0.0442822	0.0139764	0.0398484	0.0100494	0.0131116	0.0261782	0.014068	0.0100494	0.00445261	0.0139399	0.008184	0.0151051	0.008184	0.013528	0.00540854	0.0174141	0.00915767
