# Supplementary material for: Optimal Control Based Stiffness Identification of an Ankle-Foot Orthosis Using a Predictive Walking Model
Source: Front Comput Neurosci. 2017 Apr 13;11:23. doi: 10.3389/fncom.2017.00023 (PMC5390028; doi:10.3389/fncom.2017.00023)
Supplement: Supplementary file 1 [file DataSheet1.ZIP › PathWalker/InvKinDyn/results/barefeet_3053175.log]

137 0 0 0 0 0 0 0 2.17805 0 0 2.17805 0 -1.32105 0 -0.194874 -1.32529 0 0.0768814 -1.0995 0 -0.0378011 -1.10052 0 -0.188848 0 0 0 0 0 0 0 0 0 0 0 0 0 2.17805 0 0 2.17805 0
138 0 0 0 0 0 0 0 2.17805 0 0 2.17805 0 -1.32207 0 -0.194468 -1.32497 0 0.0773045 -1.08246 0 -0.0419891 -1.0821 0 -0.193039 0 0 0 0 0 0 0 0 0 0 0 0 0 2.17805 0 0 2.17805 0
139 0 0 0 0 0 0 0 2.17805 0 0 2.17805 0 -1.32304 0 -0.194099 -1.32463 0 0.0776842 -1.06764 0 -0.0462222 -1.06692 0 -0.19727 0 0 0 0 0 0 0 0 0 0 0 0 0 2.17805 0 0 2.17805 0
140 0 0 0 0 0 0 0 2.17805 0 0 2.17805 0 -1.32406 0 -0.193728 -1.3243 0 0.0780602 -1.05497 0 -0.0505747 -1.0547 0 -0.201624 0 0 0 0 0 0 0 0 0 0 0 0 0 2.17805 0 0 2.17805 0
141 0 0 0 0 0 0 0 2.17805 0 0 2.17805 0 -1.32518 0 -0.193321 -1.32396 0 0.0784648 -1.04429 0 -0.0551755 -1.04505 0 -0.206224 0 0 0 0 0 0 0 0 0 0 0 0 0 2.17805 0 0 2.17805 0
142 0 0 0 0 0 0 0 2.17805 0 0 2.17805 0 -1.32646 0 -0.192848 -1.32362 0 0.0789258 -1.03545 0 -0.0601913 -1.03758 0 -0.211226 0 0 0 0 0 0 0 0 0 0 0 0 0 2.17805 0 0 2.17805 0
143 0 0 0 0 0 0 0 2.17805 0 0 2.17805 0 -1.32798 0 -0.192247 -1.32328 0 0.0795011 -1.02807 0 -0.0657235 -1.0315 0 -0.216734 0 0 0 0 0 0 0 0 0 0 0 0 0 2.17805 0 0 2.17805 0
144 0 0 0 0 0 0 0 2.17805 0 0 2.17805 0 -1.32979 0 -0.191472 -1.32292 0 0.0802294 -1.02218 0 -0.0715068 -1.02671 0 -0.222489 0 0 0 0 0 0 0 0 0 0 0 0 0 2.17805 0 0 2.17805 0
145 0 0 0 0 0 0 0 2.17805 0 0 2.17805 0 -1.33195 0 -0.19036 -1.3224 0 0.081261 -1.0178 0 -0.0770447 -1.02287 0 -0.228009 0 0 0 0 0 0 0 0 0 0 0 0 0 2.17805 0 0 2.17805 0
146 0 0 0 0 0 0 0 2.17805 0 0 2.17805 0 -1.33471 0 -0.188713 -1.32172 0 0.0827647 -1.015 0 -0.0817396 -1.02048 0 -0.23269 0 0 0 0 0 0 0 0 0 0 0 0 0 2.17805 0 0 2.17805 0
147 0 0 0 0 0 0 0 2.17805 0 0 2.17805 0 -1.3381 0 -0.186405 -1.3207 0 0.0848264 -1.01343 0 -0.0852007 -1.01923 0 -0.236139 0 0 0 0 0 0 0 0 0 0 0 0 0 2.17805 0 0 2.17805 0
148 0 0 0 0 0 0 0 2.17805 0 0 2.17805 0 -1.34217 0 -0.183291 -1.31926 0 0.0875303 -1.01312 0 -0.0870735 -1.01986 0 -0.237973 0 0 0 0 0 0 0 0 0 0 0 0 0 2.17805 0 0 2.17805 0
149 0 0 0 0 0 0 0 2.17805 0 0 2.17805 0 -1.34686 0 -0.179304 -1.31735 0 0.0908776 -1.01306 0 -0.0876265 -1.02065 0 -0.238485 0 0 0 0 0 0 0 0 0 0 0 0 0 2.17805 0 0 2.17805 0
150 0 0 0 0 0 0 0 2.17805 0 0 2.17805 0 -1.35214 0 -0.174386 -1.31495 0 0.0948447 -1.01317 0 -0.0871857 -1.02189 0 -0.237984 0 0 0 0 0 0 0 0 0 0 0 0 0 2.17805 0 0 2.17805 0
151 0 0 0 0 0 0 0 2.17805 0 0 2.17805 0 -1.35794 0 -0.16855 -1.3121 0 0.099346 -1.0128 0 -0.0865198 -1.02239 0 -0.237265 0 0 0 0 0 0 0 0 0 0 0 0 0 2.17805 0 0 2.17805 0
152 0 0 0 0 0 0 0 2.17805 0 0 2.17805 0 -1.36407 0 -0.161774 -1.30871 0 0.104317 -1.01213 0 -0.0860816 -1.02254 0 -0.236773 0 0 0 0 0 0 0 0 0 0 0 0 0 2.17805 0 0 2.17805 0
153 0 0 0 0 0 0 0 2.17805 0 0 2.17805 0 -1.37043 0 -0.153973 -1.30468 0 0.109742 -1.01114 0 -0.0861612 -1.02159 0 -0.23685 0 0 0 0 0 0 0 0 0 0 0 0 0 2.17805 0 0 2.17805 0
154 0 0 0 0 0 0 0 2.17805 0 0 2.17805 0 -1.37685 0 -0.145073 -1.29997 0 0.115616 -1.01042 0 -0.0866055 -1.02055 0 -0.237316 0 0 0 0 0 0 0 0 0 0 0 0 0 2.17805 0 0 2.17805 0
155 0 0 0 0 0 0 0 2.17805 0 0 2.17805 0 -1.38309 0 -0.135091 -1.29459 0 0.121885 -1.0099 0 -0.0873299 -1.01924 0 -0.238091 0 0 0 0 0 0 0 0 0 0 0 0 0 2.17805 0 0 2.17805 0
156 0 0 0 0 0 0 0 2.17805 0 0 2.17805 0 -1.38872 0 -0.124167 -1.28842 0 0.128439 -1.01015 0 -0.0879548 -1.01911 0 -0.238739 0 0 0 0 0 0 0 0 0 0 0 0 0 2.17805 0 0 2.17805 0
157 0 0 0 0 0 0 0 2.17805 0 0 2.17805 0 -1.39325 0 -0.112598 -1.28152 0 0.135162 -1.0107 0 -0.0884458 -1.01932 0 -0.239249 0 0 0 0 0 0 0 0 0 0 0 0 0 2.17805 0 0 2.17805 0
158 0 0 0 0 0 0 0 2.17805 0 0 2.17805 0 -1.39601 0 -0.100935 -1.27399 0 0.141924 -1.01149 0 -0.0887005 -1.01992 0 -0.239515 0 0 0 0 0 0 0 0 0 0 0 0 0 2.17805 0 0 2.17805 0
159 0 0 0 0 0 0 0 2.17805 0 0 2.17805 0 -1.39642 0 -0.08995 -1.26605 0 0.148529 -1.01244 0 -0.0887134 -1.02083 0 -0.23953 0 0 0 0 0 0 0 0 0 0 0 0 0 2.17805 0 0 2.17805 0
160 0 0 0 0 0 0 0 2.17805 0 0 2.17805 0 -1.39376 0 -0.0806353 -1.25777 0 0.154686 -1.01343 0 -0.0885552 -1.0219 0 -0.239368 0 0 0 0 0 0 0 0 0 0 0 0 0 2.17805 0 0 2.17805 0
161 0 0 0 0 0 0 0 2.17805 0 0 2.17805 0 -1.38779 0 -0.0736208 -1.24921 0 0.16018 -1.01438 0 -0.0883185 -1.02302 0 -0.239121 0 0 0 0 0 0 0 0 0 0 0 0 0 2.17805 0 0 2.17805 0
162 0 0 0 0 0 0 0 2.17805 0 0 2.17805 0 -1.37828 0 -0.0692678 -1.24021 0 0.164839 -1.01529 0 -0.088066 -1.02417 0 -0.238854 0 0 0 0 0 0 0 0 0 0 0 0 0 2.17805 0 0 2.17805 0
163 0 0 0 0 0 0 0 2.17805 0 0 2.17805 0 -1.36522 0 -0.0675402 -1.23051 0 0.168516 -1.01613 0 -0.0878195 -1.02534 0 -0.238588 0 0 0 0 0 0 0 0 0 0 0 0 0 2.17805 0 0 2.17805 0
164 0 0 0 0 0 0 0 2.17805 0 0 2.17805 0 -1.34891 0 -0.0679568 -1.21982 0 0.17122 -1.01685 0 -0.0875721 -1.02646 0 -0.238317 0 0 0 0 0 0 0 0 0 0 0 0 0 2.17805 0 0 2.17805 0
165 0 0 0 0 0 0 0 2.17805 0 0 2.17805 0 -1.32994 0 -0.0697208 -1.20772 0 0.173038 -1.01743 0 -0.0872869 -1.02747 0 -0.238003 0 0 0 0 0 0 0 0 0 0 0 0 0 2.17805 0 0 2.17805 0
166 0 0 0 0 0 0 0 2.17805 0 0 2.17805 0 -1.30894 0 -0.0720975 -1.19408 0 0.174226 -1.01791 0 -0.0869147 -1.02847 0 -0.237595 0 0 0 0 0 0 0 0 0 0 0 0 0 2.17805 0 0 2.17805 0
167 0 0 0 0 0 0 0 2.17805 0 0 2.17805 0 -1.28642 0 -0.0744707 -1.17871 0 0.175065 -1.01836 0 -0.0864214 -1.02959 0 -0.237053 0 0 0 0 0 0 0 0 0 0 0 0 0 2.17805 0 0 2.17805 0
168 0 0 0 0 0 0 0 2.17805 0 0 2.17805 0 -1.26246 0 -0.0767775 -1.16174 0 0.17566 -1.01883 0 -0.0858203 -1.03089 0 -0.236388 0 0 0 0 0 0 0 0 0 0 0 0 0 2.17805 0 0 2.17805 0
169 0 0 0 0 0 0 0 2.17805 0 0 2.17805 0 -1.23708 0 -0.0791356 -1.14343 0 0.176006 -1.01935 0 -0.0851535 -1.03238 0 -0.23564 0 0 0 0 0 0 0 0 0 0 0 0 0 2.17805 0 0 2.17805 0
170 0 0 0 0 0 0 0 2.17805 0 0 2.17805 0 -1.2102 0 -0.0817031 -1.12407 0 0.176078 -1.0199 0 -0.0844683 -1.03404 0 -0.234855 0 0 0 0 0 0 0 0 0 0 0 0 0 2.17805 0 0 2.17805 0
171 0 0 0 0 0 0 0 2.17805 0 0 2.17805 0 -1.18147 0 -0.0847691 -1.10382 0 0.175693 -1.0205 0 -0.0837892 -1.03583 0 -0.23406 0 0 0 0 0 0 0 0 0 0 0 0 0 2.17805 0 0 2.17805 0
172 0 0 0 0 0 0 0 2.17805 0 0 2.17805 0 -1.15073 0 -0.0884976 -1.08287 0 0.174683 -1.02114 0 -0.0831349 -1.0377 0 -0.233275 0 0 0 0 0 0 0 0 0 0 0 0 0 2.17805 0 0 2.17805 0
173 0 0 0 0 0 0 0 2.17805 0 0 2.17805 0 -1.11808 0 -0.0928492 -1.06122 0 0.172924 -1.02171 0 -0.0825271 -1.03946 0 -0.232531 0 0 0 0 0 0 0 0 0 0 0 0 0 2.17805 0 0 2.17805 0
174 0 0 0 0 0 0 0 2.17805 0 0 2.17805 0 -1.0839 0 -0.0977056 -1.03891 0 0.170333 -1.02216 0 -0.0819544 -1.04101 0 -0.231824 0 0 0 0 0 0 0 0 0 0 0 0 0 2.17805 0 0 2.17805 0
175 0 0 0 0 0 0 0 2.17805 0 0 2.17805 0 -1.04866 0 -0.102902 -1.0159 0 0.166904 -1.02253 0 -0.0813581 -1.04249 0 -0.231084 0 0 0 0 0 0 0 0 0 0 0 0 0 2.17805 0 0 2.17805 0
176 0 0 0 0 0 0 0 2.17805 0 0 2.17805 0 -1.01276 0 -0.108437 -0.992211 0 0.162574 -1.02292 0 -0.0806748 -1.04411 0 -0.230232 0 0 0 0 0 0 0 0 0 0 0 0 0 2.17805 0 0 2.17805 0
177 0 0 0 0 0 0 0 2.17805 0 0 2.17805 0 -0.976591 0 -0.114341 -0.967975 0 0.15731 -1.0234 0 -0.0798361 -1.04605 0 -0.229178 0 0 0 0 0 0 0 0 0 0 0 0 0 2.17805 0 0 2.17805 0
178 0 0 0 0 0 0 0 2.17805 0 0 2.17805 0 -0.940555 0 -0.120609 -0.943377 0 0.151164 -1.02402 0 -0.0787603 -1.04849 0 -0.227817 0 0 0 0 0 0 0 0 0 0 0 0 0 2.17805 0 0 2.17805 0
179 0 0 0 0 0 0 0 2.17805 0 0 2.17805 0 -0.904964 0 -0.12724 -0.918674 0 0.144202 -1.02484 0 -0.0773594 -1.05156 0 -0.226028 0 0 0 0 0 0 0 0 0 0 0 0 0 2.17805 0 0 2.17805 0
180 0 0 0 0 0 0 0 2.17805 0 0 2.17805 0 -0.870157 0 -0.134166 -0.894189 0 0.136558 -1.02593 0 -0.0755571 -1.05544 0 -0.223697 0 0 0 0 0 0 0 0 0 0 0 0 0 2.17805 0 0 2.17805 0
181 0 0 0 0 0 0 0 2.17805 0 0 2.17805 0 -0.836637 0 -0.141237 -0.870312 0 0.128457 -1.0273 0 -0.0733113 -1.06014 0 -0.220749 0 0 0 0 0 0 0 0 0 0 0 0 0 2.17805 0 0 2.17805 0
182 0 0 0 0 0 0 0 2.17805 0 0 2.17805 0 -0.805038 0 -0.148297 -0.847493 0 0.120155 -1.02891 0 -0.0706097 -1.06556 0 -0.217147 0 0 0 0 0 0 0 0 0 0 0 0 0 2.17805 0 0 2.17805 0
183 0 0 0 0 0 0 0 2.17805 0 0 2.17805 0 -0.7762 0 -0.155236 -0.826183 0 0.111917 -1.03074 0 -0.0674445 -1.07162 0 -0.212856 0 0 0 0 0 0 0 0 0 0 0 0 0 2.17805 0 0 2.17805 0
184 0 0 0 0 0 0 0 2.17805 0 0 2.17805 0 -0.75107 0 -0.162034 -0.806809 0 0.103977 -1.03278 0 -0.0638162 -1.07831 0 -0.207842 0 0 0 0 0 0 0 0 0 0 0 0 0 2.17805 0 0 2.17805 0
185 0 0 0 0 0 0 0 2.17805 0 0 2.17805 0 -0.730444 0 -0.168772 -0.789762 0 0.0964641 -1.03497 0 -0.0597671 -1.08545 0 -0.202131 0 0 0 0 0 0 0 0 0 0 0 0 0 2.17805 0 0 2.17805 0
186 0 0 0 0 0 0 0 2.17805 0 0 2.17805 0 -0.714839 0 -0.175595 -0.775339 0 0.0893737 -1.03719 0 -0.055388 -1.09281 0 -0.195825 0 0 0 0 0 0 0 0 0 0 0 0 0 2.17805 0 0 2.17805 0
187 0 0 0 0 0 0 0 2.17805 0 0 2.17805 0 -0.704464 0 -0.182628 -0.76376 0 0.0826128 -1.03931 0 -0.0507943 -1.10009 0 -0.189077 0 0 0 0 0 0 0 0 0 0 0 0 0 2.17805 0 0 2.17805 0
188 0 0 0 0 0 0 0 2.17805 0 0 2.17805 0 -0.698257 0 -0.189646 -0.75519 0 0.0761123 -1.04128 0 -0.0460853 -1.10712 0 -0.182028 0 0 0 0 0 0 0 0 0 0 0 0 0 2.17805 0 0 2.17805 0
189 0 0 0 0 0 0 0 2.17805 0 0 2.17805 0 -0.695137 0 -0.196258 -0.749549 0 0.0700282 -1.04307 0 -0.0413319 -1.11382 0 -0.174788 0 0 0 0 0 0 0 0 0 0 0 0 0 2.17805 0 0 2.17805 0
190 0 0 0 0 0 0 0 2.17805 0 0 2.17805 0 -0.694338 0 -0.201762 -0.746131 0 0.0650458 -1.0446 0 -0.0365525 -1.12007 0 -0.167397 0 0 0 0 0 0 0 0 0 0 0 0 0 2.17805 0 0 2.17805 0
191 0 0 0 0 0 0 0 2.17805 0 0 2.17805 0 -0.694787 0 -0.205765 -0.744081 0 0.061516 -1.04584 0 -0.0317422 -1.12584 0 -0.159864 0 0 0 0 0 0 0 0 0 0 0 0 0 2.17805 0 0 2.17805 0
192 0 0 0 0 0 0 0 2.17805 0 0 2.17805 0 -0.6957 0 -0.208012 -0.74271 0 0.0596795 -1.04674 0 -0.0268233 -1.13113 0 -0.1521 0 0 0 0 0 0 0 0 0 0 0 0 0 2.17805 0 0 2.17805 0
193 0 0 0 0 0 0 0 2.17805 0 0 2.17805 0 -0.696552 0 -0.208689 -0.741485 0 0.0593599 -1.04722 0 -0.0217199 -1.13582 0 -0.144054 0 0 0 0 0 0 0 0 0 0 0 0 0 2.17805 0 0 2.17805 0
194 0 0 0 0 0 0 0 2.17805 0 0 2.17805 0 -0.697105 0 -0.2082 -0.740021 0 0.0601792 -1.04705 0 -0.0164696 -1.13955 0 -0.135881 0 0 0 0 0 0 0 0 0 0 0 0 0 2.17805 0 0 2.17805 0
195 0 0 0 0 0 0 0 2.17805 0 0 2.17805 0 -0.697492 0 -0.207338 -0.738218 0 0.0613815 -1.04585 0 -0.0113595 -1.14165 0 -0.128144 0 0 0 0 0 0 0 0 0 0 0 0 0 2.17805 0 0 2.17805 0
196 0 0 0 0 0 0 0 2.17805 0 0 2.17805 0 -0.697466 0 -0.206703 -0.736368 0 0.062287 -1.0431 0 -0.00687133 -1.14124 0 -0.121696 0 0 0 0 0 0 0 0 0 0 0 0 0 2.17805 0 0 2.17805 0
197 0 0 0 0 0 0 0 2.17805 0 0 2.17805 0 -0.696675 0 -0.206733 -0.73499 0 0.0623415 -1.03836 0 -0.00357375 -1.13755 0 -0.117489 0 0 0 0 0 0 0 0 0 0 0 0 0 2.17805 0 0 2.17805 0
198 0 0 0 0 0 0 0 2.17805 0 0 2.17805 0 -0.695576 0 -0.20724 -0.734179 0 0.0617932 -1.0311 0 -0.001977 -1.12983 0 -0.116292 0 0 0 0 0 0 0 0 0 0 0 0 0 2.17805 0 0 2.17805 0
199 0 0 0 0 0 0 0 2.17805 0 0 2.17805 0 -0.694463 0 -0.20792 -0.73372 0 0.0610184 -1.02091 0 -0.00244267 -1.11755 0 -0.118536 0 0 0 0 0 0 0 0 0 0 0 0 0 2.17805 0 0 2.17805 0
200 0 0 0 0 0 0 0 2.17805 0 0 2.17805 0 -0.693701 0 -0.20841 -0.733479 0 0.060452 -1.00753 0 -0.00504046 -1.10046 0 -0.124118 0 0 0 0 0 0 0 0 0 0 0 0 0 2.17805 0 0 2.17805 0
201 0 0 0 0 0 0 0 2.17805 0 0 2.17805 0 -0.693471 0 -0.2085 -0.733342 0 0.0603479 -0.99085 0 -0.00951819 -1.07864 0 -0.132438 0 0 0 0 0 0 0 0 0 0 0 0 0 2.17805 0 0 2.17805 0
202 0 0 0 0 0 0 0 2.17805 0 0 2.17805 0 -0.693757 0 -0.208139 -0.733219 0 0.0607688 -0.970999 0 -0.0153696 -1.05248 0 -0.14256 0 0 0 0 0 0 0 0 0 0 0 0 0 2.17805 0 0 2.17805 0
203 0 0 0 0 0 0 0 2.17805 0 0 2.17805 0 -0.694412 0 -0.207419 -0.733048 0 0.0616091 -0.948273 0 -0.0219384 -1.02268 0 -0.153392 0 0 0 0 0 0 0 0 0 0 0 0 0 2.17805 0 0 2.17805 0
204 0 0 0 0 0 0 0 2.17805 0 0 2.17805 0 -0.695356 0 -0.206459 -0.732801 0 0.0627375 -0.923098 0 -0.0285646 -0.990119 0 -0.163932 0 0 0 0 0 0 0 0 0 0 0 0 0 2.17805 0 0 2.17805 0
205 0 0 0 0 0 0 0 2.17805 0 0 2.17805 0 -0.696555 0 -0.205382 -0.73247 0 0.0640233 -0.895982 0 -0.0346811 -0.955729 0 -0.173413 0 0 0 0 0 0 0 0 0 0 0 0 0 2.17805 0 0 2.17805 0
206 0 0 0 0 0 0 0 2.17805 0 0 2.17805 0 -0.697872 0 -0.20432 -0.732059 0 0.0653095 -0.867424 0 -0.039879 -0.920272 0 -0.181382 0 0 0 0 0 0 0 0 0 0 0 0 0 2.17805 0 0 2.17805 0
207 0 0 0 0 0 0 0 2.17805 0 0 2.17805 0 -0.699134 0 -0.203387 -0.731585 0 0.0664573 -0.83784 0 -0.0439372 -0.884245 0 -0.187682 0 0 0 0 0 0 0 0 0 0 0 0 0 2.17805 0 0 2.17805 0
208 0 0 0 0 0 0 0 2.17805 0 0 2.17805 0 -0.700279 0 -0.202625 -0.73106 0 0.0674142 -0.807564 0 -0.0467969 -0.847926 0 -0.192355 0 0 0 0 0 0 0 0 0 0 0 0 0 2.17805 0 0 2.17805 0
209 0 0 0 0 0 0 0 2.17805 0 0 2.17805 0 -0.701352 0 -0.202005 -0.730495 0 0.0682166 -0.776817 0 -0.0485356 -0.811367 0 -0.195581 0 0 0 0 0 0 0 0 0 0 0 0 0 2.17805 0 0 2.17805 0
210 0 0 0 0 0 0 0 2.17805 0 0 2.17805 0 -0.702416 0 -0.201457 -0.729908 0 0.0689373 -0.74572 0 -0.0493337 -0.774468 0 -0.197623 0 0 0 0 0 0 0 0 0 0 0 0 0 2.17805 0 0 2.17805 0
211 0 0 0 0 0 0 0 2.17805 0 0 2.17805 0 -0.703506 0 -0.200914 -0.729321 0 0.0696456 -0.7144 0 -0.0494011 -0.737239 0 -0.198715 0 0 0 0 0 0 0 0 0 0 0 0 0 2.17805 0 0 2.17805 0
212 0 0 0 0 0 0 0 2.17805 0 0 2.17805 0 -0.70469 0 -0.200306 -0.728742 0 0.0704155 -0.683029 0 -0.0489366 -0.699873 0 -0.199045 0 0 0 0 0 0 0 0 0 0 0 0 0 2.17805 0 0 2.17805 0
213 0 0 0 0 0 0 0 2.17805 0 0 2.17805 0 -0.706091 0 -0.199582 -0.728183 0 0.0713075 -0.651775 0 -0.0481264 -0.662615 0 -0.198787 0 0 0 0 0 0 0 0 0 0 0 0 0 2.17805 0 0 2.17805 0
214 0 0 0 0 0 0 0 2.17805 0 0 2.17805 0 -0.707762 0 -0.198745 -0.727678 0 0.0723125 -0.620824 0 -0.0471165 -0.625748 0 -0.198086 0 0 0 0 0 0 0 0 0 0 0 0 0 2.17805 0 0 2.17805 0
215 0 0 0 0 0 0 0 2.17805 0 0 2.17805 0 -0.709634 0 -0.19786 -0.727265 0 0.0733563 -0.590464 0 -0.046001 -0.589745 0 -0.197049 0 0 0 0 0 0 0 0 0 0 0 0 0 2.17805 0 0 2.17805 0
216 0 0 0 0 0 0 0 2.17805 0 0 2.17805 0 -0.71157 0 -0.197016 -0.726966 0 0.0743361 -0.561121 0 -0.0448545 -0.555344 0 -0.195794 0 0 0 0 0 0 0 0 0 0 0 0 0 2.17805 0 0 2.17805 0
217 0 0 0 0 0 0 0 2.17805 0 0 2.17805 0 -0.713443 0 -0.196291 -0.726786 0 0.0751693 -0.533184 0 -0.0437587 -0.523185 0 -0.194477 0 0 0 0 0 0 0 0 0 0 0 0 0 2.17805 0 0 2.17805 0
218 0 0 0 0 0 0 0 2.17805 0 0 2.17805 0 -0.715215 0 -0.195701 -0.726721 0 0.0758432 -0.506897 0 -0.0427984 -0.493591 0 -0.193261 0 0 0 0 0 0 0 0 0 0 0 0 0 2.17805 0 0 2.17805 0
219 0 0 0 0 0 0 0 2.17805 0 0 2.17805 0 -0.71688 0 -0.195225 -0.726773 0 0.0763834 -0.482481 0 -0.0420699 -0.466799 0 -0.192304 0 0 0 0 0 0 0 0 0 0 0 0 0 2.17805 0 0 2.17805 0
220 0 0 0 0 0 0 0 2.17805 0 0 2.17805 0 -0.718423 0 -0.194846 -0.726929 0 0.076809 -0.460107 0 -0.0416989 -0.442919 0 -0.191768 0 0 0 0 0 0 0 0 0 0 0 0 0 2.17805 0 0 2.17805 0
221 0 0 0 0 0 0 0 2.17805 0 0 2.17805 0 -0.719829 0 -0.194552 -0.727157 0 0.0771373 -0.439863 0 -0.0418429 -0.421911 0 -0.191822 0 0 0 0 0 0 0 0 0 0 0 0 0 2.17805 0 0 2.17805 0
222 0 0 0 0 0 0 0 2.17805 0 0 2.17805 0 -0.721128 0 -0.194316 -0.727427 0 0.0773998 -0.421791 0 -0.0426751 -0.403667 0 -0.192634 0 0 0 0 0 0 0 0 0 0 0 0 0 2.17805 0 0 2.17805 0
223 0 0 0 0 0 0 0 2.17805 0 0 2.17805 0 -0.722432 0 -0.194074 -0.727702 0 0.0776634 -0.405892 0 -0.0443705 -0.388058 0 -0.194364 0 0 0 0 0 0 0 0 0 0 0 0 0 2.17805 0 0 2.17805 0
224 0 0 0 0 0 0 0 2.17805 0 0 2.17805 0 -0.723872 0 -0.193739 -0.727931 0 0.0780193 -0.392218 0 -0.0470968 -0.375112 0 -0.197175 0 0 0 0 0 0 0 0 0 0 0 0 0 2.17805 0 0 2.17805 0
225 0 0 0 0 0 0 0 2.17805 0 0 2.17805 0 -0.725561 0 -0.193221 -0.728046 0 0.0785557 -0.380821 0 -0.0509846 -0.364919 0 -0.201195 0 0 0 0 0 0 0 0 0 0 0 0 0 2.17805 0 0 2.17805 0
226 0 0 0 0 0 0 0 2.17805 0 0 2.17805 0 -0.727623 0 -0.192415 -0.727976 0 0.0793731 -0.371731 0 -0.0560838 -0.35759 0 -0.20647 0 0 0 0 0 0 0 0 0 0 0 0 0 2.17805 0 0 2.17805 0
227 0 0 0 0 0 0 0 2.17805 0 0 2.17805 0 -0.730189 0 -0.19118 -0.727661 0 0.0805964 -0.365092 0 -0.0623182 -0.353514 0 -0.212924 0 0 0 0 0 0 0 0 0 0 0 0 0 2.17805 0 0 2.17805 0
228 0 0 0 0 0 0 0 2.17805 0 0 2.17805 0 -0.733368 0 -0.189376 -0.727033 0 0.0823386 -0.360524 0 -0.0690194 -0.352018 0 -0.21983 0 0 0 0 0 0 0 0 0 0 0 0 0 2.17805 0 0 2.17805 0
229 0 0 0 0 0 0 0 2.17805 0 0 2.17805 0 -0.737194 0 -0.186906 -0.726009 0 0.0846525 -0.357726 0 -0.0752896 -0.352422 0 -0.226246 0 0 0 0 0 0 0 0 0 0 0 0 0 2.17805 0 0 2.17805 0
230 0 0 0 0 0 0 0 2.17805 0 0 2.17805 0 -0.741603 0 -0.1837 -0.724501 0 0.0875497 -0.356304 0 -0.0802884 -0.354212 0 -0.231324 0 0 0 0 0 0 0 0 0 0 0 0 0 2.17805 0 0 2.17805 0
231 0 0 0 0 0 0 0 2.17805 0 0 2.17805 0 -0.746469 0 -0.179759 -0.722465 0 0.0909672 -0.355787 0 -0.0835674 -0.356796 0 -0.234614 0 0 0 0 0 0 0 0 0 0 0 0 0 2.17805 0 0 2.17805 0
232 0 0 0 0 0 0 0 2.17805 0 0 2.17805 0 -0.751616 0 -0.175142 -0.719922 0 0.0947923 -0.355571 0 -0.0850833 -0.359259 0 -0.236088 0 0 0 0 0 0 0 0 0 0 0 0 0 2.17805 0 0 2.17805 0
233 0 0 0 0 0 0 0 2.17805 0 0 2.17805 0 -0.756873 0 -0.16996 -0.716969 0 0.0988834 -0.355316 0 -0.0851868 -0.361034 0 -0.236129 0 0 0 0 0 0 0 0 0 0 0 0 0 2.17805 0 0 2.17805 0
234 0 0 0 0 0 0 0 2.17805 0 0 2.17805 0 -0.762139 0 -0.164318 -0.713725 0 0.103123 -0.354753 0 -0.0845293 -0.361736 0 -0.235418 0 0 0 0 0 0 0 0 0 0 0 0 0 2.17805 0 0 2.17805 0
235 0 0 0 0 0 0 0 2.17805 0 0 2.17805 0 -0.767345 0 -0.158317 -0.710329 0 0.107423 -0.354128 0 -0.0839786 -0.361951 0 -0.234826 0 0 0 0 0 0 0 0 0 0 0 0 0 2.17805 0 0 2.17805 0
236 0 0 0 0 0 0 0 2.17805 0 0 2.17805 0 -0.772465 0 -0.152018 -0.706889 0 0.11174 -0.353425 0 -0.0840575 -0.361679 0 -0.234882 0 0 0 0 0 0 0 0 0 0 0 0 0 2.17805 0 0 2.17805 0
237 0 0 0 0 0 0 0 2.17805 0 0 2.17805 0 -0.777505 0 -0.145441 -0.703462 0 0.116067 -0.352781 0 -0.0847233 -0.360925 0 -0.235554 0 0 0 0 0 0 0 0 0 0 0 0 0 2.17805 0 0 2.17805 0
238 0 0 0 0 0 0 0 2.17805 0 0 2.17805 0 -0.782456 0 -0.138565 -0.700048 0 0.120428 -0.352425 0 -0.0856349 -0.360141 0 -0.236488 0 0 0 0 0 0 0 0 0 0 0 0 0 2.17805 0 0 2.17805 0
239 0 0 0 0 0 0 0 2.17805 0 0 2.17805 0 -0.787265 0 -0.131365 -0.696611 0 0.12486 -0.35244 0 -0.0863998 -0.359723 0 -0.237274 0 0 0 0 0 0 0 0 0 0 0 0 0 2.17805 0 0 2.17805 0
240 0 0 0 0 0 0 0 2.17805 0 0 2.17805 0 -0.791786 0 -0.123885 -0.693125 0 0.129364 -0.352756 0 -0.0868251 -0.359743 0 -0.237713 0 0 0 0 0 0 0 0 0 0 0 0 0 2.17805 0 0 2.17805 0
241 0 0 0 0 0 0 0 2.17805 0 0 2.17805 0 -0.795793 0 -0.116293 -0.689632 0 0.133905 -0.353348 0 -0.0868435 -0.360237 0 -0.237736 0 0 0 0 0 0 0 0 0 0 0 0 0 2.17805 0 0 2.17805 0
242 0 0 0 0 0 0 0 2.17805 0 0 2.17805 0 -0.798916 0 -0.108921 -0.686229 0 0.138406 -0.354116 0 -0.0865428 -0.361073 0 -0.237432 0 0 0 0 0 0 0 0 0 0 0 0 0 2.17805 0 0 2.17805 0
243 0 0 0 0 0 0 0 2.17805 0 0 2.17805 0 -0.800639 0 -0.102302 -0.683009 0 0.142713 -0.354924 0 -0.0860669 -0.362048 0 -0.236949 0 0 0 0 0 0 0 0 0 0 0 0 0 2.17805 0 0 2.17805 0
244 0 0 0 0 0 0 0 2.17805 0 0 2.17805 0 -0.800463 0 -0.097031 -0.679997 0 0.146601 -0.355662 0 -0.0855818 -0.36296 0 -0.236455 0 0 0 0 0 0 0 0 0 0 0 0 0 2.17805 0 0 2.17805 0
245 0 0 0 0 0 0 0 2.17805 0 0 2.17805 0 -0.797976 0 -0.0936095 -0.677146 0 0.149843 -0.356296 0 -0.0851762 -0.363718 0 -0.236044 0 0 0 0 0 0 0 0 0 0 0 0 0 2.17805 0 0 2.17805 0
246 0 0 0 0 0 0 0 2.17805 0 0 2.17805 0 -0.792891 0 -0.0923272 -0.674329 0 0.152238 -0.356856 0 -0.0848733 -0.364345 0 -0.235738 0 0 0 0 0 0 0 0 0 0 0 0 0 2.17805 0 0 2.17805 0
247 0 0 0 0 0 0 0 2.17805 0 0 2.17805 0 -0.785192 0 -0.0930893 -0.67131 0 0.15369 -0.357368 0 -0.0846345 -0.364887 0 -0.235497 0 0 0 0 0 0 0 0 0 0 0 0 0 2.17805 0 0 2.17805 0
248 0 0 0 0 0 0 0 2.17805 0 0 2.17805 0 -0.775215 0 -0.0953657 -0.667771 0 0.154283 -0.357845 0 -0.0843901 -0.36539 0 -0.235251 0 0 0 0 0 0 0 0 0 0 0 0 0 2.17805 0 0 2.17805 0
249 0 0 0 0 0 0 0 2.17805 0 0 2.17805 0 -0.763639 0 -0.0983297 -0.663398 0 0.154298 -0.358313 0 -0.0840838 -0.36594 0 -0.234941 0 0 0 0 0 0 0 0 0 0 0 0 0 2.17805 0 0 2.17805 0
250 0 0 0 0 0 0 0 2.17805 0 0 2.17805 0 -0.751308 0 -0.101116 -0.657971 0 0.154143 -0.358793 0 -0.083691 -0.366619 0 -0.234538 0 0 0 0 0 0 0 0 0 0 0 0 0 2.17805 0 0 2.17805 0
251 0 0 0 0 0 0 0 2.17805 0 0 2.17805 0 -0.738885 0 -0.103105 -0.651396 0 0.154217 -0.359279 0 -0.0832137 -0.367448 0 -0.234043 0 0 0 0 0 0 0 0 0 0 0 0 0 2.17805 0 0 2.17805 0
252 0 0 0 0 0 0 0 2.17805 0 0 2.17805 0 -0.72677 0 -0.103974 -0.643678 0 0.154801 -0.359728 0 -0.0826863 -0.368365 0 -0.233489 0 0 0 0 0 0 0 0 0 0 0 0 0 2.17805 0 0 2.17805 0
253 0 0 0 0 0 0 0 2.17805 0 0 2.17805 0 -0.71509 0 -0.103659 -0.634899 0 0.156029 -0.360078 0 -0.0821643 -0.369251 0 -0.232936 0 0 0 0 0 0 0 0 0 0 0 0 0 2.17805 0 0 2.17805 0
254 0 0 0 0 0 0 0 2.17805 0 0 2.17805 0 -0.703636 0 -0.102358 -0.6252 0 0.157867 -0.360292 0 -0.0816948 -0.370023 0 -0.232431 0 0 0 0 0 0 0 0 0 0 0 0 0 2.17805 0 0 2.17805 0
255 0 0 0 0 0 0 0 2.17805 0 0 2.17805 0 -0.692005 0 -0.100451 -0.614749 0 0.160125 -0.360361 0 -0.0813089 -0.370639 0 -0.232009 0 0 0 0 0 0 0 0 0 0 0 0 0 2.17805 0 0 2.17805 0
256 0 0 0 0 0 0 0 2.17805 0 0 2.17805 0 -0.679774 0 -0.0983863 -0.603706 0 0.16254 -0.360269 0 -0.0810181 -0.371058 0 -0.231682 0 0 0 0 0 0 0 0 0 0 0 0 0 2.17805 0 0 2.17805 0
257 0 0 0 0 0 0 0 2.17805 0 0 2.17805 0 -0.666616 0 -0.0965533 -0.592186 0 0.164845 -0.359997 0 -0.080818 -0.371238 0 -0.231449 0 0 0 0 0 0 0 0 0 0 0 0 0 2.17805 0 0 2.17805 0
258 0 0 0 0 0 0 0 2.17805 0 0 2.17805 0 -0.652342 0 -0.0952396 -0.580225 0 0.166806 -0.359561 0 -0.0806905 -0.371198 0 -0.231292 0 0 0 0 0 0 0 0 0 0 0 0 0 2.17805 0 0 2.17805 0
259 0 0 0 0 0 0 0 2.17805 0 0 2.17805 0 -0.636794 0 -0.0946732 -0.567811 0 0.168215 -0.359028 0 -0.0806054 -0.371048 0 -0.231176 0 0 0 0 0 0 0 0 0 0 0 0 0 2.17805 0 0 2.17805 0
260 0 0 0 0 0 0 0 2.17805 0 0 2.17805 0 -0.619819 0 -0.0950309 -0.554926 0 0.168897 -0.358473 0 -0.0805354 -0.370899 0 -0.231073 0 0 0 0 0 0 0 0 0 0 0 0 0 2.17805 0 0 2.17805 0
261 0 0 0 0 0 0 0 2.17805 0 0 2.17805 0 -0.601366 0 -0.0963823 -0.541542 0 0.16874 -0.357939 0 -0.0804678 -0.370804 0 -0.230969 0 0 0 0 0 0 0 0 0 0 0 0 0 2.17805 0 0 2.17805 0
262 0 0 0 0 0 0 0 2.17805 0 0 2.17805 0 -0.581415 0 -0.0987265 -0.527613 0 0.167683 -0.357445 0 -0.0803994 -0.370762 0 -0.230861 0 0 0 0 0 0 0 0 0 0 0 0 0 2.17805 0 0 2.17805 0
263 0 0 0 0 0 0 0 2.17805 0 0 2.17805 0 -0.559944 0 -0.102036 -0.513104 0 0.165686 -0.357022 0 -0.0803266 -0.370794 0 -0.230747 0 0 0 0 0 0 0 0 0 0 0 0 0 2.17805 0 0 2.17805 0
264 0 0 0 0 0 0 0 2.17805 0 0 2.17805 0 -0.536973 0 -0.106243 -0.498013 0 0.162739 -0.356703 0 -0.0802572 -0.370941 0 -0.230635 0 0 0 0 0 0 0 0 0 0 0 0 0 2.17805 0 0 2.17805 0
265 0 0 0 0 0 0 0 2.17805 0 0 2.17805 0 -0.512591 0 -0.111221 -0.482372 0 0.158882 -0.356474 0 -0.0802102 -0.37117 0 -0.230544 0 0 0 0 0 0 0 0 0 0 0 0 0 2.17805 0 0 2.17805 0
266 0 0 0 0 0 0 0 2.17805 0 0 2.17805 0 -0.487004 0 -0.11677 -0.466225 0 0.154223 -0.356318 0 -0.0801933 -0.37146 0 -0.230482 0 0 0 0 0 0 0 0 0 0 0 0 0 2.17805 0 0 2.17805 0
267 0 0 0 0 0 0 0 2.17805 0 0 2.17805 0 -0.460504 0 -0.122667 -0.449626 0 0.148904 -0.356254 0 -0.0802014 -0.371861 0 -0.230443 0 0 0 0 0 0 0 0 0 0 0 0 0 2.17805 0 0 2.17805 0
268 0 0 0 0 0 0 0 2.17805 0 0 2.17805 0 -0.433426 0 -0.128695 -0.432655 0 0.143092 -0.356288 0 -0.0802209 -0.372402 0 -0.230409 0 0 0 0 0 0 0 0 0 0 0 0 0 2.17805 0 0 2.17805 0
269 0 0 0 0 0 0 0 2.17805 0 0 2.17805 0 -0.406153 0 -0.13465 -0.415426 0 0.13698 -0.35641 0 -0.0802303 -0.373084 0 -0.230357 0 0 0 0 0 0 0 0 0 0 0 0 0 2.17805 0 0 2.17805 0
270 0 0 0 0 0 0 0 2.17805 0 0 2.17805 0 -0.379089 0 -0.140355 -0.398057 0 0.130771 -0.356607 0 -0.0802076 -0.373898 0 -0.230265 0 0 0 0 0 0 0 0 0 0 0 0 0 2.17805 0 0 2.17805 0
271 0 0 0 0 0 0 0 2.17805 0 0 2.17805 0 -0.352612 0 -0.145698 -0.380675 0 0.124637 -0.356874 0 -0.0801288 -0.374842 0 -0.230106 0 0 0 0 0 0 0 0 0 0 0 0 0 2.17805 0 0 2.17805 0
272 0 0 0 0 0 0 0 2.17805 0 0 2.17805 0 -0.327066 0 -0.150646 -0.363409 0 0.118702 -0.357215 0 -0.0799827 -0.375918 0 -0.22987 0 0 0 0 0 0 0 0 0 0 0 0 0 2.17805 0 0 2.17805 0
273 0 0 0 0 0 0 0 2.17805 0 0 2.17805 0 -0.302755 0 -0.15523 -0.346398 0 0.113032 -0.357622 0 -0.0797812 -0.377101 0 -0.22957 0 0 0 0 0 0 0 0 0 0 0 0 0 2.17805 0 0 2.17805 0
274 0 0 0 0 0 0 0 2.17805 0 0 2.17805 0 -0.279865 0 -0.159522 -0.329774 0 0.107645 -0.358103 0 -0.0795247 -0.378415 0 -0.229203 0 0 0 0 0 0 0 0 0 0 0 0 0 2.17805 0 0 2.17805 0
275 0 0 0 0 0 0 0 2.17805 0 0 2.17805 0 -0.25845 0 -0.163634 -0.313653 0 0.10249 -0.358706 0 -0.0791895 -0.379957 0 -0.228737 0 0 0 0 0 0 0 0 0 0 0 0 0 2.17805 0 0 2.17805 0
276 0 0 0 0 0 0 0 2.17805 0 0 2.17805 0 -0.238514 0 -0.167702 -0.298149 0 0.0974629 -0.359459 0 -0.0787538 -0.381789 0 -0.228144 0 0 0 0 0 0 0 0 0 0 0 0 0 2.17805 0 0 2.17805 0
277 0 0 0 0 0 0 0 2.17805 0 0 2.17805 0 -0.220006 0 -0.171861 -0.283369 0 0.092438 -0.36037 0 -0.0781934 -0.383955 0 -0.227391 0 0 0 0 0 0 0 0 0 0 0 0 0 2.17805 0 0 2.17805 0
278 0 0 0 0 0 0 0 2.17805 0 0 2.17805 0 -0.202876 0 -0.176217 -0.269398 0 0.0873049 -0.36146 0 -0.0774659 -0.386523 0 -0.226422 0 0 0 0 0 0 0 0 0 0 0 0 0 2.17805 0 0 2.17805 0
279 0 0 0 0 0 0 0 2.17805 0 0 2.17805 0 -0.187184 0 -0.180838 -0.256324 0 0.0820097 -0.362751 0 -0.0765199 -0.389576 0 -0.225169 0 0 0 0 0 0 0 0 0 0 0 0 0 2.17805 0 0 2.17805 0
280 0 0 0 0 0 0 0 2.17805 0 0 2.17805 0 -0.173147 0 -0.185764 -0.244257 0 0.0765575 -0.364264 0 -0.0753054 -0.393195 0 -0.223559 0 0 0 0 0 0 0 0 0 0 0 0 0 2.17805 0 0 2.17805 0
281 0 0 0 0 0 0 0 2.17805 0 0 2.17805 0 -0.161283 0 -0.191007 -0.233346 0 0.071054 -0.366018 0 -0.0737731 -0.397442 0 -0.221518 0 0 0 0 0 0 0 0 0 0 0 0 0 2.17805 0 0 2.17805 0
282 0 0 0 0 0 0 0 2.17805 0 0 2.17805 0 -0.153226 0 -0.196403 -0.223943 0 0.0660237 -0.368017 0 -0.0718757 -0.402351 0 -0.218972 0 0 0 0 0 0 0 0 0 0 0 0 0 2.17805 0 0 2.17805 0
283 0 0 0 0 0 0 0 2.17805 0 0 2.17805 0 -0.148307 0 -0.201541 -0.216478 0 0.0615589 -0.370235 0 -0.0695736 -0.407904 0 -0.215851 0 0 0 0 0 0 0 0 0 0 0 0 0 2.17805 0 0 2.17805 0
284 0 0 0 0 0 0 0 2.17805 0 0 2.17805 0 -0.146364 0 -0.205887 -0.211223 0 0.0580484 -0.372611 0 -0.0668415 -0.41402 0 -0.212105 0 0 0 0 0 0 0 0 0 0 0 0 0 2.17805 0 0 2.17805 0
285 0 0 0 0 0 0 0 2.17805 0 0 2.17805 0 -0.146698 0 -0.209134 -0.207915 0 0.0556707 -0.375049 0 -0.0636618 -0.42057 0 -0.207689 0 0 0 0 0 0 0 0 0 0 0 0 0 2.17805 0 0 2.17805 0
286 0 0 0 0 0 0 0 2.17805 0 0 2.17805 0 -0.148753 0 -0.211082 -0.206051 0 0.0545982 -0.37747 0 -0.0600054 -0.427455 0 -0.202545 0 0 0 0 0 0 0 0 0 0 0 0 0 2.17805 0 0 2.17805 0
287 0 0 0 0 0 0 0 2.17805 0 0 2.17805 0 -0.151246 0 -0.21179 -0.205016 0 0.0546265 -0.379819 0 -0.0558459 -0.434612 0 -0.196608 0 0 0 0 0 0 0 0 0 0 0 0 0 2.17805 0 0 2.17805 0
288 0 0 0 0 0 0 0 2.17805 0 0 2.17805 0 -0.153454 0 -0.211492 -0.204295 0 0.055499 -0.382031 0 -0.0511797 -0.441944 0 -0.18984 0 0 0 0 0 0 0 0 0 0 0 0 0 2.17805 0 0 2.17805 0
289 0 0 0 0 0 0 0 2.17805 0 0 2.17805 0 -0.154431 0 -0.210724 -0.203393 0 0.0566182 -0.384041 0 -0.0460275 -0.449315 0 -0.182246 0 0 0 0 0 0 0 0 0 0 0 0 0 2.17805 0 0 2.17805 0
290 0 0 0 0 0 0 0 2.17805 0 0 2.17805 0 -0.155173 0 -0.209909 -0.202129 0 0.057792 -0.385782 0 -0.0404468 -0.456544 0 -0.173896 0 0 0 0 0 0 0 0 0 0 0 0 0 2.17805 0 0 2.17805 0
291 0 0 0 0 0 0 0 2.17805 0 0 2.17805 0 -0.155498 0 -0.209411 -0.200722 0 0.0585884 -0.387155 0 -0.0345534 -0.463352 0 -0.164976 0 0 0 0 0 0 0 0 0 0 0 0 0 2.17805 0 0 2.17805 0
292 0 0 0 0 0 0 0 2.17805 0 0 2.17805 0 -0.155316 0 -0.209285 -0.199597 0 0.0588718 -0.38803 0 -0.0285398 -0.469373 0 -0.155817 0 0 0 0 0 0 0 0 0 0 0 0 0 2.17805 0 0 2.17805 0
293 0 0 0 0 0 0 0 2.17805 0 0 2.17805 0 -0.154857 0 -0.209498 -0.19887 0 0.0587031 -0.388219 0 -0.0226801 -0.474132 0 -0.146918 0 0 0 0 0 0 0 0 0 0 0 0 0 2.17805 0 0 2.17805 0
294 0 0 0 0 0 0 0 2.17805 0 0 2.17805 0 -0.154312 0 -0.209919 -0.198458 0 0.0582604 -0.387437 0 -0.0173189 -0.477027 0 -0.138932 0 0 0 0 0 0 0 0 0 0 0 0 0 2.17805 0 0 2.17805 0
295 0 0 0 0 0 0 0 2.17805 0 0 2.17805 0 -0.153853 0 -0.210366 -0.198236 0 0.0577736 -0.385374 0 -0.0128176 -0.47748 0 -0.132537 0 0 0 0 0 0 0 0 0 0 0 0 0 2.17805 0 0 2.17805 0
296 0 0 0 0 0 0 0 2.17805 0 0 2.17805 0 -0.153601 0 -0.210684 -0.198118 0 0.0574339 -0.381756 0 -0.00949169 -0.475063 0 -0.128277 0 0 0 0 0 0 0 0 0 0 0 0 0 2.17805 0 0 2.17805 0
297 0 0 0 0 0 0 0 2.17805 0 0 2.17805 0 -0.153547 0 -0.210809 -0.198043 0 0.0573125 -0.376342 0 -0.00756991 -0.469475 0 -0.126492 0 0 0 0 0 0 0 0 0 0 0 0 0 2.17805 0 0 2.17805 0
298 0 0 0 0 0 0 0 2.17805 0 0 2.17805 0 -0.153699 0 -0.210741 -0.197992 0 0.0574134 -0.368958 0 -0.00713237 -0.460569 0 -0.127231 0 0 0 0 0 0 0 0 0 0 0 0 0 2.17805 0 0 2.17805 0
299 0 0 0 0 0 0 0 2.17805 0 0 2.17805 0 -0.154166 0 -0.210495 -0.197989 0 0.0577367 -0.359546 0 -0.00805627 -0.448425 0 -0.13019 0 0 0 0 0 0 0 0 0 0 0 0 0 2.17805 0 0 2.17805 0
300 0 0 0 0 0 0 0 2.17805 0 0 2.17805 0 -0.154959 0 -0.210118 -0.198039 0 0.0582341 -0.348191 0 -0.0100514 -0.433367 0 -0.134795 0 0 0 0 0 0 0 0 0 0 0 0 0 2.17805 0 0 2.17805 0
301 0 0 0 0 0 0 0 2.17805 0 0 2.17805 0 -0.155924 0 -0.209689 -0.198105 0 0.0588062 -0.335092 0 -0.0127399 -0.415895 0 -0.14036 0 0 0 0 0 0 0 0 0 0 0 0 0 2.17805 0 0 2.17805 0
302 0 0 0 0 0 0 0 2.17805 0 0 2.17805 0 -0.156877 0 -0.209262 -0.198135 0 0.0593767 -0.320493 0 -0.0157271 -0.396535 0 -0.14624 0 0 0 0 0 0 0 0 0 0 0 0 0 2.17805 0 0 2.17805 0
303 0 0 0 0 0 0 0 2.17805 0 0 2.17805 0 -0.157738 0 -0.208844 -0.19809 0 0.0599325 -0.30465 0 -0.0186471 -0.375799 0 -0.151891 0 0 0 0 0 0 0 0 0 0 0 0 0 2.17805 0 0 2.17805 0
304 0 0 0 0 0 0 0 2.17805 0 0 2.17805 0 -0.158517 0 -0.208411 -0.197949 0 0.060502 -0.287856 0 -0.0211943 -0.354236 0 -0.156877 0 0 0 0 0 0 0 0 0 0 0 0 0 2.17805 0 0 2.17805 0
305 0 0 0 0 0 0 0 2.17805 0 0 2.17805 0 -0.159186 0 -0.207954 -0.197697 0 0.0610918 -0.270383 0 -0.023167 -0.332309 0 -0.16094 0 0 0 0 0 0 0 0 0 0 0 0 0 2.17805 0 0 2.17805 0
306 0 0 0 0 0 0 0 2.17805 0 0 2.17805 0 -0.159734 0 -0.207476 -0.197348 0 0.0616967 -0.252416 0 -0.024466 -0.310252 0 -0.164005 0 0 0 0 0 0 0 0 0 0 0 0 0 2.17805 0 0 2.17805 0
307 0 0 0 0 0 0 0 2.17805 0 0 2.17805 0 -0.160257 0 -0.206959 -0.196937 0 0.0623424 -0.234077 0 -0.0250587 -0.288153 0 -0.166097 0 0 0 0 0 0 0 0 0 0 0 0 0 2.17805 0 0 2.17805 0
308 0 0 0 0 0 0 0 2.17805 0 0 2.17805 0 -0.160879 0 -0.206392 -0.196493 0 0.0630528 -0.215452 0 -0.024983 -0.266009 0 -0.167321 0 0 0 0 0 0 0 0 0 0 0 0 0 2.17805 0 0 2.17805 0
309 0 0 0 0 0 0 0 2.17805 0 0 2.17805 0 -0.161643 0 -0.205783 -0.196049 0 0.0638189 -0.196589 0 -0.0243287 -0.243756 0 -0.167826 0 0 0 0 0 0 0 0 0 0 0 0 0 2.17805 0 0 2.17805 0
310 0 0 0 0 0 0 0 2.17805 0 0 2.17805 0 -0.162533 0 -0.205147 -0.195624 0 0.064619 -0.177513 0 -0.0232009 -0.221307 0 -0.167763 0 0 0 0 0 0 0 0 0 0 0 0 0 2.17805 0 0 2.17805 0
311 0 0 0 0 0 0 0 2.17805 0 0 2.17805 0 -0.163557 0 -0.204488 -0.195225 0 0.0654487 -0.158226 0 -0.0217287 -0.198573 0 -0.16729 0 0 0 0 0 0 0 0 0 0 0 0 0 2.17805 0 0 2.17805 0
312 0 0 0 0 0 0 0 2.17805 0 0 2.17805 0 -0.164752 0 -0.203798 -0.194846 0 0.0663191 -0.138713 0 -0.020069 -0.175503 0 -0.16657 0 0 0 0 0 0 0 0 0 0 0 0 0 2.17805 0 0 2.17805 0
313 0 0 0 0 0 0 0 2.17805 0 0 2.17805 0 -0.166098 0 -0.203068 -0.194475 0 0.067235 -0.118951 0 -0.0183801 -0.152088 0 -0.16575 0 0 0 0 0 0 0 0 0 0 0 0 0 2.17805 0 0 2.17805 0
314 0 0 0 0 0 0 0 2.17805 0 0 2.17805 0 -0.167548 0 -0.202296 -0.194104 0 0.0681917 -0.0988771 0 -0.0168084 -0.128271 0 -0.164971 0 0 0 0 0 0 0 0 0 0 0 0 0 2.17805 0 0 2.17805 0
315 0 0 0 0 0 0 0 2.17805 0 0 2.17805 0 -0.169092 0 -0.201484 -0.193729 0 0.0691859 -0.0783978 0 -0.0154902 -0.103941 0 -0.164365 0 0 0 0 0 0 0 0 0 0 0 0 0 2.17805 0 0 2.17805 0
316 0 0 0 0 0 0 0 2.17805 0 0 2.17805 0 -0.17074 0 -0.200624 -0.193341 0 0.0702233 -0.0573976 0 -0.0145534 -0.0789474 0 -0.164058 0 0 0 0 0 0 0 0 0 0 0 0 0 2.17805 0 0 2.17805 0
317 0 0 0 0 0 0 0 2.17805 0 0 2.17805 0 -0.172493 0 -0.199713 -0.192938 0 0.0713056 -0.035769 0 -0.0141008 -0.0531381 0 -0.164149 0 0 0 0 0 0 0 0 0 0 0 0 0 2.17805 0 0 2.17805 0
318 0 0 0 0 0 0 0 2.17805 0 0 2.17805 0 -0.174319 0 -0.198763 -0.192521 0 0.0724156 -0.0134616 0 -0.014176 -0.0264431 0 -0.164667 0 0 0 0 0 0 0 0 0 0 0 0 0 2.17805 0 0 2.17805 0
319 0 0 0 0 0 0 0 2.17805 0 0 2.17805 0 -0.176191 0 -0.19778 -0.192088 0 0.0735434 0.009506 0 -0.01477 0.00110403 0 -0.165586 0 0 0 0 0 0 0 0 0 0 0 0 0 2.17805 0 0 2.17805 0
320 0 0 0 0 0 0 0 2.17805 0 0 2.17805 0 -0.178128 0 -0.19675 -0.191619 0 0.0747034 0.0330309 0 -0.0158438 0.0293311 0 -0.166849 0 0 0 0 0 0 0 0 0 0 0 0 0 2.17805 0 0 2.17805 0
321 0 0 0 0 0 0 0 2.17805 0 0 2.17805 0 -0.180158 0 -0.195643 -0.191093 0 0.0759255 0.0569226 0 -0.0173291 0.0579124 0 -0.168376 0 0 0 0 0 0 0 0 0 0 0 0 0 2.17805 0 0 2.17805 0
322 0 0 0 0 0 0 0 2.17805 0 0 2.17805 0 -0.182279 0 -0.194423 -0.190496 0 0.0772416 0.0809269 0 -0.0191458 0.0864223 0 -0.170096 0 0 0 0 0 0 0 0 0 0 0 0 0 2.17805 0 0 2.17805 0
323 0 0 0 0 0 0 0 2.17805 0 0 2.17805 0 -0.184529 0 -0.193049 -0.189809 0 0.078688 0.104749 0 -0.021232 0.114396 0 -0.171974 0 0 0 0 0 0 0 0 0 0 0 0 0 2.17805 0 0 2.17805 0
324 0 0 0 0 0 0 0 2.17805 0 0 2.17805 0 -0.186955 0 -0.191477 -0.189017 0 0.0803035 0.128107 0 -0.0235451 0.141425 0 -0.174007 0 0 0 0 0 0 0 0 0 0 0 0 0 2.17805 0 0 2.17805 0
325 0 0 0 0 0 0 0 2.17805 0 0 2.17805 0 -0.189565 0 -0.189677 -0.188099 0 0.0821071 0.150777 0 -0.0260506 0.167241 0 -0.176201 0 0 0 0 0 0 0 0 0 0 0 0 0 2.17805 0 0 2.17805 0
326 0 0 0 0 0 0 0 2.17805 0 0 2.17805 0 -0.192352 0 -0.187644 -0.187042 0 0.0840922 0.172556 0 -0.0287303 0.191651 0 -0.178569 0 0 0 0 0 0 0 0 0 0 0 0 0 2.17805 0 0 2.17805 0
327 0 0 0 0 0 0 0 2.17805 0 0 2.17805 0 -0.19527 0 -0.185401 -0.185849 0 0.0862236 0.193262 0 -0.0315953 0.214492 0 -0.181146 0 0 0 0 0 0 0 0 0 0 0 0 0 2.17805 0 0 2.17805 0
328 0 0 0 0 0 0 0 2.17805 0 0 2.17805 0 -0.198258 0 -0.18299 -0.184536 0 0.0884516 0.212716 0 -0.0346812 0.235623 0 -0.183984 0 0 0 0 0 0 0 0 0 0 0 0 0 2.17805 0 0 2.17805 0
329 0 0 0 0 0 0 0 2.17805 0 0 2.17805 0 -0.201277 0 -0.180454 -0.183134 0 0.0907284 0.230711 0 -0.0380394 0.254867 0 -0.187146 0 0 0 0 0 0 0 0 0 0 0 0 0 2.17805 0 0 2.17805 0
330 0 0 0 0 0 0 0 2.17805 0 0 2.17805 0 -0.204307 0 -0.177832 -0.181688 0 0.0930131 0.247001 0 -0.0417562 0.271938 0 -0.190734 0 0 0 0 0 0 0 0 0 0 0 0 0 2.17805 0 0 2.17805 0
331 0 0 0 0 0 0 0 2.17805 0 0 2.17805 0 -0.207344 0 -0.175162 -0.18024 0 0.0952714 0.261303 0 -0.0459599 0.286445 0 -0.194903 0 0 0 0 0 0 0 0 0 0 0 0 0 2.17805 0 0 2.17805 0
332 0 0 0 0 0 0 0 2.17805 0 0 2.17805 0 -0.210413 0 -0.172449 -0.178815 0 0.097496 0.273339 0 -0.0507926 0.297981 0 -0.199819 0 0 0 0 0 0 0 0 0 0 0 0 0 2.17805 0 0 2.17805 0
333 0 0 0 0 0 0 0 2.17805 0 0 2.17805 0 -0.213556 0 -0.169663 -0.177416 0 0.0997117 0.282781 0 -0.0563732 0.305974 0 -0.205632 0 0 0 0 0 0 0 0 0 0 0 0 0 2.17805 0 0 2.17805 0
334 0 0 0 0 0 0 0 2.17805 0 0 2.17805 0 -0.21681 0 -0.166749 -0.176016 0 0.101961 0.288622 0 -0.0626874 0.308303 0 -0.21245 0 0 0 0 0 0 0 0 0 0 0 0 0 2.17805 0 0 2.17805 0
335 0 0 0 0 0 0 0 2.17805 0 0 2.17805 0 -0.220201 0 -0.163623 -0.174557 0 0.104305 0.291848 0 -0.0690249 0.306831 0 -0.21933 0 0 0 0 0 0 0 0 0 0 0 0 0 2.17805 0 0 2.17805 0
336 0 0 0 0 0 0 0 2.17805 0 0 2.17805 0 -0.223771 0 -0.160163 -0.172944 0 0.106831 0.292832 0 -0.0746126 0.302371 0 -0.225361 0 0 0 0 0 0 0 0 0 0 0 0 0 2.17805 0 0 2.17805 0
337 0 0 0 0 0 0 0 2.17805 0 0 2.17805 0 -0.227569 0 -0.156221 -0.171061 0 0.109628 0.292491 0 -0.0787965 0.296666 0 -0.229789 0 0 0 0 0 0 0 0 0 0 0 0 0 2.17805 0 0 2.17805 0
338 0 0 0 0 0 0 0 2.17805 0 0 2.17805 0 -0.231595 0 -0.151676 -0.168805 0 0.11276 0.291412 0 -0.081314 0.290578 0 -0.232362 0 0 0 0 0 0 0 0 0 0 0 0 0 2.17805 0 0 2.17805 0
339 0 0 0 0 0 0 0 2.17805 0 0 2.17805 0 -0.235824 0 -0.146442 -0.1661 0 0.116251 0.290556 0 -0.0822407 0.285832 0 -0.233217 0 0 0 0 0 0 0 0 0 0 0 0 0 2.17805 0 0 2.17805 0
340 0 0 0 0 0 0 0 2.17805 0 0 2.17805 0 -0.240203 0 -0.14048 -0.162897 0 0.120082 0.290193 0 -0.0820049 0.282812 0 -0.232874 0 0 0 0 0 0 0 0 0 0 0 0 0 2.17805 0 0 2.17805 0
341 0 0 0 0 0 0 0 2.17805 0 0 2.17805 0 -0.244668 0 -0.133795 -0.159191 0 0.124202 0.290844 0 -0.0813093 0.282458 0 -0.232126 0 0 0 0 0 0 0 0 0 0 0 0 0 2.17805 0 0 2.17805 0
342 0 0 0 0 0 0 0 2.17805 0 0 2.17805 0 -0.24915 0 -0.126431 -0.15502 0 0.128537 0.291377 0 -0.0808105 0.282263 0 -0.231585 0 0 0 0 0 0 0 0 0 0 0 0 0 2.17805 0 0 2.17805 0
343 0 0 0 0 0 0 0 2.17805 0 0 2.17805 0 -0.25356 0 -0.118466 -0.150455 0 0.133006 0.292006 0 -0.0808558 0.282508 0 -0.231607 0 0 0 0 0 0 0 0 0 0 0 0 0 2.17805 0 0 2.17805 0
344 0 0 0 0 0 0 0 2.17805 0 0 2.17805 0 -0.257818 0 -0.109978 -0.145565 0 0.137546 0.292701 0 -0.081396 0.283251 0 -0.23215 0 0 0 0 0 0 0 0 0 0 0 0 0 2.17805 0 0 2.17805 0
345 0 0 0 0 0 0 0 2.17805 0 0 2.17805 0 -0.261868 0 -0.101003 -0.140381 0 0.142122 0.293209 0 -0.0821473 0.284104 0 -0.232923 0 0 0 0 0 0 0 0 0 0 0 0 0 2.17805 0 0 2.17805 0
346 0 0 0 0 0 0 0 2.17805 0 0 2.17805 0 -0.265609 0 -0.0916128 -0.134939 0 0.146702 0.293484 0 -0.0828262 0.284801 0 -0.233626 0 0 0 0 0 0 0 0 0 0 0 0 0 2.17805 0 0 2.17805 0
347 0 0 0 0 0 0 0 2.17805 0 0 2.17805 0 -0.268911 0 -0.0819271 -0.12929 0 0.151258 0.293462 0 -0.0832414 0.285119 0 -0.234061 0 0 0 0 0 0 0 0 0 0 0 0 0 2.17805 0 0 2.17805 0
348 0 0 0 0 0 0 0 2.17805 0 0 2.17805 0 -0.271653 0 -0.0720758 -0.123499 0 0.155782 0.29312 0 -0.0833379 0.28497 0 -0.234168 0 0 0 0 0 0 0 0 0 0 0 0 0 2.17805 0 0 2.17805 0
349 0 0 0 0 0 0 0 2.17805 0 0 2.17805 0 -0.273721 0 -0.0622068 -0.117641 0 0.160296 0.292526 0 -0.0831948 0.28445 0 -0.234029 0 0 0 0 0 0 0 0 0 0 0 0 0 2.17805 0 0 2.17805 0
350 0 0 0 0 0 0 0 2.17805 0 0 2.17805 0 -0.27492 0 -0.0526121 -0.111829 0 0.164805 0.291785 0 -0.0829505 0.283725 0 -0.233785 0 0 0 0 0 0 0 0 0 0 0 0 0 2.17805 0 0 2.17805 0
351 0 0 0 0 0 0 0 2.17805 0 0 2.17805 0 -0.27491 0 -0.0438323 -0.106195 0 0.169251 0.290981 0 -0.082733 0.282928 0 -0.233568 0 0 0 0 0 0 0 0 0 0 0 0 0 2.17805 0 0 2.17805 0
352 0 0 0 0 0 0 0 2.17805 0 0 2.17805 0 -0.273346 0 -0.0364773 -0.100806 0 0.17352 0.290164 0 -0.0826199 0.282152 0 -0.233457 0 0 0 0 0 0 0 0 0 0 0 0 0 2.17805 0 0 2.17805 0
353 0 0 0 0 0 0 0 2.17805 0 0 2.17805 0 -0.269974 0 -0.0310534 -0.0956645 0 0.177478 0.289378 0 -0.0826279 0.281474 0 -0.233471 0 0 0 0 0 0 0 0 0 0 0 0 0 2.17805 0 0 2.17805 0
354 0 0 0 0 0 0 0 2.17805 0 0 2.17805 0 -0.264642 0 -0.027815 -0.0906558 0 0.180985 0.288657 0 -0.0827151 0.280942 0 -0.233568 0 0 0 0 0 0 0 0 0 0 0 0 0 2.17805 0 0 2.17805 0
355 0 0 0 0 0 0 0 2.17805 0 0 2.17805 0 -0.257298 0 -0.0267322 -0.0855777 0 0.183936 0.287977 0 -0.0827946 0.280488 0 -0.233659 0 0 0 0 0 0 0 0 0 0 0 0 0 2.17805 0 0 2.17805 0
356 0 0 0 0 0 0 0 2.17805 0 0 2.17805 0 -0.248025 0 -0.0274681 -0.080161 0 0.186286 0.287298 0 -0.0827874 0.280007 0 -0.233661 0 0 0 0 0 0 0 0 0 0 0 0 0 2.17805 0 0 2.17805 0
357 0 0 0 0 0 0 0 2.17805 0 0 2.17805 0 -0.237078 0 -0.0294257 -0.0741239 0 0.188094 0.2866 0 -0.0826594 0.279412 0 -0.233538 0 0 0 0 0 0 0 0 0 0 0 0 0 2.17805 0 0 2.17805 0
358 0 0 0 0 0 0 0 2.17805 0 0 2.17805 0 -0.224853 0 -0.0318673 -0.0671999 0 0.189525 0.285882 0 -0.0824097 0.278646 0 -0.233286 0 0 0 0 0 0 0 0 0 0 0 0 0 2.17805 0 0 2.17805 0
359 0 0 0 0 0 0 0 2.17805 0 0 2.17805 0 -0.211664 0 -0.0342348 -0.0592151 0 0.190772 0.285186 0 -0.0820647 0.277763 0 -0.232932 0 0 0 0 0 0 0 0 0 0 0 0 0 2.17805 0 0 2.17805 0
360 0 0 0 0 0 0 0 2.17805 0 0 2.17805 0 -0.197697 0 -0.0362025 -0.0500541 0 0.191987 0.284564 0 -0.0816663 0.276847 0 -0.232519 0 0 0 0 0 0 0 0 0 0 0 0 0 2.17805 0 0 2.17805 0
361 0 0 0 0 0 0 0 2.17805 0 0 2.17805 0 -0.183033 0 -0.0376695 -0.0396913 0 0.193246 0.284037 0 -0.0812556 0.275933 0 -0.232088 0 0 0 0 0 0 0 0 0 0 0 0 0 2.17805 0 0 2.17805 0
362 0 0 0 0 0 0 0 2.17805 0 0 2.17805 0 -0.167637 0 -0.0387427 -0.0281773 0 0.194538 0.283629 0 -0.0808762 0.275063 0 -0.231683 0 0 0 0 0 0 0 0 0 0 0 0 0 2.17805 0 0 2.17805 0
363 0 0 0 0 0 0 0 2.17805 0 0 2.17805 0 -0.151396 0 -0.0396387 -0.0155953 0 0.195791 0.283371 0 -0.0805585 0.274303 0 -0.231336 0 0 0 0 0 0 0 0 0 0 0 0 0 2.17805 0 0 2.17805 0
364 0 0 0 0 0 0 0 2.17805 0 0 2.17805 0 -0.134159 0 -0.0406225 -0.00205039 0 0.196898 0.283263 0 -0.0803098 0.273678 0 -0.231055 0 0 0 0 0 0 0 0 0 0 0 0 0 2.17805 0 0 2.17805 0
365 0 0 0 0 0 0 0 2.17805 0 0 2.17805 0 -0.115743 0 -0.0420051 0.0123321 0 0.197715 0.283284 0 -0.0801284 0.273166 0 -0.230839 0 0 0 0 0 0 0 0 0 0 0 0 0 2.17805 0 0 2.17805 0
366 0 0 0 0 0 0 0 2.17805 0 0 2.17805 0 -0.0959901 0 -0.044061 0.0274463 0 0.19808 0.283393 0 -0.0799975 0.272709 0 -0.230669 0 0 0 0 0 0 0 0 0 0 0 0 0 2.17805 0 0 2.17805 0
367 0 0 0 0 0 0 0 2.17805 0 0 2.17805 0 -0.0747655 0 -0.0469905 0.0432026 0 0.197861 0.283573 0 -0.0798934 0.272312 0 -0.230523 0 0 0 0 0 0 0 0 0 0 0 0 0 2.17805 0 0 2.17805 0
368 0 0 0 0 0 0 0 2.17805 0 0 2.17805 0 -0.0519492 0 -0.0509212 0.0595289 0 0.196953 0.283832 0 -0.0798014 0.272024 0 -0.230389 0 0 0 0 0 0 0 0 0 0 0 0 0 2.17805 0 0 2.17805 0
369 0 0 0 0 0 0 0 2.17805 0 0 2.17805 0 -0.0275219 0 -0.0558521 0.0764035 0 0.195282 0.284138 0 -0.0797037 0.2718 0 -0.230249 0 0 0 0 0 0 0 0 0 0 0 0 0 2.17805 0 0 2.17805 0
370 0 0 0 0 0 0 0 2.17805 0 0 2.17805 0 -0.00151594 0 -0.0617115 0.0938359 0 0.192802 0.284421 0 -0.0795797 0.271518 0 -0.230078 0 0 0 0 0 0 0 0 0 0 0 0 0 2.17805 0 0 2.17805 0
371 0 0 0 0 0 0 0 2.17805 0 0 2.17805 0 0.0260599 0 -0.0684232 0.111843 0 0.189473 0.284641 0 -0.0794153 0.271106 0 -0.229858 0 0 0 0 0 0 0 0 0 0 0 0 0 2.17805 0 0 2.17805 0
372 0 0 0 0 0 0 0 2.17805 0 0 2.17805 0 0.0551615 0 -0.0758653 0.130438 0 0.18529 0.284783 0 -0.0792005 0.270546 0 -0.229578 0 0 0 0 0 0 0 0 0 0 0 0 0 2.17805 0 0 2.17805 0
373 0 0 0 0 0 0 0 2.17805 0 0 2.17805 0 0.0857075 0 -0.0838771 0.149632 0 0.180287 0.28484 0 -0.0789383 0.269833 0 -0.229241 0 0 0 0 0 0 0 0 0 0 0 0 0 2.17805 0 0 2.17805 0
374 0 0 0 0 0 0 0 2.17805 0 0 2.17805 0 0.117596 0 -0.0922786 0.169444 0 0.174518 0.284835 0 -0.0786409 0.269021 0 -0.228861 0 0 0 0 0 0 0 0 0 0 0 0 0 2.17805 0 0 2.17805 0
375 0 0 0 0 0 0 0 2.17805 0 0 2.17805 0 0.150671 0 -0.100864 0.189883 0 0.168081 0.284785 0 -0.0783175 0.268154 0 -0.228449 0 0 0 0 0 0 0 0 0 0 0 0 0 2.17805 0 0 2.17805 0
376 0 0 0 0 0 0 0 2.17805 0 0 2.17805 0 0.184691 0 -0.109401 0.210915 0 0.161119 0.284674 0 -0.0779711 0.2672 0 -0.228007 0 0 0 0 0 0 0 0 0 0 0 0 0 2.17805 0 0 2.17805 0
377 0 0 0 0 0 0 0 2.17805 0 0 2.17805 0 0.219317 0 -0.117659 0.232474 0 0.15381 0.284478 0 -0.0775927 0.266097 0 -0.22752 0 0 0 0 0 0 0 0 0 0 0 0 0 2.17805 0 0 2.17805 0
378 0 0 0 0 0 0 0 2.17805 0 0 2.17805 0 0.254137 0 -0.125452 0.254491 0 0.146336 0.284172 0 -0.077164 0.264788 0 -0.226965 0 0 0 0 0 0 0 0 0 0 0 0 0 2.17805 0 0 2.17805 0
379 0 0 0 0 0 0 0 2.17805 0 0 2.17805 0 0.288726 0 -0.132663 0.276872 0 0.138866 0.283723 0 -0.0766636 0.263196 0 -0.226312 0 0 0 0 0 0 0 0 0 0 0 0 0 2.17805 0 0 2.17805 0
380 0 0 0 0 0 0 0 2.17805 0 0 2.17805 0 0.322695 0 -0.139238 0.299476 0 0.131556 0.283102 0 -0.0760618 0.261251 0 -0.225523 0 0 0 0 0 0 0 0 0 0 0 0 0 2.17805 0 0 2.17805 0
381 0 0 0 0 0 0 0 2.17805 0 0 2.17805 0 0.355716 0 -0.145179 0.322119 0 0.124524 0.282293 0 -0.0753254 0.258918 0 -0.224556 0 0 0 0 0 0 0 0 0 0 0 0 0 2.17805 0 0 2.17805 0
382 0 0 0 0 0 0 0 2.17805 0 0 2.17805 0 0.387515 0 -0.15052 0.344591 0 0.117858 0.281314 0 -0.0744351 0.256227 0 -0.223387 0 0 0 0 0 0 0 0 0 0 0 0 0 2.17805 0 0 2.17805 0
383 0 0 0 0 0 0 0 2.17805 0 0 2.17805 0 0.417801 0 -0.155309 0.366661 0 0.111625 0.280204 0 -0.0733799 0.253239 0 -0.222004 0 0 0 0 0 0 0 0 0 0 0 0 0 2.17805 0 0 2.17805 0
384 0 0 0 0 0 0 0 2.17805 0 0 2.17805 0 0.44629 0 -0.159626 0.388076 0 0.105855 0.278968 0 -0.0721421 0.249936 0 -0.220376 0 0 0 0 0 0 0 0 0 0 0 0 0 2.17805 0 0 2.17805 0
385 0 0 0 0 0 0 0 2.17805 0 0 2.17805 0 0.472819 0 -0.16358 0.408583 0 0.100508 0.277599 0 -0.0706963 0.246263 0 -0.21846 0 0 0 0 0 0 0 0 0 0 0 0 0 2.17805 0 0 2.17805 0
386 0 0 0 0 0 0 0 2.17805 0 0 2.17805 0 0.497289 0 -0.167297 0.42796 0 0.0954999 0.276111 0 -0.0690175 0.242225 0 -0.216218 0 0 0 0 0 0 0 0 0 0 0 0 0 2.17805 0 0 2.17805 0
387 0 0 0 0 0 0 0 2.17805 0 0 2.17805 0 0.519563 0 -0.170905 0.446039 0 0.0907496 0.274538 0 -0.0671127 0.23788 0 -0.213647 0 0 0 0 0 0 0 0 0 0 0 0 0 2.17805 0 0 2.17805 0
388 0 0 0 0 0 0 0 2.17805 0 0 2.17805 0 0.539471 0 -0.174538 0.462695 0 0.0861807 0.272914 0 -0.0650197 0.2333 0 -0.210783 0 0 0 0 0 0 0 0 0 0 0 0 0 2.17805 0 0 2.17805 0
389 0 0 0 0 0 0 0 2.17805 0 0 2.17805 0 0.556922 0 -0.17835 0.477849 0 0.0816815 0.271248 0 -0.0627787 0.228544 0 -0.207667 0 0 0 0 0 0 0 0 0 0 0 0 0 2.17805 0 0 2.17805 0
390 0 0 0 0 0 0 0 2.17805 0 0 2.17805 0 0.571853 0 -0.182485 0.491464 0 0.0771426 0.26957 0 -0.0604576 0.223724 0 -0.204382 0 0 0 0 0 0 0 0 0 0 0 0 0 2.17805 0 0 2.17805 0
391 0 0 0 0 0 0 0 2.17805 0 0 2.17805 0 0.583594 0 -0.187049 0.503482 0 0.0726646 0.267938 0 -0.0581506 0.219009 0 -0.201056 0 0 0 0 0 0 0 0 0 0 0 0 0 2.17805 0 0 2.17805 0
392 0 0 0 0 0 0 0 2.17805 0 0 2.17805 0 0.590952 0 -0.192075 0.513839 0 0.0685445 0.26638 0 -0.0559228 0.214499 0 -0.197784 0 0 0 0 0 0 0 0 0 0 0 0 0 2.17805 0 0 2.17805 0
393 0 0 0 0 0 0 0 2.17805 0 0 2.17805 0 0.594684 0 -0.197083 0.522253 0 0.0648765 0.264896 0 -0.0537945 0.210214 0 -0.194599 0 0 0 0 0 0 0 0 0 0 0 0 0 2.17805 0 0 2.17805 0
394 0 0 0 0 0 0 0 2.17805 0 0 2.17805 0 0.595456 0 -0.201503 0.528601 0 0.0619343 0.26349 0 -0.0517403 0.206136 0 -0.191478 0 0 0 0 0 0 0 0 0 0 0 0 0 2.17805 0 0 2.17805 0
395 0 0 0 0 0 0 0 2.17805 0 0 2.17805 0 0.594078 0 -0.204815 0.533011 0 0.0600241 0.262159 0 -0.0496857 0.2022 0 -0.188325 0 0 0 0 0 0 0 0 0 0 0 0 0 2.17805 0 0 2.17805 0
396 0 0 0 0 0 0 0 2.17805 0 0 2.17805 0 0.591405 0 -0.206763 0.536068 0 0.0593323 0.260888 0 -0.0475342 0.19829 0 -0.185003 0 0 0 0 0 0 0 0 0 0 0 0 0 2.17805 0 0 2.17805 0
397 0 0 0 0 0 0 0 2.17805 0 0 2.17805 0 0.588628 0 -0.207333 0.538199 0 0.0597361 0.25963 0 -0.0451683 0.19424 0 -0.181331 0 0 0 0 0 0 0 0 0 0 0 0 0 2.17805 0 0 2.17805 0
398 0 0 0 0 0 0 0 2.17805 0 0 2.17805 0 0.586578 0 -0.206822 0.539849 0 0.0609196 0.258349 0 -0.042486 0.189933 0 -0.177153 0 0 0 0 0 0 0 0 0 0 0 0 0 2.17805 0 0 2.17805 0
399 0 0 0 0 0 0 0 2.17805 0 0 2.17805 0 0.585723 0 -0.205717 0.541308 0 0.0624182 0.257041 0 -0.0394201 0.185341 0 -0.172368 0 0 0 0 0 0 0 0 0 0 0 0 0 2.17805 0 0 2.17805 0
400 0 0 0 0 0 0 0 2.17805 0 0 2.17805 0 0.585176 0 -0.204586 0.542945 0 0.0639013 0.255705 0 -0.0359349 0.180483 0 -0.166922 0 0 0 0 0 0 0 0 0 0 0 0 0 2.17805 0 0 2.17805 0
401 0 0 0 0 0 0 0 2.17805 0 0 2.17805 0 0.585026 0 -0.203839 0.5446 0 0.0649258 0.254352 0 -0.0320374 0.175418 0 -0.160822 0 0 0 0 0 0 0 0 0 0 0 0 0 2.17805 0 0 2.17805 0
402 0 0 0 0 0 0 0 2.17805 0 0 2.17805 0 0.585355 0 -0.203588 0.545979 0 0.0653327 0.253018 0 -0.0277965 0.170278 0 -0.15417 0 0 0 0 0 0 0 0 0 0 0 0 0 2.17805 0 0 2.17805 0
403 0 0 0 0 0 0 0 2.17805 0 0 2.17805 0 0.585789 0 -0.203689 0.546845 0 0.0652949 0.251768 0 -0.0233167 0.165239 0 -0.147127 0 0 0 0 0 0 0 0 0 0 0 0 0 2.17805 0 0 2.17805 0
404 0 0 0 0 0 0 0 2.17805 0 0 2.17805 0 0.586144 0 -0.20394 0.547358 0 0.0650664 0.250654 0 -0.0187005 0.16044 0 -0.139851 0 0 0 0 0 0 0 0 0 0 0 0 0 2.17805 0 0 2.17805 0
405 0 0 0 0 0 0 0 2.17805 0 0 2.17805 0 0.586358 0 -0.204163 0.547692 0 0.0648608 0.249709 0 -0.0140372 0.155967 0 -0.132479 0 0 0 0 0 0 0 0 0 0 0 0 0 2.17805 0 0 2.17805 0
406 0 0 0 0 0 0 0 2.17805 0 0 2.17805 0 0.586365 0 -0.2042 0.547945 0 0.0648593 0.248961 0 -0.00941331 0.151898 0 -0.125149 0 0 0 0 0 0 0 0 0 0 0 0 0 2.17805 0 0 2.17805 0
407 0 0 0 0 0 0 0 2.17805 0 0 2.17805 0 0.586104 0 -0.203971 0.548149 0 0.0651543 0.248427 0 -0.00487202 0.14829 0 -0.117958 0 0 0 0 0 0 0 0 0 0 0 0 0 2.17805 0 0 2.17805 0
408 0 0 0 0 0 0 0 2.17805 0 0 2.17805 0 0.585605 0 -0.203495 0.548328 0 0.0657243 0.248098 0 -0.000403592 0.145153 0 -0.110941 0 0 0 0 0 0 0 0 0 0 0 0 0 2.17805 0 0 2.17805 0
409 0 0 0 0 0 0 0 2.17805 0 0 2.17805 0 0.585006 0 -0.202871 0.548485 0 0.0664524 0.248001 0 0.00398336 0.142574 0 -0.104189 0 0 0 0 0 0 0 0 0 0 0 0 0 2.17805 0 0 2.17805 0
410 0 0 0 0 0 0 0 2.17805 0 0 2.17805 0 0.584416 0 -0.202209 0.548612 0 0.0672108 0.248257 0 0.00819517 0.140794 0 -0.0979555 0 0 0 0 0 0 0 0 0 0 0 0 0 2.17805 0 0 2.17805 0
411 0 0 0 0 0 0 0 2.17805 0 0 2.17805 0 0.583859 0 -0.201587 0.548684 0 0.0679154 0.249037 0 0.0120619 0.140129 0 -0.0926047 0 0 0 0 0 0 0 0 0 0 0 0 0 2.17805 0 0 2.17805 0
412 0 0 0 0 0 0 0 2.17805 0 0 2.17805 0 0.583325 0 -0.201046 0.548696 0 0.0685268 0.250545 0 0.0153714 0.140913 0 -0.0885372 0 0 0 0 0 0 0 0 0 0 0 0 0 2.17805 0 0 2.17805 0
413 0 0 0 0 0 0 0 2.17805 0 0 2.17805 0 0.582821 0 -0.200597 0.548671 0 0.069037 0.253005 0 0.0178946 0.143474 0 -0.0861203 0 0 0 0 0 0 0 0 0 0 0 0 0 2.17805 0 0 2.17805 0
414 0 0 0 0 0 0 0 2.17805 0 0 2.17805 0 0.582338 0 -0.200216 0.548642 0 0.0694751 0.256639 0 0.019411 0.14809 0 -0.0856289 0 0 0 0 0 0 0 0 0 0 0 0 0 2.17805 0 0 2.17805 0
415 0 0 0 0 0 0 0 2.17805 0 0 2.17805 0 0.581833 0 -0.199846 0.548638 0 0.0699077 0.261637 0 0.0197738 0.154956 0 -0.0871627 0 0 0 0 0 0 0 0 0 0 0 0 0 2.17805 0 0 2.17805 0
416 0 0 0 0 0 0 0 2.17805 0 0 2.17805 0 0.581271 0 -0.199428 0.548678 0 0.070399 0.268102 0 0.0189866 0.164106 0 -0.0905625 0 0 0 0 0 0 0 0 0 0 0 0 0 2.17805 0 0 2.17805 0
417 0 0 0 0 0 0 0 2.17805 0 0 2.17805 0 0.580652 0 -0.198926 0.548768 0 0.0709858 0.276022 0 0.0171922 0.175399 0 -0.0954631 0 0 0 0 0 0 0 0 0 0 0 0 0 2.17805 0 0 2.17805 0
418 0 0 0 0 0 0 0 2.17805 0 0 2.17805 0 0.579961 0 -0.198322 0.548912 0 0.0716865 0.285308 0 0.0146058 0.188612 0 -0.101438 0 0 0 0 0 0 0 0 0 0 0 0 0 2.17805 0 0 2.17805 0
419 0 0 0 0 0 0 0 2.17805 0 0 2.17805 0 0.579172 0 -0.197622 0.549098 0 0.0724973 0.295814 0 0.0114879 0.203435 0 -0.10802 0 0 0 0 0 0 0 0 0 0 0 0 0 2.17805 0 0 2.17805 0
420 0 0 0 0 0 0 0 2.17805 0 0 2.17805 0 0.578312 0 -0.196861 0.549314 0 0.0733758 0.307341 0 0.0081944 0.219413 0 -0.114625 0 0 0 0 0 0 0 0 0 0 0 0 0 2.17805 0 0 2.17805 0
421 0 0 0 0 0 0 0 2.17805 0 0 2.17805 0 0.577424 0 -0.19608 0.549551 0 0.0742752 0.319629 0 0.00502424 0.236012 0 -0.120771 0 0 0 0 0 0 0 0 0 0 0 0 0 2.17805 0 0 2.17805 0
422 0 0 0 0 0 0 0 2.17805 0 0 2.17805 0 0.576528 0 -0.19532 0.549803 0 0.0751513 0.332417 0 0.0022302 0.252695 0 -0.126069 0 0 0 0 0 0 0 0 0 0 0 0 0 2.17805 0 0 2.17805 0
423 0 0 0 0 0 0 0 2.17805 0 0 2.17805 0 0.575621 0 -0.194607 0.550062 0 0.0759764 0.345512 0 -4.87265e-05 0.269071 0 -0.130328 0 0 0 0 0 0 0 0 0 0 0 0 0 2.17805 0 0 2.17805 0
424 0 0 0 0 0 0 0 2.17805 0 0 2.17805 0 0.574724 0 -0.193963 0.550319 0 0.0767271 0.358851 0 -0.00177089 0.285008 0 -0.133541 0 0 0 0 0 0 0 0 0 0 0 0 0 2.17805 0 0 2.17805 0
425 0 0 0 0 0 0 0 2.17805 0 0 2.17805 0 0.573901 0 -0.193409 0.550579 0 0.0773766 0.372484 0 -0.00301467 0.300677 0 -0.135905 0 0 0 0 0 0 0 0 0 0 0 0 0 2.17805 0 0 2.17805 0
426 0 0 0 0 0 0 0 2.17805 0 0 2.17805 0 0.573182 0 -0.192961 0.550845 0 0.077908 0.386503 0 -0.00389414 0.316397 0 -0.13769 0 0 0 0 0 0 0 0 0 0 0 0 0 2.17805 0 0 2.17805 0
427 0 0 0 0 0 0 0 2.17805 0 0 2.17805 0 0.572547 0 -0.192616 0.551122 0 0.0783261 0.400963 0 -0.00457048 0.332469 0 -0.139199 0 0 0 0 0 0 0 0 0 0 0 0 0 2.17805 0 0 2.17805 0
428 0 0 0 0 0 0 0 2.17805 0 0 2.17805 0 0.572025 0 -0.192388 0.55141 0 0.0786171 0.415906 0 -0.00515757 0.349105 0 -0.140634 0 0 0 0 0 0 0 0 0 0 0 0 0 2.17805 0 0 2.17805 0
429 0 0 0 0 0 0 0 2.17805 0 0 2.17805 0 0.571627 0 -0.192267 0.551707 0 0.0787901 0.431363 0 -0.0057944 0.366488 0 -0.142203 0 0 0 0 0 0 0 0 0 0 0 0 0 2.17805 0 0 2.17805 0
430 0 0 0 0 0 0 0 2.17805 0 0 2.17805 0 0.571329 0 -0.192229 0.552009 0 0.0788717 0.447355 0 -0.00658931 0.384757 0 -0.144058 0 0 0 0 0 0 0 0 0 0 0 0 0 2.17805 0 0 2.17805 0
431 0 0 0 0 0 0 0 2.17805 0 0 2.17805 0 0.571129 0 -0.192255 0.552314 0 0.0788814 0.463919 0 -0.00762417 0.404029 0 -0.146294 0 0 0 0 0 0 0 0 0 0 0 0 0 2.17805 0 0 2.17805 0
432 0 0 0 0 0 0 0 2.17805 0 0 2.17805 0 0.571005 0 -0.192311 0.552626 0 0.0788558 0.481105 0 -0.00898 0.424381 0 -0.148974 0 0 0 0 0 0 0 0 0 0 0 0 0 2.17805 0 0 2.17805 0
433 0 0 0 0 0 0 0 2.17805 0 0 2.17805 0 0.57091 0 -0.192358 0.552957 0 0.0788367 0.498955 0 -0.0107049 0.44583 0 -0.152104 0 0 0 0 0 0 0 0 0 0 0 0 0 2.17805 0 0 2.17805 0
434 0 0 0 0 0 0 0 2.17805 0 0 2.17805 0 0.570817 0 -0.192377 0.553316 0 0.0788468 0.517532 0 -0.0127992 0.468413 0 -0.15564 0 0 0 0 0 0 0 0 0 0 0 0 0 2.17805 0 0 2.17805 0
435 0 0 0 0 0 0 0 2.17805 0 0 2.17805 0 0.570676 0 -0.192356 0.553695 0 0.0789016 0.536866 0 -0.0152417 0.492117 0 -0.159511 0 0 0 0 0 0 0 0 0 0 0 0 0 2.17805 0 0 2.17805 0
436 0 0 0 0 0 0 0 2.17805 0 0 2.17805 0 0.570438 0 -0.192289 0.554088 0 0.0790068 0.556948 0 -0.0179908 0.516849 0 -0.163621 0 0 0 0 0 0 0 0 0 0 0 0 0 2.17805 0 0 2.17805 0
437 0 0 0 0 0 0 0 2.17805 0 0 2.17805 0 0.570072 0 -0.192187 0.554489 0 0.0791544 0.577774 0 -0.0209941 0.542552 0 -0.16788 0 0 0 0 0 0 0 0 0 0 0 0 0 2.17805 0 0 2.17805 0
438 0 0 0 0 0 0 0 2.17805 0 0 2.17805 0 0.569573 0 -0.192063 0.554883 0 0.079328 0.599333 0 -0.0241765 0.569198 0 -0.17219 0 0 0 0 0 0 0 0 0 0 0 0 0 2.17805 0 0 2.17805 0
439 0 0 0 0 0 0 0 2.17805 0 0 2.17805 0 0.568982 0 -0.19194 0.555247 0 0.0795016 0.621639 0 -0.0274288 0.596848 0 -0.17643 0 0 0 0 0 0 0 0 0 0 0 0 0 2.17805 0 0 2.17805 0
440 0 0 0 0 0 0 0 2.17805 0 0 2.17805 0 0.568354 0 -0.191832 0.55557 0 0.0796557 0.644679 0 -0.0306321 0.625521 0 -0.180462 0 0 0 0 0 0 0 0 0 0 0 0 0 2.17805 0 0 2.17805 0
441 0 0 0 0 0 0 0 2.17805 0 0 2.17805 0 0.567722 0 -0.191734 0.555859 0 0.0797951 0.66827 0 -0.0336531 0.654919 0 -0.184112 0 0 0 0 0 0 0 0 0 0 0 0 0 2.17805 0 0 2.17805 0
442 0 0 0 0 0 0 0 2.17805 0 0 2.17805 0 0.567104 0 -0.191634 0.556131 0 0.0799324 0.692164 0 -0.036359 0.684627 0 -0.187221 0 0 0 0 0 0 0 0 0 0 0 0 0 2.17805 0 0 2.17805 0
443 0 0 0 0 0 0 0 2.17805 0 0 2.17805 0 0.566513 0 -0.191518 0.556397 0 0.0800825 0.716143 0 -0.0386546 0.714307 0 -0.189693 0 0 0 0 0 0 0 0 0 0 0 0 0 2.17805 0 0 2.17805 0
444 0 0 0 0 0 0 0 2.17805 0 0 2.17805 0 0.565916 0 -0.191359 0.556664 0 0.0802719 0.739932 0 -0.0404904 0.743519 0 -0.191498 0 0 0 0 0 0 0 0 0 0 0 0 0 2.17805 0 0 2.17805 0
445 0 0 0 0 0 0 0 2.17805 0 0 2.17805 0 0.565271 0 -0.191131 0.556947 0 0.0805302 0.763224 0 -0.0418764 0.771764 0 -0.192685 0 0 0 0 0 0 0 0 0 0 0 0 0 2.17805 0 0 2.17805 0
446 0 0 0 0 0 0 0 2.17805 0 0 2.17805 0 0.56455 0 -0.190811 0.55726 0 0.0808791 0.785754 0 -0.0428861 0.798622 0 -0.193387 0 0 0 0 0 0 0 0 0 0 0 0 0 2.17805 0 0 2.17805 0
447 0 0 0 0 0 0 0 2.17805 0 0 2.17805 0 0.563712 0 -0.190384 0.557611 0 0.0813356 0.807344 0 -0.0436031 0.823863 0 -0.193747 0 0 0 0 0 0 0 0 0 0 0 0 0 2.17805 0 0 2.17805 0
448 0 0 0 0 0 0 0 2.17805 0 0 2.17805 0 0.562714 0 -0.18983 0.558011 0 0.0819179 0.827966 0 -0.0441035 0.847528 0 -0.193881 0 0 0 0 0 0 0 0 0 0 0 0 0 2.17805 0 0 2.17805 0
449 0 0 0 0 0 0 0 2.17805 0 0 2.17805 0 0.561548 0 -0.189137 0.558478 0 0.082634 0.847627 0 -0.0444768 0.869706 0 -0.193904 0 0 0 0 0 0 0 0 0 0 0 0 0 2.17805 0 0 2.17805 0
450 0 0 0 0 0 0 0 2.17805 0 0 2.17805 0 0.560216 0 -0.188296 0.559022 0 0.0834898 0.866317 0 -0.044827 0.890445 0 -0.193937 0 0 0 0 0 0 0 0 0 0 0 0 0 2.17805 0 0 2.17805 0
451 0 0 0 0 0 0 0 2.17805 0 0 2.17805 0 0.558696 0 -0.187291 0.559646 0 0.0844954 0.884079 0 -0.0452565 0.909889 0 -0.194085 0 0 0 0 0 0 0 0 0 0 0 0 0 2.17805 0 0 2.17805 0
452 0 0 0 0 0 0 0 2.17805 0 0 2.17805 0 0.556954 0 -0.186101 0.560346 0 0.0856663 0.900967 0 -0.0458685 0.928181 0 -0.194447 0 0 0 0 0 0 0 0 0 0 0 0 0 2.17805 0 0 2.17805 0
453 0 0 0 0 0 0 0 2.17805 0 0 2.17805 0 0.554978 0 -0.184712 0.561116 0 0.0870068 0.91697 0 -0.0467832 0.945335 0 -0.195146 0 0 0 0 0 0 0 0 0 0 0 0 0 2.17805 0 0 2.17805 0
454 0 0 0 0 0 0 0 2.17805 0 0 2.17805 0 0.552738 0 -0.183104 0.561958 0 0.0885282 0.93208 0 -0.0481254 0.961374 0 -0.196308 0 0 0 0 0 0 0 0 0 0 0 0 0 2.17805 0 0 2.17805 0
455 0 0 0 0 0 0 0 2.17805 0 0 2.17805 0 0.550191 0 -0.181246 0.562876 0 0.0902465 0.946268 0 -0.050016 0.976273 0 -0.198056 0 0 0 0 0 0 0 0 0 0 0 0 0 2.17805 0 0 2.17805 0
456 0 0 0 0 0 0 0 2.17805 0 0 2.17805 0 0.547346 0 -0.179125 0.563867 0 0.0921606 0.9595 0 -0.0525628 0.98999 0 -0.200504 0 0 0 0 0 0 0 0 0 0 0 0 0 2.17805 0 0 2.17805 0
457 0 0 0 0 0 0 0 2.17805 0 0 2.17805 0 0.544225 0 -0.176717 0.564953 0 0.0942801 0.971766 0 -0.055835 1.0025 0 -0.203724 0 0 0 0 0 0 0 0 0 0 0 0 0 2.17805 0 0 2.17805 0
458 0 0 0 0 0 0 0 2.17805 0 0 2.17805 0 0.540842 0 -0.173993 0.566159 0 0.0966133 0.982801 0 -0.0598261 1.01341 0 -0.207741 0 0 0 0 0 0 0 0 0 0 0 0 0 2.17805 0 0 2.17805 0
459 0 0 0 0 0 0 0 2.17805 0 0 2.17805 0 0.537219 0 -0.170936 0.567506 0 0.0991591 0.991322 0 -0.0646034 1.02013 0 -0.212882 0 0 0 0 0 0 0 0 0 0 0 0 0 2.17805 0 0 2.17805 0
460 0 0 0 0 0 0 0 2.17805 0 0 2.17805 0 0.533354 0 -0.167505 0.569024 0 0.101933 0.996354 0 -0.0699456 1.02079 0 -0.219006 0 0 0 0 0 0 0 0 0 0 0 0 0 2.17805 0 0 2.17805 0
461 0 0 0 0 0 0 0 2.17805 0 0 2.17805 0 0.529183 0 -0.163592 0.570742 0 0.105 0.998485 0 -0.075029 1.01689 0 -0.224953 0 0 0 0 0 0 0 0 0 0 0 0 0 2.17805 0 0 2.17805 0
462 0 0 0 0 0 0 0 2.17805 0 0 2.17805 0 0.524641 0 -0.159085 0.572687 0 0.108423 0.998352 0 -0.079133 1.01005 0 -0.229729 0 0 0 0 0 0 0 0 0 0 0 0 0 2.17805 0 0 2.17805 0
463 0 0 0 0 0 0 0 2.17805 0 0 2.17805 0 0.519767 0 -0.153934 0.57493 0 0.112197 0.996737 0 -0.0818068 1.00189 0 -0.232769 0 0 0 0 0 0 0 0 0 0 0 0 0 2.17805 0 0 2.17805 0
464 0 0 0 0 0 0 0 2.17805 0 0 2.17805 0 0.514754 0 -0.148246 0.577578 0 0.116182 0.994432 0 -0.0829803 0.993838 0 -0.234029 0 0 0 0 0 0 0 0 0 0 0 0 0 2.17805 0 0 2.17805 0
465 0 0 0 0 0 0 0 2.17805 0 0 2.17805 0 0.509652 0 -0.141988 0.580657 0 0.120361 0.992564 0 -0.0829411 0.987796 0 -0.233916 0 0 0 0 0 0 0 0 0 0 0 0 0 2.17805 0 0 2.17805 0
466 0 0 0 0 0 0 0 2.17805 0 0 2.17805 0 0.504573 0 -0.135188 0.584196 0 0.124676 0.991934 0 -0.0821944 0.985095 0 -0.233089 0 0 0 0 0 0 0 0 0 0 0 0 0 2.17805 0 0 2.17805 0
467 0 0 0 0 0 0 0 2.17805 0 0 2.17805 0 0.499612 0 -0.127869 0.588162 0 0.129089 0.992388 0 -0.0813152 0.985017 0 -0.232185 0 0 0 0 0 0 0 0 0 0 0 0 0 2.17805 0 0 2.17805 0
468 0 0 0 0 0 0 0 2.17805 0 0 2.17805 0 0.494887 0 -0.120141 0.592509 0 0.133511 0.992858 0 -0.0807401 0.985036 0 -0.231587 0 0 0 0 0 0 0 0 0 0 0 0 0 2.17805 0 0 2.17805 0
469 0 0 0 0 0 0 0 2.17805 0 0 2.17805 0 0.490402 0 -0.112 0.59717 0 0.137939 0.993457 0 -0.0806782 0.985365 0 -0.231511 0 0 0 0 0 0 0 0 0 0 0 0 0 2.17805 0 0 2.17805 0
470 0 0 0 0 0 0 0 2.17805 0 0 2.17805 0 0.486098 0 -0.103381 0.602096 0 0.14241 0.994173 0 -0.0810634 0.986149 0 -0.2319 0 0 0 0 0 0 0 0 0 0 0 0 0 2.17805 0 0 2.17805 0
471 0 0 0 0 0 0 0 2.17805 0 0 2.17805 0 0.481935 0 -0.0941969 0.607237 0 0.146984 0.994849 0 -0.081719 0.987185 0 -0.232574 0 0 0 0 0 0 0 0 0 0 0 0 0 2.17805 0 0 2.17805 0
472 0 0 0 0 0 0 0 2.17805 0 0 2.17805 0 0.478084 0 -0.0845906 0.61263 0 0.151558 0.995313 0 -0.0823957 0.988099 0 -0.233273 0 0 0 0 0 0 0 0 0 0 0 0 0 2.17805 0 0 2.17805 0
473 0 0 0 0 0 0 0 2.17805 0 0 2.17805 0 0.474646 0 -0.0746296 0.618261 0 0.156116 0.995539 0 -0.0829586 0.988741 0 -0.233856 0 0 0 0 0 0 0 0 0 0 0 0 0 2.17805 0 0 2.17805 0
474 0 0 0 0 0 0 0 2.17805 0 0 2.17805 0 0.471723 0 -0.0643951 0.624104 0 0.160658 0.995531 0 -0.0832997 0.989037 0 -0.23421 0 0 0 0 0 0 0 0 0 0 0 0 0 2.17805 0 0 2.17805 0
475 0 0 0 0 0 0 0 2.17805 0 0 2.17805 0 0.469418 0 -0.0540186 0.630099 0 0.165186 0.995301 0 -0.0834316 0.988977 0 -0.234349 0 0 0 0 0 0 0 0 0 0 0 0 0 2.17805 0 0 2.17805 0
476 0 0 0 0 0 0 0 2.17805 0 0 2.17805 0 0.467828 0 -0.0437082 0.636135 0 0.169696 0.994896 0 -0.0834107 0.988607 0 -0.23433 0 0 0 0 0 0 0 0 0 0 0 0 0 2.17805 0 0 2.17805 0
477 0 0 0 0 0 0 0 2.17805 0 0 2.17805 0 0.467095 0 -0.0338183 0.642082 0 0.174144 0.994409 0 -0.0833196 0.988077 0 -0.234237 0 0 0 0 0 0 0 0 0 0 0 0 0 2.17805 0 0 2.17805 0
478 0 0 0 0 0 0 0 2.17805 0 0 2.17805 0 0.467425 0 -0.0248569 0.647819 0 0.178433 0.993916 0 -0.0832353 0.987506 0 -0.234149 0 0 0 0 0 0 0 0 0 0 0 0 0 2.17805 0 0 2.17805 0
479 0 0 0 0 0 0 0 2.17805 0 0 2.17805 0 0.469028 0 -0.0173923 0.653246 0 0.182439 0.993459 0 -0.0831947 0.986953 0 -0.234104 0 0 0 0 0 0 0 0 0 0 0 0 0 2.17805 0 0 2.17805 0
480 0 0 0 0 0 0 0 2.17805 0 0 2.17805 0 0.47209 0 -0.0119678 0.658311 0 0.185999 0.993069 0 -0.0831941 0.986463 0 -0.2341 0 0 0 0 0 0 0 0 0 0 0 0 0 2.17805 0 0 2.17805 0
481 0 0 0 0 0 0 0 2.17805 0 0 2.17805 0 0.476744 0 -0.00896365 0.66304 0 0.188932 0.992768 0 -0.0831992 0.986062 0 -0.2341 0 0 0 0 0 0 0 0 0 0 0 0 0 2.17805 0 0 2.17805 0
482 0 0 0 0 0 0 0 2.17805 0 0 2.17805 0 0.483031 0 -0.00845818 0.667544 0 0.191101 0.992549 0 -0.0831734 0.985728 0 -0.234069 0 0 0 0 0 0 0 0 0 0 0 0 0 2.17805 0 0 2.17805 0
483 0 0 0 0 0 0 0 2.17805 0 0 2.17805 0 0.490904 0 -0.0102155 0.672022 0 0.19243 0.992374 0 -0.0830934 0.985403 0 -0.233982 0 0 0 0 0 0 0 0 0 0 0 0 0 2.17805 0 0 2.17805 0
484 0 0 0 0 0 0 0 2.17805 0 0 2.17805 0 0.500175 0 -0.0137001 0.676729 0 0.192935 0.992212 0 -0.0829474 0.985057 0 -0.233828 0 0 0 0 0 0 0 0 0 0 0 0 0 2.17805 0 0 2.17805 0
485 0 0 0 0 0 0 0 2.17805 0 0 2.17805 0 0.510543 0 -0.0182239 0.681915 0 0.192728 0.992055 0 -0.0827404 0.984704 0 -0.233611 0 0 0 0 0 0 0 0 0 0 0 0 0 2.17805 0 0 2.17805 0
486 0 0 0 0 0 0 0 2.17805 0 0 2.17805 0 0.521722 0 -0.023165 0.687791 0 0.191986 0.991893 0 -0.0824927 0.984343 0 -0.233354 0 0 0 0 0 0 0 0 0 0 0 0 0 2.17805 0 0 2.17805 0
487 0 0 0 0 0 0 0 2.17805 0 0 2.17805 0 0.533479 0 -0.0280441 0.694503 0 0.190909 0.991706 0 -0.0822347 0.983954 0 -0.233086 0 0 0 0 0 0 0 0 0 0 0 0 0 2.17805 0 0 2.17805 0
488 0 0 0 0 0 0 0 2.17805 0 0 2.17805 0 0.545649 0 -0.032555 0.702117 0 0.189677 0.991491 0 -0.0819941 0.983536 0 -0.232835 0 0 0 0 0 0 0 0 0 0 0 0 0 2.17805 0 0 2.17805 0
489 0 0 0 0 0 0 0 2.17805 0 0 2.17805 0 0.558175 0 -0.0365779 0.710633 0 0.188423 0.991252 0 -0.0817718 0.983092 0 -0.232601 0 0 0 0 0 0 0 0 0 0 0 0 0 2.17805 0 0 2.17805 0
490 0 0 0 0 0 0 0 2.17805 0 0 2.17805 0 0.5711 0 -0.0401278 0.719996 0 0.187246 0.99099 0 -0.0815576 0.98261 0 -0.232375 0 0 0 0 0 0 0 0 0 0 0 0 0 2.17805 0 0 2.17805 0
491 0 0 0 0 0 0 0 2.17805 0 0 2.17805 0 0.584524 0 -0.0432953 0.730118 0 0.186207 0.990714 0 -0.0813526 0.982074 0 -0.232155 0 0 0 0 0 0 0 0 0 0 0 0 0 2.17805 0 0 2.17805 0
492 0 0 0 0 0 0 0 2.17805 0 0 2.17805 0 0.59854 0 -0.0461824 0.740911 0 0.185333 0.990437 0 -0.0811501 0.981469 0 -0.231934 0 0 0 0 0 0 0 0 0 0 0 0 0 2.17805 0 0 2.17805 0
493 0 0 0 0 0 0 0 2.17805 0 0 2.17805 0 0.613198 0 -0.04888 0.752277 0 0.184628 0.990172 0 -0.0809321 0.980786 0 -0.23169 0 0 0 0 0 0 0 0 0 0 0 0 0 2.17805 0 0 2.17805 0
494 0 0 0 0 0 0 0 2.17805 0 0 2.17805 0 0.628573 0 -0.0515024 0.764112 0 0.184078 0.98993 0 -0.0806906 0.980049 0 -0.231417 0 0 0 0 0 0 0 0 0 0 0 0 0 2.17805 0 0 2.17805 0
495 0 0 0 0 0 0 0 2.17805 0 0 2.17805 0 0.644694 0 -0.0541111 0.776336 0 0.183669 0.989718 0 -0.0804328 0.979285 0 -0.231122 0 0 0 0 0 0 0 0 0 0 0 0 0 2.17805 0 0 2.17805 0
496 0 0 0 0 0 0 0 2.17805 0 0 2.17805 0 0.661504 0 -0.0566999 0.788882 0 0.183391 0.989527 0 -0.0801697 0.978505 0 -0.230817 0 0 0 0 0 0 0 0 0 0 0 0 0 2.17805 0 0 2.17805 0
497 0 0 0 0 0 0 0 2.17805 0 0 2.17805 0 0.678981 0 -0.059294 0.80171 0 0.183206 0.989348 0 -0.0799026 0.977724 0 -0.230505 0 0 0 0 0 0 0 0 0 0 0 0 0 2.17805 0 0 2.17805 0
498 0 0 0 0 0 0 0 2.17805 0 0 2.17805 0 0.697159 0 -0.0619534 0.814815 0 0.183049 0.989167 0 -0.0796249 0.976955 0 -0.230181 0 0 0 0 0 0 0 0 0 0 0 0 0 2.17805 0 0 2.17805 0
499 0 0 0 0 0 0 0 2.17805 0 0 2.17805 0 0.716078 0 -0.0647299 0.828219 0 0.182845 0.988994 0 -0.0793438 0.976236 0 -0.229854 0 0 0 0 0 0 0 0 0 0 0 0 0 2.17805 0 0 2.17805 0
500 0 0 0 0 0 0 0 2.17805 0 0 2.17805 0 0.735793 0 -0.0677116 0.841943 0 0.182491 0.988854 0 -0.0790492 0.975598 0 -0.229516 0 0 0 0 0 0 0 0 0 0 0 0 0 2.17805 0 0 2.17805 0
501 0 0 0 0 0 0 0 2.17805 0 0 2.17805 0 0.7564 0 -0.0710326 0.855995 0 0.18185 0.988747 0 -0.0787324 0.975016 0 -0.229157 0 0 0 0 0 0 0 0 0 0 0 0 0 2.17805 0 0 2.17805 0
502 0 0 0 0 0 0 0 2.17805 0 0 2.17805 0 0.777984 0 -0.0747836 0.870398 0 0.180811 0.988661 0 -0.0783882 0.974446 0 -0.228768 0 0 0 0 0 0 0 0 0 0 0 0 0 2.17805 0 0 2.17805 0
503 0 0 0 0 0 0 0 2.17805 0 0 2.17805 0 0.800558 0 -0.0789607 0.885185 0 0.179317 0.9886 0 -0.0780267 0.973893 0 -0.228359 0 0 0 0 0 0 0 0 0 0 0 0 0 2.17805 0 0 2.17805 0
504 0 0 0 0 0 0 0 2.17805 0 0 2.17805 0 0.824019 0 -0.0834904 0.900362 0 0.177356 0.988549 0 -0.077657 0.973329 0 -0.227938 0 0 0 0 0 0 0 0 0 0 0 0 0 2.17805 0 0 2.17805 0
505 0 0 0 0 0 0 0 2.17805 0 0 2.17805 0 0.848341 0 -0.0883657 0.915982 0 0.174871 0.988449 0 -0.0772743 0.97264 0 -0.227495 0 0 0 0 0 0 0 0 0 0 0 0 0 2.17805 0 0 2.17805 0
506 0 0 0 0 0 0 0 2.17805 0 0 2.17805 0 0.873526 0 -0.093559 0.932024 0 0.171859 0.988254 0 -0.0768619 0.971743 0 -0.227007 0 0 0 0 0 0 0 0 0 0 0 0 0 2.17805 0 0 2.17805 0
507 0 0 0 0 0 0 0 2.17805 0 0 2.17805 0 0.89958 0 -0.0990176 0.948494 0 0.168333 0.98796 0 -0.0764249 0.970639 0 -0.226479 0 0 0 0 0 0 0 0 0 0 0 0 0 2.17805 0 0 2.17805 0
508 0 0 0 0 0 0 0 2.17805 0 0 2.17805 0 0.926427 0 -0.104635 0.965373 0 0.164348 0.987573 0 -0.0759548 0.969348 0 -0.225901 0 0 0 0 0 0 0 0 0 0 0 0 0 2.17805 0 0 2.17805 0
509 0 0 0 0 0 0 0 2.17805 0 0 2.17805 0 0.954043 0 -0.110332 0.98262 0 0.15995 0.987107 0 -0.0754445 0.967892 0 -0.225267 0 0 0 0 0 0 0 0 0 0 0 0 0 2.17805 0 0 2.17805 0
510 0 0 0 0 0 0 0 2.17805 0 0 2.17805 0 0.982356 0 -0.115973 1.00016 0 0.155231 0.986581 0 -0.0749042 0.966304 0 -0.224587 0 0 0 0 0 0 0 0 0 0 0 0 0 2.17805 0 0 2.17805 0
511 0 0 0 0 0 0 0 2.17805 0 0 2.17805 0 1.01123 0 -0.121399 1.01793 0 0.150307 0.986039 0 -0.0743475 0.964679 0 -0.22388 0 0 0 0 0 0 0 0 0 0 0 0 0 2.17805 0 0 2.17805 0
512 0 0 0 0 0 0 0 2.17805 0 0 2.17805 0 1.04022 0 -0.126378 1.03586 0 0.145375 0.985505 0 -0.0737827 0.963081 0 -0.223159 0 0 0 0 0 0 0 0 0 0 0 0 0 2.17805 0 0 2.17805 0
513 0 0 0 0 0 0 0 2.17805 0 0 2.17805 0 1.06905 0 -0.130825 1.0539 0 0.140541 0.98496 0 -0.0732004 0.961479 0 -0.222414 0 0 0 0 0 0 0 0 0 0 0 0 0 2.17805 0 0 2.17805 0
514 0 0 0 0 0 0 0 2.17805 0 0 2.17805 0 1.09742 0 -0.134691 1.07199 0 0.135905 0.984399 0 -0.0725724 0.959827 0 -0.22161 0 0 0 0 0 0 0 0 0 0 0 0 0 2.17805 0 0 2.17805 0
515 0 0 0 0 0 0 0 2.17805 0 0 2.17805 0 1.12494 0 -0.137942 1.08999 0 0.131589 0.983832 0 -0.0718876 0.958126 0 -0.220734 0 0 0 0 0 0 0 0 0 0 0 0 0 2.17805 0 0 2.17805 0
516 0 0 0 0 0 0 0 2.17805 0 0 2.17805 0 1.15118 0 -0.140616 1.10776 0 0.127681 0.983244 0 -0.0711401 0.956356 0 -0.219778 0 0 0 0 0 0 0 0 0 0 0 0 0 2.17805 0 0 2.17805 0
517 0 0 0 0 0 0 0 2.17805 0 0 2.17805 0 1.17605 0 -0.142837 1.12526 0 0.124164 0.982621 0 -0.0703262 0.954484 0 -0.218732 0 0 0 0 0 0 0 0 0 0 0 0 0 2.17805 0 0 2.17805 0
518 0 0 0 0 0 0 0 2.17805 0 0 2.17805 0 1.19923 0 -0.144679 1.14233 0 0.121085 0.981968 0 -0.0694551 0.952504 0 -0.217604 0 0 0 0 0 0 0 0 0 0 0 0 0 2.17805 0 0 2.17805 0
519 0 0 0 0 0 0 0 2.17805 0 0 2.17805 0 1.22072 0 -0.146277 1.15887 0 0.118382 0.981312 0 -0.0685562 0.950449 0 -0.21642 0 0 0 0 0 0 0 0 0 0 0 0 0 2.17805 0 0 2.17805 0
520 0 0 0 0 0 0 0 2.17805 0 0 2.17805 0 1.24069 0 -0.147785 1.1748 0 0.115897 0.98066 0 -0.0676459 0.948351 0 -0.2152 0 0 0 0 0 0 0 0 0 0 0 0 0 2.17805 0 0 2.17805 0
521 0 0 0 0 0 0 0 2.17805 0 0 2.17805 0 1.2594 0 -0.14935 1.19009 0 0.113454 0.979947 0 -0.0666906 0.946129 0 -0.213906 0 0 0 0 0 0 0 0 0 0 0 0 0 2.17805 0 0 2.17805 0
522 0 0 0 0 0 0 0 2.17805 0 0 2.17805 0 1.27707 0 -0.151117 1.20474 0 0.11087 0.979102 0 -0.065635 0.94367 0 -0.21247 0 0 0 0 0 0 0 0 0 0 0 0 0 2.17805 0 0 2.17805 0
523 0 0 0 0 0 0 0 2.17805 0 0 2.17805 0 1.29355 0 -0.153208 1.2187 0 0.108072 0.978133 0 -0.0644687 0.940978 0 -0.210878 0 0 0 0 0 0 0 0 0 0 0 0 0 2.17805 0 0 2.17805 0
524 0 0 0 0 0 0 0 2.17805 0 0 2.17805 0 1.30884 0 -0.155774 1.23193 0 0.104904 0.977067 0 -0.0631994 0.9381 0 -0.209136 0 0 0 0 0 0 0 0 0 0 0 0 0 2.17805 0 0 2.17805 0
525 0 0 0 0 0 0 0 2.17805 0 0 2.17805 0 1.323 0 -0.158961 1.24444 0 0.101224 0.975912 0 -0.0618249 0.935058 0 -0.207245 0 0 0 0 0 0 0 0 0 0 0 0 0 2.17805 0 0 2.17805 0
526 0 0 0 0 0 0 0 2.17805 0 0 2.17805 0 1.33576 0 -0.162883 1.25619 0 0.0969969 0.974683 0 -0.0603366 0.931869 0 -0.205192 0 0 0 0 0 0 0 0 0 0 0 0 0 2.17805 0 0 2.17805 0
527 0 0 0 0 0 0 0 2.17805 0 0 2.17805 0 1.34672 0 -0.167597 1.26705 0 0.0922534 0.973426 0 -0.0587438 0.928583 0 -0.202984 0 0 0 0 0 0 0 0 0 0 0 0 0 2.17805 0 0 2.17805 0
528 0 0 0 0 0 0 0 2.17805 0 0 2.17805 0 1.35594 0 -0.17311 1.2769 0 0.08693 0.97222 0 -0.0570974 0.925331 0 -0.200685 0 0 0 0 0 0 0 0 0 0 0 0 0 2.17805 0 0 2.17805 0
529 0 0 0 0 0 0 0 2.17805 0 0 2.17805 0 1.36293 0 -0.179319 1.28562 0 0.0812434 0.971065 0 -0.0554125 0.922126 0 -0.198315 0 0 0 0 0 0 0 0 0 0 0 0 0 2.17805 0 0 2.17805 0
530 0 0 0 0 0 0 0 2.17805 0 0 2.17805 0 1.36608 0 -0.185976 1.29314 0 0.0758432 0.969827 0 -0.053622 0.918739 0 -0.19577 0 0 0 0 0 0 0 0 0 0 0 0 0 2.17805 0 0 2.17805 0
531 0 0 0 0 0 0 0 2.17805 0 0 2.17805 0 1.36688 0 -0.192186 1.29919 0 0.0710384 0.968424 0 -0.0516803 0.915022 0 -0.192975 0 0 0 0 0 0 0 0 0 0 0 0 0 2.17805 0 0 2.17805 0
532 0 0 0 0 0 0 0 2.17805 0 0 2.17805 0 1.36548 0 -0.197227 1.30363 0 0.0674308 0.966961 0 -0.0495517 0.911058 0 -0.189876 0 0 0 0 0 0 0 0 0 0 0 0 0 2.17805 0 0 2.17805 0
533 0 0 0 0 0 0 0 2.17805 0 0 2.17805 0 1.36319 0 -0.200641 1.30685 0 0.0652452 0.965486 0 -0.0471088 0.906836 0 -0.186308 0 0 0 0 0 0 0 0 0 0 0 0 0 2.17805 0 0 2.17805 0
534 0 0 0 0 0 0 0 2.17805 0 0 2.17805 0 1.36052 0 -0.202357 1.30941 0 0.0645834 0.964043 0 -0.0442126 0.902306 0 -0.18207 0 0 0 0 0 0 0 0 0 0 0 0 0 2.17805 0 0 2.17805 0
535 0 0 0 0 0 0 0 2.17805 0 0 2.17805 0 1.35874 0 -0.202585 1.31166 0 0.0650938 0.96262 0 -0.0407449 0.897371 0 -0.176975 0 0 0 0 0 0 0 0 0 0 0 0 0 2.17805 0 0 2.17805 0
536 0 0 0 0 0 0 0 2.17805 0 0 2.17805 0 1.35803 0 -0.201851 1.31375 0 0.0663064 0.961264 0 -0.0366101 0.892029 0 -0.170858 0 0 0 0 0 0 0 0 0 0 0 0 0 2.17805 0 0 2.17805 0
537 0 0 0 0 0 0 0 2.17805 0 0 2.17805 0 1.35918 0 -0.200891 1.31579 0 0.0674128 0.960007 0 -0.0318174 0.886361 0 -0.163697 0 0 0 0 0 0 0 0 0 0 0 0 0 2.17805 0 0 2.17805 0
538 0 0 0 0 0 0 0 2.17805 0 0 2.17805 0 1.36011 0 -0.200275 1.31788 0 0.0682116 0.958871 0 -0.0263696 0.880418 0 -0.155448 0 0 0 0 0 0 0 0 0 0 0 0 0 2.17805 0 0 2.17805 0
539 0 0 0 0 0 0 0 2.17805 0 0 2.17805 0 1.36139 0 -0.200281 1.31975 0 0.0682985 0.9578 0 -0.0203408 0.874215 0 -0.146157 0 0 0 0 0 0 0 0 0 0 0 0 0 2.17805 0 0 2.17805 0
540 0 0 0 0 0 0 0 2.17805 0 0 2.17805 0 1.36263 0 -0.200759 1.32099 0 0.0678199 0.956878 0 -0.0138339 0.867923 0 -0.135913 0 0 0 0 0 0 0 0 0 0 0 0 0 2.17805 0 0 2.17805 0
541 0 0 0 0 0 0 0 2.17805 0 0 2.17805 0 1.36363 0 -0.201449 1.32156 0 0.0670641 0.95623 0 -0.00692391 0.861813 0 -0.124829 0 0 0 0 0 0 0 0 0 0 0 0 0 2.17805 0 0 2.17805 0
542 0 0 0 0 0 0 0 2.17805 0 0 2.17805 0 1.36433 0 -0.202118 1.32172 0 0.0663088 0.956009 0 0.000319931 0.856197 0 -0.113054 0 0 0 0 0 0 0 0 0 0 0 0 0 2.17805 0 0 2.17805 0
543 0 0 0 0 0 0 0 2.17805 0 0 2.17805 0 1.3645 0 -0.20252 1.32157 0 0.0658566 0.95629 0 0.00781247 0.85126 0 -0.100745 0 0 0 0 0 0 0 0 0 0 0 0 0 2.17805 0 0 2.17805 0
544 0 0 0 0 0 0 0 2.17805 0 0 2.17805 0 1.36383 0 -0.202578 1.32136 0 0.0658707 0.957128 0 0.015525 0.847146 0 -0.0880128 0 0 0 0 0 0 0 0 0 0 0 0 0 2.17805 0 0 2.17805 0
545 0 0 0 0 0 0 0 2.17805 0 0 2.17805 0 1.36271 0 -0.202344 1.32105 0 0.0662332 0.958638 0 0.0232707 0.844173 0 -0.0752885 0 0 0 0 0 0 0 0 0 0 0 0 0 2.17805 0 0 2.17805 0
546 0 0 0 0 0 0 0 2.17805 0 0 2.17805 0 1.36122 0 -0.201925 1.32068 0 0.066823 0.960974 0 0.0307611 0.842701 0 -0.0631937 0 0 0 0 0 0 0 0 0 0 0 0 0 2.17805 0 0 2.17805 0
547 0 0 0 0 0 0 0 2.17805 0 0 2.17805 0 1.35987 0 -0.201469 1.32025 0 0.0674164 0.964236 0 0.0376635 0.842949 0 -0.0523675 0 0 0 0 0 0 0 0 0 0 0 0 0 2.17805 0 0 2.17805 0
548 0 0 0 0 0 0 0 2.17805 0 0 2.17805 0 1.35856 0 -0.201081 1.31987 0 0.0679397 0.968643 0 0.043428 0.845341 0 -0.0438234 0 0 0 0 0 0 0 0 0 0 0 0 0 2.17805 0 0 2.17805 0
549 0 0 0 0 0 0 0 2.17805 0 0 2.17805 0 1.35772 0 -0.200826 1.31955 0 0.0682694 0.974305 0 0.0476583 0.850033 0 -0.0382054 0 0 0 0 0 0 0 0 0 0 0 0 0 2.17805 0 0 2.17805 0
550 0 0 0 0 0 0 0 2.17805 0 0 2.17805 0 1.35729 0 -0.200726 1.31933 0 0.0683993 0.981378 0 0.050001 0.857221 0 -0.0360281 0 0 0 0 0 0 0 0 0 0 0 0 0 2.17805 0 0 2.17805 0
551 0 0 0 0 0 0 0 2.17805 0 0 2.17805 0 1.35702 0 -0.200635 1.31912 0 0.0684981 0.990008 0 0.050294 0.867016 0 -0.0373937 0 0 0 0 0 0 0 0 0 0 0 0 0 2.17805 0 0 2.17805 0
552 0 0 0 0 0 0 0 2.17805 0 0 2.17805 0 1.35653 0 -0.20049 1.31904 0 0.0687 1.00022 0 0.048647 0.879323 0 -0.0419076 0 0 0 0 0 0 0 0 0 0 0 0 0 2.17805 0 0 2.17805 0
553 0 0 0 0 0 0 0 2.17805 0 0 2.17805 0 1.35596 0 -0.200228 1.31908 0 0.0690459 1.01194 0 0.0452916 0.893958 0 -0.0490247 0 0 0 0 0 0 0 0 0 0 0 0 0 2.17805 0 0 2.17805 0
554 0 0 0 0 0 0 0 2.17805 0 0 2.17805 0 1.35488 0 -0.199747 1.31915 0 0.0696811 1.02512 0 0.0405296 0.910757 0 -0.0581453 0 0 0 0 0 0 0 0 0 0 0 0 0 2.17805 0 0 2.17805 0
555 0 0 0 0 0 0 0 2.17805 0 0 2.17805 0 1.35377 0 -0.199133 1.3193 0 0.0704604 1.03961 0 0.0347754 0.929364 0 -0.0684809 0 0 0 0 0 0 0 0 0 0 0 0 0 2.17805 0 0 2.17805 0
556 0 0 0 0 0 0 0 2.17805 0 0 2.17805 0 1.35261 0 -0.198403 1.31951 0 0.0713625 1.0554 0 0.0282657 0.949767 0 -0.0797007 0 0 0 0 0 0 0 0 0 0 0 0 0 2.17805 0 0 2.17805 0
557 0 0 0 0 0 0 0 2.17805 0 0 2.17805 0 1.35157 0 -0.197613 1.31978 0 0.0723095 1.0724 0 0.02136 0.971796 0 -0.0913146 0 0 0 0 0 0 0 0 0 0 0 0 0 2.17805 0 0 2.17805 0
558 0 0 0 0 0 0 0 2.17805 0 0 2.17805 0 1.35035 0 -0.196731 1.31998 0 0.0733551 1.0903 0 0.0145485 0.994886 0 -0.102551 0 0 0 0 0 0 0 0 0 0 0 0 0 2.17805 0 0 2.17805 0
559 0 0 0 0 0 0 0 2.17805 0 0 2.17805 0 1.34935 0 -0.195899 1.32025 0 0.0743263 1.10897 0 0.00808003 1.01877 0 -0.113079 0 0 0 0 0 0 0 0 0 0 0 0 0 2.17805 0 0 2.17805 0
