# Supplementary material for: Optimal Control Based Stiffness Identification of an Ankle-Foot Orthosis Using a Predictive Walking Model
Source: Front Comput Neurosci. 2017 Apr 13;11:23. doi: 10.3389/fncom.2017.00023 (PMC5390028; doi:10.3389/fncom.2017.00023)
Supplement: Supplementary file 1 [file DataSheet1.ZIP › PathWalker/InvKinDyn/results/barefeet_3053175.qdot]

0	0.890399	-0.23004	-2.09995	3.6096	0.933719	-1.84944	2.14464	-3.2532	2.1114	1.60692
1	0.921599	-0.2538	-2.16711	3.77688	0.884399	-1.91796	2.4648	-2.9712	2.38824	1.5282
2	0.947999	-0.27324	-2.12418	3.83352	0.811559	-1.92276	2.68884	-2.71068	2.50488	1.35156
3	0.968399	-0.28836	-1.96959	3.75204	0.738479	-1.87788	2.8512	-2.56116	2.49684	1.08432
4	0.983999	-0.30036	-1.69311	3.52536	0.673079	-1.79016	2.96964	-2.5764	2.39004	0.715799
5	0.989999	-0.3096	-1.30509	3.12948	0.664199	-1.66692	3.01932	-2.7282	2.05104	0.25908
6	0.987599	-0.31788	-0.761087	2.5014	0.730679	-1.51584	2.76096	-2.63796	1.50756	-0.32148
7	0.969599	-0.32112	-0.120636	1.63344	0.957719	-1.28472	2.14764	-2.05524	0.46104	-0.944879
8	0.943199	-0.31464	0.463188	0.784319	1.25016	-0.978839	1.25532	-1.04148	-0.3504	-1.44816
9	0.909599	-0.29424	0.878879	0.0860399	1.51368	-0.528599	0.33864	0.16104	-1.1316	-1.7166
10	0.878399	-0.25992	1.09736	-0.38172	1.72308	-0.00036	-0.545519	1.43556	-1.23624	-1.74492
11	0.859199	-0.21768	0.978143	-0.4032	1.812	0.543479	-0.887039	2.33496	-1.74684	-1.43004
12	0.850799	-0.16716	0.679043	-0.14712	1.779	1.1088	-0.823079	2.75076	-1.71252	-0.948479
13	0.853199	-0.114	0.340668	0.23856	1.6338	1.64544	-0.30144	2.41704	-1.76688	-0.4746
14	0.854399	-0.0571199	0.232584	0.32064	1.51392	2.21412	0.21324	1.63716	-1.4322	-0.27408
15	0.849599	-0.00276	0.380964	0.0456	1.49568	2.7846	0.646079	0.747119	-1.74036	-0.3738
16	0.838799	0.05244	0.778223	-0.577919	1.58208	3.309	0.766679	-0.01968	-1.77684	-0.762599
17	0.825599	0.11004	1.29216	-1.35672	1.6962	3.75612	0.728639	-0.743759	-1.90536	-1.29612
18	0.805199	0.17388	1.84624	-2.22852	1.806	4.13172	0.45852	-1.26828	-1.34184	-1.86612
19	0.789599	0.23856	2.2169	-2.87736	1.8708	4.27272	0.35064	-1.77516	-1.05672	-2.2518
20	0.783599	0.29964	2.37885	-3.27816	1.9308	3.99924	0.39588	-2.18004	-0.750599	-2.42172
21	0.784799	0.3504	2.36911	-3.44088	1.9512	3.28596	0.582839	-2.514	-0.4692	-2.42352
22	0.797999	0.38868	2.23565	-3.45708	1.9272	2.13936	0.891479	-2.82624	-0.23556	-2.31696
23	0.817199	0.4122	1.96553	-3.29892	1.8516	0.811439	1.34316	-3.12	-0.0550799	-2.07744
24	0.839999	0.42084	1.63992	-3.13728	1.7976	-0.566279	1.83384	-3.37008	0.0922799	-1.78248
25	0.862799	0.41484	1.33944	-3.0762	1.7592	-1.73772	2.24244	-3.53508	0.21516	-1.5168
26	0.875399	0.39684	1.06884	-3.13284	1.7796	-2.55456	2.53944	-3.59832	0.29904	-1.27224
27	0.877079	0.37128	0.852959	-3.35988	1.8396	-2.75304	2.68824	-3.54648	0.35112	-1.06809
28	0.866639	0.33852	0.707879	-3.73092	2.0076	-2.59284	2.66304	-3.34716	0.39684	-0.916715
29	0.845639	0.29964	0.645239	-4.29492	2.2992	-2.11308	2.46516	-3.00984	0.43212	-0.834671
30	0.822359	0.25644	0.590159	-4.8474	2.586	-1.66932	2.22552	-2.59476	0.43536	-0.768887
31	0.803279	0.21096	0.46164	-5.20296	2.7552	-1.35396	2.07384	-2.16144	0.408	-0.649007
32	0.791279	0.16584	0.2352	-5.32115	2.8116	-1.24776	2.07048	-1.7586	0.32988	-0.44376
33	0.788399	0.1242	-0.05016	-5.25156	2.6904	-1.31784	2.19	-1.41312	0.22092	-0.190884
34	0.794159	0.0856799	-0.34332	-5.02764	2.3952	-1.50696	2.37276	-1.12872	0.0848399	0.050328
35	0.803639	0.0504	-0.570359	-4.78104	1.9404	-1.578	2.5176	-0.903599	-0.0957599	0.206724
36	0.813119	0.01968	-0.699599	-4.512	1.3068	-1.43232	2.56584	-0.711599	-0.26844	0.261156
37	0.819119	-0.00599999	-0.722159	-4.27536	0.5268	-0.983639	2.47596	-0.49692	-0.36888	0.211308
38	0.824879	-0.02844	-0.700679	-3.95436	-0.42	-0.34356	2.31636	-0.24396	-0.38928	0.144972
39	0.835079	-0.04776	-0.685199	-3.46992	-1.4964	0.3726	2.14608	0.04716	-0.33156	0.0712439
40	0.850319	-0.0638399	-0.724679	-2.78508	-2.6292	1.089	2.01516	0.38364	-0.21732	0.045852
41	0.870839	-0.0769199	-0.876719	-1.85964	-3.756	1.68216	1.99716	0.754559	-0.0554399	0.138432
42	0.898319	-0.0908399	-1.1292	-0.759479	-4.764	2.08488	2.09076	1.15476	0.13896	0.345792
43	0.933959	-0.10872	-1.43067	0.39324	-5.54279	2.29704	2.25984	1.5552	0.3192	0.597887
44	0.972479	-0.1308	-1.7429	1.50228	-6.02279	2.34864	2.4666	1.92996	0.45492	0.883115
45	1.00764	-0.15672	-2.04936	2.51268	-6.20039	2.36364	2.68896	2.26776	0.577799	1.19348
46	1.03656	-0.18696	-2.29915	3.35328	-6.08639	2.44104	2.86584	2.57076	0.711599	1.51094
47	1.05792	-0.22164	-2.44347	3.9876	-5.73383	2.5734	2.94132	2.82792	0.828719	1.76474
48	1.07064	-0.2598	-2.48473	4.45428	-5.24364	2.73888	2.92171	3.02148	0.897839	1.93896
49	1.0752	-0.29844	-2.43192	4.80132	-4.69872	2.87412	2.82627	3.13596	0.911039	2.02812
50	1.06356	-0.33432	-2.1767	4.7688	-3.90036	2.37636	2.4983	3.21996	0.894359	1.93092
51	1.03668	-0.36684	-1.75148	4.28172	-2.74332	1.35036	1.9637	3.30696	0.849359	1.68156
52	0.990479	-0.38316	-1.19035	3.20172	-1.18488	0.3528	1.21691	3.396	0.863159	1.3374
53	0.933119	-0.38424	-0.669587	1.89684	0.45852	-0.562679	0.496668	3.44796	0.926639	1.07112
54	0.875879	-0.3696	-0.31602	0.635639	2.07384	-1.36908	-0.044628	3.46608	1.0482	0.979439
55	0.827999	-0.34428	-0.14748	-0.28512	3.26772	-1.90464	-0.375216	3.47676	1.12872	1.04712
56	0.792479	-0.30672	-0.140016	-0.742679	3.8424	-2.05716	-0.515076	3.4482	1.07916	1.23
57	0.768959	-0.26004	-0.183204	-0.653279	3.55236	-1.73712	-0.577163	3.33792	0.770399	1.37268
58	0.755879	-0.19932	-0.165444	-0.24168	2.7342	-1.51308	-0.687755	3.08652	0.19152	1.33968
59	0.749999	-0.13452	0.01488	0.25776	1.68708	-1.69788	-0.976487	2.7264	-0.658319	1.03464
60	0.744719	-0.0604799	0.349824	0.540599	0.756719	-1.77588	-1.4891	2.2572	-1.60236	0.51564
61	0.732479	0.02124	0.846767	0.49212	-0.033	-1.5978	-2.25691	1.6884	-2.46348	-0.17568
62	0.718559	0.10572	1.31861	0.29016	-0.571679	-1.26912	-3.04871	1.0296	-3.07632	-0.823199
63	0.702839	0.18468	1.72419	0.02076	-0.919679	-0.866879	-3.831	0.378	-3.37368	-1.36464
64	0.689399	0.25224	1.97418	-0.16164	-1.14756	-0.48276	-4.47696	-0.2016	-3.34944	-1.69572
65	0.673199	0.29964	2.21664	-0.39348	-1.31052	-0.144	-5.19648	-0.566399	-3.01632	-1.98408
66	0.656159	0.32208	2.42408	-0.638519	-1.39428	0.13968	-5.95259	-0.677999	-2.43252	-2.22204
67	0.639719	0.31872	2.56415	-0.859199	-1.38504	0.36204	-6.68759	-0.537599	-1.70736	-2.38164
68	0.626159	0.29196	2.52216	-0.913559	-1.29384	0.45468	-7.22603	-0.2004	-1.0014	-2.34168
69	0.618119	0.25032	2.21867	-0.694199	-1.14336	0.3912	-7.42175	0.228	-0.44616	-2.01456
70	0.615359	0.20328	1.70785	-0.25044	-0.954479	0.23928	-7.28675	0.640799	-0.0746399	-1.45344
71	0.619439	0.16092	1.0661	0.34968	-0.753719	0.0656399	-6.85523	0.921599	0.10128	-0.751079
72	0.630239	0.1302	0.40584	1.00356	-0.577919	-0.0983999	-6.21503	0.981599	0.1134	-0.03864
73	0.645719	0.11064	-0.16932	1.59624	-0.43716	-0.24588	-5.48963	0.805199	0.0884399	0.572639
74	0.664199	0.0979199	-0.632279	2.08128	-0.30972	-0.3576	-4.74156	0.4344	0.13524	1.05072
75	0.684119	0.0883199	-1.00446	2.478	-0.19116	-0.41376	-3.97872	-0.0839999	0.27708	1.4184
76	0.705599	0.0778799	-1.32888	2.84712	-0.0969599	-0.45792	-3.19008	-0.669599	0.48264	1.71624
77	0.731039	0.0634799	-1.63239	3.23064	-0.04092	-0.546119	-2.38404	-1.2336	0.766319	1.96272
78	0.762599	0.0426	-1.88335	3.59376	-0.02568	-0.695879	-1.62936	-1.7016	1.19496	2.12376
79	0.799079	0.01536	-2.08088	3.92244	-0.03888	-0.894599	-0.952919	-2.0352	1.71	2.20404
80	0.838199	-0.01488	-2.24753	4.22556	-0.0603599	-1.1064	-0.33408	-2.2416	2.187	2.23752
81	0.877919	-0.04632	-2.36131	4.46736	-0.0736799	-1.31952	0.2124	-2.3328	2.58528	2.21148
82	0.915599	-0.0796799	-2.40117	4.61328	-0.0721199	-1.52676	0.676199	-2.34048	2.86296	2.11524
83	0.947039	-0.11508	-2.38814	4.6722	-0.05196	-1.7118	1.0992	-2.3154	2.99232	1.99068
84	0.969359	-0.15084	-2.34164	4.65936	-0.01176	-1.8516	1.52436	-2.31636	2.99652	1.8702
85	0.982799	-0.18552	-2.25119	4.557	0.0645599	-1.91592	1.95768	-2.39112	2.91648	1.73796
86	0.990239	-0.22008	-2.08983	4.32216	0.21	-1.90788	2.37276	-2.55624	2.85504	1.55268
87	0.994199	-0.25536	-1.83168	3.91908	0.4446	-1.83696	2.72796	-2.8092	2.87616	1.27284
88	0.994679	-0.29148	-1.49064	3.357	0.782279	-1.70688	3.00624	-3.12492	3.015	0.911999
89	0.990959	-0.32772	-1.104	2.6754	1.23708	-1.53696	3.1866	-3.42372	3.38508	0.51408
90	0.969359	-0.36132	-0.563039	1.71608	1.82484	-1.29612	2.82816	-3.25188	3.43232	0.00516
91	0.929759	-0.39084	-0.00719999	0.669311	2.46504	-0.984839	1.9068	-2.2356	2.88215	-0.44208
92	0.876839	-0.402	0.33384	-0.124416	2.98224	-0.575639	0.729959	-0.555719	2.04487	-0.564839
93	0.821399	-0.39468	0.3474	-0.467004	3.27996	-0.10404	-0.30648	1.34928	1.07341	-0.28056
94	0.765839	-0.36312	0.12792	-0.427164	3.30876	0.40272	-0.971279	2.93484	0.037116	0.28524
95	0.721919	-0.31416	-0.1878	-0.134448	3.1044	0.875399	-1.17792	3.91608	-0.936743	0.919199
96	0.690239	-0.24792	-0.38616	0.153912	2.7168	1.32324	-0.998639	4.01928	-1.62865	1.35144
97	0.671999	-0.17292	-0.35316	0.274824	2.2452	1.70532	-0.50928	3.22236	-1.69184	1.42224
98	0.652679	-0.0904799	0.0568799	-0.018408	1.7868	2.05392	-0.1266	1.90416	-1.49189	1.01184
99	0.631319	-0.00983999	0.773159	-0.687455	1.4124	2.37036	-0.12576	0.747239	-1.48113	0.216
100	0.610199	0.0753599	1.52544	-1.40907	1.0524	2.688	-0.33588	-0.12084	-1.40993	-0.637559
101	0.592559	0.16296	2.08596	-1.91868	0.683999	2.98968	-0.554159	-0.703919	-1.17216	-1.2858
102	0.577319	0.25236	2.36993	-2.11776	0.288	3.23184	-0.582719	-1.17084	-0.851879	-1.605
103	0.568679	0.33636	2.39066	-2.00208	-0.12	3.30588	-0.3894	-1.53696	-0.542039	-1.61268
104	0.569999	0.40704	2.24216	-1.68588	-0.4848	3.07728	-0.02364	-1.87872	-0.28536	-1.43604
105	0.579119	0.45732	2.03295	-1.3206	-0.773999	2.47056	0.39444	-2.20464	-0.0898799	-1.209
106	0.593999	0.48372	1.82367	-0.991319	-0.997199	1.55784	0.801119	-2.51124	0.024	-0.997319
107	0.611159	0.48888	1.63553	-0.733679	-1.1736	0.45096	1.14216	-2.73636	0.0573599	-0.818639
108	0.627359	0.47724	1.49609	-0.590279	-1.3164	-0.704999	1.3704	-2.85372	0.04104	-0.700559
109	0.638879	0.45576	1.43143	-0.605879	-1.4208	-1.69032	1.44516	-2.86104	0.00827999	-0.674639
110	0.643919	0.4302	1.44432	-0.807359	-1.4412	-2.30772	1.36524	-2.7768	-0.01188	-0.738479
111	0.642359	0.40332	1.48556	-1.14924	-1.32	-2.4582	1.19832	-2.62332	0.00456	-0.828839
112	0.636599	0.37404	1.48941	-1.55592	-0.997199	-2.19876	1.02576	-2.4096	0.0522	-0.879719
113	0.627839	0.33924	1.47287	-2.04588	-0.4344	-1.73004	0.824399	-2.12088	0.0967199	-0.923039
114	0.618479	0.29544	1.45833	-2.61516	0.3288	-1.21656	0.573959	-1.75464	0.0941999	-0.991679
115	0.611399	0.243	1.43151	-3.1956	1.2012	-0.779999	0.30852	-1.3284	0.0156	-1.0746
116	0.608399	0.18444	1.37378	-3.71184	2.0688	-0.541439	0.0626399	-0.852959	-0.1398	-1.14996
117	0.610199	0.12384	1.25628	-4.07484	2.8044	-0.529319	-0.11532	-0.35148	-0.35388	-1.17948
118	0.615959	0.0664799	1.07856	-4.24932	3.3204	-0.696839	-0.20232	0.1266	-0.595799	-1.14888
119	0.623759	0.01752	0.855719	-4.25256	3.5892	-0.945359	-0.19272	0.529679	-0.832919	-1.05516
120	0.631439	-0.02076	0.589079	-4.1082	3.6228	-1.16388	-0.0801599	0.841079	-1.03392	-0.888599
121	0.635519	-0.04944	0.33216	-3.91284	3.4668	-1.31832	0.0663599	1.07364	-1.16736	-0.702239
122	0.634679	-0.0705599	0.14784	-3.76056	3.1704	-1.42128	0.16956	1.2396	-1.23336	-0.559079
123	0.630599	-0.0859199	0.0533999	-3.67836	2.7732	-1.44768	0.21156	1.34148	-1.25676	-0.48432
124	0.624719	-0.0969599	0.03864	-3.66336	2.2992	-1.39368	0.19992	1.38984	-1.26768	-0.47904
125	0.618599	-0.105	0.0658799	-3.6702	1.7688	-1.29204	0.16488	1.41132	-1.27884	-0.51372
126	0.615359	-0.11244	0.1044	-3.64776	1.1928	-1.173	0.14052	1.4142	-1.28736	-0.563879
127	0.615839	-0.11892	0.13032	-3.56316	0.595199	-1.05336	0.153	1.38852	-1.30644	-0.601199
128	0.619439	-0.12348	0.11256	-3.38544	-0.0012	-0.912959	0.23028	1.338	-1.32492	-0.589079
129	0.625799	-0.12588	0.03252	-3.09864	-0.579599	-0.732719	0.38808	1.27188	-1.32084	-0.50952
130	0.634679	-0.1254	-0.0945599	-2.72328	-1.1268	-0.52032	0.607319	1.19232	-1.3002	-0.37608
131	0.643799	-0.12252	-0.24492	-2.3016	-1.6116	-0.27708	0.848759	1.1112	-1.2678	-0.20796
132	0.651239	-0.11784	-0.40812	-1.86324	-2.0184	0.00348	1.09464	1.03404	-1.2264	-0.00899999
133	0.655919	-0.11112	-0.582359	-1.41468	-2.3556	0.32208	1.34448	0.960839	-1.182	0.21636
134	0.660119	-0.10344	-0.758519	-0.956639	-2.64	0.673319	1.59744	0.885359	-1.13676	0.45048
135	0.664439	-0.0961199	-0.916079	-0.5058	-2.886	1.04856	1.83792	0.796199	-1.09536	0.666959
136	0.667679	-0.0897599	-1.04448	-0.0757199	-3.1032	1.41564	2.04372	0.707879	-1.03968	0.858719
137	0.670079	-0.0844799	-1.14708	0.34728	-3.3216	1.7382	2.2068	0.643559	-0.950519	1.03212
138	0.672959	-0.0812399	-1.22252	0.777359	-3.5616	2.00472	2.32536	0.607439	-0.843239	1.1832
139	0.676439	-0.0801599	-1.2795	1.22628	-3.8316	2.1954	2.40156	0.608279	-0.722879	1.31676
140	0.679439	-0.0821999	-1.3274	1.69128	-4.1232	2.3226	2.43072	0.667919	-0.581399	1.4424
141	0.681119	-0.0883199	-1.34838	2.13564	-4.4088	2.42844	2.38308	0.802919	-0.41592	1.53372
142	0.682799	-0.0997199	-1.31595	2.51664	-4.6542	2.553	2.22912	1.0188	-0.23004	1.55304
143	0.685319	-0.11628	-1.21763	2.80608	-4.81716	2.7924	1.96428	1.30872	-0.03312	1.48524
144	0.687479	-0.138	-1.0345	2.88912	-4.65444	3.41556	1.56816	1.66644	0.16824	1.31496
145	0.686639	-0.16428	-0.756035	2.66772	-3.97632	3.22776	1.02768	2.08152	0.37428	1.04016
146	0.682679	-0.19284	-0.406524	2.04696	-2.6322	2.49948	0.38064	2.52192	0.582959	0.689999
147	0.675719	-0.21624	-0.0602879	1.20348	-1.008	1.51836	-0.25848	2.9166	0.813359	0.35352
148	0.666719	-0.22908	0.211572	0.30492	0.646199	0.610199	-0.789719	3.22452	1.09152	0.11052
149	0.658199	-0.22956	0.34578	-0.41172	1.992	-0.33468	-1.12536	3.42216	1.43016	0.01908
150	0.652799	-0.22068	0.331788	-0.830279	2.89308	-1.07736	-1.24764	3.51408	1.7982	0.0698399
151	0.653759	-0.20208	0.210252	-0.847439	3.09816	-1.6164	-1.18584	3.4956	2.16144	0.19896
152	0.659519	-0.17508	0.0797519	-0.582719	2.76024	-1.3578	-1.04868	3.372	2.48028	0.29376
153	0.667559	-0.14364	0.041316	-0.19308	2.11836	-1.19076	-0.963839	3.1812	2.68428	0.24924
154	0.680279	-0.11208	0.132696	0.12732	1.54104	-1.37892	-0.973679	2.9388	2.69232	0.02376
155	0.696719	-0.0784799	0.33948	0.33468	0.998519	-1.55256	-1.06104	2.6316	2.451	-0.3582
156	0.711839	-0.03948	0.633983	0.39264	0.504	-1.59048	-1.22628	2.2608	1.92084	-0.834239
157	0.720599	0.00527999	0.970967	0.31308	0.0872399	-1.47708	-1.4544	1.836	1.14888	-1.31916
158	0.722759	0.0533999	1.3055	0.14928	-0.24024	-1.27416	-1.71528	1.3632	0.25608	-1.74744
159	0.719399	0.10248	1.58773	-0.00468	-0.530999	-1.0428	-1.96188	0.839999	-0.641879	-2.0616
160	0.711599	0.1506	1.77549	-0.0710399	-0.819719	-0.794159	-2.15868	0.2904	-1.43592	-2.22348
161	0.699479	0.19332	1.88241	-0.0656399	-1.08312	-0.5232	-2.34	-0.2184	-2.03076	-2.26428
162	0.686759	0.22668	1.90896	0.01308	-1.32084	-0.26844	-2.50332	-0.637199	-2.36664	-2.202
163	0.678719	0.24996	1.82424	0.20712	-1.54476	-0.0851999	-2.59248	-0.941999	-2.44824	-2.02704
164	0.676919	0.26292	1.61472	0.5148	-1.72524	0.00815999	-2.5908	-1.0968	-2.3538	-1.74276
165	0.680039	0.26592	1.28232	0.912959	-1.82184	0.03144	-2.508	-1.074	-2.15148	-1.34724
166	0.686159	0.26052	0.879479	1.33848	-1.82028	0.01248	-2.39424	-0.893999	-1.8468	-0.898319
167	0.695399	0.24888	0.46764	1.74312	-1.7544	-0.04536	-2.29224	-0.596399	-1.48872	-0.46524
168	0.706679	0.23328	0.0734399	2.11872	-1.65516	-0.13716	-2.2122	-0.2184	-1.18164	-0.0707999
169	0.717599	0.21516	-0.25872	2.41872	-1.52616	-0.21708	-2.19192	0.2076	-0.972479	0.24048
170	0.728279	0.19656	-0.51444	2.64396	-1.39908	-0.25572	-2.21556	0.615599	-0.866039	0.45624
171	0.739679	0.1806	-0.719279	2.84448	-1.3146	-0.2724	-2.22708	0.951599	-0.851759	0.605399
172	0.750515	0.16644	-0.853679	2.99304	-1.27236	-0.282	-2.25108	1.2036	-0.908999	0.671759
173	0.759443	0.15276	-0.887159	3.03864	-1.251	-0.26796	-2.32548	1.356	-0.995039	0.631439
174	0.764411	0.1392	-0.820319	2.96532	-1.23012	-0.21552	-2.454	1.3836	-1.03164	0.49104
175	0.765455	0.12516	-0.681359	2.79576	-1.19712	-0.15456	-2.61156	1.2744	-0.964679	0.28344
176	0.765263	0.11064	-0.5196	2.58732	-1.14468	-0.11496	-2.74872	1.0464	-0.817559	0.0643199
177	0.765719	0.0933599	-0.36672	2.376	-1.06428	-0.0937199	-2.83584	0.716399	-0.624599	-0.13992
178	0.767915	0.0734399	-0.2592	2.20056	-0.949199	-0.0901199	-2.83128	0.2892	-0.41148	-0.29148
179	0.773747	0.05208	-0.25812	2.145	-0.823079	-0.10884	-2.65788	-0.2244	-0.20892	-0.32424
180	0.784559	0.03108	-0.40008	2.2704	-0.719879	-0.15756	-2.27928	-0.791999	-0.03144	-0.20532
181	0.798863	0.01044	-0.662279	2.54796	-0.640679	-0.225	-1.73316	-1.38	0.12744	0.04752
182	0.813371	-0.01068	-0.997439	2.90448	-0.563279	-0.28008	-1.08516	-1.9596	0.30348	0.38748
183	0.826355	-0.03192	-1.38105	3.30252	-0.47304	-0.31908	-0.3762	-2.5068	0.537959	0.791999
184	0.838451	-0.05256	-1.78164	3.70944	-0.36948	-0.357	0.35256	-2.9988	0.847799	1.22808
185	0.851015	-0.0736799	-2.1452	4.06608	-0.24792	-0.37632	1.04148	-3.4224	1.22376	1.63044
186	0.863832	-0.0964799	-2.42037	4.3068	-0.0893999	-0.37584	1.6278	-3.762	1.62996	1.93632
187	0.875334	-0.1218	-2.57325	4.38636	0.11376	-0.36888	2.0652	-4.0104	2.00556	2.11212
188	0.887091	-0.14832	-2.6271	4.35362	0.32376	-0.35292	2.38452	-4.1652	2.30388	2.178
189	0.900539	-0.17424	-2.60966	4.26554	0.49752	-0.3378	2.62764	-4.24248	2.51292	2.16
190	0.914411	-0.19968	-2.51679	4.11824	0.631319	-0.33228	2.79324	-4.25148	2.62836	2.05716
191	0.929219	-0.22548	-2.37062	3.94169	0.723359	-0.33912	2.90304	-4.17696	2.64072	1.89084
192	0.946619	-0.25044	-2.20056	3.78227	0.758039	-0.35784	2.99796	-4.03224	2.60556	1.68804
193	0.967547	-0.27444	-2.01752	3.65559	0.728639	-0.37812	3.10548	-3.85068	2.59704	1.45812
194	0.991907	-0.2988	-1.80708	3.52524	0.672479	-0.39468	3.21504	-3.651	2.64612	1.1856
195	1.01698	-0.3234	-1.5336	3.3173	0.642479	-0.405	3.27888	-3.44892	2.86932	0.838439
196	1.03105	-0.34572	-1.15944	2.93436	0.694199	-0.39312	3.1464	-3.14508	3.9768	0.4134
197	1.01968	-0.36144	-0.654119	2.27376	0.898679	-0.34932	2.562	-2.52252	4.37166	-0.0675599
198	0.985355	-0.36648	-0.16836	1.52424	1.20396	-0.23496	1.59744	-1.3086	4.21994	-0.4332
199	0.933527	-0.3564	0.17916	0.853679	1.53936	-0.0132	0.46332	0.31116	3.31154	-0.565919
200	0.876527	-0.33396	0.30012	0.42372	1.8276	0.29172	-0.527879	1.95756	2.25006	-0.40848
201	0.822599	-0.30048	0.25032	0.21012	2.02968	0.666479	-1.21368	3.3036	0.750971	-0.0683999
202	0.783479	-0.25908	0.0939599	0.19176	2.0982	1.09368	-1.45884	4.09344	-0.61603	0.32808
203	0.763199	-0.21048	-0.0414	0.24672	2.02332	1.55244	-1.2606	4.11804	-2.01686	0.610079
204	0.755879	-0.15576	-0.03924	0.2244	1.84428	2.01876	-0.759359	3.417	-2.03841	0.655079
205	0.743759	-0.0949199	0.22848	-0.0967199	1.6674	2.45352	-0.35304	2.3172	-1.88696	0.37896
206	0.724799	-0.02904	0.662639	-0.612839	1.4964	2.85372	-0.16344	1.28772	-1.82586	-0.0811199
207	0.696599	0.0444	1.13964	-1.19232	1.31352	3.25464	-0.15468	0.49284	-1.75179	-0.561359
208	0.660239	0.12348	1.55592	-1.71588	1.11192	3.6258	-0.23208	-0.1464	-1.51368	-0.930719
209	0.618839	0.20352	1.87741	-2.13732	0.899519	3.91548	-0.31836	-0.653279	-1.17569	-1.15704
210	0.579719	0.27924	2.11579	-2.46144	0.703079	4.08444	-0.3672	-1.08144	-0.821039	-1.28124
211	0.549959	0.34512	2.27849	-2.68488	0.545999	4.08408	-0.33132	-1.50156	-0.50496	-1.33992
212	0.533159	0.39564	2.37488	-2.81724	0.453	3.8136	-0.20772	-1.929	-0.24996	-1.36428
213	0.529559	0.42888	2.39941	-2.86005	0.42288	3.1725	-0.00144	-2.33712	-0.0667199	-1.35924
214	0.538799	0.44736	2.33321	-2.79445	0.41256	2.2185	0.29268	-2.69172	0.03312	-1.30488
215	0.558719	0.45372	2.19967	-2.65118	0.39324	1.07292	0.625799	-2.96232	0.05052	-1.21896
216	0.583559	0.45192	2.03969	-2.50301	0.36516	-0.0874319	0.929879	-3.12984	0.01044	-1.12992
217	0.608399	0.44472	1.87344	-2.39673	0.34248	-1.1154	1.16496	-3.174	-0.04428	-1.04568
218	0.630599	0.4338	1.71452	-2.36636	0.3558	-1.88496	1.31952	-3.10872	-0.0833999	-0.971879
219	0.648599	0.41844	1.56984	-2.43005	0.45036	-2.32253	1.4028	-2.97432	-0.0795599	-0.912719
220	0.662279	0.39768	1.43604	-2.59485	0.677759	-2.41728	1.42764	-2.78796	-0.03804	-0.866279
221	0.672359	0.36888	1.31627	-2.86749	1.077	-2.32332	1.39068	-2.5398	-0.01776	-0.845159
222	0.678599	0.33072	1.21032	-3.23976	1.62912	-2.14548	1.2924	-2.22516	-0.04416	-0.853799
223	0.682559	0.28452	1.08804	-3.63072	2.2524	-1.95768	1.17048	-1.8414	-0.1092	-0.857399
224	0.686519	0.23244	0.931199	-3.96756	2.8488	-1.8192	1.06128	-1.40748	-0.21732	-0.837719
225	0.690479	0.17724	0.756119	-4.24416	3.3624	-1.74768	0.959519	-0.944879	-0.37164	-0.809399
226	0.694319	0.123	0.559319	-4.43508	3.7452	-1.7436	0.882719	-0.47064	-0.559199	-0.759839
227	0.699239	0.0734399	0.33972	-4.5162	3.9552	-1.8066	0.857759	-0.02796	-0.745199	-0.681719
228	0.704279	0.03156	0.1152	-4.50432	3.972	-1.8936	0.883079	0.34872	-0.896759	-0.588119
229	0.711119	-0.000719999	-0.1134	-4.40484	3.8184	-1.99512	0.967199	0.648479	-1.04244	-0.47796
230	0.718799	-0.02508	-0.32064	-4.2624	3.534	-2.11116	1.08168	0.866039	-1.19112	-0.37908
231	0.725279	-0.04272	-0.48504	-4.12092	3.1464	-2.17284	1.18968	1.01472	-1.2972	-0.30816
232	0.730079	-0.0556799	-0.614399	-3.97968	2.6772	-2.15244	1.28808	1.11636	-1.33968	-0.25632
233	0.733199	-0.0663599	-0.669479	-3.89208	2.1516	-2.07096	1.31892	1.19136	-1.33716	-0.27192
234	0.734879	-0.0765599	-0.636239	-3.87372	1.5864	-1.93416	1.25568	1.26108	-1.32	-0.37404
235	0.737759	-0.0871199	-0.556319	-3.87012	0.995999	-1.75428	1.15152	1.32036	-1.30116	-0.51948
236	0.741479	-0.0969599	-0.45888	-3.85044	0.3804	-1.52976	1.0434	1.3566	-1.29648	-0.672359
237	0.746399	-0.10584	-0.3888	-3.76212	-0.2436	-1.26396	0.981959	1.3698	-1.30968	-0.777479
238	0.752999	-0.11256	-0.38388	-3.55812	-0.862799	-0.973319	1.01196	1.3548	-1.30848	-0.794879
239	0.760679	-0.11616	-0.4368	-3.25032	-1.4592	-0.638879	1.12008	1.31304	-1.27164	-0.732623
240	0.767399	-0.1182	-0.537899	-2.86056	-2.0256	-0.2304	1.28112	1.26672	-1.20672	-0.595787
241	0.772919	-0.11928	-0.678203	-2.40696	-2.5548	0.24768	1.47816	1.22772	-1.11132	-0.393168
242	0.777479	-0.12048	-0.821819	-1.93176	-3.03	0.755399	1.66584	1.20936	-0.990479	-0.172884
243	0.781919	-0.12276	-0.961547	-1.44576	-3.4404	1.23936	1.83048	1.22712	-0.871799	0.052248
244	0.787559	-0.12672	-1.11761	-0.932639	-3.768	1.65864	2.00208	1.26912	-0.776039	0.301308
245	0.794399	-0.13308	-1.28701	-0.40488	-3.9984	2.00748	2.17572	1.33368	-0.708119	0.570887
246	0.800999	-0.14244	-1.4424	0.1014	-4.1256	2.27844	2.31324	1.4286	-0.627719	0.833099
247	0.806399	-0.15492	-1.55323	0.554159	-4.1628	2.43216	2.37516	1.5594	-0.51336	1.05132
248	0.809879	-0.17052	-1.61777	0.950399	-4.1244	2.47236	2.35836	1.72992	-0.396	1.22304
249	0.811919	-0.18852	-1.64313	1.29468	-4.0284	2.457	2.29164	1.90572	-0.28932	1.35684
250	0.813119	-0.20892	-1.61054	1.56804	-3.89064	2.43912	2.17452	2.05572	-0.19332	1.42416
251	0.813119	-0.2316	-1.51837	1.7808	-3.75072	2.42964	2.01072	2.18124	-0.12204	1.41636
252	0.814079	-0.25536	-1.40856	1.98768	-3.63036	2.44344	1.86924	2.24964	-0.0988799	1.37664
253	0.816959	-0.27816	-1.28899	2.17692	-3.4836	2.72352	1.77288	2.23344	-0.1374	1.30764
254	0.820799	-0.2982	-1.1492	2.30784	-3.26208	3.48696	1.6974	2.15124	-0.21228	1.19064
255	0.818879	-0.31452	-0.939215	2.16072	-2.59512	3.52356	1.54092	2.05644	-0.27948	0.993359
256	0.812639	-0.32664	-0.761579	1.75584	-1.38408	2.93688	1.40232	1.96944	-0.32484	0.840719
257	0.801719	-0.32796	-0.657239	1.16544	0.22116	1.9002	1.32468	1.87476	-0.2958	0.782999
258	0.788159	-0.3162	-0.629843	0.548879	1.76472	0.906239	1.31736	1.75836	-0.15228	0.822359
259	0.768599	-0.2934	-0.607691	-0.02532	3.04284	-0.20052	1.27692	1.6614	0.1176	0.884399
260	0.751799	-0.25968	-0.698027	-0.27276	3.79068	-1.15956	1.37064	1.5312	0.47772	1.05588
261	0.734039	-0.21648	-0.759551	-0.26076	3.9078	-1.851	1.42776	1.3932	0.884159	1.18164
262	0.719519	-0.165	-0.762119	0.0282	3.29952	-1.58904	1.43988	1.224	1.30068	1.20504
263	0.703079	-0.10764	-0.602039	0.35964	2.37096	-1.32204	1.27469	1.0488	1.70748	1.01628
264	0.690719	-0.04608	-0.42192	0.736079	1.4634	-1.30932	1.13143	0.806399	2.06364	0.778559
265	0.680519	0.01884	-0.27036	1.10316	0.733199	-1.37304	1.06381	0.4908	2.34972	0.565799
266	0.673799	0.0881999	-0.19068	1.45452	0.10296	-1.29636	1.12371	0.0839999	2.59332	0.43764
267	0.662759	0.15708	-0.0856799	1.66176	-0.42612	-1.09632	1.15287	-0.3384	2.80548	0.31968
268	0.651599	0.2226	-0.04584	1.83744	-0.823919	-0.858239	1.26672	-0.784799	2.9682	0.30576
269	0.638399	0.28092	-0.03384	1.96764	-1.11648	-0.609359	1.39089	-1.188	3.054	0.35508
270	0.624119	0.32796	-0.0288	2.06268	-1.35108	-0.38136	1.48519	-1.4868	3.04308	0.43824
271	0.610799	0.3624	-0.00156	2.12448	-1.57404	-0.2118	1.50849	-1.6608	2.87688	0.504
272	0.599879	0.38472	0.01668	2.20248	-1.7988	-0.10104	1.49774	-1.71936	2.48486	0.577559
273	0.591239	0.39576	0.02376	2.29152	-2.0052	-0.02928	1.45603	-1.69248	1.8588	0.657119
274	0.586679	0.3978	0.04176	2.36028	-2.18256	0.02328	1.36751	-1.61712	1.04017	0.702119
275	0.584999	0.39432	0.04716	2.42916	-2.33544	0.0723599	1.26708	-1.54896	0.118344	0.740639
276	0.583199	0.38784	0.03972	2.48484	-2.45508	0.13212	1.15783	-1.53684	-0.788723	0.781919
277	0.579119	0.3804	0.02676	2.50788	-2.5242	0.21264	1.03001	-1.59468	-1.57691	0.828239
278	0.571439	0.37224	0.00683999	2.49816	-2.5374	0.3	0.874403	-1.6866	-2.17079	0.885239
279	0.560999	0.36264	0.018	2.41788	-2.49612	0.37572	0.645251	-1.7586	-2.5476	0.901679
280	0.546839	0.35016	0.0611999	2.2692	-2.40324	0.44364	0.338664	-1.76016	-2.76024	0.875879
281	0.529079	0.33324	0.14016	2.05128	-2.26056	0.50316	-0.0624119	-1.64316	-2.83224	0.807719
282	0.50772	0.30528	0.39636	1.58796	-2.02716	0.52056	-0.792851	-1.24752	-2.76324	0.52092
283	0.48696	0.27072	0.782279	0.956039	-1.73736	0.4986	-1.74361	-0.661079	-2.53992	0.0587999
284	0.46752	0.22704	1.31679	0.12768	-1.37316	0.43812	-2.94008	0.12036	-2.17596	-0.602159
285	0.45108	0.17604	1.94485	-0.826799	-0.947279	0.34608	-4.27727	1.00044	-1.71168	-1.39848
286	0.43956	0.11928	2.58264	-1.80468	-0.4728	0.207	-5.62533	1.8978	-1.23468	-2.23524
287	0.4362	0.0621599	3.03189	-2.5458	-0.02184	0.01572	-6.67006	2.6418	-0.850319	-2.88552
288	0.44112	0.00839999	3.16437	-2.88924	0.36972	-0.20856	-7.22723	3.17496	-0.642959	-3.19356
289	0.45192	-0.03528	2.90792	-2.73432	0.651959	-0.42144	-7.17335	3.42084	-0.596999	-3.05076
290	0.4656	-0.0706799	2.40441	-2.25408	0.847079	-0.638759	-6.73427	3.4908	-0.664919	-2.61348
291	0.48072	-0.0949199	1.78746	-1.59852	0.953279	-0.834839	-6.06167	3.38316	-0.808439	-2.03292
292	0.49452	-0.11088	1.2285	-0.978719	1.0032	-0.987359	-5.38535	3.168	-1.00632	-1.50252
293	0.50592	-0.1218	0.809939	-0.50244	1.02288	-1.10676	-4.8354	2.8932	-1.22088	-1.113
294	0.51456	-0.12936	0.525492	-0.17724	1.0368	-1.19172	-4.41264	2.5488	-1.3884	-0.855359
295	0.52056	-0.13512	0.361572	0.0012	1.06368	-1.2384	-4.11888	2.154	-1.46616	-0.717599
296	0.52452	-0.1422	0.30348	0.04524	1.1124	-1.26096	-3.96276	1.7556	-1.47948	-0.689039
297	0.5268	-0.15132	0.305388	0.0102	1.18524	-1.2708	-3.8892	1.3548	-1.42368	-0.717599
298	0.530519	-0.16104	0.287424	0.00312	1.2564	-1.2678	-3.79248	0.940799	-1.2858	-0.714719
299	0.537599	-0.1698	0.17778	0.12132	1.29828	-1.25808	-3.5826	0.5136	-1.10844	-0.606839
300	0.547319	-0.1782	-0.013656	0.35244	1.31568	-1.25988	-3.27612	0.1008	-0.951479	-0.40428
301	0.557759	-0.18708	-0.24282	0.641039	1.31496	-1.29072	-2.94132	-0.2508	-0.881639	-0.15012
302	0.568199	-0.19452	-0.50994	0.987359	1.28892	-1.34628	-2.57268	-0.555599	-0.885959	0.16068
303	0.579119	-0.19884	-0.810431	1.38288	1.23732	-1.40244	-2.16192	-0.819599	-0.848999	0.51948
304	0.588599	-0.201	-1.09943	1.76496	1.17504	-1.44732	-1.77144	-1.02	-0.739319	0.870239
305	0.594959	-0.20172	-1.3283	2.07144	1.11216	-1.47648	-1.45764	-1.1604	-0.585119	1.16088
306	0.600359	-0.1998	-1.46706	2.27904	1.0416	-1.4718	-1.23216	-1.266	-0.34284	1.34892
307	0.608039	-0.19392	-1.54664	2.43048	0.954239	-1.42848	-1.04004	-1.362	0.01116	1.45608
308	0.617399	-0.18624	-1.62485	2.5842	0.859559	-1.362	-0.811559	-1.4592	0.44748	1.54536
309	0.627359	-0.17976	-1.6971	2.72388	0.778799	-1.28052	-0.569759	-1.5324	0.884279	1.61316
310	0.645359	-0.1716	-1.65258	2.75268	0.688319	-1.17096	-0.42048	-1.602	1.24152	1.54596
311	0.666239	-0.16392	-1.61097	2.78568	0.599519	-1.0536	-0.24444	-1.6764	1.51236	1.47588
312	0.690239	-0.15624	-1.56986	2.82384	0.51	-0.935039	-0.0354	-1.764	1.72164	1.4004
313	0.713879	-0.1494	-1.59354	2.93112	0.42288	-0.814079	0.27072	-1.8768	1.84536	1.38744
314	0.737639	-0.14232	-1.64666	3.07548	0.33168	-0.682439	0.645479	-2.03232	1.90092	1.38876
315	0.763199	-0.13704	-1.63356	3.14496	0.25464	-0.553439	0.988319	-2.23608	1.95048	1.3452
316	0.782519	-0.1356	-1.70789	3.2868	0.20484	-0.4224	1.45512	-2.48892	1.99044	1.38384
317	0.803519	-0.13596	-1.77942	3.42504	0.16536	-0.28008	1.96536	-2.7972	2.03436	1.40844
318	0.828479	-0.13692	-1.7718	3.48434	0.12684	-0.1428	2.44296	-3.17448	2.1102	1.32588
319	0.860639	-0.13692	-1.60536	3.37377	0.0989999	-0.00575999	2.79696	-3.61992	2.22684	1.06776
320	0.896399	-0.13704	-1.33008	3.13443	0.0935999	0.13548	3.02472	-3.99588	2.40216	0.668759
321	0.928319	-0.13848	-0.917399	2.70821	0.13956	0.27564	3.00552	-4.19244	3.57048	0.13272
322	0.947999	-0.1422	-0.46764	2.17572	0.2634	0.42288	2.74308	-4.02648	5.27723	-0.44652
323	0.953399	-0.14472	0.11316	1.41489	0.50088	0.597959	1.97388	-3.23652	5.98727	-1.08312
324	0.941879	-0.14724	0.4626	0.854603	0.787559	0.799319	1.07256	-1.76232	5.58334	-1.40796
325	0.919559	-0.1446	0.642239	0.458292	1.04772	1.05216	0.10596	0.0915599	4.3701	-1.49688
326	0.896639	-0.13704	0.546359	0.407364	1.15224	1.35936	-0.588359	1.91304	2.69485	-1.27428
327	0.873839	-0.12372	0.26784	0.585671	1.18584	1.6878	-0.870719	3.204	0.716181	-0.845759
328	0.864479	-0.10536	-0.0827999	0.908735	1.11312	2.02116	-0.741599	3.85224	-1.38113	-0.35412
329	0.857159	-0.0821999	-0.33732	1.14587	1.01376	2.32272	-0.33216	3.72888	-2.63679	0.01464
330	0.852239	-0.0586799	-0.42288	1.21223	0.895199	2.5788	0.17964	3.04932	-2.44782	0.16308
331	0.839159	-0.0324	-0.19188	0.886391	0.860039	2.80464	0.44964	2.15064	-2.1932	-0.04368
332	0.822719	-0.003	0.16092	0.415656	0.859199	3.0318	0.539159	1.374	-2.12871	-0.38808
333	0.798239	0.03156	0.611639	-0.192924	0.916799	3.24972	0.43308	0.755639	-2.08673	-0.818879
334	0.767159	0.0734399	0.988439	-0.722291	0.898799	3.48204	0.2874	0.30972	-1.94316	-1.15332
335	0.729599	0.1206	1.33272	-1.23306	0.877199	3.68388	0.10956	-0.0844799	-1.68888	-1.43832
336	0.691679	0.16836	1.60416	-1.66503	0.859199	3.8172	-0.0592799	-0.3918	-1.3944	-1.61736
337	0.654959	0.213	1.74902	-1.95002	0.848399	3.83616	-0.10524	-0.682919	-1.09536	-1.6314
338	0.625919	0.2496	1.78873	-2.0855	0.841199	3.6864	-0.04272	-0.953159	-0.821879	-1.55076
339	0.605639	0.27624	1.74609	-2.09235	0.830399	3.31899	0.1092	-1.21356	-0.607199	-1.41408
340	0.595439	0.29352	1.65313	-2.00608	0.797999	2.71013	0.32112	-1.46376	-0.44748	-1.26408
341	0.593519	0.30144	1.56593	-1.90355	0.745199	1.86998	0.50928	-1.6686	-0.33036	-1.15488
342	0.598319	0.3036	1.46805	-1.76093	0.623999	0.876875	0.685199	-1.8174	-0.25716	-1.071
343	0.607079	0.30324	1.35651	-1.58288	0.4116	-0.140148	0.846119	-1.91028	-0.21288	-1.00632
344	0.618839	0.3024	1.29146	-1.45267	0.1308	-1.04554	0.936719	-1.9626	-0.174	-1.01688
345	0.628079	0.30276	1.20004	-1.31701	-0.1932	-1.71593	1.0488	-2.00052	-0.12888	-0.987599
346	0.634919	0.3018	1.12197	-1.24322	-0.4956	-2.06036	1.13448	-2.01372	-0.0967199	-0.964319
347	0.639479	0.29928	1.05503	-1.23537	-0.731999	-2.06507	1.20564	-2.01816	-0.0863999	-0.949679
348	0.642959	0.2952	1.00866	-1.31537	-0.859199	-1.82034	1.25964	-2.02884	-0.0813599	-0.958799
349	0.645359	0.28752	0.985331	-1.49148	-0.844799	-1.43904	1.29312	-2.04384	-0.0734399	-0.988919
350	0.646679	0.27528	0.981155	-1.7478	-0.692399	-1.01928	1.3002	-2.04948	-0.0706799	-1.03716
351	0.649679	0.2586	0.977435	-2.03952	-0.4356	-0.653759	1.28328	-2.0082	-0.0897599	-1.09915
352	0.654839	0.23796	0.937067	-2.30736	-0.1008	-0.41808	1.27488	-1.90488	-0.13212	-1.13121
353	0.659039	0.2136	0.851195	-2.5422	0.3	-0.34464	1.28424	-1.75632	-0.17232	-1.10489
354	0.660599	0.186	0.737507	-2.75616	0.742799	-0.40152	1.28232	-1.55364	-0.20412	-1.03614
355	0.660719	0.15672	0.601235	-2.92944	1.1772	-0.548399	1.26804	-1.2948	-0.24276	-0.935303
356	0.661919	0.12828	0.452208	-3.05604	1.5756	-0.782159	1.25916	-1.01628	-0.3006	-0.821171
357	0.664439	0.10224	0.291792	-3.12972	1.9176	-1.05576	1.28424	-0.763079	-0.37332	-0.696395
358	0.665159	0.0793199	0.128172	-3.16296	2.1984	-1.30464	1.34016	-0.553919	-0.44484	-0.565451
359	0.664799	0.0598799	-0.023316	-3.17604	2.4048	-1.51704	1.4082	-0.38208	-0.52356	-0.450204
360	0.667199	0.04464	-0.182856	-3.13884	2.5188	-1.69464	1.51956	-0.25104	-0.617879	-0.333216
361	0.668399	0.03264	-0.337284	-3.08004	2.5512	-1.82064	1.65744	-0.17196	-0.712559	-0.21924
362	0.667199	0.02148	-0.44088	-3.05928	2.508	-1.89672	1.72968	-0.0904799	-0.800759	-0.142452
363	0.665999	0.012	-0.48768	-3.06732	2.3628	-1.93512	1.73856	-0.02196	-0.850079	-0.103452
364	0.663599	0.00396	-0.489372	-3.09204	2.13	-1.93788	1.704	0.03132	-0.860039	-0.103548
365	0.665999	-0.0018	-0.450384	-3.13104	1.8312	-1.88604	1.64832	0.0456	-0.851039	-0.152172
366	0.661199	-0.0102	-0.417264	-3.1512	1.5084	-1.7688	1.58436	0.0773999	-0.834959	-0.18588
367	0.658799	-0.01812	-0.385836	-3.14496	1.1196	-1.57332	1.52352	0.1092	-0.776399	-0.19908
368	0.655199	-0.02496	-0.412752	-3.04068	0.697199	-1.39416	1.53	0.14148	-0.697319	-0.146976
369	0.651599	-0.03036	-0.466008	-2.88672	0.2544	-1.21896	1.58112	0.14844	-0.616799	-0.0661679
370	0.644399	-0.03792	-0.487992	-2.7618	-0.168	-1.04184	1.57356	0.19464	-0.556679	-0.02196
371	0.640799	-0.04512	-0.4626	-2.66652	-0.584399	-0.900959	1.51008	0.2508	-0.50508	-0.02292
372	0.635999	-0.05208	-0.42444	-2.56644	-0.962399	-0.822959	1.44384	0.28872	-0.45756	-0.039084
373	0.635999	-0.0575999	-0.349248	-2.49924	-1.2972	-0.762239	1.35528	0.29688	-0.43416	-0.0874799
374	0.627599	-0.0656399	-0.28746	-2.4384	-1.5408	-0.618839	1.25712	0.3396	-0.45564	-0.121092
375	0.628799	-0.0736799	-0.313536	-2.2668	-1.7532	-0.42888	1.27548	0.37272	-0.4848	-0.0724319
376	0.631199	-0.0795599	-0.369852	-2.04768	-1.9344	-0.20496	1.3266	0.40836	-0.4866	0.00590399
377	0.637199	-0.0855599	-0.488688	-1.75824	-2.0472	0.0656399	1.44528	0.44808	-0.492	0.181428
378	0.643199	-0.0934799	-0.621827	-1.45476	-2.106	0.40608	1.5708	0.50796	-0.5022	0.391596
379	0.651599	-0.10332	-0.749879	-1.15404	-2.1408	0.740759	1.69608	0.572999	-0.51036	0.590015
380	0.661199	-0.11436	-0.843047	-0.896759	-2.1156	1.0998	1.78296	0.634919	-0.50088	0.731183
381	0.671999	-0.12588	-0.939017	-0.622799	-2.0772	1.40436	1.89372	0.653279	-0.47448	0.869051
382	0.680399	-0.13632	-1.01683	-0.33792	-2.0772	1.5978	1.995	0.643199	-0.44628	1.00541
383	0.692399	-0.14568	-1.15123	0.04908	-2.1228	1.66488	2.18426	0.621359	-0.4254	1.17695
384	0.705599	-0.15456	-1.23198	0.42624	-2.2488	1.67052	2.31309	0.629879	-0.3936	1.2629
385	0.719999	-0.16272	-1.26494	0.793559	-2.4264	1.74564	2.38832	0.638639	-0.35184	1.30085
386	0.737999	-0.17076	-1.29618	1.22412	-2.6844	1.8042	2.47827	0.621119	-0.31548	1.34267
387	0.755999	-0.18024	-1.31143	1.69032	-3.036	1.89744	2.55263	0.609599	-0.29724	1.36272
388	0.776399	-0.19188	-1.30287	2.16828	-3.4398	2.1096	2.58808	0.622559	-0.28716	1.34364
389	0.797999	-0.20448	-1.30278	2.68104	-3.8292	2.40648	2.63197	0.628679	-0.27324	1.31448
390	0.824399	-0.21804	-1.37226	3.2868	-4.197	2.57004	2.78395	0.570119	-0.27576	1.35408
391	0.850799	-0.23148	-1.4361	3.83148	-4.43568	2.84196	2.95607	0.47172	-0.2742	1.38576
392	0.873599	-0.24516	-1.35468	4.05108	-4.413	3.72444	2.93089	0.4488	-0.21576	1.2618
393	0.883199	-0.25944	-1.11228	3.64788	-3.5532	3.4158	2.67084	0.51732	-0.11616	0.988919
394	0.883199	-0.26352	-0.872759	2.83716	-1.95876	2.64943	2.346	0.616079	0.042	0.760439
395	0.872399	-0.25836	-0.652919	1.75944	-0.05196	1.44027	1.94448	0.830759	0.23532	0.595919
396	0.850799	-0.2436	-0.49932	0.719159	1.66152	0.473016	1.5174	1.1502	0.50592	0.538919
397	0.825599	-0.22344	-0.41832	-0.11028	2.98476	-0.652247	1.12452	1.52256	0.846959	0.581519
398	0.803999	-0.20124	-0.44196	-0.4896	3.67248	-1.48323	0.823919	1.91844	1.236	0.727559
399	0.789599	-0.1782	-0.50688	-0.41688	3.63996	-2.31456	0.636479	2.21292	1.63488	0.864479
400	0.779999	-0.14964	-0.44916	-0.0632399	2.87928	-1.85532	0.35688	2.42904	2.0832	0.816599
401	0.770399	-0.12144	-0.17784	0.17304	2.01252	-1.74264	-0.0967199	2.56104	2.54532	0.48612
402	0.765599	-0.0827999	0.20904	0.27936	1.34532	-1.83312	-0.599399	2.52144	3.0666	-0.00312
403	0.758399	-0.03324	0.574319	0.31824	0.838199	-1.91904	-1.04268	2.37876	3.55068	-0.47172
404	0.746399	0.02364	0.963839	0.21408	0.40908	-1.83312	-1.53228	2.23392	3.93288	-0.942839
405	0.730799	0.0860399	1.3464	0.00312	0.1056	-1.59456	-2.00856	2.05224	4.25172	-1.36716
406	0.707999	0.14628	1.62792	-0.16944	-0.19032	-1.0656	-2.40408	1.92228	4.45608	-1.6392
407	0.686399	0.19836	1.79496	-0.24192	-0.44172	-0.746999	-2.67324	1.82676	4.37425	-1.75296
408	0.662399	0.23892	1.87824	-0.21948	-0.704639	-0.45444	-2.86388	1.78452	3.94863	-1.76724
409	0.640799	0.26508	1.89354	-0.13416	-0.963119	-0.38472	-2.99095	1.7712	3.25683	-1.7076
410	0.621599	0.282	1.82862	0.05196	-1.26876	-0.19836	-2.99937	1.68444	2.21371	-1.57188
411	0.611999	0.29484	1.62666	0.39432	-1.56408	-0.22284	-2.79823	1.452	1.06482	-1.29888
412	0.607199	0.30192	1.31381	0.846479	-1.84092	-0.22392	-2.44899	1.10352	-0.128126	-0.928439
413	0.605999	0.3084	0.978839	1.27356	-1.968	-0.25908	-2.07011	0.645119	-1.16443	-0.540719
414	0.605999	0.31968	0.545651	1.7988	-2.13144	-0.0336	-1.57253	0.0764399	-1.8707	-0.05124
415	0.599999	0.32808	0.0998759	2.28084	-2.20236	0.0944399	-1.06711	-0.50316	-2.30857	0.46884
416	0.590399	0.33192	-0.241176	2.598	-2.15484	0.3078	-0.725003	-0.999599	-2.53573	0.881039
417	0.572399	0.3258	-0.407232	2.67684	-2.08536	0.37764	-0.664643	-1.32804	-2.49481	1.09944
418	0.547199	0.31164	-0.470148	2.60508	-1.9554	0.43392	-0.796151	-1.48212	-2.48695	1.2096
419	0.5172	0.29112	-0.454908	2.4222	-1.79292	0.40728	-1.08655	-1.43052	-2.50601	1.24392
420	0.4908	0.2646	-0.29502	2.0628	-1.53192	0.39552	-1.61226	-1.16472	-2.34528	1.0926
421	0.4656	0.23196	0.00396	1.55388	-1.32684	0.32952	-2.34539	-0.740039	-2.1666	0.768359
422	0.4656	0.23196	0.00396	1.55388	-1.32684	0.32952	-2.34539	-0.740039	-2.1666	0.768359
