# Supplementary material for: Optimal Control Based Stiffness Identification of an Ankle-Foot Orthosis Using a Predictive Walking Model
Source: Front Comput Neurosci. 2017 Apr 13;11:23. doi: 10.3389/fncom.2017.00023 (PMC5390028; doi:10.3389/fncom.2017.00023)
Supplement: Supplementary file 1 [file DataSheet1.ZIP › PathWalker/InvKinDyn/results/barefeet_3053175.torque]

0	5.41013	176.291	-7.02841	0.0160154	2.33659	1.47695	7.34539	5.89032	1.44541	-13.6992
1	-5.13019	189.282	-6.75965	-1.2151	0.594289	-0.790011	6.44291	4.53333	-0.509631	-12.4132
2	-13.971	196.985	-3.33351	-1.60528	0.0400459	-1.45988	7.18925	4.17563	-1.05036	-10.4725
3	-22.8447	194.096	8.26344	1.57482	2.4591	1.01339	11.6387	6.41972	0.989251	-7.91071
4	-39.0024	198.78	11.563	1.68804	2.36244	0.76272	12.6087	6.30474	0.733196	-6.71506
5	-42.0826	212.447	13.558	0.766986	1.45787	-0.450827	10.9223	6.08956	-0.257147	-3.24367
6	-51.8864	242.21	12.7626	-0.843045	0.763475	-1.08624	8.95499	6.6504	-1.01924	-0.974782
7	-35.7527	283.845	7.30192	-1.43038	0.387821	-1.7542	1.80073	5.00672	-1.71452	1.95604
8	-20.2401	323.786	4.63394	-0.743453	1.75619	0.124074	-2.02548	5.0669	-0.422278	3.58777
9	12.7661	368.522	-4.60224	-2.24321	0.897541	-1.02457	-9.83819	2.16561	-1.24172	5.22624
10	34.0029	377.318	-6.31843	-1.32829	2.19073	0.479892	-9.50647	2.1461	-0.160669	3.96683
11	49.074	386.633	-7.95741	-0.835993	2.73665	1.10483	-9.37893	1.25184	0.495628	2.61243
12	42.6446	378.278	-8.33311	-1.59647	1.43076	-0.741376	-6.71677	-0.460977	-0.757732	0.0752496
13	26.438	374.696	-2.99374	-0.91643	2.60243	1.1508	-1.44601	0.808142	0.892998	-1.70055
14	-11.7534	365.577	2.57917	-1.2814	2.18103	0.551862	5.2938	2.69101	0.372962	-4.23963
15	-31.9239	376.48	1.40812	-1.79992	1.93319	0.156191	6.38516	3.27709	0.216643	-6.78112
16	-43.0597	389.018	-0.149962	-1.52139	2.19596	0.29596	6.58365	3.671	0.325738	-9.03036
17	-46.6224	417.262	-8.42938	-3.3446	0.939683	-1.04397	2.40566	2.29295	-0.662051	-10.7606
18	-34.6856	419.645	-10.8237	-2.56781	2.27125	0.547252	1.91222	2.99631	0.569064	-12.07
19	-6.00016	412.321	-14.5226	-3.46793	2.42618	0.796738	-0.26086	2.54256	0.739437	-11.1984
20	8.43	388.737	-18.9708	-4.66089	1.46658	-0.52599	-2.31281	1.4481	-0.173297	-11.2406
21	37.6508	355.111	-22.6629	-7.1433	0.518117	-0.796347	-3.43942	0.856698	-0.255833	-10.1376
22	50.3658	312.825	-25.0586	-8.58591	-0.343104	-1.03145	-3.819	0.412545	-0.391485	-9.73648
23	65.3345	271.012	-26.839	-11.1466	-1.37902	-1.11342	-3.73364	0.265219	-0.438004	-8.36045
24	73.7361	228.063	-26.4869	-12.3701	-1.40652	0.301307	-2.82959	1.04131	0.646991	-7.29932
25	59.6547	201.605	-33.3003	-15.6031	-3.96875	-2.15091	-5.20056	-0.919589	-1.36068	-8.22407
26	46.9127	178.186	-32.2249	-15.4054	-3.17159	-0.170202	-3.74666	0.415714	0.101609	-8.67053
27	27.3244	161.736	-30.5035	-14.2194	-2.48968	0.249314	-3.39593	0.755046	0.354829	-8.84073
28	14.2252	150.914	-32.1316	-15.3861	-3.02838	-0.504462	-3.95382	0.216736	-0.305164	-8.95003
29	3.822	142.49	-31.6347	-14.0315	-2.29702	-0.21367	-3.53612	0.489569	-0.0380112	-10.2222
30	-3.12662	137.225	-31.4282	-11.7726	-1.66935	-0.184242	-3.5045	0.413877	-0.0605268	-12.0962
31	-2.00341	138.494	-29.8658	-9.50593	-0.758091	0.0783936	-3.2892	0.585019	0.274882	-12.8585
32	5.28715	148.82	-29.2267	-9.13619	-1.35204	-1.06093	-3.70491	-0.109679	-0.774365	-12.3758
33	9.70579	152.526	-25.0149	-6.51461	-0.408385	-0.1053	-2.76524	0.602499	0.098971	-12.087
34	6.9589	158.176	-22.343	-5.01475	-0.242085	0.132682	-2.19941	0.83331	0.216987	-12.0832
35	-0.846157	164.689	-18.2201	-2.78323	-0.218643	0.144786	-2.21459	0.680474	0.0964631	-11.1952
36	-10.1707	173.174	-15.3774	-1.44747	-0.37219	0.213768	-2.1796	0.676362	0.0501253	-10.5719
37	-7.04554	172.633	-8.85918	0.540351	-0.487795	0.15055	-2.33877	0.58168	-0.16383	-6.92338
38	-5.70608	172.141	-6.22875	3.41723	0.226903	0.917784	-2.34983	1.08693	0.567826	-7.21002
39	-0.240104	175.197	-6.61583	4.87545	0.103008	0.341031	-3.85529	0.354357	-0.067465	-7.33859
40	8.32512	178.506	-6.46999	6.23614	0.304582	-0.22525	-5.08166	-0.225091	-0.723434	-6.94409
41	26.1234	172.125	-3.8353	7.42786	0.885364	-0.486433	-5.90172	-0.504601	-0.942089	-4.50417
42	41.1794	161.228	-0.126087	9.01904	2.31564	-0.264912	-5.54835	-0.105574	-0.667234	-2.71705
43	51.8701	151.575	6.02687	10.3635	3.76957	-0.314056	-5.09262	0.0584024	-0.679491	1.01244
44	50.9699	141.189	12.3648	12.0018	5.40369	0.215024	-3.93735	0.741273	0.137189	3.89506
45	52.4849	130.044	24.2366	14.0397	7.20812	0.602671	-2.28029	1.46172	0.553446	10.4323
46	45.7153	120.742	31.4569	15.0846	7.86577	0.086084	-2.01664	0.964492	-0.124631	14.831
47	29.3627	109.14	38.9689	17.8297	9.40557	0.867067	-0.247346	1.85421	0.887877	16.6569
48	9.16324	108.845	40.888	18.8276	9.43226	0.285706	-0.210479	1.1411	0.0972187	16.6596
49	-23.0837	131.481	41.3976	17.5818	9.52872	-0.797268	0.426389	0.455698	-1.24757	16.412
50	-42.8726	152.949	41.8633	15.2495	10.1031	-0.04458	2.96251	1.93792	0.483151	16.0705
51	-46.8788	222.209	31.2449	5.19934	7.7058	-0.410083	3.06324	1.80543	0.311368	15.8427
52	-39.9099	276.998	19.5296	-4.13437	4.51115	-0.845477	2.80966	1.51361	-0.117131	15.0137
53	-24.4274	324.196	8.45934	-10.4747	2.46059	-0.777777	2.71673	1.94164	0.29816	12.3708
54	-9.21538	345.118	1.57732	-11.9244	1.42279	-0.130388	2.46104	2.68143	0.970948	8.91498
55	1.01384	365.445	-6.37165	-11.7969	-0.0366444	-0.297917	0.345905	2.09112	0.453674	4.38839
56	-16.6665	370.622	-12.1444	-6.65795	-0.550494	-0.761961	-2.05927	0.855682	-1.00315	-3.53542
57	-43.2453	390.925	-15.587	0.796305	1.32634	0.119977	-3.01888	1.054	0.0670677	-13.2443
58	-69.1615	391.913	-18.5241	7.35698	3.18653	0.642588	-4.63541	0.540011	0.732458	-21.3542
59	-75.8213	425.001	-27.9017	6.69776	3.26408	0.0926404	-8.01857	-1.29967	-0.229327	-26.4158
60	-75.0265	451.938	-36.1166	3.45147	2.48439	0.0491121	-11.051	-2.80467	-0.0792423	-28.1854
61	-59.7794	468.633	-42.0276	0.181763	2.17122	-0.25525	-13.6264	-4.0759	-0.555612	-27.5687
62	-41.6862	458.984	-43.9035	-2.16483	1.70897	-0.65861	-15.6286	-4.95964	-1.018	-24.6033
63	-13.2385	427.108	-41.431	-3.43546	1.48687	-0.280521	-16.325	-4.65237	-0.349076	-19.5454
64	-3.11586	373.695	-36.5305	-3.08575	1.48767	0.0445854	-16.1257	-3.91694	0.150295	-15.2979
65	4.11605	307.368	-32.9334	-2.32034	1.6285	0.685114	-15.5378	-2.79894	1.08103	-12.7338
66	9.39247	246.219	-31.5686	-2.66272	1.05339	0.113646	-15.5568	-2.56845	0.0690326	-10.6306
67	14.9635	186.38	-28.5671	-2.16734	1.1192	0.323454	-13.8824	-1.27918	0.302277	-9.08509
68	25.871	147.181	-26.0779	-2.16702	1.23542	0.875642	-11.8644	0.144047	0.894831	-7.68449
69	32.0819	134.911	-23.5746	-3.0057	0.634566	0.196658	-9.93425	0.617338	0.0594532	-6.05667
70	37.4568	149.152	-21.3502	-3.96454	0.283372	-0.171137	-7.70342	1.13579	-0.46526	-5.24079
71	36.1981	177.671	-17.3825	-3.9183	0.519268	-0.0552215	-4.50779	1.99525	-0.285358	-5.22434
72	31.7865	203.605	-13.8766	-4.1589	0.361605	-0.383099	-2.11959	2.1008	-0.554887	-4.98051
73	25.2515	217.661	-10.1726	-3.78629	0.749155	-0.252075	0.316448	2.52408	-0.352872	-5.08742
74	16.9499	215.035	-5.47663	-2.20236	1.76624	0.785852	3.29923	3.40702	0.845456	-5.63797
75	9.77225	208.958	-5.86536	-2.26372	1.4124	0.211938	3.93336	2.95052	0.268378	-6.84995
76	6.2452	192.57	-5.57083	-1.41163	1.56353	0.275749	5.02074	3.08402	0.341376	-8.42756
77	11.3123	173.199	-5.23876	-1.15309	1.43455	0.182204	5.46328	3.13793	0.267044	-8.82858
78	16.2159	158.229	-5.29489	-1.2574	1.1775	-0.19127	5.57545	3.25291	-0.00232513	-8.96305
79	19.0563	148.167	-4.70828	-1.048	1.21396	0.0375024	6.14694	3.54058	0.115642	-9.16236
80	18.0382	145.174	-2.42362	-0.732762	1.40725	0.075747	7.29807	4.20903	0.14875	-8.73601
81	14.4787	138.567	1.01209	-0.577253	1.50715	0.179986	8.78451	4.85675	0.22648	-7.56992
82	6.95949	129.763	4.33184	-1.12398	1.09317	-0.121161	10.1281	5.09304	-0.0217337	-5.73711
83	-6.8282	121.541	10.4108	-0.507041	1.47469	0.220788	12.8288	6.06384	0.264544	-3.81695
84	-20.982	118.711	15.2109	-0.269012	1.63673	0.238683	15.1402	6.75039	0.371913	-2.37304
85	-28.6122	113.882	18.4996	-0.674564	1.55061	0.285256	16.9161	7.01158	0.423156	-1.1187
86	-33.1117	109.302	20.0576	-1.51212	1.10485	-0.0795047	17.9618	6.81992	0.0698802	-0.359123
87	-36.8669	108.057	21.9039	-1.60639	1.44782	0.167879	19.0235	7.33157	0.473724	0.114993
88	-37.4257	111.721	20.3303	-2.50433	1.19174	-0.0352571	18.0157	6.88096	0.332532	0.443375
89	-49.2855	140.213	17.0708	-2.11549	1.52833	0.404053	12.7164	6.35433	0.0979379	1.76724
90	-48.8967	181.272	11.0541	-2.32832	1.44902	0.418423	4.64003	5.75124	-0.237634	4.52682
91	-32.3408	250.896	4.19356	-1.82947	1.72241	0.582107	-4.91762	4.27118	-0.477797	8.02704
92	-7.15319	273.306	0.608707	-0.177105	2.56828	4.66787	-10.4705	1.23356	-1.41505	9.91139
93	-33.4371	-261.365	125.155	60.7138	41.7449	97.6693	47.3616	4.49341	0.445757	10.1357
94	-6.7967	-103.926	86.2919	42.6303	29.7566	77.0778	30.7973	-0.96866	-0.628675	8.06767
95	-4.5361	-4.80828	63.5193	31.8486	22.4149	64.9574	24.19	-4.71847	-0.921326	3.06289
96	8.24193	-47.3487	54.3004	27.881	21.2958	72.6062	26.9623	-9.75411	1.31715	-4.53763
97	26.8027	-81.6851	33.5901	19.8068	18.3698	80.4273	22.5508	-17.9719	3.54251	-11.7481
98	16.6847	-124.583	30.7474	20.4209	18.8835	87.9431	23.8128	-20.7637	4.24708	-16.9928
99	-0.259811	-178.108	41.444	27.8059	21.7986	98.3629	28.7203	-22.3074	2.76971	-19.6465
100	8.45751	-217.551	44.5608	32.3508	23.8876	106.288	29.0961	-23.9011	2.48228	-20.5183
101	26.6504	-234.464	43.2651	32.6776	23.6331	108.589	26.9941	-25.4245	2.17299	-18.5258
102	45.82	-254.423	45.4928	33.158	23.3329	108.076	26.3124	-25.1192	2.10524	-14.852
103	56.505	-272.968	49.2243	33.787	22.9998	104.175	27.0846	-23.0839	1.97953	-11.7542
104	60.796	-283.935	48.3307	32.2291	21.7649	96.9818	26.6798	-20.3308	2.2055	-9.91284
105	61.397	-296.43	46.2019	29.3407	19.7135	88.3889	25.9418	-17.5716	2.09091	-7.97222
106	57.1389	-298.017	43.9484	26.5573	18.0545	80.1666	25.3397	-14.1431	2.46158	-6.55635
107	44.743	-291.746	41.6955	24.1552	16.4349	72.5058	24.9784	-10.9406	2.35844	-6.06803
108	24.9349	-263.568	36.8231	21.7521	15.0348	65.0304	24.0351	-7.81948	2.44472	-7.57415
109	5.62233	-230.373	31.601	19.62	13.9729	59.0919	22.9506	-5.46813	2.42717	-9.5362
110	-14.0543	-196.793	30.3952	19.3399	14.1902	54.4656	23.3727	-2.56623	2.76645	-10.9684
111	-27.4871	-168.554	27.673	18.7941	14.2885	49.8094	23.1156	-0.457287	2.81751	-12.53
112	-40.5576	-150.448	25.0436	18.7769	14.8595	45.9932	23.2703	1.70175	3.26221	-14.7887
113	-50.6943	-149.905	23.4878	19.1458	15.3259	43.1146	23.6915	3.39065	3.61143	-16.7103
114	-52.8861	-145.474	19.4596	18.3639	14.8358	39.3916	22.6269	4.23774	3.79024	-18.324
115	-49.6646	-146.493	14.8711	17.3002	13.7141	36.6855	20.9706	4.08367	3.74238	-19.5553
116	-44.7982	-148.453	12.4124	17.2737	12.9067	35.6205	19.9604	4.07001	4.26528	-20.3991
117	-40.7257	-143.866	10.8492	17.304	11.4681	34.5857	18.7521	3.4291	4.31533	-20.5317
118	-36.833	-133.306	11.5635	17.5799	9.92718	34.1133	18.0702	2.76685	4.4579	-19.5425
119	-33.0673	-125.608	12.6393	17.5428	8.09714	34.4322	17.7296	1.97424	4.85115	-18.2033
120	-34.2894	-119.958	13.0811	16.7878	5.708	34.2876	17.3134	0.954696	5.07485	-16.8878
121	-35.9574	-121.203	14.9766	16.0373	3.2148	34.2085	17.1362	-0.0867864	5.412	-14.7085
122	-34.1313	-126.997	16.2472	14.9232	0.374263	33.8065	16.5608	-1.48664	5.65836	-12.383
123	-30.9182	-136.636	14.8969	12.9963	-3.21212	32.779	15.2816	-3.54053	5.48779	-10.8743
124	-27.4661	-149.65	13.9848	12.0411	-6.05014	32.3464	14.7055	-4.82897	6.15341	-10.2658
125	-17.7068	-170.962	11.4186	10.5963	-9.55376	31.3451	13.2358	-6.78589	6.61073	-9.61575
126	-7.62484	-189.075	10.1518	9.84448	-12.704	29.8168	11.9408	-8.53877	7.0056	-8.61943
127	1.64928	-204.272	8.53141	9.18188	-15.8522	27.8464	10.5033	-10.3248	7.37006	-7.79497
128	8.61332	-216.261	6.28596	8.51067	-18.982	25.2717	9.05457	-12.0533	7.59639	-7.48
129	14.2802	-228.755	5.49329	8.33442	-22.0014	22.5664	8.06495	-13.6231	7.90402	-6.86268
130	15.5164	-238.249	7.28121	9.24772	-23.8109	20.1836	8.0498	-14.1295	8.97837	-6.00643
131	16.8211	-241.417	6.56036	8.55026	-26.2697	16.38	6.66713	-15.3933	9.16813	-4.77752
132	13.4716	-240.522	6.45819	8.32675	-28.0031	12.7973	6.00991	-15.9451	9.73785	-4.1906
133	13.078	-236.555	5.51861	7.61399	-29.7032	8.6964	4.90995	-16.6225	9.86679	-3.58624
134	12.3952	-239.705	6.16498	7.66694	-30.9326	5.31338	4.55395	-16.7938	10.6967	-2.99872
135	11.1221	-240.001	5.38379	6.87266	-32.5078	1.28434	3.26965	-17.5147	10.7926	-2.18324
136	10.501	-234.712	6.60011	6.9178	-32.8111	-1.9907	2.63096	-17.2434	11.289	-1.00862
137	12.2541	-233.606	8.57752	7.40387	-32.8379	-4.81154	2.06784	-16.8246	12.0037	0.391893
138	13.8745	-228.601	8.45878	7.30197	-32.9603	-7.80441	0.694259	-16.8205	12.1243	1.23607
139	12.3229	-221.732	8.17646	7.35599	-32.5046	-10.4662	-0.539806	-16.5793	12.0106	1.66851
140	8.6218	-210.899	6.93645	7.43721	-31.215	-12.2267	-1.73737	-15.9081	12.1561	1.2229
141	5.00437	-199.713	5.75348	7.69243	-29.4345	-13.5434	-2.77592	-15.1322	12.1411	0.458441
142	2.52762	-191.6	5.75546	8.38432	-27.3828	-14.2771	-3.26787	-14.1747	12.5138	-0.155868
143	0.335265	-171.026	4.64826	8.27983	-24.6213	-14.8967	-4.45468	-13.6432	11.9495	-0.460556
144	-3.97837	-145.418	3.72684	7.58781	-21.3701	-15.3075	-5.09901	-12.9422	11.8286	-0.549354
145	0.0693341	-107.712	-1.03521	4.10098	-18.7854	-15.4395	-6.12145	-12.5443	11.2505	-0.741342
146	8.3866	-59.2144	-7.20047	-0.770937	-17.5978	-14.9787	-6.53564	-11.888	10.592	-1.14341
147	31.8979	-143.183	-8.14487	-2.48528	-23.3599	-14.3153	-3.296	-11.6404	22.6806	-1.91922
148	12.01	-293.741	22.1993	11.5462	-24.0157	-11.5832	14.5221	-4.54094	42.9189	-3.6821
149	-10.0331	-202.356	21.1776	11.5785	-20.3913	-11.2915	16.2331	-3.08263	36.4073	-6.75914
150	-34.6516	-212.909	30.8359	18.3557	-19.5218	-9.9589	22.8363	-0.558902	39.8603	-10.8445
151	-33.3682	-249.419	27.4099	20.55	-22.6611	-7.24803	22.7203	-1.59603	46.07	-15.3412
152	-20.5806	-262.839	14.3116	18.252	-26.5319	-4.7075	16.9176	-5.0614	49.4256	-19.0786
153	-6.9099	-275.397	5.0136	16.335	-29.0759	-2.99131	12.561	-8.14137	51.7908	-21.4316
154	0.935951	-278.887	-0.247603	14.8681	-30.6136	-1.32334	10.9637	-9.84463	53.7657	-23.3565
155	-0.580971	-284.524	1.97078	15.4634	-30.903	0.672981	12.6236	-10.0216	57.0398	-23.6954
156	-6.23327	-292.623	7.9553	16.7332	-30.6095	2.46529	14.8427	-10.0571	60.0714	-21.7954
157	-2.65993	-302.269	11.5486	16.4658	-30.8332	3.68872	14.6449	-11.335	61.5818	-18.0236
158	-3.45961	-301.111	18.6448	18.0068	-28.8863	4.96295	15.2286	-11.4709	61.323	-13.5366
159	-6.22286	-305.157	25.2551	20.1153	-26.8977	5.8953	15.6234	-11.6765	60.5393	-9.62428
160	-11.7693	-306.696	30.0047	22.194	-24.0836	7.16274	15.8214	-11.1966	58.9648	-7.02298
161	-7.93137	-314.381	30.8921	22.5449	-22.1438	8.15858	14.8253	-11.1975	56.6728	-4.8675
162	3.51335	-315.869	28.2284	21.5602	-20.5503	8.85483	13.3265	-11.2257	53.4107	-3.93816
163	12.8478	-311.919	23.6228	20.2643	-18.8432	9.32982	12.1335	-10.9519	49.6037	-4.69555
164	20.7222	-310.435	19.6119	19.1149	-17.1406	9.92503	11.3688	-10.5541	46.1133	-5.49556
165	19.4052	-300.109	16.5278	18.3598	-15.2229	9.96709	11.1182	-10.1469	41.8059	-6.83905
166	16.9914	-296.369	14.1951	17.7442	-13.9649	10.2326	11.201	-10.2636	38.305	-8.22616
167	12.5885	-285.104	12.4429	17.1265	-12.7425	10.4022	11.1472	-10.5515	34.4469	-9.29724
168	2.94835	-271.701	10.3048	16.2383	-11.9867	10.2893	10.8173	-11.3978	30.3351	-10.5468
169	-6.99045	-251.894	9.35205	15.5542	-10.9961	10.344	10.8299	-12.0751	26.3284	-11.4735
170	-15.1765	-224.793	8.45969	14.8832	-9.99453	10.4909	10.9055	-12.7347	22.5305	-12.4285
171	-23.3556	-200.331	7.1923	13.8099	-9.35418	10.4252	10.5081	-13.7521	18.7091	-12.998
172	-31.4016	-184.232	7.85689	13.0916	-8.63867	10.6001	10.4746	-14.753	15.4457	-12.6033
173	-41.0362	-167.216	8.43493	12.3626	-7.74043	10.8071	10.3239	-15.5888	12.438	-12.1554
174	-48.0459	-158.578	7.56999	11.0711	-7.59504	10.6365	9.42114	-17.3371	9.31925	-11.5692
175	-46.3371	-153.267	6.90128	9.71414	-7.52327	10.5611	8.26753	-19.1564	6.44055	-10.2032
176	-42.7145	-153.781	6.88092	9.02487	-6.93066	10.8454	7.65659	-20.3374	4.08103	-9.13403
177	-34.429	-155.453	4.95573	7.59185	-6.81126	10.9615	6.36556	-21.9402	1.5987	-8.1734
178	-24.0053	-158.811	4.15795	6.73324	-6.50842	11.285	5.76053	-23.2593	-0.681486	-7.14435
179	-12.1608	-157.256	1.56347	5.58381	-6.516	11.439	4.71132	-24.7133	-3.17057	-6.86571
180	-3.81758	-156.371	0.919243	4.98	-6.36836	11.5892	4.27731	-25.7532	-5.67772	-6.10584
181	2.14708	-157.097	-1.92436	3.15716	-6.92825	11.6196	2.97621	-27.3574	-8.47348	-5.49096
182	1.98904	-153.824	-1.77831	2.62257	-6.59133	11.9839	2.95334	-27.652	-10.7236	-4.83263
183	2.7212	-151.379	-1.31634	1.86734	-6.71795	12.0499	2.66215	-28.4446	-13.5498	-3.66464
184	6.57992	-149.355	-0.738816	0.934564	-6.72595	12.4497	2.33265	-28.9271	-16.0119	-2.3426
185	4.86129	-150.108	0.985884	0.538708	-6.5945	12.7668	2.67335	-29.0595	-18.5942	-1.4364
186	2.59273	-159.092	0.242938	-1.22779	-7.71819	12.6519	1.68729	-30.8974	-22.3856	-0.393499
187	-0.490963	-159.807	1.13116	-1.98434	-8.10194	12.7164	1.61835	-31.4186	-25.4087	0.298608
188	-0.917247	-150.986	1.86359	-2.4787	-8.09565	12.9368	1.64928	-31.1377	-27.4927	0.649503
189	-3.03438	-146.339	1.60894	-3.53809	-8.71449	12.9043	1.23156	-31.6736	-30.0776	1.00517
190	-4.76688	-146.8	1.13877	-4.55736	-9.33139	13.143	0.952504	-32.3362	-32.6103	1.11884
191	-3.53277	-142.865	-0.141039	-5.66753	-9.9524	13.2826	0.499746	-32.9121	-34.7725	0.92003
192	-1.43803	-142.576	-1.88385	-7.06283	-10.929	13.2493	-0.0268382	-34.0329	-37.295	0.663578
193	-1.29411	-150.089	-2.27107	-8.14762	-11.7745	13.4341	0.140693	-35.2043	-40.0692	0.585233
194	-4.9037	-150.958	-1.3824	-8.74194	-11.9949	13.6367	0.892491	-35.2238	-41.6381	0.583256
195	-19.922	-148.167	-2.41241	-9.91305	-12.8022	13.8626	-0.35811	-36.6202	-44.017	1.07197
196	-41.908	-117.606	-8.72605	-11.6758	-14.1265	13.6057	-7.60326	-39.6166	-47.1651	2.96846
197	-57.8957	-69.7877	-11.4959	-11.5602	-13.9206	14.0557	-13.1389	-39.911	-48.5177	5.39533
198	-61.0823	-15.271	-18.1619	-12.4373	-14.3709	14.1513	-20.3119	-41.7254	-50.1916	7.39603
199	-52.3937	21.9542	-23.0846	-12.9504	-14.6098	14.127	-25.0496	-43.3509	-51.032	8.73266
200	-48.0428	48.2501	-26.8117	-13.4291	-14.9168	14.1473	-26.717	-44.696	-51.6369	7.85091
201	-39.8413	64.5885	-28.9318	-14.0946	-15.1506	13.7406	-24.6648	-44.5879	-50.5678	4.92669
202	-36.2438	76.258	-30.712	-15.0238	-15.6722	12.9447	-20.9156	-44.4632	-49.1195	0.395841
203	-48.2723	79.7113	-29.2692	-15.1128	-15.9211	12.2493	-14.6925	-43.578	-47.1556	-4.9368
204	-72.8812	107.204	-29.6079	-14.2937	-15.3234	11.5567	-12.4236	-41.9756	-43.6897	-9.18647
205	-85.1186	133.21	-35.543	-16.012	-16.7316	10.0707	-14.755	-42.8533	-43.0112	-11.3427
206	-92.1324	182.715	-36.7209	-15.3202	-15.8741	9.10487	-15.8907	-39.831	-39.2101	-11.8398
207	-88.11	231.111	-36.2561	-13.7726	-14.3532	7.81845	-17.7763	-36.2484	-34.6558	-10.355
208	-79.6155	263.14	-34.6812	-12.5439	-12.9731	6.41379	-18.7194	-32.5754	-30.3526	-8.28575
209	-62.3052	279.8	-33.5434	-11.9525	-11.7615	4.76768	-18.8886	-28.9015	-26.121	-6.61203
210	-37.3478	280.452	-32.0529	-11.325	-10.2275	3.33379	-18.052	-24.9669	-21.62	-5.46373
211	-12.2338	270.042	-29.3924	-9.95667	-8.05305	1.94608	-15.9404	-20.0414	-16.5698	-5.09721
212	13.8425	252.073	-31.1648	-10.3625	-6.93893	0.295655	-15.083	-16.4412	-12.4999	-5.78861
213	39.0095	235.206	-35.3218	-11.8535	-6.72145	-1.26882	-15.0104	-13.9904	-9.7069	-6.9454
214	56.9572	227.35	-35.8148	-11.7066	-5.58098	-2.22079	-13.5286	-10.2467	-6.44598	-7.96695
215	62.4241	221.923	-35.0743	-11.1144	-4.57408	-2.47626	-11.7397	-7.19959	-4.38283	-9.06846
216	52.4133	228.791	-25.3343	-6.26737	-0.520697	-0.912931	-5.80926	-0.500419	-0.0794427	-10.2341
217	46.6033	215.66	-27.332	-7.18238	-1.17705	-0.754951	-5.73902	-0.908818	-1.18882	-11.2304
218	42.7063	209.932	-28.2417	-7.36542	-0.611557	-0.409938	-5.14971	0.250591	-0.0982453	-12.2033
219	38.3089	195.595	-31.3788	-8.48824	-0.932021	-0.411951	-5.64679	-0.241266	-0.405478	-13.2981
220	34.3903	173.063	-36.9699	-10.4985	-1.89542	-0.813213	-7.00315	-1.69422	-1.42262	-14.8926
221	25.6464	155.159	-38.2157	-10.2465	-0.955558	-0.39648	-5.94449	-0.552126	-0.410942	-16.9237
222	20.7121	133.13	-42.5747	-11.4509	-1.67778	-0.705147	-6.91499	-1.59673	-1.15211	-18.5047
223	17.1977	117.771	-46.2659	-12.2802	-2.57827	-1.41647	-7.98918	-2.67753	-2.05189	-19.8328
224	12.0351	115.984	-43.962	-10.2692	-0.979041	-0.436326	-6.43241	-0.859975	-0.330124	-20.9531
225	6.80513	117.794	-43.9442	-9.71459	-1.1579	-0.544556	-6.46979	-1.10617	-0.647392	-21.5204
226	4.94061	129.783	-42.5056	-8.86858	-1.13059	-0.600526	-6.31004	-1.06929	-0.627392	-21.3633
227	0.247145	145.852	-40.5671	-8.15742	-1.4947	-0.761425	-6.04342	-1.36933	-1.08156	-20.9475
228	0.725693	172.21	-36.2794	-6.66953	-0.771493	-0.485075	-4.91932	-0.451437	-0.442343	-19.9141
229	-0.602787	189.138	-33.813	-6.22126	-1.0865	-0.683598	-4.65457	-0.730416	-0.843432	-18.8357
230	-4.19467	205.426	-29.1275	-5.02831	-0.546861	-0.383336	-3.47902	-0.0144509	-0.42779	-17.3532
231	-7.80987	215.501	-25.0458	-4.14697	-0.234714	-0.211356	-2.562	0.475295	-0.196089	-15.8011
232	-11.537	217.491	-23.0138	-4.19594	-0.860087	-0.620625	-2.64176	-0.0477546	-0.792745	-14.3807
233	-15.0502	214.736	-21.4772	-4.35345	-1.64139	-1.12927	-3.00349	-0.766725	-1.49172	-13.0407
234	-11.9835	216.345	-16.2584	-2.75267	-0.152844	-0.179602	-1.7012	0.6776	-0.169473	-11.2731
235	-9.23699	214.822	-13.7209	-2.5586	-0.325608	-0.36106	-1.66657	0.484147	-0.421554	-9.42049
236	-4.51754	216.543	-8.30608	-1.11979	0.869584	0.283882	-0.501997	1.52013	0.280804	-7.02434
237	2.29842	213.237	-8.09579	-1.89267	-0.451247	-0.694315	-1.70548	0.0694115	-0.902288	-4.92963
238	7.82161	220.976	-4.72568	-0.913989	0.450496	-0.360933	-1.35601	0.591052	-0.462329	-3.04193
239	11.2158	219.23	-4.1304	-1.41584	-0.510955	-1.25632	-2.44564	-0.529519	-1.37982	-1.00849
240	13.6767	220.33	-0.464345	-0.547104	0.0669046	-1.12038	-2.09738	-0.190765	-1.24617	1.16374
241	14.7317	220.598	2.67894	0.465611	0.858856	-0.799395	-1.77056	0.269185	-0.892288	2.69016
242	16.9034	220.858	6.15274	1.82894	2.17003	-0.0948288	-1.22105	1.14117	-0.196541	4.01956
243	20.7186	218.511	9.83365	3.36401	3.5659	0.66751	-0.530164	2.033	0.500668	5.33055
244	25.8848	206.025	7.57641	2.04251	1.48963	-1.33802	-2.83913	-0.228755	-1.24377	6.65934
245	26.8983	200.559	11.2397	3.71775	2.85828	-0.693243	-2.38529	0.468298	-0.663843	7.91208
246	24.2474	194.12	14.2029	5.36218	3.96767	-0.238703	-2.15083	0.910902	-0.267204	8.63844
247	18.5227	183.204	15.0706	6.08571	3.61015	-1.09431	-2.78117	0.160826	-0.943065	9.03325
248	15.9007	177.677	17.3346	7.22327	4.36953	-0.643953	-2.47877	0.524272	-0.590546	9.56849
249	10.8883	167.496	16.8751	7.10603	3.45359	-1.62401	-3.04938	-0.455654	-1.3341	9.47422
250	0.0620032	163.841	21.1412	9.67258	5.52656	-0.0140751	-0.685534	1.32295	-0.156592	8.45427
251	-3.7742	157.401	19.9735	9.47133	4.79065	-0.524267	-0.738474	0.780773	-0.580877	7.51796
252	-8.44643	155.313	17.9199	8.97906	3.74873	-1.51302	-0.82825	-0.0824211	-1.30805	6.06216
253	-15.0559	166.875	17.2685	9.80183	5.11599	-0.0518166	0.61058	1.10777	-0.365991	3.4236
254	-31.9419	190.383	14.6872	8.5219	5.68757	-0.936892	1.21097	0.973854	-0.728486	1.33222
255	-30.2447	222.406	10.6829	5.39704	6.77616	-0.344403	1.82075	1.80588	-0.155066	0.539328
256	-24.3287	265.148	1.84921	-0.544024	5.11634	-1.59184	0.745227	1.0094	-0.807614	-0.287817
257	-11.525	307.908	-5.72883	-6.13986	3.38049	-1.33535	0.341162	1.25515	-0.586764	-0.770761
258	-14.0501	337.016	-10.7842	-9.29472	1.38169	-1.98784	-0.628553	0.743403	-0.947307	-1.41906
259	-11.5418	361.425	-11.2872	-8.36362	2.04893	-0.067082	0.48414	2.4755	0.320547	-3.26541
260	-25.764	374.306	-11.2455	-6.24664	1.41101	0.0101828	0.383429	2.50605	0.145379	-5.57323
261	-41.0998	373.604	-11.7166	-3.47344	-0.315537	-0.800286	0.0802924	1.77356	-0.532955	-8.99394
262	-68.8387	382.69	-8.98392	1.31736	1.14548	0.162152	1.19258	2.59106	-0.073955	-13.0638
263	-76.4019	390.49	-8.29025	3.33808	1.71454	-0.232766	1.57491	2.41523	-0.286082	-15.071
264	-76.9416	401.357	-7.9647	3.6777	2.2959	-0.426393	2.03351	2.36791	-0.369919	-15.5784
265	-61.8431	415.913	-10.6907	0.532634	1.18722	-1.01155	1.8108	1.83937	-0.767143	-14.527
266	-55.1533	417.444	-9.75697	-1.93049	0.31163	-1.44194	1.94658	1.51631	-0.926163	-11.6045
267	-39.1783	412.809	-7.88575	-3.61332	0.392821	-1.06489	2.22402	1.74691	-0.753548	-8.18961
268	-29.0424	397.958	-3.46146	-3.40045	1.53805	0.126348	3.1816	2.8225	0.0729139	-4.97912
269	-21.683	366.502	-0.501455	-3.63577	0.907506	-0.572538	2.99226	2.46453	-0.373702	-1.85214
270	-12.6702	333.536	1.34321	-3.22364	0.961562	-0.238301	2.61634	2.64322	-0.224638	-0.0201272
271	-5.39277	300.036	2.59559	-2.44388	0.927224	-0.300522	2.14529	2.62133	-0.304798	1.07073
272	1.76228	271.242	3.85603	-1.1163	1.8494	0.541619	1.88704	3.1233	0.165643	1.58925
273	9.18668	244.733	-0.865153	-2.10653	0.418145	-0.677859	-0.618353	1.44755	-0.756665	0.82429
274	13.9235	230	-3.31249	-1.73628	0.777661	-0.328269	-1.64723	1.19286	-0.4827	-0.407294
275	15.9189	218.451	-9.89115	-3.41003	-0.763186	-1.5574	-4.62701	-0.940051	-1.40148	-1.76614
276	15.2988	216.176	-11.9974	-3.19107	-0.0657378	-0.846294	-5.54712	-1.14583	-0.866051	-2.75946
277	12.3639	213.303	-15.586	-3.82924	-0.40337	-1.14647	-7.14274	-2.12556	-1.12732	-3.74884
278	6.88078	208.324	-18.6331	-4.20884	-0.775909	-1.46179	-8.03533	-2.69831	-1.14893	-5.30656
279	-2.72024	202.445	-20.4224	-4.02494	-0.653127	-1.42767	-7.99151	-2.60471	-1.12763	-7.1386
280	-9.87062	194.851	-19.4571	-2.77162	0.638677	-0.234086	-6.92455	-1.32927	-0.281113	-8.33048
281	-19.4945	170.959	-22.084	-2.3349	0.733324	-0.0962358	-7.59031	-1.13088	-0.162806	-10.7031
282	-24.9077	156.46	-26.833	-3.21813	-0.50193	-1.20753	-8.85343	-2.00924	-0.998564	-13.2437
283	-28.0013	139.025	-28.735	-2.70987	-0.086945	-0.712666	-8.91014	-1.48223	-0.608636	-15.5185
284	-27.8265	121.985	-33.0599	-3.832	-1.37952	-1.79322	-10.292	-2.5485	-1.38972	-17.2196
285	-23.4122	114.125	-33.2498	-3.13494	-0.395277	-0.898363	-9.62356	-1.61508	-0.811566	-18.3881
286	-12.8085	116.225	-32.5316	-2.60812	0.635241	0.151931	-8.1698	-0.382552	0.0100351	-18.7868
287	-0.677722	120.52	-34.8999	-4.23216	-0.678075	-0.979488	-8.20985	-1.07328	-0.87457	-18.4389
288	10.3801	141.371	-32.0431	-4.39463	-0.48589	-0.832537	-6.22189	-0.311327	-0.789667	-16.6431
289	17.4106	156.483	-31.6479	-5.32224	-1.39379	-1.6583	-6.00405	-0.834942	-1.48523	-15.1913
290	18.9318	185.869	-26.3142	-3.71393	0.341914	-0.118709	-3.34626	1.0035	-0.234252	-14.3527
291	12.1548	202.846	-25.7601	-4.51224	-1.06674	-1.61135	-3.43119	-0.254311	-1.45317	-13.8051
292	6.18927	218.445	-19.7644	-2.59781	0.595113	-0.246191	-1.40921	1.25718	-0.265645	-12.826
293	3.29929	222.628	-20.2834	-3.88418	-0.918181	-1.53235	-2.79708	-0.505186	-1.36257	-11.5431
294	-0.148073	227.876	-17.0035	-3.01209	-0.149692	-1.00566	-2.25723	-0.107698	-0.881258	-10.4496
295	-0.403552	228.216	-13.4698	-1.58368	1.49054	0.499417	-1.49224	1.1941	0.44615	-9.56751
296	-0.874168	216.136	-16.2385	-3.28507	-0.669862	-1.46396	-3.90368	-1.31843	-1.27819	-8.54391
297	6.77969	213.835	-14.6091	-2.99178	-0.303592	-1.1729	-4.20476	-1.20865	-1.05049	-6.95817
298	15.7904	214.387	-13.1994	-2.41602	0.191807	-0.844086	-4.21058	-0.881113	-0.737455	-5.86728
299	24.5995	216.301	-10.5145	-1.19532	1.58281	0.447032	-3.4964	0.4683	0.472233	-4.84289
300	29.1596	210.077	-12.8793	-2.79812	-0.446081	-1.40858	-5.5877	-1.56058	-1.38937	-3.52999
301	32.9675	215.941	-9.45114	-1.69898	0.584892	-0.659602	-4.86263	-0.378328	-0.678398	-2.06398
302	36.8778	225.164	-7.23505	-1.28662	1.13461	-0.182228	-4.26426	0.448991	-0.19822	-0.958858
303	34.0189	232.629	-6.28878	-1.04872	1.45465	0.128755	-3.72814	1.09848	0.122066	-0.929758
304	25.9502	235.854	-7.5002	-1.99542	0.235908	-1.06023	-4.36401	0.121617	-1.12832	-0.983537
305	19.5322	246.328	-4.78718	-0.940989	1.25212	-0.224592	-2.84985	1.47921	-0.22788	-1.35699
306	16.9945	259.01	-3.88753	-0.459624	1.81721	0.220738	-1.68943	2.35566	0.302567	-2.35156
307	13.3945	261.102	-6.23622	-1.33107	0.972959	-0.465811	-1.66791	1.6632	-0.458968	-3.75491
308	9.08961	256.296	-8.98865	-2.34901	0.0459749	-1.21204	-1.90429	0.877188	-1.30073	-5.1017
309	23.6019	266.268	0.407455	0.504679	2.99726	1.1306	1.36495	4.24555	1.46849	-2.709
310	28.4825	261.8	-0.126828	-0.145716	2.41516	0.708373	1.19837	3.63607	0.939197	-2.41411
311	33.5681	253.465	-5.45547	-3.32792	-0.879083	-2.04685	-1.35549	0.0685503	-2.38463	-2.04586
312	29.0611	250.364	-5.52848	-2.7419	-0.216235	-1.57796	-0.262921	0.813769	-1.74852	-3.38368
313	22.182	248.74	-6.83006	-2.37441	0.0846666	-1.29484	0.551913	1.03245	-1.50016	-5.51906
314	34.155	240.866	0.712234	-1.55974	0.832652	-0.746288	2.04147	1.8618	-0.734392	-1.21945
315	13.2223	229.16	-1.08401	-0.689624	1.68735	-0.0705042	3.85616	2.87511	0.180356	-4.9322
316	11.499	217.411	-4.01846	-2.4007	-0.278621	-1.79259	3.04463	0.733198	-2.0474	-5.3977
317	13.8331	217.67	-0.708841	-1.02459	1.25645	-0.435503	5.21016	2.46228	-0.228112	-5.87566
318	28.4539	217.668	2.61454	-1.78634	0.285159	-1.39079	5.09182	1.42367	-1.4429	-2.84637
319	28.364	220.917	2.81812	-1.98623	0.0876046	-1.61305	5.71708	1.70707	-1.70284	-3.48894
320	24.8436	223.989	7.9942	-0.318219	1.70623	-0.230928	7.417	3.8589	0.245465	-2.35641
321	-2.52228	226.672	0.467936	-1.45496	0.444352	-1.29485	5.41054	2.99706	-1.1584	-6.25469
322	0.902621	251.691	4.26606	-0.851637	1.18141	-0.644018	1.94942	4.00331	-0.643787	-0.433964
323	-10.9166	267.176	-2.62184	-1.42398	0.595382	-1.25186	-2.95503	3.42952	-1.80011	-0.345526
324	-9.74735	293.035	-3.88598	-0.063381	2.12578	0.097628	-5.66131	4.57264	-0.24764	0.830833
325	-2.14764	302.08	-10.302	-1.21541	1.11245	-0.472478	-8.86838	2.82658	-1.20211	0.279764
326	-0.227176	306.879	-12.1593	-1.31808	1.10817	-0.437524	-9.58726	1.39266	-1.25593	-0.0810022
327	20.6588	305.281	-8.75944	-1.79369	0.764309	-0.711222	-8.21411	0.356092	-1.55919	2.1032
328	8.52091	300.505	-3.28997	-0.824608	1.35129	-0.373012	-3.84516	0.507635	-0.7568	1.18711
329	-7.38775	284.287	0.160552	-0.427634	1.19705	-0.552377	0.364707	0.385392	-0.565905	-1.02649
330	-36.1177	290.207	3.13539	0.710205	1.65113	-0.330055	2.67294	0.756971	-0.210902	-3.07148
331	-48.3635	298.635	-1.18008	-0.998283	-0.663963	-2.36917	0.496785	-1.71943	-3.16732	-4.1084
332	-61.9805	323.344	4.47953	2.12533	1.96014	-0.587828	2.42846	1.30054	-0.687204	-4.06623
333	-68.5042	346.188	-2.39425	0.338986	0.216503	-1.87721	-0.99115	-0.436672	-2.35489	-5.15359
334	-77.4381	364.839	-2.51609	1.60828	1.3259	-1.021	-1.1917	0.473493	-1.3671	-6.05293
335	-65.3819	370.786	0.433301	2.60191	2.46881	-0.205168	-1.55495	1.44141	-0.225422	-3.50908
336	-51.3365	358.815	-0.101701	1.16413	1.25345	-1.27907	-3.29215	-0.195314	-1.60551	-0.576347
337	-37.7203	340.129	2.34012	2.91004	3.15286	0.0976453	-1.87648	1.62825	0.369188	-0.540789
338	-26.4775	307.26	-5.37112	-0.000339182	0.310165	-2.12866	-4.90976	-1.90626	-2.7775	-1.5514
339	-13.6512	285.506	-4.6046	1.25757	1.96315	-0.750063	-3.2878	0.00749738	-0.716516	-2.88568
340	-1.49156	262.621	-5.74075	1.0708	2.27625	-0.264961	-2.93783	0.647935	0.100127	-3.69129
341	5.07387	247.358	-9.45205	0.205633	1.74807	-0.250169	-3.31224	0.52009	0.0396247	-5.56351
342	6.80343	238.421	-17.9347	-2.58949	-0.649679	-1.63294	-5.66335	-1.54998	-1.78993	-8.20273
343	8.03304	237.503	-21.5532	-3.82743	-1.61051	-1.99803	-6.2649	-1.97153	-2.24691	-9.78982
344	7.75521	242.516	-17.9329	-2.54521	0.19584	-0.0776822	-3.88318	0.633166	0.199359	-9.67967
345	6.59976	235.228	-21.4129	-4.99949	-1.85322	-1.45143	-5.19625	-1.16347	-1.70582	-9.42454
346	4.5625	230.393	-23.0735	-6.1399	-2.4761	-1.85316	-5.36415	-1.6551	-2.23279	-9.6875
347	4.81364	228.03	-22.5067	-6.16359	-1.72417	-1.20959	-4.30208	-0.836682	-1.44848	-10.0247
348	5.96763	218.446	-22.4455	-6.93484	-1.82855	-1.3907	-3.91204	-1.03031	-1.77223	-9.60211
349	7.87723	211.453	-18.2308	-5.31173	0.518881	0.372046	-1.55188	1.33547	0.557991	-9.29321
350	10.6469	202.523	-19.9482	-5.72968	0.556787	0.179162	-1.81103	1.15119	0.36518	-10.006
351	16.4014	193.493	-23.2751	-6.78736	-0.0606975	-0.480058	-3.14794	0.154338	-0.402425	-10.4476
352	19.7121	185.974	-22.3122	-6.28603	0.692195	-0.0598796	-3.03708	0.603	0.184603	-9.84664
353	18.3936	177.114	-23.8611	-6.92541	-0.116256	-0.968901	-4.38976	-0.612755	-0.927118	-9.3314
354	18.263	175.516	-21.4739	-5.39851	1.1992	0.0191941	-3.81021	0.465554	0.292919	-8.98647
355	18.9898	176.455	-23.9362	-6.38713	-0.208521	-1.35019	-5.53624	-1.25824	-1.3324	-8.78266
356	16.6818	186.299	-18.063	-3.4611	2.20633	0.392605	-2.91578	1.14527	0.706384	-8.69213
357	8.93303	191.262	-20.8699	-4.65185	0.477038	-1.11872	-4.30525	-0.733622	-1.06141	-9.1053
358	0.646482	200.568	-19.1475	-3.64152	1.02299	-0.691638	-3.17444	-0.0727203	-0.634661	-9.76863
359	1.15795	211.358	-18.1943	-3.3894	1.10975	-0.58391	-2.54442	0.23982	-0.528814	-9.82257
360	-3.96953	216.675	-20.6516	-4.91817	-0.587537	-1.87733	-3.51527	-1.20626	-1.93954	-9.9563
361	-5.50418	219.876	-14.4298	-2.93845	1.13608	-0.254321	-1.54144	0.722548	-0.192235	-8.28362
362	1.83361	217.181	-16.473	-5.83248	-2.17112	-2.71868	-4.55514	-2.38739	-2.9421	-5.1226
363	-1.38511	224.271	-7.58433	-2.25184	1.08826	0.0796835	-0.926432	1.07302	0.106621	-4.02039
364	9.42922	229.41	-6.63598	-2.71816	0.86788	0.148189	-1.19102	0.975463	0.23596	-2.59119
365	-9.74069	218.137	-9.20637	-3.34837	-0.698135	-1.25912	-1.99768	-0.479816	-1.36468	-3.84556
366	3.25302	216.706	-7.12465	-4.07475	-1.32507	-1.50044	-2.53831	-0.841896	-1.58365	-0.820244
367	-1.72335	216.903	-9.01381	-4.57324	-2.2366	-2.34269	-3.25001	-1.69943	-2.4408	-1.32436
368	-3.90061	221.018	-6.88391	-3.56274	-1.2439	-1.52946	-2.01614	-0.67384	-1.59658	-1.42295
369	-15.124	218.014	-4.14161	-1.53224	0.549926	-0.183616	-0.308262	0.931015	-0.247196	-2.52621
370	-3.33186	216.451	-5.32125	-3.32436	-1.32907	-1.87408	-2.46376	-1.01118	-1.88893	-0.169434
371	-10.2216	220.332	-0.23162	-0.555057	1.33015	0.0625163	0.0131713	1.21165	0.0612725	-0.535829
372	4.9677	220.868	-3.04663	-3.60641	-1.60485	-2.66414	-3.02232	-1.77172	-2.54303	2.31002
373	-18.6672	217.889	-0.916894	-0.956418	0.807865	-0.999278	-0.675925	0.191437	-0.946868	-0.418793
374	1.26032	217.547	-0.377514	-1.08839	1.10675	-0.782171	-0.764269	0.438351	-0.772737	0.779868
375	2.50042	222.484	-1.43957	-1.27443	0.824474	-1.18773	-1.3611	0.00116134	-1.12775	0.645154
376	21.2426	221.041	2.46921	-1.26119	0.855935	-1.41398	-1.92816	-0.268576	-1.35145	4.83869
377	27.3566	217.204	7.89513	0.450316	2.535	-0.0208802	-0.677849	1.10871	-0.0964169	7.03351
378	31.6221	208.784	4.8859	-1.16479	0.672364	-1.61403	-2.27371	-0.499098	-1.50364	7.2699
379	27.0335	204.23	1.84684	-1.68729	-0.216201	-2.69181	-3.25242	-1.55518	-2.46624	5.78248
380	26.0692	206.806	10.1105	2.74632	4.39835	1.49895	0.856098	2.50341	1.24271	5.48583
381	23.4406	203.4	7.75834	0.808493	1.50048	-1.27324	-1.44112	-0.145419	-1.18834	6.88561
382	20.5458	203.964	6.34838	1.37325	1.62809	-1.16804	-0.761459	0.250422	-1.11483	4.70223
383	12.6299	200.827	1.751	0.384316	-0.277515	-2.84167	-1.99165	-1.17873	-2.56669	2.36662
384	14.2423	200.807	7.16682	2.68818	1.2322	-1.57291	-0.55544	0.119262	-1.50863	3.53404
385	24.4919	198.079	11.7543	4.46054	2.33449	-0.318047	0.128441	1.06247	-0.471993	5.40778
386	20.0499	187.69	10.002	4.01277	0.564555	-2.03862	-1.00363	-0.388208	-1.91582	5.03963
387	22.6265	181.945	12.727	6.2374	2.36589	-0.152711	0.074922	1.10755	-0.439154	4.53351
388	16.4221	179.496	14.3044	8.76301	4.20886	1.16054	1.13755	2.24965	0.585863	2.69245
389	24.2277	178.724	18.4953	11.2011	6.67385	3.25372	2.75592	4.0287	2.26927	3.06348
390	20.5686	179.845	15.1933	9.24032	4.77891	0.8996	1.39979	2.09544	0.380328	2.90096
391	16.5545	187.303	11.4253	6.16766	3.10491	-0.873957	0.212025	0.611228	-1.10018	2.9447
392	2.58004	220.481	11.2562	3.33291	6.1374	1.00483	3.06949	2.9565	0.85733	2.57431
393	10.0613	271.466	4.11363	-2.8385	5.45913	0.0921799	1.51745	2.09179	0.362968	3.84123
394	17.8507	309.23	-7.26859	-11.5164	1.38382	-2.71658	-1.22685	-0.0933883	-1.6056	4.77245
395	18.5629	337.73	-9.99153	-13.64	1.36585	-0.838092	-0.715663	1.37883	-0.173845	4.59125
396	20.0666	345.591	-11.1525	-14.4395	0.139764	-1.00109	-1.36856	1.24237	-0.272893	5.16925
397	17.8513	331.841	-10.2845	-11.2523	-0.635356	-1.54884	-2.9143	0.464098	-0.874635	4.46288
398	1.52897	310.313	-13.3308	-8.55827	-2.99834	-3.71332	-4.73205	-1.62616	-2.68346	0.39788
399	-20.463	303.531	-3.56876	0.721424	0.498719	-0.0870152	-1.63881	1.117	-0.292807	-3.23201
400	-52.6461	296.259	-3.01943	3.44319	0.423023	-1.21076	-0.547707	0.568532	-1.08607	-7.68147
401	-59.2472	328.583	-0.530293	5.77425	2.63144	-0.222217	0.75096	1.31591	-0.286167	-9.4318
402	-66.444	362.744	-6.13667	2.78387	1.08726	-2.0506	-0.0307027	-0.0533717	-1.66811	-11.0502
403	-61.8506	395.16	-0.27201	3.7505	4.93675	2.36645	4.00179	4.06488	1.78874	-10.0203
404	-54.2948	409.876	-6.7075	-2.49327	0.0021286	-2.29888	0.405076	0.0757693	-1.76652	-6.94577
405	-51.6752	403.92	-9.63617	-5.55637	-2.0983	-3.60198	-0.891212	-1.06455	-2.89512	-5.11582
406	-34.2898	387.396	0.667621	-2.20452	2.00502	0.51604	2.58586	2.82666	0.323328	-1.38798
407	-37.7473	351.582	-3.10154	-3.35433	-0.193411	-1.61778	0.44351	0.874558	-1.41763	-1.50898
408	-28.3074	312.537	-1.82488	-2.28437	0.773218	-0.489361	0.490188	1.60116	-0.545091	-0.836727
409	-24.7775	278.628	-11.8629	-6.05517	-3.79726	-4.47798	-4.36218	-2.82501	-3.8909	-1.66277
410	-3.12033	268.426	-7.98404	-3.84918	-0.87457	-1.56264	-2.93034	-0.742798	-1.53012	-0.663685
411	4.34378	254.106	-6.10782	-0.926302	2.63599	1.98834	-1.22075	1.74206	1.31762	-2.38893
412	14.3774	247.471	-16.2245	-5.12548	-1.4536	-2.26347	-7.02721	-3.26613	-2.1211	-2.19249
413	19.2171	259.785	-16.8719	-4.51058	-0.0451232	-0.495132	-6.44629	-2.18384	-0.677944	-3.27057
414	10.2683	252.446	-18.2131	-5.3405	-0.661269	-1.21259	-6.75604	-2.87612	-1.15739	-3.49191
415	5.62767	245.737	-12.6485	-2.52037	2.19023	1.23975	-4.60944	-0.525566	0.839906	-3.30192
416	-12.007	214.634	-24.0299	-7.47452	-3.49564	-3.95679	-9.5528	-5.44337	-3.36532	-5.16036
417	-27.3328	197.906	-20.0096	-4.7503	-1.37901	-2.25854	-7.44039	-3.29141	-1.92324	-6.29879
418	-32.6994	189.187	-11.5464	-0.716195	2.71005	1.76	-3.28571	1.20043	1.45389	-6.24307
419	-31.4164	174.8	-16.0108	-2.14624	0.48692	-0.744245	-5.6437	-0.720463	-0.661659	-7.19645
420	-31.3381	162.058	-16.5495	-2.20347	0.447731	-0.228199	-5.25918	0.0353803	-0.268963	-8.21673
421	-0.122552	246.199	-7.79985	-3.87912	-1.14987	-2.0719	-0.572997	0.537511	-1.85834	-3.32715
422	-0.552049	245.599	-8.33446	-3.93642	-1.35482	-2.2915	-0.89773	0.283046	-2.03184	-3.50305
