# Supplementary material for: Optimal Control Based Stiffness Identification of an Ankle-Foot Orthosis Using a Predictive Walking Model
Source: Front Comput Neurosci. 2017 Apr 13;11:23. doi: 10.3389/fncom.2017.00023 (PMC5390028; doi:10.3389/fncom.2017.00023)
Supplement: Supplementary file 1 [file DataSheet1.ZIP › PathWalker/InvKinDyn/results/barefeet_3053176.csv]

0	-0.813856	0.628497	0.040856	-0.409432	1.06233	-0.35782	-0.401852	0.693137	-0.239037	0.223859
0.00833333	-0.808433	0.628546	0.0429877	-0.437612	1.06157	-0.366243	-0.395517	0.694906	-0.246422	0.212659
0.0166667	-0.803064	0.628684	0.0461339	-0.466442	1.06045	-0.372861	-0.389907	0.69571	-0.252562	0.200451
0.025	-0.79773	0.628903	0.0497027	-0.4951	1.05883	-0.377681	-0.384375	0.6956	-0.257692	0.187882
0.0333333	-0.792452	0.62919	0.0537962	-0.523636	1.05655	-0.380497	-0.37921	0.694833	-0.261611	0.174902
0.0416667	-0.787234	0.629511	0.0583785	-0.551895	1.05323	-0.381797	-0.374613	0.693877	-0.264331	0.161573
0.05	-0.782082	0.629853	0.0633708	-0.579703	1.04931	-0.381971	-0.370643	0.692971	-0.26624	0.148103
0.0583333	-0.776974	0.630178	0.0684289	-0.606583	1.0449	-0.381342	-0.367019	0.692401	-0.267818	0.134845
0.0666667	-0.771917	0.630452	0.0735486	-0.632603	1.04038	-0.379973	-0.363883	0.692447	-0.269166	0.12184
0.075	-0.766905	0.630663	0.0782224	-0.657173	1.03572	-0.378356	-0.360626	0.693048	-0.27029	0.109715
0.0833333	-0.761899	0.630806	0.081663	-0.679429	1.0314	-0.376465	-0.356222	0.694062	-0.271228	0.0993073
0.0916667	-0.75689	0.630872	0.0837367	-0.699108	1.02709	-0.374153	-0.350521	0.695522	-0.272124	0.0907973
0.1	-0.751871	0.630855	0.0843208	-0.715865	1.02246	-0.371295	-0.343345	0.697393	-0.272867	0.0843189
0.108333	-0.746833	0.630759	0.0833023	-0.72926	1.01657	-0.367585	-0.334492	0.699574	-0.27334	0.0799612
0.116667	-0.741771	0.630585	0.0804844	-0.738897	1.00942	-0.363207	-0.323651	0.701918	-0.274021	0.0779325
0.125	-0.736678	0.630324	0.075956	-0.74472	1.00094	-0.358211	-0.310863	0.704378	-0.275278	0.0781092
0.133333	-0.731563	0.629958	0.0702054	-0.747124	0.990885	-0.35261	-0.29672	0.707056	-0.27739	0.0799176
0.141667	-0.726444	0.629477	0.0635804	-0.746388	0.979058	-0.346382	-0.281657	0.709987	-0.280509	0.0829911
0.15	-0.721328	0.628873	0.0561738	-0.742604	0.965562	-0.339206	-0.265784	0.713193	-0.284552	0.0872365
0.158333	-0.716215	0.628134	0.0481376	-0.736003	0.950667	-0.330427	-0.249296	0.716773	-0.289404	0.0924739
0.166667	-0.71111	0.62725	0.0396119	-0.726796	0.934598	-0.319564	-0.232421	0.720864	-0.294576	0.0986299
0.175	-0.706019	0.62622	0.0305716	-0.715023	0.917653	-0.306259	-0.215211	0.725553	-0.299786	0.1059
0.183333	-0.700939	0.625047	0.0207839	-0.700513	0.900238	-0.290111	-0.197442	0.730841	-0.305224	0.114606
0.191667	-0.695849	0.623721	0.0101479	-0.683201	0.882754	-0.271285	-0.178998	0.736781	-0.310763	0.12478
0.2	-0.69072	0.62223	-0.00115319	-0.663235	0.865495	-0.250643	-0.160051	0.743401	-0.316424	0.136135
0.208333	-0.685533	0.620565	-0.0128954	-0.640656	0.848484	-0.229361	-0.140846	0.75071	-0.322537	0.148411
0.216667	-0.680298	0.618725	-0.0246199	-0.615729	0.831613	-0.2087	-0.121947	0.758828	-0.329126	0.16109
0.225	-0.67509	0.616727	-0.0351212	-0.59056	0.816165	-0.192155	-0.10496	0.768058	-0.335987	0.172965
0.233333	-0.669999	0.614605	-0.0435805	-0.568152	0.805094	-0.182115	-0.0910775	0.778573	-0.342871	0.183407
0.241667	-0.665139	0.612455	-0.0494632	-0.551361	0.800687	-0.177956	-0.081122	0.790246	-0.349169	0.192264
0.25	-0.660569	0.610379	-0.0529967	-0.541674	0.804381	-0.178545	-0.0748396	0.802716	-0.354525	0.200037
0.258333	-0.656314	0.608472	-0.0543892	-0.53954	0.81607	-0.182272	-0.0719171	0.81567	-0.358405	0.206983
0.266667	-0.652315	0.606787	-0.0542027	-0.543745	0.834188	-0.187668	-0.0714126	0.828714	-0.359829	0.213443
0.275	-0.648469	0.605367	-0.0531256	-0.551587	0.855383	-0.193327	-0.0721179	0.841359	-0.358051	0.21971
0.283333	-0.644624	0.604226	-0.0519882	-0.559207	0.875406	-0.197981	-0.0726184	0.853241	-0.353055	0.226029
0.291667	-0.640687	0.603382	-0.0505517	-0.564129	0.890723	-0.202647	-0.0730022	0.864414	-0.344572	0.231534
0.3	-0.636586	0.602835	-0.0483589	-0.565654	0.900481	-0.209485	-0.0738246	0.875203	-0.332253	0.235257
0.308333	-0.632294	0.60261	-0.0448526	-0.564408	0.904923	-0.217943	-0.0759595	0.885938	-0.315815	0.236355
0.316667	-0.627796	0.602733	-0.0400408	-0.561146	0.905087	-0.227089	-0.0796389	0.896734	-0.29507	0.234759
0.325	-0.623121	0.603223	-0.0343237	-0.556552	0.902387	-0.235966	-0.084779	0.907732	-0.270492	0.231091
0.333333	-0.618328	0.604074	-0.0280016	-0.551352	0.898126	-0.243871	-0.0915012	0.9192	-0.24347	0.226035
0.341667	-0.613471	0.605254	-0.0213832	-0.545885	0.893056	-0.250543	-0.0997495	0.931328	-0.215331	0.220259
0.35	-0.608593	0.606701	-0.0148198	-0.540053	0.887397	-0.256028	-0.109262	0.944346	-0.187362	0.214382
0.358333	-0.603723	0.608332	-0.00845129	-0.533749	0.881097	-0.2605	-0.119893	0.958492	-0.161924	0.208717
0.366667	-0.598876	0.61005	-0.0022249	-0.52701	0.874052	-0.264274	-0.1316	0.973878	-0.141994	0.203261
0.375	-0.594061	0.611773	0.00398781	-0.51997	0.866125	-0.267623	-0.144412	0.990432	-0.129955	0.197886
0.383333	-0.58927	0.613443	0.010144	-0.512608	0.857289	-0.270571	-0.158123	1.00772	-0.127071	0.192551
0.391667	-0.584508	0.615036	0.0161179	-0.504952	0.847799	-0.272924	-0.172483	1.02489	-0.133518	0.187321
0.4	-0.579807	0.616558	0.0218743	-0.497255	0.838074	-0.27453	-0.187584	1.04104	-0.14917	0.18232
0.408333	-0.575201	0.618032	0.0275706	-0.489959	0.828539	-0.275348	-0.20393	1.05554	-0.17293	0.177494
0.416667	-0.570714	0.619465	0.0335633	-0.483688	0.819608	-0.275384	-0.222412	1.06818	-0.201513	0.172491
0.425	-0.566373	0.620843	0.0404771	-0.47936	0.811625	-0.274609	-0.244369	1.0793	-0.230983	0.166663
0.433333	-0.562194	0.622106	0.0490232	-0.478006	0.805047	-0.273305	-0.271268	1.08975	-0.258582	0.159238
0.441667	-0.558172	0.623177	0.0597881	-0.480447	0.800299	-0.272124	-0.304322	1.10059	-0.282458	0.149475
0.45	-0.55427	0.623976	0.0726103	-0.486554	0.797659	-0.271726	-0.343572	1.11269	-0.301593	0.137257
0.458333	-0.550438	0.624447	0.0864013	-0.495085	0.797291	-0.272425	-0.387578	1.12629	-0.315892	0.123504
0.466667	-0.546631	0.624572	0.0995551	-0.504142	0.799168	-0.274315	-0.433997	1.14096	-0.326426	0.109931
0.475	-0.542812	0.624384	0.110418	-0.511646	0.803001	-0.277497	-0.480224	1.1559	-0.334943	0.0983657
0.483333	-0.538945	0.623948	0.118003	-0.516163	0.808318	-0.282056	-0.524316	1.17006	-0.342798	0.0898502
0.491667	-0.535015	0.623346	0.122259	-0.517339	0.8146	-0.287708	-0.565472	1.18234	-0.350507	0.0844592
0.5	-0.531028	0.622648	0.123725	-0.515608	0.82152	-0.293858	-0.603735	1.19185	-0.357975	0.081741
0.508333	-0.526997	0.621904	0.123077	-0.511601	0.828826	-0.300055	-0.639423	1.198	-0.365023	0.0811122
0.516667	-0.522917	0.621142	0.120927	-0.505842	0.836231	-0.306179	-0.672773	1.20037	-0.371583	0.0819044
0.525	-0.518765	0.620374	0.117517	-0.498448	0.843551	-0.312236	-0.703611	1.19869	-0.377513	0.0838337
0.533333	-0.514525	0.619595	0.112432	-0.488856	0.850663	-0.318283	-0.731183	1.19294	-0.382662	0.0875355
0.541667	-0.510194	0.618792	0.104869	-0.476145	0.857615	-0.324493	-0.754492	1.18344	-0.387027	0.0941365
0.55	-0.505763	0.617949	0.0941177	-0.459517	0.864559	-0.331196	-0.772706	1.17059	-0.390568	0.104519
0.558333	-0.501217	0.617054	0.0798188	-0.43834	0.870859	-0.3385	-0.785463	1.15494	-0.392748	0.119124
0.566667	-0.496554	0.616097	0.0621438	-0.412831	0.87659	-0.346485	-0.793148	1.13728	-0.392588	0.13783
0.575	-0.491778	0.615059	0.0415036	-0.383471	0.8818	-0.355166	-0.796494	1.11851	-0.389404	0.160227
0.583333	-0.486888	0.613935	0.0185856	-0.351032	0.886539	-0.36451	-0.796405	1.09941	-0.382845	0.185517
0.591667	-0.481868	0.612724	-0.00557708	-0.316567	0.8906	-0.374338	-0.794006	1.08069	-0.372854	0.212421
0.6	-0.476705	0.611445	-0.0299205	-0.28122	0.894015	-0.38451	-0.790251	1.06261	-0.359804	0.239623
0.608333	-0.471389	0.610127	-0.0537123	-0.245727	0.896694	-0.394862	-0.785528	1.04509	-0.34445	0.266177
0.616667	-0.465914	0.608802	-0.0764945	-0.210661	0.899146	-0.405301	-0.779717	1.02787	-0.327696	0.291443
0.625	-0.460264	0.607486	-0.0978487	-0.176104	0.900241	-0.415339	-0.772508	1.01046	-0.310241	0.3148
0.633333	-0.454438	0.6062	-0.117363	-0.142619	0.900228	-0.424771	-0.763454	0.992095	-0.292201	0.33575
0.641667	-0.448438	0.604958	-0.134789	-0.110543	0.89907	-0.433351	-0.751928	0.971832	-0.273528	0.354016
0.65	-0.442265	0.603771	-0.149914	-0.0803264	0.897268	-0.441011	-0.73729	0.948654	-0.254137	0.369335
0.658333	-0.435914	0.602638	-0.162536	-0.0523299	0.895094	-0.4476	-0.719106	0.921916	-0.234127	0.381453
0.666667	-0.429375	0.601549	-0.172613	-0.0267862	0.892795	-0.452935	-0.696923	0.891062	-0.21379	0.390306
0.675	-0.422632	0.600492	-0.180208	-0.00376043	0.890611	-0.456954	-0.670451	0.855788	-0.193383	0.395896
0.683333	-0.415673	0.599443	-0.185422	0.0165221	0.889446	-0.459643	-0.639815	0.816387	-0.172705	0.398252
0.691667	-0.408572	0.598356	-0.187307	0.0325323	0.889762	-0.460795	-0.608192	0.775635	-0.14677	0.396486
0.7	-0.401543	0.597235	-0.184285	0.041418	0.892746	-0.460061	-0.580435	0.735392	-0.110891	0.389587
0.708333	-0.394783	0.596112	-0.176436	0.0422145	0.899723	-0.457072	-0.561536	0.701544	-0.0707915	0.378508
0.716667	-0.388336	0.595049	-0.167128	0.0389822	0.909299	-0.451314	-0.551888	0.679844	-0.0303897	0.367527
0.725	-0.382196	0.594092	-0.159376	0.0354193	0.920943	-0.442903	-0.550687	0.673994	0.0056055	0.360252
0.733333	-0.376313	0.593309	-0.155311	0.03461	0.933182	-0.431628	-0.554688	0.682675	0.0329199	0.358997
0.741667	-0.370575	0.592727	-0.155864	0.0384707	0.944706	-0.417722	-0.560292	0.702457	0.0472099	0.364359
0.75	-0.364841	0.592373	-0.160933	0.0478126	0.954344	-0.401564	-0.562727	0.726493	0.0471445	0.37563
0.758333	-0.359037	0.592242	-0.16793	0.0601158	0.961979	-0.383755	-0.560809	0.749557	0.0362552	0.3894
0.766667	-0.353297	0.592391	-0.172203	0.0697706	0.968024	-0.364363	-0.556411	0.765689	0.02433	0.400572
0.775	-0.347852	0.592887	-0.169236	0.0706629	0.974086	-0.343444	-0.554315	0.773154	0.0122799	0.404621
0.783333	-0.342805	0.593813	-0.158505	0.0620518	0.979834	-0.320849	-0.556096	0.773218	0.000950897	0.401315
0.791667	-0.338164	0.595215	-0.14161	0.0459752	0.984517	-0.296641	-0.561211	0.767312	-0.00771968	0.392549
0.8	-0.333898	0.597119	-0.120538	0.0248087	0.987972	-0.270857	-0.568055	0.756243	-0.0135426	0.380433
0.808333	-0.329906	0.599482	-0.0972623	0.00109319	0.989884	-0.24365	-0.575036	0.741045	-0.0171478	0.366724
0.816667	-0.326055	0.602201	-0.073583	-0.0229917	0.990573	-0.215814	-0.580716	0.722756	-0.0192882	0.352915
0.825	-0.322205	0.605123	-0.0512083	-0.045525	0.990677	-0.188741	-0.583879	0.702537	-0.0205165	0.340396
0.833333	-0.318238	0.608086	-0.031499	-0.0650447	0.990827	-0.163964	-0.58368	0.681575	-0.0216139	0.330212
0.841667	-0.314089	0.610955	-0.0147616	-0.0813786	0.991618	-0.14294	-0.580357	0.660979	-0.0233475	0.322349
0.85	-0.30974	0.613646	-0.000552249	-0.0952957	0.993445	-0.126882	-0.574876	0.641568	-0.0259104	0.316114
0.858333	-0.305226	0.616129	0.0117203	-0.10774	0.996263	-0.116331	-0.568194	0.623768	-0.0289924	0.310874
0.866667	-0.300598	0.618403	0.0225606	-0.119456	0.999616	-0.111268	-0.561038	0.607763	-0.0322245	0.306157
0.875	-0.295888	0.620483	0.0324735	-0.131158	1.00289	-0.111122	-0.553966	0.593466	-0.0353507	0.301454
0.883333	-0.291115	0.622389	0.0417739	-0.143365	1.0055	-0.114843	-0.547223	0.580646	-0.0383652	0.29647
0.891667	-0.286291	0.624117	0.0504491	-0.156304	1.00721	-0.121409	-0.540877	0.56945	-0.0414691	0.291278
0.9	-0.281426	0.625636	0.0581893	-0.169944	1.00819	-0.129989	-0.534923	0.560448	-0.0449354	0.286274
0.908333	-0.276519	0.626911	0.0647224	-0.184308	1.00895	-0.139866	-0.529434	0.554294	-0.0491363	0.281695
0.916667	-0.27155	0.62791	0.0700698	-0.19976	1.0103	-0.150505	-0.524709	0.551532	-0.054448	0.27736
0.925	-0.266498	0.628626	0.074019	-0.216329	1.01301	-0.16142	-0.52063	0.552475	-0.0610988	0.273405
0.933333	-0.261361	0.62906	0.0761869	-0.233699	1.01762	-0.172429	-0.516764	0.557193	-0.0691943	0.270217
0.941667	-0.256137	0.629238	0.076403	-0.251645	1.0244	-0.183717	-0.512653	0.565287	-0.078703	0.267913
0.95	-0.250819	0.629217	0.0746575	-0.269983	1.03324	-0.195278	-0.507671	0.575773	-0.0894485	0.266472
0.958333	-0.245402	0.62906	0.0711636	-0.28865	1.0438	-0.207113	-0.501442	0.587672	-0.101204	0.265729
0.966667	-0.239893	0.628813	0.0663808	-0.307776	1.05562	-0.219338	-0.494047	0.600301	-0.113642	0.26524
0.975	-0.234302	0.628518	0.0608941	-0.327611	1.06816	-0.232002	-0.485761	0.613048	-0.126389	0.26437
0.983333	-0.228636	0.628216	0.0553421	-0.348497	1.08089	-0.245126	-0.476994	0.625383	-0.139084	0.262529
0.991667	-0.222908	0.627941	0.0503131	-0.37071	1.09319	-0.258598	-0.468182	0.636921	-0.151395	0.259273
1	-0.217127	0.627711	0.0463032	-0.394439	1.10448	-0.272168	-0.459765	0.647443	-0.163063	0.254201
1.00833	-0.211309	0.627534	0.04362	-0.419757	1.11435	-0.285714	-0.452099	0.656888	-0.173956	0.247083
1.01667	-0.205479	0.627418	0.0423392	-0.446528	1.12241	-0.299075	-0.445304	0.665207	-0.184066	0.238008
1.025	-0.199666	0.627364	0.0425085	-0.474656	1.12838	-0.311858	-0.439517	0.672437	-0.193351	0.227182
1.03333	-0.193896	0.627362	0.0441025	-0.503961	1.13213	-0.323588	-0.434837	0.678708	-0.201793	0.214809
1.04167	-0.188178	0.627411	0.046895	-0.533947	1.13361	-0.333942	-0.43102	0.684025	-0.20944	0.201203
1.05	-0.18251	0.627519	0.050472	-0.563945	1.13291	-0.342732	-0.427549	0.688282	-0.216369	0.186932
1.05833	-0.176901	0.62769	0.0543416	-0.593259	1.1302	-0.349812	-0.42382	0.69137	-0.222665	0.172697
1.06667	-0.171348	0.627921	0.0581358	-0.621299	1.1256	-0.355251	-0.419369	0.693254	-0.22835	0.158953
1.075	-0.165835	0.628204	0.0616981	-0.647733	1.1194	-0.359138	-0.414047	0.694044	-0.233377	0.145819
1.08333	-0.160353	0.628523	0.0648207	-0.672241	1.11193	-0.361482	-0.407739	0.693974	-0.237711	0.133524
1.09167	-0.154899	0.628856	0.0673693	-0.694658	1.1035	-0.362247	-0.400493	0.693381	-0.24132	0.122239
1.1	-0.14947	0.629172	0.0694166	-0.715042	1.09428	-0.361305	-0.392638	0.692682	-0.244254	0.111848
1.10833	-0.144059	0.629447	0.0708025	-0.733068	1.0843	-0.358619	-0.384178	0.692193	-0.246679	0.102519
1.11667	-0.138656	0.629661	0.0712173	-0.748249	1.07358	-0.35414	-0.374832	0.692033	-0.248809	0.0946295
1.125	-0.133253	0.629805	0.0704626	-0.760233	1.06206	-0.347977	-0.364361	0.69219	-0.250891	0.0884155
1.13333	-0.12784	0.629866	0.0683727	-0.76863	1.04943	-0.340696	-0.35251	0.692593	-0.2532	0.084053
1.14167	-0.12241	0.62983	0.0648812	-0.773176	1.0354	-0.332811	-0.33914	0.693204	-0.255998	0.0815981
1.15	-0.116961	0.62968	0.06005	-0.773827	1.01981	-0.324394	-0.324275	0.694001	-0.259434	0.0810126
1.15833	-0.1115	0.62941	0.0540523	-0.770806	1.00281	-0.31517	-0.308057	0.69493	-0.263531	0.0821661
1.16667	-0.106025	0.62902	0.047072	-0.764343	0.98448	-0.304565	-0.290616	0.695898	-0.26831	0.0848729
1.175	-0.100524	0.628511	0.0390038	-0.75418	0.964672	-0.291913	-0.271746	0.696787	-0.2738	0.089223
1.18333	-0.0949872	0.62788	0.0296055	-0.740022	0.943472	-0.276506	-0.251144	0.697569	-0.279984	0.0954443
1.19167	-0.0893985	0.627116	0.0188607	-0.721995	0.92131	-0.257825	-0.228849	0.698389	-0.286768	0.103491
1.2	-0.0837317	0.6262	0.0068384	-0.700262	0.898591	-0.235979	-0.205025	0.699457	-0.294067	0.113178
1.20833	-0.0779579	0.62511	-0.00644514	-0.674887	0.875677	-0.211612	-0.179794	0.701008	-0.301891	0.124388
1.21667	-0.0720589	0.623819	-0.0208745	-0.64602	0.852844	-0.185684	-0.153435	0.703349	-0.310268	0.136928
1.225	-0.0660318	0.622306	-0.0361396	-0.614025	0.830407	-0.159515	-0.126428	0.706741	-0.319178	0.150427
1.23333	-0.059909	0.620562	-0.0515296	-0.580102	0.809318	-0.139704	-0.09969	0.711346	-0.328602	0.164192
1.24167	-0.0537827	0.618616	-0.0658028	-0.546693	0.791347	-0.128198	-0.0748148	0.71726	-0.338312	0.177117
1.25	-0.0477648	0.616524	-0.078117	-0.516797	0.779056	-0.126323	-0.0529867	0.724539	-0.34769	0.188658
1.25833	-0.0420272	0.61444	-0.0876617	-0.493921	0.774991	-0.131175	-0.0354605	0.733061	-0.355508	0.198567
1.26667	-0.036664	0.612486	-0.0947418	-0.479351	0.780067	-0.141142	-0.0220676	0.742661	-0.360931	0.20758
1.275	-0.0317142	0.610782	-0.0997397	-0.472933	0.793486	-0.152378	-0.0124152	0.753128	-0.363148	0.216292
1.28333	-0.0271142	0.609379	-0.103089	-0.472941	0.812606	-0.162794	-0.0059559	0.764528	-0.361789	0.224886
1.29167	-0.022762	0.608301	-0.104941	-0.476732	0.833339	-0.168432	-0.00245445	0.777068	-0.356649	0.232924
1.3	-0.0184989	0.607517	-0.105455	-0.481057	0.851417	-0.172602	-0.00156905	0.791036	-0.347728	0.239746
1.30833	-0.0142066	0.607017	-0.103997	-0.484058	0.864124	-0.177408	-0.00392878	0.806655	-0.334823	0.243903
1.31667	-0.00976705	0.606759	-0.100281	-0.484838	0.870785	-0.184345	-0.00973986	0.824031	-0.318108	0.24437
1.325	-0.00516188	0.606779	-0.0940245	-0.484217	0.872406	-0.192766	-0.0193106	0.842894	-0.297566	0.240635
1.33333	-0.000400142	0.607119	-0.0858867	-0.482617	0.870388	-0.201585	-0.031776	0.862597	-0.273518	0.233523
1.34167	0.00448599	0.607813	-0.0769238	-0.480111	0.866173	-0.209762	-0.0456713	0.882216	-0.246695	0.224499
1.35	0.00945935	0.608863	-0.0678378	-0.476911	0.860902	-0.216606	-0.0598987	0.901005	-0.21848	0.214676
1.35833	0.0144796	0.610224	-0.0588233	-0.473325	0.855054	-0.221935	-0.0740249	0.91866	-0.191255	0.20458
1.36667	0.0195094	0.611817	-0.0495812	-0.469848	0.848633	-0.225713	-0.0883146	0.935278	-0.167825	0.194144
1.375	0.0245147	0.61354	-0.0396374	-0.467006	0.84151	-0.228113	-0.103405	0.951136	-0.150418	0.183072
1.38333	0.0294687	0.615299	-0.0289308	-0.464803	0.833527	-0.229571	-0.119525	0.966332	-0.140629	0.171483
1.39167	0.0343554	0.617018	-0.0176666	-0.463006	0.82464	-0.230471	-0.136572	0.980628	-0.139231	0.159693
1.4	0.0391558	0.618655	-0.00624517	-0.461285	0.815	-0.231007	-0.154302	0.993569	-0.145779	0.148206
1.40833	0.0438473	0.620205	0.00478806	-0.459265	0.804935	-0.231318	-0.172418	1.00468	-0.159062	0.137679
1.41667	0.0484146	0.621676	0.015363	-0.457183	0.794963	-0.231466	-0.191198	1.01362	-0.177346	0.128154
1.425	0.0528408	0.623075	0.0258949	-0.455837	0.785699	-0.231334	-0.211482	1.02035	-0.198424	0.119132
1.43333	0.0571084	0.624388	0.0370338	-0.456228	0.777652	-0.230779	-0.234452	1.02532	-0.220158	0.109856
1.44167	0.0612017	0.625566	0.0495751	-0.459509	0.771316	-0.229789	-0.261591	1.0295	-0.240739	0.0993695
1.45	0.0651101	0.626539	0.0640521	-0.466532	0.767204	-0.22854	-0.294085	1.03416	-0.258849	0.0870156
1.45833	0.068846	0.627237	0.0804063	-0.477314	0.765579	-0.22736	-0.332158	1.04026	-0.27389	0.0727596
1.46667	0.0724389	0.627614	0.0977276	-0.490772	0.766437	-0.226633	-0.374728	1.04826	-0.285826	0.0574946
1.475	0.0759151	0.627651	0.114314	-0.504916	0.76967	-0.226858	-0.419647	1.05829	-0.295323	0.043042
1.48333	0.0793137	0.627371	0.128679	-0.517883	0.774986	-0.228522	-0.4648	1.07015	-0.303727	0.030925
1.49167	0.0826931	0.626833	0.139982	-0.528368	0.781917	-0.231662	-0.508529	1.08309	-0.312218	0.0218677
1.5	0.0860986	0.626104	0.147681	-0.535428	0.790032	-0.236087	-0.549486	1.09616	-0.321389	0.016352
1.50833	0.0895517	0.625244	0.151728	-0.538736	0.79893	-0.241677	-0.587044	1.10856	-0.331297	0.0143984
1.51667	0.0930575	0.624304	0.152674	-0.53872	0.808301	-0.248151	-0.621361	1.11963	-0.341533	0.0153797
1.525	0.096624	0.62332	0.1513	-0.536108	0.817922	-0.255128	-0.652895	1.12887	-0.351823	0.0183916
1.53333	0.100271	0.622315	0.148216	-0.531407	0.827562	-0.262276	-0.681978	1.13596	-0.361928	0.0227312
1.54167	0.104008	0.621295	0.143747	-0.524902	0.837106	-0.269362	-0.708775	1.14076	-0.371485	0.0280811
1.55	0.107833	0.620255	0.13796	-0.516646	0.846541	-0.276407	-0.733235	1.14323	-0.38035	0.034443
1.55833	0.111757	0.619196	0.130718	-0.506392	0.855753	-0.283517	-0.755038	1.14335	-0.38848	0.0420458
1.56667	0.115799	0.618112	0.121823	-0.493805	0.864642	-0.290764	-0.773803	1.14112	-0.396154	0.0511934
1.575	0.119969	0.616985	0.111077	-0.478605	0.873186	-0.298375	-0.789294	1.1367	-0.403697	0.0622439
1.58333	0.124255	0.615801	0.0984779	-0.460765	0.881338	-0.306617	-0.801587	1.13044	-0.410882	0.0753775
1.59167	0.128645	0.614552	0.0842583	-0.440541	0.889054	-0.315665	-0.811027	1.1228	-0.417098	0.0904465
1.6	0.133139	0.61324	0.0687676	-0.418305	0.896289	-0.325549	-0.818053	1.11426	-0.421499	0.10712
1.60833	0.13773	0.611869	0.0524371	-0.394539	0.903018	-0.336087	-0.823141	1.10515	-0.423064	0.124973
1.61667	0.142422	0.610456	0.0355946	-0.369561	0.90916	-0.347105	-0.826505	1.09543	-0.421025	0.14362
1.625	0.14723	0.609023	0.0182765	-0.343325	0.914555	-0.358465	-0.82788	1.08483	-0.414967	0.162915
1.63333	0.152166	0.607588	0.000557784	-0.315901	0.919164	-0.369878	-0.826932	1.07291	-0.404928	0.182679
1.64167	0.157248	0.606175	-0.017304	-0.287568	0.923013	-0.380997	-0.823406	1.05914	-0.391657	0.202523
1.65	0.162492	0.604799	-0.0350189	-0.258636	0.926083	-0.391486	-0.817111	1.04305	-0.376231	0.222022
1.65833	0.167911	0.603463	-0.0522845	-0.229526	0.928448	-0.401016	-0.807924	1.02431	-0.359432	0.240738
1.66667	0.173519	0.602166	-0.0688391	-0.200654	0.930301	-0.409227	-0.795736	1.0027	-0.341534	0.258243
1.675	0.179332	0.600897	-0.0844398	-0.172434	0.931901	-0.415743	-0.780529	0.978191	-0.322418	0.274137
1.68333	0.18537	0.599642	-0.0988791	-0.145255	0.933616	-0.420623	-0.762341	0.950903	-0.301694	0.288082
1.69167	0.19166	0.598379	-0.112211	-0.119169	0.935816	-0.424226	-0.741005	0.921044	-0.279031	0.300026
1.7	0.198226	0.597083	-0.12474	-0.0938969	0.938753	-0.426773	-0.716188	0.888997	-0.254349	0.310227
1.70833	0.205085	0.595734	-0.13661	-0.0692601	0.942556	-0.428467	-0.687827	0.855404	-0.227363	0.318792
1.71667	0.212236	0.594313	-0.147669	-0.0453373	0.947129	-0.429497	-0.656382	0.82107	-0.196708	0.325588
1.725	0.219563	0.592813	-0.156573	-0.0239665	0.9527	-0.42976	-0.625025	0.787992	-0.156823	0.32953
1.73333	0.226883	0.591243	-0.161903	-0.00740525	0.959843	-0.428946	-0.598203	0.75944	-0.114274	0.329696
1.74167	0.234022	0.589663	-0.163557	0.00374614	0.968639	-0.42633	-0.579692	0.740386	-0.0729355	0.326648
1.75	0.240887	0.588153	-0.162996	0.0110225	0.978558	-0.42128	-0.570326	0.734253	-0.038748	0.32249
1.75833	0.247418	0.586799	-0.16193	0.0163873	0.989016	-0.413629	-0.568933	0.741486	-0.0133588	0.319503
1.76667	0.253642	0.585676	-0.161902	0.0218812	0.999375	-0.403268	-0.572409	0.759536	-0.00110227	0.319419
1.775	0.259641	0.58485	-0.163471	0.0285887	1.009	-0.389959	-0.57727	0.783783	-0.00117053	0.322499
1.78333	0.265539	0.584358	-0.166729	0.0372525	1.01716	-0.373788	-0.579363	0.808037	-0.013125	0.328253
1.79167	0.271383	0.584239	-0.169887	0.0461284	1.02361	-0.354941	-0.577457	0.827018	-0.0260391	0.334266
1.8	0.277134	0.584509	-0.170053	0.0516994	1.02889	-0.333608	-0.573283	0.837818	-0.0391097	0.337128
1.80833	0.282709	0.585195	-0.165236	0.0512193	1.03371	-0.309771	-0.56955	0.840712	-0.0516494	0.334698
1.81667	0.288058	0.586334	-0.155336	0.0442936	1.03824	-0.28323	-0.567571	0.837475	-0.062877	0.326963
1.825	0.293142	0.587952	-0.141113	0.0316498	1.04231	-0.25406	-0.567667	0.829606	-0.0717697	0.314949
1.83333	0.297953	0.590048	-0.123766	0.0146283	1.0457	-0.222652	-0.569375	0.818308	-0.0780493	0.300153
1.84167	0.302518	0.592576	-0.104446	-0.00539249	1.04834	-0.189405	-0.571901	0.80436	-0.0820404	0.283847
1.85	0.306902	0.595441	-0.0843707	-0.0267945	1.05022	-0.155158	-0.5741	0.78804	-0.0842143	0.26725
1.85833	0.311197	0.598517	-0.0645543	-0.0481055	1.05146	-0.121461	-0.574991	0.769583	-0.0850983	0.251249
1.86667	0.315494	0.60166	-0.0455897	-0.0683512	1.05233	-0.0903101	-0.574148	0.749468	-0.0852848	0.236184
1.875	0.319856	0.604745	-0.0281384	-0.08659	1.05311	-0.0638175	-0.571191	0.728349	-0.0854177	0.222557
1.88333	0.324309	0.607684	-0.0125822	-0.102365	1.054	-0.0439371	-0.56616	0.707018	-0.0859322	0.210636
1.89167	0.328858	0.610439	0.00128248	-0.1159	1.05493	-0.0321429	-0.559717	0.686241	-0.0868819	0.200107
1.9	0.333498	0.61301	0.0137309	-0.127466	1.05546	-0.0290044	-0.552503	0.66664	-0.0881562	0.190674
1.90833	0.338204	0.615407	0.0249464	-0.137323	1.05504	-0.0338584	-0.544988	0.648694	-0.089608	0.182159
1.91667	0.342958	0.617641	0.035028	-0.145745	1.05323	-0.0449967	-0.537324	0.632467	-0.0911511	0.174413
1.925	0.347752	0.619721	0.0440903	-0.153126	1.0499	-0.0601948	-0.529517	0.617748	-0.0927955	0.167252
1.93333	0.352592	0.621633	0.0524234	-0.160156	1.04537	-0.077243	-0.521831	0.604476	-0.0946026	0.160238
1.94167	0.357485	0.623348	0.0601541	-0.167375	1.04027	-0.0941992	-0.514492	0.592879	-0.096838	0.153062
1.95	0.362438	0.62483	0.0674186	-0.175428	1.03552	-0.10964	-0.507863	0.583398	-0.099887	0.145463
1.95833	0.367452	0.626046	0.0744121	-0.185067	1.03215	-0.122799	-0.50242	0.576508	-0.104023	0.137217
1.96667	0.372526	0.626986	0.0808352	-0.196308	1.03087	-0.133376	-0.498055	0.572595	-0.109377	0.128745
1.975	0.377657	0.627643	0.0865077	-0.209151	1.03215	-0.141502	-0.494802	0.572063	-0.115953	0.120314
1.98333	0.382839	0.628015	0.0915121	-0.223772	1.03622	-0.147757	-0.49287	0.575109	-0.123688	0.111847
1.99167	0.388065	0.628128	0.0954344	-0.239596	1.04282	-0.152977	-0.491611	0.581384	-0.132501	0.103841
2	0.393333	0.628017	0.0975819	-0.255548	1.05143	-0.158124	-0.489875	0.590237	-0.142259	0.0971275
2.00833	0.398646	0.627725	0.0974824	-0.270708	1.06137	-0.164131	-0.486736	0.601001	-0.152769	0.0922546
2.01667	0.404003	0.627293	0.095139	-0.284691	1.07201	-0.171696	-0.481799	0.613035	-0.163851	0.0892067
2.025	0.409405	0.62676	0.0909775	-0.297605	1.08272	-0.181184	-0.475106	0.625672	-0.175389	0.0875514
2.03333	0.414851	0.62617	0.0854827	-0.309651	1.09286	-0.192519	-0.466827	0.638317	-0.187228	0.086828
2.04167	0.420343	0.625566	0.0793582	-0.321361	1.10192	-0.205299	-0.457483	0.65054	-0.199061	0.0862754
2.05	0.425873	0.624977	0.0735176	-0.333628	1.10963	-0.219093	-0.447929	0.662067	-0.210569	0.0849505
2.05833	0.431411	0.624429	0.0685686	-0.347069	1.11577	-0.233588	-0.438735	0.67262	-0.221479	0.0823687
2.06667	0.436929	0.623942	0.0647638	-0.361872	1.12005	-0.248358	-0.430089	0.681951	-0.231652	0.0784269
2.075	0.44241	0.623526	0.0621581	-0.378016	1.12232	-0.262797	-0.422035	0.689977	-0.241062	0.0732444
2.08333	0.447832	0.623194	0.0605934	-0.395274	1.12243	-0.276478	-0.414419	0.696648	-0.24966	0.0670874
2.09167	0.453179	0.622954	0.0597211	-0.413171	1.12027	-0.28924	-0.40687	0.701932	-0.257481	0.0603993
2.1	0.458447	0.622799	0.0593012	-0.43136	1.11586	-0.300863	-0.399194	0.705933	-0.264615	0.053547
2.10833	0.463642	0.622715	0.0592342	-0.449692	1.10952	-0.311249	-0.391383	0.708835	-0.271097	0.0466427
2.11667	0.46878	0.622689	0.0593565	-0.468049	1.10195	-0.32058	-0.383352	0.710823	-0.27694	0.0398884
2.125	0.473869	0.622701	0.0594847	-0.486084	1.09252	-0.328505	-0.375017	0.712101	-0.282173	0.0335257
2.13333	0.478911	0.622728	0.0595991	-0.503808	1.08223	-0.335375	-0.366521	0.71296	-0.286874	0.0275213
2.14167	0.483915	0.622748	0.0597701	-0.521302	1.07137	-0.340863	-0.358073	0.713665	-0.290995	0.0217738
2.15	0.48889	0.622751	0.0599568	-0.538508	1.06026	-0.34528	-0.349691	0.714369	-0.294443	0.0162927
2.15833	0.493839	0.622737	0.0599891	-0.555074	1.04862	-0.348402	-0.341193	0.715088	-0.297189	0.0112137
2.16667	0.498748	0.622692	0.0598555	-0.571015	1.03685	-0.350292	-0.332676	0.715975	-0.299271	0.00667491
2.175	0.503602	0.622599	0.0595251	-0.586299	1.02502	-0.350648	-0.324254	0.717244	-0.300802	0.00287718
2.18333	0.508396	0.622437	0.0589185	-0.601057	1.01409	-0.34996	-0.315932	0.719042	-0.301897	-2.01601e-06
2.19167	0.513146	0.622195	0.0578734	-0.614724	1.0029	-0.348049	-0.307484	0.721351	-0.302755	-0.00184164
2.2	0.517868	0.621861	0.0563836	-0.627068	0.991418	-0.345144	-0.298891	0.724216	-0.303753	-0.00276822
2.20833	0.52258	0.621428	0.0543875	-0.637814	0.979571	-0.340833	-0.290032	0.72763	-0.305086	-0.00279847
2.21667	0.527311	0.620897	0.0515862	-0.646218	0.966601	-0.335334	-0.280432	0.731455	-0.30681	-0.00167724
2.225	0.532093	0.620273	0.0476802	-0.651465	0.95172	-0.328584	-0.269566	0.735467	-0.30908	0.000749431
2.23333	0.536943	0.619563	0.0425267	-0.652959	0.934273	-0.320347	-0.257119	0.73947	-0.31204	0.00454122
2.24167	0.541874	0.618762	0.0360758	-0.650324	0.91386	-0.310447	-0.242939	0.743373	-0.315817	0.00980682
2.25	0.54691	0.61787	0.028171	-0.643062	0.890055	-0.298451	-0.226708	0.747011	-0.320394	0.016687
2.25833	0.55208	0.616891	0.0186845	-0.630705	0.862514	-0.283764	-0.208059	0.750104	-0.325516	0.0251445
2.26667	0.557404	0.615831	0.00781784	-0.613411	0.831551	-0.265692	-0.187082	0.752506	-0.330954	0.0348105
2.275	0.562888	0.614682	-0.00400042	-0.591992	0.798349	-0.242683	-0.164287	0.754306	-0.336635	0.0451714
2.28333	0.568529	0.613425	-0.0163894	-0.567592	0.765065	-0.212992	-0.140255	0.75577	-0.34243	0.0558121
2.29167	0.574275	0.612055	-0.0283268	-0.543733	0.73825	-0.18465	-0.116556	0.757469	-0.347978	0.0657441
2.3	0.580093	0.610588	-0.0394848	-0.522689	0.72241	-0.162404	-0.0938725	0.759774	-0.353029	0.0747685
2.30833	0.585928	0.609059	-0.0495417	-0.506578	0.720827	-0.150453	-0.0730043	0.763179	-0.35728	0.0827873
2.31667	0.591732	0.607517	-0.0583015	-0.495985	0.7324	-0.147958	-0.0545753	0.768104	-0.360282	0.0897368
2.325	0.59747	0.606027	-0.0657469	-0.490413	0.753894	-0.154475	-0.038874	0.774729	-0.361381	0.0957471
2.33333	0.603148	0.604646	-0.0724102	-0.487763	0.780158	-0.166872	-0.0253001	0.78292	-0.35985	0.101428
2.34167	0.608784	0.603425	-0.0786524	-0.486111	0.806885	-0.182382	-0.0133611	0.792545	-0.355308	0.107091
2.35	0.614417	0.602383	-0.0847365	-0.483093	0.828982	-0.194003	-0.00256237	0.8034	-0.347816	0.112881
2.35833	0.620045	0.601543	-0.089882	-0.478857	0.846133	-0.203411	0.00629007	0.815344	-0.337339	0.117814
2.36667	0.625686	0.600931	-0.0936389	-0.473319	0.858718	-0.21271	0.0130005	0.827861	-0.323963	0.121229
2.375	0.63136	0.600578	-0.0959856	-0.466263	0.867589	-0.223125	0.0178931	0.840371	-0.307762	0.123027
2.38333	0.637049	0.600524	-0.0966026	-0.458225	0.873284	-0.234184	0.0206902	0.852537	-0.288496	0.12282
2.39167	0.642707	0.60081	-0.0948723	-0.450263	0.875505	-0.244519	0.0206029	0.864174	-0.265974	0.119983
2.4	0.648296	0.601453	-0.0905455	-0.443139	0.874162	-0.253178	0.0172332	0.875189	-0.240185	0.11437
2.40833	0.653796	0.60244	-0.084037	-0.436855	0.869677	-0.259928	0.0109457	0.885626	-0.211414	0.106519
2.41667	0.65921	0.603728	-0.0761074	-0.430839	0.862423	-0.264903	0.00253766	0.895594	-0.18043	0.0973978
2.425	0.664527	0.605245	-0.0672529	-0.424791	0.852777	-0.268302	-0.00763454	0.905425	-0.148435	0.0876962
2.43333	0.669718	0.60691	-0.057543	-0.419195	0.84221	-0.270822	-0.0198212	0.915689	-0.116764	0.0775859
2.44167	0.674795	0.608642	-0.0474394	-0.413355	0.829795	-0.272439	-0.0335923	0.926815	-0.0868022	0.0676105
2.45	0.67977	0.610377	-0.0372643	-0.407306	0.817006	-0.274	-0.0486511	0.939169	-0.060253	0.0581978
2.45833	0.684674	0.612069	-0.0276009	-0.400383	0.803043	-0.275216	-0.0643025	0.952658	-0.0390385	0.05
2.46667	0.68953	0.613696	-0.0187334	-0.392752	0.789251	-0.276532	-0.0800691	0.966833	-0.0248744	0.0432692
2.475	0.694363	0.615246	-0.0112116	-0.383763	0.774838	-0.277532	-0.0951134	0.980956	-0.018906	0.0384943
2.48333	0.69916	0.616727	-0.00531118	-0.373463	0.76073	-0.27845	-0.109026	0.994198	-0.0216927	0.0359684
2.49167	0.703895	0.618157	-0.00114281	-0.361745	0.746453	-0.278766	-0.12168	1.00571	-0.0330404	0.0358074
2.5	0.708515	0.619558	0.00184901	-0.349847	0.734052	-0.279125	-0.13395	1.01511	-0.0518698	0.0374173
2.50833	0.712995	0.620927	0.00409061	-0.338033	0.722389	-0.279008	-0.146574	1.02236	-0.0765185	0.0402738
2.51667	0.717301	0.622254	0.00642609	-0.327391	0.712173	-0.278645	-0.160857	1.02789	-0.105191	0.0434477
2.525	0.721411	0.623515	0.00953506	-0.3186	0.702831	-0.2777	-0.17804	1.03243	-0.135999	0.0462473
2.53333	0.725316	0.624687	0.0138854	-0.312288	0.694852	-0.276412	-0.199037	1.03669	-0.166852	0.0481521
2.54167	0.729034	0.625741	0.0195399	-0.308506	0.688192	-0.27486	-0.224176	1.04137	-0.195685	0.048997
2.55	0.732576	0.626634	0.0261919	-0.306985	0.682943	-0.273248	-0.253356	1.04715	-0.220779	0.0490621
2.55833	0.735965	0.627334	0.0330454	-0.306952	0.67949	-0.271961	-0.285777	1.05454	-0.241213	0.0491696
2.56667	0.739259	0.627822	0.0391043	-0.307217	0.677953	-0.271388	-0.320106	1.06366	-0.257166	0.0502361
2.575	0.742532	0.628097	0.043671	-0.306773	0.678174	-0.271826	-0.355092	1.07438	-0.269704	0.0527634
2.58333	0.745845	0.628174	0.0461838	-0.304706	0.679848	-0.273435	-0.389545	1.08632	-0.280468	0.0571863
2.59167	0.749239	0.628084	0.0462674	-0.300248	0.682475	-0.276246	-0.422467	1.09891	-0.291026	0.0637988
2.6	0.752751	0.627868	0.0440781	-0.293227	0.685525	-0.280078	-0.453409	1.11147	-0.302404	0.0722701
2.60833	0.7564	0.627568	0.0401565	-0.284017	0.688653	-0.284506	-0.482403	1.1232	-0.314959	0.0818816
2.61667	0.760182	0.627212	0.0352709	-0.273422	0.691741	-0.289159	-0.509958	1.13353	-0.328123	0.0917895
2.625	0.764071	0.626812	0.0300228	-0.262166	0.694784	-0.293912	-0.536528	1.14196	-0.340795	0.101407
2.63333	0.768048	0.626372	0.0247758	-0.250726	0.697835	-0.298672	-0.562258	1.14795	-0.352038	0.110364
2.64167	0.772107	0.625885	0.0197913	-0.23946	0.700977	-0.303316	-0.587204	1.15103	-0.361143	0.118385
2.65	0.776247	0.62534	0.0149552	-0.228294	0.704272	-0.30789	-0.611126	1.15096	-0.367731	0.125725
2.65833	0.780462	0.624724	0.009874	-0.216795	0.707737	-0.312631	-0.633542	1.14762	-0.371867	0.132973
2.66667	0.784759	0.624024	0.00413747	-0.204461	0.711347	-0.317742	-0.653922	1.14099	-0.374096	0.140666
2.675	0.789151	0.623229	-0.00257437	-0.190919	0.715126	-0.323211	-0.671833	1.13113	-0.375148	0.149252
2.68333	0.793648	0.622332	-0.0104451	-0.176009	0.719167	-0.32882	-0.687089	1.11835	-0.375448	0.159096
2.69167	0.798249	0.621328	-0.0196259	-0.159602	0.72352	-0.334494	-0.699585	1.10317	-0.375025	0.170521
2.7	0.80294	0.620217	-0.0302633	-0.141596	0.728229	-0.340282	-0.709107	1.08601	-0.37329	0.183783
2.70833	0.807704	0.619004	-0.0424143	-0.12202	0.733377	-0.346118	-0.715484	1.06723	-0.36912	0.19902
2.71667	0.812537	0.617692	-0.0559442	-0.101012	0.738932	-0.351993	-0.718764	1.04734	-0.362295	0.216118
2.725	0.817455	0.616301	-0.0704579	-0.0788637	0.744656	-0.357884	-0.719206	1.02675	-0.35224	0.234561
2.73333	0.822493	0.614859	-0.0854924	-0.0558038	0.750168	-0.363697	-0.717024	1.0058	-0.339077	0.253609
2.74167	0.827688	0.613383	-0.100454	-0.0322668	0.755224	-0.369436	-0.712565	0.984757	-0.323361	0.272302
2.75	0.83308	0.61189	-0.114775	-0.00873057	0.759659	-0.374955	-0.70613	0.96386	-0.306341	0.289711
2.75833	0.838725	0.6104	-0.12822	0.0147847	0.763183	-0.380015	-0.69755	0.943098	-0.289166	0.30527
2.76667	0.844674	0.608931	-0.140772	0.038449	0.765609	-0.384476	-0.686307	0.922161	-0.272607	0.3187
2.775	0.850962	0.607493	-0.152361	0.0622316	0.766983	-0.388087	-0.671863	0.900359	-0.256114	0.329777
2.78333	0.857608	0.606081	-0.16292	0.0860555	0.767413	-0.390635	-0.653722	0.877108	-0.240056	0.338332
2.79167	0.864629	0.604681	-0.17216	0.109562	0.767066	-0.39201	-0.631595	0.851581	-0.224332	0.343981
2.8	0.872051	0.603295	-0.179615	0.132228	0.766034	-0.392003	-0.605414	0.822854	-0.208183	0.346204
2.80833	0.879825	0.601923	-0.184493	0.152814	0.76485	-0.390574	-0.576433	0.791316	-0.187758	0.344348
2.81667	0.887761	0.600571	-0.185396	0.1687	0.764876	-0.387597	-0.548356	0.758443	-0.155626	0.337605
2.825	0.895608	0.599273	-0.181218	0.177312	0.767693	-0.38261	-0.526614	0.729792	-0.12224	0.325819
2.83333	0.903253	0.598079	-0.173649	0.179944	0.773646	-0.375173	-0.513683	0.710926	-0.0895056	0.311552
2.84167	0.910667	0.597034	-0.165412	0.179447	0.782504	-0.364946	-0.509273	0.705065	-0.0609282	0.298167
2.85	0.917871	0.596181	-0.15911	0.178886	0.793577	-0.351376	-0.511262	0.7127	-0.0391366	0.288599
2.85833	0.924951	0.595525	-0.156297	0.180473	0.805988	-0.334267	-0.516324	0.731399	-0.0292612	0.284137
2.86667	0.932073	0.595048	-0.157409	0.185556	0.818573	-0.313835	-0.520357	0.755778	-0.0310801	0.284435
2.875	0.93938	0.594729	-0.161397	0.193852	0.830246	-0.290644	-0.520188	0.779964	-0.0434144	0.287444
2.88333	0.946863	0.594601	-0.165326	0.202388	0.840615	-0.265255	-0.515628	0.798376	-0.0542156	0.28947
2.89167	0.954325	0.594737	-0.165147	0.206088	0.850396	-0.238022	-0.51013	0.809451	-0.065993	0.286354
2.9	0.961602	0.595216	-0.159135	0.202685	0.859833	-0.209268	-0.506538	0.814726	-0.0796634	0.276669
2.90833	0.968633	0.596106	-0.147868	0.19288	0.868575	-0.179579	-0.505282	0.815112	-0.0918238	0.261333
2.91667	0.975384	0.597457	-0.132923	0.178374	0.876504	-0.149452	-0.505625	0.81158	-0.10228	0.242385
2.925	0.981854	0.599274	-0.115977	0.160847	0.883854	-0.119624	-0.506387	0.804645	-0.110815	0.221893
2.93333	0.98811	0.601498	-0.0984991	0.141786	0.891175	-0.0915233	-0.506306	0.794684	-0.117742	0.201439
2.94167	0.994259	0.604001	-0.0819766	0.122852	0.899052	-0.0670504	-0.504163	0.782222	-0.123075	0.182505
2.95	1.00041	0.606643	-0.067545	0.105398	0.907686	-0.0482555	-0.499057	0.767876	-0.127751	0.166101
2.95833	1.0066	0.609302	-0.0556627	0.0899852	0.916869	-0.0367053	-0.490704	0.752044	-0.130779	0.152494
2.96667	1.01285	0.611879	-0.0464186	0.0766795	0.926173	-0.0331153	-0.479589	0.736014	-0.13446	0.141626
2.975	1.01916	0.614361	-0.038904	0.0646505	0.934611	-0.0370216	-0.466895	0.720328	-0.13855	0.132384
2.98333	1.02551	0.616751	-0.032563	0.0532028	0.941415	-0.0471987	-0.453449	0.705401	-0.143374	0.12417
2.99167	1.03184	0.619063	-0.0268283	0.0414921	0.94611	-0.0619161	-0.439889	0.691144	-0.147725	0.116509
3	1.03808	0.621299	-0.0213513	0.0287634	0.948775	-0.0794305	-0.42665	0.677507	-0.151286	0.10915
3.00833	1.0442	0.623458	-0.0157286	0.014254	0.949922	-0.0980027	-0.414097	0.664151	-0.152969	0.101757
3.01667	1.05015	0.62551	-0.00963142	-0.00291887	0.950655	-0.116266	-0.402785	0.651244	-0.153737	0.0940664
3.025	1.0559	0.627403	-0.00261129	-0.0237434	0.952178	-0.133441	-0.393409	0.638898	-0.152166	0.0856169
3.03333	1.06141	0.629056	0.00526918	-0.048566	0.955667	-0.149392	-0.386418	0.628153	-0.150157	0.0764528
3.04167	1.06675	0.630427	0.0140887	-0.0774426	0.961687	-0.164278	-0.382071	0.619629	-0.148894	0.0663913
3.05	1.07195	0.631491	0.0234813	-0.109908	0.970626	-0.178501	-0.380106	0.61371	-0.149033	0.0557863
3.05833	1.07702	0.632236	0.0329845	-0.145284	0.982601	-0.192507	-0.380057	0.610587	-0.150994	0.0451626
3.06667	1.08199	0.632667	0.0420964	-0.182692	0.99741	-0.206751	-0.381281	0.610207	-0.154647	0.0352726
3.075	1.08686	0.632803	0.050316	-0.221196	1.01452	-0.221567	-0.383076	0.612309	-0.159655	0.027133
3.08333	1.09162	0.632686	0.0576258	-0.260357	1.03311	-0.237189	-0.385253	0.616555	-0.165845	0.0205422
3.09167	1.09626	0.63235	0.0644455	-0.300252	1.05235	-0.253608	-0.38815	0.622659	-0.172745	0.0148768
3.1	1.1008	0.631829	0.0710734	-0.340738	1.07124	-0.270367	-0.391886	0.630428	-0.180251	0.0094398
3.10833	1.1053	0.63116	0.0773715	-0.380996	1.08855	-0.287066	-0.395945	0.639467	-0.188254	0.00408435
3.11667	1.10983	0.630382	0.0829522	-0.419921	1.10316	-0.303232	-0.399528	0.649279	-0.1967	-0.00125854
3.125	1.11444	0.62951	0.0876584	-0.456921	1.11423	-0.317953	-0.402201	0.659502	-0.205167	-0.00665768
3.13333	1.11917	0.628565	0.0915832	-0.491793	1.12097	-0.330274	-0.40377	0.669755	-0.212893	-0.0123642
3.14167	1.12404	0.627574	0.0945706	-0.523967	1.12312	-0.340216	-0.403842	0.679797	-0.220028	-0.0177278
3.15	1.12907	0.626568	0.0963159	-0.552849	1.12065	-0.348536	-0.401988	0.689576	-0.227683	-0.0223066
3.15833	1.13425	0.62556	0.0966538	-0.578089	1.1145	-0.3567	-0.397919	0.698775	-0.235646	-0.0257537
3.16667	1.13957	0.624563	0.0958654	-0.600072	1.10488	-0.364471	-0.391938	0.707232	-0.243346	-0.0281445
3.175	1.145	0.623596	0.0941436	-0.619063	1.0925	-0.371618	-0.384214	0.714848	-0.250668	-0.0295222
3.18333	1.15055	0.622682	0.0914303	-0.635068	1.078	-0.377832	-0.374644	0.721508	-0.257654	-0.0297743
3.19167	1.1562	0.621787	0.0875112	-0.648132	1.06208	-0.382547	-0.363299	0.727721	-0.26431	-0.028565
3.2	1.16191	0.620935	0.0827376	-0.658654	1.04345	-0.383796	-0.350299	0.732879	-0.269814	-0.0261752
3.20833	1.16771	0.620116	0.0770004	-0.66627	1.02241	-0.380295	-0.33559	0.737129	-0.273969	-0.0224966
3.21667	1.17358	0.619339	0.0701867	-0.670575	0.998713	-0.371369	-0.319171	0.740793	-0.277577	-0.017439
3.225	1.17955	0.618566	0.0621161	-0.67151	0.974293	-0.358029	-0.301213	0.744598	-0.281192	-0.0108164
3.23333	1.18561	0.61777	0.0529309	-0.66926	0.949707	-0.340814	-0.282109	0.748839	-0.284692	-0.00268049
3.24167	1.19171	0.616903	0.0427709	-0.664011	0.925663	-0.320695	-0.2625	0.754263	-0.288074	0.00696198
3.25	1.19787	0.615956	0.0318849	-0.655856	0.902286	-0.298897	-0.242685	0.760917	-0.291144	0.0177927
3.25833	1.2041	0.614868	0.0205582	-0.645121	0.880061	-0.277184	-0.223415	0.769731	-0.293784	0.0294406
3.26667	1.21039	0.613636	0.00901946	-0.631673	0.857588	-0.256026	-0.204777	0.780504	-0.295757	0.0416076
3.275	1.21677	0.612245	-0.00265003	-0.615368	0.834588	-0.235025	-0.186767	0.793095	-0.296906	0.0541111
3.28333	1.22325	0.610692	-0.0142377	-0.596574	0.811751	-0.208714	-0.16964	0.807509	-0.296771	0.0666364
3.29167	1.2298	0.608998	-0.0256025	-0.5769	0.793619	-0.184364	-0.153678	0.823732	-0.29459	0.0786344
3.3	1.23635	0.607162	-0.0366274	-0.558222	0.78374	-0.165308	-0.139289	0.841996	-0.290102	0.0901206
3.30833	1.2429	0.605234	-0.0472893	-0.542163	0.784335	-0.1539	-0.12658	0.862177	-0.282997	0.101182
3.31667	1.2494	0.603307	-0.0568139	-0.530009	0.794722	-0.149633	-0.116499	0.884015	-0.272631	0.111223
3.325	1.25578	0.601476	-0.0647235	-0.522341	0.813497	-0.153504	-0.109597	0.907205	-0.258695	0.119932
3.33333	1.26199	0.59982	-0.0701143	-0.5194	0.837386	-0.162887	-0.106965	0.93155	-0.241124	0.126707
3.34167	1.26804	0.598403	-0.0727851	-0.519867	0.862125	-0.177373	-0.108534	0.956368	-0.220043	0.131188
3.35	1.27397	0.597273	-0.0725381	-0.521925	0.882888	-0.188928	-0.114136	0.981009	-0.195787	0.132938
3.35833	1.27981	0.596484	-0.0693004	-0.524407	0.898482	-0.198477	-0.123447	1.00479	-0.168599	0.1312
3.36667	1.28559	0.596049	-0.0635878	-0.526085	0.908879	-0.208544	-0.135497	1.02717	-0.139137	0.126169
3.375	1.29137	0.595975	-0.0564935	-0.525768	0.914085	-0.218529	-0.148606	1.04763	-0.108702	0.118833
3.38333	1.29717	0.596303	-0.0488796	-0.522656	0.913906	-0.228042	-0.161579	1.06588	-0.0790509	0.110119
3.39167	1.30299	0.597055	-0.0416149	-0.516478	0.909183	-0.236733	-0.173507	1.08192	-0.0529187	0.101233
3.4	1.30874	0.598237	-0.0348806	-0.508004	0.901174	-0.243776	-0.18438	1.09573	-0.033284	0.0928217
3.40833	1.31441	0.599822	-0.0280763	-0.498537	0.890705	-0.24897	-0.195068	1.10716	-0.0225031	0.0844524
3.41667	1.32004	0.601764	-0.0212002	-0.488229	0.878127	-0.252291	-0.205625	1.11591	-0.0223149	0.076038
3.425	1.32564	0.603985	-0.0144989	-0.47684	0.863618	-0.254203	-0.215086	1.12117	-0.0343427	0.0678484
3.43333	1.33118	0.606452	-0.00758721	-0.46477	0.847199	-0.254573	-0.225847	1.12286	-0.053909	0.0595917
3.44167	1.33662	0.609074	-0.000675921	-0.452071	0.829232	-0.253584	-0.237577	1.12047	-0.0788362	0.051635
3.45	1.34189	0.611788	0.00568744	-0.438474	0.809709	-0.251159	-0.250804	1.11465	-0.104486	0.0448987
3.45833	1.34694	0.61451	0.0105017	-0.423455	0.789365	-0.247493	-0.264456	1.10588	-0.130094	0.0408159
3.46667	1.35171	0.617184	0.0141925	-0.408122	0.769213	-0.242351	-0.280023	1.09521	-0.152579	0.0391436
3.475	1.35621	0.619727	0.0172603	-0.393539	0.750501	-0.23636	-0.297858	1.0835	-0.171447	0.0392389
3.48333	1.36045	0.622083	0.0212932	-0.381766	0.733822	-0.229915	-0.320552	1.07233	-0.184989	0.0391857
3.49167	1.36452	0.624181	0.0258406	-0.372188	0.719647	-0.224249	-0.346231	1.06279	-0.197349	0.0391091
3.5	1.36847	0.626001	0.0316277	-0.365429	0.708428	-0.218674	-0.376787	1.05544	-0.205502	0.0379636
3.50833	1.37236	0.627514	0.0378335	-0.360432	0.699254	-0.21336	-0.410874	1.05081	-0.211648	0.0363522
3.51667	1.37623	0.628715	0.0429756	-0.355154	0.692307	-0.210105	-0.446346	1.04818	-0.214793	0.035741
3.525	1.38014	0.629618	0.0456646	-0.347795	0.686456	-0.208128	-0.480881	1.04731	-0.217855	0.0375473
3.53333	1.38411	0.630279	0.0461682	-0.338404	0.68154	-0.207985	-0.513993	1.04692	-0.220397	0.0413528
3.54167	1.38818	0.630743	0.0446558	-0.327084	0.677172	-0.208704	-0.544827	1.04627	-0.223322	0.0467672
3.55	1.39234	0.631018	0.0411705	-0.313886	0.673791	-0.210804	-0.572658	1.04382	-0.224596	0.053687
3.55833	1.39661	0.631132	0.0357852	-0.298938	0.671047	-0.213943	-0.596763	1.03879	-0.227312	0.0619885
3.56667	1.40101	0.631094	0.0287182	-0.282475	0.670004	-0.217799	-0.616893	1.02986	-0.228221	0.0714269
3.575	1.40554	0.630911	0.0196655	-0.264411	0.670065	-0.221105	-0.632344	1.01731	-0.229006	0.0824206
3.58333	1.41022	0.630558	0.00798269	-0.244041	0.671878	-0.225926	-0.642279	1.00094	-0.227029	0.0956516
3.59167	1.4151	0.630001	-0.00644688	-0.2211	0.674984	-0.231439	-0.646555	0.981318	-0.222064	0.111159
3.6	1.42019	0.629218	-0.0232624	-0.195851	0.678941	-0.238096	-0.64592	0.959304	-0.21411	0.128462
3.60833	1.4255	0.628221	-0.0418183	-0.168862	0.683435	-0.24546	-0.641204	0.936232	-0.203002	0.146809
3.61667	1.43102	0.626971	-0.0615137	-0.140618	0.689777	-0.254448	-0.633428	0.913546	-0.189803	0.165424
3.625	1.4368	0.625473	-0.0818637	-0.111283	0.697481	-0.265209	-0.623111	0.892219	-0.175127	0.183643
3.63333	1.44278	0.623734	-0.102552	-0.0810437	0.706485	-0.277805	-0.610697	0.872846	-0.160649	0.201252
3.64167	1.44908	0.62179	-0.120679	-0.0528655	0.716235	-0.291481	-0.598805	0.855585	-0.147124	0.214543
3.65	1.45556	0.619678	-0.137631	-0.0253696	0.726435	-0.305771	-0.585743	0.840154	-0.135623	0.225675
3.65833	1.46226	0.617434	-0.152438	0.000422378	0.736232	-0.320257	-0.571902	0.825793	-0.124845	0.23341
3.66667	1.46908	0.615107	-0.164958	0.0240485	0.745254	-0.334006	-0.556777	0.810745	-0.115129	0.23794
3.675	1.476	0.612741	-0.174784	0.0446696	0.753013	-0.346104	-0.540152	0.793614	-0.104961	0.238997
