# Supplementary material for: Optimal Control Based Stiffness Identification of an Ankle-Foot Orthosis Using a Predictive Walking Model
Source: Front Comput Neurosci. 2017 Apr 13;11:23. doi: 10.3389/fncom.2017.00023 (PMC5390028; doi:10.3389/fncom.2017.00023)
Supplement: Supplementary file 1 [file DataSheet1.ZIP › PathWalker/InvKinDyn/results/barefeet_3053176.fit]

frame	steps	SACR	LASI	RKNE	RTHI	RANK	RTIB	RHEE	RTOE	RANK	LKNE	LTHI	LANK	LTIB	LANK	LHEE	LTOE	CLAV	C7
0	38	0.0144118	0.0098012	0.00516315	0.0119453	0.0100437	0.0154806	0.0203174	0.00988369	0.0100437	0.00449547	0.0270933	0.00190031	0.0161121	0.00190031	0.00702384	0.00581266	0.0116048	0.0178362
1	27	0.0142276	0.00934057	0.00438621	0.0125366	0.0101303	0.0152019	0.0200875	0.00978441	0.0101303	0.00479612	0.0274236	0.00214642	0.0166693	0.00214642	0.00716576	0.00601561	0.0114049	0.0174796
2	27	0.0138951	0.00882576	0.00365832	0.0133274	0.0101712	0.0151515	0.0199418	0.00971653	0.0101712	0.00518137	0.0278005	0.00240756	0.0171946	0.00240756	0.00733976	0.00623255	0.01115	0.0170922
3	27	0.013457	0.00828407	0.00297498	0.0140927	0.0101921	0.01541	0.0199581	0.00967092	0.0101921	0.00562419	0.0282302	0.00267937	0.0176782	0.00267937	0.00752287	0.00647909	0.0108556	0.0166594
4	27	0.0128991	0.0077083	0.00240514	0.0149048	0.010164	0.0160292	0.0200831	0.00961785	0.010164	0.0061167	0.0287572	0.0029782	0.0181353	0.0029782	0.00772507	0.00675809	0.0105263	0.016192
5	27	0.0122575	0.00712649	0.00203784	0.0156388	0.0100153	0.0170658	0.0202523	0.00949465	0.0100153	0.0066532	0.0293765	0.0032932	0.0185674	0.0032932	0.00794574	0.00705139	0.0101801	0.0156769
6	27	0.0115361	0.00655659	0.00196573	0.0164758	0.0098803	0.018375	0.0205256	0.00938037	0.0098803	0.00722782	0.0300644	0.00361145	0.01899	0.00361145	0.00817723	0.00735515	0.00982881	0.0151336
7	27	0.0107843	0.00603019	0.0021929	0.0172814	0.00976433	0.0198045	0.0208559	0.00929233	0.00976433	0.00780323	0.0307959	0.00391485	0.0193835	0.00391485	0.00839823	0.00765813	0.00949092	0.0145552
8	27	0.0100134	0.0055757	0.00260575	0.0180416	0.00968655	0.0211723	0.021179	0.00925835	0.00968655	0.00836912	0.0315493	0.00419576	0.0197268	0.00419576	0.00860372	0.00794797	0.0091864	0.0139209
9	27	0.00923809	0.00520523	0.00306981	0.0187853	0.00964528	0.0223697	0.0214977	0.00928666	0.00964528	0.00889108	0.0322807	0.00443922	0.0200047	0.00443922	0.00878567	0.00820948	0.00891828	0.0132399
10	26	0.00852789	0.00490679	0.0035197	0.0194461	0.00965795	0.0232883	0.0217724	0.00942151	0.00965795	0.00932856	0.0329224	0.00462493	0.0202105	0.00462493	0.0089259	0.00843225	0.00870215	0.0125365
11	26	0.00792398	0.00466884	0.00392376	0.0200077	0.00970306	0.0239173	0.022002	0.00963486	0.00970306	0.00969055	0.0334339	0.00475385	0.0203485	0.00475385	0.00901538	0.00862601	0.00854715	0.0118181
12	25	0.00745261	0.00448394	0.00426389	0.0204655	0.00978484	0.0242889	0.0222276	0.00992567	0.00978484	0.00998111	0.033791	0.00483304	0.0204171	0.00483304	0.00905652	0.00878829	0.00844086	0.0110983
13	24	0.00711171	0.00434842	0.00456519	0.0208349	0.00975227	0.0245319	0.0223524	0.0101893	0.00975227	0.010196	0.0339846	0.00487276	0.0204242	0.00487276	0.00905747	0.00888469	0.00839366	0.0104126
14	21	0.0068888	0.00428917	0.00485102	0.021143	0.00968451	0.0246788	0.0224767	0.0104787	0.00968451	0.010332	0.0340159	0.00488331	0.0203842	0.00488331	0.00901569	0.0089172	0.00840511	0.00978909
15	22	0.00677079	0.00433496	0.00512194	0.0214028	0.0096101	0.0247651	0.022625	0.0108096	0.0096101	0.0103993	0.0338892	0.00486663	0.020308	0.00486663	0.00893029	0.00892026	0.00845333	0.00921954
16	24	0.00673264	0.00451565	0.00538425	0.0216215	0.0095312	0.0248379	0.0227997	0.0111735	0.0095312	0.0104278	0.0336116	0.00482354	0.020193	0.00482354	0.00880402	0.00888976	0.00852555	0.00867436
17	24	0.00674839	0.00487967	0.00562474	0.0218092	0.00945618	0.0249364	0.023022	0.0115622	0.00945618	0.0104266	0.033214	0.00475276	0.0200368	0.00475276	0.00864524	0.00881671	0.00861528	0.00815406
18	25	0.00681201	0.00544368	0.00580167	0.0219725	0.0093916	0.0250614	0.0232863	0.0119681	0.0093916	0.0103743	0.032734	0.00464862	0.019857	0.00464862	0.00846024	0.00871582	0.00872503	0.00767078
19	25	0.00693292	0.00617757	0.00587526	0.0221128	0.00931727	0.0251858	0.0235435	0.012372	0.00931727	0.0102743	0.0322022	0.00451566	0.0196749	0.00451566	0.0082514	0.0086144	0.00884138	0.00721771
20	25	0.00712616	0.00703598	0.00582484	0.0222501	0.00921369	0.0252985	0.0238003	0.0127667	0.00921369	0.0101563	0.0316551	0.00435642	0.0194876	0.00435642	0.00803866	0.00854985	0.00895353	0.00680079
21	25	0.0073856	0.00797594	0.00564955	0.0224046	0.00907654	0.0254102	0.0240984	0.0131484	0.00907654	0.010021	0.0311386	0.00416908	0.0192806	0.00416908	0.0078281	0.00851717	0.00907711	0.0064401
22	26	0.00769773	0.00896729	0.00536018	0.0225406	0.00888821	0.0255311	0.0244337	0.0134898	0.00888821	0.00985185	0.0306784	0.0039642	0.0190511	0.0039642	0.00760642	0.00848032	0.00921437	0.00614266
23	26	0.0080786	0.00999159	0.00498	0.0226163	0.00863556	0.0256617	0.0248081	0.0137728	0.00863556	0.00965095	0.0302575	0.00374672	0.0187948	0.00374672	0.00737423	0.0084485	0.00935573	0.00589707
24	26	0.00854169	0.0110347	0.00454779	0.0226339	0.0083348	0.0257938	0.0252409	0.0140034	0.0083348	0.00942411	0.029834	0.00351643	0.0185125	0.00351643	0.0071232	0.00842248	0.00950505	0.00568861
25	27	0.00909601	0.0121144	0.00409528	0.0225979	0.00801397	0.0259176	0.0257189	0.0141956	0.00801397	0.0091719	0.0293651	0.00327613	0.0182074	0.00327613	0.00683967	0.00837425	0.00968276	0.00551175
26	27	0.00975695	0.0132561	0.00363007	0.0225105	0.00773202	0.0259957	0.0262308	0.0143871	0.00773202	0.00888334	0.0288207	0.00302127	0.0178936	0.00302127	0.00652137	0.00829932	0.00990445	0.00535486
27	27	0.0104775	0.0143914	0.00299301	0.0222992	0.0075352	0.02585	0.0263502	0.0143932	0.0075352	0.00857242	0.0282284	0.00276149	0.0176169	0.00276149	0.00617447	0.0082078	0.0101585	0.00521868
28	26	0.0112169	0.0154495	0.00222858	0.0218783	0.00736687	0.0251462	0.0261226	0.0142095	0.00736687	0.00826359	0.0276323	0.0024954	0.0173968	0.0024954	0.00580847	0.0081021	0.0104438	0.00512399
29	25	0.0118521	0.0163699	0.00174993	0.0213095	0.00724786	0.0242462	0.0256745	0.0139524	0.00724786	0.00800978	0.0270838	0.00222179	0.0172494	0.00222179	0.0054452	0.00799973	0.0107426	0.00513229
30	24	0.0122886	0.0171472	0.00224065	0.0207872	0.00713652	0.0233182	0.0252504	0.0137299	0.00713652	0.00784418	0.0265826	0.00195318	0.017176	0.00195318	0.00510206	0.0079128	0.011043	0.00526844
31	23	0.0124661	0.0177995	0.00308621	0.0205053	0.00706638	0.0226726	0.0249407	0.0135905	0.00706638	0.00779713	0.0260897	0.00170897	0.01717	0.00170897	0.00481849	0.00784186	0.0113244	0.00552914
32	19	0.0124205	0.0183978	0.00369301	0.020621	0.00704687	0.022367	0.0249292	0.0136024	0.00704687	0.00786432	0.0255506	0.00148723	0.0172123	0.00148723	0.00461637	0.00779404	0.0115685	0.00587097
33	23	0.0122027	0.0190354	0.0038301	0.0212191	0.00708363	0.0225325	0.0251686	0.0137397	0.00708363	0.0080214	0.0249301	0.00128227	0.0172896	0.00128227	0.00449378	0.00776883	0.0117776	0.0062487
34	23	0.0119329	0.0198205	0.003547	0.0222567	0.00719579	0.02299	0.0257138	0.0140145	0.00719579	0.00820934	0.0241844	0.00109181	0.0173653	0.00109181	0.00442724	0.0077336	0.0119868	0.00659323
35	23	0.0116984	0.0207678	0.00289321	0.0235068	0.00744944	0.0235494	0.0261094	0.0142138	0.00744944	0.00838274	0.0233236	0.000935838	0.0174001	0.000935838	0.00440313	0.00765952	0.0122142	0.00686933
36	23	0.0116098	0.021861	0.00216773	0.0246522	0.0077721	0.0236732	0.0261505	0.0141957	0.0077721	0.00850442	0.0223963	0.000839375	0.0173245	0.000839375	0.00441024	0.00751252	0.012484	0.0070542
37	24	0.0116957	0.0230586	0.00170413	0.0255341	0.00810435	0.0235312	0.0258884	0.0140254	0.00810435	0.00857445	0.0214607	0.000836601	0.0170739	0.000836601	0.00444959	0.00726187	0.0128	0.00716239
38	26	0.0119295	0.0243348	0.00183672	0.0261854	0.00836317	0.0232525	0.02547	0.0137849	0.00836317	0.00858485	0.0205444	0.000964536	0.0165966	0.000964536	0.00453565	0.00690971	0.0131616	0.00722152
39	27	0.0122489	0.025674	0.00252505	0.026737	0.008517	0.0228789	0.0250885	0.0135715	0.008517	0.00853565	0.0196533	0.00120601	0.0158731	0.00120601	0.00469603	0.0064884	0.0135668	0.00726534
40	27	0.0125935	0.0270635	0.00340645	0.0273922	0.00858586	0.0223903	0.024926	0.0134817	0.00858586	0.0084531	0.0187781	0.00150833	0.0149444	0.00150833	0.00493484	0.00602838	0.0139887	0.00733589
41	28	0.0129047	0.0284987	0.00420034	0.02835	0.00859002	0.021809	0.0250658	0.0135586	0.00859002	0.00835554	0.0179152	0.00183579	0.0139073	0.00183579	0.00523429	0.00555979	0.0143895	0.00747551
42	29	0.0131468	0.029985	0.00477602	0.029682	0.0085638	0.0212433	0.0254783	0.0137832	0.0085638	0.00822684	0.0170601	0.0021856	0.0128951	0.0021856	0.00556917	0.00510986	0.0147401	0.00770951
43	31	0.0133306	0.0315217	0.00514059	0.0312757	0.00856009	0.0208129	0.0260686	0.0141029	0.00856009	0.00804097	0.0162061	0.00255639	0.0120267	0.00255639	0.00586187	0.00467617	0.0150323	0.0080433
44	32	0.013486	0.0330833	0.00538538	0.0329025	0.00860838	0.0205545	0.0267206	0.0144549	0.00860838	0.00777192	0.0153581	0.00293979	0.0113311	0.00293979	0.00599822	0.00422205	0.0152822	0.00845052
45	34	0.0136264	0.0346261	0.00565274	0.0344482	0.0087188	0.0204001	0.0273413	0.0147871	0.0087188	0.00739151	0.0145329	0.00336465	0.010736	0.00336465	0.00590597	0.00370647	0.0155097	0.00889822
46	35	0.0137554	0.0361198	0.00604722	0.0358203	0.00889099	0.0202416	0.027844	0.0150503	0.00889099	0.00687869	0.0137658	0.00390002	0.0100779	0.00390002	0.00558702	0.00313835	0.015727	0.00935226
47	37	0.0138549	0.0375443	0.00661355	0.0370136	0.00912054	0.0200066	0.0281931	0.0152255	0.00912054	0.00623774	0.0131263	0.00457828	0.00915606	0.00457828	0.00517308	0.00265841	0.0159159	0.00979855
48	39	0.0138942	0.0388784	0.00735814	0.0380847	0.00940801	0.0197041	0.028431	0.0153382	0.00940801	0.00550279	0.0127122	0.00536219	0.00783056	0.00536219	0.00507869	0.00249833	0.0160572	0.0102613
49	41	0.0138184	0.0401025	0.00824372	0.039159	0.00974762	0.0193836	0.0286444	0.015439	0.00974762	0.00479574	0.0125989	0.00617736	0.00625576	0.00617736	0.00589539	0.00279432	0.0161317	0.0107921
50	44	0.0135904	0.0412006	0.00921409	0.0403407	0.0101143	0.0190801	0.0289034	0.0155679	0.0101143	0.0043412	0.0128083	0.00694597	0.00546346	0.00694597	0.00768802	0.00346777	0.0161146	0.0114199
51	48	0.0132191	0.0421577	0.0102419	0.0417251	0.0104922	0.018787	0.0292425	0.0157436	0.0104922	0.00443067	0.0133065	0.00759511	0.00713497	0.00759511	0.00994892	0.00432417	0.0159967	0.0121341
52	53	0.0127608	0.0429525	0.0113048	0.0433078	0.0108703	0.0184794	0.0296596	0.0159654	0.0108703	0.0051827	0.0140546	0.00807143	0.0107716	0.00807143	0.0121594	0.00521641	0.0158105	0.0128819
53	59	0.012296	0.0435585	0.0123883	0.0450637	0.011239	0.0181484	0.0301427	0.0162263	0.011239	0.00643044	0.0149863	0.00838715	0.0149928	0.00838715	0.0140165	0.00604873	0.0156043	0.0135935
54	64	0.0119454	0.043978	0.0134408	0.0469327	0.0115841	0.0178059	0.0306446	0.0165003	0.0115841	0.00792891	0.0160215	0.00860313	0.0188772	0.00860313	0.0154146	0.00674989	0.0154423	0.0141653
55	68	0.011834	0.0442315	0.0143789	0.0488288	0.0118901	0.0174704	0.0310875	0.0167454	0.0118901	0.00946136	0.0170982	0.00876472	0.0217656	0.00876472	0.0164143	0.00724851	0.0153705	0.0145064
56	71	0.012004	0.044344	0.0151315	0.0506603	0.0121542	0.0171653	0.0314048	0.0169271	0.0121542	0.010877	0.0181618	0.00889421	0.0232903	0.00889421	0.0171875	0.00746991	0.0154077	0.0146003
57	71	0.0123964	0.0443446	0.0156522	0.0523431	0.0123677	0.0169129	0.0315672	0.0170302	0.0123677	0.0120908	0.0191683	0.00901076	0.0234499	0.00901076	0.0178952	0.00739593	0.0155571	0.0144862
58	70	0.0129248	0.0442544	0.0159336	0.0538155	0.0125156	0.0167208	0.0315851	0.0170586	0.0125156	0.0130832	0.0200771	0.00913977	0.0225774	0.00913977	0.0186143	0.00708104	0.0157816	0.0142355
59	69	0.0134994	0.0440703	0.016009	0.0550675	0.0125996	0.0165765	0.0314826	0.0170236	0.0125996	0.013869	0.0208308	0.00929498	0.021224	0.00929498	0.0193179	0.00663581	0.0160245	0.0139186
60	67	0.014045	0.0437631	0.0159377	0.056116	0.0126255	0.0164596	0.0312924	0.0169423	0.0126255	0.0144417	0.0213765	0.00945487	0.0199465	0.00945487	0.0199112	0.00619721	0.0162359	0.0135896
61	65	0.0145264	0.0433059	0.015791	0.056983	0.0125963	0.0163474	0.0310541	0.0168364	0.0125963	0.014796	0.0216863	0.0095751	0.0191165	0.0095751	0.020308	0.00586109	0.0163742	0.0133043
62	63	0.0149489	0.0427	0.015608	0.0576888	0.0125254	0.0162191	0.0307827	0.0167163	0.0125254	0.0149306	0.0217549	0.00959924	0.0188496	0.00959924	0.0204441	0.00566342	0.0164116	0.0130879
63	61	0.0153298	0.0419731	0.0153815	0.0582281	0.0124323	0.0160529	0.0304783	0.016584	0.0124323	0.0148327	0.0215924	0.00948677	0.0190524	0.00948677	0.0203044	0.00560712	0.0163433	0.01295
64	57	0.0156652	0.0411633	0.0150866	0.0585932	0.0123267	0.0158338	0.0301546	0.0164483	0.0123267	0.0145032	0.0212316	0.00926206	0.0195376	0.00926206	0.0199415	0.00565987	0.0161855	0.0129095
65	44	0.0159388	0.0403098	0.0146967	0.0588003	0.0122005	0.0155672	0.0298287	0.0163105	0.0122005	0.0139638	0.0207324	0.00898857	0.0200803	0.00898857	0.0194126	0.00577113	0.0159455	0.0129604
66	57	0.0161312	0.0394496	0.0141939	0.0588573	0.0120496	0.015273	0.0295229	0.0161684	0.0120496	0.0132606	0.0201542	0.00872471	0.0204313	0.00872471	0.0187583	0.00589604	0.0156343	0.0130877
67	60	0.016221	0.0386173	0.0135954	0.0587728	0.0119099	0.0149858	0.0291676	0.0159947	0.0119099	0.0124619	0.0195427	0.00850602	0.020369	0.00850602	0.0179706	0.00600487	0.0152916	0.0132731
68	61	0.0162014	0.0378266	0.0129175	0.0585245	0.011783	0.0147368	0.0287733	0.0157944	0.011783	0.0116274	0.018906	0.00833868	0.0197401	0.00833868	0.0169826	0.00608062	0.0149435	0.013481
69	61	0.0160677	0.0370718	0.0121913	0.0581031	0.0116573	0.014554	0.0283615	0.0155799	0.0116573	0.0108194	0.0182454	0.00820825	0.0184727	0.00820825	0.01575	0.006093	0.014612	0.0136677
70	60	0.0158145	0.0363414	0.0114421	0.0575056	0.0115306	0.0144461	0.0279539	0.0153667	0.0115306	0.0100845	0.0175789	0.00809425	0.0165553	0.00809425	0.0142797	0.00601722	0.0143109	0.0138056
71	58	0.0154499	0.03563	0.0106872	0.0567364	0.011399	0.0144094	0.0275166	0.015145	0.011399	0.00947001	0.0169261	0.00797914	0.0140276	0.00797914	0.0126192	0.00585007	0.0140427	0.0138942
72	56	0.014987	0.0349356	0.00994422	0.0557976	0.0112535	0.0144166	0.0270722	0.0149254	0.0112535	0.00900083	0.0163086	0.00782498	0.0110136	0.00782498	0.0108694	0.00556141	0.0138122	0.0139509
73	54	0.0144538	0.0342659	0.00923901	0.0547001	0.0110893	0.0144423	0.0266449	0.0147166	0.0110893	0.00865335	0.0157742	0.00760263	0.00771391	0.00760263	0.00918798	0.00512462	0.0136142	0.0139687
74	51	0.0138975	0.0336243	0.00857142	0.0534541	0.0109279	0.0144572	0.0263264	0.0145396	0.0109279	0.00839889	0.0153602	0.00733949	0.00437089	0.00733949	0.00779993	0.0045951	0.0134177	0.0139555
75	49	0.0133542	0.0329983	0.00799559	0.0521371	0.0107868	0.014494	0.0259744	0.0143429	0.0107868	0.00820108	0.0150979	0.00706322	0.0015445	0.00706322	0.00692973	0.00409847	0.0132219	0.0139271
76	47	0.0128541	0.0323627	0.00752153	0.0507687	0.0106678	0.01453	0.0256231	0.0141416	0.0106678	0.00798189	0.0149886	0.00677244	0.00238698	0.00677244	0.00665657	0.00378052	0.0130144	0.0138983
77	45	0.0124329	0.0316978	0.00715968	0.0493912	0.0105544	0.0145563	0.0252561	0.0139309	0.0105544	0.00769085	0.0150182	0.00645812	0.00459824	0.00645812	0.00685608	0.003732	0.0127696	0.0138646
78	43	0.0120962	0.0310039	0.00688406	0.0480218	0.0104518	0.0145483	0.0249267	0.0137317	0.0104518	0.00728675	0.0151509	0.00611613	0.00630583	0.00611613	0.00731748	0.00392221	0.0124721	0.0138182
79	42	0.011833	0.0302928	0.00666441	0.0466809	0.010362	0.0145111	0.0246246	0.0135403	0.010362	0.00675756	0.0153421	0.00576036	0.00741489	0.00576036	0.00786002	0.00422964	0.0121123	0.0137551
80	40	0.0116307	0.0295774	0.0064686	0.0453816	0.0102359	0.0144532	0.0243393	0.0133566	0.0102359	0.00612867	0.015541	0.00537987	0.00801212	0.00537987	0.00832994	0.00451371	0.0116921	0.0136844
81	39	0.0114833	0.028902	0.00628044	0.0441364	0.0100749	0.0144086	0.024062	0.0131797	0.0100749	0.00543018	0.0157011	0.00495288	0.0082434	0.00495288	0.00862156	0.00468981	0.011242	0.0135985
82	38	0.0114038	0.0283304	0.00605196	0.0429269	0.00990501	0.0143852	0.0238596	0.0130382	0.00990501	0.00467718	0.0157597	0.00450917	0.00825762	0.00450917	0.0087207	0.00474358	0.0107881	0.0134933
83	37	0.0113927	0.0278616	0.00579468	0.0418452	0.00971792	0.0144327	0.0236523	0.0128997	0.00971792	0.00406506	0.0155323	0.0042383	0.00807896	0.0042383	0.00836151	0.00453096	0.0103644	0.0133711
84	35	0.0113523	0.0274314	0.00553532	0.0410431	0.00952299	0.0145462	0.0234461	0.0127706	0.00952299	0.00385022	0.0148343	0.00415839	0.00702815	0.00415839	0.00769148	0.00415499	0.0100071	0.0132862
85	29	0.0112116	0.0270111	0.00522921	0.040594	0.0093596	0.0146755	0.0233406	0.0126952	0.0093596	0.00411391	0.0134998	0.00411813	0.00499495	0.00411813	0.00681618	0.00367108	0.00977381	0.0132712
86	33	0.0110402	0.0266793	0.00493955	0.0404184	0.00919469	0.0148576	0.0232741	0.0126516	0.00919469	0.00480394	0.0121204	0.00424854	0.00305588	0.00424854	0.00619646	0.00334496	0.0097117	0.0133305
87	33	0.0109307	0.0264608	0.00470757	0.0403382	0.00908741	0.015109	0.0233377	0.0126757	0.00908741	0.00536737	0.0111271	0.00443062	0.00220209	0.00443062	0.00596863	0.00325734	0.00983512	0.0134275
88	32	0.010956	0.0263303	0.00464937	0.0401553	0.00900952	0.0154495	0.0235228	0.0127681	0.00900952	0.0055125	0.0110215	0.00453368	0.00188264	0.00453368	0.00622034	0.00349927	0.0100898	0.0135597
89	28	0.0112182	0.0262455	0.00481822	0.0396958	0.00896747	0.0159069	0.0237957	0.0129098	0.00896747	0.00511749	0.0118407	0.00432776	0.00191368	0.00432776	0.00685758	0.00402034	0.0104295	0.0136831
90	33	0.0117905	0.0261756	0.00519562	0.0388188	0.00894789	0.0164668	0.0241322	0.0130849	0.00894789	0.00439585	0.0135517	0.00379774	0.00427913	0.00379774	0.00791186	0.00484055	0.0107834	0.0137512
91	34	0.0126487	0.0260437	0.00568571	0.0375409	0.00895107	0.0170855	0.024511	0.0132754	0.00895107	0.00384701	0.0156606	0.00295013	0.00883457	0.00295013	0.0088332	0.00557725	0.011088	0.0137065
92	33	0.0135635	0.0257222	0.00624208	0.036084	0.00894878	0.0177314	0.0248704	0.0134536	0.00894878	0.00423134	0.0176987	0.00248962	0.013761	0.00248962	0.00933078	0.00605988	0.0112839	0.0136014
93	28	0.0142441	0.0251122	0.00676404	0.0347495	0.00899787	0.0183554	0.0252584	0.0136319	0.00899787	0.00506056	0.0189045	0.00246296	0.0171145	0.00246296	0.00924822	0.00623131	0.0113723	0.0135293
94	32	0.014567	0.0243038	0.00722814	0.0337136	0.00907348	0.0189394	0.0256468	0.0138008	0.00907348	0.00581129	0.0192992	0.00258557	0.0183604	0.00258557	0.00873206	0.00612393	0.0114012	0.0135818
95	33	0.0145329	0.0234529	0.00767003	0.0330301	0.00912796	0.0194614	0.0260328	0.0139651	0.00912796	0.00616287	0.0191635	0.00276716	0.0176918	0.00276716	0.00806298	0.00571312	0.0114374	0.0137905
96	34	0.0141705	0.0226815	0.00819701	0.0326771	0.00917737	0.0198624	0.0264928	0.0141649	0.00917737	0.00610051	0.0189479	0.00296668	0.0153713	0.00296668	0.00737644	0.00510956	0.0115191	0.0141972
97	34	0.0135968	0.0220816	0.00890926	0.0326059	0.00921268	0.0201187	0.0269974	0.0143943	0.00921268	0.00573296	0.0189949	0.00314533	0.0119458	0.00314533	0.00679305	0.00446408	0.011661	0.0148081
98	34	0.0129717	0.0216912	0.00981342	0.0327357	0.00925158	0.0202259	0.0275344	0.0146583	0.00925158	0.0053115	0.0194121	0.0033035	0.00815939	0.0033035	0.00637076	0.00389686	0.0118513	0.015573
99	35	0.0124597	0.0215363	0.0108322	0.0329911	0.00929348	0.0201913	0.0280786	0.0149591	0.00929348	0.00515152	0.0200957	0.00345379	0.00488608	0.00345379	0.00611799	0.00349847	0.0120854	0.0163937
100	36	0.0121812	0.0216205	0.011843	0.0333015	0.00933341	0.0200594	0.0285656	0.0152704	0.00933341	0.00537957	0.0208577	0.00359494	0.00287493	0.00359494	0.00597202	0.00327605	0.012364	0.0171626
101	36	0.0121561	0.0218697	0.0127384	0.0336059	0.00938092	0.019903	0.0289209	0.0155491	0.00938092	0.00581584	0.0215247	0.0037135	0.00217818	0.0037135	0.00585751	0.0031605	0.0126668	0.0178151
102	36	0.0123296	0.0221849	0.0134503	0.0338526	0.00945626	0.0197708	0.0290872	0.0157507	0.00945626	0.00622299	0.0219911	0.00380496	0.00208815	0.00380496	0.00574296	0.00309081	0.0129655	0.0183421
103	36	0.0126131	0.0224818	0.0139649	0.034003	0.00958387	0.0196714	0.0290511	0.0158492	0.00958387	0.00647831	0.0222416	0.00387113	0.00215964	0.00387113	0.0056337	0.00303977	0.0132287	0.0187727
104	36	0.0129278	0.0227085	0.0143244	0.0340272	0.00976403	0.0195619	0.0288361	0.0158441	0.00976403	0.00657404	0.0223343	0.0039167	0.00235158	0.0039167	0.00554054	0.00300044	0.0134466	0.0191657
105	36	0.0132008	0.0228221	0.0145929	0.0338779	0.00995966	0.0193512	0.0284778	0.0157522	0.00995966	0.00656843	0.0223638	0.00394459	0.0025526	0.00394459	0.00546548	0.00297186	0.0136246	0.019584
106	36	0.013364	0.0227486	0.0148153	0.033489	0.0101227	0.0189637	0.0280041	0.0155895	0.0101227	0.00653503	0.0224183	0.00395759	0.00264488	0.00395759	0.00540022	0.00295147	0.0137382	0.0200667
107	36	0.0133925	0.0224483	0.0150119	0.0327957	0.0102184	0.0183907	0.027457	0.0153805	0.0102184	0.00650164	0.0225376	0.00395728	0.00263048	0.00395728	0.00534374	0.00294062	0.0137707	0.020623
108	36	0.0133114	0.0219648	0.0151765	0.0317521	0.0102268	0.0176929	0.0268818	0.0151497	0.0102268	0.00644517	0.0227044	0.00393411	0.00264053	0.00393411	0.00530271	0.0029426	0.0137569	0.0212263
109	36	0.0131538	0.021349	0.0152814	0.0303437	0.0101453	0.0169767	0.0262874	0.0148996	0.0101453	0.0063524	0.0228913	0.00387054	0.00279413	0.00387054	0.00527643	0.00295451	0.0137395	0.0218341
110	35	0.0129525	0.0206225	0.0152951	0.0285926	0.00998845	0.0163566	0.0256601	0.0146262	0.00998845	0.00624406	0.0230921	0.00376163	0.00305419	0.00376163	0.00526991	0.00297163	0.0137348	0.0224087
111	35	0.012754	0.0198122	0.0151937	0.0265632	0.00979646	0.0159195	0.0249939	0.0143268	0.00979646	0.0061429	0.0233148	0.00360596	0.00331757	0.00360596	0.00529508	0.00298808	0.0137451	0.0229165
112	34	0.012609	0.0189771	0.0149692	0.0243702	0.00962228	0.0156814	0.0242949	0.013996	0.00962228	0.00605341	0.0235787	0.00339394	0.00356641	0.00339394	0.00535842	0.00300024	0.0137743	0.0233319
113	33	0.0125466	0.0181775	0.0146133	0.0221363	0.00949218	0.0155803	0.0235804	0.0136365	0.00949218	0.00597616	0.023889	0.00313153	0.00389771	0.00313153	0.00545587	0.00301158	0.0138419	0.023647
114	32	0.0125648	0.0174166	0.014116	0.01995	0.00939765	0.0155308	0.0228641	0.0132496	0.00939765	0.00591428	0.0242287	0.00284231	0.00442802	0.00284231	0.0055744	0.00302887	0.0139484	0.023875
115	31	0.012656	0.0166693	0.0134881	0.0178919	0.00934219	0.0154748	0.0221455	0.0128319	0.00934219	0.00584668	0.0245724	0.00254776	0.00519085	0.00254776	0.00570436	0.00306478	0.0140567	0.0240357
116	29	0.0128142	0.0159369	0.0127468	0.0160283	0.00933466	0.0153874	0.0214272	0.0123913	0.00933466	0.00572241	0.0248925	0.00226011	0.00611932	0.00226011	0.00584611	0.00313641	0.0141431	0.0241351
117	29	0.0130179	0.0152265	0.011892	0.0144005	0.00936789	0.0152568	0.0207321	0.0119507	0.00936789	0.00548763	0.0251735	0.00197682	0.00711645	0.00197682	0.0060064	0.00325506	0.0142038	0.0241735
118	29	0.0132282	0.0145212	0.0109206	0.0130451	0.00943524	0.0150671	0.0200993	0.0115439	0.00943524	0.00513195	0.0254259	0.00169571	0.00811722	0.00169571	0.00619382	0.00342365	0.0142211	0.0241706
119	30	0.0134027	0.0137961	0.00984024	0.0120018	0.00951564	0.0148147	0.019547	0.0111881	0.00951564	0.00469988	0.0256774	0.00143093	0.00909928	0.00143093	0.00641225	0.0036394	0.0141708	0.024158
120	30	0.0135167	0.0130471	0.00867818	0.0113381	0.00958362	0.0145348	0.0190785	0.010884	0.00958362	0.00424934	0.0259623	0.00120021	0.0100775	0.00120021	0.00666394	0.00389714	0.0140428	0.0241286
121	30	0.013555	0.0122916	0.00745606	0.0111128	0.00962716	0.0143002	0.0187055	0.0106337	0.00962716	0.00385011	0.0263153	0.0010474	0.0110786	0.0010474	0.00695518	0.00419288	0.0138507	0.024048
122	31	0.0135034	0.0115455	0.00617561	0.0113223	0.00963828	0.0142087	0.0184332	0.0104339	0.00963828	0.00360494	0.0267568	0.0010441	0.01211	0.0010441	0.00728715	0.00452344	0.0136219	0.0238931
123	31	0.0133566	0.0108257	0.00486012	0.0119138	0.00961755	0.0143388	0.0182579	0.0102691	0.00961755	0.00361664	0.0272944	0.0012133	0.0131698	0.0012133	0.00764481	0.00488047	0.0133647	0.0236435
124	31	0.0131153	0.0101545	0.00356427	0.012793	0.00957316	0.0146924	0.0181664	0.010114	0.00957316	0.00391589	0.0279169	0.00150595	0.0142488	0.00150595	0.0080037	0.00524864	0.0130837	0.0232769
125	31	0.0127895	0.00954504	0.00238385	0.0138596	0.00952647	0.0152107	0.0181556	0.00996517	0.00952647	0.00444559	0.028595	0.00185579	0.015313	0.00185579	0.00835342	0.00562093	0.0128023	0.0227836
126	31	0.0123935	0.00899229	0.00155486	0.0150158	0.00950875	0.0158124	0.018234	0.00984243	0.00950875	0.00509497	0.0292985	0.00221202	0.0163116	0.00221202	0.0086943	0.00599802	0.0125362	0.0221772
127	30	0.0119297	0.00848998	0.00154819	0.0161668	0.00952836	0.016435	0.0183949	0.00974368	0.00952836	0.00576772	0.0300038	0.00255722	0.0171948	0.00255722	0.00901301	0.00636421	0.012277	0.0214907
128	30	0.0114037	0.00804425	0.00222467	0.0172462	0.00958072	0.0170699	0.0186374	0.0096595	0.00958072	0.00641534	0.0307059	0.00289228	0.0179219	0.00289228	0.00929237	0.00669569	0.0120131	0.0207509
129	29	0.0108357	0.0076574	0.00303851	0.0182266	0.00966541	0.0177344	0.0189677	0.00960372	0.00966541	0.00700891	0.031411	0.00321312	0.0184761	0.00321312	0.0095276	0.00698039	0.0117444	0.0199653
130	29	0.0102444	0.00732937	0.00379599	0.0190994	0.00975854	0.0184483	0.0193495	0.00958807	0.00975854	0.00754106	0.0321149	0.00351116	0.0188593	0.00351116	0.00972144	0.00721842	0.0114795	0.0191458
131	28	0.00964108	0.00705935	0.00445523	0.0198561	0.00982169	0.0192325	0.0197335	0.00961119	0.00982169	0.00801749	0.032804	0.00377965	0.0190855	0.00377965	0.00987775	0.00741979	0.0112196	0.0183049
132	28	0.00903794	0.00683251	0.00501108	0.0204854	0.00982831	0.0200946	0.0200931	0.00966887	0.00982831	0.00844923	0.0334585	0.00400935	0.0191875	0.00400935	0.00999478	0.00758713	0.0109618	0.017446
133	27	0.00845596	0.0066255	0.00547403	0.0209813	0.00976262	0.0210171	0.0203997	0.00976521	0.00976262	0.00883889	0.0340426	0.00419634	0.0192097	0.00419634	0.01007	0.00771643	0.0107175	0.0165797
134	26	0.00792185	0.00641607	0.00584237	0.0213647	0.0096337	0.0219581	0.0206435	0.00991863	0.0096337	0.00915618	0.0345149	0.00433976	0.0191957	0.00433976	0.0101105	0.00781798	0.0105134	0.0157235
135	25	0.00745966	0.00619742	0.00611561	0.0216662	0.0094744	0.0228642	0.0208581	0.0101438	0.0094744	0.00937914	0.0348392	0.00443979	0.0191821	0.00443979	0.0101193	0.0079021	0.0103633	0.0148838
136	23	0.00707916	0.00598733	0.00631707	0.0219091	0.00932387	0.0236775	0.0211001	0.0104449	0.00932387	0.00952499	0.0349834	0.00450204	0.0191787	0.00450204	0.0100912	0.00796047	0.0102592	0.0140598
137	23	0.00678386	0.00581998	0.00647277	0.0221038	0.0092134	0.0243429	0.0214111	0.0108184	0.0092134	0.00960531	0.0349368	0.00452894	0.0191636	0.00452894	0.0100185	0.00797604	0.0101978	0.0132612
138	25	0.00657648	0.00575566	0.00659003	0.022255	0.00915129	0.024826	0.0217881	0.0112504	0.00915129	0.00962509	0.0347056	0.00451475	0.0191062	0.00451475	0.00989114	0.00794038	0.010186	0.0125034
139	26	0.00644482	0.00589121	0.00664854	0.0223746	0.0091384	0.0251004	0.0222177	0.0117244	0.0091384	0.00958751	0.0342995	0.00445342	0.0189851	0.00445342	0.0097061	0.00785764	0.0102275	0.0118
140	26	0.00637723	0.00631722	0.00661859	0.0224706	0.00915674	0.0251629	0.022687	0.0122196	0.00915674	0.00949032	0.0337307	0.00433972	0.0187875	0.00433972	0.00946854	0.00773295	0.0103127	0.0111564
141	27	0.00638225	0.00705726	0.00649634	0.0225517	0.00915158	0.0250612	0.0231485	0.0126999	0.00915158	0.00934915	0.0330203	0.00418029	0.0185073	0.00418029	0.00917929	0.00756174	0.0104328	0.0105664
142	27	0.00647484	0.00806106	0.00628294	0.0226375	0.00908416	0.0248694	0.0235833	0.0131354	0.00908416	0.0091635	0.0322102	0.00399751	0.018157	0.00399751	0.00884254	0.00734546	0.0105908	0.0100247
143	27	0.00667893	0.00925934	0.00596322	0.0227275	0.00894356	0.0246687	0.0240277	0.0135183	0.00894356	0.00892282	0.0313487	0.00380366	0.0177655	0.00380366	0.00847109	0.00710025	0.0107849	0.00952922
144	28	0.00702899	0.010606	0.00552484	0.0228029	0.00872689	0.0245253	0.0245266	0.0138541	0.00872689	0.00864377	0.0304573	0.00359899	0.0173537	0.00359899	0.00807485	0.00684114	0.0110073	0.00907412
145	28	0.00754769	0.0120673	0.00498413	0.0228672	0.00843579	0.0244792	0.0251108	0.0141498	0.00843579	0.0083396	0.0295329	0.00338147	0.0169242	0.00338147	0.00766154	0.0065762	0.0112521	0.00865105
146	28	0.00824201	0.0136292	0.00438453	0.0229377	0.00806721	0.0245488	0.025772	0.0144034	0.00806721	0.00800451	0.0285723	0.00314771	0.0164746	0.00314771	0.00723753	0.00631591	0.0115239	0.00825532
147	28	0.00910856	0.0153141	0.00378341	0.0230373	0.00764868	0.0247054	0.026502	0.0146433	0.00764868	0.00762717	0.0275761	0.00289084	0.0160037	0.00289084	0.00680165	0.00607284	0.0118394	0.00788198
148	29	0.0101161	0.0171229	0.003203	0.0231477	0.00727519	0.024813	0.0271574	0.0148644	0.00727519	0.0071979	0.0265486	0.00260678	0.0155167	0.00260678	0.00635136	0.00585304	0.0122043	0.00752202
149	29	0.0111801	0.018971	0.00260807	0.0231999	0.00700177	0.0246827	0.0274341	0.0149033	0.00700177	0.00674128	0.0255117	0.00230835	0.01504	0.00230835	0.00588457	0.00565475	0.0126121	0.0071849
150	28	0.012238	0.0207765	0.0027133	0.0231022	0.00684629	0.0240188	0.0272832	0.0147483	0.00684629	0.00629264	0.0245086	0.0020038	0.0145965	0.0020038	0.00538003	0.00546564	0.0130675	0.00689158
151	28	0.0131137	0.0224579	0.00379033	0.023112	0.00674928	0.0231351	0.0269241	0.0145254	0.00674928	0.00594609	0.0235957	0.0017217	0.0142486	0.0017217	0.00487659	0.00530244	0.0135178	0.00673572
152	27	0.0137407	0.0240159	0.00519813	0.0233518	0.00668361	0.0221734	0.0265481	0.0143136	0.00668361	0.0057318	0.0227362	0.00148462	0.0139977	0.00148462	0.00441481	0.00517176	0.0139363	0.00673713
153	27	0.0140619	0.0254707	0.00632859	0.0240338	0.00667371	0.0214204	0.0263555	0.0142084	0.00667371	0.00567664	0.0218438	0.0013205	0.0138302	0.0013205	0.00402517	0.0050702	0.0142953	0.00690189
154	27	0.0141237	0.0268856	0.00692632	0.0252035	0.0067496	0.0210093	0.0264651	0.0142644	0.0067496	0.00574663	0.0208447	0.00124592	0.0137032	0.00124592	0.00370944	0.00496999	0.0145914	0.00718528
155	26	0.014003	0.0283441	0.00687896	0.0268812	0.00687377	0.0211553	0.026919	0.014497	0.00687377	0.00589902	0.0197239	0.00128449	0.013586	0.00128449	0.00346721	0.00483876	0.0148298	0.00753681
156	21	0.0138555	0.0299364	0.00632001	0.028865	0.00707752	0.0217824	0.0275869	0.0148451	0.00707752	0.00606964	0.0185148	0.00144914	0.0134325	0.00144914	0.0032901	0.00464625	0.0150491	0.00784902
157	29	0.013758	0.0316453	0.00542977	0.03095	0.00739752	0.0227458	0.0280989	0.0151147	0.00739752	0.00623074	0.0172705	0.00173075	0.0132259	0.00173075	0.00319823	0.00438352	0.0152594	0.00805584
158	32	0.0138382	0.0334377	0.00469941	0.0327294	0.00779719	0.023527	0.0282019	0.015172	0.00779719	0.00633398	0.0160829	0.00209762	0.0129099	0.00209762	0.00317933	0.00404051	0.0154939	0.00810357
159	35	0.0140849	0.0352432	0.00447319	0.0341845	0.00815644	0.0239591	0.0280017	0.0150766	0.00815644	0.006387	0.0150519	0.00250762	0.0124485	0.00250762	0.00325623	0.00364973	0.0157332	0.00804437
160	36	0.0144551	0.0369956	0.00484088	0.0353976	0.00838933	0.0239214	0.0276718	0.0149123	0.00838933	0.00637867	0.0142188	0.00293983	0.0118137	0.00293983	0.00347509	0.00326044	0.0159646	0.00792318
161	38	0.0148568	0.038644	0.00559908	0.0365732	0.00850712	0.0233333	0.027424	0.014787	0.00850712	0.00631711	0.013557	0.00337993	0.0110238	0.00337993	0.00384328	0.00292364	0.0161861	0.00779242
162	39	0.0151958	0.0401686	0.00642428	0.0379308	0.00857203	0.0222886	0.0274219	0.0147862	0.00857203	0.00621699	0.0130061	0.00380437	0.0101275	0.00380437	0.00430026	0.00269377	0.0163854	0.00770832
163	40	0.0154177	0.0415781	0.00704273	0.0395716	0.0086224	0.0210385	0.0276986	0.0149313	0.0086224	0.00607773	0.0125099	0.00419455	0.00920104	0.00419455	0.00474308	0.00260254	0.0165329	0.0077241
164	42	0.0155162	0.0428994	0.00731519	0.0414355	0.00867978	0.0198957	0.028181	0.0151867	0.00867978	0.00590857	0.012053	0.00455333	0.00832588	0.00455333	0.00506206	0.00262653	0.0166078	0.00786589
165	45	0.0155186	0.0441437	0.00726758	0.0433681	0.00877055	0.0190735	0.0287544	0.015492	0.00877055	0.00572354	0.0116436	0.00490145	0.00754484	0.00490145	0.00518764	0.00271279	0.0166171	0.00811074
166	47	0.0154736	0.0453157	0.00706935	0.0451875	0.00891315	0.0185691	0.0293042	0.0157862	0.00891315	0.00551187	0.0113035	0.00527759	0.00683922	0.00527759	0.00512233	0.00283092	0.016587	0.00841234
167	50	0.015429	0.0464178	0.00693293	0.0467343	0.00910471	0.0182308	0.0297507	0.0160269	0.00910471	0.00522426	0.0110813	0.00570824	0.00613681	0.00570824	0.00500063	0.00298876	0.0165381	0.00873638
168	52	0.0154089	0.047435	0.00700149	0.0479538	0.0093342	0.0179146	0.0300715	0.0162021	0.0093342	0.00482603	0.011039	0.00620056	0.005434	0.00620056	0.00520157	0.00322272	0.0164748	0.00907045
169	54	0.0153938	0.048355	0.00732752	0.0489259	0.00959708	0.0175614	0.0302941	0.0163272	0.00959708	0.00437845	0.0112286	0.00677313	0.00500693	0.00677313	0.00621541	0.00357865	0.0164032	0.00942686
170	57	0.015338	0.0491759	0.00788856	0.0498036	0.00989526	0.0171807	0.0304818	0.0164367	0.00989526	0.00403672	0.0116664	0.00741324	0.00553875	0.00741324	0.00813713	0.00406737	0.0163229	0.00983745
171	60	0.0152183	0.0499013	0.00861509	0.0507363	0.0102273	0.0168051	0.0307045	0.0165678	0.0102273	0.00401204	0.012324	0.00805394	0.00750889	0.00805394	0.0106387	0.0046563	0.0162125	0.0103313
172	64	0.0150527	0.0505451	0.00942986	0.0518113	0.0105828	0.0164523	0.0309928	0.0167366	0.0105828	0.00446502	0.0131469	0.00861735	0.0106059	0.00861735	0.0133128	0.00529581	0.0160572	0.0108999
173	69	0.0148816	0.0511029	0.0102732	0.0530598	0.0109455	0.0161154	0.0313367	0.0169362	0.0109455	0.00533474	0.0140863	0.00904228	0.0142939	0.00904228	0.015815	0.00594606	0.0158715	0.0114945
174	75	0.0147648	0.051554	0.0111079	0.0544875	0.0113043	0.0157901	0.0317069	0.0171495	0.0113043	0.006427	0.015092	0.00932241	0.0180885	0.00932241	0.0179151	0.00658682	0.0156955	0.0120398
175	80	0.0147769	0.0518844	0.0119101	0.0560477	0.0116577	0.0154981	0.032058	0.0173521	0.0116577	0.00761385	0.0161252	0.00950461	0.0215142	0.00950461	0.0195248	0.007199	0.0155691	0.0124514
176	83	0.0149797	0.0520961	0.0126546	0.0576382	0.0119898	0.015278	0.032348	0.017524	0.0119898	0.0088269	0.0171648	0.00962965	0.0241316	0.00962965	0.0206915	0.00773171	0.0155291	0.0126619
177	85	0.0153912	0.052221	0.0133015	0.0591626	0.0122674	0.0151592	0.0325489	0.017654	0.0122674	0.0100059	0.0181821	0.00973987	0.0256523	0.00973987	0.0215604	0.00810743	0.0156097	0.0126379
178	85	0.0159628	0.0522773	0.0138205	0.0605471	0.0124746	0.0151489	0.0326446	0.0177367	0.0124746	0.0111143	0.0191513	0.00988572	0.0260482	0.00988572	0.0222761	0.00827616	0.0158094	0.0124063
179	83	0.0166213	0.052264	0.0142073	0.0617536	0.0126149	0.0152419	0.0326458	0.0177792	0.0126149	0.0121445	0.0200491	0.0100905	0.0255538	0.0100905	0.0229384	0.00824839	0.0160762	0.0120477
180	81	0.0173125	0.0521977	0.0144761	0.0627787	0.012697	0.0154232	0.0325742	0.0177935	0.012697	0.0130907	0.0208405	0.0103474	0.0245626	0.0103474	0.0235935	0.00807199	0.0163532	0.011633
181	78	0.0179944	0.0520773	0.0146618	0.0636196	0.0127402	0.0156685	0.0324381	0.0177823	0.0127402	0.0139107	0.0214984	0.0106133	0.0234964	0.0106133	0.0241976	0.00781937	0.0166079	0.0112081
182	75	0.0186386	0.0518833	0.0148101	0.0643006	0.0127594	0.0159465	0.0322565	0.0177518	0.0127594	0.01455	0.0219949	0.0108228	0.0226998	0.0108228	0.0246787	0.00756551	0.0168047	0.0108143
183	73	0.0192299	0.0515981	0.0149533	0.0648743	0.0127569	0.0162283	0.0320653	0.0177161	0.0127569	0.0149721	0.0222955	0.01092	0.0223396	0.01092	0.0249706	0.00735975	0.0169074	0.0104735
184	70	0.0197613	0.0512041	0.0151046	0.065365	0.0127371	0.0165001	0.0318773	0.0176795	0.0127371	0.0151622	0.0223986	0.0108698	0.0224059	0.0108698	0.0250007	0.00723349	0.0169075	0.0101841
185	67	0.0202352	0.0507185	0.015254	0.0657702	0.0126998	0.0167524	0.0316805	0.0176366	0.0126998	0.0151191	0.0223192	0.0106737	0.0228071	0.0106737	0.0247607	0.00717742	0.0168284	0.00993394
186	63	0.0206489	0.0501568	0.0153762	0.0660696	0.012638	0.0169734	0.0314664	0.0175831	0.012638	0.0148493	0.0220795	0.0103694	0.0233997	0.0103694	0.0243004	0.00715218	0.0166889	0.00972233
187	51	0.0209827	0.0495014	0.0154406	0.0662342	0.0125451	0.0171594	0.031242	0.0175225	0.0125451	0.0143981	0.0217186	0.010006	0.023992	0.010006	0.0236597	0.00713107	0.0164907	0.00956165
188	63	0.0212075	0.0487631	0.0154067	0.0662596	0.0124225	0.0173065	0.0310117	0.0174579	0.0124225	0.0138303	0.0212739	0.00963102	0.0243715	0.00963102	0.0228749	0.00707945	0.0162519	0.00944739
189	66	0.0212967	0.0479535	0.0152394	0.0661277	0.0122861	0.017408	0.0307518	0.0173745	0.0122861	0.0131786	0.0207876	0.00927778	0.0243305	0.00927778	0.0219631	0.00695431	0.01601	0.00936247
190	67	0.0212378	0.0470573	0.0149315	0.0658055	0.0121476	0.0174591	0.0304402	0.017256	0.0121476	0.0124849	0.0203016	0.00896207	0.0237264	0.00896207	0.0209224	0.00674489	0.0157856	0.0092964
191	66	0.0210349	0.0460721	0.0144972	0.0652946	0.0119988	0.0174482	0.0300904	0.017108	0.0119988	0.0118047	0.0198389	0.00869546	0.0225316	0.00869546	0.0197482	0.00647407	0.0155666	0.00924104
192	65	0.0206934	0.0450032	0.0139594	0.0646183	0.0118248	0.0173643	0.0297215	0.0169402	0.0118248	0.011167	0.0193958	0.00847565	0.0208262	0.00847565	0.01842	0.00618405	0.0153374	0.00918017
193	64	0.0202207	0.043868	0.0133583	0.0637944	0.0116228	0.0172101	0.0293343	0.0167498	0.0116228	0.0105847	0.0189605	0.00829853	0.0187575	0.00829853	0.0169503	0.00592121	0.0150985	0.0091011
194	61	0.0196343	0.0426767	0.0127397	0.0628293	0.0114088	0.0170044	0.028928	0.0165334	0.0114088	0.010046	0.0185373	0.00815126	0.0165006	0.00815126	0.0154131	0.00569129	0.0148462	0.00900982
195	59	0.0189539	0.0414134	0.0121273	0.0617417	0.0111951	0.0167756	0.0285072	0.0162961	0.0111951	0.00954756	0.0181466	0.00799815	0.0142157	0.00799815	0.0138837	0.00547286	0.0145624	0.00892318
196	57	0.0182041	0.0401105	0.0115222	0.0605814	0.0109809	0.0165517	0.028084	0.0160516	0.0109809	0.00911114	0.0177937	0.00781359	0.0120305	0.00781359	0.0124032	0.00525786	0.0142356	0.00884824
197	55	0.0174105	0.0388192	0.0109257	0.0593968	0.0107761	0.0163474	0.0276741	0.0158126	0.0107761	0.00872809	0.0174683	0.00759442	0.0100603	0.00759442	0.011042	0.00503863	0.0138682	0.00878891
198	54	0.0165954	0.0375635	0.0103455	0.0582207	0.0105923	0.0161697	0.0272832	0.0155832	0.0105923	0.00838324	0.0171764	0.00735456	0.00837333	0.00735456	0.00989173	0.00482754	0.0134751	0.00875107
199	52	0.0157904	0.0363726	0.00978905	0.0570776	0.0104274	0.0160294	0.0269076	0.0153654	0.0104274	0.00809318	0.016924	0.00711706	0.00698269	0.00711706	0.00898916	0.00465286	0.0130606	0.00873873
200	50	0.0150219	0.0352604	0.00925484	0.0559844	0.0102744	0.0159356	0.0265519	0.0151679	0.0102744	0.0078823	0.0166926	0.00690533	0.0058799	0.00690533	0.00832484	0.00451532	0.0126116	0.00875245
201	49	0.0143026	0.0342366	0.00874997	0.0549538	0.010115	0.01589	0.0262378	0.015005	0.010115	0.00777265	0.0164491	0.00674509	0.00502904	0.00674509	0.0078654	0.00441265	0.0121357	0.00878959
202	48	0.0136383	0.0333138	0.00829207	0.0539683	0.00993057	0.0158827	0.0259936	0.0148848	0.00993057	0.00775411	0.0161676	0.00664923	0.00438192	0.00664923	0.00756966	0.00434172	0.0116499	0.00884825
203	47	0.013025	0.032481	0.00788436	0.0529844	0.00971782	0.0159081	0.025837	0.0148057	0.00971782	0.00777526	0.0158561	0.00658596	0.00394114	0.00658596	0.00739604	0.00426577	0.0111644	0.0089206
204	46	0.0124667	0.0317515	0.00751624	0.0519711	0.00948535	0.0159753	0.0257646	0.0147583	0.00948535	0.00778877	0.0155442	0.00650953	0.00378931	0.00650953	0.007312	0.00416934	0.0106922	0.00899007
205	45	0.0119813	0.0311628	0.00716577	0.0509089	0.00925045	0.0160867	0.0257629	0.0147327	0.00925045	0.00775677	0.0152473	0.00637541	0.00406572	0.00637541	0.00729451	0.00406571	0.010248	0.00904272
206	44	0.0115868	0.0307231	0.00681344	0.049801	0.00903971	0.0162463	0.0258016	0.0147153	0.00903971	0.0076363	0.0149747	0.00614001	0.00478444	0.00614001	0.00729934	0.00397332	0.00984501	0.00907295
207	43	0.0112997	0.0303902	0.00645889	0.0487414	0.00886988	0.0164614	0.0258318	0.0146868	0.00886988	0.00762084	0.0146001	0.00599652	0.00550436	0.00599652	0.00716538	0.00384	0.00948687	0.00908726
208	42	0.0111017	0.0301126	0.00607962	0.047841	0.00873195	0.0167172	0.0258178	0.0146328	0.00873195	0.00765043	0.0138977	0.00594742	0.00554875	0.00594742	0.00669261	0.00359791	0.00918473	0.0090994
209	39	0.0109395	0.0298557	0.00567997	0.0471535	0.00859886	0.0170005	0.025766	0.0145624	0.00859886	0.00768902	0.0129366	0.0059655	0.00473567	0.0059655	0.00612291	0.00333533	0.00894727	0.00914823
210	36	0.0107887	0.0296253	0.00529765	0.0466319	0.00843505	0.0173221	0.0256909	0.0144928	0.00843505	0.00776885	0.0120948	0.00604405	0.00349224	0.00604405	0.00569617	0.00312556	0.00877978	0.00926265
211	28	0.0106381	0.0293845	0.00501148	0.0461848	0.00824341	0.0177008	0.0256263	0.0144457	0.00824341	0.00778863	0.0117031	0.00610897	0.00232687	0.00610897	0.00558105	0.0030551	0.00866718	0.00946741
212	27	0.0105033	0.029099	0.00488791	0.0457128	0.0080586	0.0181473	0.0256356	0.0144431	0.0080586	0.00761616	0.0120007	0.00604315	0.00173548	0.00604315	0.00580896	0.00315301	0.00859617	0.00974635
213	34	0.0104248	0.0287532	0.00493938	0.0451572	0.00791064	0.0186457	0.0257713	0.0144952	0.00791064	0.00720696	0.0129854	0.00580403	0.00195676	0.00580403	0.00637742	0.0034546	0.00853571	0.0100647
214	37	0.0104783	0.0283538	0.00510816	0.044477	0.00781105	0.0191976	0.0260362	0.0145946	0.00781105	0.00670924	0.0145036	0.00530757	0.00315086	0.00530757	0.00709139	0.00384572	0.00844161	0.0103731
215	38	0.0106825	0.0278567	0.00535424	0.0437301	0.00776447	0.0197926	0.0263969	0.0147249	0.00776447	0.00661323	0.0162015	0.00483103	0.00552116	0.00483103	0.00766976	0.00418761	0.00826879	0.0106572
216	37	0.0110087	0.0272297	0.00562134	0.0430509	0.00775778	0.0203599	0.0268098	0.014863	0.00775778	0.00715448	0.0175508	0.00462254	0.00834358	0.00462254	0.00769112	0.00421336	0.0080178	0.0109127
217	34	0.0114041	0.0265089	0.0058746	0.0425466	0.00777192	0.0208337	0.0272643	0.0150025	0.00777192	0.00786867	0.0182506	0.00463229	0.0106164	0.00463229	0.00721564	0.00397573	0.00772099	0.0111622
218	39	0.0118384	0.0258032	0.0061336	0.0422382	0.00778648	0.0212005	0.0277592	0.0151485	0.00778648	0.00843656	0.0184893	0.00477463	0.0119529	0.00477463	0.00648431	0.00358146	0.00742184	0.0114451
219	42	0.0122729	0.0251857	0.00647447	0.0421013	0.00777945	0.0214882	0.0282895	0.0153143	0.00777945	0.00868324	0.018589	0.00493338	0.0120509	0.00493338	0.00573276	0.00313189	0.00716197	0.0118235
220	43	0.012653	0.0246793	0.00698153	0.042078	0.00775123	0.0217364	0.0288782	0.0155248	0.00775123	0.00858326	0.0188641	0.00502316	0.0108137	0.00502316	0.00513378	0.0027483	0.0069699	0.0123398
221	45	0.012938	0.0242791	0.00769234	0.0421251	0.00772251	0.0219684	0.0295457	0.0157959	0.00772251	0.00826423	0.0194329	0.00504139	0.00843508	0.00504139	0.00477643	0.00253444	0.00685889	0.0129946
222	46	0.0131243	0.0239643	0.0085652	0.042212	0.00770517	0.0222158	0.0302664	0.0161238	0.00770517	0.00796058	0.0202307	0.00501328	0.0053756	0.00501328	0.0046602	0.00253875	0.00682655	0.0137524
223	48	0.0132233	0.0237086	0.00948588	0.0422837	0.00770815	0.0225077	0.030984	0.0164902	0.00770815	0.0078747	0.021104	0.00497458	0.00224156	0.00497458	0.00469857	0.00270366	0.00684988	0.0145412
224	49	0.0132493	0.0234947	0.0103226	0.0422816	0.00773989	0.0228228	0.0316243	0.0168613	0.00773989	0.00802077	0.0218688	0.00497543	0.000447815	0.00497543	0.00476833	0.00291304	0.00690375	0.0152713
225	50	0.0132192	0.0233166	0.0109698	0.0421525	0.00781032	0.0231135	0.0321037	0.0171914	0.00781032	0.00822622	0.0223804	0.00503906	0.00221844	0.00503906	0.00478078	0.00307829	0.00697027	0.0158691
226	49	0.0131464	0.0231751	0.0113642	0.0418594	0.00793989	0.0233351	0.0323408	0.0174321	0.00793989	0.00829477	0.0225734	0.00513109	0.00306497	0.00513109	0.00470928	0.00316676	0.00704197	0.0163061
227	49	0.0130338	0.0230565	0.0115114	0.0414081	0.00814328	0.0234388	0.0322969	0.0175572	0.00814328	0.00813962	0.0224767	0.00519559	0.00311761	0.00519559	0.00457959	0.00319229	0.00712002	0.0166093
228	48	0.0128768	0.0229402	0.0114679	0.0408339	0.00842515	0.0233688	0.0320092	0.0175743	0.00842515	0.00779294	0.0222027	0.00520542	0.00268521	0.00520542	0.00445033	0.0031889	0.00719352	0.0168335
229	47	0.0126674	0.0228232	0.0113143	0.0401922	0.0087678	0.0230592	0.0315416	0.0174988	0.0087678	0.00734513	0.021875	0.00516415	0.00211747	0.00516415	0.0043826	0.00319511	0.00725848	0.0170368
230	46	0.0123986	0.0227031	0.0111446	0.0395378	0.00912799	0.0224635	0.0309498	0.0173491	0.00912799	0.0068872	0.0215878	0.00508155	0.00170734	0.00508155	0.00439842	0.00323622	0.00732588	0.0172782
231	45	0.0120627	0.0225546	0.0110234	0.0388728	0.00946408	0.0216066	0.0303015	0.0171594	0.00946408	0.00646457	0.0213983	0.00496769	0.00158132	0.00496769	0.00448081	0.00331208	0.00740342	0.0175942
232	44	0.0116512	0.0223401	0.0109671	0.0381547	0.00974052	0.0206088	0.029657	0.0169575	0.00974052	0.0060659	0.0213108	0.00483166	0.00169468	0.00483166	0.00459749	0.00340512	0.00750365	0.0179969
233	44	0.0111697	0.0220376	0.0109544	0.0373368	0.00992327	0.0196429	0.0290437	0.0167482	0.00992327	0.0056629	0.0212991	0.00467584	0.00198523	0.00467584	0.00471749	0.00349872	0.00763827	0.0184794
234	45	0.0106423	0.0216448	0.0109473	0.0363679	0.00999849	0.0188742	0.0284483	0.0165203	0.00999849	0.00523924	0.0213226	0.00449774	0.00239438	0.00449774	0.00482502	0.0035825	0.0078125	0.0190027
235	45	0.0100934	0.0211647	0.0109097	0.0351862	0.00998021	0.0184253	0.0278446	0.0162679	0.00998021	0.00480439	0.0213516	0.00429662	0.00281766	0.00429662	0.00491972	0.00364682	0.00802311	0.0195189
236	45	0.009548	0.020605	0.0108062	0.0337456	0.00989828	0.01833	0.0272353	0.0160054	0.00989828	0.00439037	0.0213847	0.00407748	0.0031473	0.00407748	0.00500805	0.00368218	0.00824687	0.0199879
237	44	0.00903857	0.0199851	0.0106126	0.0320742	0.00978936	0.0185118	0.0266374	0.0157411	0.00978936	0.00402406	0.02143	0.00384881	0.00334073	0.00384881	0.00510471	0.00367943	0.00845489	0.0203694
238	44	0.00860239	0.0193324	0.01032	0.030266	0.00967834	0.0187968	0.0260509	0.0154668	0.00967834	0.00371854	0.0214977	0.00362232	0.00344978	0.00362232	0.00522414	0.00363861	0.0086272	0.020629
239	43	0.0082859	0.0186638	0.00993059	0.0284112	0.00958307	0.0189964	0.0254704	0.0151795	0.00958307	0.0034827	0.0215884	0.00340498	0.00360272	0.00340498	0.00535843	0.00357034	0.00875763	0.0207496
240	41	0.00811412	0.0179741	0.0094605	0.0265845	0.00952909	0.0190031	0.0249	0.0148832	0.00952909	0.00332749	0.0217056	0.00319892	0.00393953	0.00319892	0.00548761	0.00348083	0.00884506	0.0207359
241	38	0.00808643	0.0172661	0.00891858	0.0248734	0.00953081	0.018804	0.0243418	0.0145765	0.00953081	0.00324656	0.0218587	0.00300158	0.00451686	0.00300158	0.00560076	0.00337809	0.00888737	0.0206166
242	35	0.00820064	0.0165528	0.00831432	0.0233605	0.00958805	0.0184565	0.0238064	0.0142607	0.00958805	0.00321764	0.0220426	0.00280724	0.00528736	0.00280724	0.00569637	0.00328054	0.00889338	0.0204167
243	32	0.00843985	0.0158263	0.00766602	0.0220642	0.00968991	0.0180555	0.023307	0.0139403	0.00968991	0.00324179	0.0222396	0.00261997	0.00617143	0.00261997	0.00577183	0.00320435	0.00886981	0.0201539
244	23	0.00875901	0.0150851	0.0069823	0.0209577	0.00980638	0.0176998	0.0228492	0.0136182	0.00980638	0.0033367	0.0224478	0.00244695	0.00712149	0.00244695	0.00583578	0.00316274	0.0088193	0.0198517
245	27	0.00910908	0.0143454	0.00628084	0.0200316	0.00991323	0.0174631	0.0224524	0.0133064	0.00991323	0.00349634	0.0226822	0.0022941	0.00812555	0.0022941	0.00591235	0.00317248	0.00874263	0.0195189
246	22	0.0094504	0.0136175	0.00559233	0.01929	0.00999899	0.0173775	0.0221432	0.0130201	0.00999899	0.00370823	0.0229546	0.00217397	0.00917235	0.00217397	0.00602042	0.00324608	0.00863389	0.0191593
247	28	0.00974781	0.0129015	0.00493501	0.0187256	0.0100454	0.0174537	0.0219223	0.0127619	0.0100454	0.00397498	0.0232523	0.00209532	0.0102371	0.00209532	0.0061616	0.00338169	0.00849768	0.0187764
248	29	0.00997998	0.0121797	0.00432527	0.0183253	0.010041	0.0177035	0.0217679	0.0125301	0.010041	0.00429918	0.0235739	0.00205815	0.0112829	0.00205815	0.00632225	0.00356418	0.0083269	0.0183716
249	30	0.0101424	0.0114398	0.00379506	0.0180908	0.00998654	0.0181309	0.0216578	0.0123265	0.00998654	0.00467244	0.023954	0.00206078	0.0122616	0.00206078	0.00648915	0.00377618	0.00809571	0.0179636
250	30	0.0102308	0.0106914	0.0033679	0.0180182	0.0098942	0.0187206	0.0215745	0.0121531	0.0098942	0.00507262	0.0244162	0.00210672	0.0131337	0.00210672	0.00665402	0.00400173	0.00782047	0.0175468
251	30	0.0102336	0.00992975	0.00303573	0.0180793	0.00979163	0.0194218	0.0215073	0.0120121	0.00979163	0.0054888	0.0249606	0.00219957	0.0138723	0.00219957	0.00681034	0.00422408	0.00752142	0.0171052
252	30	0.0101497	0.00914562	0.00279455	0.0182507	0.00970022	0.0201573	0.0214421	0.0118986	0.00970022	0.00592835	0.025566	0.00232572	0.0144667	0.00232572	0.00695344	0.00443217	0.00719662	0.0166531
253	29	0.00999541	0.00835629	0.00266279	0.0185227	0.00966874	0.0208306	0.0214001	0.0118256	0.00966874	0.00637315	0.0262174	0.00247125	0.0149385	0.00247125	0.00708325	0.00462408	0.00685213	0.016188
254	29	0.00978799	0.00758371	0.00264497	0.0188754	0.00981567	0.021324	0.0214948	0.0118424	0.00981567	0.00679053	0.0269192	0.00263253	0.0153163	0.00263253	0.00720334	0.00479909	0.00648621	0.0157046
255	29	0.00953571	0.00684231	0.00277403	0.0192942	0.00992201	0.0216726	0.0215651	0.0117759	0.00992201	0.00717005	0.0276572	0.0028022	0.0156185	0.0028022	0.0073249	0.00496307	0.00611583	0.0152091
256	28	0.00924663	0.00613886	0.00302362	0.0197689	0.0101143	0.0218092	0.0216914	0.0117254	0.0101143	0.007507	0.0284057	0.00297275	0.0158668	0.00297275	0.00745921	0.00513013	0.00576716	0.0146778
257	28	0.00893605	0.00547636	0.00335995	0.0202806	0.010257	0.0217903	0.0217175	0.0116337	0.010257	0.0078108	0.0291657	0.00313768	0.0160822	0.00313768	0.00760318	0.0053062	0.00543392	0.0141169
258	28	0.00861968	0.00485883	0.00372929	0.0207893	0.0104036	0.0217076	0.0217724	0.0115281	0.0104036	0.00809589	0.0299456	0.00329681	0.0162708	0.00329681	0.00774319	0.00548169	0.00512344	0.0135296
259	27	0.00829033	0.00428252	0.00411197	0.0212641	0.010441	0.0217074	0.021776	0.0113522	0.010441	0.00837714	0.0307418	0.00346	0.0164409	0.00346	0.00787874	0.00565039	0.00486562	0.0128839
260	27	0.00792521	0.00374368	0.00449981	0.0217015	0.0104318	0.0218584	0.0218148	0.0111698	0.0104318	0.00867245	0.0315487	0.00362221	0.0165992	0.00362221	0.00801857	0.00581899	0.00465409	0.0121913
261	26	0.00752344	0.00324328	0.00489078	0.0220927	0.0103008	0.02224	0.0218139	0.0109596	0.0103008	0.00899011	0.0323538	0.00377295	0.0167471	0.00377295	0.00815738	0.00598886	0.00446208	0.0115017
262	26	0.00709427	0.00278568	0.00524267	0.022406	0.01026	0.0227961	0.0220063	0.0108675	0.01026	0.00931486	0.033146	0.00391075	0.0168873	0.00391075	0.00828672	0.00615278	0.00426948	0.0108478
263	25	0.00665196	0.00239131	0.00554924	0.0226211	0.0101266	0.0235901	0.0222177	0.0107541	0.0101266	0.00960995	0.0338903	0.00403573	0.0170178	0.00403573	0.00840104	0.00630438	0.00408731	0.0102385
264	25	0.00621545	0.00207543	0.00581297	0.0227457	0.00999065	0.0245117	0.0224936	0.0106905	0.00999065	0.00983798	0.0345512	0.00414602	0.0171316	0.00414602	0.00849302	0.00644513	0.00393883	0.00967403
265	23	0.00580503	0.00184005	0.00602444	0.0228069	0.00983281	0.0254203	0.0226954	0.0106935	0.00983281	0.00999038	0.0351099	0.00423076	0.0172256	0.00423076	0.00855597	0.00657944	0.00382121	0.0091672
266	21	0.0054394	0.00168338	0.00617214	0.0228125	0.00966997	0.0262314	0.0228489	0.0107522	0.00966997	0.010064	0.0355498	0.00428118	0.017283	0.00428118	0.008579	0.00669469	0.00372986	0.00872688
267	25	0.00513415	0.00161693	0.00626686	0.0227624	0.00952543	0.0268551	0.0229768	0.0108578	0.00952543	0.0100468	0.0358443	0.00429911	0.0172888	0.00429911	0.00854493	0.00677524	0.0036838	0.00833442
268	26	0.00489623	0.00170011	0.00633674	0.0226754	0.00943923	0.0272057	0.0231037	0.0110251	0.00943923	0.00994849	0.0359792	0.00428211	0.017237	0.00428211	0.00844252	0.00681866	0.00369478	0.00796965
269	27	0.00473692	0.00201685	0.00641387	0.0225759	0.00944908	0.0272437	0.0232616	0.0112848	0.00944908	0.00978721	0.0359568	0.00422514	0.0171135	0.00422514	0.00828063	0.00682603	0.00374714	0.00765381
270	28	0.00466452	0.00259197	0.00652343	0.0224707	0.00953021	0.0269881	0.0234437	0.0116163	0.00953021	0.00957229	0.0357815	0.00412967	0.016913	0.00412967	0.00806787	0.00679271	0.00381599	0.00740361
271	28	0.00467326	0.00341325	0.00669197	0.022332	0.00962561	0.0264802	0.0236255	0.0119669	0.00962561	0.00929668	0.0354528	0.00400062	0.0166401	0.00400062	0.00779678	0.00670818	0.0038997	0.00719239
272	29	0.00476371	0.00445436	0.00693015	0.022121	0.00969246	0.0257547	0.023764	0.0122922	0.00969246	0.00893526	0.0349613	0.00384139	0.0162899	0.00384139	0.00746124	0.00656673	0.00401735	0.00700449
273	29	0.00494481	0.00565892	0.0071851	0.0218325	0.00967864	0.0248305	0.023747	0.0125239	0.00967864	0.0084906	0.0343156	0.00365292	0.0158629	0.00365292	0.00707439	0.0063709	0.00416766	0.00684491
274	29	0.00523998	0.00697453	0.00740718	0.0214867	0.00953088	0.0237262	0.0234425	0.0126423	0.00953088	0.00798984	0.0335485	0.00343451	0.015368	0.00343451	0.00665354	0.00612459	0.0043365	0.00670042
275	28	0.0056193	0.00830679	0.00740903	0.0210184	0.00941172	0.0221968	0.0230291	0.0126581	0.00941172	0.00746312	0.0327239	0.00318721	0.0148253	0.00318721	0.00620626	0.00584369	0.00453244	0.00655376
276	28	0.00607319	0.00961576	0.00729018	0.0204589	0.00936167	0.0204641	0.0225836	0.0126236	0.00936167	0.00694289	0.0318677	0.00290871	0.014266	0.00290871	0.00572702	0.0055434	0.00476717	0.00638444
277	27	0.00655423	0.0108697	0.00716406	0.0199312	0.0094883	0.0186673	0.0222645	0.0126539	0.0094883	0.00648285	0.0310225	0.00260345	0.0137365	0.00260345	0.00525238	0.00525167	0.00503111	0.00620306
278	26	0.00701294	0.0120452	0.00722108	0.0196157	0.00972569	0.0172072	0.0221134	0.0128197	0.00972569	0.00613776	0.0302062	0.00228672	0.0132836	0.00228672	0.00484602	0.0050152	0.00531078	0.00602876
279	25	0.00738986	0.0131354	0.00750078	0.0196125	0.00993857	0.0163201	0.0221761	0.0130408	0.00993857	0.00594118	0.0294241	0.00199097	0.0129439	0.00199097	0.00453967	0.00486362	0.0056038	0.00586994
280	25	0.0076819	0.0141869	0.00795046	0.0199469	0.010046	0.0161316	0.0224295	0.0132625	0.010046	0.00588037	0.0286785	0.00172023	0.0127258	0.00172023	0.00434968	0.00479697	0.00592899	0.00572531
281	25	0.00789225	0.0152253	0.00835198	0.0205417	0.0100963	0.0162919	0.022788	0.0134099	0.0100963	0.00593369	0.0279659	0.00148194	0.0126208	0.00148194	0.00430672	0.00479334	0.00630435	0.00556574
282	25	0.00807442	0.0162782	0.00860514	0.0213322	0.0100492	0.0165009	0.0229539	0.0134507	0.0100492	0.00606837	0.0272619	0.00133762	0.012587	0.00133762	0.00441326	0.00481665	0.0067292	0.0053481
283	25	0.00824368	0.017329	0.00856545	0.0221401	0.0100104	0.0161599	0.0229197	0.0133523	0.0100104	0.00625317	0.0265708	0.00133749	0.0125804	0.00133749	0.00463583	0.00484821	0.00721125	0.00507393
284	25	0.00843692	0.0183845	0.00830906	0.0228523	0.0100356	0.0153003	0.0227312	0.0131293	0.0100356	0.00645226	0.0258711	0.00144207	0.0125644	0.00144207	0.00491733	0.00488821	0.00776094	0.00475306
285	24	0.00868695	0.0194633	0.0079891	0.0234969	0.0102274	0.0141798	0.0224989	0.0128895	0.0102274	0.0066399	0.0251365	0.00159204	0.0124908	0.00159204	0.00521818	0.00492828	0.00833665	0.00440374
286	23	0.00897024	0.0205573	0.00773774	0.024171	0.0106007	0.0131145	0.0223085	0.0127332	0.0106007	0.00681482	0.0243571	0.00176144	0.0123118	0.00176144	0.00553697	0.00494122	0.00890661	0.00407618
287	17	0.00921135	0.0216226	0.00763545	0.0249545	0.010958	0.012265	0.0221458	0.012629	0.010958	0.00698542	0.0235319	0.00193824	0.0119972	0.00193824	0.0058818	0.00490467	0.00948094	0.00383504
288	24	0.00935231	0.022608	0.00765824	0.0258732	0.0111642	0.0116104	0.0220048	0.0125427	0.0111642	0.00715366	0.0226913	0.00211942	0.0115327	0.00211942	0.00625838	0.00481606	0.0100352	0.00372952
289	25	0.00936778	0.0234849	0.00771296	0.0268851	0.0112295	0.0111077	0.0219217	0.0124892	0.0112295	0.00732151	0.0218816	0.00232957	0.0109238	0.00232957	0.00668003	0.00468962	0.0105415	0.00377699
290	26	0.00925879	0.0242492	0.00773977	0.0279181	0.0111827	0.0107577	0.0219029	0.0124713	0.0111827	0.00748477	0.0211326	0.00259173	0.0101828	0.00259173	0.00714277	0.00454626	0.011007	0.00396696
291	27	0.00906591	0.0248929	0.0077246	0.0288961	0.0110446	0.0105794	0.0219166	0.0124717	0.0110446	0.00763612	0.0204804	0.00289051	0.00936138	0.00289051	0.00762185	0.00443893	0.011419	0.00428667
292	27	0.00881911	0.0253897	0.00762869	0.0297216	0.010961	0.0105425	0.0220892	0.0125986	0.010961	0.00777964	0.0199602	0.00318483	0.00857291	0.00318483	0.00808587	0.004436	0.0117557	0.00473154
293	28	0.0085705	0.0257651	0.00755433	0.030387	0.0107734	0.0107934	0.0221875	0.0126809	0.0107734	0.00790522	0.0195768	0.00344661	0.00791272	0.00344661	0.00849595	0.00453996	0.012004	0.00527045
294	29	0.00834775	0.0260604	0.00750624	0.0308659	0.0107176	0.0112936	0.0223729	0.0128568	0.0107176	0.00799557	0.019326	0.0036818	0.00743802	0.0036818	0.00881002	0.00469107	0.0121628	0.00586083
295	29	0.00818993	0.026337	0.00755974	0.0311926	0.0106131	0.0119798	0.0224499	0.0129571	0.0106131	0.00804287	0.0191682	0.00391058	0.00713463	0.00391058	0.00899678	0.00484212	0.0122765	0.00646305
296	30	0.00811942	0.0266227	0.0076627	0.0313624	0.0106211	0.0125141	0.022569	0.0130911	0.0106211	0.00804491	0.0190836	0.00415297	0.00690954	0.00415297	0.00903736	0.00497261	0.0123716	0.00705282
297	30	0.00816254	0.0269557	0.0078545	0.0314487	0.0105903	0.0127576	0.0225613	0.0131049	0.0105903	0.00794243	0.0190316	0.00443017	0.00662305	0.00443017	0.0089251	0.00507994	0.0124531	0.00761737
298	29	0.00827219	0.0273666	0.0081056	0.031506	0.010634	0.0126012	0.0225751	0.0131045	0.010634	0.00767309	0.0189806	0.00476741	0.00616036	0.00476741	0.00868262	0.00517591	0.0125352	0.00817005
299	28	0.0084108	0.0278725	0.00845544	0.0316062	0.0106407	0.0122171	0.0225374	0.0130176	0.0106407	0.00722976	0.0188974	0.00517676	0.00545331	0.00517676	0.00839267	0.00527246	0.0126156	0.00872532
300	28	0.00852138	0.0284346	0.00881826	0.0317548	0.0108274	0.0116194	0.0227664	0.0130979	0.0108274	0.00664371	0.0187545	0.00564885	0.00458188	0.00564885	0.00822484	0.00538213	0.0126669	0.00931798
301	27	0.00857567	0.0290347	0.00925429	0.0320254	0.0109837	0.0110234	0.0230564	0.0131861	0.0109837	0.00592814	0.0185146	0.00614163	0.00394073	0.00614163	0.00836953	0.00550326	0.0126894	0.00997427
302	30	0.00853088	0.029651	0.0097522	0.0324326	0.0112207	0.0104448	0.0234767	0.0133624	0.0112207	0.0051429	0.0181607	0.00660773	0.00433262	0.00660773	0.00893095	0.00562759	0.0127052	0.0106852
303	34	0.00836856	0.030257	0.0103384	0.0329959	0.0114312	0.0099535	0.02389	0.0135243	0.0114312	0.0043964	0.0176836	0.00699469	0.00600787	0.00699469	0.00984173	0.00574661	0.0127474	0.0114164
304	37	0.00809881	0.0308138	0.0109761	0.033713	0.0116791	0.00949832	0.0243291	0.0137093	0.0116791	0.00382398	0.0171217	0.00725527	0.00842942	0.00725527	0.0108849	0.00588125	0.0128256	0.0121403
305	40	0.00778666	0.0312932	0.0116481	0.0346037	0.0119337	0.00904965	0.0247261	0.0138795	0.0119337	0.00356679	0.0165414	0.00737094	0.0111123	0.00737094	0.011822	0.00605566	0.0129444	0.0128211
306	43	0.00751737	0.0316777	0.0123149	0.035677	0.0121523	0.00857425	0.0250392	0.0140068	0.0121523	0.00368304	0.0160255	0.00736635	0.0136579	0.00736635	0.0124913	0.00627068	0.0130995	0.0134132
307	45	0.00738765	0.0319734	0.0129101	0.036894	0.0123383	0.00807671	0.0252864	0.0141069	0.0123383	0.00411157	0.0156547	0.00729464	0.0156764	0.00729464	0.0128239	0.0064842	0.0132798	0.0138805
308	46	0.00747695	0.0322073	0.0133831	0.0381802	0.0124971	0.0076046	0.0254671	0.014183	0.0124971	0.00472052	0.015487	0.00720115	0.01686	0.00720115	0.0128194	0.00663017	0.0134856	0.0142104
309	46	0.00778578	0.0324055	0.0136929	0.0394629	0.0126217	0.0071823	0.0255812	0.0142302	0.0126217	0.00537563	0.0155412	0.00711618	0.0170609	0.00711618	0.0125609	0.00665105	0.0136961	0.0144121
310	46	0.00826048	0.0325819	0.0138251	0.0406789	0.0127131	0.00682786	0.0256282	0.0142471	0.0127131	0.00601571	0.0157755	0.00707951	0.0163127	0.00707951	0.0122057	0.0065057	0.0138729	0.0145058
311	45	0.00882451	0.0327302	0.0138059	0.0417731	0.0127864	0.0065635	0.0256074	0.014231	0.0127864	0.00661507	0.01613	0.00713194	0.014844	0.00713194	0.0119106	0.0061968	0.0140014	0.0145141
312	44	0.00939195	0.0328257	0.0136822	0.0427234	0.0128591	0.00638751	0.0255346	0.0141835	0.0128591	0.00714883	0.0165537	0.00727699	0.0130676	0.00727699	0.0117799	0.00578247	0.0140721	0.0144631
313	42	0.00990387	0.0328364	0.0135056	0.0435523	0.0129362	0.00627775	0.0254301	0.0141153	0.0129362	0.00761203	0.0169951	0.0074842	0.0114762	0.0074842	0.0118527	0.00535146	0.0140613	0.0143801
314	40	0.0103232	0.0327232	0.0133044	0.0442964	0.0130029	0.00622179	0.0253268	0.0140417	0.0130029	0.00798934	0.0174039	0.00771081	0.0104778	0.00771081	0.0121067	0.00498101	0.0139545	0.0142846
315	38	0.0106391	0.0324609	0.013096	0.0449765	0.0130417	0.0062154	0.0252718	0.0139798	0.0130417	0.00825049	0.0177352	0.00790537	0.0102538	0.00790537	0.012478	0.00473908	0.0137593	0.0141853
316	38	0.0108677	0.0320514	0.0129022	0.0455938	0.0130499	0.00625096	0.0252739	0.0139352	0.0130499	0.00839022	0.0179614	0.00801124	0.0107615	0.00801124	0.0128674	0.00467875	0.0134825	0.01409
317	38	0.0110182	0.0315156	0.0127231	0.0461417	0.0130302	0.00632195	0.025306	0.0138978	0.0130302	0.00841614	0.018077	0.00797907	0.0118406	0.00797907	0.0131652	0.00478314	0.0131404	0.0139962
318	38	0.0111117	0.0308961	0.0125417	0.04661	0.0129884	0.00642848	0.0253408	0.013858	0.0129884	0.00833565	0.0180899	0.00780577	0.0132511	0.00780577	0.0133116	0.00498956	0.0127555	0.0138986
319	31	0.0111799	0.0302389	0.0123434	0.0469755	0.0129414	0.00657417	0.0253509	0.0138105	0.0129414	0.00816773	0.0180171	0.00753752	0.014657	0.00753752	0.0132887	0.00523664	0.0123387	0.0138066
320	39	0.0112257	0.029577	0.0121155	0.047209	0.0128973	0.00674962	0.0253145	0.0137476	0.0128973	0.00795483	0.0178839	0.00722907	0.0157033	0.00722907	0.0130914	0.00544972	0.0119136	0.0137256
321	41	0.0112324	0.0289252	0.0118604	0.0472962	0.0128405	0.00693448	0.0252176	0.0136599	0.0128405	0.00775575	0.0177113	0.00693618	0.0161192	0.00693618	0.0127352	0.00556018	0.011495	0.0136486
322	42	0.011183	0.0283005	0.0115799	0.0472502	0.0127535	0.00711264	0.0250478	0.013539	0.0127535	0.0075972	0.0175053	0.0067011	0.0157637	0.0067011	0.0122353	0.00551171	0.0110993	0.0135681
323	43	0.0110851	0.0277368	0.0112698	0.0470904	0.0126357	0.00727395	0.0248202	0.0133896	0.0126357	0.00746463	0.0172607	0.0065326	0.0146394	0.0065326	0.0115943	0.00529096	0.0107583	0.0134722
324	43	0.010965	0.0272483	0.0109456	0.0468244	0.0124941	0.00740862	0.0245675	0.0132256	0.0124941	0.00735298	0.0169675	0.00643342	0.0128609	0.00643342	0.0108338	0.00497956	0.0104645	0.0133512
325	42	0.0108337	0.0268253	0.0106319	0.0464837	0.0123406	0.00750915	0.0243022	0.0130546	0.0123406	0.00728969	0.0166103	0.00640653	0.01062	0.00640653	0.0099824	0.004683	0.0102127	0.0131983
326	42	0.0106941	0.0264622	0.0103396	0.0460925	0.0121922	0.00759243	0.0240482	0.0128907	0.0121922	0.00727861	0.016187	0.0064065	0.00813667	0.0064065	0.00910202	0.00435276	0.0100334	0.0130062
327	41	0.0105712	0.0261626	0.0100774	0.0456505	0.0120638	0.00768223	0.0238291	0.0127481	0.0120638	0.00728207	0.015718	0.00640225	0.00564464	0.00640225	0.00823666	0.00404076	0.00992453	0.01278
328	40	0.0104895	0.0259302	0.00986518	0.0451703	0.0119717	0.00775756	0.0236401	0.0126264	0.0119717	0.00727791	0.015245	0.00636088	0.0033216	0.00636088	0.00745887	0.00375406	0.00987299	0.0125327
329	39	0.0104501	0.0257432	0.00971935	0.0446502	0.0119083	0.00778851	0.0234796	0.0125234	0.0119083	0.00726554	0.0148217	0.00627918	0.00129691	0.00627918	0.00686733	0.00352486	0.00985866	0.0122718
330	38	0.010454	0.0255773	0.00963863	0.044079	0.0118495	0.00778834	0.0233421	0.0124316	0.0118495	0.00722209	0.0145126	0.0061468	0.000711183	0.0061468	0.00654087	0.00337153	0.0098361	0.012013
331	37	0.0105164	0.0254371	0.0096049	0.0434508	0.011784	0.00778075	0.0232215	0.0123458	0.011784	0.00710563	0.0143861	0.00593583	0.00213231	0.00593583	0.00646589	0.00333042	0.00978837	0.0117745
332	36	0.0106586	0.0253246	0.00960995	0.0427393	0.0117073	0.00776957	0.0231203	0.0122692	0.0117073	0.00689551	0.0144768	0.005624	0.0034541	0.005624	0.00658576	0.00342341	0.00970806	0.0115491
333	35	0.0108959	0.0252243	0.00964722	0.0419363	0.0116206	0.0077552	0.0230226	0.0121964	0.0116206	0.00659611	0.0147692	0.0052369	0.00470458	0.0052369	0.00686081	0.00368189	0.00957782	0.0113316
334	34	0.0112412	0.0251161	0.00967847	0.0410523	0.0115175	0.00777244	0.0229149	0.0121208	0.0115175	0.00621954	0.0152229	0.00477573	0.00599429	0.00477573	0.00723805	0.00407634	0.00937351	0.0111125
335	33	0.011689	0.0249901	0.00965293	0.0400698	0.0113804	0.00788047	0.0227959	0.0120386	0.0113804	0.00575524	0.0157666	0.00423574	0.00738227	0.00423574	0.00765739	0.00455653	0.00909482	0.0108748
336	32	0.0122015	0.0248762	0.00951855	0.0389923	0.0112091	0.00808875	0.0226446	0.0119349	0.0112091	0.00520407	0.0162762	0.00365129	0.00884295	0.00365129	0.00808919	0.0050645	0.0088202	0.0106254
337	32	0.0127408	0.0247852	0.00926271	0.0379009	0.0110164	0.00836573	0.0224529	0.0118048	0.0110164	0.0047003	0.0165564	0.00301939	0.0102334	0.00301939	0.00826498	0.00541959	0.0086236	0.0103739
338	30	0.0132327	0.0246718	0.0088985	0.0369445	0.0108119	0.00869854	0.0222388	0.0116608	0.0108119	0.00467042	0.0163596	0.00278508	0.0111532	0.00278508	0.00821395	0.00566975	0.00849685	0.010156
339	27	0.0135436	0.0244837	0.00843633	0.0362541	0.0105992	0.00908725	0.0220259	0.0115183	0.0105992	0.00523255	0.015424	0.00279009	0.010694	0.00279009	0.00776307	0.00575954	0.00843802	0.0100255
340	27	0.0136461	0.0242574	0.00797391	0.0357841	0.0103845	0.00951268	0.021849	0.0114031	0.0103845	0.00619344	0.0141752	0.00308591	0.00924682	0.00308591	0.00732539	0.00588862	0.00849273	0.00998993
341	28	0.0135709	0.0240152	0.00762353	0.0354015	0.0101774	0.0099571	0.021739	0.0113378	0.0101774	0.00709902	0.0130577	0.0034884	0.00755284	0.0034884	0.00709986	0.0059459	0.00868727	0.0100283
342	28	0.0134096	0.0237547	0.00747165	0.0349472	0.00998221	0.0104043	0.0217359	0.0113413	0.00998221	0.00756266	0.0126055	0.00387175	0.00639717	0.00387175	0.00727326	0.00618529	0.00896392	0.0101309
343	26	0.0133201	0.0234548	0.00758504	0.0342991	0.0098016	0.0108439	0.0218703	0.0114272	0.0098016	0.00740159	0.0130793	0.00393886	0.00625852	0.00393886	0.00774216	0.00662396	0.00925022	0.0102445
344	23	0.0134704	0.0231005	0.00798681	0.0333852	0.0096592	0.0112668	0.0221528	0.0115981	0.0096592	0.00664974	0.0143989	0.00367052	0.00780874	0.00367052	0.0085699	0.00734077	0.00955955	0.0102956
345	27	0.0139816	0.0226716	0.00859497	0.0321482	0.00957673	0.0116864	0.0225675	0.0118379	0.00957673	0.00565993	0.0162879	0.00287931	0.0112355	0.00287931	0.00938892	0.00801389	0.00992197	0.0102082
346	27	0.014791	0.0221234	0.0092787	0.0307453	0.00956879	0.0121365	0.0230864	0.012128	0.00956879	0.00519738	0.0182967	0.00217375	0.0160607	0.00217375	0.0100323	0.00851512	0.0102813	0.00999463
347	24	0.0156272	0.0213752	0.00987745	0.0293879	0.00963139	0.0126679	0.0236668	0.0124532	0.00963139	0.00558482	0.0197224	0.00195708	0.020312	0.00195708	0.0101325	0.00867949	0.0105923	0.00974303
348	26	0.0163105	0.0204519	0.0103333	0.0282124	0.00974142	0.0132809	0.024251	0.0127968	0.00974142	0.00627575	0.0203643	0.00204842	0.0228229	0.00204842	0.00975859	0.00863262	0.0108673	0.00953272
349	27	0.0167422	0.0194442	0.0106784	0.0272413	0.00985961	0.0139216	0.0247704	0.0131321	0.00985961	0.00683051	0.0204166	0.00225844	0.0233731	0.00225844	0.00920531	0.00819687	0.0111273	0.00942303
350	27	0.0168347	0.0184409	0.0109847	0.0264052	0.0099371	0.0145017	0.0251961	0.0134448	0.0099371	0.0070573	0.0202487	0.00243995	0.0220917	0.00243995	0.00862472	0.00757649	0.0113692	0.00946966
351	27	0.0166005	0.0175143	0.0113793	0.0255723	0.00991923	0.0149412	0.0255182	0.0137344	0.00991923	0.00690911	0.0203794	0.0024989	0.0193853	0.0024989	0.0081337	0.00695371	0.0115737	0.00970787
352	26	0.0161657	0.016694	0.0119234	0.0247143	0.00980324	0.0152055	0.0257201	0.0140046	0.00980324	0.00643076	0.020894	0.00244615	0.0159657	0.00244615	0.00778585	0.00647698	0.0117328	0.0101197
353	26	0.0157186	0.0159955	0.0125686	0.0237718	0.0096609	0.0153166	0.0257759	0.0142528	0.0096609	0.00584726	0.0217124	0.00236172	0.0127165	0.00236172	0.00763275	0.00615301	0.0118713	0.0106251
354	25	0.015429	0.0154415	0.0132	0.0227277	0.00955672	0.0153208	0.0256483	0.0144474	0.00955672	0.00543502	0.0226186	0.00227279	0.0104063	0.00227279	0.00760238	0.00601721	0.0120028	0.0111287
355	25	0.0154099	0.015012	0.0137037	0.0215878	0.00952899	0.0152458	0.0253422	0.0145616	0.00952899	0.00530149	0.0234028	0.00217013	0.00926479	0.00217013	0.00766146	0.00598544	0.0120703	0.01155
356	24	0.015714	0.0146438	0.0139859	0.0203649	0.00960502	0.0150844	0.0249096	0.0145965	0.00960502	0.0053826	0.023933	0.002012	0.00929043	0.002012	0.00771864	0.00612232	0.0119739	0.0118036
357	23	0.0162519	0.0143278	0.0140306	0.0190904	0.00977527	0.014817	0.024397	0.0145459	0.00977527	0.00549157	0.0241747	0.00178199	0.0102046	0.00178199	0.00781365	0.00639192	0.0119224	0.0119212
358	23	0.0169022	0.0140174	0.0138403	0.0177904	0.00999415	0.0144394	0.0238451	0.0143949	0.00999415	0.00553715	0.0242239	0.00148884	0.0116081	0.00148884	0.00795667	0.00677716	0.011893	0.0119616
359	22	0.0175471	0.0136905	0.0134869	0.0164481	0.0101998	0.0139975	0.0233026	0.0141424	0.0101998	0.00550885	0.0242529	0.00115248	0.0130867	0.00115248	0.00817798	0.00717848	0.0118916	0.0119915
360	22	0.0180834	0.0133089	0.0130097	0.0150599	0.0103281	0.01361	0.0227724	0.013795	0.0103281	0.00542542	0.0243853	0.000789547	0.0143177	0.000789547	0.00845858	0.0075405	0.0118509	0.0120429
361	23	0.0184284	0.0128553	0.0124189	0.0136599	0.0103671	0.0134253	0.0222261	0.0133846	0.0103671	0.00530772	0.0246565	0.000449334	0.0151003	0.000449334	0.00881214	0.00778972	0.0118018	0.0121585
362	23	0.0185521	0.0123199	0.0117221	0.0123671	0.0103332	0.0135551	0.0216215	0.0129352	0.0103332	0.00521715	0.0250424	0.000235999	0.0153976	0.000235999	0.00918752	0.00796122	0.0117229	0.0123455
363	24	0.0184976	0.0117288	0.0109063	0.0114086	0.0102453	0.0140131	0.0209457	0.01245	0.0102453	0.00519397	0.0254963	0.000388027	0.0152999	0.000388027	0.00962015	0.00800025	0.0116346	0.012581
364	24	0.0183282	0.0110405	0.00991997	0.0110728	0.0101521	0.014699	0.0202572	0.0119484	0.0101521	0.00529203	0.0259871	0.000670555	0.0150248	0.000670555	0.0100368	0.00801755	0.0113518	0.0127997
365	25	0.0180493	0.0102531	0.00875735	0.0115072	0.0101116	0.0154	0.0196271	0.011455	0.0101116	0.00552875	0.0264859	0.000992283	0.0148163	0.000992283	0.0104158	0.00808162	0.011049	0.0129891
366	25	0.0176704	0.00939442	0.00739392	0.0126421	0.0101537	0.0159071	0.0190864	0.0109748	0.0101537	0.00588701	0.027007	0.00134093	0.01485	0.00134093	0.0107488	0.00822995	0.0108331	0.013156
367	26	0.0172372	0.00850232	0.00583	0.0142278	0.0103022	0.0161064	0.018682	0.0105138	0.0103022	0.00632821	0.0275902	0.00170828	0.0151931	0.00170828	0.0110261	0.00847181	0.0106881	0.0133157
368	26	0.0167698	0.00758686	0.00412644	0.0160317	0.0105684	0.0160029	0.0184763	0.0100851	0.0105684	0.00679292	0.028254	0.00208511	0.0158174	0.00208511	0.0112505	0.00877953	0.0105687	0.0134976
369	27	0.0162494	0.00663954	0.0023644	0.0178862	0.0109072	0.0157285	0.0184989	0.00967773	0.0109072	0.00719431	0.0289935	0.00245137	0.0166318	0.00245137	0.0114307	0.00912	0.0103789	0.0137908
370	27	0.0156598	0.00567745	0.000780109	0.0196601	0.0112577	0.0154894	0.0187552	0.00928402	0.0112577	0.00749206	0.0297888	0.00277885	0.0175203	0.00277885	0.0115836	0.00948661	0.0100926	0.0141905
371	28	0.0150007	0.00476068	0.00136255	0.0212596	0.011565	0.0155002	0.0192142	0.00891742	0.011565	0.00773007	0.0306232	0.00306667	0.018351	0.00306667	0.0117184	0.00982439	0.00970274	0.014641
372	28	0.0142941	0.00396133	0.00284931	0.0225972	0.0117792	0.0159443	0.019816	0.00859605	0.0117792	0.00796525	0.0314825	0.00333313	0.0190234	0.00333313	0.0118112	0.0101282	0.00923116	0.015072
373	29	0.0135606	0.00333003	0.00420368	0.0236341	0.0118862	0.0169021	0.0204968	0.00835177	0.0118862	0.00821721	0.0323371	0.00357582	0.0195376	0.00357582	0.0118608	0.0103878	0.00869231	0.0154539
374	30	0.0128248	0.00293523	0.0053511	0.0243689	0.011888	0.0183262	0.0211707	0.00821495	0.011888	0.00849857	0.0331533	0.00378943	0.0199908	0.00378943	0.0118803	0.0106346	0.00818138	0.0157122
375	30	0.0121245	0.00281626	0.00628155	0.0248038	0.011775	0.020089	0.0217708	0.00814824	0.011775	0.00888174	0.0339164	0.00396473	0.0204501	0.00396473	0.0118793	0.0108697	0.00776514	0.0157796
376	30	0.0114829	0.00290274	0.00699529	0.0250057	0.0115348	0.0219999	0.0222655	0.00805319	0.0115348	0.00943053	0.0346153	0.00409828	0.0209483	0.00409828	0.0118648	0.0110827	0.00748096	0.0156085
377	30	0.0109201	0.00309071	0.00748065	0.025068	0.011248	0.0237773	0.0227272	0.00798171	0.011248	0.0100785	0.0352241	0.00419378	0.0214882	0.00419378	0.0118262	0.0112637	0.00731813	0.0153028
378	30	0.0104524	0.00327245	0.00777788	0.0250113	0.0109158	0.0251813	0.0230273	0.00795682	0.0109158	0.0107281	0.035697	0.00425648	0.0220466	0.00425648	0.0117404	0.0114419	0.00728561	0.0149062
379	29	0.0100865	0.00336053	0.00796472	0.0248545	0.0106565	0.0259573	0.0230946	0.0081689	0.0106565	0.0113116	0.0360073	0.00428357	0.0225504	0.00428357	0.0115949	0.0115812	0.00736758	0.0144325
380	28	0.00980747	0.00334318	0.00809094	0.0246476	0.0104681	0.0260954	0.0229248	0.00854024	0.0104681	0.0117915	0.0361673	0.00428759	0.0229045	0.00428759	0.0113897	0.0116726	0.00754295	0.0139097
381	27	0.00960903	0.00322826	0.00817208	0.0244094	0.01046	0.0256348	0.0226201	0.00911834	0.01046	0.0121034	0.0362119	0.00426107	0.023056	0.00426107	0.0111308	0.0117202	0.00776065	0.0133793
382	25	0.0094815	0.00302063	0.00817777	0.0241453	0.0107267	0.0247159	0.0223238	0.00993061	0.0107267	0.0121807	0.0361743	0.00418274	0.0230339	0.00418274	0.0108326	0.011737	0.00795115	0.01287
383	21	0.00941218	0.00275062	0.00808005	0.0238842	0.0111794	0.0235931	0.0220783	0.010857	0.0111794	0.0121574	0.0360534	0.00406387	0.0228425	0.00406387	0.010532	0.0117326	0.00810578	0.0123681
384	22	0.00933055	0.00240434	0.00781839	0.0235525	0.0113765	0.0226226	0.0217269	0.0114502	0.0113765	0.0119262	0.0359184	0.00387958	0.0225061	0.00387958	0.0102161	0.0116853	0.00818242	0.0119285
385	24	0.00921747	0.00199495	0.0074445	0.023172	0.011383	0.0219275	0.0215033	0.0117731	0.011383	0.0115722	0.0357476	0.00363166	0.0220406	0.00363166	0.00989983	0.0116001	0.00820351	0.0115622
386	25	0.0090849	0.00161209	0.00698508	0.0227523	0.0110923	0.0216102	0.0213827	0.0117999	0.0110923	0.0111166	0.0355068	0.00334007	0.0215124	0.00334007	0.00958243	0.0114776	0.0081986	0.0112726
387	25	0.00896735	0.0015497	0.00651858	0.0223032	0.010665	0.0215492	0.021405	0.0117814	0.010665	0.0106319	0.0351628	0.00304043	0.020959	0.00304043	0.00926537	0.0113472	0.0082089	0.0110248
388	25	0.00889399	0.0020761	0.00612691	0.0218537	0.0100963	0.021677	0.0215236	0.011754	0.0100963	0.0101209	0.0347221	0.00274729	0.0203991	0.00274729	0.00893711	0.0112442	0.00824443	0.0108224
389	25	0.0089075	0.00303429	0.0058611	0.0215016	0.00953629	0.0219119	0.0217982	0.0118288	0.00953629	0.00967838	0.0341765	0.00247537	0.0198343	0.00247537	0.00862286	0.0111848	0.00834371	0.0106386
390	26	0.00900888	0.00422172	0.00569203	0.0212796	0.00911316	0.0221696	0.0222397	0.0120865	0.00911316	0.00930292	0.0335554	0.0022007	0.0193015	0.0022007	0.00831	0.0111651	0.00848133	0.0104413
391	26	0.00919019	0.00552935	0.00560685	0.0211989	0.00888525	0.0223764	0.0228117	0.0125157	0.00888525	0.00909068	0.0328336	0.00193743	0.0187953	0.00193743	0.00802612	0.0111664	0.00867508	0.0101584
392	26	0.00942388	0.00690394	0.00559626	0.0211772	0.00854812	0.0225254	0.0232606	0.0128725	0.00854812	0.00894883	0.0320387	0.00166654	0.018316	0.00166654	0.00774761	0.0111626	0.00890845	0.00981279
393	26	0.00969623	0.00832048	0.00562856	0.0211663	0.00821225	0.0225496	0.0236184	0.0131662	0.00821225	0.00884891	0.0311952	0.00139658	0.0178424	0.00139658	0.00746486	0.0111583	0.00918783	0.00941625
394	26	0.0100089	0.00975719	0.00560642	0.0211196	0.00779906	0.0223663	0.0236152	0.0132744	0.00779906	0.00881065	0.0303039	0.00113026	0.01738	0.00113026	0.00719478	0.0111212	0.00953034	0.00898112
395	26	0.0103549	0.0112061	0.00536043	0.0209039	0.00754612	0.0217764	0.0233397	0.0132518	0.00754612	0.00882238	0.0294145	0.000909991	0.0169434	0.000909991	0.00697354	0.0110202	0.00992354	0.00833831
396	25	0.010762	0.0126927	0.00502366	0.0204941	0.00740982	0.0208539	0.0228795	0.0130456	0.00740982	0.00883485	0.0286123	0.000812512	0.0165109	0.000812512	0.00680737	0.0108695	0.0103715	0.00757129
397	25	0.0112623	0.014204	0.00480241	0.0201228	0.0074417	0.0197727	0.0224297	0.0128121	0.0074417	0.00885979	0.0278844	0.000908878	0.0160861	0.000908878	0.00670667	0.0106983	0.0108612	0.00675775
398	24	0.0117732	0.0156226	0.0049416	0.0200353	0.00752779	0.0187669	0.0220435	0.0125903	0.00752779	0.00897534	0.0271996	0.00117678	0.0157156	0.00117678	0.00670747	0.0105329	0.0113349	0.00601742
399	23	0.0122451	0.0169363	0.00541955	0.0204021	0.00767434	0.0179634	0.0218956	0.0125043	0.00767434	0.00923315	0.0264986	0.00153795	0.0154723	0.00153795	0.00683515	0.0103772	0.0117527	0.00539496
400	22	0.0126194	0.018169	0.00600184	0.0212719	0.0077797	0.0174288	0.0220274	0.012528	0.0077797	0.00961225	0.0257418	0.00194979	0.0153928	0.00194979	0.00709052	0.0102217	0.0121065	0.0049816
401	13	0.0128261	0.0193694	0.00643152	0.0225857	0.00791209	0.0171571	0.0224648	0.0126996	0.00791209	0.0100505	0.0249116	0.00238945	0.0154423	0.00238945	0.00745005	0.0100862	0.0123882	0.00473426
402	23	0.012814	0.0205671	0.00653208	0.0241801	0.00796719	0.0170543	0.0228425	0.0128453	0.00796719	0.0104815	0.0239889	0.00284939	0.015578	0.00284939	0.00790156	0.00996852	0.0125784	0.00464179
403	25	0.0125785	0.0217791	0.00629144	0.0258473	0.00806002	0.016952	0.0229994	0.0129287	0.00806002	0.0108812	0.0229788	0.00330971	0.0157563	0.00330971	0.00843431	0.00982798	0.0126918	0.00457035
404	26	0.0122041	0.0230676	0.0058559	0.0273432	0.00817887	0.0167466	0.0229199	0.0128737	0.00817887	0.0112178	0.0219539	0.00374008	0.0159047	0.00374008	0.008987	0.00965056	0.0127754	0.00450176
405	27	0.0118324	0.0244852	0.00547853	0.0286317	0.00835486	0.0164343	0.0226959	0.0127316	0.00835486	0.0114346	0.0209384	0.0041565	0.0159698	0.0041565	0.00949478	0.00942908	0.0128571	0.00446079
406	27	0.0115231	0.0259488	0.00529091	0.0297842	0.00848719	0.0159524	0.0223246	0.0125037	0.00848719	0.0115243	0.0199317	0.0045641	0.0159253	0.0045641	0.0099246	0.00913426	0.0129115	0.00448799
407	28	0.0113381	0.0273846	0.00533585	0.0308763	0.00856562	0.0153053	0.0219261	0.0122669	0.00856562	0.0115046	0.018943	0.0049311	0.0157494	0.0049311	0.0102272	0.00872321	0.0129416	0.00462127
408	28	0.0113064	0.0287666	0.0055729	0.0319894	0.00862461	0.0145896	0.0216139	0.0120893	0.00862461	0.0113785	0.0179886	0.00523243	0.0154123	0.00523243	0.0103428	0.0081522	0.012967	0.00489048
409	29	0.0113437	0.0300255	0.00591641	0.0331102	0.00871185	0.0139108	0.0215277	0.0120375	0.00871185	0.0111266	0.0171133	0.00545837	0.0148291	0.00545837	0.0102287	0.00740451	0.0129797	0.00527505
410	30	0.0113466	0.0311066	0.00623813	0.0342303	0.00881185	0.0133025	0.0216625	0.0121055	0.00881185	0.0107033	0.016312	0.00564255	0.0139114	0.00564255	0.00984104	0.00647755	0.0129456	0.00572389
411	30	0.0112822	0.0319955	0.00648055	0.0353321	0.00893117	0.0127616	0.0219742	0.012267	0.00893117	0.00990652	0.0157024	0.00555025	0.0127418	0.00555025	0.00896664	0.00520154	0.0128676	0.00618577
412	31	0.011069	0.0327039	0.00673905	0.0363873	0.00905267	0.012287	0.0223885	0.0124961	0.00905267	0.00906566	0.0151097	0.00583389	0.0109262	0.00583389	0.00819617	0.00425426	0.0127409	0.00666833
413	32	0.0107387	0.0332828	0.0070612	0.0373244	0.00920151	0.0118765	0.0228673	0.0127668	0.00920151	0.00812172	0.0146132	0.00626437	0.00856327	0.00626437	0.00766335	0.00384546	0.0126249	0.0071289
414	33	0.0103401	0.0337999	0.00756943	0.0381409	0.0093782	0.0115113	0.0233668	0.0130425	0.0093782	0.00722114	0.0141502	0.00678583	0.00575981	0.00678583	0.00773178	0.00409325	0.0125504	0.00758134
415	33	0.0100043	0.0343362	0.00826436	0.038882	0.0095755	0.0111093	0.0238828	0.0133169	0.0095755	0.00634032	0.0137472	0.00722299	0.00343211	0.00722299	0.0083633	0.00464819	0.0125657	0.00803871
416	33	0.00975881	0.0348777	0.00911975	0.0395546	0.00977705	0.0106057	0.0243985	0.0135848	0.00977705	0.00567046	0.0133732	0.00746646	0.0043569	0.00746646	0.00922597	0.00514299	0.0126973	0.00851656
417	35	0.00964039	0.0354059	0.0100124	0.0402497	0.0100718	0.0100433	0.0249718	0.0138846	0.0100718	0.00517675	0.01312	0.00750558	0.0076109	0.00750558	0.0100315	0.00556864	0.0129689	0.00898345
418	39	0.00957999	0.035807	0.0108507	0.0409991	0.0104112	0.00950745	0.0255901	0.0142	0.0104112	0.00500474	0.0129682	0.00744717	0.0111258	0.00744717	0.0104742	0.00576295	0.013345	0.00940909
419	41	0.00959441	0.0360573	0.011462	0.0418549	0.010753	0.00907574	0.0261727	0.0144894	0.010753	0.0048441	0.0130002	0.00730974	0.013713	0.00730974	0.0110184	0.00601609	0.0137969	0.00974551
420	43	0.00960154	0.0360882	0.0118242	0.0427818	0.0110185	0.00877665	0.0267834	0.0147387	0.0110185	0.00488144	0.0130674	0.00719222	0.0153145	0.00719222	0.0111669	0.00624115	0.0142866	0.00999559
421	43	0.00960053	0.0359444	0.0118423	0.0437171	0.0113946	0.00850735	0.0272614	0.0150854	0.0113946	0.00498868	0.0131132	0.00698941	0.0156145	0.00698941	0.0110629	0.00595758	0.0147932	0.0101456
422	43	0.00963486	0.035736	0.0115728	0.0445804	0.0116703	0.00830396	0.0275663	0.0152978	0.0116703	0.00511573	0.01308	0.00687366	0.014742	0.00687366	0.0106538	0.0056975	0.0152929	0.010198
423	42	0.00975312	0.0355761	0.0111054	0.0453025	0.0119079	0.00811549	0.0276612	0.0154638	0.0119079	0.00523734	0.0129729	0.00678361	0.0129944	0.00678361	0.0102117	0.00506505	0.0157566	0.0101748
424	40	0.00988711	0.0354434	0.0105659	0.045822	0.0119153	0.0079707	0.0275688	0.015434	0.0119153	0.00536349	0.0127762	0.00687439	0.0110327	0.00687439	0.0097419	0.00469278	0.0161393	0.0101296
425	38	0.00997301	0.0353112	0.0100073	0.0461399	0.011863	0.00787318	0.0273632	0.0154079	0.011863	0.00547173	0.0124853	0.00699978	0.00948516	0.00699978	0.00939644	0.0041859	0.0164252	0.0101008
426	34	0.010024	0.0351793	0.00952778	0.0462275	0.0117018	0.00785608	0.0271366	0.0152967	0.0117018	0.0054582	0.0121491	0.00715826	0.00874282	0.00715826	0.00896449	0.0040819	0.0166295	0.0100972
427	33	0.0100328	0.0350136	0.00914605	0.0461403	0.0115441	0.00788717	0.0268249	0.0151879	0.0115441	0.00529885	0.011845	0.00714361	0.00847588	0.00714361	0.0085919	0.00389397	0.0167444	0.0101357
428	36	0.00998541	0.0347571	0.00889037	0.0459225	0.0113055	0.00794346	0.0265927	0.0149311	0.0113055	0.00496357	0.0116235	0.00703518	0.00826147	0.00703518	0.00810162	0.00407203	0.0167842	0.0102102
429	37	0.00989653	0.0344272	0.00869058	0.0455927	0.0112297	0.00799106	0.0263926	0.0148686	0.0112297	0.0044989	0.0114708	0.00665561	0.00794587	0.00665561	0.00765223	0.00394489	0.0167534	0.0103236
430	38	0.00982584	0.0340774	0.00851606	0.0452067	0.011175	0.00803285	0.0262093	0.0148031	0.011175	0.00409739	0.0113712	0.00616807	0.00759412	0.00616807	0.00707049	0.00393843	0.0166748	0.0104401
431	38	0.00983286	0.0337392	0.00835811	0.0447462	0.0111106	0.00808781	0.0260113	0.0147254	0.0111106	0.0039621	0.0112951	0.00557581	0.00717774	0.00557581	0.00638309	0.00380691	0.0165784	0.0105086
432	38	0.00994933	0.0334115	0.00822179	0.0442351	0.010916	0.00816674	0.0257301	0.0145255	0.010916	0.00413648	0.0111601	0.00507002	0.00656403	0.00507002	0.0056066	0.00385319	0.0164816	0.0104971
433	38	0.0101566	0.0330986	0.00801167	0.0436746	0.010542	0.00825371	0.0253368	0.0142161	0.010542	0.00433914	0.0108973	0.00464921	0.00545878	0.00464921	0.00502108	0.00367028	0.0163817	0.0104118
434	37	0.0105016	0.0328449	0.00779966	0.0430712	0.0103521	0.00834501	0.0250014	0.0139429	0.0103521	0.00444491	0.0105583	0.00432299	0.00407558	0.00432299	0.00470918	0.00340834	0.0163074	0.010208
435	36	0.0110102	0.0326722	0.00761407	0.0424368	0.0103958	0.00846263	0.0247087	0.0137105	0.0103958	0.00445447	0.0102637	0.00404036	0.00388079	0.00404036	0.00486284	0.00310849	0.0162504	0.00988918
436	35	0.0116931	0.0325656	0.00750749	0.0417913	0.0107976	0.0086434	0.0244931	0.0135472	0.0107976	0.00432332	0.0101583	0.00376259	0.00610235	0.00376259	0.00548158	0.00304873	0.016211	0.00946618
437	34	0.0123635	0.0322901	0.00746337	0.0411598	0.0114639	0.00889562	0.0243139	0.01342	0.0114639	0.00411188	0.010356	0.00344339	0.00925889	0.00344339	0.00636465	0.00343374	0.0160734	0.00893481
438	34	0.0131021	0.0320199	0.00749866	0.0405646	0.0123446	0.00920071	0.0242112	0.0133472	0.0123446	0.00396314	0.0108864	0.00307869	0.0123156	0.00307869	0.0072821	0.00423105	0.0158866	0.00835411
439	33	0.0138295	0.0316688	0.00755332	0.0399763	0.0132037	0.00951151	0.0241192	0.0132732	0.0132037	0.00391887	0.0117233	0.00267857	0.0147851	0.00267857	0.00814491	0.00523463	0.0156278	0.00774031
440	32	0.0144855	0.0312483	0.00763572	0.0394436	0.0138823	0.0097715	0.0239898	0.0131553	0.0138823	0.00386103	0.01273	0.0023177	0.0164652	0.0023177	0.00883757	0.00603684	0.0153142	0.00712516
441	31	0.0150088	0.0307716	0.00758788	0.0389048	0.0140145	0.00987902	0.0236047	0.0128828	0.0140145	0.00381108	0.0136611	0.00198344	0.0173278	0.00198344	0.00936285	0.0066028	0.0149449	0.00652039
