# Supplementary material for: Optimal Control Based Stiffness Identification of an Ankle-Foot Orthosis Using a Predictive Walking Model
Source: Front Comput Neurosci. 2017 Apr 13;11:23. doi: 10.3389/fncom.2017.00023 (PMC5390028; doi:10.3389/fncom.2017.00023)
Supplement: Supplementary file 1 [file DataSheet1.ZIP › PathWalker/InvKinDyn/results/barefeet_3053176.log]

288 0 0 0 0 0 0 -2.08193e+13 -7.95777e+11 1.4822e-323 2.43963e-312 2.17805 -1.12397e+11 -0.989185 0 -0.140674 -0.960147 0 0.129559 -0.831745 0 -0.0783301 -0.845788 0 -0.228726 0 0 0 0 0 0 0 0 0 0 0 0 0 2.17805 0 6.25729e-319 2.17805 -1.88629e+13
289 0 0 0 0 0 0 -2.08193e+13 -7.95777e+11 1.4822e-323 2.43963e-312 2.17805 -1.12397e+11 -0.962718 0 -0.145749 -0.943216 0 0.125339 -0.83171 0 -0.0780199 -0.846182 0 -0.228375 0 0 0 0 0 0 0 0 0 0 0 0 0 2.17805 0 6.25729e-319 2.17805 -1.88629e+13
290 0 0 0 0 0 0 -2.08193e+13 -7.95777e+11 1.4822e-323 2.43963e-312 2.17805 -1.12397e+11 -0.936756 0 -0.150006 -0.926323 0 0.121582 -0.831739 0 -0.0776566 -0.846725 0 -0.227961 0 0 0 0 0 0 0 0 0 0 0 0 0 2.17805 0 6.25729e-319 2.17805 -1.88629e+13
291 0 0 0 0 0 0 -2.08193e+13 -7.95777e+11 1.4822e-323 2.43963e-312 2.17805 -1.12397e+11 -0.911372 0 -0.15351 -0.909508 0 0.118272 -0.831812 0 -0.0772482 -0.847378 0 -0.227494 0 0 0 0 0 0 0 0 0 0 0 0 0 2.17805 0 6.25729e-319 2.17805 -1.88629e+13
292 0 0 0 0 0 0 -2.08193e+13 -7.95777e+11 1.4822e-323 2.43963e-312 2.17805 -1.12397e+11 -0.88664 0 -0.156341 -0.8928 0 0.115378 -0.831964 0 -0.0767801 -0.848217 0 -0.226953 0 0 0 0 0 0 0 0 0 0 0 0 0 2.17805 0 6.25729e-319 2.17805 -1.88629e+13
293 0 0 0 0 0 0 -2.08193e+13 -7.95777e+11 1.4822e-323 2.43963e-312 2.17805 -1.12397e+11 -0.862333 0 -0.158684 -0.876181 0 0.112751 -0.832231 0 -0.0762419 -0.84931 0 -0.226323 0 0 0 0 0 0 0 0 0 0 0 0 0 2.17805 0 6.25729e-319 2.17805 -1.88629e+13
294 0 0 0 0 0 0 -2.08193e+13 -7.95777e+11 1.4822e-323 2.43963e-312 2.17805 -1.12397e+11 -0.838668 0 -0.160506 -0.859814 0 0.110458 -0.83257 0 -0.0756272 -0.850572 0 -0.225601 0 0 0 0 0 0 0 0 0 0 0 0 0 2.17805 0 6.25729e-319 2.17805 -1.88629e+13
295 0 0 0 0 0 0 -2.08193e+13 -7.95777e+11 1.4822e-323 2.43963e-312 2.17805 -1.12397e+11 -0.815679 0 -0.161882 -0.843754 0 0.108452 -0.832952 0 -0.0749505 -0.851933 0 -0.224803 0 0 0 0 0 0 0 0 0 0 0 0 0 2.17805 0 6.25729e-319 2.17805 -1.88629e+13
296 0 0 0 0 0 0 -2.08193e+13 -7.95777e+11 1.4822e-323 2.43963e-312 2.17805 -1.12397e+11 -0.793513 0 -0.16284 -0.828081 0 0.106742 -0.833385 0 -0.0742209 -0.853408 0 -0.223938 0 0 0 0 0 0 0 0 0 0 0 0 0 2.17805 0 6.25729e-319 2.17805 -1.88629e+13
297 0 0 0 0 0 0 -2.08193e+13 -7.95777e+11 1.4822e-323 2.43963e-312 2.17805 -1.12397e+11 -0.772063 0 -0.163463 -0.812806 0 0.105254 -0.833876 0 -0.073454 -0.855007 0 -0.223019 0 0 0 0 0 0 0 0 0 0 0 0 0 2.17805 0 6.25729e-319 2.17805 -1.88629e+13
298 0 0 0 0 0 0 -2.08193e+13 -7.95777e+11 1.4822e-323 2.43963e-312 2.17805 -1.12397e+11 -0.751571 0 -0.163746 -0.798014 0 0.104045 -0.834434 0 -0.0726622 -0.856749 0 -0.222055 0 0 0 0 0 0 0 0 0 0 0 0 0 2.17805 0 6.25729e-319 2.17805 -1.88629e+13
299 0 0 0 0 0 0 -2.08193e+13 -7.95777e+11 1.4822e-323 2.43963e-312 2.17805 -1.12397e+11 -0.731998 0 -0.163808 -0.783682 0 0.103021 -0.835044 0 -0.0718491 -0.858604 0 -0.22105 0 0 0 0 0 0 0 0 0 0 0 0 0 2.17805 0 6.25729e-319 2.17805 -1.88629e+13
300 0 0 0 0 0 0 -2.08193e+13 -7.95777e+11 1.4822e-323 2.43963e-312 2.17805 -1.12397e+11 -0.713362 0 -0.163761 -0.769824 0 0.102098 -0.83573 0 -0.0710156 -0.860616 0 -0.220002 0 0 0 0 0 0 0 0 0 0 0 0 0 2.17805 0 6.25729e-319 2.17805 -1.88629e+13
301 0 0 0 0 0 0 -2.08193e+13 -7.95777e+11 1.4822e-323 2.43963e-312 2.17805 -1.12397e+11 -0.695472 0 -0.163775 -0.756338 0 0.10111 -0.836506 0 -0.0701604 -0.862812 0 -0.218902 0 0 0 0 0 0 0 0 0 0 0 0 0 2.17805 0 6.25729e-319 2.17805 -1.88629e+13
302 0 0 0 0 0 0 -2.08193e+13 -7.95777e+11 1.4822e-323 2.43963e-312 2.17805 -1.12397e+11 -0.678411 0 -0.163903 -0.743301 0 0.100025 -0.837308 0 -0.0692996 -0.865053 0 -0.21778 0 0 0 0 0 0 0 0 0 0 0 0 0 2.17805 0 6.25729e-319 2.17805 -1.88629e+13
303 0 0 0 0 0 0 -2.08193e+13 -7.95777e+11 1.4822e-323 2.43963e-312 2.17805 -1.12397e+11 -0.662223 0 -0.164213 -0.730759 0 0.0987921 -0.838097 0 -0.068449 -0.867246 0 -0.21666 0 0 0 0 0 0 0 0 0 0 0 0 0 2.17805 0 6.25729e-319 2.17805 -1.88629e+13
304 0 0 0 0 0 0 -2.08193e+13 -7.95777e+11 1.4822e-323 2.43963e-312 2.17805 -1.12397e+11 -0.646877 0 -0.164788 -0.718724 0 0.0973324 -0.838843 0 -0.0676224 -0.869318 0 -0.215566 0 0 0 0 0 0 0 0 0 0 0 0 0 2.17805 0 6.25729e-319 2.17805 -1.88629e+13
305 0 0 0 0 0 0 -2.08193e+13 -7.95777e+11 1.4822e-323 2.43963e-312 2.17805 -1.12397e+11 -0.632358 0 -0.165686 -0.707212 0 0.0955907 -0.83952 0 -0.0668333 -0.871215 0 -0.214521 0 0 0 0 0 0 0 0 0 0 0 0 0 2.17805 0 6.25729e-319 2.17805 -1.88629e+13
306 0 0 0 0 0 0 -2.08193e+13 -7.95777e+11 1.4822e-323 2.43963e-312 2.17805 -1.12397e+11 -0.618816 0 -0.166939 -0.696264 0 0.0935807 -0.840146 0 -0.0660827 -0.872967 0 -0.213524 0 0 0 0 0 0 0 0 0 0 0 0 0 2.17805 0 6.25729e-319 2.17805 -1.88629e+13
307 0 0 0 0 0 0 -2.08193e+13 -7.95777e+11 1.4822e-323 2.43963e-312 2.17805 -1.12397e+11 -0.606519 0 -0.168571 -0.685932 0 0.0913566 -0.840755 0 -0.0653658 -0.874633 0 -0.212568 0 0 0 0 0 0 0 0 0 0 0 0 0 2.17805 0 6.25729e-319 2.17805 -1.88629e+13
308 0 0 0 0 0 0 -2.08193e+13 -7.95777e+11 1.4822e-323 2.43963e-312 2.17805 -1.12397e+11 -0.595675 0 -0.170607 -0.676263 0 0.0889585 -0.841413 0 -0.0646625 -0.876361 0 -0.211614 0 0 0 0 0 0 0 0 0 0 0 0 0 2.17805 0 6.25729e-319 2.17805 -1.88629e+13
309 0 0 0 0 0 0 -2.08193e+13 -7.95777e+11 1.4822e-323 2.43963e-312 2.17805 -1.12397e+11 -0.5865 0 -0.173054 -0.667323 0 0.0864386 -0.842144 0 -0.0639544 -0.878214 0 -0.210634 0 0 0 0 0 0 0 0 0 0 0 0 0 2.17805 0 6.25729e-319 2.17805 -1.88629e+13
310 0 0 0 0 0 0 -2.08193e+13 -7.95777e+11 1.4822e-323 2.43963e-312 2.17805 -1.12397e+11 -0.579263 0 -0.175903 -0.65919 0 0.0838673 -0.842899 0 -0.0632415 -0.880117 0 -0.209635 0 0 0 0 0 0 0 0 0 0 0 0 0 2.17805 0 6.25729e-319 2.17805 -1.88629e+13
311 0 0 0 0 0 0 -2.08193e+13 -7.95777e+11 1.4822e-323 2.43963e-312 2.17805 -1.12397e+11 -0.574098 0 -0.179137 -0.651939 0 0.0812663 -0.843694 0 -0.0625127 -0.882113 0 -0.208595 0 0 0 0 0 0 0 0 0 0 0 0 0 2.17805 0 6.25729e-319 2.17805 -1.88629e+13
312 0 0 0 0 0 0 -2.08193e+13 -7.95777e+11 1.4822e-323 2.43963e-312 2.17805 -1.12397e+11 -0.570952 0 -0.182727 -0.64565 0 0.0785951 -0.844519 0 -0.061769 -0.884193 0 -0.207516 0 0 0 0 0 0 0 0 0 0 0 0 0 2.17805 0 6.25729e-319 2.17805 -1.88629e+13
313 0 0 0 0 0 0 -2.08193e+13 -7.95777e+11 1.4822e-323 2.43963e-312 2.17805 -1.12397e+11 -0.569674 0 -0.186656 -0.640416 0 0.0757648 -0.845313 0 -0.0610248 -0.886247 0 -0.206422 0 0 0 0 0 0 0 0 0 0 0 0 0 2.17805 0 6.25729e-319 2.17805 -1.88629e+13
314 0 0 0 0 0 0 -2.08193e+13 -7.95777e+11 1.4822e-323 2.43963e-312 2.17805 -1.12397e+11 -0.570064 0 -0.190906 -0.636337 0 0.0726787 -0.846078 0 -0.0602708 -0.888277 0 -0.205307 0 0 0 0 0 0 0 0 0 0 0 0 0 2.17805 0 6.25729e-319 2.17805 -1.88629e+13
315 0 0 0 0 0 0 -2.08193e+13 -7.95777e+11 1.4822e-323 2.43963e-312 2.17805 -1.12397e+11 -0.57137 0 -0.195265 -0.633479 0 0.0693315 -0.846838 0 -0.0594875 -0.890319 0 -0.204144 0 0 0 0 0 0 0 0 0 0 0 0 0 2.17805 0 6.25729e-319 2.17805 -1.88629e+13
316 0 0 0 0 0 0 -2.08193e+13 -7.95777e+11 1.4822e-323 2.43963e-312 2.17805 -1.12397e+11 -0.573046 0 -0.199338 -0.631733 0 0.0660383 -0.847587 0 -0.058664 -0.892376 0 -0.202921 0 0 0 0 0 0 0 0 0 0 0 0 0 2.17805 0 6.25729e-319 2.17805 -1.88629e+13
317 0 0 0 0 0 0 -2.08193e+13 -7.95777e+11 1.4822e-323 2.43963e-312 2.17805 -1.12397e+11 -0.574867 0 -0.202712 -0.630721 0 0.0632749 -0.848316 0 -0.0577676 -0.894466 0 -0.201595 0 0 0 0 0 0 0 0 0 0 0 0 0 2.17805 0 6.25729e-319 2.17805 -1.88629e+13
318 0 0 0 0 0 0 -2.08193e+13 -7.95777e+11 1.4822e-323 2.43963e-312 2.17805 -1.12397e+11 -0.576633 0 -0.205063 -0.630022 0 0.0614304 -0.849004 0 -0.0567645 -0.89657 0 -0.20013 0 0 0 0 0 0 0 0 0 0 0 0 0 2.17805 0 6.25729e-319 2.17805 -1.88629e+13
319 0 0 0 0 0 0 -2.08193e+13 -7.95777e+11 1.4822e-323 2.43963e-312 2.17805 -1.12397e+11 -0.578209 0 -0.206239 -0.629276 0 0.0607083 -0.849689 0 -0.0555967 -0.898772 0 -0.198449 0 0 0 0 0 0 0 0 0 0 0 0 0 2.17805 0 6.25729e-319 2.17805 -1.88629e+13
320 0 0 0 0 0 0 -2.08193e+13 -7.95777e+11 1.4822e-323 2.43963e-312 2.17805 -1.12397e+11 -0.579532 0 -0.206318 -0.628275 0 0.0610644 -0.850501 0 -0.054187 -0.90134 0 -0.196425 0 0 0 0 0 0 0 0 0 0 0 0 0 2.17805 0 6.25729e-319 2.17805 -1.88629e+13
321 0 0 0 0 0 0 -2.08193e+13 -7.95777e+11 1.4822e-323 2.43963e-312 2.17805 -1.12397e+11 -0.580555 0 -0.205619 -0.62695 0 0.0621802 -0.851539 0 -0.0524673 -0.904476 0 -0.193937 0 0 0 0 0 0 0 0 0 0 0 0 0 2.17805 0 6.25729e-319 2.17805 -1.88629e+13
322 0 0 0 0 0 0 -2.08193e+13 -7.95777e+11 1.4822e-323 2.43963e-312 2.17805 -1.12397e+11 -0.581423 0 -0.204661 -0.625436 0 0.0635394 -0.852834 0 -0.0503787 -0.908241 0 -0.1909 0 0 0 0 0 0 0 0 0 0 0 0 0 2.17805 0 6.25729e-319 2.17805 -1.88629e+13
323 0 0 0 0 0 0 -2.08193e+13 -7.95777e+11 1.4822e-323 2.43963e-312 2.17805 -1.12397e+11 -0.581932 0 -0.203952 -0.624023 0 0.0645578 -0.854441 0 -0.0478302 -0.912745 0 -0.187174 0 0 0 0 0 0 0 0 0 0 0 0 0 2.17805 0 6.25729e-319 2.17805 -1.88629e+13
324 0 0 0 0 0 0 -2.08193e+13 -7.95777e+11 1.4822e-323 2.43963e-312 2.17805 -1.12397e+11 -0.58188 0 -0.203715 -0.623007 0 0.0649437 -0.856398 0 -0.0447219 -0.918096 0 -0.182597 0 0 0 0 0 0 0 0 0 0 0 0 0 2.17805 0 6.25729e-319 2.17805 -1.88629e+13
325 0 0 0 0 0 0 -2.08193e+13 -7.95777e+11 1.4822e-323 2.43963e-312 2.17805 -1.12397e+11 -0.5815 0 -0.203909 -0.622429 0 0.0647803 -0.858649 0 -0.0409683 -0.924257 0 -0.177026 0 0 0 0 0 0 0 0 0 0 0 0 0 2.17805 0 6.25729e-319 2.17805 -1.88629e+13
326 0 0 0 0 0 0 -2.08193e+13 -7.95777e+11 1.4822e-323 2.43963e-312 2.17805 -1.12397e+11 -0.581013 0 -0.204341 -0.622186 0 0.0643108 -0.861074 0 -0.036516 -0.931092 0 -0.170358 0 0 0 0 0 0 0 0 0 0 0 0 0 2.17805 0 6.25729e-319 2.17805 -1.88629e+13
327 0 0 0 0 0 0 -2.08193e+13 -7.95777e+11 1.4822e-323 2.43963e-312 2.17805 -1.12397e+11 -0.580629 0 -0.204767 -0.622142 0 0.0638319 -0.86346 0 -0.0313725 -0.93827 0 -0.162596 0 0 0 0 0 0 0 0 0 0 0 0 0 2.17805 0 6.25729e-319 2.17805 -1.88629e+13
328 0 0 0 0 0 0 -2.08193e+13 -7.95777e+11 1.4822e-323 2.43963e-312 2.17805 -1.12397e+11 -0.580509 0 -0.204986 -0.622195 0 0.0635863 -0.865509 0 -0.0256294 -0.945261 0 -0.153909 0 0 0 0 0 0 0 0 0 0 0 0 0 2.17805 0 6.25729e-319 2.17805 -1.88629e+13
329 0 0 0 0 0 0 -2.08193e+13 -7.95777e+11 1.4822e-323 2.43963e-312 2.17805 -1.12397e+11 -0.580677 0 -0.204914 -0.622271 0 0.0636731 -0.867011 0 -0.0194093 -0.951659 0 -0.144513 0 0 0 0 0 0 0 0 0 0 0 0 0 2.17805 0 6.25729e-319 2.17805 -1.88629e+13
330 0 0 0 0 0 0 -2.08193e+13 -7.95777e+11 1.4822e-323 2.43963e-312 2.17805 -1.12397e+11 -0.581071 0 -0.204578 -0.622329 0 0.0640611 -0.867863 0 -0.0128306 -0.957207 0 -0.134624 0 0 0 0 0 0 0 0 0 0 0 0 0 2.17805 0 6.25729e-319 2.17805 -1.88629e+13
331 0 0 0 0 0 0 -2.08193e+13 -7.95777e+11 1.4822e-323 2.43963e-312 2.17805 -1.12397e+11 -0.581618 0 -0.204065 -0.622365 0 0.0646511 -0.86792 0 -0.00610679 -0.961509 0 -0.12467 0 0 0 0 0 0 0 0 0 0 0 0 0 2.17805 0 6.25729e-319 2.17805 -1.88629e+13
332 0 0 0 0 0 0 -2.08193e+13 -7.95777e+11 1.4822e-323 2.43963e-312 2.17805 -1.12397e+11 -0.582208 0 -0.203493 -0.622379 0 0.0653104 -0.867004 0 0.000438643 -0.964089 0 -0.115279 0 0 0 0 0 0 0 0 0 0 0 0 0 2.17805 0 6.25729e-319 2.17805 -1.88629e+13
333 0 0 0 0 0 0 -2.08193e+13 -7.95777e+11 1.4822e-323 2.43963e-312 2.17805 -1.12397e+11 -0.582711 0 -0.202964 -0.62235 0 0.065918 -0.864966 0 0.00647161 -0.964572 0 -0.107083 0 0 0 0 0 0 0 0 0 0 0 0 0 2.17805 0 6.25729e-319 2.17805 -1.88629e+13
334 0 0 0 0 0 0 -2.08193e+13 -7.95777e+11 1.4822e-323 2.43963e-312 2.17805 -1.12397e+11 -0.583084 0 -0.20254 -0.622256 0 0.0664104 -0.86168 0 0.0116859 -0.962711 0 -0.100603 0 0 0 0 0 0 0 0 0 0 0 0 0 2.17805 0 6.25729e-319 2.17805 -1.88629e+13
335 0 0 0 0 0 0 -2.08193e+13 -7.95777e+11 1.4822e-323 2.43963e-312 2.17805 -1.12397e+11 -0.583391 0 -0.202209 -0.622083 0 0.0668113 -0.856981 0 0.015776 -0.958274 0 -0.0962769 0 0 0 0 0 0 0 0 0 0 0 0 0 2.17805 0 6.25729e-319 2.17805 -1.88629e+13
336 0 0 0 0 0 0 -2.08193e+13 -7.95777e+11 1.4822e-323 2.43963e-312 2.17805 -1.12397e+11 -0.583707 0 -0.20191 -0.621828 0 0.067192 -0.8506 0 0.0184397 -0.950898 0 -0.0945046 0 0 0 0 0 0 0 0 0 0 0 0 0 2.17805 0 6.25729e-319 2.17805 -1.88629e+13
337 0 0 0 0 0 0 -2.08193e+13 -7.95777e+11 1.4822e-323 2.43963e-312 2.17805 -1.12397e+11 -0.58409 0 -0.20157 -0.621501 0 0.0676312 -0.842299 0 0.0195288 -0.940328 0 -0.0953906 0 0 0 0 0 0 0 0 0 0 0 0 0 2.17805 0 6.25729e-319 2.17805 -1.88629e+13
338 0 0 0 0 0 0 -2.08193e+13 -7.95777e+11 1.4822e-323 2.43963e-312 2.17805 -1.12397e+11 -0.584594 0 -0.201137 -0.621117 0 0.0681858 -0.832067 0 0.0191958 -0.926789 0 -0.0984639 0 0 0 0 0 0 0 0 0 0 0 0 0 2.17805 0 6.25729e-319 2.17805 -1.88629e+13
339 0 0 0 0 0 0 -2.08193e+13 -7.95777e+11 1.4822e-323 2.43963e-312 2.17805 -1.12397e+11 -0.585239 0 -0.200588 -0.620676 0 0.0688801 -0.820036 0 0.0177572 -0.910778 0 -0.102999 0 0 0 0 0 0 0 0 0 0 0 0 0 2.17805 0 6.25729e-319 2.17805 -1.88629e+13
340 0 0 0 0 0 0 -2.08193e+13 -7.95777e+11 1.4822e-323 2.43963e-312 2.17805 -1.12397e+11 -0.585999 0 -0.199939 -0.620188 0 0.0696904 -0.80635 0 0.0155258 -0.892748 0 -0.108375 0 0 0 0 0 0 0 0 0 0 0 0 0 2.17805 0 6.25729e-319 2.17805 -1.88629e+13
341 0 0 0 0 0 0 -2.08193e+13 -7.95777e+11 1.4822e-323 2.43963e-312 2.17805 -1.12397e+11 -0.586763 0 -0.199238 -0.61967 0 0.0705508 -0.791197 0 0.0128235 -0.873165 0 -0.114052 0 0 0 0 0 0 0 0 0 0 0 0 0 2.17805 0 6.25729e-319 2.17805 -1.88629e+13
342 0 0 0 0 0 0 -2.08193e+13 -7.95777e+11 1.4822e-323 2.43963e-312 2.17805 -1.12397e+11 -0.587433 0 -0.198553 -0.619132 0 0.0713805 -0.774803 0 0.00993939 -0.852481 0 -0.119607 0 0 0 0 0 0 0 0 0 0 0 0 0 2.17805 0 6.25729e-319 2.17805 -1.88629e+13
343 0 0 0 0 0 0 -2.08193e+13 -7.95777e+11 1.4822e-323 2.43963e-312 2.17805 -1.12397e+11 -0.588014 0 -0.197931 -0.61858 0 0.0721329 -0.757351 0 0.00704122 -0.830987 0 -0.124844 0 0 0 0 0 0 0 0 0 0 0 0 0 2.17805 0 6.25729e-319 2.17805 -1.88629e+13
344 0 0 0 0 0 0 -2.08193e+13 -7.95777e+11 1.4822e-323 2.43963e-312 2.17805 -1.12397e+11 -0.588554 0 -0.197394 -0.618018 0 0.0727922 -0.738897 0 0.00414925 -0.808661 0 -0.129825 0 0 0 0 0 0 0 0 0 0 0 0 0 2.17805 0 6.25729e-319 2.17805 -1.88629e+13
345 0 0 0 0 0 0 -2.08193e+13 -7.95777e+11 1.4822e-323 2.43963e-312 2.17805 -1.12397e+11 -0.589074 0 -0.196949 -0.617454 0 0.0733532 -0.71941 0 0.00120991 -0.785268 0 -0.134727 0 0 0 0 0 0 0 0 0 0 0 0 0 2.17805 0 6.25729e-319 2.17805 -1.88629e+13
346 0 0 0 0 0 0 -2.08193e+13 -7.95777e+11 1.4822e-323 2.43963e-312 2.17805 -1.12397e+11 -0.589554 0 -0.196588 -0.616899 0 0.0738209 -0.698848 0 -0.00184233 -0.760571 0 -0.139706 0 0 0 0 0 0 0 0 0 0 0 0 0 2.17805 0 6.25729e-319 2.17805 -1.88629e+13
347 0 0 0 0 0 0 -2.08193e+13 -7.95777e+11 1.4822e-323 2.43963e-312 2.17805 -1.12397e+11 -0.590007 0 -0.196281 -0.61635 0 0.074228 -0.677184 0 -0.0050576 -0.734418 0 -0.144844 0 0 0 0 0 0 0 0 0 0 0 0 0 2.17805 0 6.25729e-319 2.17805 -1.88629e+13
348 0 0 0 0 0 0 -2.08193e+13 -7.95777e+11 1.4822e-323 2.43963e-312 2.17805 -1.12397e+11 -0.590534 0 -0.195972 -0.615803 0 0.0746391 -0.654427 0 -0.00844047 -0.706769 0 -0.150132 0 0 0 0 0 0 0 0 0 0 0 0 0 2.17805 0 6.25729e-319 2.17805 -1.88629e+13
349 0 0 0 0 0 0 -2.08193e+13 -7.95777e+11 1.4822e-323 2.43963e-312 2.17805 -1.12397e+11 -0.591203 0 -0.195623 -0.615263 0 0.0750987 -0.630613 0 -0.0119529 -0.677645 0 -0.155494 0 0 0 0 0 0 0 0 0 0 0 0 0 2.17805 0 6.25729e-319 2.17805 -1.88629e+13
350 0 0 0 0 0 0 -2.08193e+13 -7.95777e+11 1.4822e-323 2.43963e-312 2.17805 -1.12397e+11 -0.59199 0 -0.195229 -0.614725 0 0.0756069 -0.605798 0 -0.0155379 -0.647098 0 -0.160832 0 0 0 0 0 0 0 0 0 0 0 0 0 2.17805 0 6.25729e-319 2.17805 -1.88629e+13
351 0 0 0 0 0 0 -2.08193e+13 -7.95777e+11 1.4822e-323 2.43963e-312 2.17805 -1.12397e+11 -0.59288 0 -0.194796 -0.614194 0 0.0761553 -0.580085 0 -0.0191231 -0.615268 0 -0.166019 0 0 0 0 0 0 0 0 0 0 0 0 0 2.17805 0 6.25729e-319 2.17805 -1.88629e+13
352 0 0 0 0 0 0 -2.08193e+13 -7.95777e+11 1.4822e-323 2.43963e-312 2.17805 -1.12397e+11 -0.593869 0 -0.194335 -0.613673 0 0.0767306 -0.553606 0 -0.0226134 -0.58236 0 -0.170901 0 0 0 0 0 0 0 0 0 0 0 0 0 2.17805 0 6.25729e-319 2.17805 -1.88629e+13
353 0 0 0 0 0 0 -2.08193e+13 -7.95777e+11 1.4822e-323 2.43963e-312 2.17805 -1.12397e+11 -0.594976 0 -0.19385 -0.613184 0 0.0773281 -0.526496 0 -0.025906 -0.54859 0 -0.175331 0 0 0 0 0 0 0 0 0 0 0 0 0 2.17805 0 6.25729e-319 2.17805 -1.88629e+13
354 0 0 0 0 0 0 -2.08193e+13 -7.95777e+11 1.4822e-323 2.43963e-312 2.17805 -1.12397e+11 -0.596213 0 -0.193326 -0.612761 0 0.077958 -0.498914 0 -0.0289025 -0.514209 0 -0.179176 0 0 0 0 0 0 0 0 0 0 0 0 0 2.17805 0 6.25729e-319 2.17805 -1.88629e+13
355 0 0 0 0 0 0 -2.08193e+13 -7.95777e+11 1.4822e-323 2.43963e-312 2.17805 -1.12397e+11 -0.597392 0 -0.19286 -0.612346 0 0.0785167 -0.471101 0 -0.0315004 -0.479638 0 -0.182309 0 0 0 0 0 0 0 0 0 0 0 0 0 2.17805 0 6.25729e-319 2.17805 -1.88629e+13
356 0 0 0 0 0 0 -2.08193e+13 -7.95777e+11 1.4822e-323 2.43963e-312 2.17805 -1.12397e+11 -0.598505 0 -0.192439 -0.611945 0 0.0790169 -0.443373 0 -0.033598 -0.445441 0 -0.184634 0 0 0 0 0 0 0 0 0 0 0 0 0 2.17805 0 6.25729e-319 2.17805 -1.88629e+13
357 0 0 0 0 0 0 -2.08193e+13 -7.95777e+11 1.4822e-323 2.43963e-312 2.17805 -1.12397e+11 -0.599544 0 -0.192061 -0.611558 0 0.0794615 -0.416034 0 -0.0351301 -0.412124 0 -0.18613 0 0 0 0 0 0 0 0 0 0 0 0 0 2.17805 0 6.25729e-319 2.17805 -1.88629e+13
358 0 0 0 0 0 0 -2.08193e+13 -7.95777e+11 1.4822e-323 2.43963e-312 2.17805 -1.12397e+11 -0.600513 0 -0.191713 -0.611193 0 0.0798654 -0.389375 0 -0.0360821 -0.380129 0 -0.186849 0 0 0 0 0 0 0 0 0 0 0 0 0 2.17805 0 6.25729e-319 2.17805 -1.88629e+13
359 0 0 0 0 0 0 -2.08193e+13 -7.95777e+11 1.4822e-323 2.43963e-312 2.17805 -1.12397e+11 -0.601384 0 -0.191414 -0.610831 0 0.0802102 -0.363699 0 -0.0364856 -0.349859 0 -0.1869 0 0 0 0 0 0 0 0 0 0 0 0 0 2.17805 0 6.25729e-319 2.17805 -1.88629e+13
360 0 0 0 0 0 0 -2.08193e+13 -7.95777e+11 1.4822e-323 2.43963e-312 2.17805 -1.12397e+11 -0.602192 0 -0.191133 -0.610487 0 0.0805288 -0.339204 0 -0.0364293 -0.321516 0 -0.18644 0 0 0 0 0 0 0 0 0 0 0 0 0 2.17805 0 6.25729e-319 2.17805 -1.88629e+13
361 0 0 0 0 0 0 -2.08193e+13 -7.95777e+11 1.4822e-323 2.43963e-312 2.17805 -1.12397e+11 -0.602966 0 -0.190848 -0.610166 0 0.0808452 -0.316012 0 -0.0360468 -0.295144 0 -0.185648 0 0 0 0 0 0 0 0 0 0 0 0 0 2.17805 0 6.25729e-319 2.17805 -1.88629e+13
362 0 0 0 0 0 0 -2.08193e+13 -7.95777e+11 1.4822e-323 2.43963e-312 2.17805 -1.12397e+11 -0.603915 0 -0.190426 -0.609947 0 0.081295 -0.294255 0 -0.0355123 -0.27078 0 -0.184727 0 0 0 0 0 0 0 0 0 0 0 0 0 2.17805 0 6.25729e-319 2.17805 -1.88629e+13
363 0 0 0 0 0 0 -2.08193e+13 -7.95777e+11 1.4822e-323 2.43963e-312 2.17805 -1.12397e+11 -0.604866 0 -0.190024 -0.609741 0 0.0817203 -0.274085 0 -0.0350561 -0.24851 0 -0.183925 0 0 0 0 0 0 0 0 0 0 0 0 0 2.17805 0 6.25729e-319 2.17805 -1.88629e+13
364 0 0 0 0 0 0 -2.08193e+13 -7.95777e+11 1.4822e-323 2.43963e-312 2.17805 -1.12397e+11 -0.605909 0 -0.189577 -0.609554 0 0.0821871 -0.255678 0 -0.0349416 -0.228499 0 -0.183526 0 0 0 0 0 0 0 0 0 0 0 0 0 2.17805 0 6.25729e-319 2.17805 -1.88629e+13
365 0 0 0 0 0 0 -2.08193e+13 -7.95777e+11 1.4822e-323 2.43963e-312 2.17805 -1.12397e+11 -0.607041 0 -0.189083 -0.609352 0 0.0826958 -0.239165 0 -0.0354435 -0.210873 0 -0.18382 0 0 0 0 0 0 0 0 0 0 0 0 0 2.17805 0 6.25729e-319 2.17805 -1.88629e+13
366 0 0 0 0 0 0 -2.08193e+13 -7.95777e+11 1.4822e-323 2.43963e-312 2.17805 -1.12397e+11 -0.608363 0 -0.188453 -0.609143 0 0.0833339 -0.224633 0 -0.0368149 -0.195707 0 -0.185069 0 0 0 0 0 0 0 0 0 0 0 0 0 2.17805 0 6.25729e-319 2.17805 -1.88629e+13
367 0 0 0 0 0 0 -2.08193e+13 -7.95777e+11 1.4822e-323 2.43963e-312 2.17805 -1.12397e+11 -0.60993 0 -0.187647 -0.608913 0 0.0841397 -0.21218 0 -0.0392488 -0.183081 0 -0.187469 0 0 0 0 0 0 0 0 0 0 0 0 0 2.17805 0 6.25729e-319 2.17805 -1.88629e+13
368 0 0 0 0 0 0 -2.08193e+13 -7.95777e+11 1.4822e-323 2.43963e-312 2.17805 -1.12397e+11 -0.611758 0 -0.186633 -0.608612 0 0.0851368 -0.201843 0 -0.0428791 -0.17298 0 -0.191146 0 0 0 0 0 0 0 0 0 0 0 0 0 2.17805 0 6.25729e-319 2.17805 -1.88629e+13
369 0 0 0 0 0 0 -2.08193e+13 -7.95777e+11 1.4822e-323 2.43963e-312 2.17805 -1.12397e+11 -0.613857 0 -0.185385 -0.608204 0 0.0863444 -0.193625 0 -0.047758 -0.165357 0 -0.196139 0 0 0 0 0 0 0 0 0 0 0 0 0 2.17805 0 6.25729e-319 2.17805 -1.88629e+13
370 0 0 0 0 0 0 -2.08193e+13 -7.95777e+11 1.4822e-323 2.43963e-312 2.17805 -1.12397e+11 -0.616397 0 -0.183754 -0.607696 0 0.0878955 -0.1876 0 -0.0538363 -0.160327 0 -0.202404 0 0 0 0 0 0 0 0 0 0 0 0 0 2.17805 0 6.25729e-319 2.17805 -1.88629e+13
371 0 0 0 0 0 0 -2.08193e+13 -7.95777e+11 1.4822e-323 2.43963e-312 2.17805 -1.12397e+11 -0.619333 0 -0.181772 -0.607024 0 0.0897375 -0.184463 0 -0.0608176 -0.159409 0 -0.209775 0 0 0 0 0 0 0 0 0 0 0 0 0 2.17805 0 6.25729e-319 2.17805 -1.88629e+13
372 0 0 0 0 0 0 -2.08193e+13 -7.95777e+11 1.4822e-323 2.43963e-312 2.17805 -1.12397e+11 -0.622665 0 -0.179386 -0.606115 0 0.0918981 -0.183985 0 -0.0680779 -0.162874 0 -0.217645 0 0 0 0 0 0 0 0 0 0 0 0 0 2.17805 0 6.25729e-319 2.17805 -1.88629e+13
373 0 0 0 0 0 0 -2.08193e+13 -7.95777e+11 1.4822e-323 2.43963e-312 2.17805 -1.12397e+11 -0.626516 0 -0.176408 -0.60492 0 0.0945212 -0.184998 0 -0.0745086 -0.168833 0 -0.224691 0 0 0 0 0 0 0 0 0 0 0 0 0 2.17805 0 6.25729e-319 2.17805 -1.88629e+13
374 0 0 0 0 0 0 -2.08193e+13 -7.95777e+11 1.4822e-323 2.43963e-312 2.17805 -1.12397e+11 -0.630719 0 -0.172891 -0.603327 0 0.0975136 -0.1869 0 -0.0793573 -0.176401 0 -0.230042 0 0 0 0 0 0 0 0 0 0 0 0 0 2.17805 0 6.25729e-319 2.17805 -1.88629e+13
375 0 0 0 0 0 0 -2.08193e+13 -7.95777e+11 1.4822e-323 2.43963e-312 2.17805 -1.12397e+11 -0.635302 0 -0.16872 -0.601364 0 0.100941 -0.189016 0 -0.0822059 -0.184415 0 -0.233186 0 0 0 0 0 0 0 0 0 0 0 0 0 2.17805 0 6.25729e-319 2.17805 -1.88629e+13
376 0 0 0 0 0 0 -2.08193e+13 -7.95777e+11 1.4822e-323 2.43963e-312 2.17805 -1.12397e+11 -0.640151 0 -0.163933 -0.599007 0 0.104724 -0.190694 0 -0.0831745 -0.191539 0 -0.234222 0 0 0 0 0 0 0 0 0 0 0 0 0 2.17805 0 6.25729e-319 2.17805 -1.88629e+13
377 0 0 0 0 0 0 -2.08193e+13 -7.95777e+11 1.4822e-323 2.43963e-312 2.17805 -1.12397e+11 -0.64514 0 -0.158613 -0.596294 0 0.10875 -0.191393 0 -0.0827114 -0.196454 0 -0.233677 0 0 0 0 0 0 0 0 0 0 0 0 0 2.17805 0 6.25729e-319 2.17805 -1.88629e+13
378 0 0 0 0 0 0 -2.08193e+13 -7.95777e+11 1.4822e-323 2.43963e-312 2.17805 -1.12397e+11 -0.650157 0 -0.152854 -0.593295 0 0.11292 -0.190932 0 -0.0816678 -0.198478 0 -0.232529 0 0 0 0 0 0 0 0 0 0 0 0 0 2.17805 0 6.25729e-319 2.17805 -1.88629e+13
379 0 0 0 0 0 0 -2.08193e+13 -7.95777e+11 1.4822e-323 2.43963e-312 2.17805 -1.12397e+11 -0.655111 0 -0.146751 -0.590104 0 0.117149 -0.189963 0 -0.0807449 -0.198579 0 -0.231549 0 0 0 0 0 0 0 0 0 0 0 0 0 2.17805 0 6.25729e-319 2.17805 -1.88629e+13
380 0 0 0 0 0 0 -2.08193e+13 -7.95777e+11 1.4822e-323 2.43963e-312 2.17805 -1.12397e+11 -0.659885 0 -0.140448 -0.586778 0 0.121323 -0.189347 0 -0.0804057 -0.198617 0 -0.231171 0 0 0 0 0 0 0 0 0 0 0 0 0 2.17805 0 6.25729e-319 2.17805 -1.88629e+13
381 0 0 0 0 0 0 -2.08193e+13 -7.95777e+11 1.4822e-323 2.43963e-312 2.17805 -1.12397e+11 -0.664525 0 -0.1339 -0.58338 0 0.125492 -0.188774 0 -0.0806514 -0.198116 0 -0.231412 0 0 0 0 0 0 0 0 0 0 0 0 0 2.17805 0 6.25729e-319 2.17805 -1.88629e+13
382 0 0 0 0 0 0 -2.08193e+13 -7.95777e+11 1.4822e-323 2.43963e-312 2.17805 -1.12397e+11 -0.66892 0 -0.127211 -0.579912 0 0.12959 -0.188388 0 -0.0812339 -0.197381 0 -0.232016 0 0 0 0 0 0 0 0 0 0 0 0 0 2.17805 0 6.25729e-319 2.17805 -1.88629e+13
383 0 0 0 0 0 0 -2.08193e+13 -7.95777e+11 1.4822e-323 2.43963e-312 2.17805 -1.12397e+11 -0.67298 0 -0.120467 -0.576384 0 0.133576 -0.188336 0 -0.0818839 -0.196907 0 -0.232691 0 0 0 0 0 0 0 0 0 0 0 0 0 2.17805 0 6.25729e-319 2.17805 -1.88629e+13
384 0 0 0 0 0 0 -2.08193e+13 -7.95777e+11 1.4822e-323 2.43963e-312 2.17805 -1.12397e+11 -0.676764 0 -0.113571 -0.572806 0 0.137549 -0.188627 0 -0.0824657 -0.196796 0 -0.233295 0 0 0 0 0 0 0 0 0 0 0 0 0 2.17805 0 6.25729e-319 2.17805 -1.88629e+13
385 0 0 0 0 0 0 -2.08193e+13 -7.95777e+11 1.4822e-323 2.43963e-312 2.17805 -1.12397e+11 -0.680287 0 -0.106502 -0.56917 0 0.141534 -0.189186 0 -0.0829085 -0.196977 0 -0.233757 0 0 0 0 0 0 0 0 0 0 0 0 0 2.17805 0 6.25729e-319 2.17805 -1.88629e+13
386 0 0 0 0 0 0 -2.08193e+13 -7.95777e+11 1.4822e-323 2.43963e-312 2.17805 -1.12397e+11 -0.683525 0 -0.0992329 -0.565479 0 0.145581 -0.189912 0 -0.0832107 -0.197336 0 -0.234078 0 0 0 0 0 0 0 0 0 0 0 0 0 2.17805 0 6.25729e-319 2.17805 -1.88629e+13
387 0 0 0 0 0 0 -2.08193e+13 -7.95777e+11 1.4822e-323 2.43963e-312 2.17805 -1.12397e+11 -0.686349 0 -0.091833 -0.561732 0 0.149703 -0.190692 0 -0.0834085 -0.197779 0 -0.234292 0 0 0 0 0 0 0 0 0 0 0 0 0 2.17805 0 6.25729e-319 2.17805 -1.88629e+13
388 0 0 0 0 0 0 -2.08193e+13 -7.95777e+11 1.4822e-323 2.43963e-312 2.17805 -1.12397e+11 -0.688574 0 -0.0844723 -0.55793 0 0.153858 -0.191415 0 -0.0835616 -0.198177 0 -0.23446 0 0 0 0 0 0 0 0 0 0 0 0 0 2.17805 0 6.25729e-319 2.17805 -1.88629e+13
389 0 0 0 0 0 0 -2.08193e+13 -7.95777e+11 1.4822e-323 2.43963e-312 2.17805 -1.12397e+11 -0.689992 0 -0.0773988 -0.554086 0 0.15797 -0.192022 0 -0.083712 -0.198442 0 -0.234626 0 0 0 0 0 0 0 0 0 0 0 0 0 2.17805 0 6.25729e-319 2.17805 -1.88629e+13
390 0 0 0 0 0 0 -2.08193e+13 -7.95777e+11 1.4822e-323 2.43963e-312 2.17805 -1.12397e+11 -0.690351 0 -0.0709314 -0.550189 0 0.161928 -0.192506 0 -0.0838698 -0.198582 0 -0.234798 0 0 0 0 0 0 0 0 0 0 0 0 0 2.17805 0 6.25729e-319 2.17805 -1.88629e+13
391 0 0 0 0 0 0 -2.08193e+13 -7.95777e+11 1.4822e-323 2.43963e-312 2.17805 -1.12397e+11 -0.689418 0 -0.0654035 -0.546195 0 0.165586 -0.192915 0 -0.0840202 -0.198699 0 -0.234959 0 0 0 0 0 0 0 0 0 0 0 0 0 2.17805 0 6.25729e-319 2.17805 -1.88629e+13
392 0 0 0 0 0 0 -2.08193e+13 -7.95777e+11 1.4822e-323 2.43963e-312 2.17805 -1.12397e+11 -0.686994 0 -0.0611317 -0.542033 0 0.168771 -0.1933 0 -0.0841445 -0.198897 0 -0.235091 0 0 0 0 0 0 0 0 0 0 0 0 0 2.17805 0 6.25729e-319 2.17805 -1.88629e+13
393 0 0 0 0 0 0 -2.08193e+13 -7.95777e+11 1.4822e-323 2.43963e-312 2.17805 -1.12397e+11 -0.682916 0 -0.058352 -0.537581 0 0.171314 -0.193678 0 -0.0842344 -0.199208 0 -0.235183 0 0 0 0 0 0 0 0 0 0 0 0 0 2.17805 0 6.25729e-319 2.17805 -1.88629e+13
394 0 0 0 0 0 0 -2.08193e+13 -7.95777e+11 1.4822e-323 2.43963e-312 2.17805 -1.12397e+11 -0.677086 0 -0.0571712 -0.532674 0 0.173076 -0.194024 0 -0.0842936 -0.199586 0 -0.235241 0 0 0 0 0 0 0 0 0 0 0 0 0 2.17805 0 6.25729e-319 2.17805 -1.88629e+13
395 0 0 0 0 0 0 -2.08193e+13 -7.95777e+11 1.4822e-323 2.43963e-312 2.17805 -1.12397e+11 -0.669454 0 -0.0575788 -0.527147 0 0.173976 -0.194323 0 -0.0843249 -0.199994 0 -0.235268 0 0 0 0 0 0 0 0 0 0 0 0 0 2.17805 0 6.25729e-319 2.17805 -1.88629e+13
396 0 0 0 0 0 0 -2.08193e+13 -7.95777e+11 1.4822e-323 2.43963e-312 2.17805 -1.12397e+11 -0.66003 0 -0.0594561 -0.520864 0 0.174 -0.194571 0 -0.0843245 -0.200427 0 -0.235261 0 0 0 0 0 0 0 0 0 0 0 0 0 2.17805 0 6.25729e-319 2.17805 -1.88629e+13
397 0 0 0 0 0 0 -2.08193e+13 -7.95777e+11 1.4822e-323 2.43963e-312 2.17805 -1.12397e+11 -0.648905 0 -0.0625661 -0.513715 0 0.173215 -0.194745 0 -0.0842923 -0.200852 0 -0.235219 0 0 0 0 0 0 0 0 0 0 0 0 0 2.17805 0 6.25729e-319 2.17805 -1.88629e+13
398 0 0 0 0 0 0 -2.08193e+13 -7.95777e+11 1.4822e-323 2.43963e-312 2.17805 -1.12397e+11 -0.636211 0 -0.0665929 -0.505618 0 0.171765 -0.194814 0 -0.0842278 -0.201223 0 -0.235142 0 0 0 0 0 0 0 0 0 0 0 0 0 2.17805 0 6.25729e-319 2.17805 -1.88629e+13
399 0 0 0 0 0 0 -2.08193e+13 -7.95777e+11 1.4822e-323 2.43963e-312 2.17805 -1.12397e+11 -0.62212 0 -0.0711992 -0.496519 0 0.169826 -0.19478 0 -0.0841291 -0.201539 0 -0.235028 0 0 0 0 0 0 0 0 0 0 0 0 0 2.17805 0 6.25729e-319 2.17805 -1.88629e+13
400 0 0 0 0 0 0 -2.08193e+13 -7.95777e+11 1.4822e-323 2.43963e-312 2.17805 -1.12397e+11 -0.606797 0 -0.0761186 -0.486431 0 0.167564 -0.19466 0 -0.0839955 -0.20182 0 -0.234876 0 0 0 0 0 0 0 0 0 0 0 0 0 2.17805 0 6.25729e-319 2.17805 -1.88629e+13
401 0 0 0 0 0 0 -2.08193e+13 -7.95777e+11 1.4822e-323 2.43963e-312 2.17805 -1.12397e+11 -0.590331 0 -0.0811878 -0.475413 0 0.16511 -0.194463 0 -0.0838316 -0.202063 0 -0.23469 0 0 0 0 0 0 0 0 0 0 0 0 0 2.17805 0 6.25729e-319 2.17805 -1.88629e+13
402 0 0 0 0 0 0 -2.08193e+13 -7.95777e+11 1.4822e-323 2.43963e-312 2.17805 -1.12397e+11 -0.572784 0 -0.086288 -0.463512 0 0.162566 -0.194188 0 -0.0836501 -0.202237 0 -0.234486 0 0 0 0 0 0 0 0 0 0 0 0 0 2.17805 0 6.25729e-319 2.17805 -1.88629e+13
403 0 0 0 0 0 0 -2.08193e+13 -7.95777e+11 1.4822e-323 2.43963e-312 2.17805 -1.12397e+11 -0.554213 0 -0.0913474 -0.450802 0 0.159999 -0.193844 0 -0.0834584 -0.202327 0 -0.23427 0 0 0 0 0 0 0 0 0 0 0 0 0 2.17805 0 6.25729e-319 2.17805 -1.88629e+13
404 0 0 0 0 0 0 -2.08193e+13 -7.95777e+11 1.4822e-323 2.43963e-312 2.17805 -1.12397e+11 -0.534658 0 -0.0963516 -0.43739 0 0.157435 -0.193466 0 -0.0832527 -0.202371 0 -0.23404 0 0 0 0 0 0 0 0 0 0 0 0 0 2.17805 0 6.25729e-319 2.17805 -1.88629e+13
405 0 0 0 0 0 0 -2.08193e+13 -7.95777e+11 1.4822e-323 2.43963e-312 2.17805 -1.12397e+11 -0.514151 0 -0.101302 -0.423371 0 0.154877 -0.193087 0 -0.0830293 -0.202414 0 -0.233791 0 0 0 0 0 0 0 0 0 0 0 0 0 2.17805 0 6.25729e-319 2.17805 -1.88629e+13
406 0 0 0 0 0 0 -2.08193e+13 -7.95777e+11 1.4822e-323 2.43963e-312 2.17805 -1.12397e+11 -0.492705 0 -0.106208 -0.408831 0 0.152315 -0.192725 0 -0.0827826 -0.202483 0 -0.233517 0 0 0 0 0 0 0 0 0 0 0 0 0 2.17805 0 6.25729e-319 2.17805 -1.88629e+13
407 0 0 0 0 0 0 -2.08193e+13 -7.95777e+11 1.4822e-323 2.43963e-312 2.17805 -1.12397e+11 -0.470324 0 -0.111091 -0.393828 0 0.14971 -0.192405 0 -0.0825071 -0.202617 0 -0.233212 0 0 0 0 0 0 0 0 0 0 0 0 0 2.17805 0 6.25729e-319 2.17805 -1.88629e+13
408 0 0 0 0 0 0 -2.08193e+13 -7.95777e+11 1.4822e-323 2.43963e-312 2.17805 -1.12397e+11 -0.447048 0 -0.115954 -0.378414 0 0.147026 -0.192146 0 -0.0822007 -0.20285 0 -0.232871 0 0 0 0 0 0 0 0 0 0 0 0 0 2.17805 0 6.25729e-319 2.17805 -1.88629e+13
409 0 0 0 0 0 0 -2.08193e+13 -7.95777e+11 1.4822e-323 2.43963e-312 2.17805 -1.12397e+11 -0.422904 0 -0.120788 -0.362633 0 0.144234 -0.19194 0 -0.0818603 -0.203176 0 -0.232492 0 0 0 0 0 0 0 0 0 0 0 0 0 2.17805 0 6.25729e-319 2.17805 -1.88629e+13
410 0 0 0 0 0 0 -2.08193e+13 -7.95777e+11 1.4822e-323 2.43963e-312 2.17805 -1.12397e+11 -0.397903 0 -0.125581 -0.346505 0 0.141303 -0.191771 0 -0.081486 -0.203567 0 -0.232075 0 0 0 0 0 0 0 0 0 0 0 0 0 2.17805 0 6.25729e-319 2.17805 -1.88629e+13
411 0 0 0 0 0 0 -2.08193e+13 -7.95777e+11 1.4822e-323 2.43963e-312 2.17805 -1.12397e+11 -0.372129 0 -0.130277 -0.33004 0 0.138232 -0.191632 0 -0.0810781 -0.204016 0 -0.23162 0 0 0 0 0 0 0 0 0 0 0 0 0 2.17805 0 6.25729e-319 2.17805 -1.88629e+13
412 0 0 0 0 0 0 -2.08193e+13 -7.95777e+11 1.4822e-323 2.43963e-312 2.17805 -1.12397e+11 -0.345751 0 -0.134787 -0.313268 0 0.135053 -0.191528 0 -0.0806379 -0.20453 0 -0.231127 0 0 0 0 0 0 0 0 0 0 0 0 0 2.17805 0 6.25729e-319 2.17805 -1.88629e+13
413 0 0 0 0 0 0 -2.08193e+13 -7.95777e+11 1.4822e-323 2.43963e-312 2.17805 -1.12397e+11 -0.318986 0 -0.139015 -0.296256 0 0.131821 -0.191462 0 -0.0801714 -0.205107 0 -0.230604 0 0 0 0 0 0 0 0 0 0 0 0 0 2.17805 0 6.25729e-319 2.17805 -1.88629e+13
414 0 0 0 0 0 0 -2.08193e+13 -7.95777e+11 1.4822e-323 2.43963e-312 2.17805 -1.12397e+11 -0.292085 0 -0.14285 -0.279094 0 0.128628 -0.191427 0 -0.0796876 -0.20573 0 -0.230059 0 0 0 0 0 0 0 0 0 0 0 0 0 2.17805 0 6.25729e-319 2.17805 -1.88629e+13
415 0 0 0 0 0 0 -2.08193e+13 -7.95777e+11 1.4822e-323 2.43963e-312 2.17805 -1.12397e+11 -0.265286 0 -0.146216 -0.261867 0 0.125551 -0.191425 0 -0.0791984 -0.206388 0 -0.229505 0 0 0 0 0 0 0 0 0 0 0 0 0 2.17805 0 6.25729e-319 2.17805 -1.88629e+13
416 0 0 0 0 0 0 -2.08193e+13 -7.95777e+11 1.4822e-323 2.43963e-312 2.17805 -1.12397e+11 -0.238775 0 -0.149089 -0.244672 0 0.122636 -0.191478 0 -0.0787118 -0.20711 0 -0.228951 0 0 0 0 0 0 0 0 0 0 0 0 0 2.17805 0 6.25729e-319 2.17805 -1.88629e+13
417 0 0 0 0 0 0 -2.08193e+13 -7.95777e+11 1.4822e-323 2.43963e-312 2.17805 -1.12397e+11 -0.212777 0 -0.151448 -0.227624 0 0.119934 -0.191614 0 -0.078225 -0.207944 0 -0.22839 0 0 0 0 0 0 0 0 0 0 0 0 0 2.17805 0 6.25729e-319 2.17805 -1.88629e+13
418 0 0 0 0 0 0 -2.08193e+13 -7.95777e+11 1.4822e-323 2.43963e-312 2.17805 -1.12397e+11 -0.187527 0 -0.153298 -0.210832 0 0.11749 -0.191851 0 -0.0777289 -0.208935 0 -0.22781 0 0 0 0 0 0 0 0 0 0 0 0 0 2.17805 0 6.25729e-319 2.17805 -1.88629e+13
419 0 0 0 0 0 0 -2.08193e+13 -7.95777e+11 1.4822e-323 2.43963e-312 2.17805 -1.12397e+11 -0.163215 0 -0.154675 -0.194382 0 0.11532 -0.192205 0 -0.07721 -0.210128 0 -0.227193 0 0 0 0 0 0 0 0 0 0 0 0 0 2.17805 0 6.25729e-319 2.17805 -1.88629e+13
420 0 0 0 0 0 0 -2.08193e+13 -7.95777e+11 1.4822e-323 2.43963e-312 2.17805 -1.12397e+11 -0.139998 0 -0.155658 -0.178338 0 0.113413 -0.192671 0 -0.0766557 -0.211534 0 -0.226523 0 0 0 0 0 0 0 0 0 0 0 0 0 2.17805 0 6.25729e-319 2.17805 -1.88629e+13
421 0 0 0 0 0 0 -2.08193e+13 -7.95777e+11 1.4822e-323 2.43963e-312 2.17805 -1.12397e+11 -0.118008 0 -0.156358 -0.162777 0 0.111718 -0.193232 0 -0.076061 -0.213134 0 -0.225794 0 0 0 0 0 0 0 0 0 0 0 0 0 2.17805 0 6.25729e-319 2.17805 -1.88629e+13
422 0 0 0 0 0 0 -2.08193e+13 -7.95777e+11 1.4822e-323 2.43963e-312 2.17805 -1.12397e+11 -0.0973864 0 -0.156883 -0.147776 0 0.110193 -0.193863 0 -0.0754315 -0.214882 0 -0.225012 0 0 0 0 0 0 0 0 0 0 0 0 0 2.17805 0 6.25729e-319 2.17805 -1.88629e+13
423 0 0 0 0 0 0 -2.08193e+13 -7.95777e+11 1.4822e-323 2.43963e-312 2.17805 -1.12397e+11 -0.0781668 0 -0.157352 -0.133381 0 0.108769 -0.194529 0 -0.0747814 -0.216714 0 -0.224193 0 0 0 0 0 0 0 0 0 0 0 0 0 2.17805 0 6.25729e-319 2.17805 -1.88629e+13
424 0 0 0 0 0 0 -2.08193e+13 -7.95777e+11 1.4822e-323 2.43963e-312 2.17805 -1.12397e+11 -0.0601873 0 -0.157901 -0.119609 0 0.107312 -0.195206 0 -0.0741285 -0.218563 0 -0.223362 0 0 0 0 0 0 0 0 0 0 0 0 0 2.17805 0 6.25729e-319 2.17805 -1.88629e+13
425 0 0 0 0 0 0 -2.08193e+13 -7.95777e+11 1.4822e-323 2.43963e-312 2.17805 -1.12397e+11 -0.0432899 0 -0.158653 -0.106467 0 0.10569 -0.195877 0 -0.073492 -0.220382 0 -0.222541 0 0 0 0 0 0 0 0 0 0 0 0 0 2.17805 0 6.25729e-319 2.17805 -1.88629e+13
426 0 0 0 0 0 0 -2.08193e+13 -7.95777e+11 1.4822e-323 2.43963e-312 2.17805 -1.12397e+11 -0.0274581 0 -0.15969 -0.093974 0 0.103833 -0.196541 0 -0.0728862 -0.222147 0 -0.22175 0 0 0 0 0 0 0 0 0 0 0 0 0 2.17805 0 6.25729e-319 2.17805 -1.88629e+13
427 0 0 0 0 0 0 -2.08193e+13 -7.95777e+11 1.4822e-323 2.43963e-312 2.17805 -1.12397e+11 -0.0128115 0 -0.161046 -0.0821589 0 0.101746 -0.197208 0 -0.0723194 -0.223863 0 -0.220999 0 0 0 0 0 0 0 0 0 0 0 0 0 2.17805 0 6.25729e-319 2.17805 -1.88629e+13
428 0 0 0 0 0 0 -2.08193e+13 -7.95777e+11 1.4822e-323 2.43963e-312 2.17805 -1.12397e+11 0.000463052 0 -0.162752 -0.071047 0 0.0994602 -0.197879 0 -0.0717974 -0.225522 0 -0.220296 0 0 0 0 0 0 0 0 0 0 0 0 0 2.17805 0 6.25729e-319 2.17805 -1.88629e+13
429 0 0 0 0 0 0 -2.08193e+13 -7.95777e+11 1.4822e-323 2.43963e-312 2.17805 -1.12397e+11 0.0121764 0 -0.164873 -0.0606595 0 0.0969737 -0.198551 0 -0.0713235 -0.227114 0 -0.219648 0 0 0 0 0 0 0 0 0 0 0 0 0 2.17805 0 6.25729e-319 2.17805 -1.88629e+13
430 0 0 0 0 0 0 -2.08193e+13 -7.95777e+11 1.4822e-323 2.43963e-312 2.17805 -1.12397e+11 0.0220699 0 -0.167447 -0.0510367 0 0.0943247 -0.199229 0 -0.0708932 -0.228652 0 -0.21905 0 0 0 0 0 0 0 0 0 0 0 0 0 2.17805 0 6.25729e-319 2.17805 -1.88629e+13
431 0 0 0 0 0 0 -2.08193e+13 -7.95777e+11 1.4822e-323 2.43963e-312 2.17805 -1.12397e+11 0.0298826 0 -0.170462 -0.0422283 0 0.0915851 -0.199928 0 -0.0704912 -0.230179 0 -0.218481 0 0 0 0 0 0 0 0 0 0 0 0 0 2.17805 0 6.25729e-319 2.17805 -1.88629e+13
432 0 0 0 0 0 0 -2.08193e+13 -7.95777e+11 1.4822e-323 2.43963e-312 2.17805 -1.12397e+11 0.0355019 0 -0.173896 -0.0342903 0 0.0887785 -0.200656 0 -0.0701007 -0.231731 0 -0.21792 0 0 0 0 0 0 0 0 0 0 0 0 0 2.17805 0 6.25729e-319 2.17805 -1.88629e+13
433 0 0 0 0 0 0 -2.08193e+13 -7.95777e+11 1.4822e-323 2.43963e-312 2.17805 -1.12397e+11 0.0389482 0 -0.177712 -0.0272801 0 0.0858835 -0.201402 0 -0.0697077 -0.233315 0 -0.217348 0 0 0 0 0 0 0 0 0 0 0 0 0 2.17805 0 6.25729e-319 2.17805 -1.88629e+13
434 0 0 0 0 0 0 -2.08193e+13 -7.95777e+11 1.4822e-323 2.43963e-312 2.17805 -1.12397e+11 0.0403437 0 -0.181867 -0.0212532 0 0.0828494 -0.20216 0 -0.0692958 -0.234942 0 -0.216746 0 0 0 0 0 0 0 0 0 0 0 0 0 2.17805 0 6.25729e-319 2.17805 -1.88629e+13
435 0 0 0 0 0 0 -2.08193e+13 -7.95777e+11 1.4822e-323 2.43963e-312 2.17805 -1.12397e+11 0.0398739 0 -0.186303 -0.0162936 0 0.0796178 -0.20293 0 -0.0688522 -0.236629 0 -0.216095 0 0 0 0 0 0 0 0 0 0 0 0 0 2.17805 0 6.25729e-319 2.17805 -1.88629e+13
436 0 0 0 0 0 0 -2.08193e+13 -7.95777e+11 1.4822e-323 2.43963e-312 2.17805 -1.12397e+11 0.0390501 0 -0.190938 -0.012521 0 0.0759123 -0.203708 0 -0.0683767 -0.238368 0 -0.215396 0 0 0 0 0 0 0 0 0 0 0 0 0 2.17805 0 6.25729e-319 2.17805 -1.88629e+13
437 0 0 0 0 0 0 -2.08193e+13 -7.95777e+11 1.4822e-323 2.43963e-312 2.17805 -1.12397e+11 0.0381608 0 -0.195583 -0.0100249 0 0.0718996 -0.20449 0 -0.0678671 -0.24015 0 -0.214647 0 0 0 0 0 0 0 0 0 0 0 0 0 2.17805 0 6.25729e-319 2.17805 -1.88629e+13
438 0 0 0 0 0 0 -2.08193e+13 -7.95777e+11 1.4822e-323 2.43963e-312 2.17805 -1.12397e+11 0.037648 0 -0.199896 -0.00861969 0 0.0679254 -0.205311 0 -0.0672976 -0.242058 0 -0.21381 0 0 0 0 0 0 0 0 0 0 0 0 0 2.17805 0 6.25729e-319 2.17805 -1.88629e+13
439 0 0 0 0 0 0 -2.08193e+13 -7.95777e+11 1.4822e-323 2.43963e-312 2.17805 -1.12397e+11 0.0372229 0 -0.203332 -0.00786219 0 0.0646909 -0.206215 0 -0.0665836 -0.244233 0 -0.212771 0 0 0 0 0 0 0 0 0 0 0 0 0 2.17805 0 6.25729e-319 2.17805 -1.88629e+13
440 0 0 0 0 0 0 -2.08193e+13 -7.95777e+11 1.4822e-323 2.43963e-312 2.17805 -1.12397e+11 0.0371327 0 -0.205584 -0.00725572 0 0.0625554 -0.207239 0 -0.0656446 -0.246789 0 -0.211425 0 0 0 0 0 0 0 0 0 0 0 0 0 2.17805 0 6.25729e-319 2.17805 -1.88629e+13
441 0 0 0 0 0 0 -2.08193e+13 -7.95777e+11 1.4822e-323 2.43963e-312 2.17805 -1.12397e+11 0.0369759 0 -0.206511 -0.00644597 0 0.0617863 -0.208437 0 -0.0643833 -0.249864 0 -0.209641 0 0 0 0 0 0 0 0 0 0 0 0 0 2.17805 0 6.25729e-319 2.17805 -1.88629e+13
442 0 0 0 0 0 0 -2.08193e+13 -7.95777e+11 1.4822e-323 2.43963e-312 2.17805 -1.12397e+11 0.0367413 0 -0.2063 -0.00524564 0 0.0622259 -0.209861 0 -0.0627012 -0.253589 0 -0.207283 0 0 0 0 0 0 0 0 0 0 0 0 0 2.17805 0 6.25729e-319 2.17805 -1.88629e+13
443 0 0 0 0 0 0 -2.08193e+13 -7.95777e+11 1.4822e-323 2.43963e-312 2.17805 -1.12397e+11 0.0358002 0 -0.20532 -0.00364668 0 0.0635908 -0.211553 0 -0.0604955 -0.258066 0 -0.204205 0 0 0 0 0 0 0 0 0 0 0 0 0 2.17805 0 6.25729e-319 2.17805 -1.88629e+13
444 0 0 0 0 0 0 -2.08193e+13 -7.95777e+11 1.4822e-323 2.43963e-312 2.17805 -1.12397e+11 0.0351407 0 -0.204226 -0.00186578 0 0.0650309 -0.213548 0 -0.0576766 -0.263391 0 -0.200266 0 0 0 0 0 0 0 0 0 0 0 0 0 2.17805 0 6.25729e-319 2.17805 -1.88629e+13
445 0 0 0 0 0 0 -2.08193e+13 -7.95777e+11 1.4822e-323 2.43963e-312 2.17805 -1.12397e+11 0.03497 0 -0.203502 -0.000323877 0 0.065985 -0.215853 0 -0.0541592 -0.269615 0 -0.195317 0 0 0 0 0 0 0 0 0 0 0 0 0 2.17805 0 6.25729e-319 2.17805 -1.88629e+13
446 0 0 0 0 0 0 -2.08193e+13 -7.95777e+11 1.4822e-323 2.43963e-312 2.17805 -1.12397e+11 0.035247 0 -0.203387 0.000670109 0 0.0661931 -0.218406 0 -0.0499054 -0.276657 0 -0.189272 0 0 0 0 0 0 0 0 0 0 0 0 0 2.17805 0 6.25729e-319 2.17805 -1.88629e+13
447 0 0 0 0 0 0 -2.08193e+13 -7.95777e+11 1.4822e-323 2.43963e-312 2.17805 -1.12397e+11 0.0356637 0 -0.203709 0.00110766 0 0.0658734 -0.221071 0 -0.0448936 -0.284313 0 -0.182067 0 0 0 0 0 0 0 0 0 0 0 0 0 2.17805 0 6.25729e-319 2.17805 -1.88629e+13
448 0 0 0 0 0 0 -2.08193e+13 -7.95777e+11 1.4822e-323 2.43963e-312 2.17805 -1.12397e+11 0.0360163 0 -0.204195 0.00116405 0 0.0653499 -0.223656 0 -0.039161 -0.292255 0 -0.173735 0 0 0 0 0 0 0 0 0 0 0 0 0 2.17805 0 6.25729e-319 2.17805 -1.88629e+13
449 0 0 0 0 0 0 -2.08193e+13 -7.95777e+11 1.4822e-323 2.43963e-312 2.17805 -1.12397e+11 0.0361304 0 -0.204566 0.00102932 0 0.0649463 -0.22596 0 -0.0328192 -0.300085 0 -0.164431 0 0 0 0 0 0 0 0 0 0 0 0 0 2.17805 0 6.25729e-319 2.17805 -1.88629e+13
450 0 0 0 0 0 0 -2.08193e+13 -7.95777e+11 1.4822e-323 2.43963e-312 2.17805 -1.12397e+11 0.0359022 0 -0.204639 0.000847329 0 0.0648796 -0.227798 0 -0.0260487 -0.307365 0 -0.154443 0 0 0 0 0 0 0 0 0 0 0 0 0 2.17805 0 6.25729e-319 2.17805 -1.88629e+13
451 0 0 0 0 0 0 -2.08193e+13 -7.95777e+11 1.4822e-323 2.43963e-312 2.17805 -1.12397e+11 0.0353772 0 -0.20438 0.000705923 0 0.0651881 -0.228975 0 -0.0191035 -0.313585 0 -0.144233 0 0 0 0 0 0 0 0 0 0 0 0 0 2.17805 0 6.25729e-319 2.17805 -1.88629e+13
452 0 0 0 0 0 0 -2.08193e+13 -7.95777e+11 1.4822e-323 2.43963e-312 2.17805 -1.12397e+11 0.0346382 0 -0.203864 0.000646211 0 0.0657898 -0.229316 0 -0.0122897 -0.318252 0 -0.134382 0 0 0 0 0 0 0 0 0 0 0 0 0 2.17805 0 6.25729e-319 2.17805 -1.88629e+13
453 0 0 0 0 0 0 -2.08193e+13 -7.95777e+11 1.4822e-323 2.43963e-312 2.17805 -1.12397e+11 0.0337769 0 -0.203213 0.000664978 0 0.0665511 -0.228678 0 -0.00591464 -0.321012 0 -0.125458 0 0 0 0 0 0 0 0 0 0 0 0 0 2.17805 0 6.25729e-319 2.17805 -1.88629e+13
454 0 0 0 0 0 0 -2.08193e+13 -7.95777e+11 1.4822e-323 2.43963e-312 2.17805 -1.12397e+11 0.0329193 0 -0.202551 0.000743251 0 0.0673264 -0.226914 0 -0.000286957 -0.321569 0 -0.118 0 0 0 0 0 0 0 0 0 0 0 0 0 2.17805 0 6.25729e-319 2.17805 -1.88629e+13
455 0 0 0 0 0 0 -2.08193e+13 -7.95777e+11 1.4822e-323 2.43963e-312 2.17805 -1.12397e+11 0.0321615 0 -0.201971 0.000869234 0 0.0680098 -0.223864 0 0.00429739 -0.319682 0 -0.112472 0 0 0 0 0 0 0 0 0 0 0 0 0 2.17805 0 6.25729e-319 2.17805 -1.88629e+13
456 0 0 0 0 0 0 -2.08193e+13 -7.95777e+11 1.4822e-323 2.43963e-312 2.17805 -1.12397e+11 0.0315305 0 -0.201503 0.00103922 0 0.0685693 -0.219381 0 0.0076239 -0.315208 0 -0.109138 0 0 0 0 0 0 0 0 0 0 0 0 0 2.17805 0 6.25729e-319 2.17805 -1.88629e+13
457 0 0 0 0 0 0 -2.08193e+13 -7.95777e+11 1.4822e-323 2.43963e-312 2.17805 -1.12397e+11 0.0310269 0 -0.201119 0.00125873 0 0.0690347 -0.213309 0 0.00957526 -0.308052 0 -0.108068 0 0 0 0 0 0 0 0 0 0 0 0 0 2.17805 0 6.25729e-319 2.17805 -1.88629e+13
458 0 0 0 0 0 0 -2.08193e+13 -7.95777e+11 1.4822e-323 2.43963e-312 2.17805 -1.12397e+11 0.0306168 0 -0.20075 0.00153446 0 0.0694775 -0.205535 0 0.0101382 -0.298199 0 -0.109149 0 0 0 0 0 0 0 0 0 0 0 0 0 2.17805 0 6.25729e-319 2.17805 -1.88629e+13
459 0 0 0 0 0 0 -2.08193e+13 -7.95777e+11 1.4822e-323 2.43963e-312 2.17805 -1.12397e+11 0.0302037 0 -0.20032 0.00186318 0 0.0699866 -0.196047 0 0.00942418 -0.285809 0 -0.112062 0 0 0 0 0 0 0 0 0 0 0 0 0 2.17805 0 6.25729e-319 2.17805 -1.88629e+13
460 0 0 0 0 0 0 -2.08193e+13 -7.95777e+11 1.4822e-323 2.43963e-312 2.17805 -1.12397e+11 0.0296998 0 -0.199784 0.0022397 0 0.0706134 -0.184926 0 0.007652 -0.271178 0 -0.116351 0 0 0 0 0 0 0 0 0 0 0 0 0 2.17805 0 6.25729e-319 2.17805 -1.88629e+13
461 0 0 0 0 0 0 -2.08193e+13 -7.95777e+11 1.4822e-323 2.43963e-312 2.17805 -1.12397e+11 0.0290639 0 -0.199138 0.00266236 0 0.0713649 -0.172314 0 0.00510985 -0.254681 0 -0.121506 0 0 0 0 0 0 0 0 0 0 0 0 0 2.17805 0 6.25729e-319 2.17805 -1.88629e+13
462 0 0 0 0 0 0 -2.08193e+13 -7.95777e+11 1.4822e-323 2.43963e-312 2.17805 -1.12397e+11 0.0282827 0 -0.198402 0.00312308 0 0.0722197 -0.158389 0 0.00210611 -0.236732 0 -0.127039 0 0 0 0 0 0 0 0 0 0 0 0 0 2.17805 0 6.25729e-319 2.17805 -1.88629e+13
463 0 0 0 0 0 0 -2.08193e+13 -7.95777e+11 1.4822e-323 2.43963e-312 2.17805 -1.12397e+11 0.0273824 0 -0.197624 0.00361073 0 0.0731225 -0.143346 0 -0.00109845 -0.217694 0 -0.132585 0 0 0 0 0 0 0 0 0 0 0 0 0 2.17805 0 6.25729e-319 2.17805 -1.88629e+13
464 0 0 0 0 0 0 -2.08193e+13 -7.95777e+11 1.4822e-323 2.43963e-312 2.17805 -1.12397e+11 0.0264166 0 -0.196865 0.00412051 0 0.0740072 -0.127361 0 -0.00432021 -0.197839 0 -0.13792 0 0 0 0 0 0 0 0 0 0 0 0 0 2.17805 0 6.25729e-319 2.17805 -1.88629e+13
465 0 0 0 0 0 0 -2.08193e+13 -7.95777e+11 1.4822e-323 2.43963e-312 2.17805 -1.12397e+11 0.0254745 0 -0.196173 0.00465496 0 0.0748166 -0.110556 0 -0.00743652 -0.177294 0 -0.142944 0 0 0 0 0 0 0 0 0 0 0 0 0 2.17805 0 6.25729e-319 2.17805 -1.88629e+13
466 0 0 0 0 0 0 -2.08193e+13 -7.95777e+11 1.4822e-323 2.43963e-312 2.17805 -1.12397e+11 0.024667 0 -0.195583 0.00521651 0 0.0755086 -0.0929722 0 -0.0103955 -0.155982 0 -0.147676 0 0 0 0 0 0 0 0 0 0 0 0 0 2.17805 0 6.25729e-319 2.17805 -1.88629e+13
467 0 0 0 0 0 0 -2.08193e+13 -7.95777e+11 1.4822e-323 2.43963e-312 2.17805 -1.12397e+11 0.0239996 0 -0.195093 0.00579886 0 0.0760857 -0.0746114 0 -0.0132106 -0.133756 0 -0.1522 0 0 0 0 0 0 0 0 0 0 0 0 0 2.17805 0 6.25729e-319 2.17805 -1.88629e+13
468 0 0 0 0 0 0 -2.08193e+13 -7.95777e+11 1.4822e-323 2.43963e-312 2.17805 -1.12397e+11 0.0234166 0 -0.194677 0.00638957 0 0.0765776 -0.0554865 0 -0.0159171 -0.110526 0 -0.156583 0 0 0 0 0 0 0 0 0 0 0 0 0 2.17805 0 6.25729e-319 2.17805 -1.88629e+13
469 0 0 0 0 0 0 -2.08193e+13 -7.95777e+11 1.4822e-323 2.43963e-312 2.17805 -1.12397e+11 0.0229064 0 -0.194317 0.00697731 0 0.0770041 -0.0356334 0 -0.018534 -0.0862833 0 -0.160839 0 0 0 0 0 0 0 0 0 0 0 0 0 2.17805 0 6.25729e-319 2.17805 -1.88629e+13
470 0 0 0 0 0 0 -2.08193e+13 -7.95777e+11 1.4822e-323 2.43963e-312 2.17805 -1.12397e+11 0.0224417 0 -0.193984 0.00755977 0 0.0773962 -0.0151255 0 -0.0210572 -0.0611195 0 -0.164934 0 0 0 0 0 0 0 0 0 0 0 0 0 2.17805 0 6.25729e-319 2.17805 -1.88629e+13
471 0 0 0 0 0 0 -2.08193e+13 -7.95777e+11 1.4822e-323 2.43963e-312 2.17805 -1.12397e+11 0.0219662 0 -0.193646 0.00813789 0 0.07779 0.00596611 0 -0.0234789 -0.0351171 0 -0.168835 0 0 0 0 0 0 0 0 0 0 0 0 0 2.17805 0 6.25729e-319 2.17805 -1.88629e+13
472 0 0 0 0 0 0 -2.08193e+13 -7.95777e+11 1.4822e-323 2.43963e-312 2.17805 -1.12397e+11 0.0214254 0 -0.193287 0.00871238 0 0.0782043 0.0275649 0 -0.0257795 -0.00837998 0 -0.17249 0 0 0 0 0 0 0 0 0 0 0 0 0 2.17805 0 6.25729e-319 2.17805 -1.88629e+13
473 0 0 0 0 0 0 -2.08193e+13 -7.95777e+11 1.4822e-323 2.43963e-312 2.17805 -1.12397e+11 0.0207778 0 -0.192897 0.0092854 0 0.078648 0.0495865 0 -0.0279339 0.0189493 0 -0.175844 0 0 0 0 0 0 0 0 0 0 0 0 0 2.17805 0 6.25729e-319 2.17805 -1.88629e+13
474 0 0 0 0 0 0 -2.08193e+13 -7.95777e+11 1.4822e-323 2.43963e-312 2.17805 -1.12397e+11 0.0200253 0 -0.192479 0.00985236 0 0.0791191 0.0719637 0 -0.029923 0.0467652 0 -0.178856 0 0 0 0 0 0 0 0 0 0 0 0 0 2.17805 0 6.25729e-319 2.17805 -1.88629e+13
475 0 0 0 0 0 0 -2.08193e+13 -7.95777e+11 1.4822e-323 2.43963e-312 2.17805 -1.12397e+11 0.0191879 0 -0.192042 0.0104042 0 0.0796046 0.0946253 0 -0.0317323 0.0749619 0 -0.181497 0 0 0 0 0 0 0 0 0 0 0 0 0 2.17805 0 6.25729e-319 2.17805 -1.88629e+13
476 0 0 0 0 0 0 -2.08193e+13 -7.95777e+11 1.4822e-323 2.43963e-312 2.17805 -1.12397e+11 0.0182656 0 -0.191598 0.0109307 0 0.0800913 0.117542 0 -0.0333626 0.103517 0 -0.18376 0 0 0 0 0 0 0 0 0 0 0 0 0 2.17805 0 6.25729e-319 2.17805 -1.88629e+13
477 0 0 0 0 0 0 -2.08193e+13 -7.95777e+11 1.4822e-323 2.43963e-312 2.17805 -1.12397e+11 0.017287 0 -0.191166 0.0114159 0 0.0805588 0.140698 0 -0.0348028 0.132426 0 -0.185626 0 0 0 0 0 0 0 0 0 0 0 0 0 2.17805 0 6.25729e-319 2.17805 -1.88629e+13
478 0 0 0 0 0 0 -2.08193e+13 -7.95777e+11 1.4822e-323 2.43963e-312 2.17805 -1.12397e+11 0.0163184 0 -0.190773 0.011847 0 0.080979 0.163978 0 -0.0360135 0.161494 0 -0.187043 0 0 0 0 0 0 0 0 0 0 0 0 0 2.17805 0 6.25729e-319 2.17805 -1.88629e+13
479 0 0 0 0 0 0 -2.08193e+13 -7.95777e+11 1.4822e-323 2.43963e-312 2.17805 -1.12397e+11 0.0154216 0 -0.190435 0.0122198 0 0.0813342 0.187158 0 -0.0369437 0.19034 0 -0.18796 0 0 0 0 0 0 0 0 0 0 0 0 0 2.17805 0 6.25729e-319 2.17805 -1.88629e+13
480 0 0 0 0 0 0 -2.08193e+13 -7.95777e+11 1.4822e-323 2.43963e-312 2.17805 -1.12397e+11 0.0146245 0 -0.190157 0.0125358 0 0.0816228 0.209964 0 -0.0375648 0.218496 0 -0.188374 0 0 0 0 0 0 0 0 0 0 0 0 0 2.17805 0 6.25729e-319 2.17805 -1.88629e+13
481 0 0 0 0 0 0 -2.08193e+13 -7.95777e+11 1.4822e-323 2.43963e-312 2.17805 -1.12397e+11 0.0139017 0 -0.189925 0.0127988 0 0.0818608 0.232124 0 -0.0378966 0.245493 0 -0.188354 0 0 0 0 0 0 0 0 0 0 0 0 0 2.17805 0 6.25729e-319 2.17805 -1.88629e+13
482 0 0 0 0 0 0 -2.08193e+13 -7.95777e+11 1.4822e-323 2.43963e-312 2.17805 -1.12397e+11 0.0132274 0 -0.189722 0.0130104 0 0.0820659 0.253461 0 -0.0380151 0.271019 0 -0.188041 0 0 0 0 0 0 0 0 0 0 0 0 0 2.17805 0 6.25729e-319 2.17805 -1.88629e+13
483 0 0 0 0 0 0 -2.08193e+13 -7.95777e+11 1.4822e-323 2.43963e-312 2.17805 -1.12397e+11 0.0125963 0 -0.189536 0.0131821 0 0.0822516 0.273875 0 -0.0380352 0.294914 0 -0.187613 0 0 0 0 0 0 0 0 0 0 0 0 0 2.17805 0 6.25729e-319 2.17805 -1.88629e+13
484 0 0 0 0 0 0 -2.08193e+13 -7.95777e+11 1.4822e-323 2.43963e-312 2.17805 -1.12397e+11 0.0119573 0 -0.189332 0.0133314 0 0.0824531 0.293317 0 -0.0380869 0.317141 0 -0.187246 0 0 0 0 0 0 0 0 0 0 0 0 0 2.17805 0 6.25729e-319 2.17805 -1.88629e+13
485 0 0 0 0 0 0 -2.08193e+13 -7.95777e+11 1.4822e-323 2.43963e-312 2.17805 -1.12397e+11 0.0112251 0 -0.189057 0.0134691 0 0.0827221 0.311827 0 -0.0382966 0.337862 0 -0.187086 0 0 0 0 0 0 0 0 0 0 0 0 0 2.17805 0 6.25729e-319 2.17805 -1.88629e+13
486 0 0 0 0 0 0 -2.08193e+13 -7.95777e+11 1.4822e-323 2.43963e-312 2.17805 -1.12397e+11 0.0103378 0 -0.188675 0.013614 0 0.0830933 0.329468 0 -0.0387694 0.357299 0 -0.187233 0 0 0 0 0 0 0 0 0 0 0 0 0 2.17805 0 6.25729e-319 2.17805 -1.88629e+13
487 0 0 0 0 0 0 -2.08193e+13 -7.95777e+11 1.4822e-323 2.43963e-312 2.17805 -1.12397e+11 0.0092557 0 -0.188158 0.0138038 0 0.0835927 0.346235 0 -0.0396082 0.375552 0 -0.187786 0 0 0 0 0 0 0 0 0 0 0 0 0 2.17805 0 6.25729e-319 2.17805 -1.88629e+13
488 0 0 0 0 0 0 -2.08193e+13 -7.95777e+11 1.4822e-323 2.43963e-312 2.17805 -1.12397e+11 0.00791047 0 -0.187458 0.014078 0 0.0842607 0.362047 0 -0.0409196 0.392561 0 -0.188856 0 0 0 0 0 0 0 0 0 0 0 0 0 2.17805 0 6.25729e-319 2.17805 -1.88629e+13
489 0 0 0 0 0 0 -2.08193e+13 -7.95777e+11 1.4822e-323 2.43963e-312 2.17805 -1.12397e+11 0.00620983 0 -0.186519 0.0144703 0 0.0851437 0.376757 0 -0.0428017 0.408126 0 -0.190559 0 0 0 0 0 0 0 0 0 0 0 0 0 2.17805 0 6.25729e-319 2.17805 -1.88629e+13
490 0 0 0 0 0 0 -2.08193e+13 -7.95777e+11 1.4822e-323 2.43963e-312 2.17805 -1.12397e+11 0.00413822 0 -0.185294 0.0149992 0 0.0862772 0.390162 0 -0.0453476 0.421947 0 -0.193016 0 0 0 0 0 0 0 0 0 0 0 0 0 2.17805 0 6.25729e-319 2.17805 -1.88629e+13
491 0 0 0 0 0 0 -2.08193e+13 -7.95777e+11 1.4822e-323 2.43963e-312 2.17805 -1.12397e+11 0.00172851 0 -0.183741 0.0156711 0 0.0876894 0.402081 0 -0.0486373 0.433747 0 -0.196331 0 0 0 0 0 0 0 0 0 0 0 0 0 2.17805 0 6.25729e-319 2.17805 -1.88629e+13
492 0 0 0 0 0 0 -2.08193e+13 -7.95777e+11 1.4822e-323 2.43963e-312 2.17805 -1.12397e+11 -0.00101389 0 -0.181821 0.0164924 0 0.0894033 0.412339 0 -0.0527228 0.443277 0 -0.20057 0 0 0 0 0 0 0 0 0 0 0 0 0 2.17805 0 6.25729e-319 2.17805 -1.88629e+13
493 0 0 0 0 0 0 -2.08193e+13 -7.95777e+11 1.4822e-323 2.43963e-312 2.17805 -1.12397e+11 -0.00408187 0 -0.179505 0.017457 0 0.0914283 0.420667 0 -0.0576277 0.450142 0 -0.205774 0 0 0 0 0 0 0 0 0 0 0 0 0 2.17805 0 6.25729e-319 2.17805 -1.88629e+13
494 0 0 0 0 0 0 -2.08193e+13 -7.95777e+11 1.4822e-323 2.43963e-312 2.17805 -1.12397e+11 -0.0074304 0 -0.176813 0.0185505 0 0.0937312 0.426676 0 -0.0633392 0.453672 0 -0.211957 0 0 0 0 0 0 0 0 0 0 0 0 0 2.17805 0 6.25729e-319 2.17805 -1.88629e+13
495 0 0 0 0 0 0 -2.08193e+13 -7.95777e+11 1.4822e-323 2.43963e-312 2.17805 -1.12397e+11 -0.0110062 0 -0.173778 0.0197793 0 0.0962614 0.429665 0 -0.0696075 0.452301 0 -0.218952 0 0 0 0 0 0 0 0 0 0 0 0 0 2.17805 0 6.25729e-319 2.17805 -1.88629e+13
496 0 0 0 0 0 0 -2.08193e+13 -7.95777e+11 1.4822e-323 2.43963e-312 2.17805 -1.12397e+11 -0.014792 0 -0.170401 0.021169 0 0.0989981 0.430663 0 -0.0756623 0.447986 0 -0.225716 0 0 0 0 0 0 0 0 0 0 0 0 0 2.17805 0 6.25729e-319 2.17805 -1.88629e+13
497 0 0 0 0 0 0 -2.08193e+13 -7.95777e+11 1.4822e-323 2.43963e-312 2.17805 -1.12397e+11 -0.0188118 0 -0.166648 0.0227737 0 0.10194 0.430168 0 -0.0807208 0.441606 0 -0.231337 0 0 0 0 0 0 0 0 0 0 0 0 0 2.17805 0 6.25729e-319 2.17805 -1.88629e+13
498 0 0 0 0 0 0 -2.08193e+13 -7.95777e+11 1.4822e-323 2.43963e-312 2.17805 -1.12397e+11 -0.023043 0 -0.162498 0.0246569 0 0.105072 0.428959 0 -0.0842646 0.43467 0 -0.235207 0 0 0 0 0 0 0 0 0 0 0 0 0 2.17805 0 6.25729e-319 2.17805 -1.88629e+13
499 0 0 0 0 0 0 -2.08193e+13 -7.95777e+11 1.4822e-323 2.43963e-312 2.17805 -1.12397e+11 -0.0274026 0 -0.15793 0.0268486 0 0.108388 0.427477 0 -0.0861338 0.427891 0 -0.237183 0 0 0 0 0 0 0 0 0 0 0 0 0 2.17805 0 6.25729e-319 2.17805 -1.88629e+13
500 0 0 0 0 0 0 -2.08193e+13 -7.95777e+11 1.4822e-323 2.43963e-312 2.17805 -1.12397e+11 -0.031868 0 -0.152899 0.0293526 0 0.111905 0.426541 0 -0.0865411 0.422898 0 -0.237547 0 0 0 0 0 0 0 0 0 0 0 0 0 2.17805 0 6.25729e-319 2.17805 -1.88629e+13
501 0 0 0 0 0 0 -2.08193e+13 -7.95777e+11 1.4822e-323 2.43963e-312 2.17805 -1.12397e+11 -0.0364653 0 -0.147342 0.0321642 0 0.115639 0.426305 0 -0.085971 0.419982 0 -0.236889 0 0 0 0 0 0 0 0 0 0 0 0 0 2.17805 0 6.25729e-319 2.17805 -1.88629e+13
502 0 0 0 0 0 0 -2.08193e+13 -7.95777e+11 1.4822e-323 2.43963e-312 2.17805 -1.12397e+11 -0.0411688 0 -0.141261 0.0352494 0 0.119563 0.426961 0 -0.0851572 0.41959 0 -0.236027 0 0 0 0 0 0 0 0 0 0 0 0 0 2.17805 0 6.25729e-319 2.17805 -1.88629e+13
503 0 0 0 0 0 0 -2.08193e+13 -7.95777e+11 1.4822e-323 2.43963e-312 2.17805 -1.12397e+11 -0.0459029 0 -0.134709 0.0385666 0 0.12362 0.427401 0 -0.084626 0.419303 0 -0.235459 0 0 0 0 0 0 0 0 0 0 0 0 0 2.17805 0 6.25729e-319 2.17805 -1.88629e+13
504 0 0 0 0 0 0 -2.08193e+13 -7.95777e+11 1.4822e-323 2.43963e-312 2.17805 -1.12397e+11 -0.0506101 0 -0.12772 0.0420865 0 0.127772 0.427846 0 -0.0846743 0.419486 0 -0.235493 0 0 0 0 0 0 0 0 0 0 0 0 0 2.17805 0 6.25729e-319 2.17805 -1.88629e+13
505 0 0 0 0 0 0 -2.08193e+13 -7.95777e+11 1.4822e-323 2.43963e-312 2.17805 -1.12397e+11 -0.0552546 0 -0.120271 0.0458188 0 0.132025 0.428327 0 -0.0852062 0.420132 0 -0.236034 0 0 0 0 0 0 0 0 0 0 0 0 0 2.17805 0 6.25729e-319 2.17805 -1.88629e+13
506 0 0 0 0 0 0 -2.08193e+13 -7.95777e+11 1.4822e-323 2.43963e-312 2.17805 -1.12397e+11 -0.0597988 0 -0.112326 0.0498026 0 0.136384 0.428661 0 -0.0859559 0.420856 0 -0.236804 0 0 0 0 0 0 0 0 0 0 0 0 0 2.17805 0 6.25729e-319 2.17805 -1.88629e+13
507 0 0 0 0 0 0 -2.08193e+13 -7.95777e+11 1.4822e-323 2.43963e-312 2.17805 -1.12397e+11 -0.0641268 0 -0.103923 0.0540664 0 0.14082 0.428729 0 -0.0866711 0.421321 0 -0.237539 0 0 0 0 0 0 0 0 0 0 0 0 0 2.17805 0 6.25729e-319 2.17805 -1.88629e+13
508 0 0 0 0 0 0 -2.08193e+13 -7.95777e+11 1.4822e-323 2.43963e-312 2.17805 -1.12397e+11 -0.0680975 0 -0.0951506 0.0586177 0 0.145291 0.428481 0 -0.0871858 0.421367 0 -0.238068 0 0 0 0 0 0 0 0 0 0 0 0 0 2.17805 0 6.25729e-319 2.17805 -1.88629e+13
509 0 0 0 0 0 0 -2.08193e+13 -7.95777e+11 1.4822e-323 2.43963e-312 2.17805 -1.12397e+11 -0.0716498 0 -0.0860589 0.0634454 0 0.149776 0.427935 0 -0.0874491 0.420993 0 -0.23834 0 0 0 0 0 0 0 0 0 0 0 0 0 2.17805 0 6.25729e-319 2.17805 -1.88629e+13
510 0 0 0 0 0 0 -2.08193e+13 -7.95777e+11 1.4822e-323 2.43963e-312 2.17805 -1.12397e+11 -0.0747338 0 -0.0767416 0.0684853 0 0.15425 0.4272 0 -0.0875165 0.420351 0 -0.238411 0 0 0 0 0 0 0 0 0 0 0 0 0 2.17805 0 6.25729e-319 2.17805 -1.88629e+13
511 0 0 0 0 0 0 -2.08193e+13 -7.95777e+11 1.4822e-323 2.43963e-312 2.17805 -1.12397e+11 -0.0772444 0 -0.0674057 0.0736187 0 0.158668 0.426405 0 -0.0874879 0.41962 0 -0.238385 0 0 0 0 0 0 0 0 0 0 0 0 0 2.17805 0 6.25729e-319 2.17805 -1.88629e+13
512 0 0 0 0 0 0 -2.08193e+13 -7.95777e+11 1.4822e-323 2.43963e-312 2.17805 -1.12397e+11 -0.0790481 0 -0.0583561 0.0786919 0 0.162974 0.425651 0 -0.0874566 0.41894 0 -0.238357 0 0 0 0 0 0 0 0 0 0 0 0 0 2.17805 0 6.25729e-319 2.17805 -1.88629e+13
513 0 0 0 0 0 0 -2.08193e+13 -7.95777e+11 1.4822e-323 2.43963e-312 2.17805 -1.12397e+11 -0.0799944 0 -0.049966 0.0835512 0 0.167109 0.425019 0 -0.0874844 0.418435 0 -0.238391 0 0 0 0 0 0 0 0 0 0 0 0 0 2.17805 0 6.25729e-319 2.17805 -1.88629e+13
514 0 0 0 0 0 0 -2.08193e+13 -7.95777e+11 1.4822e-323 2.43963e-312 2.17805 -1.12397e+11 -0.0798915 0 -0.0426721 0.0880817 0 0.170996 0.424544 0 -0.0875792 0.41815 0 -0.238494 0 0 0 0 0 0 0 0 0 0 0 0 0 2.17805 0 6.25729e-319 2.17805 -1.88629e+13
515 0 0 0 0 0 0 -2.08193e+13 -7.95777e+11 1.4822e-323 2.43963e-312 2.17805 -1.12397e+11 -0.0785377 0 -0.0369336 0.0922099 0 0.174524 0.424201 0 -0.0877042 0.418021 0 -0.238628 0 0 0 0 0 0 0 0 0 0 0 0 0 2.17805 0 6.25729e-319 2.17805 -1.88629e+13
516 0 0 0 0 0 0 -2.08193e+13 -7.95777e+11 1.4822e-323 2.43963e-312 2.17805 -1.12397e+11 -0.0757816 0 -0.0331123 0.0959252 0 0.177567 0.42393 0 -0.0878059 0.417934 0 -0.238737 0 0 0 0 0 0 0 0 0 0 0 0 0 2.17805 0 6.25729e-319 2.17805 -1.88629e+13
517 0 0 0 0 0 0 -2.08193e+13 -7.95777e+11 1.4822e-323 2.43963e-312 2.17805 -1.12397e+11 -0.0715648 0 -0.0313475 0.0993162 0 0.180002 0.423672 0 -0.0878378 0.417776 0 -0.238773 0 0 0 0 0 0 0 0 0 0 0 0 0 2.17805 0 6.25729e-319 2.17805 -1.88629e+13
518 0 0 0 0 0 0 -2.08193e+13 -7.95777e+11 1.4822e-323 2.43963e-312 2.17805 -1.12397e+11 -0.0659226 0 -0.0315254 0.102562 0 0.181739 0.423404 0 -0.0877924 0.417512 0 -0.238727 0 0 0 0 0 0 0 0 0 0 0 0 0 2.17805 0 6.25729e-319 2.17805 -1.88629e+13
519 0 0 0 0 0 0 -2.08193e+13 -7.95777e+11 1.4822e-323 2.43963e-312 2.17805 -1.12397e+11 -0.0589785 0 -0.0333161 0.105889 0 0.182757 0.423142 0 -0.0876927 0.417173 0 -0.238625 0 0 0 0 0 0 0 0 0 0 0 0 0 2.17805 0 6.25729e-319 2.17805 -1.88629e+13
520 0 0 0 0 0 0 -2.08193e+13 -7.95777e+11 1.4822e-323 2.43963e-312 2.17805 -1.12397e+11 -0.050936 0 -0.0362627 0.109516 0 0.183109 0.422897 0 -0.0875655 0.416786 0 -0.238492 0 0 0 0 0 0 0 0 0 0 0 0 0 2.17805 0 6.25729e-319 2.17805 -1.88629e+13
521 0 0 0 0 0 0 -2.08193e+13 -7.95777e+11 1.4822e-323 2.43963e-312 2.17805 -1.12397e+11 -0.0420622 0 -0.0398663 0.113628 0 0.18291 0.422682 0 -0.087432 0.416384 0 -0.238351 0 0 0 0 0 0 0 0 0 0 0 0 0 2.17805 0 6.25729e-319 2.17805 -1.88629e+13
522 0 0 0 0 0 0 -2.08193e+13 -7.95777e+11 1.4822e-323 2.43963e-312 2.17805 -1.12397e+11 -0.0326057 0 -0.0436853 0.118378 0 0.182308 0.422515 0 -0.0873033 0.416012 0 -0.238213 0 0 0 0 0 0 0 0 0 0 0 0 0 2.17805 0 6.25729e-319 2.17805 -1.88629e+13
523 0 0 0 0 0 0 -2.08193e+13 -7.95777e+11 1.4822e-323 2.43963e-312 2.17805 -1.12397e+11 -0.0227424 0 -0.0473977 0.12388 0 0.181449 0.422416 0 -0.0871803 0.415699 0 -0.238081 0 0 0 0 0 0 0 0 0 0 0 0 0 2.17805 0 6.25729e-319 2.17805 -1.88629e+13
524 0 0 0 0 0 0 -2.08193e+13 -7.95777e+11 1.4822e-323 2.43963e-312 2.17805 -1.12397e+11 -0.0125957 0 -0.0507968 0.13019 0 0.180463 0.422386 0 -0.0870533 0.41544 0 -0.237944 0 0 0 0 0 0 0 0 0 0 0 0 0 2.17805 0 6.25729e-319 2.17805 -1.88629e+13
525 0 0 0 0 0 0 -2.08193e+13 -7.95777e+11 1.4822e-323 2.43963e-312 2.17805 -1.12397e+11 -0.00221765 0 -0.053804 0.137314 0 0.179434 0.422411 0 -0.0869024 0.415191 0 -0.23778 0 0 0 0 0 0 0 0 0 0 0 0 0 2.17805 0 6.25729e-319 2.17805 -1.88629e+13
526 0 0 0 0 0 0 -2.08193e+13 -7.95777e+11 1.4822e-323 2.43963e-312 2.17805 -1.12397e+11 0.00844956 0 -0.0564819 0.145217 0 0.178388 0.422482 0 -0.0867124 0.414923 0 -0.237573 0 0 0 0 0 0 0 0 0 0 0 0 0 2.17805 0 6.25729e-319 2.17805 -1.88629e+13
527 0 0 0 0 0 0 -2.08193e+13 -7.95777e+11 1.4822e-323 2.43963e-312 2.17805 -1.12397e+11 0.0195488 0 -0.0589913 0.153839 0 0.177303 0.422601 0 -0.0864879 0.414644 0 -0.237328 0 0 0 0 0 0 0 0 0 0 0 0 0 2.17805 0 6.25729e-319 2.17805 -1.88629e+13
528 0 0 0 0 0 0 -2.08193e+13 -7.95777e+11 1.4822e-323 2.43963e-312 2.17805 -1.12397e+11 0.0312552 0 -0.0615386 0.163093 0 0.176133 0.422765 0 -0.0862445 0.414358 0 -0.23706 0 0 0 0 0 0 0 0 0 0 0 0 0 2.17805 0 6.25729e-319 2.17805 -1.88629e+13
529 0 0 0 0 0 0 -2.08193e+13 -7.95777e+11 1.4822e-323 2.43963e-312 2.17805 -1.12397e+11 0.0437387 0 -0.064335 0.172877 0 0.174814 0.42296 0 -0.0859924 0.414056 0 -0.23678 0 0 0 0 0 0 0 0 0 0 0 0 0 2.17805 0 6.25729e-319 2.17805 -1.88629e+13
530 0 0 0 0 0 0 -2.08193e+13 -7.95777e+11 1.4822e-323 2.43963e-312 2.17805 -1.12397e+11 0.0571365 0 -0.067554 0.183095 0 0.173285 0.42317 0 -0.0857341 0.413732 0 -0.236489 0 0 0 0 0 0 0 0 0 0 0 0 0 2.17805 0 6.25729e-319 2.17805 -1.88629e+13
531 0 0 0 0 0 0 -2.08193e+13 -7.95777e+11 1.4822e-323 2.43963e-312 2.17805 -1.12397e+11 0.0715473 0 -0.0713201 0.193672 0 0.171485 0.423388 0 -0.085476 0.413402 0 -0.236196 0 0 0 0 0 0 0 0 0 0 0 0 0 2.17805 0 6.25729e-319 2.17805 -1.88629e+13
532 0 0 0 0 0 0 -2.08193e+13 -7.95777e+11 1.4822e-323 2.43963e-312 2.17805 -1.12397e+11 0.0870148 0 -0.0756899 0.204569 0 0.169361 0.423608 0 -0.0852172 0.413082 0 -0.2359 0 0 0 0 0 0 0 0 0 0 0 0 0 2.17805 0 6.25729e-319 2.17805 -1.88629e+13
533 0 0 0 0 0 0 -2.08193e+13 -7.95777e+11 1.4822e-323 2.43963e-312 2.17805 -1.12397e+11 0.103535 0 -0.0806445 0.21578 0 0.166883 0.423814 0 -0.0849432 0.412744 0 -0.235587 0 0 0 0 0 0 0 0 0 0 0 0 0 2.17805 0 6.25729e-319 2.17805 -1.88629e+13
534 0 0 0 0 0 0 -2.08193e+13 -7.95777e+11 1.4822e-323 2.43963e-312 2.17805 -1.12397e+11 0.121086 0 -0.0861262 0.227311 0 0.164044 0.423982 0 -0.0846414 0.412349 0 -0.235243 0 0 0 0 0 0 0 0 0 0 0 0 0 2.17805 0 6.25729e-319 2.17805 -1.88629e+13
535 0 0 0 0 0 0 -2.08193e+13 -7.95777e+11 1.4822e-323 2.43963e-312 2.17805 -1.12397e+11 0.13967 0 -0.0920901 0.239166 0 0.160832 0.424101 0 -0.0843112 0.411883 0 -0.234866 0 0 0 0 0 0 0 0 0 0 0 0 0 2.17805 0 6.25729e-319 2.17805 -1.88629e+13
536 0 0 0 0 0 0 -2.08193e+13 -7.95777e+11 1.4822e-323 2.43963e-312 2.17805 -1.12397e+11 0.159258 0 -0.0984668 0.251355 0 0.157242 0.42417 0 -0.0839586 0.41135 0 -0.234464 0 0 0 0 0 0 0 0 0 0 0 0 0 2.17805 0 6.25729e-319 2.17805 -1.88629e+13
537 0 0 0 0 0 0 -2.08193e+13 -7.95777e+11 1.4822e-323 2.43963e-312 2.17805 -1.12397e+11 0.179756 0 -0.105134 0.263903 0 0.1533 0.424189 0 -0.0835873 0.410758 0 -0.234039 0 0 0 0 0 0 0 0 0 0 0 0 0 2.17805 0 6.25729e-319 2.17805 -1.88629e+13
538 0 0 0 0 0 0 -2.08193e+13 -7.95777e+11 1.4822e-323 2.43963e-312 2.17805 -1.12397e+11 0.201098 0 -0.111988 0.276831 0 0.149035 0.424159 0 -0.0831964 0.410107 0 -0.233591 0 0 0 0 0 0 0 0 0 0 0 0 0 2.17805 0 6.25729e-319 2.17805 -1.88629e+13
539 0 0 0 0 0 0 -2.08193e+13 -7.95777e+11 1.4822e-323 2.43963e-312 2.17805 -1.12397e+11 0.22325 0 -0.118948 0.290146 0 0.144479 0.424083 0 -0.0827883 0.409409 0 -0.233124 0 0 0 0 0 0 0 0 0 0 0 0 0 2.17805 0 6.25729e-319 2.17805 -1.88629e+13
540 0 0 0 0 0 0 -2.08193e+13 -7.95777e+11 1.4822e-323 2.43963e-312 2.17805 -1.12397e+11 0.24611 0 -0.125902 0.303842 0 0.139684 0.423967 0 -0.0823662 0.408673 0 -0.23264 0 0 0 0 0 0 0 0 0 0 0 0 0 2.17805 0 6.25729e-319 2.17805 -1.88629e+13
541 0 0 0 0 0 0 -2.08193e+13 -7.95777e+11 1.4822e-323 2.43963e-312 2.17805 -1.12397e+11 0.269512 0 -0.13269 0.317884 0 0.134759 0.423809 0 -0.0819278 0.407889 0 -0.232137 0 0 0 0 0 0 0 0 0 0 0 0 0 2.17805 0 6.25729e-319 2.17805 -1.88629e+13
542 0 0 0 0 0 0 -2.08193e+13 -7.95777e+11 1.4822e-323 2.43963e-312 2.17805 -1.12397e+11 0.293256 0 -0.139123 0.332203 0 0.12986 0.423607 0 -0.0814717 0.407042 0 -0.231611 0 0 0 0 0 0 0 0 0 0 0 0 0 2.17805 0 6.25729e-319 2.17805 -1.88629e+13
543 0 0 0 0 0 0 -2.08193e+13 -7.95777e+11 1.4822e-323 2.43963e-312 2.17805 -1.12397e+11 0.317447 0 -0.145301 0.346886 0 0.124888 0.423366 0 -0.0809971 0.406124 0 -0.23106 0 0 0 0 0 0 0 0 0 0 0 0 0 2.17805 0 6.25729e-319 2.17805 -1.88629e+13
544 0 0 0 0 0 0 -2.08193e+13 -7.95777e+11 1.4822e-323 2.43963e-312 2.17805 -1.12397e+11 0.34173 0 -0.151001 0.361759 0 0.120049 0.423087 0 -0.0805014 0.40513 0 -0.23048 0 0 0 0 0 0 0 0 0 0 0 0 0 2.17805 0 6.25729e-319 2.17805 -1.88629e+13
545 0 0 0 0 0 0 -2.08193e+13 -7.95777e+11 1.4822e-323 2.43963e-312 2.17805 -1.12397e+11 0.365882 0 -0.156153 0.376774 0 0.115417 0.422751 0 -0.0799771 0.404014 0 -0.22986 0 0 0 0 0 0 0 0 0 0 0 0 0 2.17805 0 6.25729e-319 2.17805 -1.88629e+13
546 0 0 0 0 0 0 -2.08193e+13 -7.95777e+11 1.4822e-323 2.43963e-312 2.17805 -1.12397e+11 0.389801 0 -0.160736 0.391851 0 0.111045 0.422335 0 -0.0794162 0.402725 0 -0.229188 0 0 0 0 0 0 0 0 0 0 0 0 0 2.17805 0 6.25729e-319 2.17805 -1.88629e+13
547 0 0 0 0 0 0 -2.08193e+13 -7.95777e+11 1.4822e-323 2.43963e-312 2.17805 -1.12397e+11 0.413432 0 -0.16481 0.406976 0 0.106902 0.421833 0 -0.0788154 0.40125 0 -0.228456 0 0 0 0 0 0 0 0 0 0 0 0 0 2.17805 0 6.25729e-319 2.17805 -1.88629e+13
548 0 0 0 0 0 0 -2.08193e+13 -7.95777e+11 1.4822e-323 2.43963e-312 2.17805 -1.12397e+11 0.436571 0 -0.168344 0.422041 0 0.103056 0.421249 0 -0.0781726 0.39959 0 -0.227662 0 0 0 0 0 0 0 0 0 0 0 0 0 2.17805 0 6.25729e-319 2.17805 -1.88629e+13
549 0 0 0 0 0 0 -2.08193e+13 -7.95777e+11 1.4822e-323 2.43963e-312 2.17805 -1.12397e+11 0.459075 0 -0.171382 0.437007 0 0.0995092 0.420593 0 -0.0774879 0.397764 0 -0.226803 0 0 0 0 0 0 0 0 0 0 0 0 0 2.17805 0 6.25729e-319 2.17805 -1.88629e+13
550 0 0 0 0 0 0 -2.08193e+13 -7.95777e+11 1.4822e-323 2.43963e-312 2.17805 -1.12397e+11 0.480714 0 -0.173861 0.451715 0 0.0963756 0.419876 0 -0.0767685 0.395792 0 -0.225886 0 0 0 0 0 0 0 0 0 0 0 0 0 2.17805 0 6.25729e-319 2.17805 -1.88629e+13
551 0 0 0 0 0 0 -2.08193e+13 -7.95777e+11 1.4822e-323 2.43963e-312 2.17805 -1.12397e+11 0.501734 0 -0.176022 0.466261 0 0.0934411 0.419121 0 -0.0760265 0.393717 0 -0.224925 0 0 0 0 0 0 0 0 0 0 0 0 0 2.17805 0 6.25729e-319 2.17805 -1.88629e+13
552 0 0 0 0 0 0 -2.08193e+13 -7.95777e+11 1.4822e-323 2.43963e-312 2.17805 -1.12397e+11 0.522051 0 -0.177931 0.48055 0 0.0906702 0.418366 0 -0.0752723 0.391627 0 -0.223937 0 0 0 0 0 0 0 0 0 0 0 0 0 2.17805 0 6.25729e-319 2.17805 -1.88629e+13
553 0 0 0 0 0 0 -2.08193e+13 -7.95777e+11 1.4822e-323 2.43963e-312 2.17805 -1.12397e+11 0.54145 0 -0.179648 0.49451 0 0.0880565 0.417626 0 -0.0745123 0.389559 0 -0.222932 0 0 0 0 0 0 0 0 0 0 0 0 0 2.17805 0 6.25729e-319 2.17805 -1.88629e+13
554 0 0 0 0 0 0 -2.08193e+13 -7.95777e+11 1.4822e-323 2.43963e-312 2.17805 -1.12397e+11 0.56009 0 -0.181334 0.50816 0 0.0854474 0.416895 0 -0.0737523 0.387508 0 -0.221916 0 0 0 0 0 0 0 0 0 0 0 0 0 2.17805 0 6.25729e-319 2.17805 -1.88629e+13
555 0 0 0 0 0 0 -2.08193e+13 -7.95777e+11 1.4822e-323 2.43963e-312 2.17805 -1.12397e+11 0.578033 0 -0.183129 0.521499 0 0.0827147 0.416187 0 -0.0730009 0.385512 0 -0.220903 0 0 0 0 0 0 0 0 0 0 0 0 0 2.17805 0 6.25729e-319 2.17805 -1.88629e+13
556 0 0 0 0 0 0 -2.08193e+13 -7.95777e+11 1.4822e-323 2.43963e-312 2.17805 -1.12397e+11 0.595252 0 -0.185146 0.53451 0 0.0797674 0.415511 0 -0.072266 0.383604 0 -0.219908 0 0 0 0 0 0 0 0 0 0 0 0 0 2.17805 0 6.25729e-319 2.17805 -1.88629e+13
557 0 0 0 0 0 0 -2.08193e+13 -7.95777e+11 1.4822e-323 2.43963e-312 2.17805 -1.12397e+11 0.61169 0 -0.187472 0.547159 0 0.0765442 0.414871 0 -0.0715549 0.381805 0 -0.218941 0 0 0 0 0 0 0 0 0 0 0 0 0 2.17805 0 6.25729e-319 2.17805 -1.88629e+13
558 0 0 0 0 0 0 -2.08193e+13 -7.95777e+11 1.4822e-323 2.43963e-312 2.17805 -1.12397e+11 0.627235 0 -0.190188 0.559421 0 0.0730043 0.41426 0 -0.0708729 0.380106 0 -0.218011 0 0 0 0 0 0 0 0 0 0 0 0 0 2.17805 0 6.25729e-319 2.17805 -1.88629e+13
559 0 0 0 0 0 0 -2.08193e+13 -7.95777e+11 1.4822e-323 2.43963e-312 2.17805 -1.12397e+11 0.641693 0 -0.193358 0.571255 0 0.0691443 0.413634 0 -0.0702183 0.378432 0 -0.217109 0 0 0 0 0 0 0 0 0 0 0 0 0 2.17805 0 6.25729e-319 2.17805 -1.88629e+13
560 0 0 0 0 0 0 -2.08193e+13 -7.95777e+11 1.4822e-323 2.43963e-312 2.17805 -1.12397e+11 0.654681 0 -0.196977 0.582547 0 0.0650639 0.41296 0 -0.0695811 0.376719 0 -0.216219 0 0 0 0 0 0 0 0 0 0 0 0 0 2.17805 0 6.25729e-319 2.17805 -1.88629e+13
561 0 0 0 0 0 0 -2.08193e+13 -7.95777e+11 1.4822e-323 2.43963e-312 2.17805 -1.12397e+11 0.665404 0 -0.20098 0.593116 0 0.061019 0.41223 0 -0.0689495 0.37495 0 -0.215327 0 0 0 0 0 0 0 0 0 0 0 0 0 2.17805 0 6.25729e-319 2.17805 -1.88629e+13
562 0 0 0 0 0 0 -2.08193e+13 -7.95777e+11 1.4822e-323 2.43963e-312 2.17805 -1.12397e+11 0.67277 0 -0.205228 0.60269 0 0.0573701 0.411431 0 -0.0683057 0.373082 0 -0.214406 0 0 0 0 0 0 0 0 0 0 0 0 0 2.17805 0 6.25729e-319 2.17805 -1.88629e+13
563 0 0 0 0 0 0 -2.08193e+13 -7.95777e+11 1.4822e-323 2.43963e-312 2.17805 -1.12397e+11 0.677122 0 -0.209126 0.61058 0 0.0543903 0.410546 0 -0.0676083 0.371041 0 -0.213401 0 0 0 0 0 0 0 0 0 0 0 0 0 2.17805 0 6.25729e-319 2.17805 -1.88629e+13
564 0 0 0 0 0 0 -2.08193e+13 -7.95777e+11 1.4822e-323 2.43963e-312 2.17805 -1.12397e+11 0.678693 0 -0.212296 0.616453 0 0.0522693 0.40958 0 -0.0668112 0.368797 0 -0.212252 0 0 0 0 0 0 0 0 0 0 0 0 0 2.17805 0 6.25729e-319 2.17805 -1.88629e+13
565 0 0 0 0 0 0 -2.08193e+13 -7.95777e+11 1.4822e-323 2.43963e-312 2.17805 -1.12397e+11 0.678119 0 -0.21442 0.620232 0 0.0511318 0.408545 0 -0.0658502 0.366315 0 -0.210877 0 0 0 0 0 0 0 0 0 0 0 0 0 2.17805 0 6.25729e-319 2.17805 -1.88629e+13
566 0 0 0 0 0 0 -2.08193e+13 -7.95777e+11 1.4822e-323 2.43963e-312 2.17805 -1.12397e+11 0.676037 0 -0.215451 0.622379 0 0.0509883 0.407446 0 -0.0646468 0.363538 0 -0.209174 0 0 0 0 0 0 0 0 0 0 0 0 0 2.17805 0 6.25729e-319 2.17805 -1.88629e+13
567 0 0 0 0 0 0 -2.08193e+13 -7.95777e+11 1.4822e-323 2.43963e-312 2.17805 -1.12397e+11 0.673673 0 -0.215489 0.623511 0 0.0516306 0.406274 0 -0.063124 0.360378 0 -0.207033 0 0 0 0 0 0 0 0 0 0 0 0 0 2.17805 0 6.25729e-319 2.17805 -1.88629e+13
568 0 0 0 0 0 0 -2.08193e+13 -7.95777e+11 1.4822e-323 2.43963e-312 2.17805 -1.12397e+11 0.67184 0 -0.214848 0.624312 0 0.0527522 0.404986 0 -0.0612038 0.356703 0 -0.204329 0 0 0 0 0 0 0 0 0 0 0 0 0 2.17805 0 6.25729e-319 2.17805 -1.88629e+13
569 0 0 0 0 0 0 -2.08193e+13 -7.95777e+11 1.4822e-323 2.43963e-312 2.17805 -1.12397e+11 0.670985 0 -0.213861 0.625231 0 0.054049 0.40355 0 -0.0588104 0.352433 0 -0.200948 0 0 0 0 0 0 0 0 0 0 0 0 0 2.17805 0 6.25729e-319 2.17805 -1.88629e+13
570 0 0 0 0 0 0 -2.08193e+13 -7.95777e+11 1.4822e-323 2.43963e-312 2.17805 -1.12397e+11 0.670453 0 -0.212972 0.626686 0 0.0552693 0.401968 0 -0.0559038 0.347588 0 -0.196825 0 0 0 0 0 0 0 0 0 0 0 0 0 2.17805 0 6.25729e-319 2.17805 -1.88629e+13
571 0 0 0 0 0 0 -2.08193e+13 -7.95777e+11 1.4822e-323 2.43963e-312 2.17805 -1.12397e+11 0.670321 0 -0.212306 0.628388 0 0.0562279 0.400271 0 -0.0524812 0.342228 0 -0.191934 0 0 0 0 0 0 0 0 0 0 0 0 0 2.17805 0 6.25729e-319 2.17805 -1.88629e+13
572 0 0 0 0 0 0 -2.08193e+13 -7.95777e+11 1.4822e-323 2.43963e-312 2.17805 -1.12397e+11 0.670524 0 -0.211908 0.629952 0 0.0568353 0.3985 0 -0.0485688 0.336459 0 -0.186289 0 0 0 0 0 0 0 0 0 0 0 0 0 2.17805 0 6.25729e-319 2.17805 -1.88629e+13
573 0 0 0 0 0 0 -2.08193e+13 -7.95777e+11 1.4822e-323 2.43963e-312 2.17805 -1.12397e+11 0.670759 0 -0.211716 0.631038 0 0.0571538 0.396686 0 -0.0441855 0.33037 0 -0.1799 0 0 0 0 0 0 0 0 0 0 0 0 0 2.17805 0 6.25729e-319 2.17805 -1.88629e+13
574 0 0 0 0 0 0 -2.08193e+13 -7.95777e+11 1.4822e-323 2.43963e-312 2.17805 -1.12397e+11 0.670735 0 -0.211622 0.631568 0 0.0573295 0.394861 0 -0.039338 0.324023 0 -0.172747 0 0 0 0 0 0 0 0 0 0 0 0 0 2.17805 0 6.25729e-319 2.17805 -1.88629e+13
575 0 0 0 0 0 0 -2.08193e+13 -7.95777e+11 1.4822e-323 2.43963e-312 2.17805 -1.12397e+11 0.670496 0 -0.211574 0.631753 0 0.0574387 0.3931 0 -0.034054 0.317532 0 -0.164842 0 0 0 0 0 0 0 0 0 0 0 0 0 2.17805 0 6.25729e-319 2.17805 -1.88629e+13
576 0 0 0 0 0 0 -2.08193e+13 -7.95777e+11 1.4822e-323 2.43963e-312 2.17805 -1.12397e+11 0.670162 0 -0.211534 0.631809 0 0.0575345 0.391474 0 -0.0283666 0.311022 0 -0.156209 0 0 0 0 0 0 0 0 0 0 0 0 0 2.17805 0 6.25729e-319 2.17805 -1.88629e+13
577 0 0 0 0 0 0 -2.08193e+13 -7.95777e+11 1.4822e-323 2.43963e-312 2.17805 -1.12397e+11 0.669756 0 -0.21145 0.631822 0 0.0576781 0.390046 0 -0.0222953 0.304617 0 -0.146867 0 0 0 0 0 0 0 0 0 0 0 0 0 2.17805 0 6.25729e-319 2.17805 -1.88629e+13
578 0 0 0 0 0 0 -2.08193e+13 -7.95777e+11 1.4822e-323 2.43963e-312 2.17805 -1.12397e+11 0.669292 0 -0.211316 0.63182 0 0.0578767 0.388898 0 -0.0158887 0.298498 0 -0.136901 0 0 0 0 0 0 0 0 0 0 0 0 0 2.17805 0 6.25729e-319 2.17805 -1.88629e+13
579 0 0 0 0 0 0 -2.08193e+13 -7.95777e+11 1.4822e-323 2.43963e-312 2.17805 -1.12397e+11 0.668781 0 -0.211156 0.631809 0 0.0581056 0.388159 0 -0.00925383 0.292933 0 -0.126506 0 0 0 0 0 0 0 0 0 0 0 0 0 2.17805 0 6.25729e-319 2.17805 -1.88629e+13
580 0 0 0 0 0 0 -2.08193e+13 -7.95777e+11 1.4822e-323 2.43963e-312 2.17805 -1.12397e+11 0.668018 0 -0.210879 0.631644 0 0.0584642 0.387947 0 -0.00251248 0.28817 0 -0.115917 0 0 0 0 0 0 0 0 0 0 0 0 0 2.17805 0 6.25729e-319 2.17805 -1.88629e+13
581 0 0 0 0 0 0 -2.08193e+13 -7.95777e+11 1.4822e-323 2.43963e-312 2.17805 -1.12397e+11 0.667343 0 -0.210675 0.631484 0 0.0587375 0.388317 0 0.00423544 0.284368 0 -0.105357 0 0 0 0 0 0 0 0 0 0 0 0 0 2.17805 0 6.25729e-319 2.17805 -1.88629e+13
582 0 0 0 0 0 0 -2.08193e+13 -7.95777e+11 1.4822e-323 2.43963e-312 2.17805 -1.12397e+11 0.666502 0 -0.210441 0.631147 0 0.0590384 0.38935 0 0.010849 0.281732 0 -0.0951444 0 0 0 0 0 0 0 0 0 0 0 0 0 2.17805 0 6.25729e-319 2.17805 -1.88629e+13
583 0 0 0 0 0 0 -2.08193e+13 -7.95777e+11 1.4822e-323 2.43963e-312 2.17805 -1.12397e+11 0.665836 0 -0.210313 0.630861 0 0.0592157 0.391216 0 0.0170672 0.2806 0 -0.0857926 0 0 0 0 0 0 0 0 0 0 0 0 0 2.17805 0 6.25729e-319 2.17805 -1.88629e+13
584 0 0 0 0 0 0 -2.08193e+13 -7.95777e+11 1.4822e-323 2.43963e-312 2.17805 -1.12397e+11 0.665141 0 -0.210157 0.630541 0 0.0594196 0.394088 0 0.0225733 0.281292 0 -0.0778915 0 0 0 0 0 0 0 0 0 0 0 0 0 2.17805 0 6.25729e-319 2.17805 -1.88629e+13
585 0 0 0 0 0 0 -2.08193e+13 -7.95777e+11 1.4822e-323 2.43963e-312 2.17805 -1.12397e+11 0.664704 0 -0.210079 0.6304 0 0.0595352 0.39812 0 0.027045 0.28407 0 -0.0719942 0 0 0 0 0 0 0 0 0 0 0 0 0 2.17805 0 6.25729e-319 2.17805 -1.88629e+13
586 0 0 0 0 0 0 -2.08193e+13 -7.95777e+11 1.4822e-323 2.43963e-312 2.17805 -1.12397e+11 0.664348 0 -0.209967 0.63036 0 0.0596882 0.40348 0 0.0301748 0.289189 0 -0.0685854 0 0 0 0 0 0 0 0 0 0 0 0 0 2.17805 0 6.25729e-319 2.17805 -1.88629e+13
587 0 0 0 0 0 0 -2.08193e+13 -7.95777e+11 1.4822e-323 2.43963e-312 2.17805 -1.12397e+11 0.664173 0 -0.209855 0.630534 0 0.0598432 0.410346 0 0.0317185 0.29688 0 -0.0679895 0 0 0 0 0 0 0 0 0 0 0 0 0 2.17805 0 6.25729e-319 2.17805 -1.88629e+13
588 0 0 0 0 0 0 -2.08193e+13 -7.95777e+11 1.4822e-323 2.43963e-312 2.17805 -1.12397e+11 0.663721 0 -0.209502 0.630656 0 0.0602678 0.418832 0 0.0316092 0.307251 0 -0.0702041 0 0 0 0 0 0 0 0 0 0 0 0 0 2.17805 0 6.25729e-319 2.17805 -1.88629e+13
589 0 0 0 0 0 0 -2.08193e+13 -7.95777e+11 1.4822e-323 2.43963e-312 2.17805 -1.12397e+11 0.663284 0 -0.209048 0.630897 0 0.0608035 0.428968 0 0.029962 0.320259 0 -0.074911 0 0 0 0 0 0 0 0 0 0 0 0 0 2.17805 0 6.25729e-319 2.17805 -1.88629e+13
590 0 0 0 0 0 0 -2.08193e+13 -7.95777e+11 1.4822e-323 2.43963e-312 2.17805 -1.12397e+11 0.662665 0 -0.208436 0.631121 0 0.0615152 0.440711 0 0.0270229 0.335747 0 -0.081599 0 0 0 0 0 0 0 0 0 0 0 0 0 2.17805 0 6.25729e-319 2.17805 -1.88629e+13
591 0 0 0 0 0 0 -2.08193e+13 -7.95777e+11 1.4822e-323 2.43963e-312 2.17805 -1.12397e+11 0.662019 0 -0.207768 0.631421 0 0.0622928 0.453989 0 0.0231106 0.353492 0 -0.0896566 0 0 0 0 0 0 0 0 0 0 0 0 0 2.17805 0 6.25729e-319 2.17805 -1.88629e+13
592 0 0 0 0 0 0 -2.08193e+13 -7.95777e+11 1.4822e-323 2.43963e-312 2.17805 -1.12397e+11 0.661249 0 -0.20702 0.631723 0 0.0631601 0.468653 0 0.0185947 0.373124 0 -0.0984109 0 0 0 0 0 0 0 0 0 0 0 0 0 2.17805 0 6.25729e-319 2.17805 -1.88629e+13
593 0 0 0 0 0 0 -2.08193e+13 -7.95777e+11 1.4822e-323 2.43963e-312 2.17805 -1.12397e+11 0.660404 0 -0.206239 0.632049 0 0.0640657 0.48448 0 0.0138423 0.394147 0 -0.10722 0 0 0 0 0 0 0 0 0 0 0 0 0 2.17805 0 6.25729e-319 2.17805 -1.88629e+13
594 0 0 0 0 0 0 -2.08193e+13 -7.95777e+11 1.4822e-323 2.43963e-312 2.17805 -1.12397e+11 0.659555 0 -0.205471 0.632425 0 0.0649596 0.501215 0 0.00917299 0.416025 0 -0.115562 0 0 0 0 0 0 0 0 0 0 0 0 0 2.17805 0 6.25729e-319 2.17805 -1.88629e+13
595 0 0 0 0 0 0 -2.08193e+13 -7.95777e+11 1.4822e-323 2.43963e-312 2.17805 -1.12397e+11 0.658683 0 -0.204713 0.63283 0 0.0658428 0.518646 0 0.00481046 0.438334 0 -0.12312 0 0 0 0 0 0 0 0 0 0 0 0 0 2.17805 0 6.25729e-319 2.17805 -1.88629e+13
596 0 0 0 0 0 0 -2.08193e+13 -7.95777e+11 1.4822e-323 2.43963e-312 2.17805 -1.12397e+11 0.657795 0 -0.203972 0.633249 0 0.0667057 0.53663 0 0.000864637 0.460857 0 -0.129805 0 0 0 0 0 0 0 0 0 0 0 0 0 2.17805 0 6.25729e-319 2.17805 -1.88629e+13
597 0 0 0 0 0 0 -2.08193e+13 -7.95777e+11 1.4822e-323 2.43963e-312 2.17805 -1.12397e+11 0.656925 0 -0.203263 0.633677 0 0.0675292 0.555092 0 -0.00264158 0.48357 0 -0.135686 0 0 0 0 0 0 0 0 0 0 0 0 0 2.17805 0 6.25729e-319 2.17805 -1.88629e+13
598 0 0 0 0 0 0 -2.08193e+13 -7.95777e+11 1.4822e-323 2.43963e-312 2.17805 -1.12397e+11 0.656093 0 -0.202594 0.634104 0 0.0683031 0.57404 0 -0.00575728 0.506645 0 -0.140939 0 0 0 0 0 0 0 0 0 0 0 0 0 2.17805 0 6.25729e-319 2.17805 -1.88629e+13
599 0 0 0 0 0 0 -2.08193e+13 -7.95777e+11 1.4822e-323 2.43963e-312 2.17805 -1.12397e+11 0.655329 0 -0.201979 0.63452 0 0.0690118 0.593522 0 -0.00855934 0.530322 0 -0.145752 0 0 0 0 0 0 0 0 0 0 0 0 0 2.17805 0 6.25729e-319 2.17805 -1.88629e+13
600 0 0 0 0 0 0 -2.08193e+13 -7.95777e+11 1.4822e-323 2.43963e-312 2.17805 -1.12397e+11 0.654634 0 -0.201417 0.634922 0 0.0696552 0.61356 0 -0.0111204 0.554776 0 -0.150263 0 0 0 0 0 0 0 0 0 0 0 0 0 2.17805 0 6.25729e-319 2.17805 -1.88629e+13
601 0 0 0 0 0 0 -2.08193e+13 -7.95777e+11 1.4822e-323 2.43963e-312 2.17805 -1.12397e+11 0.653939 0 -0.200884 0.635309 0 0.0702648 0.634153 0 -0.013506 0.580095 0 -0.154551 0 0 0 0 0 0 0 0 0 0 0 0 0 2.17805 0 6.25729e-319 2.17805 -1.88629e+13
602 0 0 0 0 0 0 -2.08193e+13 -7.95777e+11 1.4822e-323 2.43963e-312 2.17805 -1.12397e+11 0.653191 0 -0.200352 0.635685 0 0.0708723 0.655246 0 -0.0157416 0.606196 0 -0.158606 0 0 0 0 0 0 0 0 0 0 0 0 0 2.17805 0 6.25729e-319 2.17805 -1.88629e+13
603 0 0 0 0 0 0 -2.08193e+13 -7.95777e+11 1.4822e-323 2.43963e-312 2.17805 -1.12397e+11 0.652397 0 -0.199808 0.636056 0 0.0714883 0.67674 0 -0.0178388 0.632873 0 -0.162379 0 0 0 0 0 0 0 0 0 0 0 0 0 2.17805 0 6.25729e-319 2.17805 -1.88629e+13
604 0 0 0 0 0 0 -2.08193e+13 -7.95777e+11 1.4822e-323 2.43963e-312 2.17805 -1.12397e+11 0.651555 0 -0.199247 0.636431 0 0.0721205 0.698557 0 -0.0198375 0.659955 0 -0.165872 0 0 0 0 0 0 0 0 0 0 0 0 0 2.17805 0 6.25729e-319 2.17805 -1.88629e+13
605 0 0 0 0 0 0 -2.08193e+13 -7.95777e+11 1.4822e-323 2.43963e-312 2.17805 -1.12397e+11 0.650646 0 -0.19866 0.636819 0 0.072776 0.720648 0 -0.0217854 0.68732 0 -0.169113 0 0 0 0 0 0 0 0 0 0 0 0 0 2.17805 0 6.25729e-319 2.17805 -1.88629e+13
606 0 0 0 0 0 0 -2.08193e+13 -7.95777e+11 1.4822e-323 2.43963e-312 2.17805 -1.12397e+11 0.649685 0 -0.198055 0.63723 0 0.0734477 0.743013 0 -0.0237163 0.714922 0 -0.172131 0 0 0 0 0 0 0 0 0 0 0 0 0 2.17805 0 6.25729e-319 2.17805 -1.88629e+13
607 0 0 0 0 0 0 -2.08193e+13 -7.95777e+11 1.4822e-323 2.43963e-312 2.17805 -1.12397e+11 0.648715 0 -0.197446 0.637656 0 0.0741177 0.765686 0 -0.0256462 0.742801 0 -0.174953 0 0 0 0 0 0 0 0 0 0 0 0 0 2.17805 0 6.25729e-319 2.17805 -1.88629e+13
608 0 0 0 0 0 0 -2.08193e+13 -7.95777e+11 1.4822e-323 2.43963e-312 2.17805 -1.12397e+11 0.647759 0 -0.196844 0.638084 0 0.0747725 0.788732 0 -0.0275805 0.771083 0 -0.177596 0 0 0 0 0 0 0 0 0 0 0 0 0 2.17805 0 6.25729e-319 2.17805 -1.88629e+13
609 0 0 0 0 0 0 -2.08193e+13 -7.95777e+11 1.4822e-323 2.43963e-312 2.17805 -1.12397e+11 0.646794 0 -0.196243 0.638516 0 0.075419 0.812212 0 -0.0295024 0.799904 0 -0.18005 0 0 0 0 0 0 0 0 0 0 0 0 0 2.17805 0 6.25729e-319 2.17805 -1.88629e+13
610 0 0 0 0 0 0 -2.08193e+13 -7.95777e+11 1.4822e-323 2.43963e-312 2.17805 -1.12397e+11 0.645758 0 -0.19562 0.638966 0 0.0760834 0.836099 0 -0.031346 0.829248 0 -0.182241 0 0 0 0 0 0 0 0 0 0 0 0 0 2.17805 0 6.25729e-319 2.17805 -1.88629e+13
611 0 0 0 0 0 0 -2.08193e+13 -7.95777e+11 1.4822e-323 2.43963e-312 2.17805 -1.12397e+11 0.644631 0 -0.19496 0.639444 0 0.0767786 0.86024 0 -0.0330221 0.858891 0 -0.184066 0 0 0 0 0 0 0 0 0 0 0 0 0 2.17805 0 6.25729e-319 2.17805 -1.88629e+13
612 0 0 0 0 0 0 -2.08193e+13 -7.95777e+11 1.4822e-323 2.43963e-312 2.17805 -1.12397e+11 0.643437 0 -0.194255 0.639959 0 0.0775108 0.884339 0 -0.0344759 0.888364 0 -0.185472 0 0 0 0 0 0 0 0 0 0 0 0 0 2.17805 0 6.25729e-319 2.17805 -1.88629e+13
613 0 0 0 0 0 0 -2.08193e+13 -7.95777e+11 1.4822e-323 2.43963e-312 2.17805 -1.12397e+11 0.64217 0 -0.193485 0.640523 0 0.0782983 0.908024 0 -0.0357065 0.917049 0 -0.186487 0 0 0 0 0 0 0 0 0 0 0 0 0 2.17805 0 6.25729e-319 2.17805 -1.88629e+13
614 0 0 0 0 0 0 -2.08193e+13 -7.95777e+11 1.4822e-323 2.43963e-312 2.17805 -1.12397e+11 0.640841 0 -0.192642 0.641139 0 0.079146 0.930981 0 -0.0367293 0.944506 0 -0.187173 0 0 0 0 0 0 0 0 0 0 0 0 0 2.17805 0 6.25729e-319 2.17805 -1.88629e+13
615 0 0 0 0 0 0 -2.08193e+13 -7.95777e+11 1.4822e-323 2.43963e-312 2.17805 -1.12397e+11 0.63948 0 -0.191731 0.641807 0 0.0800471 0.95288 0 -0.0376004 0.970236 0 -0.18765 0 0 0 0 0 0 0 0 0 0 0 0 0 2.17805 0 6.25729e-319 2.17805 -1.88629e+13
616 0 0 0 0 0 0 -2.08193e+13 -7.95777e+11 1.4822e-323 2.43963e-312 2.17805 -1.12397e+11 0.638085 0 -0.190756 0.642512 0 0.0809963 0.973445 0 -0.0384035 0.993894 0 -0.188063 0 0 0 0 0 0 0 0 0 0 0 0 0 2.17805 0 6.25729e-319 2.17805 -1.88629e+13
617 0 0 0 0 0 0 -2.08193e+13 -7.95777e+11 1.4822e-323 2.43963e-312 2.17805 -1.12397e+11 0.636665 0 -0.18972 0.643236 0 0.0819894 0.992486 0 -0.0392452 1.0153 0 -0.188562 0 0 0 0 0 0 0 0 0 0 0 0 0 2.17805 0 6.25729e-319 2.17805 -1.88629e+13
618 0 0 0 0 0 0 -2.08193e+13 -7.95777e+11 1.4822e-323 2.43963e-312 2.17805 -1.12397e+11 0.635204 0 -0.188616 0.643985 0 0.0830308 1.00992 0 -0.0402312 1.03449 0 -0.18927 0 0 0 0 0 0 0 0 0 0 0 0 0 2.17805 0 6.25729e-319 2.17805 -1.88629e+13
619 0 0 0 0 0 0 -2.08193e+13 -7.95777e+11 1.4822e-323 2.43963e-312 2.17805 -1.12397e+11 0.633666 0 -0.18743 0.644765 0 0.0841321 1.02569 0 -0.0414891 1.05152 0 -0.190314 0 0 0 0 0 0 0 0 0 0 0 0 0 2.17805 0 6.25729e-319 2.17805 -1.88629e+13
620 0 0 0 0 0 0 -2.08193e+13 -7.95777e+11 1.4822e-323 2.43963e-312 2.17805 -1.12397e+11 0.632017 0 -0.186131 0.64558 0 0.0853186 1.03977 0 -0.0431751 1.06644 0 -0.191851 0 0 0 0 0 0 0 0 0 0 0 0 0 2.17805 0 6.25729e-319 2.17805 -1.88629e+13
621 0 0 0 0 0 0 -2.08193e+13 -7.95777e+11 1.4822e-323 2.43963e-312 2.17805 -1.12397e+11 0.630174 0 -0.184661 0.646439 0 0.0866401 1.05202 0 -0.045484 1.07906 0 -0.194094 0 0 0 0 0 0 0 0 0 0 0 0 0 2.17805 0 6.25729e-319 2.17805 -1.88629e+13
622 0 0 0 0 0 0 -2.08193e+13 -7.95777e+11 1.4822e-323 2.43963e-312 2.17805 -1.12397e+11 0.628056 0 -0.182969 0.647344 0 0.0881344 1.06241 0 -0.0485746 1.08939 0 -0.197195 0 0 0 0 0 0 0 0 0 0 0 0 0 2.17805 0 6.25729e-319 2.17805 -1.88629e+13
623 0 0 0 0 0 0 -2.08193e+13 -7.95777e+11 1.4822e-323 2.43963e-312 2.17805 -1.12397e+11 0.625617 0 -0.181013 0.648305 0 0.0898266 1.07091 0 -0.0525968 1.09743 0 -0.2013 0 0 0 0 0 0 0 0 0 0 0 0 0 2.17805 0 6.25729e-319 2.17805 -1.88629e+13
624 0 0 0 0 0 0 -2.08193e+13 -7.95777e+11 1.4822e-323 2.43963e-312 2.17805 -1.12397e+11 0.622811 0 -0.178745 0.649338 0 0.0917457 1.07743 0 -0.0576594 1.10304 0 -0.206523 0 0 0 0 0 0 0 0 0 0 0 0 0 2.17805 0 6.25729e-319 2.17805 -1.88629e+13
625 0 0 0 0 0 0 -2.08193e+13 -7.95777e+11 1.4822e-323 2.43963e-312 2.17805 -1.12397e+11 0.619625 0 -0.176115 0.650463 0 0.0939184 1.08145 0 -0.0637264 1.10512 0 -0.21291 0 0 0 0 0 0 0 0 0 0 0 0 0 2.17805 0 6.25729e-319 2.17805 -1.88629e+13
626 0 0 0 0 0 0 -2.08193e+13 -7.95777e+11 1.4822e-323 2.43963e-312 2.17805 -1.12397e+11 0.616035 0 -0.173044 0.651726 0 0.0963911 1.08244 0 -0.0704325 1.10216 0 -0.22019 0 0 0 0 0 0 0 0 0 0 0 0 0 2.17805 0 6.25729e-319 2.17805 -1.88629e+13
627 0 0 0 0 0 0 -2.08193e+13 -7.95777e+11 1.4822e-323 2.43963e-312 2.17805 -1.12397e+11 0.611975 0 -0.169408 0.653206 0 0.0992343 1.08176 0 -0.0767185 1.09688 0 -0.22701 0 0 0 0 0 0 0 0 0 0 0 0 0 2.17805 0 6.25729e-319 2.17805 -1.88629e+13
628 0 0 0 0 0 0 -2.08193e+13 -7.95777e+11 1.4822e-323 2.43963e-312 2.17805 -1.12397e+11 0.607464 0 -0.165087 0.655021 0 0.102508 1.07989 0 -0.0817843 1.08984 0 -0.232506 0 0 0 0 0 0 0 0 0 0 0 0 0 2.17805 0 6.25729e-319 2.17805 -1.88629e+13
629 0 0 0 0 0 0 -2.08193e+13 -7.95777e+11 1.4822e-323 2.43963e-312 2.17805 -1.12397e+11 0.602583 0 -0.159968 0.657299 0 0.106255 1.07764 0 -0.0851529 1.08225 0 -0.236132 0 0 0 0 0 0 0 0 0 0 0 0 0 2.17805 0 6.25729e-319 2.17805 -1.88629e+13
630 0 0 0 0 0 0 -2.08193e+13 -7.95777e+11 1.4822e-323 2.43963e-312 2.17805 -1.12397e+11 0.597372 0 -0.153941 0.660151 0 0.110497 1.07566 0 -0.0866954 1.07518 0 -0.237745 0 0 0 0 0 0 0 0 0 0 0 0 0 2.17805 0 6.25729e-319 2.17805 -1.88629e+13
631 0 0 0 0 0 0 -2.08193e+13 -7.95777e+11 1.4822e-323 2.43963e-312 2.17805 -1.12397e+11 0.591925 0 -0.146969 0.663636 0 0.115188 1.07476 0 -0.0867105 1.0703 0 -0.237695 0 0 0 0 0 0 0 0 0 0 0 0 0 2.17805 0 6.25729e-319 2.17805 -1.88629e+13
632 0 0 0 0 0 0 -2.08193e+13 -7.95777e+11 1.4822e-323 2.43963e-312 2.17805 -1.12397e+11 0.586395 0 -0.139104 0.667752 0 0.120222 1.07507 0 -0.0858668 1.06798 0 -0.23675 0 0 0 0 0 0 0 0 0 0 0 0 0 2.17805 0 6.25729e-319 2.17805 -1.88629e+13
633 0 0 0 0 0 0 -2.08193e+13 -7.95777e+11 1.4822e-323 2.43963e-312 2.17805 -1.12397e+11 0.580979 0 -0.130497 0.672428 0 0.125444 1.07637 0 -0.0849469 1.06807 0 -0.235769 0 0 0 0 0 0 0 0 0 0 0 0 0 2.17805 0 6.25729e-319 2.17805 -1.88629e+13
634 0 0 0 0 0 0 -2.08193e+13 -7.95777e+11 1.4822e-323 2.43963e-312 2.17805 -1.12397e+11 0.575853 0 -0.121338 0.677557 0 0.130704 1.0773 0 -0.0844787 1.06776 0 -0.235227 0 0 0 0 0 0 0 0 0 0 0 0 0 2.17805 0 6.25729e-319 2.17805 -1.88629e+13
635 0 0 0 0 0 0 -2.08193e+13 -7.95777e+11 1.4822e-323 2.43963e-312 2.17805 -1.12397e+11 0.571099 0 -0.111768 0.683021 0 0.135906 1.07808 0 -0.0846142 1.06779 0 -0.235313 0 0 0 0 0 0 0 0 0 0 0 0 0 2.17805 0 6.25729e-319 2.17805 -1.88629e+13
636 0 0 0 0 0 0 -2.08193e+13 -7.95777e+11 1.4822e-323 2.43963e-312 2.17805 -1.12397e+11 0.566793 0 -0.101906 0.688725 0 0.140996 1.0786 0 -0.0851183 1.06813 0 -0.235805 0 0 0 0 0 0 0 0 0 0 0 0 0 2.17805 0 6.25729e-319 2.17805 -1.88629e+13
637 0 0 0 0 0 0 -2.08193e+13 -7.95777e+11 1.4822e-323 2.43963e-312 2.17805 -1.12397e+11 0.563074 0 -0.0918975 0.694596 0 0.145949 1.07861 0 -0.0857301 1.06803 0 -0.236409 0 0 0 0 0 0 0 0 0 0 0 0 0 2.17805 0 6.25729e-319 2.17805 -1.88629e+13
638 0 0 0 0 0 0 -2.08193e+13 -7.95777e+11 1.4822e-323 2.43963e-312 2.17805 -1.12397e+11 0.560029 0 -0.0818027 0.700607 0 0.150806 1.07824 0 -0.0862389 1.06756 0 -0.236911 0 0 0 0 0 0 0 0 0 0 0 0 0 2.17805 0 6.25729e-319 2.17805 -1.88629e+13
639 0 0 0 0 0 0 -2.08193e+13 -7.95777e+11 1.4822e-323 2.43963e-312 2.17805 -1.12397e+11 0.55777 0 -0.0716878 0.706765 0 0.155621 1.07763 0 -0.0865378 1.06684 0 -0.237202 0 0 0 0 0 0 0 0 0 0 0 0 0 2.17805 0 6.25729e-319 2.17805 -1.88629e+13
640 0 0 0 0 0 0 -2.08193e+13 -7.95777e+11 1.4822e-323 2.43963e-312 2.17805 -1.12397e+11 0.556456 0 -0.0616943 0.713056 0 0.160444 1.07692 0 -0.0866344 1.06603 0 -0.237292 0 0 0 0 0 0 0 0 0 0 0 0 0 2.17805 0 6.25729e-319 2.17805 -1.88629e+13
641 0 0 0 0 0 0 -2.08193e+13 -7.95777e+11 1.4822e-323 2.43963e-312 2.17805 -1.12397e+11 0.556247 0 -0.0520559 0.719426 0 0.165295 1.07625 0 -0.0865847 1.06523 0 -0.237232 0 0 0 0 0 0 0 0 0 0 0 0 0 2.17805 0 6.25729e-319 2.17805 -1.88629e+13
642 0 0 0 0 0 0 -2.08193e+13 -7.95777e+11 1.4822e-323 2.43963e-312 2.17805 -1.12397e+11 0.557384 0 -0.0432175 0.725819 0 0.170086 1.07578 0 -0.0864729 1.06469 0 -0.237115 0 0 0 0 0 0 0 0 0 0 0 0 0 2.17805 0 6.25729e-319 2.17805 -1.88629e+13
643 0 0 0 0 0 0 -2.08193e+13 -7.95777e+11 1.4822e-323 2.43963e-312 2.17805 -1.12397e+11 0.560127 0 -0.0357468 0.732206 0 0.174628 1.07541 0 -0.0863658 1.06411 0 -0.236992 0 0 0 0 0 0 0 0 0 0 0 0 0 2.17805 0 6.25729e-319 2.17805 -1.88629e+13
644 0 0 0 0 0 0 -2.08193e+13 -7.95777e+11 1.4822e-323 2.43963e-312 2.17805 -1.12397e+11 0.564664 0 -0.0301606 0.738594 0 0.178686 1.07526 0 -0.0862585 1.06386 0 -0.236878 0 0 0 0 0 0 0 0 0 0 0 0 0 2.17805 0 6.25729e-319 2.17805 -1.88629e+13
645 0 0 0 0 0 0 -2.08193e+13 -7.95777e+11 1.4822e-323 2.43963e-312 2.17805 -1.12397e+11 0.571123 0 -0.0268161 0.745057 0 0.182028 1.07524 0 -0.0861097 1.06377 0 -0.236724 0 0 0 0 0 0 0 0 0 0 0 0 0 2.17805 0 6.25729e-319 2.17805 -1.88629e+13
646 0 0 0 0 0 0 -2.08193e+13 -7.95777e+11 1.4822e-323 2.43963e-312 2.17805 -1.12397e+11 0.579564 0 -0.02586 0.751721 0 0.184451 1.07531 0 -0.0858802 1.06384 0 -0.236494 0 0 0 0 0 0 0 0 0 0 0 0 0 2.17805 0 6.25729e-319 2.17805 -1.88629e+13
647 0 0 0 0 0 0 -2.08193e+13 -7.95777e+11 1.4822e-323 2.43963e-312 2.17805 -1.12397e+11 0.589978 0 -0.0272178 0.758748 0 0.185821 1.07533 0 -0.0855522 1.06375 0 -0.236158 0 0 0 0 0 0 0 0 0 0 0 0 0 2.17805 0 6.25729e-319 2.17805 -1.88629e+13
648 0 0 0 0 0 0 -2.08193e+13 -7.95777e+11 1.4822e-323 2.43963e-312 2.17805 -1.12397e+11 0.602275 0 -0.0306114 0.766296 0 0.186105 1.07524 0 -0.0851276 1.06343 0 -0.235716 0 0 0 0 0 0 0 0 0 0 0 0 0 2.17805 0 6.25729e-319 2.17805 -1.88629e+13
649 0 0 0 0 0 0 -2.08193e+13 -7.95777e+11 1.4822e-323 2.43963e-312 2.17805 -1.12397e+11 0.616235 0 -0.0355463 0.774498 0 0.18541 1.07497 0 -0.0846304 1.0627 0 -0.235181 0 0 0 0 0 0 0 0 0 0 0 0 0 2.17805 0 6.25729e-319 2.17805 -1.88629e+13
650 0 0 0 0 0 0 -2.08193e+13 -7.95777e+11 1.4822e-323 2.43963e-312 2.17805 -1.12397e+11 0.631581 0 -0.0414703 0.78346 0 0.183922 1.07467 0 -0.0840887 1.06184 0 -0.234592 0 0 0 0 0 0 0 0 0 0 0 0 0 2.17805 0 6.25729e-319 2.17805 -1.88629e+13
651 0 0 0 0 0 0 -2.08193e+13 -7.95777e+11 1.4822e-323 2.43963e-312 2.17805 -1.12397e+11 0.648071 0 -0.0479335 0.793245 0 0.181835 1.07422 0 -0.0835302 1.06054 0 -0.233959 0 0 0 0 0 0 0 0 0 0 0 0 0 2.17805 0 6.25729e-319 2.17805 -1.88629e+13
652 0 0 0 0 0 0 -2.08193e+13 -7.95777e+11 1.4822e-323 2.43963e-312 2.17805 -1.12397e+11 0.665499 0 -0.054616 0.803856 0 0.179321 1.07374 0 -0.0829771 1.05914 0 -0.233319 0 0 0 0 0 0 0 0 0 0 0 0 0 2.17805 0 6.25729e-319 2.17805 -1.88629e+13
653 0 0 0 0 0 0 -2.08193e+13 -7.95777e+11 1.4822e-323 2.43963e-312 2.17805 -1.12397e+11 0.683724 0 -0.0612965 0.815258 0 0.176544 1.07331 0 -0.0824437 1.05782 0 -0.232697 0 0 0 0 0 0 0 0 0 0 0 0 0 2.17805 0 6.25729e-319 2.17805 -1.88629e+13
654 0 0 0 0 0 0 -2.08193e+13 -7.95777e+11 1.4822e-323 2.43963e-312 2.17805 -1.12397e+11 0.702658 0 -0.0678305 0.827395 0 0.173643 1.07299 0 -0.0819452 1.0567 0 -0.232114 0 0 0 0 0 0 0 0 0 0 0 0 0 2.17805 0 6.25729e-319 2.17805 -1.88629e+13
655 0 0 0 0 0 0 -2.08193e+13 -7.95777e+11 1.4822e-323 2.43963e-312 2.17805 -1.12397e+11 0.722234 0 -0.0741316 0.840185 0 0.170728 1.0728 0 -0.0814948 1.05584 0 -0.23159 0 0 0 0 0 0 0 0 0 0 0 0 0 2.17805 0 6.25729e-319 2.17805 -1.88629e+13
656 0 0 0 0 0 0 -2.08193e+13 -7.95777e+11 1.4822e-323 2.43963e-312 2.17805 -1.12397e+11 0.742401 0 -0.0801664 0.853518 0 0.16787 1.07271 0 -0.0810985 1.05517 0 -0.231127 0 0 0 0 0 0 0 0 0 0 0 0 0 2.17805 0 6.25729e-319 2.17805 -1.88629e+13
657 0 0 0 0 0 0 -2.08193e+13 -7.95777e+11 1.4822e-323 2.43963e-312 2.17805 -1.12397e+11 0.763164 0 -0.0859735 0.867294 0 0.165076 1.07268 0 -0.0807602 1.05461 0 -0.230726 0 0 0 0 0 0 0 0 0 0 0 0 0 2.17805 0 6.25729e-319 2.17805 -1.88629e+13
658 0 0 0 0 0 0 -2.08193e+13 -7.95777e+11 1.4822e-323 2.43963e-312 2.17805 -1.12397e+11 0.784602 0 -0.0916583 0.88144 0 0.162293 1.07272 0 -0.0804693 1.05418 0 -0.230377 0 0 0 0 0 0 0 0 0 0 0 0 0 2.17805 0 6.25729e-319 2.17805 -1.88629e+13
659 0 0 0 0 0 0 -2.08193e+13 -7.95777e+11 1.4822e-323 2.43963e-312 2.17805 -1.12397e+11 0.806791 0 -0.0973174 0.895904 0 0.159447 1.07281 0 -0.0802073 1.0538 0 -0.230056 0 0 0 0 0 0 0 0 0 0 0 0 0 2.17805 0 6.25729e-319 2.17805 -1.88629e+13
660 0 0 0 0 0 0 -2.08193e+13 -7.95777e+11 1.4822e-323 2.43963e-312 2.17805 -1.12397e+11 0.829751 0 -0.103012 0.910672 0 0.15645 1.07288 0 -0.0799546 1.0534 0 -0.229742 0 0 0 0 0 0 0 0 0 0 0 0 0 2.17805 0 6.25729e-319 2.17805 -1.88629e+13
661 0 0 0 0 0 0 -2.08193e+13 -7.95777e+11 1.4822e-323 2.43963e-312 2.17805 -1.12397e+11 0.853523 0 -0.10882 0.925749 0 0.153195 1.07292 0 -0.0797018 1.05294 0 -0.229425 0 0 0 0 0 0 0 0 0 0 0 0 0 2.17805 0 6.25729e-319 2.17805 -1.88629e+13
662 0 0 0 0 0 0 -2.08193e+13 -7.95777e+11 1.4822e-323 2.43963e-312 2.17805 -1.12397e+11 0.87811 0 -0.114783 0.941148 0 0.149594 1.07293 0 -0.0794489 1.05245 0 -0.229104 0 0 0 0 0 0 0 0 0 0 0 0 0 2.17805 0 6.25729e-319 2.17805 -1.88629e+13
663 0 0 0 0 0 0 -2.08193e+13 -7.95777e+11 1.4822e-323 2.43963e-312 2.17805 -1.12397e+11 0.903449 0 -0.120896 0.956946 0 0.145575 1.0729 0 -0.0792018 1.05186 0 -0.228778 0 0 0 0 0 0 0 0 0 0 0 0 0 2.17805 0 6.25729e-319 2.17805 -1.88629e+13
664 0 0 0 0 0 0 -2.08193e+13 -7.95777e+11 1.4822e-323 2.43963e-312 2.17805 -1.12397e+11 0.929529 0 -0.12718 0.973259 0 0.141067 1.07273 0 -0.0789559 1.05095 0 -0.228428 0 0 0 0 0 0 0 0 0 0 0 0 0 2.17805 0 6.25729e-319 2.17805 -1.88629e+13
665 0 0 0 0 0 0 -2.08193e+13 -7.95777e+11 1.4822e-323 2.43963e-312 2.17805 -1.12397e+11 0.95625 0 -0.133577 0.990034 0 0.136103 1.07241 0 -0.0787003 1.04976 0 -0.228043 0 0 0 0 0 0 0 0 0 0 0 0 0 2.17805 0 6.25729e-319 2.17805 -1.88629e+13
666 0 0 0 0 0 0 -2.08193e+13 -7.95777e+11 1.4822e-323 2.43963e-312 2.17805 -1.12397e+11 0.983682 0 -0.14006 1.00722 0 0.130707 1.07206 0 -0.0784232 1.04856 0 -0.227634 0 0 0 0 0 0 0 0 0 0 0 0 0 2.17805 0 6.25729e-319 2.17805 -1.88629e+13
667 0 0 0 0 0 0 -2.08193e+13 -7.95777e+11 1.4822e-323 2.43963e-312 2.17805 -1.12397e+11 1.01167 0 -0.146431 1.02457 0 0.125051 1.07171 0 -0.0781376 1.04737 0 -0.227213 0 0 0 0 0 0 0 0 0 0 0 0 0 2.17805 0 6.25729e-319 2.17805 -1.88629e+13
668 0 0 0 0 0 0 -2.08193e+13 -7.95777e+11 1.4822e-323 2.43963e-312 2.17805 -1.12397e+11 1.04011 0 -0.152586 1.0421 0 0.119195 1.07133 0 -0.0778365 1.0461 0 -0.226765 0 0 0 0 0 0 0 0 0 0 0 0 0 2.17805 0 6.25729e-319 2.17805 -1.88629e+13
669 0 0 0 0 0 0 -2.08193e+13 -7.95777e+11 1.4822e-323 2.43963e-312 2.17805 -1.12397e+11 1.06864 0 -0.158318 1.05969 0 0.113323 1.07089 0 -0.0775045 1.04472 0 -0.226271 0 0 0 0 0 0 0 0 0 0 0 0 0 2.17805 0 6.25729e-319 2.17805 -1.88629e+13
670 0 0 0 0 0 0 -2.08193e+13 -7.95777e+11 1.4822e-323 2.43963e-312 2.17805 -1.12397e+11 1.09689 0 -0.163481 1.07725 0 0.107596 1.07043 0 -0.0771302 1.04329 0 -0.225722 0 0 0 0 0 0 0 0 0 0 0 0 0 2.17805 0 6.25729e-319 2.17805 -1.88629e+13
671 0 0 0 0 0 0 -2.08193e+13 -7.95777e+11 1.4822e-323 2.43963e-312 2.17805 -1.12397e+11 1.12455 0 -0.168021 1.09472 0 0.102126 1.06991 0 -0.0766902 1.04174 0 -0.225089 0 0 0 0 0 0 0 0 0 0 0 0 0 2.17805 0 6.25729e-319 2.17805 -1.88629e+13
672 0 0 0 0 0 0 -2.08193e+13 -7.95777e+11 1.4822e-323 2.43963e-312 2.17805 -1.12397e+11 1.1517 0 -0.172136 1.11239 0 0.0967946 1.06929 0 -0.0762075 1.03995 0 -0.22438 0 0 0 0 0 0 0 0 0 0 0 0 0 2.17805 0 6.25729e-319 2.17805 -1.88629e+13
673 0 0 0 0 0 0 -2.08193e+13 -7.95777e+11 1.4822e-323 2.43963e-312 2.17805 -1.12397e+11 1.17769 0 -0.175835 1.13009 0 0.0917529 1.06851 0 -0.0756614 1.03783 0 -0.223562 0 0 0 0 0 0 0 0 0 0 0 0 0 2.17805 0 6.25729e-319 2.17805 -1.88629e+13
674 0 0 0 0 0 0 -2.08193e+13 -7.95777e+11 1.4822e-323 2.43963e-312 2.17805 -1.12397e+11 1.20225 0 -0.179248 1.14774 0 0.0870179 1.06765 0 -0.0750172 1.03553 0 -0.222614 0 0 0 0 0 0 0 0 0 0 0 0 0 2.17805 0 6.25729e-319 2.17805 -1.88629e+13
675 0 0 0 0 0 0 -2.08193e+13 -7.95777e+11 1.4822e-323 2.43963e-312 2.17805 -1.12397e+11 1.22473 0 -0.182313 1.16488 0 0.0828048 1.06673 0 -0.0742359 1.03314 0 -0.221502 0 0 0 0 0 0 0 0 0 0 0 0 0 2.17805 0 6.25729e-319 2.17805 -1.88629e+13
676 0 0 0 0 0 0 -2.08193e+13 -7.95777e+11 1.4822e-323 2.43963e-312 2.17805 -1.12397e+11 1.24496 0 -0.185136 1.18133 0 0.0790981 1.06579 0 -0.0733067 1.03062 0 -0.220206 0 0 0 0 0 0 0 0 0 0 0 0 0 2.17805 0 6.25729e-319 2.17805 -1.88629e+13
677 0 0 0 0 0 0 -2.08193e+13 -7.95777e+11 1.4822e-323 2.43963e-312 2.17805 -1.12397e+11 1.26281 0 -0.18782 1.19685 0 0.0758414 1.06481 0 -0.0721959 1.02795 0 -0.218682 0 0 0 0 0 0 0 0 0 0 0 0 0 2.17805 0 6.25729e-319 2.17805 -1.88629e+13
678 0 0 0 0 0 0 -2.08193e+13 -7.95777e+11 1.4822e-323 2.43963e-312 2.17805 -1.12397e+11 1.27838 0 -0.190472 1.21128 0 0.0729032 1.06377 0 -0.0708935 1.02509 0 -0.216907 0 0 0 0 0 0 0 0 0 0 0 0 0 2.17805 0 6.25729e-319 2.17805 -1.88629e+13
679 0 0 0 0 0 0 -2.08193e+13 -7.95777e+11 1.4822e-323 2.43963e-312 2.17805 -1.12397e+11 1.29187 0 -0.193184 1.22448 0 0.0701168 1.06262 0 -0.0693329 1.02188 0 -0.214785 0 0 0 0 0 0 0 0 0 0 0 0 0 2.17805 0 6.25729e-319 2.17805 -1.88629e+13
680 0 0 0 0 0 0 -2.08193e+13 -7.95777e+11 1.4822e-323 2.43963e-312 2.17805 -1.12397e+11 1.30388 0 -0.196139 1.23665 0 0.0672018 1.06132 0 -0.0675091 1.01828 0 -0.212295 0 0 0 0 0 0 0 0 0 0 0 0 0 2.17805 0 6.25729e-319 2.17805 -1.88629e+13
681 0 0 0 0 0 0 -2.08193e+13 -7.95777e+11 1.4822e-323 2.43963e-312 2.17805 -1.12397e+11 1.31428 0 -0.199423 1.24774 0 0.0640938 1.05988 0 -0.0654247 1.01426 0 -0.209423 0 0 0 0 0 0 0 0 0 0 0 0 0 2.17805 0 6.25729e-319 2.17805 -1.88629e+13
682 0 0 0 0 0 0 -2.08193e+13 -7.95777e+11 1.4822e-323 2.43963e-312 2.17805 -1.12397e+11 1.32134 0 -0.203026 1.25761 0 0.0611863 1.05827 0 -0.0630498 1.00977 0 -0.206102 0 0 0 0 0 0 0 0 0 0 0 0 0 2.17805 0 6.25729e-319 2.17805 -1.88629e+13
683 0 0 0 0 0 0 -2.08193e+13 -7.95777e+11 1.4822e-323 2.43963e-312 2.17805 -1.12397e+11 1.32558 0 -0.206506 1.2657 0 0.0586042 1.05647 0 -0.0603274 1.0047 0 -0.202227 0 0 0 0 0 0 0 0 0 0 0 0 0 2.17805 0 6.25729e-319 2.17805 -1.88629e+13
684 0 0 0 0 0 0 -2.08193e+13 -7.95777e+11 1.4822e-323 2.43963e-312 2.17805 -1.12397e+11 1.32723 0 -0.209516 1.27182 0 0.0565648 1.05452 0 -0.0572142 0.999054 0 -0.197713 0 0 0 0 0 0 0 0 0 0 0 0 0 2.17805 0 6.25729e-319 2.17805 -1.88629e+13
685 0 0 0 0 0 0 -2.08193e+13 -7.95777e+11 1.4822e-323 2.43963e-312 2.17805 -1.12397e+11 1.3269 0 -0.211744 1.27613 0 0.0552598 1.05246 0 -0.053656 0.992903 0 -0.192468 0 0 0 0 0 0 0 0 0 0 0 0 0 2.17805 0 6.25729e-319 2.17805 -1.88629e+13
686 0 0 0 0 0 0 -2.08193e+13 -7.95777e+11 1.4822e-323 2.43963e-312 2.17805 -1.12397e+11 1.32515 0 -0.213066 1.279 0 0.0547756 1.05036 0 -0.0495864 0.986284 0 -0.186373 0 0 0 0 0 0 0 0 0 0 0 0 0 2.17805 0 6.25729e-319 2.17805 -1.88629e+13
687 0 0 0 0 0 0 -2.08193e+13 -7.95777e+11 1.4822e-323 2.43963e-312 2.17805 -1.12397e+11 1.32302 0 -0.213449 1.2808 0 0.0550406 1.04827 0 -0.0449502 0.979296 0 -0.179334 0 0 0 0 0 0 0 0 0 0 0 0 0 2.17805 0 6.25729e-319 2.17805 -1.88629e+13
688 0 0 0 0 0 0 -2.08193e+13 -7.95777e+11 1.4822e-323 2.43963e-312 2.17805 -1.12397e+11 1.32098 0 -0.213047 1.282 0 0.0559324 1.04627 0 -0.0397275 0.972087 0 -0.171308 0 0 0 0 0 0 0 0 0 0 0 0 0 2.17805 0 6.25729e-319 2.17805 -1.88629e+13
689 0 0 0 0 0 0 -2.08193e+13 -7.95777e+11 1.4822e-323 2.43963e-312 2.17805 -1.12397e+11 1.32006 0 -0.212258 1.283 0 0.0569913 1.04446 0 -0.0339602 0.96486 0 -0.162337 0 0 0 0 0 0 0 0 0 0 0 0 0 2.17805 0 6.25729e-319 2.17805 -1.88629e+13
690 0 0 0 0 0 0 -2.08193e+13 -7.95777e+11 1.4822e-323 2.43963e-312 2.17805 -1.12397e+11 1.31926 0 -0.211455 1.28419 0 0.0580614 1.04292 0 -0.0277048 0.957809 0 -0.152495 0 0 0 0 0 0 0 0 0 0 0 0 0 2.17805 0 6.25729e-319 2.17805 -1.88629e+13
691 0 0 0 0 0 0 -2.08193e+13 -7.95777e+11 1.4822e-323 2.43963e-312 2.17805 -1.12397e+11 1.31854 0 -0.210829 1.2853 0 0.0589201 1.0417 0 -0.021019 0.951081 0 -0.141864 0 0 0 0 0 0 0 0 0 0 0 0 0 2.17805 0 6.25729e-319 2.17805 -1.88629e+13
692 0 0 0 0 0 0 -2.08193e+13 -7.95777e+11 1.4822e-323 2.43963e-312 2.17805 -1.12397e+11 1.31808 0 -0.2105 1.28603 0 0.0593916 1.04086 0 -0.014 0.944834 0 -0.130598 0 0 0 0 0 0 0 0 0 0 0 0 0 2.17805 0 6.25729e-319 2.17805 -1.88629e+13
693 0 0 0 0 0 0 -2.08193e+13 -7.95777e+11 1.4822e-323 2.43963e-312 2.17805 -1.12397e+11 1.31776 0 -0.210461 1.28641 0 0.0595136 1.04045 0 -0.00676977 0.939293 0 -0.118942 0 0 0 0 0 0 0 0 0 0 0 0 0 2.17805 0 6.25729e-319 2.17805 -1.88629e+13
694 0 0 0 0 0 0 -2.08193e+13 -7.95777e+11 1.4822e-323 2.43963e-312 2.17805 -1.12397e+11 1.31768 0 -0.210683 1.28661 0 0.0593234 1.04062 0 0.000514696 0.93478 0 -0.107254 0 0 0 0 0 0 0 0 0 0 0 0 0 2.17805 0 6.25729e-319 2.17805 -1.88629e+13
695 0 0 0 0 0 0 -2.08193e+13 -7.95777e+11 1.4822e-323 2.43963e-312 2.17805 -1.12397e+11 1.31776 0 -0.211013 1.2867 0 0.0589946 1.04158 0 0.00757793 0.931768 0 -0.0961451 0 0 0 0 0 0 0 0 0 0 0 0 0 2.17805 0 6.25729e-319 2.17805 -1.88629e+13
696 0 0 0 0 0 0 -2.08193e+13 -7.95777e+11 1.4822e-323 2.43963e-312 2.17805 -1.12397e+11 1.31776 0 -0.211238 1.28674 0 0.0587745 1.04358 0 0.014003 0.930776 0 -0.086458 0 0 0 0 0 0 0 0 0 0 0 0 0 2.17805 0 6.25729e-319 2.17805 -1.88629e+13
697 0 0 0 0 0 0 -2.08193e+13 -7.95777e+11 1.4822e-323 2.43963e-312 2.17805 -1.12397e+11 1.31766 0 -0.21126 1.2868 0 0.0587714 1.04686 0 0.0193246 0.932241 0 -0.0790534 0 0 0 0 0 0 0 0 0 0 0 0 0 2.17805 0 6.25729e-319 2.17805 -1.88629e+13
698 0 0 0 0 0 0 -2.08193e+13 -7.95777e+11 1.4822e-323 2.43963e-312 2.17805 -1.12397e+11 1.3174 0 -0.211072 1.28689 0 0.0589986 1.05166 0 0.0231509 0.936521 0 -0.074623 0 0 0 0 0 0 0 0 0 0 0 0 0 2.17805 0 6.25729e-319 2.17805 -1.88629e+13
699 0 0 0 0 0 0 -2.08193e+13 -7.95777e+11 1.4822e-323 2.43963e-312 2.17805 -1.12397e+11 1.31705 0 -0.210737 1.28699 0 0.0593849 1.05795 0 0.0251414 0.943752 0 -0.0737242 0 0 0 0 0 0 0 0 0 0 0 0 0 2.17805 0 6.25729e-319 2.17805 -1.88629e+13
700 0 0 0 0 0 0 -2.08193e+13 -7.95777e+11 1.4822e-323 2.43963e-312 2.17805 -1.12397e+11 1.31651 0 -0.210268 1.28704 0 0.0599188 1.0664 0 0.0251901 0.95437 0 -0.076133 0 0 0 0 0 0 0 0 0 0 0 0 0 2.17805 0 6.25729e-319 2.17805 -1.88629e+13
701 0 0 0 0 0 0 -2.08193e+13 -7.95777e+11 1.4822e-323 2.43963e-312 2.17805 -1.12397e+11 1.31581 0 -0.209708 1.28705 0 0.0605549 1.07692 0 0.0233621 0.96821 0 -0.0815081 0 0 0 0 0 0 0 0 0 0 0 0 0 2.17805 0 6.25729e-319 2.17805 -1.88629e+13
702 0 0 0 0 0 0 -2.08193e+13 -7.95777e+11 1.4822e-323 2.43963e-312 2.17805 -1.12397e+11 1.31509 0 -0.209117 1.28711 0 0.0612271 1.08956 0 0.02007 0.984943 0 -0.0888898 0 0 0 0 0 0 0 0 0 0 0 0 0 2.17805 0 6.25729e-319 2.17805 -1.88629e+13
703 0 0 0 0 0 0 -2.08193e+13 -7.95777e+11 1.4822e-323 2.43963e-312 2.17805 -1.12397e+11 1.3144 0 -0.208494 1.28727 0 0.0619369 1.10415 0 0.0155836 1.00434 0 -0.0977942 0 0 0 0 0 0 0 0 0 0 0 0 0 2.17805 0 6.25729e-319 2.17805 -1.88629e+13
704 0 0 0 0 0 0 -2.08193e+13 -7.95777e+11 1.4822e-323 2.43963e-312 2.17805 -1.12397e+11 1.31358 0 -0.207774 1.28754 0 0.062764 1.12067 0 0.0103033 1.02607 0 -0.107452 0 0 0 0 0 0 0 0 0 0 0 0 0 2.17805 0 6.25729e-319 2.17805 -1.88629e+13
705 0 0 0 0 0 0 -2.08193e+13 -7.95777e+11 1.4822e-323 2.43963e-312 2.17805 -1.12397e+11 1.31257 0 -0.206917 1.28786 0 0.0637461 1.13878 0 0.00459035 1.04961 0 -0.117333 0 0 0 0 0 0 0 0 0 0 0 0 0 2.17805 0 6.25729e-319 2.17805 -1.88629e+13
706 0 0 0 0 0 0 -2.08193e+13 -7.95777e+11 1.4822e-323 2.43963e-312 2.17805 -1.12397e+11 1.31145 0 -0.205947 1.28825 0 0.0648497 1.15832 0 -0.00113607 1.07452 0 -0.126811 0 0 0 0 0 0 0 0 0 0 0 0 0 2.17805 0 6.25729e-319 2.17805 -1.88629e+13
707 0 0 0 0 0 0 -2.08193e+13 -7.95777e+11 1.4822e-323 2.43963e-312 2.17805 -1.12397e+11 1.31031 0 -0.204926 1.28863 0 0.0659971 1.17872 0 -0.00657826 1.1004 0 -0.135741 0 0 0 0 0 0 0 0 0 0 0 0 0 2.17805 0 6.25729e-319 2.17805 -1.88629e+13
708 0 0 0 0 0 0 -2.08193e+13 -7.95777e+11 1.4822e-323 2.43963e-312 2.17805 -1.12397e+11 1.30865 0 -0.20379 1.28885 0 0.0672762 1.20009 0 -0.0115537 1.12704 0 -0.143765 0 0 0 0 0 0 0 0 0 0 0 0 0 2.17805 0 6.25729e-319 2.17805 -1.88629e+13
709 0 0 0 0 0 0 -2.08193e+13 -7.95777e+11 1.4822e-323 2.43963e-312 2.17805 -1.12397e+11 1.30694 0 -0.202701 1.28913 0 0.0685034 1.22229 0 -0.0159488 1.1544 0 -0.150885 0 0 0 0 0 0 0 0 0 0 0 0 0 2.17805 0 6.25729e-319 2.17805 -1.88629e+13
710 0 0 0 0 0 0 -2.08193e+13 -7.95777e+11 1.4822e-323 2.43963e-312 2.17805 -1.12397e+11 1.30525 0 -0.20169 1.28926 0 0.0696276 1.24512 0 -0.0197393 1.18215 0 -0.157038 0 0 0 0 0 0 0 0 0 0 0 0 0 2.17805 0 6.25729e-319 2.17805 -1.88629e+13
711 0 0 0 0 0 0 -2.08193e+13 -7.95777e+11 1.4822e-323 2.43963e-312 2.17805 -1.12397e+11 1.30376 0 -0.20086 1.28945 0 0.0705513 1.26855 0 -0.0229749 1.21053 0 -0.162438 0 0 0 0 0 0 0 0 0 0 0 0 0 2.17805 0 6.25729e-319 2.17805 -1.88629e+13
712 0 0 0 0 0 0 -2.08193e+13 -7.95777e+11 1.4822e-323 2.43963e-312 2.17805 -1.12397e+11 1.30256 0 -0.200191 1.28963 0 0.0712896 1.29251 0 -0.0257515 1.23948 0 -0.167188 0 0 0 0 0 0 0 0 0 0 0 0 0 2.17805 0 6.25729e-319 2.17805 -1.88629e+13
713 0 0 0 0 0 0 -2.08193e+13 -7.95777e+11 1.4822e-323 2.43963e-312 2.17805 -1.12397e+11 1.30156 0 -0.19965 1.28992 0 0.0718891 1.31677 0 -0.0281082 1.26886 0 -0.171358 0 0 0 0 0 0 0 0 0 0 0 0 0 2.17805 0 6.25729e-319 2.17805 -1.88629e+13
714 0 0 0 0 0 0 -2.08193e+13 -7.95777e+11 1.4822e-323 2.43963e-312 2.17805 -1.12397e+11 1.30069 0 -0.199182 1.2902 0 0.0724036 1.34118 0 -0.0301972 1.29832 0 -0.175037 0 0 0 0 0 0 0 0 0 0 0 0 0 2.17805 0 6.25729e-319 2.17805 -1.88629e+13
715 0 0 0 0 0 0 -2.08193e+13 -7.95777e+11 1.4822e-323 2.43963e-312 2.17805 -1.12397e+11 1.30008 0 -0.198803 1.29059 0 0.0728196 1.36596 0 -0.0322111 1.32851 0 -0.178547 0 0 0 0 0 0 0 0 0 0 0 0 0 2.17805 0 6.25729e-319 2.17805 -1.88629e+13
716 0 0 0 0 0 0 -2.08193e+13 -7.95777e+11 1.4822e-323 2.43963e-312 2.17805 -1.12397e+11 1.29912 0 -0.198309 1.29085 0 0.0733533 1.39094 0 -0.0342271 1.35894 0 -0.181849 0 0 0 0 0 0 0 0 0 0 0 0 0 2.17805 0 6.25729e-319 2.17805 -1.88629e+13
717 0 0 0 0 0 0 -2.08193e+13 -7.95777e+11 1.4822e-323 2.43963e-312 2.17805 -1.12397e+11 1.29799 0 -0.197737 1.29128 0 0.0739687 1.41603 0 -0.0362334 1.38963 0 -0.18496 0 0 0 0 0 0 0 0 0 0 0 0 0 2.17805 0 6.25729e-319 2.17805 -1.88629e+13
718 0 0 0 0 0 0 -2.08193e+13 -7.95777e+11 1.4822e-323 2.43963e-312 2.17805 -1.12397e+11 1.2969 0 -0.197095 1.29174 0 0.0746439 1.44093 0 -0.0382359 1.41991 0 -0.187816 0 0 0 0 0 0 0 0 0 0 0 0 0 2.17805 0 6.25729e-319 2.17805 -1.88629e+13
719 0 0 0 0 0 0 -2.08193e+13 -7.95777e+11 1.4822e-323 2.43963e-312 2.17805 -1.12397e+11 1.29582 0 -0.196422 1.29231 0 0.0753439 1.46543 0 -0.0402282 1.44941 0 -0.190426 0 0 0 0 0 0 0 0 0 0 0 0 0 2.17805 0 6.25729e-319 2.17805 -1.88629e+13
720 0 0 0 0 0 0 -2.08193e+13 -7.95777e+11 1.4822e-323 2.43963e-312 2.17805 -1.12397e+11 1.29501 0 -0.195817 1.29307 0 0.0759645 1.4894 0 -0.0421733 1.47793 0 -0.192787 0 0 0 0 0 0 0 0 0 0 0 0 0 2.17805 0 6.25729e-319 2.17805 -1.88629e+13
721 0 0 0 0 0 0 -2.08193e+13 -7.95777e+11 1.4822e-323 2.43963e-312 2.17805 -1.12397e+11 1.29444 0 -0.195282 1.29401 0 0.0765056 1.51235 0 -0.0439943 1.50477 0 -0.194854 0 0 0 0 0 0 0 0 0 0 0 0 0 2.17805 0 6.25729e-319 2.17805 -1.88629e+13
722 0 0 0 0 0 0 -2.08193e+13 -7.95777e+11 1.4822e-323 2.43963e-312 2.17805 -1.12397e+11 1.29356 0 -0.194634 1.29473 0 0.0771514 1.53402 0 -0.0456922 1.52967 0 -0.19668 0 0 0 0 0 0 0 0 0 0 0 0 0 2.17805 0 6.25729e-319 2.17805 -1.88629e+13
723 0 0 0 0 0 0 -2.08193e+13 -7.95777e+11 1.4822e-323 2.43963e-312 2.17805 -1.12397e+11 1.29242 0 -0.193902 1.2952 0 0.0778723 1.5541 0 -0.0473207 1.55227 0 -0.19836 0 0 0 0 0 0 0 0 0 0 0 0 0 2.17805 0 6.25729e-319 2.17805 -1.88629e+13
724 0 0 0 0 0 0 -2.08193e+13 -7.95777e+11 1.4822e-323 2.43963e-312 2.17805 -1.12397e+11 1.29093 0 -0.19305 1.29534 0 0.0787031 1.57256 0 -0.0489579 1.57272 0 -0.200008 0 0 0 0 0 0 0 0 0 0 0 0 0 2.17805 0 6.25729e-319 2.17805 -1.88629e+13
725 0 0 0 0 0 0 -2.08193e+13 -7.95777e+11 1.4822e-323 2.43963e-312 2.17805 -1.12397e+11 1.28919 0 -0.192107 1.29525 0 0.0796133 1.58918 0 -0.0507294 1.59085 0 -0.20177 0 0 0 0 0 0 0 0 0 0 0 0 0 2.17805 0 6.25729e-319 2.17805 -1.88629e+13
726 0 0 0 0 0 0 -2.08193e+13 -7.95777e+11 1.4822e-323 2.43963e-312 2.17805 -1.12397e+11 1.28718 0 -0.19105 1.295 0 0.0806262 1.60399 0 -0.0527502 1.60684 0 -0.203773 0 0 0 0 0 0 0 0 0 0 0 0 0 2.17805 0 6.25729e-319 2.17805 -1.88629e+13
727 0 0 0 0 0 0 -2.08193e+13 -7.95777e+11 1.4822e-323 2.43963e-312 2.17805 -1.12397e+11 1.28525 0 -0.190006 1.29478 0 0.081615 1.61673 0 -0.055187 1.62027 0 -0.206196 0 0 0 0 0 0 0 0 0 0 0 0 0 2.17805 0 6.25729e-319 2.17805 -1.88629e+13
728 0 0 0 0 0 0 -2.08193e+13 -7.95777e+11 1.4822e-323 2.43963e-312 2.17805 -1.12397e+11 1.28348 0 -0.189015 1.29474 0 0.08254 1.62771 0 -0.0581926 1.63166 0 -0.209191 0 0 0 0 0 0 0 0 0 0 0 0 0 2.17805 0 6.25729e-319 2.17805 -1.88629e+13
729 0 0 0 0 0 0 -2.08193e+13 -7.95777e+11 1.4822e-323 2.43963e-312 2.17805 -1.12397e+11 1.28215 0 -0.188187 1.29517 0 0.0832897 1.63686 0 -0.0618876 1.64083 0 -0.212885 0 0 0 0 0 0 0 0 0 0 0 0 0 2.17805 0 6.25729e-319 2.17805 -1.88629e+13
