# Supplementary material for: Optimal Control Based Stiffness Identification of an Ankle-Foot Orthosis Using a Predictive Walking Model
Source: Front Comput Neurosci. 2017 Apr 13;11:23. doi: 10.3389/fncom.2017.00023 (PMC5390028; doi:10.3389/fncom.2017.00023)
Supplement: Supplementary file 1 [file DataSheet1.ZIP › PathWalker/InvKinDyn/results/barefeet_3053176.qdot]

0	0.65076	0.00588	0.255804	-3.3816	-0.0912	-1.01076	0.7602	0.21228	-0.8862	-1.344
1	0.64428	0.01656	0.377544	-3.4596	-0.1344	-0.79416	0.6732	0.09648	-0.7368	-1.46496
2	0.64008	0.02628	0.428256	-3.43896	-0.1944	-0.5784	0.66384	-0.0132	-0.6156	-1.50828
3	0.63336	0.03444	0.49122	-3.42432	-0.2736	-0.33792	0.6198	-0.09204	-0.47028	-1.5576
4	0.62616	0.03852	0.549876	-3.39108	-0.3984	-0.156	0.55164	-0.11472	-0.3264	-1.59948
5	0.61824	0.04104	0.599076	-3.33696	-0.4704	-0.02088	0.4764	-0.10872	-0.22908	-1.6164
6	0.61296	0.039	0.606972	-3.2256	-0.5292	0.07548	0.43488	-0.0684	-0.18936	-1.59096
7	0.60684	0.03288	0.614364	-3.1224	-0.5424	0.16428	0.37632	0.00552	-0.16176	-1.5606
8	0.60144	0.02532	0.560856	-2.9484	-0.5592	0.19404	0.39084	0.07212	-0.13488	-1.455
9	0.60072	0.01716	0.412872	-2.67072	-0.5184	0.22692	0.52848	0.12168	-0.11256	-1.24892
10	0.60108	0.00792	0.248844	-2.36148	-0.5172	0.27744	0.68412	0.1752	-0.10752	-1.0212
11	0.60228	-0.00204	0.070092	-2.01084	-0.5556	0.34296	0.86112	0.22452	-0.08916	-0.777408
12	0.60456	-0.01152	-0.12222	-1.6074	-0.7068	0.4452	1.06236	0.26172	-0.05676	-0.522924
13	0.60744	-0.02088	-0.338148	-1.15644	-0.858	0.52536	1.30092	0.28128	-0.08172	-0.243444
14	0.61116	-0.03132	-0.543408	-0.69876	-1.0176	0.59952	1.53456	0.2952	-0.15084	0.021204
15	0.6138	-0.04392	-0.690072	-0.28848	-1.2066	0.67212	1.69716	0.32136	-0.25344	0.217008
16	0.61428	-0.05772	-0.795	0.08832	-1.41924	0.74736	1.80756	0.35172	-0.37428	0.36882
17	0.61392	-0.07248	-0.888792	0.45408	-1.61952	0.86112	1.90476	0.38472	-0.48516	0.509448
18	0.61356	-0.08868	-0.964344	0.79212	-1.7874	1.05348	1.97856	0.4296	-0.58224	0.628488
19	0.6126	-0.10608	-1.02308	1.10484	-1.92828	1.30356	2.025	0.49092	-0.62064	0.73872
20	0.61092	-0.1236	-1.08484	1.41276	-2.0334	1.5966	2.0652	0.56268	-0.6252	0.872412
21	0.6096	-0.14076	-1.17452	1.7412	-2.0898	1.93776	2.13228	0.63456	-0.65256	1.04472
22	0.6108	-0.15912	-1.27632	2.07744	-2.09808	2.25912	2.21328	0.7128	-0.66468	1.22088
23	0.61548	-0.17892	-1.35613	2.39592	-2.07108	2.47704	2.27364	0.7944	-0.67932	1.3626
24	0.62244	-0.1998	-1.40907	2.70948	-2.04132	2.55384	2.3046	0.87708	-0.73356	1.47312
25	0.6282	-0.2208	-1.40694	2.99124	-2.02452	2.47932	2.26788	0.97416	-0.79068	1.52148
26	0.62496	-0.23976	-1.26016	3.02028	-1.85376	1.9854	2.03844	1.1076	-0.82332	1.425
27	0.61092	-0.25464	-1.01512	2.68896	-1.32852	1.2048	1.6659	1.2618	-0.82608	1.25304
28	0.5832	-0.258	-0.705924	2.01492	-0.52884	0.49908	1.19466	1.40076	-0.75576	1.06284
29	0.5484	-0.24912	-0.42402	1.16244	0.44328	-0.07068	0.753888	1.4964	-0.64272	0.93276
30	0.5106	-0.22884	-0.1671	0.25608	1.40268	-0.44724	0.3507	1.55448	-0.4656	0.83352
31	0.47988	-0.2022	0.02238	-0.5046	2.17416	-0.64752	0.06054	1.56528	-0.17088	0.7752
32	0.46152	-0.1704	0.129252	-0.94104	2.5434	-0.67908	-0.084636	1.5174	0.21336	0.75204
33	0.4614	-0.13692	0.136488	-0.9144	2.40276	-0.55848	-0.06006	1.42584	0.59952	0.75828
34	0.47244	-0.10128	0.17238	-0.59064	1.83804	-0.55992	-0.046056	1.34076	1.01796	0.6606
35	0.49212	-0.06564	0.263136	-0.183	1.17096	-0.82056	-0.098688	1.29468	1.47828	0.44676
36	0.51504	-0.027	0.420756	0.14952	0.53304	-1.01496	-0.256188	1.2882	1.97256	0.13176
37	0.53976	0.01476	0.577416	0.39144	0.01968	-1.09752	-0.441528	1.29552	2.4894	-0.19152
38	0.561	0.0588	0.686052	0.55128	-0.324	-1.06524	-0.616812	1.31976	2.94936	-0.44016
39	0.57516	0.10212	0.758652	0.624	-0.51132	-0.9486	-0.806664	1.37616	3.24264	-0.60672
40	0.58284	0.1416	0.794208	0.65604	-0.6084	-0.80064	-0.989796	1.45536	3.37668	-0.69312
41	0.58536	0.17364	0.787608	0.69984	-0.67908	-0.6582	-1.1415	1.56216	3.35628	-0.70524
42	0.5844	0.19572	0.764221	0.75648	-0.756	-0.53664	-1.27572	1.69752	3.05256	-0.6798
43	0.58164	0.20616	0.747167	0.80868	-0.8454	-0.45288	-1.40484	1.84632	2.3916	-0.65472
44	0.5778	0.20676	0.745525	0.8448	-0.95124	-0.40188	-1.53744	1.98648	1.44468	-0.645
45	0.57492	0.2004	0.738743	0.88344	-1.06032	-0.35376	-1.64532	2.07456	0.34608	-0.6402
46	0.57144	0.19116	0.716868	0.91872	-1.1388	-0.28236	-1.7232	2.0604	-0.77364	-0.6276
47	0.56412	0.18264	0.690768	0.92364	-1.167	-0.19272	-1.81212	1.938	-1.87824	-0.60012
48	0.55272	0.17688	0.683556	0.87552	-1.1442	-0.09816	-1.96152	1.74	-2.8512	-0.57912
49	0.53844	0.17196	0.719124	0.75252	-1.07172	-0.00432	-2.21784	1.5168	-3.42996	-0.60036
50	0.52092	0.16536	0.829656	0.51936	-0.95796	0.093	-2.63484	1.3344	-3.5364	-0.69936
51	0.50148	0.15156	1.02553	0.16248	-0.78936	0.15648	-3.22788	1.254	-3.31188	-0.891
52	0.48264	0.12852	1.29179	-0.29292	-0.56976	0.14172	-3.96648	1.3008	-2.86512	-1.17156
53	0.46824	0.09588	1.53866	-0.73284	-0.3168	0.04776	-4.71	1.452	-2.2962	-1.46616
54	0.45984	0.05652	1.65492	-1.02372	-0.04416	-0.08388	-5.28072	1.632	-1.71588	-1.65036
55	0.45684	0.015	1.57846	-1.08684	0.22524	-0.2268	-5.57028	1.7604	-1.26408	-1.62876
56	0.45828	-0.02256	1.30355	-0.90048	0.45996	-0.38184	-5.54724	1.7928	-1.02204	-1.38784
57	0.46404	-0.05232	0.9102	-0.54204	0.63804	-0.54708	-5.29104	1.6992	-0.9426	-1.02186
58	0.4716	-0.07224	0.51072	-0.14112	0.75384	-0.67824	-4.93872	1.4736	-0.92508	-0.64692
59	0.47844	-0.08376	0.17592	0.20772	0.8304	-0.738	-4.59156	1.1412	-0.89616	-0.326184
60	0.48372	-0.08928	-0.07776	0.48084	0.87672	-0.74364	-4.28256	0.738	-0.84576	-0.075456
61	0.4896	-0.09144	-0.258	0.69108	0.8886	-0.73488	-4.002	0.2844	-0.7872	0.095064
62	0.49824	-0.09216	-0.4092	0.88728	0.8784	-0.72684	-3.70056	-0.2016	-0.7116	0.231516
63	0.5088	-0.09348	-0.6102	1.15104	0.85344	-0.72564	-3.30864	-0.69	-0.61788	0.444216
64	0.51972	-0.09636	-0.90756	1.52532	0.83424	-0.7452	-2.79708	-1.14	-0.5238	0.79212
65	0.53172	-0.10116	-1.29016	1.99536	0.83328	-0.80436	-2.18568	-1.542	-0.42492	1.2459
66	0.54552	-0.1074	-1.71587	2.54124	0.756	-0.87648	-1.53084	-1.878	-0.2616	1.7526
67	0.55956	-0.11484	-2.121	3.06108	0.68772	-0.9582	-0.9222	-2.1192	0.0192	2.24472
68	0.57312	-0.12456	-2.47682	3.5232	0.6252	-1.04172	-0.40152	-2.2524	0.38208	2.68764
69	0.5868	-0.13488	-2.75016	3.89268	0.56868	-1.12128	0.01068	-2.292	0.78708	3.0348
70	0.6024	-0.14532	-2.89952	4.1358	0.48732	-1.17936	0.28788	-2.2464	1.19892	3.22848
71	0.61956	-0.15348	-2.92121	4.24164	0.4098	-1.22064	0.4506	-2.1696	1.566	3.26424
72	0.63792	-0.15816	-2.85502	4.25916	0.32148	-1.24224	0.56676	-2.1024	1.84248	3.18648
73	0.657	-0.159	-2.73386	4.20792	0.29424	-1.25268	0.69732	-2.0664	2.01048	3.03192
74	0.678	-0.15792	-2.5625	4.14684	0.1314	-1.20456	0.86508	-2.0892	2.0946	2.80284
75	0.69912	-0.15432	-2.34172	4.0182	-0.00156	-1.13184	1.08648	-2.2038	2.1648	2.514
76	0.72	-0.14904	-2.09112	3.84912	-0.13896	-1.0296	1.38312	-2.43156	2.24076	2.19192
77	0.74076	-0.14244	-1.815	3.62599	-0.21624	-0.9192	1.75656	-2.78136	2.32692	1.83828
78	0.76212	-0.13596	-1.51464	3.35958	-0.26088	-0.79068	2.18208	-3.20856	2.4012	1.45416
79	0.78468	-0.13068	-1.20924	3.06524	-0.27588	-0.6402	2.66196	-3.70248	2.44044	1.06236
80	0.80916	-0.12684	-0.9114	2.76309	-0.26208	-0.48228	3.17664	-4.23288	2.44884	0.6708
81	0.83508	-0.12588	-0.62568	2.4339	-0.1398	-0.32268	3.67632	-4.72812	2.48136	0.28272
82	0.85212	-0.13044	-0.2262	1.92122	0.03792	-0.13824	3.79476	-4.89024	3.1122	-0.21192
83	0.84348	-0.13452	0.36264	1.06628	0.35808	0.08808	3.33084	-4.82916	4.30548	-0.82788
84	0.8112	-0.13476	0.94188	0.09558	0.83724	0.35868	2.26788	-4.06176	4.81194	-1.32948
85	0.77364	-0.12756	1.11696	-0.387876	1.14912	0.69096	1.15776	-2.604	4.84822	-1.31772
86	0.7368	-0.11484	0.93024	-0.427548	1.39728	1.00932	0.14412	-0.702	4.31942	-0.873
87	0.70596	-0.09396	0.4878	-0.097116	1.46868	1.353	-0.48012	1.04172	3.27773	-0.1506
88	0.68856	-0.06984	-0.06636	0.463284	1.38288	1.66872	-0.67248	2.37384	1.7148	0.64344
89	0.68808	-0.04248	-0.60828	1.12103	1.15656	1.93896	-0.2922	2.88432	-0.007848	1.35252
90	0.69648	-0.01572	-0.83964	1.47638	0.9162	2.13708	0.23016	2.76768	-1.30672	1.6524
91	0.6888	0.01788	-0.51276	1.15858	0.7254	2.32704	0.52776	1.93584	-1.43102	1.34064
92	0.6534	0.05952	0.35604	0.107076	0.72744	2.51028	0.25152	0.8958	-1.44601	0.48588
93	0.60564	0.11112	1.28772	-1.03333	0.68976	2.7114	-0.21372	0.00768	-1.35948	-0.39672
94	0.55692	0.16824	2.0274	-1.92919	0.56196	2.90496	-0.6138	-0.70872	-1.04047	-1.05192
95	0.51192	0.22848	2.52864	-2.53998	0.4146	3.09408	-0.82128	-1.32828	-0.69875	-1.45392
96	0.47904	0.28356	2.79308	-2.84586	0.22944	3.26484	-0.83772	-1.82376	-0.432624	-1.64508
97	0.46212	0.32628	2.84152	-2.89019	0.08268	3.34032	-0.6816	-2.19468	-0.256848	-1.65708
98	0.462	0.35064	2.68496	-2.704	0.01248	3.24876	-0.37956	-2.42628	-0.147396	-1.50228
99	0.47604	0.35556	2.36512	-2.34236	0.018	2.97324	0.02388	-2.51544	-0.131688	-1.22208
100	0.49788	0.34428	2.00849	-1.96007	0.09492	2.52288	0.39876	-2.47152	-0.208032	-0.94356
101	0.52188	0.32292	1.70512	-1.67005	0.21924	1.92696	0.65772	-2.32932	-0.307548	-0.7482
102	0.54168	0.29796	1.47271	-1.49332	0.33816	1.26612	0.80184	-2.136	-0.36984	-0.6288
103	0.55536	0.27288	1.30084	-1.40592	0.40236	0.60756	0.85872	-1.9206	-0.387852	-0.56604
104	0.5652	0.2496	1.18955	-1.40424	0.39288	0.01752	0.84864	-1.71564	-0.375144	-0.56436
105	0.57276	0.22872	1.11605	-1.46484	0.3132	-0.44652	0.80916	-1.5384	-0.36174	-0.59808
106	0.57888	0.20736	1.04102	-1.55268	0.2052	-0.78792	0.76152	-1.34352	-0.372468	-0.62304
107	0.5838	0.18228	0.928824	-1.6368	0.1176	-1.0296	0.71448	-1.08024	-0.415956	-0.60048
108	0.58884	0.153	0.783972	-1.72368	0.0912	-1.18524	0.65868	-0.73848	-0.504108	-0.54948
109	0.59628	0.11988	0.641688	-1.85424	0.162	-1.27668	0.567	-0.33144	-0.637404	-0.5202
110	0.60624	0.08592	0.473904	-1.98828	0.3252	-1.3098	0.48948	0.11316	-0.798096	-0.4746
111	0.61644	0.05208	0.260148	-2.0844	0.5532	-1.32108	0.46392	0.56616	-0.97146	-0.38256
112	0.62688	0.02136	0.025932	-2.15352	0.8136	-1.35456	0.49332	0.97128	-1.14104	-0.27648
113	0.63816	-0.00252	-0.20946	-2.20056	1.0608	-1.38732	0.59784	1.25832	-1.28946	-0.17292
114	0.65004	-0.01884	-0.419268	-2.24004	1.2672	-1.4202	0.74748	1.42788	-1.41066	-0.08916
115	0.66108	-0.02964	-0.573936	-2.29512	1.4184	-1.467	0.8874	1.51548	-1.49256	-0.05868
116	0.67092	-0.0354	-0.658404	-2.3802	1.5048	-1.51968	0.99432	1.52964	-1.52964	-0.1044
117	0.67992	-0.03624	-0.66624	-2.50632	1.5276	-1.57488	1.05204	1.4802	-1.5234	-0.22092
118	0.68736	-0.033	-0.60348	-2.66556	1.476	-1.61664	1.05744	1.38456	-1.47732	-0.39072
119	0.69372	-0.0276	-0.481188	-2.84748	1.3548	-1.6284	1.01004	1.26264	-1.40016	-0.60864
120	0.69816	-0.02124	-0.321984	-3.03816	1.1844	-1.62552	0.91992	1.1334	-1.30716	-0.85416
121	0.6996	-0.01392	-0.153696	-3.21252	0.9672	-1.60332	0.8154	0.99828	-1.2132	-1.089
122	0.69756	-0.00648	0.020316	-3.37536	0.7164	-1.53396	0.69444	0.8676	-1.1142	-1.29912
123	0.6924	-0.00024	0.19128	-3.5166	0.45	-1.4076	0.5616	0.75252	-1.01304	-1.48476
124	0.68616	0.00588	0.3351	-3.59832	0.1776	-1.24248	0.45804	0.63804	-0.91764	-1.63272
125	0.68016	0.01296	0.42924	-3.59976	-0.084	-1.0548	0.41652	0.51084	-0.83148	-1.71252
126	0.67308	0.02052	0.464352	-3.51768	-0.3252	-0.8496	0.44748	0.37056	-0.75552	-1.7082
127	0.66636	0.02772	0.455304	-3.3648	-0.552	-0.65268	0.53412	0.22608	-0.6822	-1.64928
128	0.66156	0.03396	0.427476	-3.17208	-0.744	-0.46644	0.63864	0.0948	-0.60324	-1.57608
129	0.65784	0.03828	0.374712	-2.94096	-0.8964	-0.28128	0.75696	-0.0084	-0.52008	-1.4754
130	0.65448	0.03996	0.305832	-2.69004	-1.0116	-0.0918	0.86952	-0.07116	-0.43308	-1.3542
131	0.65148	0.03792	0.245676	-2.44608	-1.1064	0.11304	0.9426	-0.08388	-0.35208	-1.24692
132	0.64932	0.033	0.166308	-2.16312	-1.1976	0.32232	1.0152	-0.05868	-0.291	-1.11948
133	0.64836	0.02568	0.049776	-1.82172	-1.2864	0.53748	1.12152	-0.0192	-0.2556	-0.94674
134	0.64836	0.01728	-0.090564	-1.43808	-1.3824	0.73956	1.25652	0.01884	-0.24984	-0.74568
135	0.64956	0.00732	-0.250788	-1.00764	-1.5156	0.87372	1.42212	0.04836	-0.27708	-0.5235
136	0.6516	-0.00432	-0.41898	-0.54552	-1.6836	0.9462	1.6044	0.07332	-0.33576	-0.294588
137	0.65388	-0.018	-0.579744	-0.07812	-1.8708	1.01004	1.7838	0.09564	-0.41232	-0.07026
138	0.65532	-0.0324	-0.719724	0.36252	-2.04	1.10688	1.94616	0.11148	-0.49164	0.13842
139	0.657	-0.0468	-0.837636	0.77556	-2.1996	1.2726	2.09292	0.11616	-0.57348	0.324816
140	0.66012	-0.06108	-0.968184	1.21956	-2.37696	1.51824	2.2644	0.10668	-0.6588	0.522012
141	0.664416	-0.07572	-1.1278	1.69896	-2.544	1.84884	2.47224	0.09384	-0.74208	0.746556
142	0.670644	-0.09168	-1.28938	2.16324	-2.65944	2.24172	2.6754	0.0984	-0.81408	0.965604
143	0.680016	-0.10992	-1.44268	2.60796	-2.72628	2.62152	2.85888	0.12816	-0.87588	1.16244
144	0.692856	-0.1308	-1.59402	3.045	-2.74968	2.92404	3.02772	0.18612	-0.93888	1.3452
145	0.70788	-0.15492	-1.73152	3.46404	-2.73996	3.11136	3.16308	0.28092	-1.00524	1.5048
146	0.723252	-0.18156	-1.83181	3.8394	-2.69244	3.14028	3.24084	0.40704	-1.0692	1.61988
147	0.734736	-0.20928	-1.8468	4.07076	-2.53068	2.37732	3.20856	0.5526	-1.13088	1.6518
148	0.735156	-0.23352	-1.71278	4.00908	-2.15652	1.38072	2.98502	0.70968	-1.1652	1.551
149	0.722148	-0.25104	-1.4777	3.58752	-1.47492	0.225	2.61937	0.87348	-1.12536	1.38492
150	0.688512	-0.25008	-1.14536	2.74512	-0.4878	-0.58224	2.10314	1.02264	-0.93816	1.18908
151	0.643584	-0.23448	-0.849612	1.7484	0.60912	-1.19604	1.60715	1.152	-0.65076	1.08156
152	0.593976	-0.20448	-0.599748	0.77016	1.61028	-1.34832	1.15829	1.25604	-0.26604	1.04544
153	0.552	-0.16836	-0.401916	-0.00096	2.2944	-1.24992	0.775116	1.368	0.16308	1.03128
154	0.522264	-0.12936	-0.22224	-0.45492	2.48796	-0.67656	0.420174	1.5048	0.6168	0.96456
155	0.511572	-0.09408	-0.06168	-0.519	2.16936	-0.5004	0.106248	1.67616	1.07052	0.81864
156	0.515076	-0.06	0.17496	-0.36012	1.52484	-0.57672	-0.283168	1.87428	1.5486	0.49884
157	0.532746	-0.03096	0.44592	-0.0936	0.79932	-0.83244	-0.69733	2.08512	2.0058	0.05604
158	0.55262	0.0024	0.75078	0.07452	0.19452	-1.01052	-1.14849	2.26356	2.46504	-0.4482
159	0.571409	0.0408	0.976536	0.192	-0.24216	-1.05828	-1.49585	2.36436	2.88576	-0.85344
160	0.586336	0.08328	1.07555	0.30072	-0.5058	-0.98124	-1.66744	2.35428	3.21876	-1.08288
161	0.596803	0.126	1.09032	0.384	-0.63252	-0.82128	-1.70729	2.25468	3.3858	-1.17876
162	0.60243	0.16332	1.08174	0.43032	-0.70176	-0.63948	-1.69514	2.1186	3.267	-1.21152
163	0.603576	0.19116	1.10905	0.41724	-0.77052	-0.45336	-1.71476	1.99416	2.8116	-1.25232
164	0.600636	0.20676	1.19326	0.34104	-0.85476	-0.288	-1.81085	1.90296	2.08884	-1.32864
165	0.59448	0.21108	1.28479	0.26436	-0.95796	-0.17496	-1.9344	1.82352	1.17468	-1.39068
166	0.586404	0.20628	1.3517	0.21564	-1.06644	-0.108	-2.04564	1.71552	0.16776	-1.4148
167	0.576048	0.19644	1.37057	0.20652	-1.1568	-0.06432	-2.1276	1.55292	-0.78576	-1.37844
168	0.56298	0.186	1.32399	0.2424	-1.2078	-0.03732	-2.17392	1.33332	-1.59396	-1.26324
169	0.548076	0.17652	1.26899	0.24984	-1.19664	-0.01776	-2.2536	1.0728	-2.19408	-1.143
170	0.531144	0.16788	1.26383	0.16152	-1.11168	0.01584	-2.43408	0.8076	-2.52936	-1.08264
171	0.512112	0.15756	1.33667	-0.04692	-0.96564	0.0666	-2.7564	0.5964	-2.60808	-1.11312
172	0.491196	0.14136	1.50496	-0.39372	-0.76032	0.1188	-3.25668	0.5016	-2.46972	-1.25838
173	0.469008	0.11676	1.73724	-0.84276	-0.49344	0.14988	-3.89928	0.5592	-2.1732	-1.48247
174	0.448308	0.08376	1.9625	-1.29384	-0.195	0.1416	-4.56876	0.732	-1.80492	-1.71072
175	0.431148	0.04524	2.07856	-1.61496	0.10296	0.08724	-5.1084	0.96	-1.43232	-1.8318
176	0.417144	0.00444	1.99037	-1.69728	0.38796	-0.027	-5.39028	1.2036	-1.13964	-1.73431
177	0.407832	-0.0336	1.7238	-1.55604	0.63792	-0.19968	-5.41836	1.4232	-1.00848	-1.45404
178	0.405528	-0.06456	1.35636	-1.2582	0.83172	-0.3768	-5.24748	1.5528	-1.01892	-1.08688
179	0.40866	-0.08748	0.92388	-0.8472	0.9738	-0.531	-4.91484	1.5684	-1.10052	-0.661884
180	0.414372	-0.1032	0.48564	-0.39696	1.06776	-0.6708	-4.50696	1.488	-1.18896	-0.234432
181	0.420696	-0.1128	0.11352	0.00192	1.12452	-0.77688	-4.11804	1.3284	-1.22832	0.117756
182	0.42798	-0.11808	-0.16488	0.31344	1.15452	-0.83724	-3.78408	1.1088	-1.2348	0.361428
183	0.43764	-0.1206	-0.37008	0.56412	1.1568	-0.85776	-3.48996	0.8508	-1.2126	0.520752
184	0.44844	-0.1224	-0.53628	0.7806	1.14528	-0.85032	-3.21564	0.576	-1.14684	0.641988
185	0.459	-0.1248	-0.69444	0.99072	1.1322	-0.8454	-2.9352	0.2964	-1.0638	0.763428
186	0.47088	-0.12708	-0.86904	1.23048	1.10544	-0.8532	-2.61636	0.0144	-0.9756	0.912336
187	0.48504	-0.13008	-1.0674	1.51044	1.06668	-0.86964	-2.2518	-0.2676	-0.92088	1.09771
188	0.5004	-0.13524	-1.28952	1.824	1.02528	-0.91332	-1.85892	-0.5304	-0.90516	1.32606
189	0.51432	-0.14208	-1.51189	2.1408	0.97824	-0.98904	-1.47516	-0.7512	-0.8622	1.57603
190	0.5268	-0.14988	-1.70635	2.42688	0.92592	-1.08576	-1.1328	-0.9168	-0.74592	1.80828
191	0.53928	-0.15744	-1.85888	2.66832	0.8682	-1.18608	-0.84312	-1.0248	-0.52812	2.00082
192	0.55092	-0.16452	-1.95966	2.85192	0.80748	-1.26456	-0.61056	-1.0932	-0.1878	2.14236
193	0.56304	-0.16956	-2.0211	2.99736	0.73704	-1.32216	-0.40368	-1.1664	0.24468	2.23764
194	0.57696	-0.17196	-2.07817	3.14832	0.6474	-1.3632	-0.165	-1.272	0.72696	2.3154
195	0.59232	-0.1722	-2.12625	3.29088	0.55308	-1.36956	0.11376	-1.4304	1.20468	2.37168
196	0.60984	-0.16956	-2.14341	3.39996	0.46188	-1.33428	0.42312	-1.6524	1.59252	2.38128
197	0.62928	-0.16512	-2.12579	3.47184	0.3684	-1.25868	0.7554	-1.9308	1.85112	2.33988
198	0.65028	-0.16032	-2.07187	3.4932	0.2838	-1.1436	1.10244	-2.2488	2.01588	2.24592
199	0.67296	-0.15564	-1.98655	3.46464	0.22236	-0.98532	1.46256	-2.5932	2.14776	2.1006
200	0.69756	-0.15228	-1.87208	3.3864	0.192	-0.78192	1.82484	-2.94108	2.29392	1.90728
201	0.72456	-0.1506	-1.73272	3.26148	0.2058	-0.5856	2.18256	-3.27456	2.48688	1.6734
202	0.7548	-0.15156	-1.59983	3.13032	0.264	-0.43236	2.56032	-3.58308	2.71956	1.43328
203	0.78792	-0.15552	-1.50348	3.03265	0.35244	-0.30564	2.97804	-3.84564	2.96184	1.22412
204	0.82308	-0.16188	-1.4244	2.95642	0.45636	-0.20328	3.40332	-4.03116	3.23832	1.0278
205	0.85812	-0.17052	-1.32708	2.87074	0.54876	-0.1236	3.7734	-4.12008	3.6786	0.81552
206	0.87924	-0.18	-1.06848	2.5645	0.66852	-0.03156	3.76284	-3.96936	4.7862	0.47304
207	0.8784	-0.1884	-0.6396	1.98735	0.85716	0.09768	3.21864	-3.42624	5.10588	0.01992
208	0.85668	-0.1896	-0.19848	1.33817	1.05552	0.31392	2.22132	-2.28648	4.96062	-0.36576
209	0.8238	-0.1812	0.06732	0.873163	1.19028	0.606	1.12392	-0.73596	4.1025	-0.49896
210	0.78372	-0.16248	0.12792	0.643776	1.25496	0.91812	0.16716	0.86796	3.0467	-0.35844
211	0.74688	-0.13476	0.00336	0.659268	1.24308	1.24332	-0.41712	2.166	1.47078	-0.01008
212	0.71988	-0.09912	-0.18828	0.8049	1.155	1.59708	-0.58332	2.90964	-0.0081912	0.3696
213	0.70776	-0.05904	-0.39096	1.03966	0.9792	1.94052	-0.25116	2.91048	-1.43454	0.69048
214	0.70128	-0.01428	-0.37896	1.06511	0.774	2.26164	0.22872	2.27772	-1.54969	0.72156
215	0.69012	0.0324	-0.01992	0.66852	0.6336	2.55996	0.50088	1.296	-1.56847	0.34344
216	0.669	0.08232	0.57804	-0.057612	0.5784	2.86044	0.44796	0.34728	-1.50476	-0.2916
217	0.64188	0.13668	1.188	-0.831084	0.5436	3.18492	0.23748	-0.38844	-1.34731	-0.9282
218	0.61008	0.19416	1.70676	-1.51726	0.4884	3.5004	-0.01152	-0.94428	-1.06712	-1.44168
219	0.57732	0.25152	2.08164	-2.04258	0.4068	3.76896	-0.20496	-1.35576	-0.753552	-1.77552
220	0.5478	0.30336	2.3184	-2.40249	0.3168	3.98964	-0.30312	-1.67376	-0.478932	-1.95672
221	0.52608	0.3438	2.40904	-2.56824	0.2256	4.10964	-0.26388	-1.9584	-0.260868	-1.99164
222	0.5154	0.36912	2.37797	-2.55732	0.1488	4.04364	-0.10692	-2.21484	-0.10608	-1.92012
223	0.51564	0.37716	2.27575	-2.42948	0.1044	3.73811	0.10116	-2.4138	-0.02238	-1.8078
224	0.52344	0.3702	2.09416	-2.18866	0.0936	3.17911	0.35484	-2.53428	-0.015948	-1.63524
225	0.53436	0.35268	1.86674	-1.893	0.1068	2.38565	0.60372	-2.55972	-0.06174	-1.43052
226	0.54588	0.3306	1.66376	-1.6242	0.1116	1.4153	0.77316	-2.49324	-0.113964	-1.26348
227	0.5568	0.30852	1.49381	-1.38792	0.0636	0.37662	0.86568	-2.35212	-0.152916	-1.13196
228	0.56472	0.28764	1.34586	-1.18284	-0.0504	-0.58248	0.9018	-2.15352	-0.174216	-1.0218
229	0.57048	0.26808	1.20979	-1.01064	-0.2172	-1.3366	0.91968	-1.94724	-0.185172	-0.92952
230	0.57528	0.2496	1.08748	-0.88572	-0.3996	-1.82377	0.93684	-1.76628	-0.197328	-0.85932
231	0.5808	0.22944	0.999972	-0.8436	-0.5436	-2.04578	0.92232	-1.59264	-0.216852	-0.84168
232	0.58716	0.2058	0.927684	-0.86628	-0.612	-2.03474	0.88068	-1.39164	-0.268248	-0.86112
233	0.59436	0.17784	0.87174	-0.96636	-0.57	-1.8529	0.79548	-1.13772	-0.36588	-0.91188
234	0.60168	0.14592	0.83922	-1.15668	-0.4044	-1.57908	0.65316	-0.8268	-0.49632	-0.98952
235	0.60888	0.1128	0.770772	-1.34892	-0.1536	-1.26924	0.5238	-0.46956	-0.64248	-1.01664
236	0.61572	0.07884	0.6807	-1.54116	0.1536	-0.97512	0.39036	-0.06384	-0.78912	-1.01172
237	0.62184	0.04464	0.600528	-1.75452	0.4884	-0.7506	0.23184	0.36552	-0.9282	-1.01604
238	0.62712	0.01356	0.470676	-1.89888	0.792	-0.6264	0.15108	0.753	-1.05756	-0.96072
239	0.63216	-0.01332	0.2577	-1.91424	1.0332	-0.61764	0.20832	1.06236	-1.17096	-0.80562
240	0.63756	-0.03504	-0.01194	-1.8192	1.1928	-0.72084	0.37668	1.29168	-1.2612	-0.584748
241	0.64284	-0.05184	-0.281208	-1.67796	1.2768	-0.9078	0.59244	1.44408	-1.32984	-0.365748
242	0.64824	-0.06396	-0.49938	-1.54968	1.2852	-1.13856	0.80316	1.51644	-1.38456	-0.198636
243	0.65352	-0.0708	-0.659376	-1.44552	1.2168	-1.3602	0.99348	1.5174	-1.42068	-0.086808
244	0.65904	-0.07248	-0.73494	-1.4052	1.0872	-1.5336	1.12128	1.46676	-1.41996	-0.066312
245	0.6636	-0.07068	-0.700872	-1.47204	0.9252	-1.65528	1.14648	1.38324	-1.38096	-0.158988
246	0.66456	-0.06576	-0.59388	-1.61292	0.7368	-1.7394	1.10328	1.26636	-1.3092	-0.309816
247	0.66216	-0.05844	-0.456576	-1.77636	0.5136	-1.7724	1.03752	1.11972	-1.22076	-0.473016
248	0.65772	-0.04992	-0.312684	-1.93728	0.2724	-1.73268	0.96648	0.96312	-1.1292	-0.6219
249	0.65064	-0.03984	-0.187764	-2.07096	0.0132	-1.64172	0.91392	0.80052	-1.03176	-0.73884
250	0.64164	-0.0288	-0.104676	-2.14764	-0.2592	-1.53144	0.90588	0.63408	-0.93852	-0.802572
251	0.63216	-0.0186	-0.050388	-2.18268	-0.5292	-1.39476	0.92112	0.48012	-0.85608	-0.822276
252	0.6234	-0.01008	-0.00804	-2.19984	-0.7608	-1.24632	0.93732	0.34824	-0.77784	-0.828516
253	0.61656	-0.00312	0.014676	-2.20284	-0.9084	-1.11972	0.96372	0.23856	-0.70116	-0.810516
254	0.61068	0.00144	0.015384	-2.1642	-1.1316	-0.951	1.0002	0.15336	-0.62796	-0.763524
255	0.60504	0.00324	0.013728	-2.12688	-1.2348	-0.8244	1.01952	0.10308	-0.56412	-0.720528
256	0.60048	0.0024	0.02052	-2.09928	-1.3032	-0.65856	1.01376	0.0846	-0.49452	-0.6897
257	0.597	0.00036	0.022404	-2.06472	-1.3332	-0.53004	1.00584	0.08448	-0.41376	-0.657732
258	0.59388	-0.00168	0.003876	-1.98792	-1.3968	-0.37464	1.01976	0.08628	-0.32952	-0.60948
259	0.58908	-0.0054	-0.016032	-1.91292	-1.4124	-0.2268	1.02204	0.10644	-0.24984	-0.544655
260	0.58248	-0.01116	-0.039648	-1.83408	-1.4196	-0.04272	1.01064	0.15228	-0.18372	-0.455728
261	0.57528	-0.01944	-0.072792	-1.77096	-1.3116	0.08256	0.99864	0.21576	-0.1314	-0.345504
262	0.57	-0.02904	-0.125412	-1.64004	-1.3428	0.22932	1.01376	0.27708	-0.10296	-0.220755
263	0.56664	-0.04008	-0.178776	-1.48128	-1.37784	0.3486	1.03116	0.3438	-0.11976	-0.11119
264	0.56544	-0.05196	-0.239532	-1.28952	-1.42164	0.51732	1.06308	0.40968	-0.15996	-0.00363
265	0.56772	-0.06372	-0.336156	-1.00848	-1.5564	0.65988	1.152	0.459	-0.20688	0.134548
266	0.57384	-0.07488	-0.46872	-0.62964	-1.78572	0.81	1.30392	0.48144	-0.2724	0.291201
267	0.582	-0.0852	-0.61842	-0.17928	-2.09364	0.98844	1.49364	0.48036	-0.3552	0.455015
268	0.59172	-0.09612	-0.774108	0.3162	-2.44956	1.188	1.7016	0.46836	-0.45324	0.631872
269	0.60432	-0.10704	-0.948576	0.87144	-2.8566	1.43952	1.94772	0.43656	-0.54924	0.825622
270	0.6204	-0.11748	-1.13838	1.48284	-3.30492	1.76244	2.23788	0.37116	-0.61464	1.0149
271	0.63888	-0.1272	-1.304	2.07528	-3.71556	2.16864	2.51724	0.28824	-0.65256	1.15992
272	0.65808	-0.13788	-1.41819	2.57028	-3.98424	2.76108	2.7354	0.216	-0.68172	1.24331
273	0.67692	-0.15084	-1.48668	2.928	-3.99408	3.56292	2.88384	0.17568	-0.6954	1.27688
274	0.68952	-0.1644	-1.43249	2.86308	-3.2178	3.40104	2.84388	0.20388	-0.66576	1.19184
275	0.69816	-0.17604	-1.33896	2.52528	-1.9008	2.66952	2.72202	0.2766	-0.60612	1.08293
276	0.7002	-0.18348	-1.20683	1.93332	-0.18996	1.43412	2.50418	0.4086	-0.51012	0.962256
277	0.69648	-0.18504	-1.05118	1.27116	1.38876	0.2994	2.21148	0.591	-0.36024	0.83394
278	0.68856	-0.1788	-0.893448	0.66864	2.57928	-0.78204	1.88416	0.795	-0.13188	0.721236
279	0.68136	-0.16572	-0.799596	0.318	3.15168	-1.48764	1.62887	0.98292	0.18372	0.681708
280	0.67632	-0.14652	-0.749064	0.19824	3.20724	-1.8612	1.43268	1.155	0.54504	0.67956
281	0.67596	-0.12504	-0.730092	0.36216	2.65164	-1.39452	1.29585	1.3026	0.89904	0.6948
282	0.67536	-0.1008	-0.61746	0.50832	2.05812	-1.12896	1.06229	1.43328	1.25724	0.59196
283	0.67692	-0.07344	-0.450828	0.66456	1.5102	-1.11588	0.805252	1.50204	1.60512	0.4098
284	0.68088	-0.04236	-0.281604	0.84672	1.06452	-1.2498	0.587112	1.5012	1.94412	0.21576
285	0.68268	-0.00648	-0.07404	0.96456	0.6834	-1.32708	0.335652	1.45992	2.31192	-0.02484
286	0.67896	0.03432	0.207636	0.95544	0.26652	-1.2402	-0.010476	1.39644	2.70264	-0.34044
287	0.67068	0.07716	0.519216	0.85488	-0.16116	-1.03908	-0.404364	1.3218	3.09468	-0.67356
288	0.66	0.11844	0.78102	0.75408	-0.5382	-0.81	-0.7545	1.25244	3.45252	-0.94212
289	0.64968	0.15456	0.951552	0.72192	-0.87048	-0.597	-1.00896	1.19616	3.71808	-1.09454
290	0.63804	0.18204	1.06254	0.72576	-1.15752	-0.40788	-1.22066	1.17972	3.8394	-1.16419
291	0.62292	0.1998	1.16519	0.67152	-1.26804	-0.3024	-1.4624	1.23168	3.80052	-1.21324
292	0.60924	0.20784	1.21243	0.7008	-1.4898	-0.19404	-1.65253	1.33512	3.59542	-1.19705
293	0.597	0.2082	1.22101	0.72588	-1.53468	-0.18732	-1.80706	1.48248	3.1859	-1.12952
294	0.58848	0.20304	1.15961	0.83076	-1.67556	-0.14592	-1.87817	1.61868	2.54574	-0.983736
295	0.58272	0.19524	1.0641	0.91572	-1.65504	-0.15792	-1.89199	1.701	1.69969	-0.807696
296	0.57996	0.186	0.902616	1.07868	-1.72956	-0.12	-1.80532	1.69476	0.716208	-0.572988
297	0.57564	0.17772	0.70805	1.236	-1.69296	-0.11016	-1.66951	1.58904	-0.334404	-0.303108
298	0.5682	0.1716	0.500204	1.40616	-1.71324	-0.03792	-1.51848	1.38144	-1.36172	-0.01932
299	0.5544	0.16812	0.359018	1.42776	-1.48812	-0.04308	-1.4724	1.128	-2.25953	0.193188
300	0.5376	0.16428	0.268992	1.41768	-1.39956	0.01404	-1.51488	0.87	-2.95784	0.34278
301	0.51672	0.15924	0.280258	1.27704	-1.22592	0.04356	-1.71396	0.6636	-3.4407	0.380868
302	0.4932	0.15132	0.373076	1.05492	-1.12104	0.1134	-2.06196	0.5448	-3.69696	0.335952
303	0.4686	0.14064	0.522041	0.75744	-0.95748	0.15456	-2.51964	0.5112	-3.70236	0.228576
304	0.44616	0.12648	0.67854	0.45384	-0.7992	0.18624	-3.01668	0.5616	-3.45996	0.101388
305	0.42504	0.10716	0.79824	0.18252	-0.62988	0.19344	-3.5016	0.6936	-3.01128	0.007812
306	0.40668	0.084	0.82242	0.00396	-0.41436	0.15444	-3.89052	0.8868	-2.45208	0.0129
307	0.39528	0.05856	0.727068	-0.0318	-0.18444	0.06876	-4.11948	1.0944	-1.91436	0.12798
308	0.39276	0.033	0.548004	0.05328	0.02652	-0.05256	-4.19832	1.2864	-1.50456	0.303276
309	0.39756	0.00924	0.301536	0.24804	0.20088	-0.19308	-4.13436	1.4328	-1.29168	0.530748
310	0.40728	-0.0108	0.010032	0.53496	0.31524	-0.33732	-3.95064	1.5108	-1.26696	0.7935
311	0.42144	-0.02592	-0.262716	0.84252	0.366	-0.45984	-3.71304	1.5072	-1.36536	1.01656
312	0.43788	-0.036	-0.470592	1.1052	0.37536	-0.53136	-3.47928	1.4076	-1.5066	1.15338
313	0.45384	-0.04272	-0.586272	1.2714	0.37056	-0.55836	-3.3066	1.2396	-1.57968	1.18895
314	0.46668	-0.048	-0.629772	1.35072	0.36516	-0.57036	-3.1884	1.0116	-1.52064	1.1541
315	0.47724	-0.0528	-0.62964	1.3728	0.36612	-0.5712	-3.0876	0.7188	-1.34916	1.07484
316	0.48708	-0.05844	-0.59814	1.35192	0.37704	-0.55728	-2.99352	0.3696	-1.0926	0.96252
317	0.4968	-0.0654	-0.580332	1.33992	0.3954	-0.54888	-2.87064	-0.0084	-0.79056	0.8808
318	0.5058	-0.07392	-0.609744	1.37988	0.4158	-0.56892	-2.68992	-0.4008	-0.49632	0.86976
319	0.51564	-0.084	-0.688384	1.48008	0.4332	-0.61332	-2.4456	-0.7956	-0.26748	0.92316
320	0.52704	-0.0954	-0.805421	1.62504	0.45348	-0.65628	-2.14932	-1.1832	-0.12624	1.03032
321	0.53964	-0.10764	-0.944488	1.7892	0.48492	-0.67308	-1.83072	-1.5336	-0.036	1.18128
322	0.55212	-0.12048	-1.1017	1.96884	0.52236	-0.68088	-1.49952	-1.8216	0.05076	1.371
323	0.56292	-0.13332	-1.27649	2.16072	0.56508	-0.69456	-1.14264	-2.0592	0.2082	1.59144
324	0.57168	-0.14556	-1.45812	2.34912	0.61776	-0.70032	-0.76524	-2.2536	0.5004	1.82844
325	0.57996	-0.15744	-1.62359	2.52096	0.6666	-0.705	-0.3936	-2.3868	0.819	2.05176
326	0.59016	-0.16692	-1.74164	2.6578	0.68688	-0.70692	-0.05304	-2.4708	1.2066	2.21316
327	0.60456	-0.17304	-1.80414	2.76719	0.66144	-0.69756	0.26184	-2.514	1.57956	2.28576
328	0.6234	-0.17712	-1.79539	2.82444	0.60672	-0.68868	0.53508	-2.52516	1.88592	2.24316
329	0.64704	-0.17916	-1.71852	2.82435	0.5322	-0.66228	0.7722	-2.50764	2.0424	2.08908
330	0.6774	-0.1788	-1.6134	2.82183	0.42288	-0.6072	1.0296	-2.49144	2.061	1.86708
331	0.71388	-0.17628	-1.50624	2.83972	0.29112	-0.53532	1.34916	-2.51244	1.98708	1.6116
332	0.75456	-0.17256	-1.39068	2.85391	0.16488	-0.43332	1.73328	-2.61624	1.97916	1.32924
333	0.79752	-0.16944	-1.26708	2.85887	0.0516	-0.30576	2.17692	-2.79012	1.92696	1.0266
334	0.84252	-0.168	-1.1088	2.82078	-0.04164	-0.165	2.65524	-3.06324	1.88688	0.67788
335	0.89064	-0.16632	-0.8946	2.71992	-0.12384	0.00084	3.14172	-3.44724	1.93788	0.26676
336	0.93288	-0.16464	-0.58536	2.47032	-0.14208	0.17148	3.47772	-3.78456	2.451	-0.22272
337	0.95232	-0.16224	-0.10836	1.90632	0.00312	0.35724	3.36924	-3.94476	3.85584	-0.80916
338	0.94164	-0.15576	0.50136	1.03344	0.33804	0.59844	2.60904	-3.43812	4.00632	-1.41432
339	0.9174	-0.14328	0.90828	0.31584	0.71436	0.89244	1.55172	-2.26392	3.92813	-1.71204
340	0.88968	-0.1254	0.98844	-0.05964	1.06296	1.22724	0.5292	-0.70332	3.42929	-1.6062
341	0.86448	-0.10236	0.75624	-0.06732	1.32876	1.6284	-0.23868	0.9162	2.61499	-1.14816
342	0.8496	-0.07872	0.33756	0.19044	1.48932	2.05308	-0.60744	2.24388	1.18505	-0.53544
343	0.85464	-0.05724	-0.13344	0.60996	1.5102	2.45184	-0.48396	2.92548	-0.218268	0.03576
344	0.87684	-0.03828	-0.47856	0.99552	1.40076	2.78292	0.02028	2.90232	-1.48012	0.36108
345	0.89796	-0.01536	-0.47148	1.02432	1.24428	3.04668	0.5472	2.20944	-1.29614	0.24312
346	0.89544	0.01632	0.02148	0.444	1.17372	3.26796	0.65976	1.329	-1.41329	-0.37392
347	0.87324	0.05748	0.72144	-0.40836	1.13244	3.45048	0.43104	0.633	-1.64045	-1.1622
348	0.84372	0.1068	1.35204	-1.1766	1.04904	3.56268	0.15072	0.04632	-1.45925	-1.84032
349	0.81012	0.16212	1.7934	-1.74072	0.95148	3.61524	-0.04116	-0.42384	-1.25474	-2.27376
350	0.7764	0.21804	2.03352	-2.10324	0.882	3.57936	-0.09144	-0.8322	-1.0242	-2.45904
351	0.75072	0.26688	2.09735	-2.28732	0.87852	3.37208	0.00972	-1.19532	-0.83124	-2.45448
352	0.73788	0.30036	1.9827	-2.27208	0.94524	2.93675	0.25716	-1.49544	-0.63996	-2.27208
353	0.73812	0.31704	1.73179	-2.09448	1.03608	2.25539	0.61272	-1.72152	-0.56112	-1.96848
354	0.7428	0.31908	1.42588	-1.84954	1.10196	1.38602	1.00236	-1.89984	-0.36336	-1.63284
355	0.75	0.30924	1.10929	-1.59668	1.11648	0.4308	1.3338	-1.9236	-0.44172	-1.30416
356	0.7572	0.29784	0.901752	-1.44348	1.01256	-0.468756	1.52328	-1.88232	-0.4908	-1.10904
357	0.762	0.2868	0.76092	-1.37372	0.81648	-1.22125	1.61352	-1.79124	-0.57888	-0.98568
358	0.7596	0.27744	0.688164	-1.40528	0.5634	-1.76609	1.6272	-1.71084	-0.52212	-0.91932
359	0.7488	0.26832	0.65724	-1.52744	0.3198	-2.10173	1.58868	-1.63644	-0.42732	-0.88308
360	0.7344	0.25908	0.674724	-1.74113	0.13764	-2.22866	1.50636	-1.60272	-0.20196	-0.88716
361	0.714	0.24624	0.731662	-2.06074	0.08796	-2.1916	1.35744	-1.54884	-0.09216	-0.922872
362	0.69	0.22716	0.842416	-2.49894	0.18276	-2.061	1.12512	-1.48152	0.18852	-1.01394
363	0.6612	0.19836	0.945656	-2.97871	0.41868	-1.91412	0.83892	-1.2894	0.24108	-1.09969
364	0.6408	0.16452	1.05834	-3.46519	0.7224	-1.78632	0.52164	-1.02288	0.15156	-1.20738
365	0.624	0.12768	1.12711	-3.89585	1.07268	-1.70676	0.2358	-0.71028	-0.01668	-1.2726
366	0.6084	0.0894	1.14038	-4.24512	1.437	-1.68072	0.00588	-0.37476	-0.23532	-1.27484
367	0.5964	0.05172	1.09343	-4.48896	1.77708	-1.70928	-0.14688	-0.0456	-0.43836	-1.1868
368	0.5844	0.01632	0.986352	-4.62048	2.0532	-1.77792	-0.2154	0.25224	-0.60096	-0.976752
369	0.5712	-0.01404	0.877176	-4.69932	2.2308	-1.87464	-0.26124	0.50952	-0.7428	-0.790896
370	0.5568	-0.04032	0.818364	-4.7874	2.3088	-1.97028	-0.34764	0.73248	-0.828	-0.679848
371	0.5448	-0.06252	0.795348	-4.85832	2.2668	-2.01108	-0.44832	0.93228	-0.90072	-0.65244
372	0.54	-0.08028	0.755772	-4.83096	2.0772	-2.00388	-0.48708	1.08468	-0.96036	-0.642654
373	0.5436	-0.09336	0.669684	-4.671	1.7532	-1.93992	-0.42996	1.17744	-1.01352	-0.641147
374	0.5532	-0.10464	0.564744	-4.44	1.3284	-1.76652	-0.32076	1.22676	-1.01604	-0.647897
375	0.5676	-0.1134	0.470976	-4.18464	0.8088	-1.47852	-0.18828	1.23036	-0.92712	-0.684782
376	0.5844	-0.11892	0.358488	-3.86088	0.258	-1.19304	-0.00864	1.20504	-0.8562	-0.643632
377	0.6036	-0.12072	0.209436	-3.46584	-0.2964	-0.9984	0.22248	1.17348	-0.9186	-0.549456
378	0.6216	-0.12096	0.040548	-3.0288	-0.738	-0.97968	0.48828	1.10388	-0.95556	-0.413652
379	0.6384	-0.11964	-0.094608	-2.63796	-1.1544	-0.93252	0.71772	1.01484	-0.924	-0.286896
380	0.6516	-0.11604	-0.206616	-2.27892	-1.4856	-0.85764	0.92688	0.91392	-0.87864	-0.165324
381	0.666	-0.10968	-0.325596	-1.9206	-1.74	-0.74568	1.1484	0.7992	-0.83832	-0.030252
382	0.678	-0.1074	-0.470292	-1.56768	-1.9104	-0.5658	1.3614	0.74556	-0.79872	0.145116
383	0.6852	-0.10224	-0.572832	-1.26264	-2.2356	-0.14988	1.56	0.61896	-0.66048	0.286776
384	0.696	-0.09828	-0.688464	-0.91392	-2.5248	0.42012	1.76508	0.51	-0.4986	0.441432
385	0.7044	-0.09324	-0.817644	-0.5166	-2.84364	1.07112	1.97028	0.43968	-0.43296	0.606912
386	0.7164	-0.09276	-0.968472	-0.1122	-2.9304	1.6008	2.15496	0.4566	-0.4338	0.794712
387	0.7272	-0.09552	-1.10222	0.27	-2.95032	2.0658	2.29248	0.50892	-0.42	0.976309
388	0.732	-0.10404	-1.2192	0.62988	-2.88528	2.41428	2.35308	0.65088	-0.40584	1.1571
389	0.7392	-0.11364	-1.30632	0.9786	-2.80524	2.61576	2.3778	0.79848	-0.3684	1.29969
390	0.7476	-0.13056	-1.3592	1.2882	-2.667	2.60556	2.3124	1.05768	-0.3168	1.39775
391	0.7548	-0.14784	-1.38465	1.61376	-2.69676	2.53896	2.23656	1.29276	-0.23676	1.46004
392	0.7656	-0.16692	-1.40034	1.9566	-2.76	2.52012	2.1612	1.51092	-0.13788	1.50042
393	0.7776	-0.18636	-1.39052	2.25528	-2.74044	3.15732	2.05524	1.72968	0.0162	1.50304
394	0.786	-0.20328	-1.36378	2.36088	-2.17584	2.922	1.91544	1.94676	0.26172	1.43976
395	0.786	-0.22032	-1.32299	2.24136	-1.18548	2.28672	1.72668	2.19168	0.53856	1.37834
396	0.786	-0.23136	-1.27943	1.92708	0.0714	1.36896	1.52508	2.42172	0.8526	1.32737
397	0.78	-0.23124	-1.14295	1.45848	1.24644	0.51204	1.20972	2.62056	1.24392	1.20492
398	0.7656	-0.21972	-0.949152	0.92016	2.253	-0.46452	0.82824	2.7828	1.67232	1.04508
399	0.7452	-0.19872	-0.646896	0.35292	2.86668	-1.12596	0.31584	2.9214	2.10852	0.813
400	0.726	-0.17004	-0.320496	-0.05604	2.96868	-1.73832	-0.18828	2.97816	2.52972	0.53772
401	0.7116	-0.1356	0.02964	-0.24696	2.49156	-1.3866	-0.67224	2.95692	2.91072	0.21
402	0.7008	-0.09468	0.388524	-0.29784	1.87128	-1.14588	-1.11732	2.85372	3.26256	-0.20856
403	0.6936	-0.0522	0.685512	-0.20136	1.24764	-1.20804	-1.446	2.6856	3.53544	-0.60372
404	0.6936	-0.00888	0.851316	0.03804	0.62472	-1.1982	-1.57308	2.4552	3.6522	-0.88032
405	0.696	0.03936	0.913668	0.37344	-0.02148	-1.14156	-1.55676	2.19	3.55813	-1.04568
406	0.6984	0.09024	0.871764	0.74136	-0.56676	-1.04292	-1.43136	1.9248	3.13586	-1.06632
407	0.69	0.14184	0.808116	1.01688	-0.96108	-0.84516	-1.30476	1.6572	2.35616	-1.00936
408	0.6804	0.1902	0.816516	1.13604	-1.25628	-0.62328	-1.28256	1.3716	1.29371	-1.00432
409	0.6756	0.23304	0.825132	1.23696	-1.50936	-0.39852	-1.26684	1.05	0.022584	-1.00973
410	0.672	0.26652	0.804156	1.36668	-1.74108	-0.22944	-1.13532	0.6312	-1.44334	-0.982752
411	0.6648	0.29604	0.829403	1.4484	-1.97028	-0.0444	-1.29132	0.2028	-2.34796	-0.990804
412	0.6528	0.31464	0.829355	1.52388	-2.15604	0.11868	-1.4076	-0.2868	-2.99126	-0.954804
413	0.6324	0.32568	0.763603	1.63164	-2.34276	0.291	-1.58724	-0.6984	-3.07798	-0.808356
414	0.606	0.32664	0.577711	1.80228	-2.44128	0.43992	-1.63824	-1.0524	-3.07296	-0.489936
415	0.5724	0.32088	0.442896	1.83996	-2.41824	0.61704	-1.86804	-1.2804	-2.6982	-0.200676
416	0.54	0.30516	0.368136	1.74996	-2.24544	0.71892	-2.1402	-1.4052	-2.26416	0.011436
417	0.5088	0.28272	0.483948	1.41276	-2.00148	0.7734	-2.72328	-1.3404	-1.62504	-0.006384
418	0.4884	0.25176	0.545688	1.14936	-1.701	0.67992	-3.08148	-1.1448	-1.4832	-0.009192
419	0.474	0.2184	0.694452	0.81108	-1.34628	0.669	-3.66672	-0.882	-0.97836	-0.13746
420	0.4668	0.18156	0.744696	0.59964	-1.10088	0.63768	-4.09044	-0.5556	-0.73752	-0.193368
421	0.4644	0.14412	0.617052	0.63336	-0.83364	0.3906	-4.25664	-0.3156	-0.3774	-0.073344
422	0.4692	0.10836	0.32268	0.88308	-0.70212	0.23724	-4.1442	-0.1044	-0.36744	0.216756
423	0.4764	0.07932	0.060432	1.12692	-0.58992	0.01716	-3.97344	-0.0468	-0.30504	0.45666
424	0.4884	0.05568	-0.181488	1.3584	-0.52416	-0.08628	-3.70008	-0.078	-0.351	0.649728
425	0.4992	0.033	-0.418236	1.58376	-0.40572	-0.252	-3.33972	-0.294	-0.15288	0.830376
426	0.5124	0.01368	-0.646236	1.79376	-0.32928	-0.37668	-2.8926	-0.6036	-0.32592	0.99618
427	0.528	-0.00456	-0.84804	1.97556	-0.12516	-0.46272	-2.4156	-1.0716	-0.10908	1.13261
428	0.5436	-0.02196	-1.08632	2.16768	0.00732	-0.39672	-1.85412	-1.506	-0.0942	1.31924
429	0.5616	-0.04236	-1.40194	2.4444	0.21756	-0.57852	-1.1922	-1.9644	0.23724	1.58772
430	0.5856	-0.06684	-1.73155	2.75292	0.37272	-0.66156	-0.51312	-2.35464	0.5958	1.86089
431	0.6108	-0.09396	-2.01786	3.02988	0.47484	-0.79884	0.0762	-2.64168	0.95448	2.07636
432	0.6372	-0.11964	-2.22671	3.23868	0.53928	-0.88368	0.56592	-2.76864	1.33296	2.20164
433	0.6624	-0.15	-2.36345	3.38928	0.76104	-1.07856	0.93312	-2.72232	1.58388	2.2338
434	0.6936	-0.17976	-2.442	3.5202	0.92448	-1.29132	1.23804	-2.55924	1.76112	2.18628
435	0.7176	-0.20868	-2.4826	3.62872	1.08048	-1.51152	1.48968	-2.32476	1.73736	2.11308
436	0.756	-0.23328	-2.17524	3.38138	1.17	-1.64112	1.42704	-2.07132	1.623	1.59492
437	0.7776	-0.25344	-2.03424	3.29951	1.224	-1.7148	1.56744	-1.85172	1.38012	1.33584
438	0.804	-0.26928	-1.77684	3.09504	1.17564	-1.73832	1.66092	-1.72332	1.29336	0.9282
439	0.8184	-0.27924	-1.5024	2.83513	1.08264	-1.64988	1.815	-1.80576	1.16592	0.5436
440	0.8304	-0.28392	-1.17912	2.47453	0.93108	-1.45176	1.995	-2.05572	1.22016	0.12684
441	0.8304	-0.28392	-1.17912	2.47453	0.93108	-1.45176	1.995	-2.05572	1.22016	0.12684
