# Supplementary material for: Optimal Control Based Stiffness Identification of an Ankle-Foot Orthosis Using a Predictive Walking Model
Source: Front Comput Neurosci. 2017 Apr 13;11:23. doi: 10.3389/fncom.2017.00023 (PMC5390028; doi:10.3389/fncom.2017.00023)
Supplement: Supplementary file 1 [file DataSheet1.ZIP › PathWalker/InvKinDyn/results/barefeet_3053176.torque]

0	-23.7981	273.663	-4.68996	2.88858	4.21925	1.61953	-0.599204	1.00597	-0.0463568	-8.16427
1	-18.9976	271.548	-6.12181	1.47873	2.93446	-0.0850754	-1.06055	0.741712	-0.303055	-7.48033
2	-23.3926	265.435	-4.47532	2.43176	3.54316	0.685457	-1.00276	0.801232	-0.259746	-6.99023
3	-21.8014	252.719	-4.55457	1.52893	2.78206	0.366712	-0.806952	1.08139	0.0558813	-6.27466
4	-21.1242	249.368	-2.61181	1.84308	2.63973	-0.529887	-1.23432	0.80708	-0.255526	-4.53324
5	-14.7526	233.539	-0.163914	3.87074	4.33527	1.61109	-1.47193	0.751964	-0.271895	-3.6569
6	-14.9744	223.957	-0.955229	2.21988	2.86441	-0.141247	-1.37933	0.794101	-0.276793	-2.93121
7	-9.99466	216.524	0.995721	3.10956	3.70892	0.925576	-1.31059	0.852455	-0.119692	-1.77727
8	-0.00652057	214.222	1.06845	2.81622	3.55062	0.492059	-1.47573	0.758465	-0.265705	-0.900073
9	5.06029	209.33	1.38336	1.96146	2.78679	0.0770287	-1.24064	0.998879	0.0192768	0.070182
10	5.93279	204.487	2.83996	3.06606	3.38325	0.811118	-1.28855	0.892343	-0.105489	0.461304
11	7.35221	203.348	2.01155	2.61699	2.75594	0.671484	-1.47335	0.679473	-0.397579	0.387668
12	7.10788	202.056	2.69704	2.80649	2.69532	0.523107	-1.03113	0.99365	-0.0611661	0.481486
13	6.25474	199.139	2.7216	2.37838	1.9484	-0.545476	-0.882839	1.02694	-0.0805984	0.654441
14	1.12536	192.199	3.50522	2.88492	2.0074	-0.333218	-0.525876	1.15135	-0.0631067	0.343396
15	-4.39728	187.009	4.79461	3.9505	2.5376	0.334512	-0.404382	1.11621	-0.118411	0.232916
16	-6.85423	184.202	5.30044	4.30733	2.66091	0.322869	-0.390325	1.04252	-0.224847	0.274413
17	-7.62878	179.236	7.09746	5.73546	3.79008	1.44714	-0.179146	1.14688	-0.148701	0.351635
18	-5.96612	178.031	6.70173	3.87959	2.19021	-0.403773	-0.0890751	1.17724	-0.176871	1.47535
19	-1.14666	175.946	10.184	4.92204	2.90991	0.162994	-0.0710212	1.26395	-0.0309325	3.58333
20	3.05286	177.328	10.5311	4.66904	2.73208	-0.133019	-0.357725	1.14639	-0.118892	4.48952
21	5.90138	175.154	10.3421	4.92225	2.94363	-0.190727	-0.473103	1.12997	-0.137396	4.28529
22	10.5805	170.712	11.6189	5.96345	3.64829	0.408762	-0.511567	1.17978	-0.0294711	4.49128
23	13.685	167.848	13.4463	7.06193	4.1731	0.602169	-0.849666	0.943086	-0.327438	5.27517
24	6.31306	167.574	15.0207	8.13352	4.41499	0.2784	-0.487727	1.17276	-0.0864819	4.99562
25	-10.8998	181.986	14.5726	7.1418	4.34319	-0.300757	0.114138	1.34388	-0.0437353	4.28
26	-16.5117	207.336	11.8429	3.52984	4.1907	-0.188333	0.463095	1.36092	-0.122228	4.68759
27	-18.2323	252.269	7.13231	-2.61242	2.61988	-0.683179	0.796812	1.35058	-0.264658	5.83725
28	-11.15	294.209	0.991994	-8.73444	0.782161	-1.06558	1.16162	1.53563	-0.139978	6.11914
29	-9.63073	328.741	-3.73903	-11.0957	0.579877	-0.138824	0.786919	1.06111	-1.07272	4.72554
30	-3.5513	337.03	-4.52868	-10.7924	0.785717	0.681174	2.56967	2.71155	1.14162	2.48835
31	0.713913	347.135	-10.141	-10.8961	-1.05678	-1.03337	0.709154	1.25378	-1.0507	-0.626663
32	3.5941	334.209	-7.97387	-5.05262	0.353237	-0.0395979	1.32273	2.22994	0.205474	-4.54058
33	-9.50349	329.681	-7.00919	1.04972	1.7324	0.52037	0.767368	1.97727	-0.369938	-9.34126
34	-14.6815	327.753	-7.5656	4.15663	2.47353	0.273854	0.557267	2.19146	-0.111689	-12.8552
35	-12.5842	338.965	-10.5951	4.07363	2.59177	0.504096	0.00512519	2.23617	0.091873	-15.0546
36	-2.2873	356.509	-16.7052	1.11676	1.52155	-0.342949	-1.64086	1.44923	-0.789638	-15.9658
37	6.23933	366.117	-17.8894	0.0412636	2.29602	0.659924	-1.99009	1.77458	0.029153	-15.2071
38	12.6432	370.02	-20.0873	-2.70129	1.34369	-0.064776	-3.43415	1.06348	-0.706085	-12.9764
39	15.5875	357.534	-17.6191	-2.45928	2.18718	1.2462	-3.49229	1.21913	-0.28364	-10.6406
40	13.0253	338.875	-17.5023	-4.20171	0.689071	-0.431586	-3.37892	1.16276	-0.555868	-8.93224
41	9.94559	307.404	-13.1739	-2.32119	1.79166	0.88498	-2.6754	1.5567	-0.0971103	-7.35987
42	5.38115	275.997	-12.1396	-2.55317	0.898752	-0.19635	-2.55856	1.30823	-0.592156	-6.41751
43	3.17092	246.378	-10.6189	-1.94314	1.05549	0.393456	-2.26098	1.32724	-0.415109	-5.87741
44	2.73154	227.008	-12.1795	-2.36405	0.5505	0.0181823	-2.72439	0.879536	-0.603685	-6.34493
45	0.123647	218.389	-14.9639	-2.63675	0.335518	-0.349261	-3.79761	0.116265	-0.649725	-7.4503
46	-1.24513	217.366	-16.8332	-2.6851	0.519165	-0.0507299	-5.20242	-0.633104	-0.356327	-7.64307
47	-2.04808	223.345	-17.7483	-1.93123	1.28379	0.494807	-7.00284	-1.53091	-0.400004	-7.46986
48	-1.92673	226.109	-20.8184	-2.93842	0.509095	-0.412222	-8.70383	-2.2775	-0.346438	-7.72619
49	-2.72953	222.541	-22.5294	-3.17156	0.311209	-0.62843	-10.1721	-2.85566	-0.362171	-7.7751
50	-2.41097	204.229	-22.0105	-2.23459	0.865745	-0.130224	-11.1491	-3.03792	-0.267571	-7.34508
51	-0.532352	180.999	-21.1007	-0.728738	2.0892	1.36238	-11.5749	-2.85124	-0.0692534	-7.46249
52	1.01453	160.621	-25.1167	-1.85936	1.04931	0.422661	-11.8048	-2.65301	-0.275965	-9.4635
53	3.38781	145.444	-27.6037	-2.00042	0.954888	0.259344	-11.2096	-2.11041	-0.130659	-11.4927
54	11.5316	140.184	-27.6645	-2.18971	1.01988	0.448331	-10.5972	-1.80787	-0.453288	-11.2885
55	16.7574	151.067	-27.8338	-3.36671	0.139049	-0.614643	-9.35588	-1.24489	-0.402037	-11.0536
56	19.221	169.821	-26.6382	-2.90198	0.699001	0.177318	-8.0603	-0.749853	-0.24902	-11.4241
57	16.5041	195.679	-24.6046	-2.53155	0.857065	0.0914563	-6.98583	-0.521562	-0.392525	-11.3085
58	14.9708	214.445	-19.9005	-1.17691	2.0533	1.52779	-5.93114	-0.285004	-0.16205	-9.84477
59	11.6486	231.149	-17.0448	-1.91404	1.19185	0.27191	-5.03852	-0.0502207	-0.204028	-8.12475
60	8.27663	239.868	-15.1097	-1.78707	1.1036	0.0398754	-4.33223	0.086952	-0.315163	-7.66544
61	10.7942	240.574	-12.065	-0.56141	2.17332	1.28705	-3.62748	0.264863	-0.23661	-6.9041
62	20.0908	237.085	-9.74283	-1.68876	1.05095	-0.148034	-3.38253	0.312212	-0.37302	-4.0132
63	29.9521	228.368	-5.85287	-1.25494	1.47727	0.386103	-3.06671	0.538822	-0.291804	-0.936471
64	36.0555	221.409	-4.48235	-1.51505	1.26191	-0.0396176	-2.74455	0.818405	-0.102312	0.514922
65	42.2537	215.013	-3.71766	-1.66069	1.03206	0.0315373	-2.89424	0.84208	-0.259004	1.64049
66	45.8975	211.895	-1.83554	-1.2378	1.46803	0.555744	-2.88963	1.07507	-0.231774	2.86622
67	45.6729	208.29	-0.961373	-1.60773	0.966852	-0.329676	-2.8752	1.28418	-0.204817	3.73183
68	42.669	208.449	0.285497	-1.13814	1.32373	0.102379	-2.484	1.68286	-0.252177	3.70761
69	38.1631	210.823	0.87212	-1.30081	0.980696	-0.3726	-1.66439	2.18006	-0.262512	3.07183
70	32.5095	218.013	1.57928	-1.24935	0.995948	-0.314202	-0.607914	2.57905	-0.296111	2.09837
71	24.2512	225.351	4.09277	0.809197	2.57763	1.29229	0.70473	3.02127	-0.331938	0.745704
72	14.5314	235.679	4.04009	0.0676149	1.84786	0.0750658	2.71149	3.65359	-0.301845	-0.940394
73	5.98307	232.78	6.41141	1.10965	2.39466	1.03447	5.1744	4.21373	-0.240811	-2.48574
74	-1.48542	235.819	7.89868	0.0508701	1.38565	-0.525563	7.80695	4.77523	-0.175462	-3.10997
75	-6.35276	230.654	11.8256	1.15736	2.45176	1.00804	10.4055	5.27362	-0.0712681	-3.33621
76	-11.7211	229.172	13.7996	0.999173	2.33904	0.471089	12.7026	5.6404	-0.00277092	-3.86162
77	-14.2876	225.049	14.9266	-0.135056	1.43567	-0.683429	14.8803	6.0676	0.028832	-4.08
78	-12.1785	217.302	16.4751	-0.464767	1.59477	0.0198089	16.4661	6.48153	0.117988	-3.8965
79	-10.785	212.367	17.1877	-0.192122	1.98673	0.40859	17.1969	6.60367	0.0830908	-4.15959
80	-9.1463	210.086	15.6279	-1.07438	1.50862	-0.464881	17.2953	6.82337	0.158304	-4.66193
81	-17.1172	210.599	12.4538	-1.35718	1.2094	-0.568514	14.2983	6.56846	0.166041	-4.57283
82	-31.7527	231.905	7.08989	-1.02527	1.44402	-0.00255689	6.12314	4.11816	0.0376062	-2.31756
83	-27.3353	275.161	-2.00198	-0.900331	1.75119	0.137404	-5.88083	1.55566	-0.466291	1.5151
84	8.26143	310.255	-12.0274	-2.13639	0.784536	-0.830697	-16.0622	-0.63231	-0.766303	5.57106
85	26.7423	224.897	8.72979	-1.53998	1.55069	0.00234156	2.19703	1.58779	-2.1992	7.99818
86	18.4688	155.53	34.4494	-0.314547	2.48205	1.11339	25.8963	7.67079	-2.62926	7.92892
87	33.1388	120.412	36.7266	0.361567	2.74394	1.39571	30.205	6.41319	-0.91336	5.75283
88	51.3296	187.876	11.3925	-1.11331	0.923174	-1.06467	10.276	-1.63697	-1.01239	2.90955
89	35.8757	181.235	12.1621	0.126994	1.26264	-1.01807	11.7152	-3.28017	-0.206255	-0.612448
90	-13.3959	155.457	21.6303	3.04949	2.88394	1.20898	18.2206	-6.01573	0.0200108	-3.9259
91	-68.3553	153.036	29.2471	4.56479	3.04294	0.723676	22.7674	-7.77048	-0.279927	-5.61338
92	-84.2165	164.518	30.9182	4.19851	2.31357	-0.0792689	24.2523	-8.61272	-0.435616	-5.79163
93	-71.6952	162.126	27.4511	4.01971	2.18054	-0.241686	22.0254	-11.0232	-0.598996	-5.69969
94	-59.2065	157.338	23.461	4.50607	2.99426	0.580208	20.3755	-12.6204	-0.674543	-6.91003
95	-43.2439	137.56	18.994	4.23771	3.24041	0.98427	20.5695	-12.3162	-0.516471	-9.36696
96	-21.9226	109.349	14.9758	3.13355	2.90993	0.140053	21.1932	-10.9467	-0.265081	-10.9697
97	6.70159	71.624	9.18605	1.39824	2.62445	0.213396	20.1767	-9.61122	0.0899003	-11.8114
98	28.7739	34.8938	4.52663	0.571662	2.91883	0.864622	19.1542	-7.93085	0.511372	-12.729
99	35.5207	11.6477	0.0150402	-1.7109	1.48747	-0.806285	19.2258	-5.78697	0.79498	-14.0207
100	33.6593	-1.30442	-0.853986	-1.75175	2.26938	1.18673	19.9279	-3.43976	1.15789	-15.2199
101	21.3593	2.05421	-1.3412	-3.06341	1.25136	0.25347	21.1929	-1.19319	1.49617	-15.8996
102	6.01325	10.5444	-1.70166	-4.57773	0.00456325	-0.585214	22.7355	0.88837	1.7434	-16.6364
103	-4.75168	21.582	-1.74699	-5.83378	-0.868633	-0.926894	24.2648	2.68786	1.96138	-17.3052
104	-10.0991	30.7805	-1.61201	-6.83231	-1.32001	-0.536033	25.4127	4.0411	2.11586	-17.5504
105	-10.6352	31.902	-1.70071	-7.69796	-1.53527	-0.0100677	25.9583	5.09249	2.34227	-17.2706
106	-8.75448	26.5309	-3.47795	-9.57036	-2.7782	-1.52725	25.8531	5.6801	2.48833	-16.7514
107	-6.46106	15.4472	-4.37618	-8.60954	-1.30051	0.797382	25.147	5.85192	2.64628	-17.3231
108	-1.05363	8.09024	-7.67148	-9.63841	-1.57946	0.532373	24.4593	5.83913	3.01622	-18.3273
109	5.93391	5.608	-10.4814	-10.5074	-1.8278	-0.124325	23.6668	5.40984	3.32823	-18.9347
110	6.42432	0.311264	-11.1587	-9.83505	-1.13181	0.139485	23.3928	4.9313	3.7739	-19.5912
111	3.54103	0.591361	-11.9422	-8.96021	-0.429671	0.474771	23.3549	4.24571	4.32023	-20.9465
112	-0.0619805	9.4778	-11.8044	-8.38669	-0.257608	0.0223113	23.7404	3.43934	4.77186	-21.8912
113	-0.214832	17.481	-10.1277	-7.89808	-0.120034	-0.176706	24.0406	2.44961	5.33304	-21.4458
114	-4.84679	20.6859	-8.59932	-6.98684	0.0579856	-0.478907	23.7769	0.989149	5.65112	-21.1526
115	-12.1299	21.34	-7.01268	-5.06659	1.12168	0.604252	23.2754	-0.628966	5.9909	-21.5323
116	-13.1261	24.4966	-6.08459	-4.99221	0.643535	-0.264279	22.1403	-2.47086	6.26508	-20.2923
117	-12.936	23.4343	-3.30327	-4.20415	0.706317	-0.517192	20.865	-4.43956	6.42002	-17.9376
118	-12.7108	18.8527	-1.65765	-3.70597	0.52942	-0.893152	19.3986	-6.27538	6.73506	-16.0374
119	-14.5304	11.1796	-0.503653	-2.25139	1.30433	0.106693	17.4876	-8.22581	6.89628	-14.8561
120	-16.4864	7.452	-0.196871	-2.09825	1.11967	-0.424821	15.6553	-9.93151	7.05903	-13.2567
121	-15.2748	0.787163	1.28277	-2.13569	0.921152	-0.556706	13.9995	-11.3933	7.22768	-10.5435
122	-17.1685	-7.96249	3.03681	-0.968092	1.51125	0.101439	12.4874	-12.4904	7.59757	-8.74696
123	-19.2642	-8.94092	2.35238	-0.98806	1.20245	-0.729516	11.0295	-13.4294	7.91969	-8.0243
124	-15.3919	-8.20065	3.03669	-0.568419	1.43378	-0.566343	9.67155	-14.0963	8.32054	-6.4296
125	-14.0365	-9.29287	5.45306	1.28829	2.59051	0.546885	8.33712	-14.6348	8.65048	-4.6226
126	-12.1926	-5.28327	4.50643	0.881601	2.2295	-0.278323	6.95428	-15.0136	8.85308	-3.70901
127	-10.9183	-3.95093	5.01332	2.36295	3.10176	0.571998	5.90032	-14.887	9.28353	-3.53455
128	-8.47229	-0.881233	3.96077	2.06262	2.8329	-0.215794	4.58411	-14.8857	9.41803	-2.88255
129	-5.63661	0.752341	3.12205	1.62768	2.53135	-0.760135	3.46005	-14.5864	9.66641	-2.08146
130	-4.92983	-3.65173	3.27194	3.00566	3.21346	0.362995	2.16037	-14.3306	9.72553	-1.91476
131	-2.48641	-4.01575	2.76351	3.19228	3.0594	0.236418	1.10692	-13.8504	9.95801	-1.44078
132	1.71353	-4.55983	3.45937	3.84057	3.28295	0.350229	0.145594	-13.4617	10.1065	-0.383301
133	4.25459	0.12235	3.35633	3.75604	3.00055	-0.0785164	-0.563018	-12.9501	10.2324	0.306565
134	7.10431	2.56659	2.50823	3.22138	2.45311	-0.538659	-1.29843	-12.6294	10.2891	0.779799
135	7.74467	1.83177	3.46658	4.4362	2.99153	0.252161	-1.83871	-12.2314	10.3492	1.04016
136	9.66784	0.116783	3.61616	4.34084	2.50692	0.00239884	-2.51842	-12.05	10.3903	1.82474
137	8.83336	3.11994	5.14621	5.29299	3.1143	0.356751	-3.08765	-11.8813	10.4585	2.65123
138	10.8944	9.49333	4.3872	4.44008	2.5982	-0.0444391	-3.7217	-11.7777	10.4918	3.20116
139	12.5859	11.4367	4.85117	5.2919	2.94956	0.33959	-4.31833	-11.6836	10.6283	3.36658
140	14.4812	12.5132	3.36089	5.04738	2.70351	0.125603	-5.2569	-11.9534	10.6459	3.19233
141	17.0343	11.2783	2.86275	5.24299	2.78141	0.0576179	-5.84776	-11.9155	10.8859	3.10093
142	20.6141	9.59987	2.3634	5.58581	3.37953	0.318939	-6.47042	-11.9061	11.1412	2.87738
143	25.9985	3.37392	1.15484	5.40436	3.13981	-0.0632798	-7.45883	-12.1962	11.4118	2.86483
144	28.9267	-6.89511	1.37021	6.49486	3.68924	0.336712	-8.53195	-12.6112	11.6647	2.95843
145	27.4565	-10.7987	0.945214	6.49924	3.76259	-0.0655467	-9.34153	-12.9545	11.9577	3.01984
146	20.345	-9.97848	1.72534	6.7372	4.11008	-0.246157	-9.92474	-13.2871	12.2922	3.47918
147	4.357	10.0202	1.87118	5.55214	4.55325	-0.385114	-10.1202	-13.6367	12.6515	4.02041
148	-2.9851	39.0843	-1.38116	0.984378	3.4908	-0.709626	-10.2276	-13.9791	13.0009	5.05027
149	-12.5811	99.5043	-4.76882	-4.31227	2.66029	-0.279715	-10.4262	-14.3941	13.3476	6.76368
150	-15.0062	116.203	-2.75275	-2.93906	2.69439	1.43956	-10.7205	-14.684	13.7362	7.71789
151	-40.0309	-12.8548	25.9185	23.6238	1.14528	3.00638	-10.6201	-14.731	14.1033	7.72824
152	-51.5931	39.6129	26.4176	26.4198	5.98341	2.21189	-11.2134	-14.9785	14.1753	5.68016
153	-38.7764	-0.51965	19.2429	25.6285	-0.233755	3.79946	-12.1154	-14.9251	13.9987	1.15295
154	-19.1996	3.46783	4.19673	17.5808	-5.18933	3.72576	-12.3752	-14.3422	13.7959	-4.05948
155	-15.6283	2.95395	-3.91303	15.4468	-7.84353	4.50273	-12.4165	-13.9124	13.4056	-9.40877
156	-4.22012	-13.9215	-11.6496	13.8571	-10.5231	5.72213	-12.6987	-13.5167	12.72	-14.2472
157	-0.504168	7.38148	-16.4158	12.2694	-11.8879	5.81679	-13.0581	-13.0325	11.8668	-16.5103
158	1.98529	21.2477	-14.4903	14.3288	-11.8577	6.10222	-13.0713	-12.3338	10.6143	-16.2945
159	2.91005	33.4961	-9.92381	16.2108	-11.8105	6.07722	-12.1611	-11.1955	9.17481	-14.352
160	4.91625	37.3869	-4.96033	17.4319	-11.7568	6.55949	-11.1093	-9.97999	7.75188	-11.6447
161	4.95744	31.6541	-0.981583	18.1694	-11.5023	6.90966	-10.8386	-9.30604	6.19048	-8.83885
162	4.24182	21.6024	2.52701	18.0394	-11.3395	7.09509	-10.2954	-8.31761	4.68972	-6.07296
163	4.00048	4.64432	5.71373	18.3708	-10.6243	7.66167	-10.4294	-7.70286	3.17934	-3.42129
164	6.89072	-6.3189	5.67373	17.4954	-10.2015	7.55845	-11.6157	-7.62065	1.67598	-1.31676
165	10.5528	-16.2359	3.42308	16.9717	-9.41889	7.91394	-13.8508	-8.43244	0.0936531	-0.371471
166	7.91732	-15.2457	3.48507	16.4589	-8.32749	8.35924	-13.0386	-7.4524	-0.505953	-0.244639
167	2.12958	-2.53656	4.38502	15.2521	-7.78867	8.30918	-10.145	-5.03458	-0.366877	-0.672129
168	-0.792859	10.108	2.38735	14.2346	-7.31228	8.50493	-9.47392	-3.97723	-0.310714	-1.86001
169	-7.107	20.4863	2.07918	14.6483	-6.2906	8.6603	-9.10195	-3.28456	-0.302228	-2.90898
170	-11.5668	22.7941	1.29863	14.4596	-5.86669	8.8841	-8.87906	-2.62035	-0.350888	-3.71502
171	-15.8662	14.5135	-0.955914	14.0718	-5.45509	8.72056	-9.71178	-2.86168	-0.426701	-4.69558
172	-16.703	-3.39142	-2.69228	13.2767	-5.52111	9.08619	-9.74857	-2.34493	-0.248919	-5.35485
173	-15.3624	-22.0159	-3.85099	13.0213	-5.34613	9.29117	-9.77052	-2.06124	-0.265833	-5.8568
174	-11.809	-33.6354	-5.33409	12.3636	-5.49498	9.18734	-9.26155	-1.54638	-0.212643	-6.48607
175	-7.16457	-39.2282	-7.54839	11.5126	-5.77852	9.31795	-8.89976	-1.2633	-0.39924	-7.14562
176	-3.42916	-31.3924	-8.85647	11.3517	-5.57611	9.98819	-8.01249	-0.657278	-0.434325	-8.26582
177	0.118534	-11.5177	-10.5426	10.4669	-6.23613	9.72056	-6.90171	-0.0576392	-0.389709	-9.64592
178	2.28822	7.44113	-10.3614	10.5311	-6.38282	9.97604	-6.00446	0.183645	-0.409033	-10.2357
179	1.40388	22.9142	-9.33239	10.7424	-6.60706	10.3022	-5.28075	0.300091	-0.466994	-10.2933
180	-3.34384	34.7466	-7.73643	11.094	-6.876	10.8133	-4.37859	0.602761	-0.356777	-10.4065
181	-8.35226	44.7299	-6.36735	10.9958	-7.36755	10.731	-3.44725	0.876617	-0.295961	-10.4874
182	-6.57075	48.5058	-5.702	10.3164	-8.23512	10.8325	-3.10566	0.864811	-0.344618	-9.94091
183	-3.69792	46.706	-4.20181	10.1382	-8.52237	11.4802	-2.84987	0.881671	-0.344625	-8.88601
184	-2.08832	40.0537	-3.33077	9.50579	-9.37226	11.779	-2.56827	1.02317	-0.262071	-7.88964
185	3.98611	37.2711	-2.83369	8.37346	-10.2964	11.817	-2.49064	1.00246	-0.289389	-6.50075
186	11.5668	30.8957	-0.923579	8.11524	-10.739	12.1002	-2.39973	0.967445	-0.302419	-4.66729
187	20.5909	21.358	1.02184	7.63744	-11.1712	12.6134	-2.53063	0.920099	-0.324978	-2.35992
188	22.8036	14.7665	3.43134	7.35864	-11.6556	12.6752	-2.3807	1.08886	-0.275824	-0.308735
189	22.9062	10.4276	4.28227	6.42805	-12.5193	12.6743	-2.2738	1.11442	-0.383718	0.9021
190	23.4984	8.72764	5.71932	6.0935	-12.9365	13.1718	-1.97097	1.3325	-0.388096	1.84571
191	21.0185	8.75701	7.21892	5.83498	-13.2544	13.5123	-1.46652	1.6312	-0.304042	2.48808
192	19.2532	12.7531	7.21133	5.29251	-13.715	13.6743	-1.25696	1.64188	-0.275535	2.38328
193	17.028	15.8039	6.4884	5.03439	-13.9361	14.2802	-0.881902	1.57043	-0.336794	1.37349
194	15.4507	17.9636	4.87201	3.40586	-15.0602	14.2264	-0.0695508	1.79008	-0.172953	0.417352
195	13.3734	22.3369	5.07291	2.98742	-15.1404	14.8312	0.94454	1.96831	-0.147763	-0.362389
196	10.5585	23.5882	4.96329	2.31675	-15.5736	15.0406	1.87461	2.01908	-0.242242	-1.15156
197	7.94176	20.1729	4.82518	1.26237	-16.276	15.4075	3.22684	2.53797	0.0198583	-1.96238
198	4.58343	15.2804	4.08251	0.401184	-16.6821	16.0496	4.31331	2.61997	-0.136867	-3.20912
199	2.16105	9.41679	3.52664	-0.733552	-17.3464	16.1793	5.60926	3.13943	0.0898979	-4.21238
200	2.92879	4.5428	3.09578	-1.77113	-17.5409	16.5714	6.48305	3.25517	-0.0559926	-4.73388
201	5.8054	0.452705	2.85069	-2.66317	-17.4198	16.6946	7.38719	3.58442	-0.001485	-5.07885
202	9.11122	-7.23749	2.24539	-3.87588	-17.8414	16.7516	8.09597	3.87878	-0.0135628	-5.16838
203	10.8122	-11.2322	2.17108	-4.95665	-17.9666	17.0423	8.92922	4.28271	-0.105329	-5.10002
204	9.31035	-12.7426	3.45511	-5.5389	-18.021	17.0568	9.67659	4.89201	0.0584834	-4.39333
205	-5.32583	0.105363	3.36827	-6.02439	-18.1772	16.6768	7.50556	4.66496	0.087982	-2.75882
206	-22.2719	29.2727	-0.732917	-7.09653	-18.6749	16.1307	1.56699	3.4609	-0.505745	-0.518311
207	-30.5088	73.3234	-6.87242	-7.95736	-19.008	16.2993	-5.43619	2.60706	-0.633771	1.48906
208	-23.6626	114.171	-12.4226	-8.57765	-18.705	16.9498	-11.1259	1.61646	-0.847986	3.35564
209	-25.005	90.2794	-2.55557	2.54816	-11.1577	34.3896	-14.1067	0.772487	-0.785904	5.06766
210	-18.7545	129.298	-6.64597	-1.56455	-13.6918	27.6466	-13.7395	0.140886	-1.10735	5.4045
211	-15.7944	154.168	-9.83935	-6.04889	-15.765	23.0826	-9.89039	0.321297	-1.12876	3.17513
212	-15.2029	168.512	-11.0974	-10.726	-17.5602	18.0277	-2.99241	1.48181	-0.623728	-0.240785
213	-30.0604	175.734	-9.6947	-13.1769	-18.3636	15.6501	3.36557	2.246	-0.167115	-3.79722
214	-55.4433	187.439	-9.57918	-14.0143	-18.4118	14.1756	6.24188	2.48951	0.149495	-7.11254
215	-74.5444	213.829	-11.5873	-13.9459	-17.5757	13.0102	5.35934	1.98343	-0.205223	-8.98949
216	-77.6992	244.092	-15.138	-13.8625	-16.2593	12.6114	3.19985	1.61927	-0.564073	-9.95982
217	-74.4752	271.176	-16.6359	-12.7747	-14.3619	11.9469	1.03131	1.64174	-0.272104	-9.55099
218	-63.6988	286.701	-17.1574	-11.9516	-12.7221	10.8159	-0.822504	1.41058	-0.277158	-8.09059
219	-50.59	287.062	-17.5118	-11.2621	-11.0121	9.55397	-1.61624	1.4061	-0.169868	-7.26801
220	-32.6651	268.889	-16.8371	-9.57203	-8.65305	8.84001	-2.38024	0.971759	-0.227209	-6.39673
221	-10.894	237.933	-17.6035	-9.27177	-7.73849	7.39637	-3.1125	0.42952	-0.316	-5.64161
222	7.35492	205.076	-17.9936	-8.2741	-6.03903	6.4199	-3.4145	0.314286	-0.11096	-5.72179
223	20.5528	175.478	-19.3946	-7.51146	-4.84367	5.27058	-4.477	-0.548985	-0.596758	-5.90696
224	26.4107	155.492	-21.1795	-7.55365	-4.39351	4.63105	-4.73752	-0.317538	-0.231532	-6.65379
225	27.5892	151.368	-22.4517	-7.39255	-3.85529	4.172	-5.15651	-0.342631	-0.188394	-7.39924
226	27.9258	157.193	-22.9006	-7.39901	-3.77369	3.35565	-5.59461	-0.481769	-0.309472	-7.44687
227	19.9601	165.867	-21.4343	-5.33142	-2.28532	3.50051	-5.59762	-0.337193	-0.234346	-8.1751
228	9.59605	173.599	-20.0931	-2.85467	-0.678886	3.47088	-5.45509	-0.378513	-0.333488	-9.5458
229	3.68446	178.363	-20.1571	-1.78308	0.160566	3.36133	-5.39045	-0.673609	-0.616023	-10.7295
230	2.6398	175.351	-21.1981	-2.08159	0.240667	3.37688	-4.82651	-0.296242	-0.254925	-11.8804
231	1.29023	168.379	-24.1027	-2.71833	0.187119	3.15664	-4.91132	-0.516658	-0.468643	-13.6434
232	3.7653	159.122	-26.4919	-3.71839	-0.11386	2.81363	-5.04058	-0.53123	-0.420096	-14.5259
233	9.49369	152.512	-27.1754	-4.32597	0.230897	2.74437	-5.21414	-0.525186	-0.363017	-14.2221
234	17.1661	150.472	-27.3869	-5.00343	0.180383	2.43677	-5.63608	-0.645424	-0.389687	-13.1089
235	21.6299	151.596	-26.7837	-4.99826	0.547869	2.08873	-5.71487	-0.473367	-0.226488	-12.3254
236	22.5334	149.614	-27.9891	-5.75178	0.0261132	1.99533	-6.14605	-0.805606	-0.452853	-12.2767
237	20.0121	158.413	-27.5106	-5.54373	0.135474	1.69619	-5.65778	-0.530834	-0.294965	-12.4246
238	18.1812	168.758	-26.5868	-5.266	0.180927	1.33507	-5.14706	-0.408929	-0.280873	-12.2284
239	16.1345	181.037	-26.1149	-5.33652	-0.151456	1.03711	-4.53733	-0.117024	-0.0843665	-12.2953
240	9.50057	194.049	-24.9837	-4.34479	0.293013	1.00976	-4.24003	-0.405422	-0.526437	-12.7323
241	5.63189	208.454	-21.9246	-3.87406	0.418141	0.619999	-2.89363	0.382921	-0.0172386	-12.1157
242	2.55277	219.463	-19.4858	-3.39722	0.251121	0.579908	-2.70348	-0.00678059	-0.552719	-11.0486
243	0.0456926	233.988	-17.6225	-3.72357	-0.347377	-0.0322097	-1.69187	0.739309	-0.00470751	-10.4992
244	-3.06899	243.746	-14.939	-3.04876	0.108065	0.0822439	-1.56313	0.399166	-0.462073	-9.41405
245	-7.41986	251.681	-11.417	-2.56291	0.311038	0.0967157	-1.01698	0.600983	-0.365872	-7.68983
246	-11.0166	258.872	-8.23314	-2.09011	0.717321	0.142285	-0.347451	0.981337	-0.128433	-6.17658
247	-10.6033	258.107	-6.129	-2.44594	-0.00350447	-0.15212	-0.278812	0.849208	-0.303912	-4.20281
248	-13.8592	263.976	-5.60158	-2.34904	0.346839	-0.230123	-0.334302	0.671609	-0.531192	-3.7676
249	-17.2109	264.797	-5.68615	-2.63498	-0.155337	-0.522145	-0.195181	0.783827	-0.449419	-3.62237
250	-15.1086	263.484	-3.42813	-1.82558	0.548259	-0.226737	-0.221018	0.838287	-0.403444	-2.25871
251	-12.6758	259.994	-3.14008	-1.99253	0.481115	-0.335593	-0.226156	0.964937	-0.283264	-1.74739
252	-6.56396	259.532	-1.73589	-1.64518	1.0808	-0.411109	-0.281253	1.15908	-0.0755935	-0.63307
253	-0.993242	252.037	-1.49208	-1.92884	1.03116	-0.190041	-0.710938	0.841963	-0.3164	0.405121
254	-3.77016	247.855	-1.19767	-0.980625	1.74136	-0.21319	-0.926057	0.770939	-0.351353	0.00358805
255	-1.81906	240.092	-1.03777	-1.17053	1.31789	-0.45327	-0.925251	0.901814	-0.226332	0.340315
256	-0.491248	236.802	-1.14083	-1.17218	1.27663	-0.434215	-1.00505	0.883698	-0.244331	0.385023
257	-2.63178	235.258	-2.1191	-1.27294	0.925405	-0.675677	-1.19472	0.668097	-0.444059	-0.159646
258	-3.04639	230.984	0.233803	-0.526122	1.3354	-0.638382	-1.19148	0.649819	-0.450167	1.16866
259	0.269808	225.695	2.15536	-0.672726	1.27236	-0.578652	-1.17674	0.742552	-0.350012	3.00615
260	1.58828	221.464	4.39478	0.233755	2.16803	-0.391926	-1.1749	0.737881	-0.355077	4.16028
261	3.91674	214.847	4.1477	-0.0224845	1.64823	-0.305253	-0.891296	1.04916	-0.104824	4.04256
262	1.26323	208.849	3.23496	0.521963	1.57976	-0.44057	-1.16564	0.752488	-0.370873	2.97333
263	2.07273	205.543	3.02341	0.71928	1.53358	-0.462735	-1.10474	0.805269	-0.357573	2.58864
264	6.09093	203.447	3.47803	1.23122	1.71119	-0.223971	-1.04598	0.886701	-0.28458	2.61143
265	5.90024	199.57	2.22237	1.60002	1.23901	-0.426442	-1.11359	0.735861	-0.456878	1.34497
266	4.54994	200.294	2.46931	2.22923	1.4944	-0.197276	-0.693767	1.05013	-0.255936	0.631901
267	7.91184	194.802	4.79014	2.90772	1.36857	-0.374298	-0.59	1.01894	-0.325534	1.9057
268	12.5091	191.106	5.39821	2.6743	0.591359	-0.858237	-0.215056	1.34557	-0.098394	2.37649
269	11.2392	191.591	5.02549	3.96567	1.69339	-0.0315448	-0.377358	1.00261	-0.410121	1.05404
270	8.8731	192.828	4.74269	4.15854	1.42362	-0.521053	0.178544	1.41418	-0.128336	-0.00250755
271	8.43393	192.742	5.21613	4.51899	1.81681	-0.592951	0.0780703	1.26088	-0.276071	-0.0142546
272	8.59461	190.956	5.83128	5.09021	2.67167	-0.399144	-0.306595	0.913639	-0.564241	0.23223
273	0.177943	208.827	7.72446	5.63782	4.76378	-0.997783	-0.0371097	1.24058	-0.302568	0.705496
274	4.23276	227.292	6.57626	4.17221	5.54479	-1.07147	-0.814309	0.701062	-0.69591	1.81364
275	7.4046	250.131	6.25407	2.26435	5.8076	-1.11388	-0.691565	1.11845	-0.368967	3.29395
276	9.48022	269.506	3.33698	-0.523637	4.80915	-0.746449	-0.742727	1.46743	-0.0372247	3.53986
277	13.1277	286.785	-1.0896	-4.56099	1.83175	-1.68347	-1.48493	1.02692	-0.36605	4.1398
278	18.6711	298.209	-2.74193	-5.93341	0.707104	-0.822525	-1.60333	1.11612	-0.309412	4.34712
279	18.9498	306.148	-4.30116	-6.32267	-0.412623	-0.717011	-1.88185	0.885869	-0.586793	3.65267
280	19.2727	295.612	-3.89625	-5.73081	-2.27823	-1.12746	-1.56777	1.13325	-0.513149	3.09468
281	4.7055	302.121	-0.173667	-1.97767	-0.28576	-0.269096	-0.983768	1.4572	-0.300242	1.79303
282	-6.91327	308.245	2.24125	0.775219	0.701176	-0.526546	-0.611554	1.34208	-0.474908	0.516433
283	-11.9708	318.13	5.26674	3.23148	2.09626	-0.340222	-0.178889	1.38408	-0.515575	0.278086
284	-20.8852	332.789	5.40778	4.01708	2.83861	-0.0907975	0.0694138	1.36635	-0.563628	-0.779846
285	-28.367	348.515	3.38709	2.24081	2.03508	-0.304215	0.484535	1.6293	-0.301288	-1.5262
286	-29.1978	355.458	1.52472	0.0954923	0.986014	-0.647963	0.397095	1.46455	-0.381326	-1.13394
287	-27.9465	352.454	0.412103	-0.772029	0.763638	-0.609228	0.409403	1.57891	-0.274929	-1.02473
288	-19.2218	339.995	1.40651	-0.931882	1.06352	-0.347361	0.355335	1.70096	-0.190738	0.505456
289	-13.7995	317.529	2.05399	-0.437722	1.70114	0.18843	-0.610347	1.05674	-0.628337	1.83602
290	-15.5081	293.419	1.88763	-0.608573	1.43875	-0.273697	-0.668359	1.28458	-0.393066	2.03878
291	-8.77654	263.394	1.60771	-0.998234	0.66469	-0.455052	-1.08751	1.02549	-0.649964	2.81225
292	-1.65832	244.811	3.48027	-0.906823	0.483723	-1.09059	-0.605691	1.74212	-0.148792	4.15605
293	13.6731	228.081	1.58024	-2.10741	0.0349752	-0.683594	-1.84236	1.03512	-0.540239	5.20877
294	20.6736	222.991	-0.0319572	-2.7274	-0.0657266	-1.07199	-2.3928	0.798074	-0.499868	5.12114
295	27.1959	215.713	-3.64339	-3.62287	-0.400801	-0.723848	-3.48371	0.0557692	-0.727825	4.15939
296	24.9149	220.803	-4.54561	-2.6346	1.02124	0.163052	-4.13065	-0.248145	-0.505446	3.2515
297	19.959	222.307	-8.47296	-3.85464	-0.184012	-0.551856	-5.218	-0.960651	-0.521351	1.95807
298	5.88928	233.572	-8.79559	-1.77832	1.77173	0.254792	-6.06802	-1.53602	-0.537467	0.29722
299	-0.896442	226.305	-13.2301	-3.98138	-0.854915	-1.37802	-6.59748	-1.73902	-0.437833	-1.29295
300	-11.7465	226.653	-11.3546	-1.19883	1.44251	0.113967	-6.97014	-2.02916	-0.644449	-2.22925
301	-13.251	217.53	-11.59	-1.80035	0.505082	-0.370993	-7.10882	-1.76463	-0.425768	-1.99753
302	-14.9012	211.051	-12.114	-1.92305	-0.022578	-1.03335	-7.43906	-1.73441	-0.499142	-2.22394
303	-12.2394	203.73	-11.9677	-0.998253	0.811485	-0.2992	-7.43853	-1.35556	-0.356537	-2.84246
304	-8.96416	190.377	-13.8877	-1.75826	0.178901	-0.652358	-7.65073	-1.22809	-0.418975	-3.41155
305	-3.00248	182.225	-14.8315	-2.17044	-0.014056	-0.824196	-7.26688	-0.4966	-0.0747549	-3.77633
306	6.56282	179.168	-16.0535	-1.89158	0.680425	-0.230772	-7.23565	-0.244225	-0.140158	-4.60771
307	14.7806	178.103	-18.6038	-3.5181	-0.865088	-1.36402	-6.41603	0.415761	-0.0057697	-5.83952
308	20.4947	187.225	-17.43	-1.79893	1.09254	0.111103	-6.16281	0.288107	-0.4768	-6.44203
309	22.5045	195.989	-18.1321	-2.48082	0.284807	-0.504836	-5.67976	0.274469	-0.765969	-6.92223
310	20.136	210.397	-16.4801	-1.77893	0.73033	-0.255619	-4.10619	1.20063	-0.289341	-7.82162
311	14.2437	223.199	-15.6996	-1.14154	0.974716	-0.231786	-3.5227	1.02032	-0.55897	-8.73879
312	9.91374	232.114	-14.2334	-1.06908	1.02809	-0.124966	-2.8051	1.18241	-0.406104	-8.66532
313	2.27515	233.088	-13.4456	-1.80347	-0.11583	-1.17191	-2.01069	1.48941	-0.030741	-8.49815
314	-3.99969	232.674	-13.1482	-1.53198	0.115538	-0.962404	-2.01873	0.948505	-0.327495	-8.7669
315	-6.06792	227.779	-13.3938	-2.03023	-0.406337	-1.34197	-1.97759	0.636788	-0.389215	-8.75123
316	-0.65066	222.798	-11.5154	-2.03188	-0.297579	-1.24945	-1.88544	0.728433	-0.116227	-7.13018
317	4.19249	216.849	-9.59484	-1.49851	0.149594	-0.939805	-2.18591	0.576331	-0.0622285	-5.49163
318	10.8047	212.118	-8.5551	-1.03769	0.813269	-0.321356	-2.7142	0.217361	-0.240272	-4.28756
319	18.3343	204.896	-8.13759	-2.10154	-0.433067	-1.39512	-2.94005	0.0838777	-0.363061	-2.64361
320	28.5941	203.116	-4.7718	-1.71083	0.163467	-0.89836	-2.69499	0.554937	-0.0491823	-0.129955
321	34.4319	201.712	-2.21711	-1.34648	0.646022	-0.525733	-2.73674	0.534203	-0.297744	1.8714
322	32.4109	200.645	-0.587039	-1.39725	0.552032	-0.600342	-1.81251	1.20926	0.0174089	2.48213
323	28.6013	200.178	0.0379501	-1.96981	0.102875	-0.904318	-1.01883	1.41141	-0.143072	2.73105
324	25.4519	199.953	1.80053	-1.76282	0.0959143	-1.02103	-0.11	1.81338	-0.202336	3.06445
325	23.6291	208.003	4.25251	-0.351667	1.5282	0.12002	1.03296	2.45209	-0.0274652	2.66037
326	18.8369	215.121	3.82297	-0.170643	1.11888	-0.426878	1.86978	2.57531	-0.402323	0.94008
327	13.2946	220.571	2.57892	-0.464372	0.671762	-0.816046	3.35997	3.31101	-0.200649	-1.62133
328	9.13997	225.458	0.943739	-0.975069	0.0569667	-1.31937	4.57033	3.70412	-0.33903	-4.07337
329	10.4656	231.74	0.28668	-0.593245	0.507307	-0.967026	5.67201	4.00055	-0.385065	-6.15604
330	11.8528	235.749	0.668056	0.080854	1.24213	-0.342524	7.2077	4.48265	-0.282072	-7.90772
331	13.6898	235.813	2.04635	0.329951	1.51418	-0.266271	8.97726	5.07067	0.17714	-8.63771
332	12.609	229.655	2.73266	0.0273229	1.29906	-0.362757	10.3381	5.01851	-0.192896	-9.15792
333	11.9653	220.319	3.61876	-0.423303	0.819996	-0.806646	11.3177	4.52769	-0.842358	-9.13172
334	15.9234	219.52	8.17508	0.863121	2.01815	-0.00902912	12.8132	4.96358	-0.532761	-7.92321
335	10.3912	221.628	10.5055	0.403332	1.55447	-0.346467	13.3975	5.61806	-0.0173326	-6.38362
336	-4.19584	234.535	9.15116	-0.053503	0.940648	-0.89343	8.53624	3.95552	-0.393747	-3.13987
337	-16.9958	277.163	8.34632	1.18411	2.41024	0.338598	1.05942	3.32818	-0.74668	1.90448
338	6.41355	313.148	-1.5642	-1.23192	0.444188	-1.06428	-8.7469	1.73363	-0.461549	6.03887
339	37.4068	338.809	-10.2969	-2.04131	0.495369	-0.883768	-16.6411	-0.261513	-0.615004	8.43564
340	59.6089	353.872	-16.1921	-1.82284	1.23006	-0.343621	-21.1388	-2.12141	-1.13454	8.79424
341	63.6674	346.726	-19.1115	-2.40061	0.932501	-0.485617	-19.3859	-2.04248	-1.12748	5.7269
342	62.2911	322.186	-18.9304	-2.36906	0.991933	-0.40007	-14.405	-2.30045	-1.92196	1.01067
343	41.0282	293.108	-14.1181	-2.82654	-0.112106	-1.14705	-4.4821	0.462692	-0.592352	-4.74402
344	-3.64476	286.128	-6.67555	-0.406474	1.06672	-0.444438	3.48342	1.74019	0.00439218	-9.9225
345	-66.6598	309.122	1.83062	2.0596	1.79727	-0.171303	8.23175	3.17276	0.186894	-11.8154
346	-99.6008	339.258	3.28726	1.9007	0.487744	-1.29219	7.84632	3.26005	-0.364077	-11.3145
347	-100.867	368.412	3.66431	4.75012	2.88661	0.334659	4.8392	2.36919	-0.671421	-10.4169
348	-90.8391	388.637	1.31594	4.30962	2.5509	-0.0962653	1.97341	1.94761	-0.507147	-8.53269
349	-72.6319	394.052	0.113954	3.8722	2.95547	0.0680529	0.0575145	1.83581	-0.0462054	-6.26511
350	-45.806	374.818	-2.59272	2.13824	2.24799	-0.423841	-1.58762	1.23732	-0.119692	-4.42961
351	-11.147	335.449	-3.66931	2.0136	3.17141	0.205947	-3.20076	0.656793	-0.00959418	-2.43263
352	20.337	288.696	-8.36812	-0.903499	1.58253	-0.66009	-4.81786	-0.257735	-0.371958	-1.35301
353	25.7443	246.565	-12.7525	-2.77546	0.404964	-1.10912	-4.98705	-0.590295	-0.468375	-2.86822
354	30.9484	215.999	-15.7278	-3.99851	-0.00659366	-0.795745	-5.21206	-0.405899	-0.397546	-3.8039
355	25.6265	209.288	-18.1608	-6.16353	-2.18751	-1.91492	-4.91003	-0.369477	-0.591823	-4.72197
356	22.4067	209.472	-18.7562	-6.88173	-2.48038	-1.47529	-4.69057	-0.151824	-0.500291	-4.97871
357	9.77558	212.395	-16.6864	-5.90518	-1.5415	-0.392778	-4.02343	-0.148654	-0.670975	-5.01483
358	-5.07785	211.077	-16.8665	-6.88382	-2.35841	-0.664335	-2.66563	0.714232	0.0421249	-5.76485
359	-9.52404	211.783	-13.7486	-4.9395	-0.459321	0.637614	-2.39722	0.540603	-0.0239283	-5.19289
360	-18.1917	201.253	-15.8387	-6.94433	-2.28594	-0.834697	-2.26085	0.441549	-0.117938	-5.50302
361	-22.5838	186.449	-15.4183	-6.35855	-1.39193	-0.409227	-2.20361	0.243339	-0.137227	-5.76306
362	-32.742	163.198	-17.5696	-6.75768	-1.73911	-0.956454	-1.90405	0.564542	0.033191	-7.4392
363	-13.6188	153.457	-15.518	-5.55693	-0.287462	-0.12614	-2.75226	0.102337	-0.349321	-5.71611
364	-5.61955	145.916	-17.5083	-7.45263	-2.12837	-1.87951	-3.00165	0.136699	-0.279967	-5.30486
365	-3.06371	146.492	-14.225	-4.4888	0.647787	-0.0324914	-2.93148	0.316874	-0.0881778	-4.92459
366	11.5734	149.426	-9.00917	-3.41367	1.39944	0.209105	-2.77202	0.631999	0.280071	-1.30294
367	26.3743	151.651	-3.93069	-4.81072	-0.563934	-1.47504	-3.16441	0.068549	-0.276427	4.69137
368	9.24372	167.46	-5.6732	-3.02537	0.567354	-0.802148	-2.93854	0.0444892	-0.404045	1.13361
369	-4.01239	178.722	-7.83742	-2.55042	0.60602	-0.72031	-3.21417	-0.458529	-0.889276	-1.31728
370	-18.0131	191.125	-9.9196	-1.69661	0.966244	-0.401347	-1.7584	0.813607	0.146016	-5.48258
371	-17.1047	201.009	-12.4282	-1.94015	0.401632	-0.723848	-1.90526	0.534278	-0.238657	-7.3809
372	-20.7177	213.059	-16.703	-0.471869	1.55546	0.223996	-2.53845	0.0183878	-0.693426	-11.7407
373	-17.1861	215.85	-18.2266	-0.305248	1.81811	0.77653	-2.43248	0.161303	-0.534289	-13.2048
374	-12.8181	217.828	-20.3736	-2.27545	-0.163767	-0.424946	-2.11934	0.30472	-0.434897	-13.6414
375	8.21295	223.932	-10.5028	-1.4262	0.330541	-0.198812	-1.44153	0.814754	-0.12464	-6.46178
376	16.8521	232.294	-9.38708	-2.15884	-0.516282	-1.08319	-1.79008	0.598072	-0.43775	-4.44819
377	15.8928	237.573	-4.76532	0.112058	1.22416	-0.45409	-1.67091	0.602857	-0.432449	-2.67683
378	23.4117	240.698	-1.63591	-0.667172	0.714219	-0.823762	-1.31702	0.991512	0.00987845	0.341669
379	17.733	248.082	2.15081	1.29393	2.4828	0.171364	-1.30037	0.616387	-0.517003	1.60277
380	22.3955	255.07	2.21621	0.48038	1.73436	-0.715628	-1.589	0.42145	-0.706219	2.66197
381	22.7302	244.966	2.99884	0.311429	1.60461	-0.926073	-1.14263	1.14133	-0.0347061	3.26507
382	16.05	247.401	1.54076	-1.90837	-0.258683	-1.51019	-0.660113	0.866415	-0.37274	3.34787
383	23.8449	243.833	3.45596	-0.32049	1.09381	-0.454513	-1.4708	0.334536	-0.788636	4.43024
384	13.1896	244.8	2.54873	-0.235735	0.224311	-1.43527	-1.13679	0.562084	-0.847396	3.13242
385	21.8259	238.396	6.51784	3.20776	3.6101	0.659217	-1.67679	0.776206	-0.559568	4.19909
386	22.905	228.492	7.76645	2.44966	2.10111	-1.01212	-1.17189	1.55571	0.238641	5.42824
387	11.8758	213.92	11.0317	5.50687	4.07289	0.0652953	-1.51906	1.3971	0.104059	5.65011
388	15.0081	209.569	11.5921	6.46254	4.6396	0.456401	-2.49612	0.495037	-0.66242	6.0554
389	16.0269	189.653	12.1753	7.38387	4.7348	0.124393	-2.85109	0.552843	-0.619728	6.00041
390	9.36649	185.48	12.9642	8.29295	5.33688	1.20689	-2.18895	0.699475	-0.616205	5.11967
391	14.1703	176.24	11.4382	6.60647	2.92672	-0.919095	-2.0272	0.962596	-0.298672	5.13652
392	12.6186	175.537	13.9025	9.42889	5.351	1.03868	-1.88754	1.14393	-0.138636	4.56931
393	-12.6679	193.819	4.42946	7.403	4.05753	-2.17038	-1.98203	1.16655	-0.0292184	-1.99606
394	-21.9992	205.191	2.38063	6.6581	5.28657	-1.68807	-2.29184	0.780731	-0.392351	-2.78984
395	-5.40351	233.963	1.0615	4.42134	6.66278	0.141804	-2.36837	1.08553	-0.0893381	-1.35716
396	-3.4709	266.051	-1.3128	0.364303	4.13111	-1.30405	-2.88377	0.534288	-0.584032	0.415717
397	-12.1283	299.531	-2.74258	-2.64796	2.49402	-1.81628	-1.74548	1.27912	-0.155093	0.59962
398	-9.41839	322.301	1.40562	-3.46032	2.00339	-0.941816	-1.55708	1.30297	-0.224579	4.32661
399	-15.9283	335.949	1.39778	-1.53121	3.24355	1.27227	-2.0578	0.54604	-0.936684	2.78008
400	-20.5412	334.205	0.218981	-2.33301	-0.387932	-1.08185	-1.3044	1.05384	-0.595071	1.34953
401	-50.5501	346.406	-4.88479	0.182391	-0.158486	-1.54659	-0.178818	1.83669	-0.0560749	-6.85231
402	-66.2696	348.497	-5.86968	4.15336	2.41007	-0.134757	-0.409576	1.22698	-0.738112	-11.1747
403	-56.4403	348.545	-9.94297	1.74096	0.5054	-1.58856	0.0916239	1.6614	-0.516693	-12.4562
404	-49.0981	364.075	-10.6395	1.7008	1.60513	-0.248188	0.201262	1.90497	-0.497549	-12.6168
405	-31.6122	375.33	-10.8684	-0.51507	1.07507	-0.398881	-0.211741	2.12957	-0.352159	-9.79193
406	-35.8753	382.924	-8.52181	-0.198855	2.607	0.918104	-0.795435	1.544	-0.829187	-7.39023
407	-23.1154	375.749	-8.07111	-2.43649	0.947289	-0.57697	-1.73695	1.25842	-0.580948	-4.1588
408	-9.15194	359.068	-11.0577	-3.81288	-0.183328	-1.3369	-3.64267	0.11631	-0.996603	-3.52697
409	-12.8566	331.536	-6.44871	-2.01124	1.05394	-0.480972	-1.54786	0.903715	-0.254674	-3.05875
410	4.69472	316.885	-13.653	-1.00518	1.52963	-0.0544066	-9.9589	-2.93878	-1.05059	-2.08632
411	-2.43716	283.534	-13.0743	-1.446	0.668397	-0.767336	-9.334	-3.04776	-0.730616	-1.73704
412	0.856777	262.583	-14.6771	-2.16933	-0.0905348	-1.23075	-11.023	-2.99554	0.121564	-0.391987
413	1.52798	236.967	-12.5349	-1.95785	0.7092	-0.2467	-10.9632	-3.51184	-0.597035	1.6783
414	2.25943	222.246	-13.6547	-2.28988	0.4658	-0.515608	-12.7812	-4.00776	-0.64333	2.73455
415	-1.03106	198.589	-13.0516	-3.284	-0.547892	-1.60732	-11.0785	-3.31609	-0.759521	2.3536
416	2.3465	187.586	-13.0979	-1.8752	1.11041	0.12807	-11.9519	-3.04422	-0.621309	1.55599
417	-2.45922	167.977	-9.66677	-3.16911	-0.430533	-1.40228	-5.81457	0.00811632	-0.319298	-0.0715445
418	12.2004	163.449	-13.7357	-1.56257	0.502276	-0.857593	-10.1354	-1.39481	-0.402678	-0.986501
419	16.6095	156.337	-16.5349	-2.46196	0.480594	-0.105566	-9.03265	-0.83575	-0.789926	-3.19988
420	14.6248	154.368	-16.1506	0.461582	2.73282	1.32026	-9.26939	-1.43182	-1.30296	-4.85895
421	24.3004	156.33	-18.6337	-3.75145	-0.756041	-1.12891	-6.80996	0.237372	-0.597182	-4.97632
422	17.337	172.941	-18.2533	-3.64341	-0.947411	-1.55263	-5.97437	0.0148387	-0.83292	-5.93917
423	12.4587	186.983	-16.031	-3.45148	-0.273497	-0.685628	-2.92901	1.3004	-0.402384	-7.23831
424	0.676765	185.534	-14.7411	-1.80924	1.01779	0.128956	-2.24941	0.622924	-0.633102	-8.49308
425	1.1041	190.003	-16.6622	-5.32613	-2.0821	-2.40875	-0.945745	0.798936	-0.857347	-8.41546
426	2.85182	188.596	-13.6291	-3.4459	-1.02703	-2.26709	-0.965523	0.32898	-0.52225	-7.63672
427	8.05819	188.166	-14.0003	-6.15959	-2.40413	-2.56985	0.619041	1.14619	-0.371017	-6.772
428	12.4619	177.736	-13.2721	-5.10112	-1.58883	-2.36022	0.540872	0.92893	-0.199308	-6.69596
429	25.5139	167.591	-9.0521	-1.70907	2.41698	1.70751	0.701953	1.04471	-0.213023	-5.8662
430	26.5025	159.872	-11.806	-2.98368	0.892306	0.372142	-0.353086	0.383749	-0.885068	-6.294
431	24.1615	165.749	-8.73496	-2.39161	1.42298	0.977118	1.38823	1.71092	-0.535196	-6.08549
432	7.20747	155.213	-7.58653	-1.00048	0.774162	-0.936299	1.95375	1.8935	-1.07882	-7.48886
433	12.2808	155.964	-5.75829	-2.16466	-0.767964	-2.38675	3.95305	3.49914	-0.201607	-6.94426
434	-7.52815	160.637	0.874673	3.14563	3.49134	0.908819	5.00102	3.81881	-0.496403	-7.30962
435	2.69001	171.552	1.09801	0.695027	1.37393	-0.577454	6.8917	4.42695	-0.629958	-7.86199
436	-17.8717	178.341	6.92797	1.84403	2.17091	0.0416598	9.27867	5.7886	0.208809	-5.80002
437	-13.536	184	6.16355	-0.0132909	1.11191	-0.237321	10.1073	5.25915	-0.46831	-5.98801
438	-30.6463	193.458	8.48587	-0.433316	0.921306	-0.0543794	11.5534	5.47964	-0.168151	-5.24358
439	-26.4477	201.595	10.22	-2.28294	0.285495	0.157159	12.8195	5.77151	0.259226	-3.35266
440	0.0846489	240.932	-8.1469	-1.366	-0.217753	-1.68526	-4.78136	-0.258724	-0.541826	-1.96237
441	0.388426	244.782	-2.71827	3.44607	4.70779	2.66443	-4.35544	0.183617	-0.0719872	-1.72121
