# Supplementary material for: Optimal Control Based Stiffness Identification of an Ankle-Foot Orthosis Using a Predictive Walking Model
Source: Front Comput Neurosci. 2017 Apr 13;11:23. doi: 10.3389/fncom.2017.00023 (PMC5390028; doi:10.3389/fncom.2017.00023)
Supplement: Supplementary file 1 [file DataSheet1.ZIP › PathWalker/InvKinDyn/results/barefeet_3053177.fit]

frame	steps	SACR	LASI	RKNE	RTHI	RANK	RTIB	RHEE	RTOE	RANK	LKNE	LTHI	LANK	LTIB	LANK	LHEE	LTOE	CLAV	C7
0	49	0.006311	0.0218115	0.0122465	0.0346677	0.0117322	0.0184133	0.0311902	0.014533	0.0117322	0.00193919	0.0185622	0.00588216	0.00603598	0.00588216	0.00603776	0.00541006	0.012481	0.0151335
1	35	0.00634968	0.0216353	0.0122113	0.0338253	0.0116893	0.0183422	0.0309248	0.0143111	0.0116893	0.00161862	0.0182382	0.00586682	0.00619506	0.00586682	0.0060345	0.00546385	0.0126853	0.0153341
2	35	0.00642758	0.0214237	0.0120588	0.0327762	0.0116095	0.018332	0.030523	0.0140665	0.0116095	0.00143055	0.0180286	0.00584635	0.00634135	0.00584635	0.00605545	0.00551316	0.0128437	0.0155666
3	34	0.00654993	0.0211561	0.0117922	0.0315163	0.0114872	0.0184079	0.029977	0.0138264	0.0114872	0.00140355	0.0179523	0.00581175	0.00649202	0.00581175	0.00610046	0.00555811	0.0129524	0.015826
4	34	0.00672463	0.0208126	0.0114245	0.0300639	0.0113167	0.0185805	0.0292797	0.0136234	0.0113167	0.00152554	0.0180096	0.00575781	0.00666762	0.00575781	0.0061629	0.00559613	0.0130156	0.0160996
5	33	0.00695711	0.0203781	0.0109734	0.028456	0.0111068	0.0188359	0.0284403	0.0134878	0.0111068	0.00176316	0.018187	0.00568212	0.00688112	0.00568212	0.00623158	0.00561786	0.0130429	0.0163716
6	33	0.0072469	0.0198433	0.0104577	0.0267433	0.0108729	0.0191296	0.0274863	0.0134318	0.0108729	0.00208186	0.01846	0.00558712	0.0071349	0.00558712	0.00629449	0.00561356	0.0130455	0.0166268
7	32	0.00758744	0.019206	0.00989728	0.0249881	0.0106527	0.0193816	0.0264728	0.0134477	0.0106527	0.00244856	0.0187992	0.00548013	0.00742321	0.00548013	0.0063433	0.00557667	0.0130359	0.0168543
8	32	0.00796563	0.0184752	0.00930892	0.0232583	0.0104773	0.0195022	0.0254624	0.013497	0.0104773	0.00283312	0.0191774	0.00537215	0.00773538	0.00537215	0.00637526	0.00550668	0.0130256	0.0170511
9	31	0.00836442	0.0176714	0.00870326	0.0216211	0.0103754	0.0194296	0.0245211	0.013529	0.0103754	0.00321338	0.0195752	0.0052763	0.00805987	0.0052763	0.00639541	0.0054093	0.0130198	0.0172199
10	30	0.00876576	0.0168225	0.00808279	0.0201336	0.0103505	0.0191562	0.0236978	0.0134879	0.0103505	0.00357907	0.0199813	0.00520441	0.0083895	0.00520441	0.00641362	0.00529504	0.0130157	0.0173649
11	29	0.00915476	0.0159566	0.00744424	0.0188385	0.0103971	0.0187234	0.023027	0.0133381	0.0103971	0.00393084	0.0203903	0.00516304	0.0087244	0.00516304	0.00643869	0.00517646	0.0130093	0.0174896
12	29	0.00951803	0.0150979	0.00678104	0.0177617	0.0104893	0.0182161	0.0225231	0.0130664	0.0104893	0.00427787	0.0208033	0.00515343	0.00906908	0.00515343	0.00647632	0.00506479	0.0129954	0.0175984
13	28	0.00984065	0.0142639	0.00608957	0.0169121	0.0105962	0.0177472	0.0221895	0.0126895	0.0105962	0.00463403	0.0212299	0.00517133	0.00942746	0.00517133	0.0065272	0.00496541	0.0129693	0.0176942
14	27	0.0101049	0.0134642	0.00537146	0.0162845	0.0106834	0.0174386	0.0220201	0.0122454	0.0106834	0.00501331	0.0216818	0.00521044	0.00980221	0.00521044	0.00658888	0.00487814	0.0129267	0.0177761
15	27	0.0102936	0.0126996	0.00463407	0.0158626	0.0107269	0.0174037	0.0220053	0.0117873	0.0107269	0.00542423	0.022166	0.00526558	0.010196	0.00526558	0.00665839	0.00479978	0.0128657	0.0178369
16	27	0.0103947	0.0119659	0.00389087	0.0156244	0.0107118	0.017732	0.0221227	0.0113663	0.0107118	0.00586923	0.022684	0.00533141	0.0106121	0.00533141	0.00673256	0.00472516	0.0127909	0.0178678
17	27	0.0104043	0.0112583	0.00316515	0.015546	0.0106393	0.0184693	0.0223374	0.0110254	0.0106393	0.00634472	0.023233	0.00540397	0.0110513	0.00540397	0.00680925	0.00464951	0.0127112	0.0178605
18	27	0.01033	0.0105729	0.0024969	0.0156011	0.01052	0.0195931	0.0226044	0.0107905	0.01052	0.00684227	0.0238038	0.00548309	0.0115081	0.00548309	0.00688686	0.0045717	0.0126348	0.0178058
19	27	0.0101903	0.00990767	0.00195176	0.0157593	0.0103722	0.0209896	0.0228762	0.0106682	0.0103722	0.00734751	0.0243822	0.00557189	0.0119702	0.00557189	0.00696085	0.00449314	0.0125664	0.0176924
20	27	0.0100107	0.00926524	0.00161908	0.0159892	0.0102173	0.0224697	0.0231127	0.0106437	0.0102173	0.00784116	0.0249518	0.00567101	0.0124226	0.00567101	0.00702287	0.00441377	0.0125115	0.0175126
21	27	0.00981455	0.00865303	0.0015613	0.0162639	0.0100776	0.0238214	0.0232917	0.0106842	0.0100776	0.00830125	0.0255007	0.00577587	0.0128477	0.00577587	0.00706343	0.00433201	0.0124732	0.0172671
22	27	0.00961523	0.00808215	0.00172696	0.0165663	0.00997396	0.0248597	0.0234079	0.0107499	0.00997396	0.00870818	0.026018	0.00587723	0.0132287	0.00587723	0.00707481	0.0042452	0.0124516	0.0169635
23	27	0.0094171	0.00756181	0.00199812	0.0168842	0.00991879	0.0254693	0.0234675	0.0108032	0.00991879	0.00904849	0.0264943	0.00596289	0.0135541	0.00596289	0.00705177	0.00415109	0.0124406	0.0166112
24	26	0.00921771	0.00709635	0.00229352	0.0172089	0.00991169	0.0256261	0.0234816	0.0108181	0.00991169	0.00931627	0.026926	0.00601942	0.0138218	0.00601942	0.00699315	0.00404756	0.01243	0.0162212
25	26	0.00900939	0.00668523	0.0025761	0.0175346	0.0099395	0.025398	0.0234628	0.0107856	0.0099395	0.00951436	0.0273179	0.00603615	0.0140391	0.00603615	0.00690275	0.0039341	0.0124059	0.0158077
26	25	0.00878272	0.00632314	0.00283015	0.0178516	0.00997917	0.0249267	0.0234223	0.0107144	0.00997917	0.00965346	0.0276789	0.00601192	0.0142178	0.00601192	0.00678916	0.00381411	0.0123563	0.0153855
27	24	0.00852932	0.00600118	0.00304575	0.018146	0.0100031	0.0243879	0.023368	0.0106265	0.0100031	0.00974881	0.0280195	0.00595688	0.014367	0.00595688	0.0066619	0.00369308	0.0122662	0.0149635
28	24	0.00824539	0.00571341	0.00321445	0.0184	0.00998692	0.0239494	0.0233066	0.0105493	0.00998692	0.00981477	0.0283508	0.00588642	0.0144941	0.00588642	0.00652795	0.00357495	0.0121284	0.0145478
29	23	0.0079318	0.00545908	0.00332944	0.0185965	0.00991631	0.0237408	0.0232486	0.010508	0.00991631	0.00986025	0.0286811	0.00581375	0.0146054	0.00581375	0.00639258	0.00346187	0.0119443	0.014144
30	22	0.00759472	0.00524561	0.00338849	0.0187281	0.00978768	0.0238261	0.0231964	0.0105234	0.00978768	0.00988909	0.02901	0.00574553	0.0147048	0.00574553	0.00625931	0.00335497	0.0117285	0.0137582
31	20	0.00724672	0.0050858	0.00339874	0.0188009	0.00961071	0.0241924	0.0231502	0.0106072	0.00961071	0.0099026	0.0293274	0.00568203	0.014793	0.00568203	0.00612892	0.0032546	0.0115044	0.0133939
32	20	0.00690587	0.00499564	0.0033795	0.0188347	0.00940353	0.0247553	0.0231072	0.0107637	0.00940353	0.00989826	0.0296172	0.00561817	0.0148681	0.00561817	0.00599957	0.00315969	0.011297	0.0130505
33	22	0.0065897	0.00499354	0.00335976	0.0188591	0.00918933	0.0253818	0.0230706	0.0109865	0.00918933	0.00987084	0.029862	0.00554579	0.014926	0.00554579	0.00586754	0.00306825	0.011123	0.0127269
34	24	0.00631308	0.00510049	0.00337128	0.0189011	0.00898993	0.0259253	0.0230469	0.0112591	0.00898993	0.0098134	0.0300443	0.00545887	0.0149602	0.00545887	0.00572924	0.00297804	0.0109922	0.012422
35	24	0.00608902	0.00533726	0.00343937	0.018978	0.00882555	0.026261	0.0230498	0.0115577	0.00882555	0.00971671	0.0301502	0.00535599	0.0149612	0.00535599	0.00558278	0.00288703	0.0109055	0.0121329
36	25	0.00592812	0.00572324	0.00357818	0.0190924	0.00871095	0.0263153	0.0230931	0.0118599	0.00871095	0.0095692	0.0301722	0.00523984	0.0149184	0.00523984	0.00542789	0.00279257	0.0108575	0.0118562
37	26	0.00583865	0.00627171	0.00378875	0.0192274	0.0086591	0.0260805	0.0232003	0.0121522	0.0086591	0.00935889	0.0301084	0.00511483	0.0148217	0.00511483	0.00526641	0.0026922	0.010837	0.0115892
38	26	0.00582648	0.00698792	0.00406407	0.0193526	0.00866588	0.025603	0.0233768	0.0124336	0.00866588	0.00907815	0.0299569	0.00498385	0.0146642	0.00498385	0.00510221	0.00258449	0.0108327	0.0113304
39	26	0.00589623	0.00786804	0.0043938	0.0194389	0.0087166	0.0249603	0.0236141	0.012706	0.0087166	0.00872872	0.0297158	0.00484774	0.014446	0.00484774	0.00494001	0.00246815	0.0108424	0.011079
40	27	0.00604898	0.00889878	0.00476428	0.0194671	0.00878463	0.0242246	0.0238773	0.012967	0.00878463	0.0083191	0.0293858	0.00470791	0.0141744	0.00470791	0.00478554	0.00234168	0.0108672	0.0108341
41	27	0.00627803	0.0100583	0.00515282	0.0194263	0.00883597	0.02344	0.024115	0.013207	0.00883597	0.00786428	0.0289692	0.00456624	0.0138607	0.00456624	0.00464434	0.00220246	0.0109062	0.0105932
42	27	0.00657379	0.0113202	0.00553327	0.0193078	0.00884718	0.0225934	0.0242668	0.0134116	0.00884718	0.00738458	0.0284696	0.00442354	0.0135188	0.00442354	0.00452276	0.00204623	0.010957	0.0103519
43	27	0.0069264	0.0126565	0.00588849	0.0191121	0.00880632	0.0216628	0.0242876	0.0135612	0.00880632	0.00690188	0.0278966	0.0042797	0.013166	0.0042797	0.00443121	0.00187003	0.0110185	0.0101057
44	27	0.00732434	0.0140396	0.00623021	0.0188544	0.00872877	0.0206317	0.0241592	0.0136509	0.00872877	0.00643587	0.0272671	0.00413644	0.012822	0.00413644	0.00438364	0.00167353	0.0110943	0.00985275
45	27	0.00774929	0.0154416	0.00659832	0.0185731	0.00863786	0.0195329	0.0239105	0.0136889	0.00863786	0.00600712	0.0266004	0.00399755	0.0125024	0.00399755	0.00439307	0.00146313	0.0111845	0.00959799
46	27	0.00817957	0.0168393	0.00705407	0.0183316	0.00856325	0.0184338	0.023616	0.0137028	0.00856325	0.00563858	0.0259104	0.00387067	0.0122123	0.00387067	0.00446587	0.00125393	0.011284	0.00934941
47	27	0.00859527	0.0182212	0.0076386	0.0182205	0.00852715	0.0174503	0.0233867	0.0137208	0.00852715	0.00535354	0.0252	0.00376324	0.0119485	0.00376324	0.00459548	0.00106615	0.0113868	0.00911408
48	27	0.00898484	0.0195904	0.0083367	0.0183358	0.00855697	0.0166818	0.0233223	0.0137642	0.00855697	0.00516557	0.0244641	0.00368258	0.0116991	0.00368258	0.00476322	0.000916384	0.0114892	0.00889199
49	27	0.00934088	0.0209576	0.00905532	0.0187521	0.00864763	0.0161991	0.0234666	0.0138366	0.00864763	0.00507337	0.0236938	0.00363624	0.0114443	0.00363624	0.00494329	0.000809238	0.01159	0.00867428
50	27	0.00966135	0.0223315	0.0096875	0.0194786	0.00879407	0.0159594	0.0237785	0.0139339	0.00879407	0.00506154	0.0228837	0.00362998	0.0111631	0.00362998	0.00511327	0.000737628	0.0116927	0.00844306
51	27	0.00995024	0.0237129	0.0101532	0.020459	0.00897456	0.0158851	0.0241563	0.0140204	0.00897456	0.00510536	0.0220401	0.00366496	0.0108428	0.00366496	0.005258	0.000696529	0.0118054	0.00817724
52	27	0.0102146	0.0250998	0.0104304	0.0215897	0.00918252	0.0158933	0.0244778	0.0140611	0.00918252	0.00517728	0.0211781	0.00373779	0.0104816	0.00373779	0.00537066	0.000693673	0.0119458	0.00785948
53	27	0.0104589	0.0264867	0.0105456	0.0227614	0.00940682	0.0159442	0.0246458	0.0140278	0.00940682	0.00525415	0.0203129	0.00384244	0.0100823	0.00384244	0.00545399	0.000739314	0.0121359	0.00748549
54	26	0.0106838	0.0278607	0.0105672	0.0238955	0.00963617	0.0160079	0.024617	0.0139133	0.00963617	0.00532079	0.0194578	0.00397254	0.00964578	0.00397254	0.00551933	0.000830675	0.0123861	0.00706765
55	23	0.0108812	0.0292004	0.0105757	0.0249657	0.00985063	0.0160644	0.0244132	0.0137303	0.00985063	0.00537333	0.018622	0.00412409	0.00917227	0.00412409	0.00558392	0.000958436	0.0126926	0.00663521
56	26	0.0110343	0.0304798	0.0106362	0.0259888	0.0100404	0.0160646	0.024101	0.0135117	0.0100404	0.00541787	0.0178112	0.00429397	0.00865796	0.00429397	0.00566651	0.00111971	0.01304	0.00622752
57	28	0.0111188	0.0316689	0.0107617	0.0270072	0.0101888	0.0159477	0.023765	0.0132975	0.0101888	0.00546677	0.0170284	0.00447914	0.00809461	0.00447914	0.00578447	0.00131819	0.0133979	0.00588275
58	29	0.0111142	0.0327368	0.01092	0.0280572	0.0102882	0.0156532	0.0234724	0.0131241	0.0102882	0.00553	0.0162775	0.00467793	0.00747748	0.00467793	0.00595159	0.00155688	0.0137272	0.00562829
59	30	0.0110139	0.0336554	0.0110611	0.0291482	0.0103339	0.0151653	0.02326	0.0130082	0.0103339	0.0056096	0.0155698	0.00488799	0.00681464	0.00488799	0.00617351	0.00183273	0.0139882	0.00547634
60	31	0.0108243	0.0344073	0.0111469	0.0302545	0.010331	0.014528	0.0231351	0.012951	0.010331	0.00569957	0.0149231	0.00510753	0.00613134	0.00510753	0.00644585	0.00213947	0.0141552	0.00542498
61	32	0.0105596	0.0349931	0.0111681	0.0313177	0.0102905	0.0138241	0.023088	0.0129451	0.0102905	0.00578908	0.014354	0.00533503	0.00546568	0.00533503	0.00675679	0.00247272	0.0142308	0.00546219
62	33	0.0102448	0.0354302	0.0111438	0.0322688	0.0102244	0.0131388	0.0230969	0.0129777	0.0102244	0.00586279	0.0138761	0.00556766	0.00486682	0.00556766	0.00709228	0.00282853	0.0142339	0.00557045
63	33	0.00991116	0.035748	0.0111067	0.0330502	0.0101429	0.0125317	0.0231357	0.0130327	0.0101429	0.00590385	0.0134985	0.00580168	0.00439299	0.00580168	0.00743863	0.00319874	0.014192	0.00573227
64	34	0.00958971	0.0359862	0.0110893	0.0336297	0.0100593	0.0120297	0.0231801	0.013095	0.0100593	0.00589777	0.0132233	0.00603137	0.00409135	0.00603137	0.00778213	0.00356835	0.0141443	0.00593575
65	34	0.00930571	0.0361867	0.0111133	0.0340042	0.00998128	0.0116254	0.0232217	0.0131561	0.00998128	0.00583527	0.0130432	0.00624839	0.00397713	0.00624839	0.00810968	0.00391473	0.0141262	0.00617234
66	35	0.00907835	0.0363868	0.0111887	0.034201	0.00991939	0.0112958	0.0232634	0.0132128	0.00991939	0.00571142	0.0129418	0.00644448	0.00403507	0.00644448	0.00841273	0.00421225	0.0141564	0.00643413
67	35	0.00892126	0.0366166	0.0113171	0.034272	0.00988397	0.0110176	0.0233141	0.0132656	0.00988397	0.00552596	0.0128975	0.00661279	0.00424491	0.00661279	0.00869267	0.00443573	0.0142346	0.00671659
68	35	0.00883869	0.0368976	0.0114953	0.0342875	0.00988358	0.0107813	0.0233847	0.0133178	0.00988358	0.00528224	0.0128872	0.00674921	0.00460495	0.00674921	0.00896499	0.00456631	0.0143468	0.00702081
69	35	0.00882138	0.0372432	0.0117218	0.0343177	0.00991756	0.0105904	0.0234938	0.013378	0.00991756	0.00498846	0.0128845	0.00685514	0.00513651	0.00685514	0.00926432	0.00459948	0.0144781	0.00735237
70	35	0.0088536	0.03766	0.0120015	0.0344222	0.00998126	0.0104515	0.0236612	0.0134567	0.00998126	0.00465929	0.0128646	0.00693955	0.00587164	0.00693955	0.00964239	0.00454997	0.0146153	0.00771572
71	35	0.00891941	0.0381489	0.0123436	0.0346436	0.0100699	0.0103592	0.0238951	0.0135587	0.0100699	0.00431784	0.0128097	0.00701828	0.00683701	0.00701828	0.0101556	0.00444917	0.014745	0.00810995
72	35	0.00900505	0.038709	0.0127567	0.0350055	0.0101838	0.0102984	0.0241893	0.0136825	0.0101838	0.00399529	0.0127163	0.00710769	0.00804003	0.00710769	0.0108435	0.00433823	0.0148607	0.00853059
73	36	0.00910098	0.0393355	0.0132445	0.0355115	0.010323	0.0102489	0.0245288	0.0138213	0.010323	0.00372941	0.0126	0.00721831	0.00946293	0.00721831	0.0117114	0.0042606	0.0149623	0.00897154
74	36	0.00920512	0.0400165	0.0138046	0.0361476	0.0104885	0.0101962	0.024896	0.0139672	0.0104885	0.00356194	0.0124972	0.00735408	0.0110644	0.00735408	0.0127273	0.00425329	0.0150497	0.00942283
75	37	0.00932455	0.0407366	0.0144265	0.0368909	0.0106836	0.0101382	0.0252716	0.0141125	0.0106836	0.00353154	0.0124628	0.00751383	0.0127821	0.00751383	0.0138313	0.00433795	0.0151221	0.00987176
76	39	0.00947162	0.0414787	0.0150919	0.037721	0.0109116	0.0100838	0.0256394	0.0142514	0.0109116	0.00365855	0.0125575	0.00769144	0.0145372	0.00769144	0.0149521	0.00451588	0.0151799	0.0103054
77	42	0.00965707	0.0422237	0.015777	0.0386205	0.0111693	0.0100469	0.0259912	0.014383	0.0111693	0.00393445	0.012829	0.00787608	0.0162386	0.00787608	0.0160218	0.00477113	0.0152263	0.0107132
78	45	0.00988654	0.0429494	0.0164596	0.0395724	0.0114437	0.0100424	0.0263356	0.0145139	0.0114437	0.0043347	0.013295	0.00805779	0.0177892	0.00805779	0.0169888	0.00507653	0.0152692	0.0110851
79	49	0.0101603	0.043634	0.017121	0.0405611	0.0117173	0.0100827	0.026682	0.0146499	0.0117173	0.00483596	0.0139404	0.00823259	0.019096	0.00823259	0.017824	0.00539936	0.0153192	0.0114092
80	52	0.0104726	0.0442607	0.0177467	0.0415741	0.0119744	0.0101737	0.0270335	0.014793	0.0119744	0.00542201	0.0147245	0.00840069	0.0200875	0.00840069	0.0185242	0.00570804	0.0153871	0.0116737
81	55	0.0108128	0.0448185	0.0183251	0.0426004	0.0122029	0.0103097	0.0273834	0.0149392	0.0122029	0.00608048	0.0155902	0.00856244	0.0207354	0.00856244	0.0191078	0.00597903	0.0154791	0.0118701
82	58	0.011169	0.0453	0.0188444	0.0436291	0.0123943	0.0104752	0.0277187	0.0150815	0.0123943	0.00679757	0.0164755	0.00871704	0.0210661	0.00871704	0.0196061	0.00619861	0.0155934	0.0119958
83	60	0.0115301	0.0457031	0.0192932	0.0446517	0.0125459	0.0106514	0.0280224	0.0152109	0.0125459	0.00755334	0.0173245	0.00886306	0.0211589	0.00886306	0.0200522	0.00636113	0.01572	0.0120532
84	62	0.0118877	0.0460293	0.0196608	0.0456647	0.0126597	0.0108207	0.0282766	0.0153183	0.0126597	0.00832031	0.0180904	0.00899824	0.0211282	0.00899824	0.0204716	0.00646888	0.0158434	0.0120488
85	64	0.0122363	0.0462793	0.0199401	0.0466661	0.0127405	0.0109688	0.0284643	0.0153951	0.0127405	0.00906437	0.0187378	0.00911697	0.0210946	0.00911697	0.0208761	0.00653181	0.0159457	0.0119923
86	65	0.0125734	0.0464492	0.0201299	0.0476514	0.0127922	0.0110855	0.0285789	0.0154376	0.0127922	0.0097504	0.0192429	0.0092101	0.0211542	0.0092101	0.0212622	0.00656198	0.0160094	0.0118945
87	66	0.0128981	0.0465314	0.0202318	0.0486141	0.0128175	0.0111659	0.0286232	0.0154469	0.0128175	0.0103486	0.0195956	0.00926809	0.0213577	0.00926809	0.0216125	0.00656858	0.0160225	0.0117658
88	66	0.0132087	0.0465182	0.0202509	0.0495464	0.0128215	0.0112091	0.0286044	0.015426	0.0128215	0.0108383	0.0198009	0.00928417	0.021706	0.00928417	0.0219037	0.00655814	0.0159834	0.0116151
89	67	0.0135013	0.0464028	0.0201944	0.050437	0.0128115	0.0112158	0.0285314	0.0153787	0.0128115	0.0112084	0.0198746	0.0092567	0.0221563	0.0092567	0.0221139	0.00653442	0.015898	0.0114498
90	66	0.0137713	0.0461806	0.0200673	0.0512727	0.0127953	0.0111847	0.0284128	0.0153089	0.0127953	0.0114566	0.0198383	0.00918995	0.0226342	0.00918995	0.0222274	0.00649665	0.0157748	0.0112755
91	66	0.0140135	0.0458531	0.0198712	0.0520409	0.0127805	0.0111163	0.0282567	0.0152203	0.0127805	0.0115864	0.019716	0.00909276	0.0230507	0.00909276	0.022236	0.00643952	0.0156218	0.011097
92	65	0.0142216	0.0454284	0.0196052	0.0527287	0.0127694	0.0110115	0.0280685	0.0151156	0.0127694	0.0116049	0.0195283	0.00897767	0.023324	0.00897767	0.0221409	0.00635689	0.015447	0.0109183
93	64	0.0143868	0.0449149	0.0192686	0.0533245	0.0127579	0.0108713	0.0278514	0.0149964	0.0127579	0.0115206	0.0192915	0.0088592	0.0233985	0.0088592	0.0219532	0.00624655	0.0152563	0.010744
94	62	0.0145017	0.0443204	0.0188633	0.0538182	0.012739	0.0106987	0.0276104	0.0148653	0.012739	0.0113437	0.0190167	0.00875046	0.0232548	0.00875046	0.0216897	0.00611207	0.0150516	0.0105784
95	61	0.0145622	0.0436524	0.0183934	0.0542049	0.0127055	0.0105015	0.0273533	0.0147263	0.0127055	0.0110874	0.0187091	0.0086597	0.0229112	0.0086597	0.0213681	0.00596127	0.0148298	0.0104264
96	58	0.0145666	0.0429195	0.0178648	0.0544866	0.0126525	0.0102913	0.0270889	0.0145839	0.0126525	0.010765	0.0183701	0.0085881	0.0224169	0.0085881	0.021002	0.00580631	0.0145883	0.0102936
97	56	0.0145157	0.0421304	0.0172869	0.0546703	0.0125772	0.0100813	0.0268267	0.0144431	0.0125772	0.0103886	0.0180013	0.00853103	0.0218348	0.00853103	0.0205989	0.0056633	0.0143261	0.0101849
98	53	0.0144147	0.0412938	0.0166708	0.0547656	0.0124805	0.00988559	0.0265761	0.0143089	0.0124805	0.0099688	0.0176071	0.00848072	0.0212247	0.00848072	0.0201598	0.00554775	0.0140424	0.0101026
99	49	0.0142726	0.0404232	0.0160273	0.054789	0.0123689	0.00971967	0.0263435	0.0141846	0.0123689	0.00951615	0.0171965	0.00842943	0.0206278	0.00842943	0.0196796	0.00547163	0.0137362	0.0100462
100	40	0.0141025	0.0395401	0.0153656	0.0547578	0.01225	0.0095965	0.0261293	0.0140707	0.01225	0.00904241	0.0167788	0.00837325	0.0200597	0.00837325	0.0191499	0.00544329	0.0134069	0.0100118
101	45	0.0139164	0.0386686	0.0146894	0.0546872	0.0121268	0.00952058	0.025929	0.0139647	0.0121268	0.00856069	0.0163624	0.00831216	0.0195096	0.00831216	0.0185655	0.00546388	0.0130579	0.00999496
102	48	0.0137228	0.0378327	0.013999	0.054592	0.0119999	0.00948915	0.0257383	0.013864	0.0119999	0.00808556	0.0159542	0.00824852	0.0189447	0.00824852	0.0179269	0.00552515	0.0126965	0.00999106
103	49	0.013529	0.0370551	0.0132935	0.0544849	0.0118695	0.00949696	0.0255547	0.0137672	0.0118695	0.00763541	0.0155552	0.00818585	0.0183192	0.00818585	0.0172403	0.00561128	0.01233	0.00999586
104	49	0.0133397	0.0363549	0.0125726	0.0543753	0.0117376	0.00953925	0.0253766	0.0136731	0.0117376	0.00722878	0.01516	0.00812527	0.0175846	0.00812527	0.0165131	0.00570119	0.0119659	0.0100053
105	49	0.0131565	0.035746	0.0118371	0.0542688	0.0116064	0.00961139	0.0252023	0.0135807	0.0116064	0.00687827	0.014758	0.00806271	0.016702	0.00806271	0.0157491	0.00577306	0.0116125	0.0100162
106	50	0.0129775	0.0352329	0.0110904	0.0541649	0.0114768	0.00971101	0.0250332	0.013491	0.0114768	0.00658651	0.0143383	0.00798928	0.0156503	0.00798928	0.0149479	0.0058081	0.0112783	0.0100267
107	50	0.0127969	0.0348108	0.0103402	0.0540602	0.011351	0.00984059	0.0248736	0.0134067	0.011351	0.00634742	0.0138964	0.00789521	0.0144322	0.00789521	0.0141099	0.00579416	0.0109693	0.0100361
108	50	0.0126079	0.0344691	0.00959841	0.0539463	0.0112313	0.0100035	0.0247267	0.0133301	0.0112313	0.00615127	0.0134366	0.00777715	0.0130751	0.00777715	0.0132403	0.00573134	0.0106862	0.0100457
109	49	0.0124028	0.034195	0.00887742	0.0538087	0.0111182	0.0101998	0.0245925	0.0132615	0.0111182	0.00598689	0.0129698	0.00763961	0.0116277	0.00763961	0.0123546	0.00562965	0.0104267	0.0100587
110	49	0.0121733	0.0339766	0.00818634	0.0536312	0.0110113	0.0104271	0.0244699	0.0132006	0.0110113	0.00584032	0.0125124	0.00748979	0.0101528	0.00748979	0.0114783	0.00550318	0.0101877	0.0100814
111	49	0.0119123	0.0338044	0.00753049	0.0534001	0.0109086	0.0106835	0.0243573	0.0131464	0.0109086	0.00569794	0.0120833	0.00733531	0.0087173	0.00733531	0.0106454	0.00536691	0.0099647	0.0101223
112	49	0.0116165	0.0336713	0.00691158	0.0531045	0.0108073	0.0109686	0.0242534	0.0130979	0.0108073	0.00555017	0.0117001	0.00718112	0.00738012	0.00718112	0.00989171	0.00523203	0.00975087	0.0101883
113	49	0.0112863	0.0335731	0.00632713	0.0527429	0.0107052	0.0112839	0.0241567	0.0130537	0.0107052	0.00539575	0.0113758	0.00702413	0.00617851	0.00702413	0.00923449	0.00510378	0.00953904	0.0102821
114	49	0.0109247	0.033509	0.00577006	0.0523241	0.0106002	0.0116341	0.0240682	0.0130135	0.0106002	0.00523839	0.0111133	0.00685274	0.00511278	0.00685274	0.00866086	0.00497291	0.00932652	0.0104009
115	49	0.0105353	0.0334781	0.0052294	0.051866	0.0104906	0.0120254	0.0239924	0.0129793	0.0104906	0.00509757	0.0108978	0.00666164	0.00412868	0.00666164	0.00813786	0.00482307	0.00911744	0.0105358
116	48	0.0101243	0.0334776	0.00469525	0.0513862	0.0103763	0.012463	0.0239348	0.0129532	0.0103763	0.00500757	0.010692	0.00645602	0.00312998	0.00645602	0.00762087	0.00463615	0.00892086	0.010673
117	48	0.00970358	0.0335009	0.00416532	0.0508938	0.0102577	0.0129474	0.0239	0.0129364	0.0102577	0.00502211	0.010439	0.00626418	0.00201247	0.00626418	0.0070751	0.00441351	0.00874938	0.0107962
118	48	0.00929026	0.0335366	0.00364735	0.05039	0.0101366	0.0134734	0.0238915	0.0129303	0.0101366	0.00519173	0.0100886	0.00612108	0.000721944	0.00612108	0.00648613	0.00417376	0.00861638	0.0108934
119	47	0.00890638	0.0335682	0.00315916	0.0498671	0.0100142	0.0140307	0.0239121	0.0129362	0.0100142	0.00554274	0.00962393	0.00605673	0.000728312	0.00605673	0.00587407	0.00395094	0.00853337	0.0109614
120	46	0.00857568	0.0335773	0.00272556	0.0493052	0.00989065	0.0146053	0.0239628	0.0129553	0.00989065	0.00604436	0.00908572	0.00607548	0.00221947	0.00607548	0.00529999	0.00377509	0.00850634	0.0110062
121	45	0.00831879	0.0335463	0.00237053	0.0486809	0.00976816	0.0151801	0.024046	0.0129891	0.00976816	0.00661614	0.00856926	0.00615436	0.003625	0.00615436	0.00484344	0.00366275	0.00853428	0.0110382
122	44	0.00814833	0.0334619	0.00210283	0.0479788	0.00965085	0.0157401	0.0241653	0.0130406	0.00965085	0.00713675	0.00820374	0.00623803	0.00481893	0.00623803	0.00456025	0.003607	0.00861263	0.01107
123	44	0.00806525	0.0333121	0.0019095	0.0472007	0.00954439	0.0162748	0.0243276	0.013114	0.00954439	0.00750226	0.00810221	0.0062805	0.00575903	0.0062805	0.00446113	0.00358684	0.00873701	0.0111092
124	43	0.0080585	0.0330861	0.00177078	0.0463643	0.00945558	0.0167797	0.0245412	0.0132136	0.00945558	0.00765515	0.00831732	0.00625459	0.00649992	0.00625459	0.00449952	0.00356759	0.00890432	0.0111554
125	42	0.00810846	0.0327779	0.00168839	0.0454985	0.00939122	0.0172562	0.0248106	0.0133412	0.00939122	0.00760243	0.00881352	0.00617067	0.00717033	0.00617067	0.00459334	0.00352109	0.0091141	0.0112
126	40	0.00819259	0.0323901	0.00169733	0.0446382	0.00935688	0.0177096	0.0251352	0.0134956	0.00935688	0.0074006	0.00948517	0.00606335	0.00789652	0.00606335	0.00465342	0.00343361	0.00936766	0.01123
127	38	0.0082882	0.0319342	0.00184559	0.0438205	0.00935416	0.018144	0.0255104	0.0136737	0.00935416	0.00713258	0.0102041	0.00597161	0.00873349	0.00597161	0.0046087	0.00330293	0.00966669	0.0112375
128	33	0.0083752	0.0314294	0.00215798	0.0430755	0.00938063	0.0185606	0.0259293	0.0138718	0.00938063	0.0068689	0.0108731	0.00591492	0.00963108	0.00591492	0.00443042	0.00313572	0.0100106	0.0112235
129	35	0.0084379	0.0308986	0.0026246	0.042422	0.00943223	0.0189578	0.0263854	0.0140873	0.00943223	0.00664637	0.0114563	0.00589347	0.0104631	0.00589347	0.0041352	0.00295253	0.0103933	0.0111989
130	37	0.00846795	0.0303663	0.00322229	0.0418732	0.00950424	0.0193345	0.026872	0.0143181	0.00950424	0.00645716	0.0119806	0.00588753	0.0110729	0.00588753	0.00377432	0.0027888	0.0108045	0.0111846
131	38	0.0084649	0.0298554	0.0039328	0.0414408	0.00959141	0.0196927	0.0273831	0.0145635	0.00959141	0.00626689	0.0125069	0.00587452	0.0113339	0.00587452	0.00341769	0.00268807	0.011231	0.011207
132	39	0.00843703	0.0293836	0.00474234	0.0411336	0.00968966	0.020037	0.0279137	0.0148246	0.00968966	0.00604203	0.013092	0.00583611	0.0111882	0.00583611	0.00312933	0.00268172	0.0116583	0.0112887
133	39	0.00840057	0.0289634	0.00563672	0.0409554	0.00979713	0.0203737	0.028455	0.0151015	0.00979713	0.00577277	0.0137596	0.00576525	0.0106579	0.00576525	0.00294857	0.00277866	0.0120742	0.0114412
134	39	0.00837636	0.0286062	0.00659861	0.0409018	0.00991302	0.0207075	0.0289898	0.0153911	0.00991302	0.00548265	0.0144929	0.00566932	0.00983143	0.00566932	0.00288332	0.00296858	0.012471	0.0116616
135	39	0.00838359	0.0283221	0.00760997	0.0409573	0.0100371	0.0210363	0.0294914	0.0156861	0.0100371	0.0052184	0.0152438	0.00556379	0.00883709	0.00556379	0.00291476	0.00322996	0.0128463	0.0119331
136	40	0.0084326	0.0281198	0.00864208	0.0410903	0.0101689	0.0213452	0.0299294	0.0159756	0.0101689	0.00502198	0.0159491	0.00546403	0.00782138	0.00546403	0.00301117	0.00353595	0.0131997	0.0122308
137	40	0.00852311	0.0280038	0.00966391	0.0412506	0.0103058	0.021609	0.0302754	0.0162457	0.0103058	0.00489963	0.0165501	0.00538103	0.00693376	0.00538103	0.00314202	0.00385987	0.0135306	0.0125259
138	40	0.00864334	0.0279719	0.0106386	0.0413751	0.0104409	0.0217941	0.0305057	0.0164791	0.0104409	0.00481389	0.0170063	0.00531987	0.00630064	0.00531987	0.00328372	0.00417694	0.0138372	0.0127933
139	40	0.00877479	0.0280131	0.0115324	0.0414011	0.0105605	0.0218638	0.0306039	0.0166587	0.0105605	0.00470615	0.0173026	0.00528017	0.00597991	0.00528017	0.00341914	0.00446479	0.0141158	0.0130184
140	39	0.00889803	0.0281063	0.0123093	0.0412732	0.010646	0.0217867	0.0305667	0.0167726	0.010646	0.00452672	0.0174479	0.00525712	0.00593145	0.00525712	0.00353532	0.00470498	0.0143607	0.013198
141	38	0.00899928	0.0282212	0.0129425	0.0409509	0.0106761	0.0215524	0.0304048	0.0168179	0.0106761	0.00425382	0.017468	0.0052425	0.00604858	0.0052425	0.00362313	0.00488603	0.014567	0.0133352
142	36	0.00907272	0.0283234	0.0134129	0.0404112	0.0106325	0.0211836	0.0301393	0.0167995	0.0106325	0.00389271	0.0173987	0.005226	0.00622903	0.005226	0.00367933	0.00500638	0.0147327	0.0134378
143	34	0.00912287	0.0283789	0.0137307	0.0396504	0.0105075	0.0207369	0.0297946	0.0167272	0.0105075	0.00346666	0.0172821	0.00519862	0.00641778	0.00519862	0.00370914	0.00507543	0.0148615	0.0135107
144	32	0.00916155	0.0283596	0.0139134	0.0386793	0.0103112	0.0202838	0.0293946	0.0166135	0.0103112	0.00300553	0.0171596	0.00515529	0.00660487	0.00515529	0.00372521	0.00510958	0.0149612	0.0135566
145	29	0.00920616	0.0282461	0.0139927	0.0375185	0.0100706	0.0198838	0.0289568	0.0164661	0.0100706	0.00254058	0.017067	0.00509498	0.00680198	0.00509498	0.00374077	0.00512589	0.0150416	0.0135739
146	28	0.00927413	0.0280287	0.014	0.0361954	0.00982461	0.0195583	0.0284905	0.016286	0.00982461	0.00209926	0.0170299	0.00501946	0.00702206	0.00501946	0.00376396	0.00513691	0.0151109	0.0135611
147	29	0.00937821	0.0277088	0.0139655	0.0347444	0.00961339	0.0192892	0.0279984	0.01607	0.00961339	0.00170451	0.0170606	0.00493182	0.00726935	0.00493182	0.00379467	0.00514878	0.0151739	0.0135202
148	29	0.00952133	0.0272966	0.0139075	0.033202	0.00946805	0.0190437	0.027478	0.0158145	0.00946805	0.00137232	0.0171596	0.00483547	0.00753907	0.00483547	0.00382653	0.0051601	0.0152303	0.0134585
149	29	0.00969941	0.0268077	0.0138367	0.0316015	0.00940349	0.0188038	0.0269255	0.0155183	0.00940349	0.00111399	0.0173181	0.00473376	0.0078206	0.00473376	0.00385237	0.00516268	0.0152739	0.0133851
150	29	0.00990518	0.0262585	0.0137506	0.0299729	0.00941627	0.0185726	0.0263404	0.0151844	0.00941627	0.000938084	0.017521	0.00462948	0.0081023	0.00462948	0.00386665	0.0051462	0.0152942	0.0133121
151	28	0.01013	0.0256639	0.0136429	0.0283433	0.00948712	0.0183576	0.0257284	0.0148212	0.00948712	0.00084782	0.0177518	0.00452524	0.00837768	0.00452524	0.00386588	0.00510401	0.015281	0.0132514
152	27	0.0103633	0.0250374	0.0135038	0.0267362	0.00958819	0.0181516	0.025104	0.014444	0.00958819	0.000838245	0.0179936	0.00442378	0.00864889	0.00442378	0.0038487	0.00503392	0.015228	0.0132098
153	26	0.0105922	0.0243906	0.0133243	0.0251719	0.00969028	0.0179334	0.0244876	0.0140706	0.00969028	0.000899015	0.0182327	0.00432722	0.00892418	0.00432722	0.0038147	0.00493627	0.0151347	0.0131878
154	25	0.010804	0.0237338	0.0130978	0.0236695	0.00976967	0.0176838	0.0238996	0.0137168	0.00976967	0.00102045	0.0184602	0.0042369	0.00921476	0.0042369	0.00376459	0.00481232	0.0150053	0.0131815
155	24	0.0109885	0.0230771	0.0128182	0.0222484	0.00981221	0.0174035	0.0233612	0.0133969	0.00981221	0.00119559	0.018671	0.00415425	0.00953181	0.00415425	0.00369975	0.00466502	0.0148469	0.0131846
156	23	0.0111369	0.0224329	0.0124832	0.0209272	0.0098132	0.017122	0.0228886	0.0131207	0.0098132	0.00141754	0.0188653	0.00408057	0.00988276	0.00408057	0.00362195	0.00449764	0.0146693	0.0131876
157	23	0.0112445	0.0218137	0.012097	0.0197196	0.00977668	0.0168889	0.0224868	0.0128902	0.00977668	0.00167967	0.019047	0.00401694	0.010269	0.00401694	0.00353407	0.00431182	0.0144832	0.0131756
158	23	0.0113161	0.0212295	0.0116687	0.0186344	0.0097127	0.0167508	0.0221511	0.0126999	0.0097127	0.00197559	0.0192209	0.00396432	0.0106858	0.00396432	0.00343911	0.00410882	0.0142993	0.0131319
159	23	0.0113654	0.0206873	0.0112089	0.0176782	0.00963458	0.0167245	0.0218702	0.0125374	0.00963458	0.00229647	0.0193918	0.00392402	0.0111241	0.00392402	0.00333995	0.00389146	0.0141269	0.0130428
160	23	0.0114087	0.0201925	0.0107276	0.0168537	0.00955554	0.0167845	0.0216283	0.0123873	0.00955554	0.00263303	0.0195632	0.00389763	0.0115733	0.00389763	0.00323973	0.00366441	0.0139732	0.0128983
161	22	0.0114596	0.0197482	0.0102368	0.0161563	0.00948706	0.0168776	0.0214112	0.0122361	0.00948706	0.00297635	0.0197387	0.00388525	0.0120244	0.00388525	0.00314226	0.00343184	0.0138429	0.0126934
162	22	0.0115252	0.0193555	0.00974966	0.0155785	0.00943749	0.0169485	0.0212074	0.012075	0.00943749	0.00331828	0.0199187	0.00388489	0.0124712	0.00388489	0.00305124	0.00319661	0.0137362	0.0124296
163	21	0.011604	0.0190117	0.00927642	0.0151124	0.00941142	0.0169595	0.0210099	0.0119021	0.00941142	0.00365237	0.0201	0.00389369	0.0129108	0.00389369	0.00296925	0.00296129	0.0136498	0.012116
164	20	0.011688	0.0187109	0.00882473	0.0147499	0.00941011	0.016898	0.0208204	0.0117236	0.00941011	0.00397477	0.0202774	0.00390859	0.0133429	0.00390859	0.002897	0.00272828	0.0135762	0.0117662
165	16	0.011765	0.0184439	0.00840132	0.0144816	0.00943076	0.0167727	0.0206466	0.0115521	0.00943076	0.0042855	0.020446	0.00392677	0.0137679	0.00392677	0.00283214	0.00249963	0.0135078	0.0113938
166	18	0.0118234	0.0181979	0.0080116	0.0142966	0.00946504	0.0166083	0.0204996	0.0114013	0.00946504	0.00458788	0.0206021	0.00394639	0.0141861	0.00394639	0.0027685	0.0022767	0.0134378	0.0110089
167	19	0.0118564	0.0179621	0.00765876	0.0141887	0.00950055	0.0164379	0.0203923	0.0112831	0.00950055	0.0048836	0.0207452	0.00396771	0.0145956	0.00396771	0.00269907	0.00206048	0.013362	0.0106183
168	20	0.0118624	0.0177318	0.00734288	0.0141561	0.00952389	0.0162983	0.0203347	0.0112051	0.00952389	0.00517153	0.0208797	0.00399257	0.0149915	0.00399257	0.00262001	0.00185212	0.0132804	0.0102256
169	20	0.0118441	0.0175096	0.00706332	0.0141962	0.00952429	0.016224	0.0203308	0.0111707	0.00952429	0.00544888	0.021017	0.00402233	0.0153689	0.00402233	0.00253248	0.00165291	0.0131964	0.00983284
170	20	0.0118085	0.0173054	0.00681978	0.0143051	0.00949528	0.0162408	0.0203779	0.0111788	0.00949528	0.0057123	0.0211719	0.00405584	0.0157239	0.00405584	0.00244073	0.00146399	0.013114	0.009442
171	21	0.0117654	0.0171354	0.00661102	0.0144787	0.00943667	0.0163573	0.0204684	0.0112242	0.00943667	0.00595826	0.0213554	0.00408976	0.0160541	0.00408976	0.00234975	0.00128735	0.0130384	0.00905591
172	21	0.0117255	0.0170195	0.00643584	0.0147115	0.00935698	0.0165595	0.0205976	0.0113009	0.00935698	0.00618208	0.021571	0.00411957	0.0163587	0.00411957	0.00226424	0.00112724	0.0129748	0.0086782
173	21	0.0116997	0.0169767	0.00629439	0.0149949	0.00926944	0.0168152	0.0207651	0.0114045	0.00926944	0.00638049	0.021814	0.00414084	0.016639	0.00414084	0.00218597	0.000990262	0.0129308	0.00831387
174	21	0.0116978	0.0170208	0.00618983	0.015316	0.00918519	0.0170883	0.0209698	0.01153	0.00918519	0.00655418	0.0220717	0.00415047	0.0168976	0.00415047	0.00211194	0.0008817	0.0129169	0.00796773
175	22	0.0117267	0.0171625	0.00612999	0.0156622	0.00911076	0.0173519	0.0212111	0.0116721	0.00911076	0.00670555	0.0223253	0.0041479	0.0171371	0.0041479	0.00203705	0.000802314	0.0129442	0.00764237
176	22	0.0117899	0.017411	0.00612613	0.0160257	0.00904787	0.017594	0.0214897	0.0118278	0.00904787	0.00683593	0.0225524	0.00413527	0.0173589	0.00413527	0.0019594	0.000747692	0.0130232	0.00733859
177	22	0.0118861	0.0177737	0.00618981	0.0164045	0.00899471	0.0178132	0.0218053	0.0119953	0.00899471	0.00694411	0.0227301	0.00411566	0.0175616	0.00411566	0.00188258	0.000710155	0.0131584	0.00705604
178	23	0.0120108	0.0182546	0.0063298	0.0168017	0.008946	0.0180113	0.0221534	0.0121729	0.008946	0.0070286	0.0228389	0.00409054	0.0177402	0.00409054	0.00181511	0.000681185	0.0133433	0.00679347
179	23	0.0121617	0.0188568	0.00655027	0.0172241	0.00889482	0.0181895	0.0225284	0.01236	0.00889482	0.00708889	0.0228626	0.00405913	0.0178863	0.00405913	0.00176853	0.000653718	0.0135616	0.00655003
180	23	0.0123394	0.0195842	0.00684908	0.0176813	0.00883666	0.0183469	0.0229291	0.0125578	0.00883666	0.00712138	0.0227872	0.00401861	0.0179882	0.00401861	0.0017562	0.000623614	0.0137923	0.00632483
181	24	0.0125482	0.0204406	0.00721541	0.0181838	0.00877019	0.0184789	0.0233564	0.0127679	0.00877019	0.00711876	0.0226009	0.00396403	0.0180354	0.00396403	0.00179165	0.000590719	0.0140151	0.0061179
182	24	0.0127959	0.0214251	0.00762839	0.0187391	0.00869476	0.0185759	0.0237988	0.0129846	0.00869476	0.00707567	0.0222978	0.00388939	0.018019	0.00388939	0.00188575	0.000559902	0.0142187	0.00593079
183	25	0.0130928	0.0225297	0.00806274	0.0193479	0.00860818	0.0186265	0.0242217	0.013191	0.00860818	0.00699122	0.0218808	0.00379	0.0179355	0.00379	0.00204547	0.000541999	0.0144067	0.00576578
184	25	0.0134468	0.0237331	0.00848194	0.0199926	0.00851843	0.0186034	0.0245792	0.0133642	0.00851843	0.00686741	0.0213665	0.00366453	0.017791	0.00366453	0.00227252	0.000553029	0.0145959	0.00562584
185	26	0.0138616	0.0250006	0.00887183	0.0206364	0.00843937	0.018493	0.0248337	0.013486	0.00843937	0.00670828	0.0207839	0.00351501	0.0175995	0.00351501	0.00256111	0.000608051	0.0148099	0.00551322
186	26	0.0143257	0.0262829	0.00923112	0.0212396	0.00838449	0.0182945	0.0249656	0.0135475	0.00838449	0.00652729	0.0201721	0.00334742	0.01738	0.00334742	0.00289709	0.000711194	0.0150666	0.00543042
187	26	0.0148107	0.0275227	0.00958318	0.0217777	0.00835174	0.0180387	0.0249813	0.0135543	0.00835174	0.00635028	0.0195709	0.00317158	0.0171549	0.00317158	0.00325724	0.000851504	0.015372	0.00538263
188	26	0.0152708	0.0286657	0.00994521	0.0222559	0.00832695	0.0177689	0.0249168	0.0135266	0.00832695	0.00621045	0.0190116	0.00300093	0.0169475	0.00300093	0.00360886	0.00100826	0.0157193	0.0053808
189	26	0.01566	0.0296784	0.010325	0.0227095	0.00830039	0.0175506	0.0248441	0.013502	0.00830039	0.00613679	0.0185075	0.0028492	0.0167748	0.0028492	0.00391341	0.00115914	0.0160936	0.00543481
190	25	0.0159459	0.0305551	0.0106855	0.0231976	0.00828132	0.0174453	0.0248473	0.0135202	0.00828132	0.00614621	0.0180545	0.00272669	0.0166425	0.00272669	0.00413361	0.00128546	0.016476	0.00554801
191	23	0.0161241	0.0313239	0.0109692	0.0237859	0.00829145	0.0175157	0.0249796	0.0136038	0.00829145	0.00623879	0.0176395	0.00264009	0.0165434	0.00264009	0.00424296	0.0013747	0.0168537	0.00571055
192	21	0.0162075	0.0320298	0.0110923	0.0245125	0.00834658	0.0177725	0.0252246	0.0137384	0.00834658	0.00639904	0.0172497	0.00259512	0.0164635	0.00259512	0.00423014	0.00141942	0.0172229	0.00590502
193	24	0.0162296	0.0327257	0.0110218	0.0253583	0.00844931	0.0181919	0.0255134	0.013885	0.00844931	0.00659671	0.0168738	0.00259639	0.0163835	0.00259639	0.00410342	0.00141583	0.0175862	0.00610796
194	25	0.0162357	0.0334625	0.0107832	0.0262625	0.00859093	0.0187158	0.0257493	0.0139927	0.00859093	0.00679807	0.0164998	0.00264595	0.0162786	0.00264595	0.0038914	0.00136218	0.0179487	0.00629653
195	26	0.0162747	0.0342817	0.0104666	0.0271546	0.00875266	0.0192791	0.0258488	0.0140209	0.00875266	0.00697279	0.0161132	0.00274189	0.0161204	0.00274189	0.0036387	0.00125713	0.0183159	0.00645327
196	26	0.0163809	0.0352062	0.0101863	0.0279904	0.00891096	0.01981	0.0257669	0.0139504	0.00891096	0.00709877	0.0157006	0.00287898	0.0158795	0.00287898	0.00339484	0.00109758	0.0186911	0.00657178
197	26	0.0165673	0.0362393	0.010057	0.0287715	0.00905004	0.0202497	0.0255222	0.0137954	0.00905004	0.00716441	0.0152529	0.00304925	0.0155273	0.00304925	0.00320339	0.000879839	0.0190753	0.00665765
198	26	0.0168226	0.0373658	0.010145	0.0295497	0.00917103	0.0205552	0.0251921	0.013599	0.00917103	0.00716885	0.0147666	0.00324135	0.0150424	0.00324135	0.0030909	0.000604249	0.0194648	0.00672663
199	26	0.0171166	0.038559	0.0104453	0.0304058	0.00928088	0.0207055	0.0248824	0.0134187	0.00928088	0.00712067	0.0142455	0.00344261	0.01442	0.00344261	0.00306014	0.000278085	0.0198524	0.00680061
200	27	0.0174062	0.0397836	0.0108699	0.0314118	0.00938778	0.0206927	0.0246803	0.013301	0.00938778	0.00703838	0.0137036	0.00364297	0.0136811	0.00364297	0.00309102	0.000103767	0.0202299	0.00690372
201	28	0.0176507	0.0410033	0.0112992	0.032594	0.00949922	0.020522	0.0246332	0.0132705	0.00949922	0.00694168	0.0131623	0.00383785	0.0128708	0.00383785	0.00315173	0.000493621	0.0205891	0.00705505
202	30	0.0178267	0.04219	0.0116399	0.0339254	0.00961988	0.0202113	0.0247427	0.0133267	0.00961988	0.00684332	0.0126461	0.00402889	0.0120497	0.00402889	0.00321279	0.000904716	0.020924	0.00726229
203	32	0.0179331	0.0433289	0.0118582	0.0353371	0.00975038	0.0197903	0.0249748	0.0134504	0.00975038	0.0067447	0.0121811	0.00422326	0.0112798	0.00422326	0.00325671	0.00132008	0.0212338	0.00752157
204	34	0.017987	0.0444169	0.0119778	0.0367385	0.00988641	0.0192949	0.0252772	0.0136127	0.00988641	0.00663356	0.0117931	0.00443322	0.0106103	0.00443322	0.00328407	0.00173463	0.0215213	0.00781929
205	36	0.0180152	0.0454589	0.0120564	0.0380442	0.0100239	0.0187623	0.0255973	0.0137847	0.0100239	0.00648769	0.011505	0.00467417	0.0100648	0.00467417	0.00331923	0.00214985	0.0217892	0.008138
206	37	0.0180437	0.0464645	0.0121571	0.0391997	0.0101648	0.0182293	0.0258992	0.0139471	0.0101648	0.00627972	0.011331	0.00496065	0.00963779	0.00496065	0.00341675	0.00256738	0.0220386	0.00846316
207	39	0.0180901	0.0474458	0.0123273	0.0401936	0.0103152	0.0177298	0.026172	0.0140936	0.0103152	0.0059825	0.0112764	0.00530321	0.00930145	0.00530321	0.0036704	0.00298276	0.0222653	0.00879001
208	40	0.0181577	0.0484147	0.0125878	0.0410517	0.0104831	0.0172933	0.0264265	0.0142301	0.0104831	0.00557749	0.0113453	0.00570807	0.00902704	0.00570807	0.00421225	0.0033849	0.0224591	0.0091282
209	41	0.0182343	0.0493797	0.0129364	0.0418217	0.0106754	0.0169424	0.0266849	0.0143684	0.0106754	0.0050606	0.0115439	0.00617538	0.0088223	0.00617538	0.00517393	0.00376059	0.0226059	0.00949819
210	42	0.0182972	0.050344	0.0133592	0.0425606	0.0108964	0.0166872	0.0269693	0.014521	0.0108964	0.00444688	0.0118808	0.00669364	0.00878208	0.00669364	0.00662441	0.00409947	0.0226901	0.00992366
211	43	0.0183212	0.0513031	0.0138428	0.043322	0.0111465	0.016521	0.0272961	0.014697	0.0111465	0.00378344	0.0123683	0.0072386	0.00912115	0.0072386	0.00854076	0.0044014	0.0226978	0.0104239
212	43	0.0182863	0.0522427	0.0143801	0.0441446	0.0114233	0.0164185	0.0276718	0.0149005	0.0114233	0.00317384	0.013024	0.0077804	0.0101072	0.0077804	0.0108162	0.00468499	0.0226194	0.0110071
213	44	0.018182	0.0531374	0.0149706	0.0450469	0.0117228	0.0163442	0.0280918	0.0151294	0.0117228	0.00281027	0.0138665	0.00829291	0.0118779	0.00829291	0.0132813	0.00498462	0.0224522	0.0116624
214	50	0.0180062	0.0539477	0.0156129	0.0460311	0.0120418	0.0162654	0.0285425	0.0153767	0.0120418	0.00292569	0.0149044	0.00875901	0.0143259	0.00875901	0.0157332	0.00533497	0.0222031	0.012358
215	58	0.0177638	0.0546204	0.0162965	0.0470933	0.0123755	0.0161625	0.0290051	0.0156321	0.0123755	0.00357324	0.0161254	0.00916891	0.0171609	0.00916891	0.0179713	0.00575455	0.0218872	0.0130435
216	67	0.0174673	0.0550957	0.0169976	0.0482295	0.0127164	0.0160315	0.0294573	0.0158837	0.0127164	0.00460513	0.01749	0.00951676	0.0200176	0.00951676	0.0198356	0.00623698	0.0215244	0.0136585
217	75	0.0171367	0.0553193	0.0176813	0.0494334	0.0130529	0.0158783	0.0298736	0.0161171	0.0130529	0.00587296	0.0189318	0.00979811	0.0225309	0.00979811	0.0212346	0.00674855	0.0211386	0.0141415
218	82	0.0167998	0.0552545	0.0183047	0.0506899	0.0133706	0.0157098	0.0302261	0.0163168	0.0133706	0.00727493	0.0203619	0.0100064	0.0243909	0.0100064	0.0221543	0.00723039	0.0207565	0.0144402
219	87	0.016491	0.054894	0.018822	0.0519674	0.013653	0.0155265	0.0304918	0.0164696	0.013653	0.00872155	0.0216827	0.0101368	0.0253976	0.0101368	0.0226524	0.00760937	0.020403	0.0145238
220	90	0.0162422	0.0542659	0.0191932	0.0532165	0.0138843	0.0153211	0.0306565	0.0165672	0.0138843	0.010119	0.0228055	0.010196	0.0255072	0.010196	0.0228369	0.00782118	0.0200969	0.0143926
221	90	0.0160676	0.0534241	0.0193956	0.054377	0.0140538	0.0150816	0.030716	0.0166069	0.0140538	0.0113771	0.0236663	0.0102044	0.024853	0.0102044	0.0228363	0.00783546	0.0198444	0.0140792
222	88	0.0159543	0.0524254	0.0194288	0.0553934	0.0141593	0.0147978	0.030677	0.0165916	0.0141593	0.0124245	0.0242312	0.0101882	0.0237221	0.0101882	0.0227661	0.00766557	0.019636	0.0136391
223	85	0.0158703	0.0513105	0.0193121	0.0562314	0.0142068	0.0144655	0.0305555	0.0165302	0.0142068	0.013215	0.024492	0.0101645	0.0224822	0.0101645	0.0227025	0.0073614	0.0194482	0.0131346
224	81	0.0157806	0.0500995	0.0190761	0.0568827	0.0142068	0.014088	0.0303728	0.0164344	0.0142068	0.013725	0.0244585	0.0101327	0.0214763	0.0101327	0.0226691	0.00699123	0.0192519	0.0126215
225	77	0.0156619	0.0487997	0.0187554	0.0573577	0.0141713	0.013675	0.0301479	0.0163146	0.0141713	0.0139502	0.0241545	0.0100773	0.0209321	0.0100773	0.0226413	0.00662291	0.0190222	0.01214
226	73	0.0155063	0.0474153	0.0183789	0.0576722	0.0141103	0.0132399	0.0298923	0.0161772	0.0141103	0.0139026	0.0236157	0.00997721	0.0209227	0.00997721	0.0225611	0.00631287	0.0187435	0.0117108
227	70	0.0153164	0.045955	0.0179617	0.0578368	0.014028	0.0127951	0.0296103	0.0160247	0.014028	0.0136091	0.0228863	0.00981601	0.0213772	0.00981601	0.0223597	0.00609998	0.0184102	0.0113384
228	66	0.0150978	0.0444405	0.0175037	0.0578524	0.0139223	0.0123503	0.0293016	0.0158573	0.0139223	0.0131085	0.022016	0.0095924	0.0221073	0.0095924	0.0219768	0.00599901	0.0180265	0.0110177
229	62	0.0148521	0.0429095	0.016996	0.057711	0.0137869	0.011915	0.0289633	0.0156737	0.0137869	0.0124483	0.0210572	0.00932032	0.0228396	0.00932032	0.0213704	0.00599684	0.0176052	0.0107373
230	57	0.0145743	0.041406	0.0164278	0.0573988	0.0136154	0.0115013	0.0285929	0.0154729	0.0136154	0.0116804	0.0200631	0.00902233	0.0232672	0.00902233	0.0205212	0.00605441	0.0171623	0.0104853
231	45	0.0142547	0.0399708	0.015792	0.0569023	0.0134031	0.0111232	0.0281904	0.0152549	0.0134031	0.0108548	0.0190829	0.00872146	0.0231175	0.00872146	0.0194304	0.0061175	0.0167137	0.0102502
232	51	0.0138816	0.0386351	0.0150889	0.0562172	0.0131504	0.0107943	0.0277588	0.0150216	0.0131504	0.0100136	0.0181543	0.00843434	0.0222145	0.00843434	0.0181136	0.00613327	0.0162754	0.0100232
233	52	0.0134477	0.0374177	0.0143293	0.055353	0.0128642	0.010526	0.0273034	0.0147759	0.0128642	0.00918929	0.0173005	0.00816696	0.0205149	0.00816696	0.0165994	0.00606204	0.0158617	0.0098016
234	51	0.0129556	0.0363244	0.0135338	0.054333	0.0125572	0.0103283	0.0268312	0.0145214	0.0125572	0.00840403	0.0165295	0.00791323	0.018105	0.00791323	0.0149288	0.00588357	0.0154827	0.00958319
235	49	0.0124192	0.0353499	0.0127281	0.0531898	0.012244	0.0102061	0.0263495	0.0142619	0.012244	0.00767275	0.0158378	0.00765754	0.0151668	0.00765754	0.013159	0.00559777	0.015141	0.00936568
236	47	0.0118652	0.0344811	0.0119391	0.0519576	0.0119376	0.0101571	0.0258661	0.0140012	0.0119376	0.00700845	0.0152188	0.00738164	0.011928	0.00738164	0.0113704	0.00522083	0.0148323	0.00914769
237	45	0.011331	0.0337002	0.0111937	0.0506644	0.0116476	0.0101739	0.0253902	0.0137442	0.0116476	0.0064253	0.0146746	0.00706944	0.00861376	0.00706944	0.00967112	0.00478164	0.0145469	0.00892982
238	43	0.010862	0.0329857	0.0105173	0.0493277	0.0113795	0.0102475	0.0249328	0.0134968	0.0113795	0.00593755	0.0142239	0.00671105	0.00540769	0.00671105	0.0081987	0.0043225	0.0142719	0.00871524
239	41	0.0105085	0.0323149	0.00993175	0.0479544	0.0111332	0.0103688	0.0245045	0.0132652	0.0111332	0.00555355	0.013902	0.0063063	0.00243043	0.0063063	0.00711213	0.0039044	0.0139945	0.0085073
240	39	0.0103213	0.0316676	0.00945119	0.0465436	0.0109045	0.0105276	0.0241124	0.0130535	0.0109045	0.00526788	0.0137514	0.00586192	0.000291278	0.00586192	0.00654296	0.00360843	0.0137048	0.00830788
241	37	0.0103411	0.0310258	0.00907986	0.0450915	0.0106876	0.0107143	0.0237566	0.0128622	0.0106876	0.00505643	0.0138081	0.00538578	0.00268764	0.00538578	0.00650849	0.00351777	0.0133977	0.00811884
242	36	0.0105875	0.0303753	0.00881031	0.0435944	0.0104768	0.0109212	0.0234305	0.0126883	0.0104768	0.00487899	0.0140837	0.00488295	0.00485072	0.00488295	0.00688077	0.0036733	0.0130725	0.00794053
243	34	0.0110485	0.0297082	0.00862288	0.0420559	0.0102659	0.0111422	0.0231232	0.0125258	0.0102659	0.00469506	0.01455	0.00435999	0.00679588	0.00435999	0.00747116	0.00404047	0.0127317	0.00777222
244	33	0.0116772	0.0290214	0.0084898	0.0404959	0.0100501	0.0113705	0.022822	0.0123673	0.0100501	0.00449556	0.0151281	0.00383344	0.00853612	0.00383344	0.00810224	0.00452473	0.0123815	0.00761506
245	32	0.0123946	0.0283131	0.00837912	0.0389552	0.00982563	0.0115975	0.0225179	0.0122067	0.00982563	0.00431071	0.0156863	0.00332731	0.010025	0.00332731	0.00862769	0.00502156	0.012032	0.00747428
246	30	0.0131073	0.0275858	0.00825964	0.0374898	0.00958989	0.0118139	0.0222105	0.0120421	0.00958989	0.00419847	0.0160775	0.00287497	0.011181	0.00287497	0.00895086	0.00544978	0.0116973	0.00735992
247	29	0.0137279	0.0268489	0.00810852	0.0361592	0.00934261	0.0120138	0.0219101	0.0118776	0.00934261	0.00423405	0.0161922	0.00251919	0.0119252	0.00251919	0.00902818	0.00575862	0.0113941	0.00728613
248	27	0.0141944	0.0261187	0.00792103	0.035008	0.0090873	0.0121999	0.0216384	0.0117245	0.0090873	0.00447524	0.0160087	0.00230774	0.0122251	0.00230774	0.00887493	0.00592713	0.0111376	0.00726965
249	25	0.0144836	0.025416	0.00771408	0.0340512	0.00883163	0.0123876	0.0214239	0.0115987	0.00883163	0.00491095	0.0156015	0.00227081	0.0121203	0.00227081	0.00855748	0.0059698	0.0109392	0.00732331
250	21	0.0146179	0.024763	0.00752414	0.0332646	0.00858518	0.0126044	0.0212961	0.0115176	0.00858518	0.00543174	0.0151381	0.00237775	0.0117498	0.00237775	0.00818419	0.00592365	0.0108034	0.00744762
251	21	0.0146656	0.0241804	0.0073968	0.0325877	0.00835719	0.0128863	0.0212797	0.0114963	0.00835719	0.00586301	0.0148347	0.00252241	0.0113434	0.00252241	0.00788277	0.00585106	0.0107274	0.0076232
252	21	0.0147182	0.0236775	0.00738092	0.0319427	0.00815784	0.0132698	0.0213925	0.0115457	0.00815784	0.00604414	0.0148986	0.0025845	0.0112179	0.0025845	0.00775338	0.00580677	0.0107007	0.00781716
253	20	0.0148455	0.0232387	0.00751781	0.0312684	0.00799744	0.0137825	0.0216441	0.0116718	0.00799744	0.00592514	0.0154272	0.00251155	0.0116491	0.00251155	0.00779835	0.00583607	0.010708	0.00799514
254	22	0.0150679	0.0228292	0.00782678	0.0305449	0.0078836	0.0144351	0.0220345	0.0118744	0.0078836	0.00558112	0.016371	0.00232516	0.0127427	0.00232516	0.00793688	0.00593689	0.0107314	0.00813218
255	20	0.015355	0.022412	0.00829587	0.0298007	0.00781901	0.0152203	0.022555	0.0121473	0.00781901	0.00518211	0.0175562	0.00210675	0.0143673	0.00210675	0.0080446	0.00606401	0.0107555	0.00821892
256	22	0.0156452	0.0219655	0.0088901	0.0290987	0.007801	0.0161179	0.0231886	0.0124788	0.007801	0.00492349	0.0187724	0.00195044	0.0161773	0.00195044	0.00801002	0.00614352	0.0107697	0.00826682
257	25	0.01587	0.0214935	0.00956766	0.0285133	0.00782171	0.0170969	0.0239127	0.0128532	0.00782171	0.00490624	0.0198403	0.00190029	0.0176993	0.00190029	0.00777036	0.00611371	0.0107713	0.008305
258	26	0.0159762	0.0210227	0.0102965	0.0281048	0.00786819	0.018116	0.0247006	0.0132533	0.00786819	0.00507718	0.0206721	0.00192751	0.0184938	0.00192751	0.00732523	0.00593019	0.0107627	0.0083725
259	27	0.01594	0.0205902	0.011059	0.0278988	0.00792522	0.019124	0.0255221	0.013662	0.00792522	0.00528185	0.0212774	0.00197471	0.0182785	0.00197471	0.00672772	0.00558418	0.0107482	0.00850678
260	28	0.0157734	0.0202306	0.0118474	0.027876	0.00798034	0.0200667	0.0263409	0.014063	0.00798034	0.00540047	0.021744	0.00201072	0.017056	0.00201072	0.00606662	0.00509644	0.0107301	0.008733
261	28	0.0155109	0.0199639	0.0126546	0.0279851	0.00802877	0.0208944	0.0271124	0.0144404	0.00802877	0.00541389	0.022171	0.00203098	0.0150738	0.00203098	0.00542746	0.00452051	0.0107089	0.00905985
262	28	0.0152025	0.0197958	0.0134627	0.0281594	0.00807513	0.0215666	0.0277844	0.0147785	0.00807513	0.00539367	0.0226126	0.00204692	0.0127345	0.00204692	0.0048678	0.00392518	0.0106852	0.00947573
263	29	0.0148995	0.0197224	0.0142409	0.0283372	0.00813163	0.0220526	0.0283053	0.015062	0.00813163	0.00542743	0.0230563	0.00207214	0.0104748	0.00207214	0.00441101	0.00337112	0.0106607	0.009952
264	29	0.0146467	0.0197336	0.0149498	0.0284735	0.00821509	0.0223297	0.0286329	0.0152778	0.00821509	0.00555626	0.0234447	0.00211511	0.00865614	0.00211511	0.00404915	0.00289725	0.010637	0.0104517
265	29	0.0144709	0.0198137	0.0155494	0.0285471	0.00834223	0.0223749	0.0287443	0.0154159	0.00834223	0.00573814	0.0237125	0.00217404	0.00744971	0.00217404	0.00376008	0.00251798	0.0106138	0.0109418
266	29	0.0143783	0.0199409	0.0160115	0.028557	0.0085225	0.0221629	0.0286415	0.015473	0.0085225	0.00589159	0.0238226	0.00224261	0.00682079	0.00224261	0.00352435	0.00222702	0.010586	0.0114011
267	29	0.0143536	0.0200901	0.0163279	0.0285122	0.00875362	0.0216742	0.0283538	0.0154552	0.00875362	0.0059498	0.0237762	0.00231196	0.00660415	0.00231196	0.0033337	0.00200798	0.010544	0.0118247
268	29	0.0143688	0.0202364	0.0165087	0.0284158	0.00901789	0.0209088	0.027928	0.0153771	0.00901789	0.00588625	0.0236069	0.00237284	0.00662618	0.00237284	0.00318815	0.00184563	0.0104765	0.0122204
269	29	0.014388	0.0203598	0.0165742	0.0282564	0.00928372	0.0198995	0.0274133	0.0152552	0.00928372	0.00571151	0.0233684	0.00241602	0.0067436	0.00241602	0.00308977	0.00173045	0.0103735	0.0126029
270	29	0.0143802	0.0204435	0.0165471	0.0280008	0.00951569	0.0187196	0.0268496	0.0151034	0.00951569	0.00544868	0.023115	0.00243386	0.00685404	0.00243386	0.00303827	0.00165899	0.0102304	0.0129862
271	29	0.0143239	0.0204755	0.0164468	0.0276012	0.00968272	0.0174834	0.0262615	0.014929	0.00968272	0.00512182	0.0228878	0.00242165	0.00691222	0.00242165	0.00303097	0.00163169	0.0100515	0.0133766
272	29	0.0142118	0.0204449	0.0162867	0.027006	0.00976448	0.0163311	0.0256583	0.0147323	0.00976448	0.00475277	0.0227098	0.00237862	0.00693518	0.00237862	0.00306273	0.00164699	0.00984947	0.0137692
273	30	0.0140498	0.0203415	0.0160696	0.0261754	0.00975648	0.0153922	0.0250389	0.0145092	0.00975648	0.00436331	0.0225892	0.00230734	0.00697786	0.00230734	0.00312701	0.00169664	0.00964346	0.0141484
274	30	0.0138568	0.0201542	0.0157908	0.0250942	0.00967078	0.0147404	0.0243997	0.014255	0.00967078	0.00397593	0.0225281	0.00221141	0.00708866	0.00221141	0.00321644	0.00176581	0.00945404	0.0144936
275	30	0.0136604	0.0198765	0.0154444	0.0237807	0.00953536	0.0143697	0.0237437	0.013967	0.00953536	0.00361379	0.0225276	0.0020928	0.00728082	0.0020928	0.0033225	0.00183789	0.0092987	0.0147832
276	30	0.0134923	0.0195097	0.015027	0.0222836	0.00938876	0.0142118	0.0230828	0.0136465	0.00938876	0.00329825	0.0225857	0.00195281	0.00754072	0.00195281	0.00343541	0.0019001	0.00918925	0.0150008
277	30	0.0133807	0.0190658	0.0145374	0.0206733	0.00926872	0.0141828	0.0224339	0.0132984	0.00926872	0.00304491	0.0226988	0.00179349	0.007853	0.00179349	0.00354662	0.00194741	0.00912911	0.0151368
278	29	0.0133475	0.0185643	0.0139771	0.0190263	0.00920533	0.0142259	0.0218147	0.0129315	0.00920533	0.00285711	0.0228617	0.00161871	0.00821422	0.00161871	0.00365241	0.00198408	0.00911353	0.015192
279	29	0.0134013	0.018028	0.0133512	0.0174151	0.00921638	0.0143234	0.0212404	0.012559	0.00921638	0.00272273	0.0230621	0.00143643	0.00862898	0.00143643	0.00375623	0.00202325	0.00913392	0.0151758
280	28	0.0135281	0.0174789	0.0126641	0.0159064	0.0093022	0.0144724	0.0207227	0.0121966	0.0093022	0.00262096	0.0232836	0.00126133	0.00910265	0.00126133	0.0038673	0.00208299	0.00917938	0.0150992
281	27	0.0136977	0.0169298	0.0119212	0.014553	0.00944509	0.0146508	0.020271	0.0118607	0.00944509	0.00253263	0.0235075	0.00111725	0.00964035	0.00111725	0.0039972	0.00218051	0.00923984	0.0149777
282	27	0.0138655	0.0163853	0.0111272	0.0133958	0.00961304	0.0148052	0.0198942	0.0115671	0.00961304	0.00245384	0.0237197	0.0010361	0.0102492	0.0010361	0.00415622	0.00232742	0.0093094	0.0148256
283	26	0.0139886	0.0158424	0.0102893	0.0124608	0.00976806	0.0148792	0.0196008	0.0113281	0.00976806	0.00240244	0.0239122	0.00104443	0.0109393	0.00104443	0.00435049	0.00252775	0.00938763	0.0146557
284	26	0.0140324	0.0152966	0.00941783	0.0117608	0.00987756	0.0148618	0.0193969	0.0111518	0.00987756	0.00241625	0.0240914	0.00114413	0.0117188	0.00114413	0.00457987	0.00277808	0.00947997	0.0144741
285	25	0.0139831	0.0147417	0.00852685	0.0112905	0.00992108	0.0148165	0.0192816	0.0110386	0.00992108	0.00253122	0.0242725	0.00131404	0.0125877	0.00131404	0.00483744	0.0030694	0.00959442	0.0142839
286	25	0.0138438	0.0141755	0.00763339	0.011032	0.00989214	0.0148582	0.0192434	0.0109803	0.00989214	0.00276069	0.0244776	0.00152804	0.0135294	0.00152804	0.00511036	0.00339027	0.0097363	0.0140818
287	25	0.0136374	0.0135987	0.00675579	0.0109529	0.0097993	0.0150851	0.0192593	0.01096	0.0097993	0.00309021	0.0247223	0.00176628	0.014511	0.00176628	0.00538312	0.00372944	0.00990811	0.013866
288	25	0.0133859	0.0130215	0.00590962	0.0110226	0.00966386	0.0155102	0.0193005	0.0109561	0.00966386	0.00348935	0.0250201	0.00201493	0.0154845	0.00201493	0.00564003	0.0040761	0.0101085	0.0136246
289	24	0.013114	0.0124551	0.00510548	0.0112121	0.00951393	0.0160497	0.0193391	0.0109456	0.00951393	0.00392509	0.0253756	0.00226428	0.0163991	0.00226428	0.0058678	0.00442019	0.0103311	0.0133518
290	24	0.0128385	0.0119134	0.00434939	0.0115004	0.00937721	0.0165702	0.0193544	0.01091	0.00937721	0.00436947	0.0257873	0.00250611	0.0172127	0.00250611	0.0060567	0.00475296	0.0105676	0.0130452
291	24	0.0125679	0.0114077	0.00364474	0.0118691	0.00927498	0.0169558	0.0193354	0.0108403	0.00927498	0.00480135	0.0262417	0.00273204	0.0179003	0.00273204	0.00620314	0.00506904	0.0108087	0.0127102
292	23	0.0122997	0.0109458	0.002997	0.0123025	0.00921957	0.0171503	0.0192843	0.0107391	0.00921957	0.00520433	0.026727	0.00293484	0.0184542	0.00293484	0.00630988	0.00536641	0.0110469	0.012353
293	23	0.0120285	0.0105289	0.00241914	0.0127858	0.00921507	0.017166	0.0192183	0.0106214	0.00921507	0.00556901	0.0272361	0.00311241	0.0188841	0.00311241	0.00638435	0.0056443	0.0112783	0.0119832
294	23	0.0117455	0.0101529	0.00194084	0.0133036	0.00925524	0.0170664	0.0191652	0.0105101	0.00925524	0.00589344	0.0277661	0.00326812	0.0192127	0.00326812	0.00643597	0.00590272	0.0115017	0.0116075
295	22	0.0114446	0.00980842	0.00161595	0.013839	0.00932193	0.016938	0.019151	0.0104289	0.00932193	0.00618429	0.0283122	0.00340924	0.0194693	0.00340924	0.00647529	0.0061437	0.0117184	0.011233
296	22	0.0111209	0.00948527	0.00150932	0.0143765	0.00939138	0.0168623	0.0191972	0.0103976	0.00939138	0.00645268	0.0288699	0.0035435	0.0196791	0.0035435	0.00651197	0.00637062	0.0119316	0.0108604
297	21	0.0107736	0.00917473	0.00163058	0.0149056	0.00944202	0.0169052	0.0193189	0.0104293	0.00944202	0.00671055	0.0294322	0.00367657	0.0198582	0.00367657	0.00655262	0.006586	0.0121443	0.0104885
298	21	0.0104072	0.00887498	0.0019094	0.0154203	0.0094585	0.017115	0.0195217	0.0105276	0.0094585	0.0069681	0.0299892	0.00381047	0.0200144	0.00381047	0.00659942	0.00678935	0.0123588	0.0101176
299	21	0.0100307	0.00859444	0.00226774	0.015919	0.00943391	0.0175173	0.0197983	0.0106867	0.00943391	0.00722973	0.0305258	0.00394235	0.0201472	0.00394235	0.00665146	0.00697822	0.0125779	0.00974853
300	20	0.00965601	0.00835031	0.00265869	0.0164048	0.00936999	0.0181001	0.0201288	0.0108928	0.00936999	0.00749158	0.0310224	0.00406461	0.0202491	0.00406461	0.00670657	0.00715023	0.0128029	0.00938359
301	19	0.00929661	0.00816721	0.00306052	0.0168814	0.0092775	0.0188053	0.0204889	0.0111281	0.0092775	0.00774393	0.0314585	0.00416751	0.0203103	0.00416751	0.0067607	0.00730213	0.0130344	0.00902659
302	14	0.00896548	0.00807634	0.00346586	0.0173479	0.00917366	0.0195411	0.0208576	0.0113761	0.00917366	0.00797419	0.0318148	0.0042436	0.0203234	0.0042436	0.00680715	0.00742969	0.0132739	0.00868112
303	20	0.00867494	0.00810926	0.00387424	0.0177948	0.00907399	0.0202063	0.0212131	0.0116226	0.00907399	0.00816976	0.0320747	0.00428908	0.020285	0.00428908	0.00683844	0.00753043	0.0135236	0.00835012
304	21	0.00843702	0.00829087	0.00428776	0.0182067	0.00898843	0.0207143	0.0215356	0.0118563	0.00898843	0.00832193	0.0322243	0.00430215	0.0201944	0.00430215	0.00684818	0.00760376	0.0137857	0.00803564
305	22	0.00826147	0.00863555	0.00470923	0.0185683	0.00892146	0.0210116	0.0218158	0.0120714	0.00892146	0.00842694	0.0322526	0.0042818	0.0200515	0.0042818	0.00683129	0.00765008	0.0140609	0.00773858
306	22	0.00815499	0.0091463	0.00514023	0.0188709	0.00887099	0.0210836	0.0220549	0.0122676	0.00887099	0.00848435	0.0321522	0.00422734	0.0198585	0.00422734	0.00678368	0.00766929	0.0143485	0.00745885
307	23	0.00812237	0.00981539	0.00557804	0.0191154	0.0088285	0.0209469	0.0222524	0.0124451	0.0088285	0.00849546	0.0319204	0.00413811	0.0196179	0.00413811	0.00670282	0.00766019	0.0146472	0.00719445
308	23	0.00816823	0.0106241	0.00600885	0.0193102	0.00878174	0.0206358	0.0223865	0.0125985	0.00878174	0.00846217	0.0315628	0.00401374	0.0193318	0.00401374	0.00658889	0.00762314	0.0149546	0.00694221
309	23	0.00829396	0.0115408	0.00639651	0.0194592	0.00873111	0.0201607	0.022435	0.012722	0.00873111	0.00838758	0.0310966	0.003854	0.0190021	0.003854	0.00644368	0.00756067	0.0152671	0.00669924
310	23	0.00849257	0.0125232	0.0067118	0.0195639	0.00867876	0.0195459	0.0223853	0.0128081	0.00867876	0.0082791	0.0305531	0.00366048	0.0186359	0.00366048	0.00627036	0.00747859	0.0155808	0.00646444
311	23	0.00874005	0.0135174	0.00694229	0.0196336	0.00863185	0.0188192	0.0222398	0.01286	0.00863185	0.00815147	0.0299768	0.00343948	0.0182496	0.00343948	0.00607742	0.00738892	0.0158904	0.0062413
312	23	0.00899393	0.0144635	0.00711064	0.0196957	0.0085894	0.018045	0.0220118	0.0128817	0.0085894	0.00802952	0.0294176	0.00320146	0.017867	0.00320146	0.0058823	0.00730901	0.016185	0.00603975
313	22	0.00919838	0.0153078	0.00725325	0.0197898	0.00855224	0.0172953	0.0217414	0.0128886	0.00855224	0.00794614	0.0289215	0.00295968	0.0175177	0.00295968	0.00571079	0.00725746	0.0164507	0.00587412
314	22	0.0093051	0.0160201	0.00740065	0.0199684	0.00852055	0.016664	0.0214963	0.0128975	0.00852055	0.00793202	0.0285177	0.00272766	0.0172324	0.00272766	0.00559201	0.00724974	0.0166759	0.00575595
315	20	0.00928851	0.0166101	0.00754131	0.0202844	0.00850691	0.0162017	0.0213559	0.0129296	0.00850691	0.00800329	0.0282115	0.00251547	0.0170351	0.00251547	0.00555125	0.00729212	0.0168599	0.00568431
316	18	0.00916025	0.0171231	0.00762654	0.0207832	0.00852395	0.0159211	0.0213434	0.0129831	0.00852395	0.00815718	0.0279785	0.00232725	0.0169366	0.00232725	0.00560544	0.0073782	0.0170158	0.00564398
317	21	0.00895533	0.0176257	0.00758175	0.0214614	0.00858798	0.015703	0.02142	0.0130434	0.00858798	0.00837418	0.0277771	0.00216161	0.0169311	0.00216161	0.00575951	0.0074897	0.017167	0.00561281
318	21	0.00872547	0.0181888	0.00737176	0.0222631	0.00869889	0.0154022	0.0215089	0.0130682	0.00869889	0.00862447	0.0275527	0.00201327	0.0169971	0.00201327	0.00600349	0.00760046	0.0173388	0.00556994
319	21	0.0085262	0.0188767	0.00701068	0.0231113	0.00885421	0.0149037	0.021529	0.0130254	0.00885421	0.00887317	0.0272462	0.00187625	0.0170983	0.00187625	0.00631629	0.00768193	0.0175526	0.00550196
320	21	0.00840766	0.0197301	0.00655902	0.0239484	0.00903938	0.0142051	0.0214191	0.0128934	0.00903938	0.00908792	0.0268005	0.00174794	0.0171831	0.00174794	0.00667154	0.00770649	0.0178187	0.00540549
321	20	0.00840253	0.0207634	0.00610428	0.0247527	0.0092399	0.0133867	0.0211675	0.01268	0.0092399	0.00924647	0.0261746	0.00163325	0.0171902	0.00163325	0.00704194	0.00765198	0.0181368	0.00528679
322	18	0.00852197	0.0219551	0.00575901	0.025543	0.00943946	0.0125821	0.0208211	0.0124147	0.00943946	0.00934162	0.0253517	0.00154782	0.0170634	0.00154782	0.0074036	0.00750769	0.0184948	0.00516036
323	21	0.00874884	0.0232696	0.00563666	0.0263689	0.00962972	0.0118858	0.0204759	0.0121505	0.00962972	0.00937734	0.0243467	0.00151713	0.0167625	0.00151713	0.0077387	0.00727532	0.0188737	0.00504374
324	21	0.00904396	0.0246596	0.00579411	0.0272913	0.00980205	0.0113446	0.0202275	0.0119373	0.00980205	0.00936868	0.0232005	0.00156748	0.0162726	0.00156748	0.00803733	0.00696703	0.0192525	0.00495447
325	22	0.0093588	0.0260781	0.0061728	0.0283477	0.00995467	0.0109346	0.0201349	0.0118139	0.00995467	0.00933844	0.0219728	0.00171065	0.015608	0.00171065	0.00829573	0.00660264	0.0196131	0.00490778
326	22	0.00965315	0.0274816	0.00664506	0.0295261	0.0100853	0.0106117	0.0202147	0.0117914	0.0100853	0.00930895	0.0207306	0.00193672	0.0148093	0.00193672	0.00851096	0.00620784	0.0199413	0.00491444
327	23	0.00990637	0.0288412	0.00709965	0.0307704	0.0101924	0.0103507	0.0204448	0.01186	0.0101924	0.00929017	0.0195363	0.00222203	0.0139318	0.00222203	0.0086772	0.00580929	0.02023	0.00497853
328	23	0.0101191	0.03014	0.00748545	0.0319969	0.0102745	0.0101521	0.0207773	0.0119956	0.0102745	0.00927666	0.0184382	0.00254235	0.0130291	0.00254235	0.00878407	0.00542885	0.020479	0.00509542
329	24	0.010308	0.0313742	0.00780814	0.0331186	0.0103334	0.0100187	0.021155	0.0121669	0.0103334	0.00925019	0.0174648	0.00288009	0.0121395	0.00288009	0.00881473	0.00508396	0.0206925	0.00525094
330	25	0.0104971	0.0325439	0.00810179	0.0340728	0.0103768	0.00993087	0.0215279	0.0123447	0.0103768	0.00918611	0.0166246	0.00322732	0.0112828	0.00322732	0.00874815	0.00479062	0.0208737	0.00542633
331	26	0.010706	0.0336526	0.00840263	0.0348387	0.0104175	0.00984323	0.0218647	0.0125079	0.0104175	0.00905843	0.0159108	0.00358473	0.0104616	0.00358473	0.00856434	0.0045617	0.0210217	0.00560462
332	28	0.0109417	0.0347035	0.0087333	0.0354365	0.0104707	0.00970826	0.0221565	0.0126468	0.0104707	0.00884561	0.0153057	0.00395958	0.00966912	0.00395958	0.00825382	0.0044039	0.021132	0.0057779
333	29	0.0111959	0.0356964	0.00909803	0.0359151	0.0105507	0.00950515	0.0224123	0.0127628	0.0105507	0.00853568	0.0147861	0.00436343	0.00890301	0.00436343	0.00783266	0.00431907	0.0211981	0.00595074
334	30	0.0114472	0.0366277	0.00948622	0.0363382	0.0106652	0.00924681	0.022651	0.012865	0.0106652	0.0081284	0.014326	0.00480419	0.00818678	0.00480419	0.00735922	0.00430935	0.0212104	0.00613827
335	31	0.0116658	0.0374919	0.00988188	0.0367684	0.0108126	0.0089637	0.0228938	0.0129664	0.0108126	0.00763505	0.0139007	0.00527688	0.00759668	0.00527688	0.0069503	0.00438115	0.0211584	0.00636141
336	33	0.0118205	0.0382812	0.0102756	0.03725	0.0109839	0.00868287	0.0231578	0.0130792	0.0109839	0.00707882	0.0134892	0.00576337	0.00728327	0.00576337	0.00677854	0.0045451	0.0210355	0.00663963
337	34	0.0118862	0.0389875	0.0106674	0.0378013	0.0111704	0.00841565	0.0234509	0.0132099	0.0111704	0.00649254	0.0130783	0.00623957	0.0074492	0.00623957	0.00701538	0.00480805	0.0208427	0.00698423
338	34	0.0118478	0.0396017	0.0110625	0.0384199	0.0113674	0.00815567	0.0237697	0.0133578	0.0113674	0.00591146	0.0126677	0.00668294	0.00824067	0.00668294	0.00772896	0.00516031	0.0205868	0.00739444
339	33	0.0117011	0.0401108	0.0114627	0.0390909	0.0115719	0.00788867	0.0241021	0.0135161	0.0115719	0.00537131	0.0122732	0.00707669	0.00963325	0.00707669	0.0088396	0.0055708	0.0202801	0.00785599
340	35	0.0114556	0.0404974	0.011862	0.0397946	0.0117795	0.00760514	0.02443	0.0136738	0.0117795	0.00491	0.0119269	0.0074117	0.0114448	0.0074117	0.0101817	0.0059945	0.0199406	0.00834227
341	40	0.0111354	0.0407408	0.0122436	0.040511	0.0119847	0.00730714	0.0247334	0.0138188	0.0119847	0.00456263	0.011669	0.00768826	0.01342	0.00768826	0.0115797	0.0063875	0.0195914	0.00881867
342	44	0.0107779	0.0408262	0.0125818	0.0412264	0.012178	0.00700526	0.0249942	0.0139406	0.012178	0.00435323	0.0115315	0.00791022	0.0152954	0.00791022	0.0128801	0.00671896	0.0192571	0.00924992
343	46	0.0104279	0.0407519	0.0128469	0.041932	0.0123442	0.0067108	0.0251989	0.0140327	0.0123442	0.00428837	0.0115196	0.00807584	0.0168392	0.00807584	0.0139587	0.00697165	0.0189599	0.0096065
344	48	0.0101276	0.0405322	0.0130112	0.0426165	0.0124645	0.00643326	0.0253385	0.0140923	0.0124645	0.00435354	0.0116056	0.00817815	0.0178824	0.00817815	0.014727	0.00713805	0.0187167	0.009869
345	49	0.00990606	0.0401962	0.0130556	0.0432614	0.012525	0.00618416	0.0254065	0.0141185	0.012525	0.00451646	0.0117389	0.00821293	0.0183388	0.00821293	0.0151389	0.00721975	0.0185352	0.010032
346	49	0.00976906	0.0397818	0.0129725	0.0438454	0.012523	0.00597745	0.0253988	0.014111	0.012523	0.00473432	0.0118632	0.00818362	0.0182145	0.00818362	0.0151912	0.00722388	0.0184123	0.0101045
347	48	0.00969887	0.0393253	0.0127668	0.0443471	0.0124643	0.00582717	0.0253161	0.0140707	0.0124643	0.00496765	0.0119333	0.0081016	0.0175973	0.0081016	0.0149198	0.00715843	0.0183332	0.0101061
348	47	0.00966298	0.0388521	0.0124535	0.0447476	0.0123597	0.00574567	0.0251654	0.0140012	0.0123597	0.00518988	0.0119251	0.00798428	0.0166263	0.00798428	0.0143898	0.00702984	0.0182765	0.0100601
349	46	0.00962773	0.0383742	0.012055	0.0450318	0.0122236	0.00574186	0.0249585	0.0139075	0.0122236	0.00538649	0.011837	0.00785284	0.0154566	0.00785284	0.0136792	0.00684382	0.0182182	0.00998654
350	44	0.00956736	0.0378934	0.0115972	0.0451911	0.0120719	0.0058179	0.0247104	0.0137947	0.0120719	0.00555029	0.011683	0.00772597	0.0142312	0.00772597	0.0128659	0.00660903	0.0181356	0.00990113
351	42	0.00946734	0.0374053	0.0111081	0.0452233	0.0119158	0.00596465	0.0244364	0.0136677	0.0119158	0.00567657	0.0114847	0.00761116	0.0130596	0.00761116	0.0120177	0.00634002	0.0180119	0.00981618
352	39	0.00932367	0.0369018	0.0106128	0.0451298	0.0117605	0.00616275	0.024149	0.0135295	0.0117605	0.00576275	0.0112657	0.00750325	0.0120031	0.00750325	0.0111866	0.00605402	0.0178363	0.00973886
353	35	0.00914041	0.0363743	0.0101304	0.0449134	0.011606	0.00638952	0.0238554	0.0133802	0.011606	0.00581392	0.0110481	0.00739067	0.0110714	0.00739067	0.0104063	0.00576783	0.0176027	0.00967158
354	30	0.00892656	0.0358175	0.00967316	0.0445825	0.0114498	0.00662456	0.0235573	0.0132171	0.0114498	0.00584648	0.0108494	0.00726151	0.0102365	0.00726151	0.0096934	0.00549675	0.0173092	0.00961467
355	34	0.00869404	0.0352295	0.00924674	0.0441535	0.0112892	0.00685193	0.0232526	0.0130368	0.0112892	0.00588748	0.0106818	0.00710696	0.00945374	0.00710696	0.00905092	0.00525024	0.0169561	0.00956905
356	35	0.00845694	0.0346106	0.00885039	0.0436486	0.0111219	0.0070626	0.02294	0.0128394	0.0111219	0.00596618	0.0105534	0.00692475	0.00868232	0.00692475	0.00847361	0.00502868	0.0165451	0.00953582
357	36	0.00823173	0.0339651	0.00847819	0.0430945	0.0109483	0.00725584	0.0226213	0.0126287	0.0109483	0.00610265	0.0104673	0.00671962	0.00789514	0.00671962	0.00794971	0.00482174	0.0160777	0.0095146
358	36	0.00803746	0.0333026	0.00812299	0.0425193	0.0107717	0.00743788	0.0223004	0.0124114	0.0107717	0.00630087	0.01042	0.00650151	0.00707533	0.00650151	0.00746529	0.00461209	0.0155552	0.00950261
359	35	0.00789394	0.032637	0.00778104	0.0419463	0.0105967	0.00761829	0.0219817	0.0121946	0.0105967	0.0065479	0.0104	0.0062825	0.0062141	0.0062825	0.0070099	0.00438284	0.0149835	0.00949687
360	35	0.0078188	0.031982	0.00745268	0.0413892	0.0104275	0.00780626	0.0216687	0.0119841	0.0104275	0.00682042	0.0103911	0.00607251	0.00532744	0.00607251	0.00657949	0.00412356	0.0143737	0.00949406
361	35	0.00782305	0.0313493	0.00714038	0.0408529	0.0102664	0.00800769	0.0213648	0.0117839	0.0102664	0.00709573	0.010377	0.00587629	0.00449278	0.00587629	0.00617581	0.0038325	0.0137401	0.00948834
362	35	0.00790804	0.03075	0.0068468	0.0403392	0.0101124	0.00822346	0.0210732	0.0115952	0.0101124	0.00735893	0.0103442	0.00570726	0.00389458	0.00570726	0.00582039	0.00353135	0.0130994	0.00947347
363	34	0.0080651	0.0301913	0.00657564	0.0398501	0.00996206	0.00844773	0.0207957	0.011417	0.00996206	0.00760142	0.0102844	0.00556491	0.00379681	0.00556491	0.00552818	0.00324172	0.0124691	0.00944549
364	34	0.00828154	0.0296749	0.00633191	0.0393863	0.00981345	0.0086681	0.0205342	0.0112478	0.00981345	0.00781925	0.0101974	0.0054506	0.00430051	0.0054506	0.00531945	0.00299664	0.011866	0.00940276
365	34	0.00854449	0.0291999	0.00612046	0.038951	0.00966809	0.00887056	0.0202915	0.0110871	0.00966809	0.00800938	0.0100927	0.00535118	0.00520216	0.00535118	0.00519989	0.00281874	0.0113022	0.00934509
366	33	0.00884456	0.0287662	0.00594474	0.0385502	0.00953009	0.00904516	0.020072	0.0109367	0.00953009	0.00816668	0.00998702	0.00525752	0.00624202	0.00525752	0.00517654	0.00273047	0.0107832	0.0092731
367	33	0.00917725	0.0283757	0.00580701	0.0381855	0.00940352	0.00918899	0.0198792	0.0107991	0.00940352	0.00828549	0.00990527	0.00514806	0.00725534	0.00514806	0.00524167	0.00274028	0.0103104	0.00918885
368	32	0.0095442	0.0280324	0.00570949	0.0378498	0.00929136	0.00930673	0.0197154	0.0106767	0.00929136	0.0083543	0.00987553	0.00501099	0.00817822	0.00501099	0.00539458	0.00285873	0.00988554	0.00909495
369	32	0.00995004	0.0277402	0.00565273	0.0375285	0.0091959	0.0094083	0.0195818	0.0105719	0.0091959	0.00835891	0.00992922	0.00481992	0.00900156	0.00481992	0.00561951	0.00308692	0.00950845	0.00899248
370	32	0.0103999	0.0275018	0.00563389	0.0372053	0.00911691	0.00950606	0.0194794	0.0104868	0.00911691	0.00829249	0.0100888	0.00458784	0.00976549	0.00458784	0.00592272	0.00342872	0.00917488	0.00887981
371	31	0.010896	0.0273168	0.00564759	0.0368653	0.00905035	0.00961205	0.0194065	0.0104214	0.00905035	0.00815539	0.0103623	0.00431852	0.0105182	0.00431852	0.00629541	0.00387373	0.00887995	0.00875437
372	31	0.0114366	0.0271814	0.00568709	0.0364942	0.00899026	0.00973567	0.0193588	0.0103735	0.00899026	0.00795543	0.0107366	0.00402657	0.011305	0.00402657	0.00672891	0.00440193	0.00862496	0.00861384
373	31	0.0120175	0.0270955	0.00574616	0.0360829	0.00893186	0.00988187	0.019332	0.0103398	0.00893186	0.00771002	0.0111838	0.0037151	0.0121475	0.0037151	0.00720207	0.00498908	0.00841766	0.00845744
374	30	0.0126294	0.0270463	0.00581845	0.0356356	0.0088723	0.0100532	0.0193235	0.0103177	0.0088723	0.00744491	0.0116513	0.0033814	0.0130445	0.0033814	0.00766585	0.00559939	0.00826367	0.00828535
375	30	0.0132574	0.0270193	0.00589529	0.0351689	0.00881026	0.0102511	0.0193319	0.0103048	0.00881026	0.007216	0.0120668	0.00303622	0.0139771	0.00303622	0.00806012	0.00619925	0.00816974	0.00809962
376	29	0.01388	0.0269913	0.0059659	0.0347062	0.00874379	0.0104769	0.019357	0.0102992	0.00874379	0.0071004	0.0123357	0.00270077	0.0148988	0.00270077	0.00831581	0.00675175	0.00814368	0.00790652
377	28	0.014473	0.0269461	0.0060203	0.0342729	0.008671	0.0107298	0.0194012	0.0103006	0.008671	0.00716514	0.0123931	0.00240898	0.0157452	0.00240898	0.00839231	0.00722932	0.00819191	0.00771849
378	27	0.0150076	0.026862	0.00605198	0.0338863	0.00859072	0.0110081	0.019471	0.0103125	0.00859072	0.00744345	0.0122227	0.00220372	0.0164409	0.00220372	0.00827965	0.00760422	0.00830636	0.00755065
379	26	0.0154603	0.0267225	0.00606333	0.0335443	0.00850308	0.0113086	0.0195768	0.0103413	0.00850308	0.00791535	0.0118882	0.00213412	0.0169256	0.00213412	0.00802852	0.00786538	0.00846709	0.00741812
380	21	0.0158185	0.026506	0.00606514	0.0332207	0.00841009	0.0116286	0.0197296	0.0103949	0.00841009	0.008498	0.0115136	0.00220232	0.0171688	0.00220232	0.00771766	0.00801666	0.00865163	0.00733365
381	23	0.0160926	0.0262179	0.00607589	0.0328674	0.00831639	0.0119675	0.019941	0.0104824	0.00831639	0.00905334	0.0112739	0.00237592	0.0172132	0.00237592	0.0074768	0.00808783	0.00884893	0.00730453
382	24	0.0163182	0.0258539	0.00612028	0.0324262	0.00822885	0.0123275	0.0202229	0.0106125	0.00822885	0.00941751	0.011326	0.0025455	0.0171782	0.0025455	0.00738527	0.0081284	0.00904771	0.00732371
383	23	0.0165395	0.0254069	0.00622516	0.031848	0.00815661	0.0127131	0.0205855	0.010791	0.00815661	0.00947612	0.0117752	0.00263704	0.0172641	0.00263704	0.00748195	0.00818935	0.00923869	0.0073722
384	20	0.0167902	0.0248529	0.00641378	0.0311102	0.00810865	0.0131301	0.0210339	0.0110194	0.00810865	0.00922834	0.0126039	0.00261611	0.0176603	0.00261611	0.00771076	0.00830908	0.00941771	0.00742355
385	15	0.0170816	0.0241772	0.00670212	0.0302236	0.00809008	0.0135844	0.0215665	0.0112947	0.00809008	0.00876543	0.0137087	0.00250971	0.0184769	0.00250971	0.00797031	0.00848877	0.00958837	0.00745537
386	21	0.0173997	0.0233794	0.00709191	0.0292297	0.00810031	0.0140827	0.0221743	0.0116107	0.00810031	0.00823782	0.014917	0.00236398	0.0196859	0.00236398	0.00813103	0.0086891	0.00975937	0.00745346
387	23	0.0177126	0.0224863	0.0075721	0.028186	0.00813406	0.0146315	0.0228429	0.01196	0.00813406	0.00779685	0.0160617	0.00223802	0.0211132	0.00223802	0.00810694	0.00885145	0.00993821	0.0074173
388	25	0.0179785	0.0215413	0.00812571	0.0271505	0.00818296	0.0152368	0.0235518	0.0123351	0.00818296	0.00753739	0.0170302	0.00215587	0.0224744	0.00215587	0.00786514	0.0089274	0.0101334	0.00736205
389	25	0.0181532	0.0206123	0.00873754	0.0261731	0.00823805	0.0158993	0.0242755	0.0127296	0.00823805	0.00744546	0.0178109	0.00211554	0.0234581	0.00211554	0.0074548	0.00889081	0.0103578	0.00731946
390	25	0.0182097	0.0197665	0.00939566	0.0252876	0.00829228	0.0166084	0.0249844	0.0131374	0.00829228	0.00740756	0.0184728	0.0020744	0.0238274	0.0020744	0.00696104	0.00874782	0.010622	0.00732642
391	26	0.0181414	0.0190479	0.0100878	0.0245137	0.00834457	0.0173408	0.0256434	0.0135506	0.00834457	0.00728889	0.0191314	0.00199452	0.0234832	0.00199452	0.00647678	0.00851998	0.0109198	0.00741542
392	25	0.0179679	0.0184723	0.0107967	0.0238629	0.00840258	0.0180612	0.0262121	0.0139557	0.00840258	0.0070194	0.0198612	0.0018621	0.0224809	0.0018621	0.00606867	0.00823967	0.0112305	0.00760132
393	25	0.0177271	0.0180328	0.0114996	0.0233354	0.00848142	0.0187229	0.0266507	0.0143334	0.00848142	0.00660455	0.0206684	0.00168906	0.0209985	0.00168906	0.00576765	0.00794244	0.0115244	0.00787718
394	25	0.0174692	0.0177135	0.0121662	0.0229166	0.00859769	0.0192661	0.0269264	0.0146587	0.00859769	0.00611421	0.0214885	0.0015053	0.0192994	0.0015053	0.00557195	0.00765988	0.0117787	0.00821466
395	25	0.0172457	0.0174947	0.0127606	0.0225754	0.00876356	0.0196204	0.0270185	0.0149048	0.00876356	0.00564204	0.0222168	0.00134148	0.0176573	0.00134148	0.00545783	0.00741481	0.0119798	0.00857234
396	25	0.0170971	0.0173536	0.0132477	0.0222636	0.00898002	0.0197154	0.0269223	0.0150489	0.00898002	0.0052557	0.0227544	0.00121226	0.0162996	0.00121226	0.00539657	0.00722194	0.0121244	0.00890674
397	24	0.0170406	0.0172677	0.0136015	0.0219242	0.00923159	0.0194976	0.0266526	0.0150802	0.00923159	0.00496376	0.0230459	0.00110938	0.01536	0.00110938	0.00536977	0.00708648	0.0122195	0.00918335
398	23	0.0170746	0.0172154	0.0138097	0.0215004	0.00948679	0.0189487	0.0262417	0.0150035	0.00948679	0.00472985	0.0230948	0.00100783	0.0148798	0.00100783	0.00537978	0.00700966	0.012282	0.00938358
399	23	0.0171839	0.017174	0.0138729	0.0209404	0.00970363	0.0181061	0.0257258	0.0148353	0.00970363	0.00451916	0.0229751	0.000879122	0.014816	0.000879122	0.00544604	0.00698892	0.0123287	0.00950858
400	22	0.0173457	0.0171195	0.0137987	0.0202052	0.0098409	0.0170768	0.0251296	0.0145952	0.0098409	0.00432333	0.022788	0.00070274	0.0150629	0.00070274	0.00559053	0.0070142	0.0123693	0.0095733
401	21	0.0175318	0.0170283	0.0135984	0.0192745	0.00987216	0.0160322	0.0244627	0.0143007	0.00987216	0.00415433	0.0226348	0.00046765	0.015481	0.00046765	0.00582618	0.00706984	0.0124048	0.00959938
402	22	0.0177114	0.0168781	0.0132797	0.0181476	0.00979298	0.015165	0.0237251	0.0139656	0.00979298	0.00403052	0.0225912	0.000173133	0.015933	0.000173133	0.00614866	0.00714129	0.0124342	0.00960597
403	22	0.0178538	0.01665	0.0128439	0.0168485	0.00962131	0.0146104	0.022913	0.0135989	0.00962131	0.00397167	0.0226995	0.000193141	0.0163143	0.000193141	0.00653644	0.00722088	0.0124582	0.00960496
404	23	0.0179329	0.0163284	0.0122855	0.0154337	0.0093928	0.0143774	0.0220258	0.0132055	0.0093928	0.0039969	0.0229641	0.000588316	0.0165705	0.000588316	0.00695822	0.00730841	0.0124773	0.00959879
405	23	0.0179299	0.0159025	0.0115946	0.0140035	0.00915045	0.0143453	0.0210732	0.0127862	0.00915045	0.00411519	0.02336	0.00100965	0.0167017	0.00100965	0.00738267	0.00740814	0.012492	0.00958261
406	23	0.0178375	0.0153686	0.0107627	0.0127027	0.008935	0.0143347	0.0200829	0.0123395	0.008935	0.00431818	0.0238437	0.00143639	0.0167494	0.00143639	0.00778393	0.00752575	0.0125033	0.00954967
407	23	0.0176612	0.0147327	0.00978942	0.0116957	0.00877841	0.0141946	0.0190979	0.0118636	0.00877841	0.00458525	0.0243812	0.00185502	0.0167757	0.00185502	0.0081439	0.00766334	0.0125109	0.00949733
408	23	0.0174163	0.0140095	0.00868686	0.0111199	0.0086988	0.0138561	0.018166	0.0113599	0.0086988	0.00489288	0.0249521	0.00225705	0.0168417	0.00225705	0.00845084	0.00781327	0.012509	0.00943018
409	23	0.0171146	0.0132151	0.007486	0.0110371	0.00870162	0.0133419	0.0173322	0.0108368	0.00870162	0.00522215	0.0255489	0.00264013	0.0169915	0.00264013	0.00870273	0.00796178	0.0124855	0.0093601
410	23	0.0167675	0.0123726	0.00622747	0.0114039	0.00878186	0.0127367	0.0166443	0.0103138	0.00878186	0.00555277	0.0261664	0.00300668	0.0172406	0.00300668	0.00890223	0.00809349	0.0124333	0.00930155
411	22	0.0163736	0.0115081	0.00496594	0.012092	0.00892452	0.0121506	0.0161468	0.00981744	0.00892452	0.00587172	0.0268026	0.00336465	0.0175807	0.00336465	0.00905577	0.0081967	0.0123653	0.00927083
412	22	0.0159207	0.0106458	0.00376692	0.0129603	0.00910435	0.0116981	0.0158687	0.00938024	0.00910435	0.00617879	0.0274573	0.00371972	0.0179859	0.00371972	0.00917229	0.00826784	0.0123047	0.00927923
413	22	0.0153937	0.00980715	0.00269798	0.0139105	0.00928349	0.0114958	0.015804	0.00903808	0.00928349	0.0064829	0.0281272	0.00406998	0.0184266	0.00406998	0.00926372	0.00831918	0.0122801	0.0093311
414	23	0.0147933	0.00901639	0.00181067	0.0148466	0.00942377	0.0116575	0.0159243	0.00881073	0.00942377	0.00678575	0.0287989	0.00440461	0.0188777	0.00440461	0.00933917	0.00838255	0.0123133	0.00941958
415	23	0.0141326	0.00829744	0.0011564	0.0156881	0.00949335	0.0122589	0.0161814	0.00870061	0.00949335	0.00708025	0.0294533	0.0047093	0.0193224	0.0047093	0.00940254	0.00849303	0.0124068	0.00952778
416	23	0.013444	0.00767477	0.000818061	0.0163428	0.00947574	0.0132867	0.0165249	0.00869273	0.00947574	0.00735239	0.030068	0.00496659	0.0197489	0.00496659	0.00944613	0.00867537	0.0125383	0.00963137
417	23	0.0127539	0.00715708	0.000837264	0.0167969	0.00937135	0.0146182	0.0168946	0.00876595	0.00937135	0.00759416	0.0306284	0.00516229	0.020152	0.00516229	0.00946077	0.00893399	0.0126623	0.00970491
418	23	0.0120982	0.0067489	0.00103161	0.0170281	0.00920147	0.0160562	0.0172524	0.00889138	0.00920147	0.00779173	0.0311137	0.00528528	0.0205236	0.00528528	0.00943367	0.00925527	0.0127274	0.0097229
419	23	0.0115135	0.00645145	0.00124913	0.0170269	0.00899902	0.0173887	0.0175792	0.00903905	0.00899902	0.0079299	0.0314992	0.00533423	0.0208542	0.00533423	0.0093522	0.00960317	0.0127168	0.00967404
420	23	0.0110193	0.0062554	0.00144182	0.0168315	0.00880434	0.0184414	0.0178773	0.00918034	0.00880434	0.00800146	0.0317739	0.00531796	0.0211348	0.00531796	0.00920691	0.00993427	0.0126366	0.00955809
421	22	0.0106195	0.00614718	0.00159137	0.0165372	0.00863898	0.0191094	0.0181215	0.00930967	0.00863898	0.00801395	0.0319446	0.00525133	0.0213583	0.00525133	0.00899684	0.0102064	0.0125297	0.00939398
422	21	0.0103162	0.00611636	0.00170186	0.0162204	0.00851504	0.0193818	0.018303	0.00942799	0.00851504	0.00798233	0.0320269	0.00514988	0.021522	0.00514988	0.00872765	0.0104084	0.0124529	0.00920618
423	20	0.0101071	0.00615686	0.00178698	0.0159362	0.0084301	0.0193372	0.0184236	0.00954256	0.0084301	0.00792267	0.0320414	0.00502872	0.0216261	0.00502872	0.00841387	0.0105438	0.0124569	0.00902002
424	18	0.00998642	0.00626451	0.00186438	0.0157001	0.00837362	0.0191217	0.0185063	0.0096621	0.00837362	0.0078449	0.0320083	0.00490075	0.0216734	0.00490075	0.00807251	0.0106284	0.0125539	0.00884957
425	18	0.00993526	0.00643584	0.00193928	0.015529	0.00832642	0.0188995	0.0185746	0.00979805	0.00832642	0.00775813	0.0319479	0.00477523	0.0216699	0.00477523	0.00772413	0.0106785	0.0127298	0.00870226
426	20	0.00993019	0.0066639	0.00200408	0.0154244	0.00827246	0.0188047	0.0186597	0.00995909	0.00827246	0.00766973	0.0318751	0.00465487	0.0216227	0.00465487	0.00738824	0.0107135	0.0129354	0.00857061
427	20	0.00995635	0.00694914	0.00204711	0.0153653	0.00819744	0.0189062	0.0187906	0.0101492	0.00819744	0.00758363	0.0317889	0.00453859	0.0215417	0.00453859	0.00707992	0.0107434	0.0131458	0.00845001
428	20	0.0100002	0.00729129	0.00205467	0.0153444	0.00809711	0.0192036	0.0189949	0.0103664	0.00809711	0.00749938	0.0316836	0.00442568	0.0214399	0.00442568	0.00680793	0.0107722	0.0133302	0.00832828
429	20	0.0100498	0.0076956	0.00201899	0.0153824	0.00796899	0.0196507	0.0192768	0.0106064	0.00796899	0.00741813	0.0315544	0.00431642	0.0213327	0.00431642	0.006576	0.010797	0.0134874	0.00820073
430	21	0.0101002	0.00817024	0.00194323	0.0155065	0.00781708	0.020188	0.0196273	0.0108605	0.00781708	0.00734481	0.0313963	0.00421063	0.0212335	0.00421063	0.00638235	0.0108219	0.0136297	0.00806488
431	21	0.0101566	0.00872535	0.00184321	0.0157339	0.00764444	0.0207617	0.0200235	0.0111181	0.00764444	0.00728904	0.031204	0.00410789	0.0211489	0.00410789	0.00622011	0.0108508	0.0137856	0.00792422
432	21	0.0102269	0.00936438	0.00174535	0.0160659	0.00745351	0.0213326	0.0204385	0.0113694	0.00745351	0.00725847	0.0309718	0.00400842	0.0210769	0.00400842	0.0060781	0.0108814	0.0139684	0.007779
433	21	0.0103154	0.0100869	0.00168211	0.0164835	0.0072485	0.0218735	0.0208508	0.0116067	0.0072485	0.00725778	0.0306934	0.00391258	0.021009	0.00391258	0.00594562	0.0109078	0.0141882	0.00763026
434	21	0.010421	0.0108893	0.00169045	0.0169475	0.00703511	0.0223645	0.0212496	0.0118262	0.00703511	0.0072914	0.0303653	0.00381462	0.0209305	0.00381462	0.00581659	0.0109219	0.0144356	0.00747356
435	22	0.0105432	0.0117719	0.00180347	0.0174095	0.00681152	0.0227893	0.0216244	0.0120252	0.00681152	0.00736238	0.0299831	0.00370125	0.0208233	0.00370125	0.0056895	0.0109132	0.0147081	0.00730959
436	22	0.0106865	0.0127386	0.00203834	0.0178304	0.00657901	0.0231361	0.0219776	0.0122053	0.00657901	0.00746442	0.0295395	0.00355831	0.0206697	0.00355831	0.0055658	0.0108697	0.0149975	0.00713829
437	22	0.0108637	0.0137955	0.00238884	0.0181929	0.00634722	0.0233923	0.0223177	0.0123695	0.00634722	0.00758324	0.0290254	0.00337555	0.0204567	0.00337555	0.00544758	0.0107804	0.0152986	0.00696058
438	23	0.0110948	0.0149497	0.00283571	0.0185031	0.00613709	0.0235451	0.0226615	0.012523	0.00613709	0.00770037	0.028429	0.00314653	0.0201779	0.00314653	0.00533619	0.0106405	0.0156092	0.0067785
439	23	0.0114046	0.0162056	0.00335289	0.0187775	0.0059601	0.0235778	0.0229944	0.0126595	0.0059601	0.00779578	0.0277392	0.0028685	0.0198304	0.0028685	0.00522847	0.0104505	0.0159328	0.00659461
440	24	0.0118154	0.0175608	0.00389289	0.019023	0.00581827	0.0234507	0.0232679	0.012759	0.00581827	0.00784943	0.0269555	0.00254368	0.0194143	0.00254368	0.00511712	0.0102141	0.0162777	0.00640934
441	24	0.0123381	0.0189953	0.00443934	0.0192133	0.0057079	0.0231325	0.0234365	0.0128049	0.0057079	0.00784541	0.0260955	0.00217953	0.018934	0.00217953	0.00499542	0.00993802	0.0166556	0.00622247
442	24	0.0129552	0.0204753	0.00499791	0.0193463	0.00561709	0.0226347	0.0234931	0.0127986	0.00561709	0.00778349	0.0251984	0.0017873	0.0184045	0.0017873	0.00486486	0.00963792	0.0170746	0.00603848
443	24	0.013614	0.0219573	0.00560745	0.0194452	0.00552909	0.021997	0.02346	0.012755	0.00552909	0.00768405	0.024317	0.00137744	0.0178526	0.00137744	0.00473771	0.00934112	0.0175343	0.00586802
444	23	0.0142312	0.0234025	0.00627717	0.0195917	0.00542402	0.0212874	0.0233873	0.0127005	0.00542402	0.00758631	0.023502	0.000961327	0.0173137	0.000961327	0.00463835	0.00908417	0.0180201	0.00572868
445	23	0.0147225	0.0247866	0.00697133	0.0198881	0.00530159	0.0205973	0.023351	0.0126715	0.00530159	0.0075355	0.0227805	0.000554553	0.0168271	0.000554553	0.00459843	0.00890302	0.0185115	0.00563852
446	21	0.0150339	0.026114	0.00758427	0.0204618	0.00518963	0.0200508	0.0234468	0.0127108	0.00518963	0.00757153	0.0221461	0.00020047	0.0164309	0.00020047	0.00464728	0.00882234	0.0189856	0.00560635
447	20	0.0151704	0.0274198	0.00800933	0.0214052	0.00515311	0.0197711	0.0237477	0.0128489	0.00515311	0.00771029	0.0215564	0.000291003	0.0161523	0.000291003	0.00479852	0.00884691	0.0194259	0.00562138
448	22	0.0151799	0.0287676	0.00815136	0.0227642	0.00525044	0.019801	0.0242193	0.0130675	0.00525044	0.00794031	0.0209493	0.00063052	0.0160045	0.00063052	0.00504762	0.00895747	0.0198301	0.00565734
449	23	0.0151358	0.0302086	0.00801238	0.0244348	0.00550715	0.0200793	0.0247361	0.0133146	0.00550715	0.00822671	0.0202625	0.000976868	0.0159821	0.000976868	0.00537638	0.00910681	0.0202062	0.00568454
450	24	0.0151093	0.0317701	0.00766986	0.0262601	0.00589559	0.0205799	0.0251364	0.0135283	0.00589559	0.0085285	0.0194485	0.00132606	0.0160654	0.00132606	0.00575837	0.00922572	0.0205637	0.0056836
451	25	0.0151572	0.0334467	0.0072621	0.0280643	0.00636726	0.0213135	0.0252956	0.0136592	0.00636726	0.00880597	0.0184858	0.00168654	0.0162169	0.00168654	0.00616117	0.00923973	0.0209059	0.00564969
452	25	0.0153028	0.0352087	0.00694476	0.0297411	0.00685666	0.0222558	0.0251607	0.0136777	0.00685666	0.00903109	0.0173862	0.00206693	0.0163822	0.00206693	0.00655259	0.00908784	0.0212279	0.00559
453	27	0.0155324	0.0370014	0.00686904	0.0312494	0.00730832	0.0232523	0.0247776	0.0135876	0.00730832	0.00918551	0.0161885	0.00247187	0.0164909	0.00247187	0.00690234	0.00873097	0.0215175	0.00551825
454	28	0.0157936	0.0387565	0.00710148	0.0326304	0.00767473	0.024055	0.0242687	0.0134277	0.00767473	0.00926793	0.0149481	0.00289933	0.016466	0.00289933	0.00718031	0.00815406	0.0217636	0.00544864
455	29	0.0160203	0.0404042	0.0075796	0.0339659	0.00793396	0.0244307	0.0237959	0.0132658	0.00793396	0.00928819	0.0137236	0.00334109	0.016234	0.00334109	0.00735088	0.0073692	0.0219437	0.00538947
456	31	0.0161475	0.0419015	0.00814329	0.0353535	0.00810004	0.0242811	0.0234838	0.0131596	0.00810004	0.00925869	0.0125634	0.00378721	0.0157342	0.00378721	0.00737485	0.00641833	0.0220409	0.00534711
457	32	0.016135	0.0432351	0.00864841	0.0368178	0.00820232	0.0236482	0.0233847	0.0131397	0.00820232	0.00918229	0.0115026	0.00423466	0.0149228	0.00423466	0.00721449	0.00537198	0.0220438	0.00533471
458	33	0.015977	0.0444128	0.00903401	0.0383057	0.00828587	0.0226918	0.023495	0.013204	0.00828587	0.00905031	0.0105637	0.00468726	0.0137819	0.00468726	0.00684019	0.00432892	0.0219559	0.00537086
459	35	0.0157089	0.0454682	0.00932698	0.0397209	0.00836911	0.0216184	0.0237592	0.0133317	0.00836911	0.0088422	0.00976498	0.00515379	0.0123263	0.00515379	0.00624724	0.00343027	0.0217877	0.00547137
460	35	0.0153917	0.0464503	0.00960795	0.0409681	0.00848931	0.0206294	0.0241228	0.0134968	0.00848931	0.00853504	0.00913012	0.0056454	0.0106245	0.0056454	0.00549983	0.00288592	0.0215618	0.00564301
461	36	0.0150946	0.0474131	0.00997215	0.0419954	0.00864509	0.0198491	0.0245271	0.013684	0.00864509	0.00811462	0.0087002	0.00616995	0.00884466	0.00616995	0.00481148	0.00288057	0.0212981	0.0058813
462	35	0.0148711	0.0483928	0.0104894	0.0428038	0.00884779	0.0193379	0.0249505	0.0138906	0.00884779	0.00759644	0.0085416	0.00672632	0.0073528	0.00672632	0.00463291	0.00333278	0.0210192	0.00617678
463	33	0.0147532	0.0494079	0.0111877	0.0434528	0.0090628	0.019101	0.0253799	0.0141292	0.0090628	0.00704285	0.00874609	0.00730075	0.00679744	0.00730075	0.00543386	0.00398901	0.0207407	0.00652121
464	41	0.0147482	0.0504641	0.0120472	0.0440385	0.00930943	0.0191483	0.0258465	0.014415	0.00930943	0.00656588	0.0093921	0.0078718	0.00770661	0.0078718	0.0071887	0.00467285	0.0204748	0.00690813
465	45	0.0148473	0.0515676	0.0130265	0.044673	0.00957225	0.0194578	0.0263679	0.0147646	0.00957225	0.00631218	0.0104956	0.0084196	0.00983694	0.0084196	0.00956277	0.00531308	0.0202299	0.0073325
466	49	0.0150256	0.0526965	0.0140746	0.0454453	0.00988452	0.0199942	0.0269821	0.0151814	0.00988452	0.00642022	0.0119941	0.00892964	0.0126306	0.00892964	0.0122782	0.00590548	0.0200091	0.00778597
467	53	0.0152582	0.0538125	0.015157	0.0464154	0.0102403	0.0206668	0.027682	0.0156543	0.0102403	0.00695078	0.0137827	0.00939196	0.0157056	0.00939196	0.0151356	0.00649197	0.0198109	0.00825216
468	54	0.0155199	0.0548629	0.0162556	0.0476066	0.0106714	0.0213804	0.0284604	0.0161528	0.0106714	0.00785973	0.0157491	0.00980091	0.0188295	0.00980091	0.0179641	0.00712796	0.0196412	0.00870599
469	59	0.0157973	0.0557908	0.0173654	0.0490191	0.0111621	0.0220266	0.0292779	0.0166475	0.0111621	0.00904829	0.0177941	0.0101529	0.0218386	0.0101529	0.020601	0.00783297	0.0195039	0.00911237
470	72	0.0160868	0.0565335	0.0184762	0.0506297	0.0117026	0.0225442	0.0301028	0.0171126	0.0117026	0.0104213	0.0198356	0.0104378	0.0245995	0.0104378	0.0228955	0.00856564	0.0194019	0.00943147
471	81	0.0164048	0.0570423	0.0195583	0.0523967	0.0122344	0.022895	0.0308855	0.0175382	0.0122344	0.0118874	0.021803	0.0106545	0.0269455	0.0106545	0.0247599	0.00929128	0.0193405	0.00962213
472	87	0.0167754	0.0572974	0.0205651	0.054261	0.0127198	0.0230917	0.0315909	0.0179154	0.0127198	0.0133693	0.0236264	0.0108012	0.028732	0.0108012	0.0261467	0.00993684	0.019329	0.0096555
473	92	0.0172261	0.0573248	0.0214396	0.0561494	0.0131165	0.0231559	0.0321789	0.018239	0.0131165	0.0147913	0.025238	0.0109045	0.0298331	0.0109045	0.02709	0.0104409	0.0193764	0.00951711
474	94	0.0177649	0.0571736	0.0221331	0.0579808	0.0134118	0.0231251	0.0326272	0.0185031	0.0134118	0.016092	0.0265796	0.0109993	0.0302203	0.0109993	0.027663	0.0107218	0.0194791	0.00921802
475	94	0.0183773	0.0568921	0.0226152	0.0596818	0.0136047	0.0230282	0.0329198	0.0187051	0.0136047	0.0172373	0.0276129	0.0111269	0.029961	0.0111269	0.0279943	0.0107684	0.0196168	0.00878983
476	93	0.019023	0.0565153	0.0228829	0.0611989	0.0137128	0.0228868	0.0330584	0.0188452	0.0137128	0.0182126	0.0283128	0.0113083	0.0292448	0.0113083	0.0281861	0.0105947	0.01976	0.00828447
477	90	0.0196547	0.0560554	0.0229542	0.0625057	0.0137552	0.0227076	0.0330603	0.0189287	0.0137552	0.01901	0.0286751	0.0115528	0.0283098	0.0115528	0.028328	0.0102785	0.0198755	0.00775505
478	87	0.0202297	0.0554985	0.0228689	0.0636014	0.0137508	0.0224942	0.0329577	0.0189661	0.0137508	0.0196125	0.0287102	0.0117954	0.0274508	0.0117954	0.0284205	0.00983557	0.0199238	0.0072487
479	84	0.0207237	0.0548218	0.0226618	0.0644983	0.0137138	0.02225	0.0327855	0.0189682	0.0137138	0.0199901	0.0284561	0.0119648	0.0268515	0.0119648	0.028445	0.00935209	0.0198764	0.00679242
480	81	0.0211243	0.0540082	0.0223632	0.0652134	0.0136516	0.0219786	0.0325742	0.0189449	0.0136516	0.0201083	0.027956	0.0119643	0.0266045	0.0119643	0.0283021	0.00887492	0.0197208	0.00640141
481	78	0.0214267	0.0530563	0.021988	0.0657585	0.0135756	0.0216848	0.0323397	0.0188964	0.0135756	0.0199485	0.0272613	0.0117612	0.0266681	0.0117612	0.02792	0.0084703	0.0194633	0.00607732
