# Supplementary material for: Optimal Control Based Stiffness Identification of an Ankle-Foot Orthosis Using a Predictive Walking Model
Source: Front Comput Neurosci. 2017 Apr 13;11:23. doi: 10.3389/fncom.2017.00023 (PMC5390028; doi:10.3389/fncom.2017.00023)
Supplement: Supplementary file 1 [file DataSheet1.ZIP › PathWalker/InvKinDyn/results/barefeet_3053177.log]

311 0 0 0 0 0 0 -3.28106e-22 2.17805 9.88131e-324 5.4866e-319 2.17805 -4.517e-20 -1.54 0 -0.0785266 -1.40581 0 0.157824 -1.10957 0 -0.0898652 -1.11587 0 -0.240784 0 0 0 0 0 0 0 0 0 0 0 0 0 2.17805 -1.26562e-27 5.53605e-319 2.17805 -2.79368e-37
312 0 0 0 0 0 0 -3.28106e-22 2.17805 9.88131e-324 5.4866e-319 2.17805 -4.517e-20 -1.53738 0 -0.0749582 -1.40129 0 0.1603 -1.10973 0 -0.0897574 -1.1161 0 -0.240673 0 0 0 0 0 0 0 0 0 0 0 0 0 2.17805 -1.26562e-27 5.53605e-319 2.17805 -2.79368e-37
313 0 0 0 0 0 0 -3.28106e-22 2.17805 9.88131e-324 5.4866e-319 2.17805 -4.517e-20 -1.53373 0 -0.0722612 -1.39655 0 0.162373 -1.10993 0 -0.0895715 -1.11647 0 -0.24048 0 0 0 0 0 0 0 0 0 0 0 0 0 2.17805 -1.26562e-27 5.53605e-319 2.17805 -2.79368e-37
314 0 0 0 0 0 0 -3.28106e-22 2.17805 9.88131e-324 5.4866e-319 2.17805 -4.517e-20 -1.52899 0 -0.0704699 -1.39154 0 0.163999 -1.11015 0 -0.0893155 -1.11694 0 -0.240213 0 0 0 0 0 0 0 0 0 0 0 0 0 2.17805 -1.26562e-27 5.53605e-319 2.17805 -2.79368e-37
315 0 0 0 0 0 0 -3.28106e-22 2.17805 9.88131e-324 5.4866e-319 2.17805 -4.517e-20 -1.52312 0 -0.0696114 -1.38614 0 0.165135 -1.11039 0 -0.0890092 -1.1175 0 -0.239892 0 0 0 0 0 0 0 0 0 0 0 0 0 2.17805 -1.26562e-27 5.53605e-319 2.17805 -2.79368e-37
316 0 0 0 0 0 0 -3.28106e-22 2.17805 9.88131e-324 5.4866e-319 2.17805 -4.517e-20 -1.51609 0 -0.0696793 -1.3803 0 0.165757 -1.11062 0 -0.0886789 -1.11808 0 -0.239545 0 0 0 0 0 0 0 0 0 0 0 0 0 2.17805 -1.26562e-27 5.53605e-319 2.17805 -2.79368e-37
317 0 0 0 0 0 0 -3.28106e-22 2.17805 9.88131e-324 5.4866e-319 2.17805 -4.517e-20 -1.50788 0 -0.0706272 -1.37394 0 0.165868 -1.11082 0 -0.0883483 -1.11864 0 -0.239196 0 0 0 0 0 0 0 0 0 0 0 0 0 2.17805 -1.26562e-27 5.53605e-319 2.17805 -2.79368e-37
318 0 0 0 0 0 0 -3.28106e-22 2.17805 9.88131e-324 5.4866e-319 2.17805 -4.517e-20 -1.49852 0 -0.0723659 -1.36704 0 0.165506 -1.11098 0 -0.0880313 -1.11916 0 -0.23886 0 0 0 0 0 0 0 0 0 0 0 0 0 2.17805 -1.26562e-27 5.53605e-319 2.17805 -2.79368e-37
319 0 0 0 0 0 0 -3.28106e-22 2.17805 9.88131e-324 5.4866e-319 2.17805 -4.517e-20 -1.48805 0 -0.0747865 -1.35961 0 0.164734 -1.1111 0 -0.0877317 -1.11964 0 -0.23854 0 0 0 0 0 0 0 0 0 0 0 0 0 2.17805 -1.26562e-27 5.53605e-319 2.17805 -2.79368e-37
320 0 0 0 0 0 0 -3.28106e-22 2.17805 9.88131e-324 5.4866e-319 2.17805 -4.517e-20 -1.47654 0 -0.0777596 -1.35167 0 0.163644 -1.11119 0 -0.0874464 -1.12008 0 -0.238234 0 0 0 0 0 0 0 0 0 0 0 0 0 2.17805 -1.26562e-27 5.53605e-319 2.17805 -2.79368e-37
321 0 0 0 0 0 0 -3.28106e-22 2.17805 9.88131e-324 5.4866e-319 2.17805 -4.517e-20 -1.46405 0 -0.0811547 -1.34328 0 0.162325 -1.11127 0 -0.0871691 -1.12053 0 -0.237935 0 0 0 0 0 0 0 0 0 0 0 0 0 2.17805 -1.26562e-27 5.53605e-319 2.17805 -2.79368e-37
322 0 0 0 0 0 0 -3.28106e-22 2.17805 9.88131e-324 5.4866e-319 2.17805 -4.517e-20 -1.45066 0 -0.0848386 -1.33449 0 0.160869 -1.11134 0 -0.0868921 -1.12099 0 -0.237634 0 0 0 0 0 0 0 0 0 0 0 0 0 2.17805 -1.26562e-27 5.53605e-319 2.17805 -2.79368e-37
323 0 0 0 0 0 0 -3.28106e-22 2.17805 9.88131e-324 5.4866e-319 2.17805 -4.517e-20 -1.43645 0 -0.0886913 -1.32534 0 0.15935 -1.11143 0 -0.0866082 -1.12148 0 -0.237323 0 0 0 0 0 0 0 0 0 0 0 0 0 2.17805 -1.26562e-27 5.53605e-319 2.17805 -2.79368e-37
324 0 0 0 0 0 0 -3.28106e-22 2.17805 9.88131e-324 5.4866e-319 2.17805 -4.517e-20 -1.42149 0 -0.0926068 -1.31588 0 0.157823 -1.11154 0 -0.0863131 -1.12203 0 -0.236998 0 0 0 0 0 0 0 0 0 0 0 0 0 2.17805 -1.26562e-27 5.53605e-319 2.17805 -2.79368e-37
325 0 0 0 0 0 0 -3.28106e-22 2.17805 9.88131e-324 5.4866e-319 2.17805 -4.517e-20 -1.40588 0 -0.0965007 -1.30612 0 0.156318 -1.11166 0 -0.0860051 -1.12262 0 -0.236657 0 0 0 0 0 0 0 0 0 0 0 0 0 2.17805 -1.26562e-27 5.53605e-319 2.17805 -2.79368e-37
326 0 0 0 0 0 0 -3.28106e-22 2.17805 9.88131e-324 5.4866e-319 2.17805 -4.517e-20 -1.38968 0 -0.100308 -1.29607 0 0.15485 -1.11179 0 -0.0856812 -1.12326 0 -0.236295 0 0 0 0 0 0 0 0 0 0 0 0 0 2.17805 -1.26562e-27 5.53605e-319 2.17805 -2.79368e-37
327 0 0 0 0 0 0 -3.28106e-22 2.17805 9.88131e-324 5.4866e-319 2.17805 -4.517e-20 -1.37297 0 -0.103994 -1.28572 0 0.15341 -1.11192 0 -0.0853378 -1.12392 0 -0.235911 0 0 0 0 0 0 0 0 0 0 0 0 0 2.17805 -1.26562e-27 5.53605e-319 2.17805 -2.79368e-37
328 0 0 0 0 0 0 -3.28106e-22 2.17805 9.88131e-324 5.4866e-319 2.17805 -4.517e-20 -1.35578 0 -0.107544 -1.27504 0 0.151973 -1.11205 0 -0.0849724 -1.1246 0 -0.235501 0 0 0 0 0 0 0 0 0 0 0 0 0 2.17805 -1.26562e-27 5.53605e-319 2.17805 -2.79368e-37
329 0 0 0 0 0 0 -3.28106e-22 2.17805 9.88131e-324 5.4866e-319 2.17805 -4.517e-20 -1.33816 0 -0.110973 -1.264 0 0.150502 -1.11218 0 -0.084586 -1.12529 0 -0.235066 0 0 0 0 0 0 0 0 0 0 0 0 0 2.17805 -1.26562e-27 5.53605e-319 2.17805 -2.79368e-37
330 0 0 0 0 0 0 -3.28106e-22 2.17805 9.88131e-324 5.4866e-319 2.17805 -4.517e-20 -1.3201 0 -0.114322 -1.25258 0 0.148945 -1.1123 0 -0.084184 -1.12599 0 -0.234613 0 0 0 0 0 0 0 0 0 0 0 0 0 2.17805 -1.26562e-27 5.53605e-319 2.17805 -2.79368e-37
331 0 0 0 0 0 0 -3.28106e-22 2.17805 9.88131e-324 5.4866e-319 2.17805 -4.517e-20 -1.30155 0 -0.117661 -1.24071 0 0.147233 -1.11243 0 -0.0837741 -1.1267 0 -0.234148 0 0 0 0 0 0 0 0 0 0 0 0 0 2.17805 -1.26562e-27 5.53605e-319 2.17805 -2.79368e-37
332 0 0 0 0 0 0 -3.28106e-22 2.17805 9.88131e-324 5.4866e-319 2.17805 -4.517e-20 -1.28241 0 -0.121077 -1.22838 0 0.145286 -1.11257 0 -0.083366 -1.12744 0 -0.233682 0 0 0 0 0 0 0 0 0 0 0 0 0 2.17805 -1.26562e-27 5.53605e-319 2.17805 -2.79368e-37
333 0 0 0 0 0 0 -3.28106e-22 2.17805 9.88131e-324 5.4866e-319 2.17805 -4.517e-20 -1.26257 0 -0.124657 -1.21554 0 0.14303 -1.11273 0 -0.0829697 -1.12822 0 -0.233223 0 0 0 0 0 0 0 0 0 0 0 0 0 2.17805 -1.26562e-27 5.53605e-319 2.17805 -2.79368e-37
334 0 0 0 0 0 0 -3.28106e-22 2.17805 9.88131e-324 5.4866e-319 2.17805 -4.517e-20 -1.24192 0 -0.128464 -1.20219 0 0.140404 -1.11293 0 -0.0825921 -1.12905 0 -0.23278 0 0 0 0 0 0 0 0 0 0 0 0 0 2.17805 -1.26562e-27 5.53605e-319 2.17805 -2.79368e-37
335 0 0 0 0 0 0 -3.28106e-22 2.17805 9.88131e-324 5.4866e-319 2.17805 -4.517e-20 -1.22037 0 -0.13252 -1.18834 0 0.137374 -1.11317 0 -0.0822364 -1.12994 0 -0.232353 0 0 0 0 0 0 0 0 0 0 0 0 0 2.17805 -1.26562e-27 5.53605e-319 2.17805 -2.79368e-37
336 0 0 0 0 0 0 -3.28106e-22 2.17805 9.88131e-324 5.4866e-319 2.17805 -4.517e-20 -1.19789 0 -0.136794 -1.17401 0 0.133943 -1.11345 0 -0.0819016 -1.13088 0 -0.231942 0 0 0 0 0 0 0 0 0 0 0 0 0 2.17805 -1.26562e-27 5.53605e-319 2.17805 -2.79368e-37
337 0 0 0 0 0 0 -3.28106e-22 2.17805 9.88131e-324 5.4866e-319 2.17805 -4.517e-20 -1.17457 0 -0.1412 -1.15925 0 0.130156 -1.11376 0 -0.0815838 -1.13187 0 -0.231544 0 0 0 0 0 0 0 0 0 0 0 0 0 2.17805 -1.26562e-27 5.53605e-319 2.17805 -2.79368e-37
338 0 0 0 0 0 0 -3.28106e-22 2.17805 9.88131e-324 5.4866e-319 2.17805 -4.517e-20 -1.15056 0 -0.145624 -1.14409 0 0.126087 -1.1141 0 -0.0812773 -1.13289 0 -0.231153 0 0 0 0 0 0 0 0 0 0 0 0 0 2.17805 -1.26562e-27 5.53605e-319 2.17805 -2.79368e-37
339 0 0 0 0 0 0 -3.28106e-22 2.17805 9.88131e-324 5.4866e-319 2.17805 -4.517e-20 -1.12606 0 -0.149946 -1.1286 0 0.12183 -1.11444 0 -0.0809751 -1.13391 0 -0.230765 0 0 0 0 0 0 0 0 0 0 0 0 0 2.17805 -1.26562e-27 5.53605e-319 2.17805 -2.79368e-37
340 0 0 0 0 0 0 -3.28106e-22 2.17805 9.88131e-324 5.4866e-319 2.17805 -4.517e-20 -1.10129 0 -0.154073 -1.11281 0 0.117471 -1.11479 0 -0.0806716 -1.13492 0 -0.230374 0 0 0 0 0 0 0 0 0 0 0 0 0 2.17805 -1.26562e-27 5.53605e-319 2.17805 -2.79368e-37
341 0 0 0 0 0 0 -3.28106e-22 2.17805 9.88131e-324 5.4866e-319 2.17805 -4.517e-20 -1.07649 0 -0.157945 -1.0968 0 0.113084 -1.11511 0 -0.0803637 -1.13588 0 -0.229979 0 0 0 0 0 0 0 0 0 0 0 0 0 2.17805 -1.26562e-27 5.53605e-319 2.17805 -2.79368e-37
342 0 0 0 0 0 0 -3.28106e-22 2.17805 9.88131e-324 5.4866e-319 2.17805 -4.517e-20 -1.05183 0 -0.161536 -1.08061 0 0.108724 -1.11541 0 -0.0800505 -1.13679 0 -0.22958 0 0 0 0 0 0 0 0 0 0 0 0 0 2.17805 -1.26562e-27 5.53605e-319 2.17805 -2.79368e-37
343 0 0 0 0 0 0 -3.28106e-22 2.17805 9.88131e-324 5.4866e-319 2.17805 -4.517e-20 -1.02747 0 -0.164854 -1.0643 0 0.104427 -1.11569 0 -0.0797326 -1.13765 0 -0.229177 0 0 0 0 0 0 0 0 0 0 0 0 0 2.17805 -1.26562e-27 5.53605e-319 2.17805 -2.79368e-37
344 0 0 0 0 0 0 -3.28106e-22 2.17805 9.88131e-324 5.4866e-319 2.17805 -4.517e-20 -1.00356 0 -0.167925 -1.04794 0 0.100216 -1.11595 0 -0.0794127 -1.13849 0 -0.228771 0 0 0 0 0 0 0 0 0 0 0 0 0 2.17805 -1.26562e-27 5.53605e-319 2.17805 -2.79368e-37
345 0 0 0 0 0 0 -3.28106e-22 2.17805 9.88131e-324 5.4866e-319 2.17805 -4.517e-20 -0.980254 0 -0.17079 -1.03159 0 0.0961056 -1.11621 0 -0.0790945 -1.13932 0 -0.228366 0 0 0 0 0 0 0 0 0 0 0 0 0 2.17805 -1.26562e-27 5.53605e-319 2.17805 -2.79368e-37
346 0 0 0 0 0 0 -3.28106e-22 2.17805 9.88131e-324 5.4866e-319 2.17805 -4.517e-20 -0.957683 0 -0.173499 -1.01534 0 0.0921029 -1.11648 0 -0.0787808 -1.14017 0 -0.227961 0 0 0 0 0 0 0 0 0 0 0 0 0 2.17805 -1.26562e-27 5.53605e-319 2.17805 -2.79368e-37
347 0 0 0 0 0 0 -3.28106e-22 2.17805 9.88131e-324 5.4866e-319 2.17805 -4.517e-20 -0.935988 0 -0.176113 -0.999284 0 0.088202 -1.11677 0 -0.0784713 -1.14106 0 -0.227556 0 0 0 0 0 0 0 0 0 0 0 0 0 2.17805 -1.26562e-27 5.53605e-319 2.17805 -2.79368e-37
348 0 0 0 0 0 0 -3.28106e-22 2.17805 9.88131e-324 5.4866e-319 2.17805 -4.517e-20 -0.915293 0 -0.178702 -0.983537 0 0.0843787 -1.11711 0 -0.0781631 -1.14202 0 -0.227146 0 0 0 0 0 0 0 0 0 0 0 0 0 2.17805 -1.26562e-27 5.53605e-319 2.17805 -2.79368e-37
349 0 0 0 0 0 0 -3.28106e-22 2.17805 9.88131e-324 5.4866e-319 2.17805 -4.517e-20 -0.895726 0 -0.181345 -0.968228 0 0.080595 -1.11749 0 -0.0778515 -1.14304 0 -0.226724 0 0 0 0 0 0 0 0 0 0 0 0 0 2.17805 -1.26562e-27 5.53605e-319 2.17805 -2.79368e-37
350 0 0 0 0 0 0 -3.28106e-22 2.17805 9.88131e-324 5.4866e-319 2.17805 -4.517e-20 -0.877443 0 -0.184124 -0.953487 0 0.0768087 -1.11789 0 -0.077532 -1.14412 0 -0.226288 0 0 0 0 0 0 0 0 0 0 0 0 0 2.17805 -1.26562e-27 5.53605e-319 2.17805 -2.79368e-37
351 0 0 0 0 0 0 -3.28106e-22 2.17805 9.88131e-324 5.4866e-319 2.17805 -4.517e-20 -0.860712 0 -0.187128 -0.939451 0 0.0730053 -1.11832 0 -0.0772004 -1.14523 0 -0.225833 0 0 0 0 0 0 0 0 0 0 0 0 0 2.17805 -1.26562e-27 5.53605e-319 2.17805 -2.79368e-37
352 0 0 0 0 0 0 -3.28106e-22 2.17805 9.88131e-324 5.4866e-319 2.17805 -4.517e-20 -0.845988 0 -0.190432 -0.926268 0 0.0692287 -1.11876 0 -0.0768526 -1.14638 0 -0.225356 0 0 0 0 0 0 0 0 0 0 0 0 0 2.17805 -1.26562e-27 5.53605e-319 2.17805 -2.79368e-37
353 0 0 0 0 0 0 -3.28106e-22 2.17805 9.88131e-324 5.4866e-319 2.17805 -4.517e-20 -0.833736 0 -0.194047 -0.914129 0 0.065579 -1.11924 0 -0.0764839 -1.14758 0 -0.224851 0 0 0 0 0 0 0 0 0 0 0 0 0 2.17805 -1.26562e-27 5.53605e-319 2.17805 -2.79368e-37
354 0 0 0 0 0 0 -3.28106e-22 2.17805 9.88131e-324 5.4866e-319 2.17805 -4.517e-20 -0.824353 0 -0.19788 -0.903247 0 0.0622056 -1.11974 0 -0.0760847 -1.14884 0 -0.224306 0 0 0 0 0 0 0 0 0 0 0 0 0 2.17805 -1.26562e-27 5.53605e-319 2.17805 -2.79368e-37
355 0 0 0 0 0 0 -3.28106e-22 2.17805 9.88131e-324 5.4866e-319 2.17805 -4.517e-20 -0.818015 0 -0.20172 -0.893825 0 0.0592816 -1.1203 0 -0.0756375 -1.1502 0 -0.223699 0 0 0 0 0 0 0 0 0 0 0 0 0 2.17805 -1.26562e-27 5.53605e-319 2.17805 -2.79368e-37
356 0 0 0 0 0 0 -3.28106e-22 2.17805 9.88131e-324 5.4866e-319 2.17805 -4.517e-20 -0.81463 0 -0.205279 -0.885993 0 0.0569729 -1.12092 0 -0.0751139 -1.15171 0 -0.222992 0 0 0 0 0 0 0 0 0 0 0 0 0 2.17805 -1.26562e-27 5.53605e-319 2.17805 -2.79368e-37
357 0 0 0 0 0 0 -3.28106e-22 2.17805 9.88131e-324 5.4866e-319 2.17805 -4.517e-20 -0.813722 0 -0.208249 -0.879783 0 0.0553885 -1.12163 0 -0.0744725 -1.15346 0 -0.222131 0 0 0 0 0 0 0 0 0 0 0 0 0 2.17805 -1.26562e-27 5.53605e-319 2.17805 -2.79368e-37
358 0 0 0 0 0 0 -3.28106e-22 2.17805 9.88131e-324 5.4866e-319 2.17805 -4.517e-20 -0.814537 0 -0.210403 -0.875091 0 0.0545538 -1.12245 0 -0.0736611 -1.15551 0 -0.221049 0 0 0 0 0 0 0 0 0 0 0 0 0 2.17805 -1.26562e-27 5.53605e-319 2.17805 -2.79368e-37
359 0 0 0 0 0 0 -3.28106e-22 2.17805 9.88131e-324 5.4866e-319 2.17805 -4.517e-20 -0.816163 0 -0.211656 -0.871691 0 0.0543992 -1.12337 0 -0.0726216 -1.15792 0 -0.219669 0 0 0 0 0 0 0 0 0 0 0 0 0 2.17805 -1.26562e-27 5.53605e-319 2.17805 -2.79368e-37
360 0 0 0 0 0 0 -3.28106e-22 2.17805 9.88131e-324 5.4866e-319 2.17805 -4.517e-20 -0.81796 0 -0.212109 -0.869239 0 0.0547979 -1.12443 0 -0.0712958 -1.16077 0 -0.217909 0 0 0 0 0 0 0 0 0 0 0 0 0 2.17805 -1.26562e-27 5.53605e-319 2.17805 -2.79368e-37
361 0 0 0 0 0 0 -3.28106e-22 2.17805 9.88131e-324 5.4866e-319 2.17805 -4.517e-20 -0.819452 0 -0.211976 -0.867386 0 0.0555523 -1.12562 0 -0.0696317 -1.16412 0 -0.215693 0 0 0 0 0 0 0 0 0 0 0 0 0 2.17805 -1.26562e-27 5.53605e-319 2.17805 -2.79368e-37
362 0 0 0 0 0 0 -3.28106e-22 2.17805 9.88131e-324 5.4866e-319 2.17805 -4.517e-20 -0.820411 0 -0.211525 -0.865866 0 0.0564354 -1.12694 0 -0.0675881 -1.16798 0 -0.212955 0 0 0 0 0 0 0 0 0 0 0 0 0 2.17805 -1.26562e-27 5.53605e-319 2.17805 -2.79368e-37
363 0 0 0 0 0 0 -3.28106e-22 2.17805 9.88131e-324 5.4866e-319 2.17805 -4.517e-20 -0.820795 0 -0.211006 -0.864538 0 0.0572393 -1.12839 0 -0.0651386 -1.17236 0 -0.209645 0 0 0 0 0 0 0 0 0 0 0 0 0 2.17805 -1.26562e-27 5.53605e-319 2.17805 -2.79368e-37
364 0 0 0 0 0 0 -3.28106e-22 2.17805 9.88131e-324 5.4866e-319 2.17805 -4.517e-20 -0.820769 0 -0.2106 -0.863362 0 0.0578304 -1.12994 0 -0.0622737 -1.17721 0 -0.205734 0 0 0 0 0 0 0 0 0 0 0 0 0 2.17805 -1.26562e-27 5.53605e-319 2.17805 -2.79368e-37
365 0 0 0 0 0 0 -3.28106e-22 2.17805 9.88131e-324 5.4866e-319 2.17805 -4.517e-20 -0.820536 0 -0.210391 -0.862362 0 0.0581598 -1.13156 0 -0.0590005 -1.18245 0 -0.201219 0 0 0 0 0 0 0 0 0 0 0 0 0 2.17805 -1.26562e-27 5.53605e-319 2.17805 -2.79368e-37
366 0 0 0 0 0 0 -3.28106e-22 2.17805 9.88131e-324 5.4866e-319 2.17805 -4.517e-20 -0.820281 0 -0.210374 -0.861585 0 0.0582572 -1.13322 0 -0.0553392 -1.18798 0 -0.196112 0 0 0 0 0 0 0 0 0 0 0 0 0 2.17805 -1.26562e-27 5.53605e-319 2.17805 -2.79368e-37
367 0 0 0 0 0 0 -3.28106e-22 2.17805 9.88131e-324 5.4866e-319 2.17805 -4.517e-20 -0.820075 0 -0.210484 -0.861061 0 0.058196 -1.13488 0 -0.051316 -1.1937 0 -0.190439 0 0 0 0 0 0 0 0 0 0 0 0 0 2.17805 -1.26562e-27 5.53605e-319 2.17805 -2.79368e-37
368 0 0 0 0 0 0 -3.28106e-22 2.17805 9.88131e-324 5.4866e-319 2.17805 -4.517e-20 -0.819988 0 -0.210636 -0.860767 0 0.0580754 -1.1365 0 -0.0469569 -1.19954 0 -0.184223 0 0 0 0 0 0 0 0 0 0 0 0 0 2.17805 -1.26562e-27 5.53605e-319 2.17805 -2.79368e-37
369 0 0 0 0 0 0 -3.28106e-22 2.17805 9.88131e-324 5.4866e-319 2.17805 -4.517e-20 -0.82006 0 -0.210762 -0.860645 0 0.0579792 -1.13807 0 -0.0422901 -1.20543 0 -0.177489 0 0 0 0 0 0 0 0 0 0 0 0 0 2.17805 -1.26562e-27 5.53605e-319 2.17805 -2.79368e-37
370 0 0 0 0 0 0 -3.28106e-22 2.17805 9.88131e-324 5.4866e-319 2.17805 -4.517e-20 -0.820284 0 -0.210823 -0.860634 0 0.0579538 -1.13955 0 -0.0373527 -1.21128 0 -0.170282 0 0 0 0 0 0 0 0 0 0 0 0 0 2.17805 -1.26562e-27 5.53605e-319 2.17805 -2.79368e-37
371 0 0 0 0 0 0 -3.28106e-22 2.17805 9.88131e-324 5.4866e-319 2.17805 -4.517e-20 -0.820624 0 -0.210812 -0.860696 0 0.0580063 -1.14088 0 -0.032194 -1.21699 0 -0.162668 0 0 0 0 0 0 0 0 0 0 0 0 0 2.17805 -1.26562e-27 5.53605e-319 2.17805 -2.79368e-37
372 0 0 0 0 0 0 -3.28106e-22 2.17805 9.88131e-324 5.4866e-319 2.17805 -4.517e-20 -0.821034 0 -0.210744 -0.860812 0 0.0581176 -1.142 0 -0.0268762 -1.22241 0 -0.154745 0 0 0 0 0 0 0 0 0 0 0 0 0 2.17805 -1.26562e-27 5.53605e-319 2.17805 -2.79368e-37
373 0 0 0 0 0 0 -3.28106e-22 2.17805 9.88131e-324 5.4866e-319 2.17805 -4.517e-20 -0.821476 0 -0.210645 -0.860976 0 0.0582581 -1.14284 0 -0.0214766 -1.22739 0 -0.14665 0 0 0 0 0 0 0 0 0 0 0 0 0 2.17805 -1.26562e-27 5.53605e-319 2.17805 -2.79368e-37
374 0 0 0 0 0 0 -3.28106e-22 2.17805 9.88131e-324 5.4866e-319 2.17805 -4.517e-20 -0.821927 0 -0.210536 -0.86118 0 0.0584031 -1.14334 0 -0.016089 -1.23175 0 -0.138556 0 0 0 0 0 0 0 0 0 0 0 0 0 2.17805 -1.26562e-27 5.53605e-319 2.17805 -2.79368e-37
375 0 0 0 0 0 0 -3.28106e-22 2.17805 9.88131e-324 5.4866e-319 2.17805 -4.517e-20 -0.822378 0 -0.210433 -0.861416 0 0.0585372 -1.14342 0 -0.0108239 -1.23535 0 -0.130675 0 0 0 0 0 0 0 0 0 0 0 0 0 2.17805 -1.26562e-27 5.53605e-319 2.17805 -2.79368e-37
376 0 0 0 0 0 0 -3.28106e-22 2.17805 9.88131e-324 5.4866e-319 2.17805 -4.517e-20 -0.822818 0 -0.210338 -0.861665 0 0.0586596 -1.14303 0 -0.00580581 -1.23803 0 -0.123242 0 0 0 0 0 0 0 0 0 0 0 0 0 2.17805 -1.26562e-27 5.53605e-319 2.17805 -2.79368e-37
377 0 0 0 0 0 0 -3.28106e-22 2.17805 9.88131e-324 5.4866e-319 2.17805 -4.517e-20 -0.823239 0 -0.210245 -0.861906 0 0.0587789 -1.14212 0 -0.00117271 -1.23966 0 -0.116509 0 0 0 0 0 0 0 0 0 0 0 0 0 2.17805 -1.26562e-27 5.53605e-319 2.17805 -2.79368e-37
378 0 0 0 0 0 0 -3.28106e-22 2.17805 9.88131e-324 5.4866e-319 2.17805 -4.517e-20 -0.823637 0 -0.210141 -0.862116 0 0.0589098 -1.14062 0 0.00291649 -1.24011 0 -0.110744 0 0 0 0 0 0 0 0 0 0 0 0 0 2.17805 -1.26562e-27 5.53605e-319 2.17805 -2.79368e-37
379 0 0 0 0 0 0 -3.28106e-22 2.17805 9.88131e-324 5.4866e-319 2.17805 -4.517e-20 -0.824008 0 -0.210015 -0.862279 0 0.0590656 -1.13844 0 0.00628197 -1.23922 0 -0.106235 0 0 0 0 0 0 0 0 0 0 0 0 0 2.17805 -1.26562e-27 5.53605e-319 2.17805 -2.79368e-37
380 0 0 0 0 0 0 -3.28106e-22 2.17805 9.88131e-324 5.4866e-319 2.17805 -4.517e-20 -0.82434 0 -0.209857 -0.862387 0 0.0592553 -1.13548 0 0.00874244 -1.23684 0 -0.103251 0 0 0 0 0 0 0 0 0 0 0 0 0 2.17805 -1.26562e-27 5.53605e-319 2.17805 -2.79368e-37
381 0 0 0 0 0 0 -3.28106e-22 2.17805 9.88131e-324 5.4866e-319 2.17805 -4.517e-20 -0.824614 0 -0.209664 -0.862438 0 0.0594793 -1.13162 0 0.010147 -1.23282 0 -0.10199 0 0 0 0 0 0 0 0 0 0 0 0 0 2.17805 -1.26562e-27 5.53605e-319 2.17805 -2.79368e-37
382 0 0 0 0 0 0 -3.28106e-22 2.17805 9.88131e-324 5.4866e-319 2.17805 -4.517e-20 -0.824826 0 -0.209439 -0.862435 0 0.0597349 -1.12678 0 0.0104056 -1.22708 0 -0.102535 0 0 0 0 0 0 0 0 0 0 0 0 0 2.17805 -1.26562e-27 5.53605e-319 2.17805 -2.79368e-37
383 0 0 0 0 0 0 -3.28106e-22 2.17805 9.88131e-324 5.4866e-319 2.17805 -4.517e-20 -0.824982 0 -0.209187 -0.862383 0 0.0600154 -1.12089 0 0.00950454 -1.21959 0 -0.104841 0 0 0 0 0 0 0 0 0 0 0 0 0 2.17805 -1.26562e-27 5.53605e-319 2.17805 -2.79368e-37
384 0 0 0 0 0 0 -3.28106e-22 2.17805 9.88131e-324 5.4866e-319 2.17805 -4.517e-20 -0.825095 0 -0.208917 -0.862284 0 0.0603151 -1.11393 0 0.00751274 -1.21039 0 -0.108733 0 0 0 0 0 0 0 0 0 0 0 0 0 2.17805 -1.26562e-27 5.53605e-319 2.17805 -2.79368e-37
385 0 0 0 0 0 0 -3.28106e-22 2.17805 9.88131e-324 5.4866e-319 2.17805 -4.517e-20 -0.825171 0 -0.208635 -0.862138 0 0.0606274 -1.10594 0 0.0045817 -1.1996 0 -0.113919 0 0 0 0 0 0 0 0 0 0 0 0 0 2.17805 -1.26562e-27 5.53605e-319 2.17805 -2.79368e-37
386 0 0 0 0 0 0 -3.28106e-22 2.17805 9.88131e-324 5.4866e-319 2.17805 -4.517e-20 -0.825222 0 -0.208348 -0.861947 0 0.0609473 -1.09698 0 0.00092767 -1.18746 0 -0.120022 0 0 0 0 0 0 0 0 0 0 0 0 0 2.17805 -1.26562e-27 5.53605e-319 2.17805 -2.79368e-37
387 0 0 0 0 0 0 -3.28106e-22 2.17805 9.88131e-324 5.4866e-319 2.17805 -4.517e-20 -0.825254 0 -0.20806 -0.86171 0 0.0612727 -1.08718 0 -0.00320336 -1.17423 0 -0.126647 0 0 0 0 0 0 0 0 0 0 0 0 0 2.17805 -1.26562e-27 5.53605e-319 2.17805 -2.79368e-37
388 0 0 0 0 0 0 -3.28106e-22 2.17805 9.88131e-324 5.4866e-319 2.17805 -4.517e-20 -0.825279 0 -0.207765 -0.861431 0 0.061608 -1.07666 0 -0.00756543 -1.16017 0 -0.13343 0 0 0 0 0 0 0 0 0 0 0 0 0 2.17805 -1.26562e-27 5.53605e-319 2.17805 -2.79368e-37
389 0 0 0 0 0 0 -3.28106e-22 2.17805 9.88131e-324 5.4866e-319 2.17805 -4.517e-20 -0.825289 0 -0.207462 -0.861114 0 0.0619544 -1.06556 0 -0.0119294 -1.14556 0 -0.140056 0 0 0 0 0 0 0 0 0 0 0 0 0 2.17805 -1.26562e-27 5.53605e-319 2.17805 -2.79368e-37
390 0 0 0 0 0 0 -3.28106e-22 2.17805 9.88131e-324 5.4866e-319 2.17805 -4.517e-20 -0.825273 0 -0.207151 -0.860764 0 0.0623098 -1.05402 0 -0.0160965 -1.13064 0 -0.146273 0 0 0 0 0 0 0 0 0 0 0 0 0 2.17805 -1.26562e-27 5.53605e-319 2.17805 -2.79368e-37
391 0 0 0 0 0 0 -3.28106e-22 2.17805 9.88131e-324 5.4866e-319 2.17805 -4.517e-20 -0.825225 0 -0.206836 -0.860385 0 0.0626683 -1.04216 0 -0.0199125 -1.1156 0 -0.151907 0 0 0 0 0 0 0 0 0 0 0 0 0 2.17805 -1.26562e-27 5.53605e-319 2.17805 -2.79368e-37
392 0 0 0 0 0 0 -3.28106e-22 2.17805 9.88131e-324 5.4866e-319 2.17805 -4.517e-20 -0.825162 0 -0.206518 -0.859982 0 0.0630305 -1.03007 0 -0.0232756 -1.10057 0 -0.156867 0 0 0 0 0 0 0 0 0 0 0 0 0 2.17805 -1.26562e-27 5.53605e-319 2.17805 -2.79368e-37
393 0 0 0 0 0 0 -3.28106e-22 2.17805 9.88131e-324 5.4866e-319 2.17805 -4.517e-20 -0.825122 0 -0.206193 -0.859562 0 0.063404 -1.01783 0 -0.0261328 -1.0856 0 -0.161124 0 0 0 0 0 0 0 0 0 0 0 0 0 2.17805 -1.26562e-27 5.53605e-319 2.17805 -2.79368e-37
394 0 0 0 0 0 0 -3.28106e-22 2.17805 9.88131e-324 5.4866e-319 2.17805 -4.517e-20 -0.825156 0 -0.205855 -0.859131 0 0.0638012 -1.00546 0 -0.0284745 -1.07071 0 -0.164703 0 0 0 0 0 0 0 0 0 0 0 0 0 2.17805 -1.26562e-27 5.53605e-319 2.17805 -2.79368e-37
395 0 0 0 0 0 0 -3.28106e-22 2.17805 9.88131e-324 5.4866e-319 2.17805 -4.517e-20 -0.825315 0 -0.205493 -0.858698 0 0.064237 -0.992991 0 -0.0303286 -1.05588 0 -0.167666 0 0 0 0 0 0 0 0 0 0 0 0 0 2.17805 -1.26562e-27 5.53605e-319 2.17805 -2.79368e-37
396 0 0 0 0 0 0 -3.28106e-22 2.17805 9.88131e-324 5.4866e-319 2.17805 -4.517e-20 -0.825654 0 -0.205095 -0.858269 0 0.0647298 -0.980406 0 -0.0317543 -1.04103 0 -0.170104 0 0 0 0 0 0 0 0 0 0 0 0 0 2.17805 -1.26562e-27 5.53605e-319 2.17805 -2.79368e-37
397 0 0 0 0 0 0 -3.28106e-22 2.17805 9.88131e-324 5.4866e-319 2.17805 -4.517e-20 -0.826206 0 -0.204648 -0.857851 0 0.0652919 -0.96767 0 -0.0328353 -1.02609 0 -0.17213 0 0 0 0 0 0 0 0 0 0 0 0 0 2.17805 -1.26562e-27 5.53605e-319 2.17805 -2.79368e-37
398 0 0 0 0 0 0 -3.28106e-22 2.17805 9.88131e-324 5.4866e-319 2.17805 -4.517e-20 -0.826965 0 -0.204153 -0.857446 0 0.0659211 -0.954738 0 -0.0336706 -1.01097 0 -0.173866 0 0 0 0 0 0 0 0 0 0 0 0 0 2.17805 -1.26562e-27 5.53605e-319 2.17805 -2.79368e-37
399 0 0 0 0 0 0 -3.28106e-22 2.17805 9.88131e-324 5.4866e-319 2.17805 -4.517e-20 -0.827884 0 -0.203623 -0.857051 0 0.0665956 -0.941554 0 -0.0343676 -0.995558 0 -0.175434 0 0 0 0 0 0 0 0 0 0 0 0 0 2.17805 -1.26562e-27 5.53605e-319 2.17805 -2.79368e-37
400 0 0 0 0 0 0 -3.28106e-22 2.17805 9.88131e-324 5.4866e-319 2.17805 -4.517e-20 -0.828888 0 -0.203085 -0.856663 0 0.0672801 -0.928049 0 -0.0350347 -0.979761 0 -0.176957 0 0 0 0 0 0 0 0 0 0 0 0 0 2.17805 -1.26562e-27 5.53605e-319 2.17805 -2.79368e-37
401 0 0 0 0 0 0 -3.28106e-22 2.17805 9.88131e-324 5.4866e-319 2.17805 -4.517e-20 -0.829897 0 -0.202569 -0.856278 0 0.0679364 -0.914155 0 -0.0357726 -0.963462 0 -0.178548 0 0 0 0 0 0 0 0 0 0 0 0 0 2.17805 -1.26562e-27 5.53605e-319 2.17805 -2.79368e-37
402 0 0 0 0 0 0 -3.28106e-22 2.17805 9.88131e-324 5.4866e-319 2.17805 -4.517e-20 -0.830844 0 -0.2021 -0.855899 0 0.0685307 -0.899806 0 -0.0366663 -0.946552 0 -0.180301 0 0 0 0 0 0 0 0 0 0 0 0 0 2.17805 -1.26562e-27 5.53605e-319 2.17805 -2.79368e-37
403 0 0 0 0 0 0 -3.28106e-22 2.17805 9.88131e-324 5.4866e-319 2.17805 -4.517e-20 -0.831693 0 -0.201696 -0.855526 0 0.0690453 -0.884945 0 -0.037778 -0.928934 0 -0.182281 0 0 0 0 0 0 0 0 0 0 0 0 0 2.17805 -1.26562e-27 5.53605e-319 2.17805 -2.79368e-37
404 0 0 0 0 0 0 -3.28106e-22 2.17805 9.88131e-324 5.4866e-319 2.17805 -4.517e-20 -0.83245 0 -0.201353 -0.855166 0 0.0694843 -0.869532 0 -0.0391414 -0.910538 0 -0.184519 0 0 0 0 0 0 0 0 0 0 0 0 0 2.17805 -1.26562e-27 5.53605e-319 2.17805 -2.79368e-37
405 0 0 0 0 0 0 -3.28106e-22 2.17805 9.88131e-324 5.4866e-319 2.17805 -4.517e-20 -0.833139 0 -0.201057 -0.854823 0 0.0698651 -0.853542 0 -0.0407612 -0.891315 0 -0.187012 0 0 0 0 0 0 0 0 0 0 0 0 0 2.17805 -1.26562e-27 5.53605e-319 2.17805 -2.79368e-37
406 0 0 0 0 0 0 -3.28106e-22 2.17805 9.88131e-324 5.4866e-319 2.17805 -4.517e-20 -0.833787 0 -0.200789 -0.8545 0 0.0702089 -0.836972 0 -0.0426157 -0.871251 0 -0.189724 0 0 0 0 0 0 0 0 0 0 0 0 0 2.17805 -1.26562e-27 5.53605e-319 2.17805 -2.79368e-37
407 0 0 0 0 0 0 -3.28106e-22 2.17805 9.88131e-324 5.4866e-319 2.17805 -4.517e-20 -0.83442 0 -0.200533 -0.854197 0 0.0705353 -0.819845 0 -0.0446593 -0.85038 0 -0.192591 0 0 0 0 0 0 0 0 0 0 0 0 0 2.17805 -1.26562e-27 5.53605e-319 2.17805 -2.79368e-37
408 0 0 0 0 0 0 -3.28106e-22 2.17805 9.88131e-324 5.4866e-319 2.17805 -4.517e-20 -0.835054 0 -0.200272 -0.853909 0 0.0708612 -0.802218 0 -0.0468291 -0.82879 0 -0.195524 0 0 0 0 0 0 0 0 0 0 0 0 0 2.17805 -1.26562e-27 5.53605e-319 2.17805 -2.79368e-37
409 0 0 0 0 0 0 -3.28106e-22 2.17805 9.88131e-324 5.4866e-319 2.17805 -4.517e-20 -0.835692 0 -0.200001 -0.853633 0 0.0711951 -0.784168 0 -0.0490536 -0.806616 0 -0.198426 0 0 0 0 0 0 0 0 0 0 0 0 0 2.17805 -1.26562e-27 5.53605e-319 2.17805 -2.79368e-37
410 0 0 0 0 0 0 -3.28106e-22 2.17805 9.88131e-324 5.4866e-319 2.17805 -4.517e-20 -0.836332 0 -0.199717 -0.85336 0 0.0715374 -0.765795 0 -0.0512599 -0.784026 0 -0.201206 0 0 0 0 0 0 0 0 0 0 0 0 0 2.17805 -1.26562e-27 5.53605e-319 2.17805 -2.79368e-37
411 0 0 0 0 0 0 -3.28106e-22 2.17805 9.88131e-324 5.4866e-319 2.17805 -4.517e-20 -0.836979 0 -0.19942 -0.853084 0 0.0718909 -0.747215 0 -0.0533783 -0.761221 0 -0.203778 0 0 0 0 0 0 0 0 0 0 0 0 0 2.17805 -1.26562e-27 5.53605e-319 2.17805 -2.79368e-37
412 0 0 0 0 0 0 -3.28106e-22 2.17805 9.88131e-324 5.4866e-319 2.17805 -4.517e-20 -0.837661 0 -0.199101 -0.852801 0 0.0722657 -0.728552 0 -0.0553496 -0.738416 0 -0.206077 0 0 0 0 0 0 0 0 0 0 0 0 0 2.17805 -1.26562e-27 5.53605e-319 2.17805 -2.79368e-37
413 0 0 0 0 0 0 -3.28106e-22 2.17805 9.88131e-324 5.4866e-319 2.17805 -4.517e-20 -0.838401 0 -0.198747 -0.852508 0 0.0726746 -0.709925 0 -0.0571321 -0.715806 0 -0.208068 0 0 0 0 0 0 0 0 0 0 0 0 0 2.17805 -1.26562e-27 5.53605e-319 2.17805 -2.79368e-37
414 0 0 0 0 0 0 -3.28106e-22 2.17805 9.88131e-324 5.4866e-319 2.17805 -4.517e-20 -0.839211 0 -0.198352 -0.852206 0 0.0731255 -0.691432 0 -0.0587014 -0.693542 0 -0.209737 0 0 0 0 0 0 0 0 0 0 0 0 0 2.17805 -1.26562e-27 5.53605e-319 2.17805 -2.79368e-37
415 0 0 0 0 0 0 -3.28106e-22 2.17805 9.88131e-324 5.4866e-319 2.17805 -4.517e-20 -0.840089 0 -0.197911 -0.851894 0 0.0736206 -0.673157 0 -0.0600489 -0.671729 0 -0.211092 0 0 0 0 0 0 0 0 0 0 0 0 0 2.17805 -1.26562e-27 5.53605e-319 2.17805 -2.79368e-37
416 0 0 0 0 0 0 -3.28106e-22 2.17805 9.88131e-324 5.4866e-319 2.17805 -4.517e-20 -0.841027 0 -0.197424 -0.851573 0 0.0741597 -0.655177 0 -0.0611815 -0.650455 0 -0.212158 0 0 0 0 0 0 0 0 0 0 0 0 0 2.17805 -1.26562e-27 5.53605e-319 2.17805 -2.79368e-37
417 0 0 0 0 0 0 -3.28106e-22 2.17805 9.88131e-324 5.4866e-319 2.17805 -4.517e-20 -0.842011 0 -0.196892 -0.851244 0 0.0747396 -0.637568 0 -0.0621212 -0.629796 0 -0.212971 0 0 0 0 0 0 0 0 0 0 0 0 0 2.17805 -1.26562e-27 5.53605e-319 2.17805 -2.79368e-37
418 0 0 0 0 0 0 -3.28106e-22 2.17805 9.88131e-324 5.4866e-319 2.17805 -4.517e-20 -0.843019 0 -0.196322 -0.8509 0 0.0753521 -0.6204 0 -0.0629034 -0.609811 0 -0.213582 0 0 0 0 0 0 0 0 0 0 0 0 0 2.17805 -1.26562e-27 5.53605e-319 2.17805 -2.79368e-37
419 0 0 0 0 0 0 -3.28106e-22 2.17805 9.88131e-324 5.4866e-319 2.17805 -4.517e-20 -0.844038 0 -0.195719 -0.850536 0 0.0759915 -0.603745 0 -0.0635725 -0.590567 0 -0.214047 0 0 0 0 0 0 0 0 0 0 0 0 0 2.17805 -1.26562e-27 5.53605e-319 2.17805 -2.79368e-37
420 0 0 0 0 0 0 -3.28106e-22 2.17805 9.88131e-324 5.4866e-319 2.17805 -4.517e-20 -0.845075 0 -0.195081 -0.850144 0 0.0766599 -0.587689 0 -0.0641821 -0.57216 0 -0.214432 0 0 0 0 0 0 0 0 0 0 0 0 0 2.17805 -1.26562e-27 5.53605e-319 2.17805 -2.79368e-37
421 0 0 0 0 0 0 -3.28106e-22 2.17805 9.88131e-324 5.4866e-319 2.17805 -4.517e-20 -0.84615 0 -0.194399 -0.849719 0 0.0773655 -0.572316 0 -0.0648008 -0.554699 0 -0.21482 0 0 0 0 0 0 0 0 0 0 0 0 0 2.17805 -1.26562e-27 5.53605e-319 2.17805 -2.79368e-37
422 0 0 0 0 0 0 -3.28106e-22 2.17805 9.88131e-324 5.4866e-319 2.17805 -4.517e-20 -0.84729 0 -0.193659 -0.849255 0 0.0781218 -0.5577 0 -0.0655128 -0.538292 0 -0.215311 0 0 0 0 0 0 0 0 0 0 0 0 0 2.17805 -1.26562e-27 5.53605e-319 2.17805 -2.79368e-37
423 0 0 0 0 0 0 -3.28106e-22 2.17805 9.88131e-324 5.4866e-319 2.17805 -4.517e-20 -0.848524 0 -0.192843 -0.848751 0 0.0789451 -0.543911 0 -0.0664152 -0.523055 0 -0.216018 0 0 0 0 0 0 0 0 0 0 0 0 0 2.17805 -1.26562e-27 5.53605e-319 2.17805 -2.79368e-37
424 0 0 0 0 0 0 -3.28106e-22 2.17805 9.88131e-324 5.4866e-319 2.17805 -4.517e-20 -0.849883 0 -0.19193 -0.848204 0 0.0798537 -0.531039 0 -0.0676094 -0.509165 0 -0.217067 0 0 0 0 0 0 0 0 0 0 0 0 0 2.17805 -1.26562e-27 5.53605e-319 2.17805 -2.79368e-37
425 0 0 0 0 0 0 -3.28106e-22 2.17805 9.88131e-324 5.4866e-319 2.17805 -4.517e-20 -0.851393 0 -0.190896 -0.847615 0 0.0808661 -0.51928 0 -0.0692001 -0.497026 0 -0.218602 0 0 0 0 0 0 0 0 0 0 0 0 0 2.17805 -1.26562e-27 5.53605e-319 2.17805 -2.79368e-37
426 0 0 0 0 0 0 -3.28106e-22 2.17805 9.88131e-324 5.4866e-319 2.17805 -4.517e-20 -0.853072 0 -0.18972 -0.846981 0 0.0820001 -0.508885 0 -0.0712433 -0.487094 0 -0.220713 0 0 0 0 0 0 0 0 0 0 0 0 0 2.17805 -1.26562e-27 5.53605e-319 2.17805 -2.79368e-37
427 0 0 0 0 0 0 -3.28106e-22 2.17805 9.88131e-324 5.4866e-319 2.17805 -4.517e-20 -0.854934 0 -0.188378 -0.846296 0 0.0832732 -0.500127 0 -0.0737155 -0.479807 0 -0.223392 0 0 0 0 0 0 0 0 0 0 0 0 0 2.17805 -1.26562e-27 5.53605e-319 2.17805 -2.79368e-37
428 0 0 0 0 0 0 -3.28106e-22 2.17805 9.88131e-324 5.4866e-319 2.17805 -4.517e-20 -0.856996 0 -0.186842 -0.84555 0 0.0847049 -0.493226 0 -0.0764818 -0.475407 0 -0.226477 0 0 0 0 0 0 0 0 0 0 0 0 0 2.17805 -1.26562e-27 5.53605e-319 2.17805 -2.79368e-37
429 0 0 0 0 0 0 -3.28106e-22 2.17805 9.88131e-324 5.4866e-319 2.17805 -4.517e-20 -0.859281 0 -0.185081 -0.844727 0 0.0863172 -0.488309 0 -0.0793213 -0.473917 0 -0.229684 0 0 0 0 0 0 0 0 0 0 0 0 0 2.17805 -1.26562e-27 5.53605e-319 2.17805 -2.79368e-37
430 0 0 0 0 0 0 -3.28106e-22 2.17805 9.88131e-324 5.4866e-319 2.17805 -4.517e-20 -0.861815 0 -0.183056 -0.843808 0 0.0881348 -0.4853 0 -0.0819604 -0.474962 0 -0.232656 0 0 0 0 0 0 0 0 0 0 0 0 0 2.17805 -1.26562e-27 5.53605e-319 2.17805 -2.79368e-37
431 0 0 0 0 0 0 -3.28106e-22 2.17805 9.88131e-324 5.4866e-319 2.17805 -4.517e-20 -0.864626 0 -0.180725 -0.842765 0 0.0901832 -0.483915 0 -0.0841536 -0.477831 0 -0.235081 0 0 0 0 0 0 0 0 0 0 0 0 0 2.17805 -1.26562e-27 5.53605e-319 2.17805 -2.79368e-37
432 0 0 0 0 0 0 -3.28106e-22 2.17805 9.88131e-324 5.4866e-319 2.17805 -4.517e-20 -0.867733 0 -0.178041 -0.841568 0 0.0924847 -0.483648 0 -0.0857382 -0.48149 0 -0.236773 0 0 0 0 0 0 0 0 0 0 0 0 0 2.17805 -1.26562e-27 5.53605e-319 2.17805 -2.79368e-37
433 0 0 0 0 0 0 -3.28106e-22 2.17805 9.88131e-324 5.4866e-319 2.17805 -4.517e-20 -0.871145 0 -0.174966 -0.840189 0 0.0950537 -0.484002 0 -0.0866959 -0.485125 0 -0.237742 0 0 0 0 0 0 0 0 0 0 0 0 0 2.17805 -1.26562e-27 5.53605e-319 2.17805 -2.79368e-37
434 0 0 0 0 0 0 -3.28106e-22 2.17805 9.88131e-324 5.4866e-319 2.17805 -4.517e-20 -0.874848 0 -0.171466 -0.838598 0 0.0978946 -0.484551 0 -0.0871136 -0.488178 0 -0.23812 0 0 0 0 0 0 0 0 0 0 0 0 0 2.17805 -1.26562e-27 5.53605e-319 2.17805 -2.79368e-37
435 0 0 0 0 0 0 -3.28106e-22 2.17805 9.88131e-324 5.4866e-319 2.17805 -4.517e-20 -0.878811 0 -0.167516 -0.836776 0 0.101002 -0.485003 0 -0.0871523 -0.490398 0 -0.238106 0 0 0 0 0 0 0 0 0 0 0 0 0 2.17805 -1.26562e-27 5.53605e-319 2.17805 -2.79368e-37
436 0 0 0 0 0 0 -3.28106e-22 2.17805 9.88131e-324 5.4866e-319 2.17805 -4.517e-20 -0.882987 0 -0.163105 -0.834708 0 0.104361 -0.485203 0 -0.0869946 -0.491736 0 -0.237903 0 0 0 0 0 0 0 0 0 0 0 0 0 2.17805 -1.26562e-27 5.53605e-319 2.17805 -2.79368e-37
437 0 0 0 0 0 0 -3.28106e-22 2.17805 9.88131e-324 5.4866e-319 2.17805 -4.517e-20 -0.887316 0 -0.15823 -0.832387 0 0.107949 -0.485162 0 -0.0868095 -0.492379 0 -0.237687 0 0 0 0 0 0 0 0 0 0 0 0 0 2.17805 -1.26562e-27 5.53605e-319 2.17805 -2.79368e-37
438 0 0 0 0 0 0 -3.28106e-22 2.17805 9.88131e-324 5.4866e-319 2.17805 -4.517e-20 -0.891742 0 -0.152892 -0.829808 0 0.111746 -0.484976 0 -0.0867154 -0.492587 0 -0.237574 0 0 0 0 0 0 0 0 0 0 0 0 0 2.17805 -1.26562e-27 5.53605e-319 2.17805 -2.79368e-37
439 0 0 0 0 0 0 -3.28106e-22 2.17805 9.88131e-324 5.4866e-319 2.17805 -4.517e-20 -0.896212 0 -0.147083 -0.826963 0 0.115735 -0.484782 0 -0.0867698 -0.492626 0 -0.237616 0 0 0 0 0 0 0 0 0 0 0 0 0 2.17805 -1.26562e-27 5.53605e-319 2.17805 -2.79368e-37
440 0 0 0 0 0 0 -3.28106e-22 2.17805 9.88131e-324 5.4866e-319 2.17805 -4.517e-20 -0.900679 0 -0.140794 -0.823839 0 0.119906 -0.484653 0 -0.0869675 -0.492602 0 -0.237808 0 0 0 0 0 0 0 0 0 0 0 0 0 2.17805 -1.26562e-27 5.53605e-319 2.17805 -2.79368e-37
441 0 0 0 0 0 0 -3.28106e-22 2.17805 9.88131e-324 5.4866e-319 2.17805 -4.517e-20 -0.905097 0 -0.134012 -0.820417 0 0.124248 -0.484631 0 -0.0872671 -0.492578 0 -0.238108 0 0 0 0 0 0 0 0 0 0 0 0 0 2.17805 -1.26562e-27 5.53605e-319 2.17805 -2.79368e-37
442 0 0 0 0 0 0 -3.28106e-22 2.17805 9.88131e-324 5.4866e-319 2.17805 -4.517e-20 -0.909403 0 -0.126736 -0.816679 0 0.128746 -0.484734 0 -0.0876117 -0.492613 0 -0.238456 0 0 0 0 0 0 0 0 0 0 0 0 0 2.17805 -1.26562e-27 5.53605e-319 2.17805 -2.79368e-37
443 0 0 0 0 0 0 -3.28106e-22 2.17805 9.88131e-324 5.4866e-319 2.17805 -4.517e-20 -0.91351 0 -0.118993 -0.812615 0 0.133374 -0.484959 0 -0.0879483 -0.492743 0 -0.238798 0 0 0 0 0 0 0 0 0 0 0 0 0 2.17805 -1.26562e-27 5.53605e-319 2.17805 -2.79368e-37
444 0 0 0 0 0 0 -3.28106e-22 2.17805 9.88131e-324 5.4866e-319 2.17805 -4.517e-20 -0.917301 0 -0.11085 -0.808231 0 0.138093 -0.485282 0 -0.0882424 -0.492971 0 -0.239097 0 0 0 0 0 0 0 0 0 0 0 0 0 2.17805 -1.26562e-27 5.53605e-319 2.17805 -2.79368e-37
445 0 0 0 0 0 0 -3.28106e-22 2.17805 9.88131e-324 5.4866e-319 2.17805 -4.517e-20 -0.920628 0 -0.102441 -0.803564 0 0.142844 -0.485676 0 -0.0884817 -0.49328 0 -0.23934 0 0 0 0 0 0 0 0 0 0 0 0 0 2.17805 -1.26562e-27 5.53605e-319 2.17805 -2.79368e-37
446 0 0 0 0 0 0 -3.28106e-22 2.17805 9.88131e-324 5.4866e-319 2.17805 -4.517e-20 -0.923314 0 -0.0939676 -0.798674 0 0.147556 -0.486115 0 -0.088674 -0.493638 0 -0.239537 0 0 0 0 0 0 0 0 0 0 0 0 0 2.17805 -1.26562e-27 5.53605e-319 2.17805 -2.79368e-37
447 0 0 0 0 0 0 -3.28106e-22 2.17805 9.88131e-324 5.4866e-319 2.17805 -4.517e-20 -0.925173 0 -0.0856927 -0.793642 0 0.152148 -0.48657 0 -0.0888382 -0.494006 0 -0.239705 0 0 0 0 0 0 0 0 0 0 0 0 0 2.17805 -1.26562e-27 5.53605e-319 2.17805 -2.79368e-37
448 0 0 0 0 0 0 -3.28106e-22 2.17805 9.88131e-324 5.4866e-319 2.17805 -4.517e-20 -0.926029 0 -0.0779214 -0.788551 0 0.156533 -0.487012 0 -0.0889921 -0.494344 0 -0.239864 0 0 0 0 0 0 0 0 0 0 0 0 0 2.17805 -1.26562e-27 5.53605e-319 2.17805 -2.79368e-37
449 0 0 0 0 0 0 -3.28106e-22 2.17805 9.88131e-324 5.4866e-319 2.17805 -4.517e-20 -0.925737 0 -0.0709645 -0.783472 0 0.160616 -0.487416 0 -0.0891434 -0.494624 0 -0.240021 0 0 0 0 0 0 0 0 0 0 0 0 0 2.17805 -1.26562e-27 5.53605e-319 2.17805 -2.79368e-37
450 0 0 0 0 0 0 -3.28106e-22 2.17805 9.88131e-324 5.4866e-319 2.17805 -4.517e-20 -0.924193 0 -0.0650994 -0.778436 0 0.164299 -0.487767 0 -0.0892865 -0.494834 0 -0.240171 0 0 0 0 0 0 0 0 0 0 0 0 0 2.17805 -1.26562e-27 5.53605e-319 2.17805 -2.79368e-37
451 0 0 0 0 0 0 -3.28106e-22 2.17805 9.88131e-324 5.4866e-319 2.17805 -4.517e-20 -0.921334 0 -0.0605324 -0.773423 0 0.167483 -0.488057 0 -0.0894041 -0.49499 0 -0.240295 0 0 0 0 0 0 0 0 0 0 0 0 0 2.17805 -1.26562e-27 5.53605e-319 2.17805 -2.79368e-37
452 0 0 0 0 0 0 -3.28106e-22 2.17805 9.88131e-324 5.4866e-319 2.17805 -4.517e-20 -0.917142 0 -0.0573692 -0.768358 0 0.170078 -0.488297 0 -0.089474 -0.495129 0 -0.240369 0 0 0 0 0 0 0 0 0 0 0 0 0 2.17805 -1.26562e-27 5.53605e-319 2.17805 -2.79368e-37
453 0 0 0 0 0 0 -3.28106e-22 2.17805 9.88131e-324 5.4866e-319 2.17805 -4.517e-20 -0.911642 0 -0.0556029 -0.763122 0 0.172017 -0.488502 0 -0.0894778 -0.495295 0 -0.240375 0 0 0 0 0 0 0 0 0 0 0 0 0 2.17805 -1.26562e-27 5.53605e-319 2.17805 -2.79368e-37
454 0 0 0 0 0 0 -3.28106e-22 2.17805 9.88131e-324 5.4866e-319 2.17805 -4.517e-20 -0.904893 0 -0.055128 -0.757577 0 0.173273 -0.488686 0 -0.0894066 -0.49552 0 -0.240302 0 0 0 0 0 0 0 0 0 0 0 0 0 2.17805 -1.26562e-27 5.53605e-319 2.17805 -2.79368e-37
455 0 0 0 0 0 0 -3.28106e-22 2.17805 9.88131e-324 5.4866e-319 2.17805 -4.517e-20 -0.896971 0 -0.0557675 -0.75159 0 0.17387 -0.488864 0 -0.0892634 -0.49582 0 -0.240153 0 0 0 0 0 0 0 0 0 0 0 0 0 2.17805 -1.26562e-27 5.53605e-319 2.17805 -2.79368e-37
456 0 0 0 0 0 0 -3.28106e-22 2.17805 9.88131e-324 5.4866e-319 2.17805 -4.517e-20 -0.887964 0 -0.057307 -0.745059 0 0.173879 -0.489043 0 -0.089063 -0.496193 0 -0.239944 0 0 0 0 0 0 0 0 0 0 0 0 0 2.17805 -1.26562e-27 5.53605e-319 2.17805 -2.79368e-37
457 0 0 0 0 0 0 -3.28106e-22 2.17805 9.88131e-324 5.4866e-319 2.17805 -4.517e-20 -0.877957 0 -0.0595241 -0.73793 0 0.173417 -0.489224 0 -0.0888267 -0.496626 0 -0.239695 0 0 0 0 0 0 0 0 0 0 0 0 0 2.17805 -1.26562e-27 5.53605e-319 2.17805 -2.79368e-37
458 0 0 0 0 0 0 -3.28106e-22 2.17805 9.88131e-324 5.4866e-319 2.17805 -4.517e-20 -0.867032 0 -0.062209 -0.7302 0 0.172622 -0.489405 0 -0.0885774 -0.49709 0 -0.239432 0 0 0 0 0 0 0 0 0 0 0 0 0 2.17805 -1.26562e-27 5.53605e-319 2.17805 -2.79368e-37
459 0 0 0 0 0 0 -3.28106e-22 2.17805 9.88131e-324 5.4866e-319 2.17805 -4.517e-20 -0.855263 0 -0.0651818 -0.721906 0 0.17164 -0.489576 0 -0.0883331 -0.497559 0 -0.239172 0 0 0 0 0 0 0 0 0 0 0 0 0 2.17805 -1.26562e-27 5.53605e-319 2.17805 -2.79368e-37
460 0 0 0 0 0 0 -3.28106e-22 2.17805 9.88131e-324 5.4866e-319 2.17805 -4.517e-20 -0.842715 0 -0.0682965 -0.71311 0 0.170599 -0.489736 0 -0.0881034 -0.498025 0 -0.238926 0 0 0 0 0 0 0 0 0 0 0 0 0 2.17805 -1.26562e-27 5.53605e-319 2.17805 -2.79368e-37
461 0 0 0 0 0 0 -3.28106e-22 2.17805 9.88131e-324 5.4866e-319 2.17805 -4.517e-20 -0.829459 0 -0.071437 -0.703878 0 0.169599 -0.489887 0 -0.0878894 -0.498494 0 -0.238694 0 0 0 0 0 0 0 0 0 0 0 0 0 2.17805 -1.26562e-27 5.53605e-319 2.17805 -2.79368e-37
462 0 0 0 0 0 0 -3.28106e-22 2.17805 9.88131e-324 5.4866e-319 2.17805 -4.517e-20 -0.815569 0 -0.0745123 -0.694268 0 0.168706 -0.49003 0 -0.0876856 -0.498975 0 -0.23847 0 0 0 0 0 0 0 0 0 0 0 0 0 2.17805 -1.26562e-27 5.53605e-319 2.17805 -2.79368e-37
463 0 0 0 0 0 0 -3.28106e-22 2.17805 9.88131e-324 5.4866e-319 2.17805 -4.517e-20 -0.801115 0 -0.0774617 -0.684315 0 0.167949 -0.490164 0 -0.0874828 -0.499474 0 -0.238246 0 0 0 0 0 0 0 0 0 0 0 0 0 2.17805 -1.26562e-27 5.53605e-319 2.17805 -2.79368e-37
464 0 0 0 0 0 0 -3.28106e-22 2.17805 9.88131e-324 5.4866e-319 2.17805 -4.517e-20 -0.786148 0 -0.080269 -0.674037 0 0.167319 -0.490287 0 -0.0872715 -0.499995 0 -0.238009 0 0 0 0 0 0 0 0 0 0 0 0 0 2.17805 -1.26562e-27 5.53605e-319 2.17805 -2.79368e-37
465 0 0 0 0 0 0 -3.28106e-22 2.17805 9.88131e-324 5.4866e-319 2.17805 -4.517e-20 -0.770686 0 -0.0829642 -0.663435 0 0.166768 -0.490401 0 -0.0870443 -0.500544 0 -0.237753 0 0 0 0 0 0 0 0 0 0 0 0 0 2.17805 -1.26562e-27 5.53605e-319 2.17805 -2.79368e-37
466 0 0 0 0 0 0 -3.28106e-22 2.17805 9.88131e-324 5.4866e-319 2.17805 -4.517e-20 -0.75472 0 -0.08561 -0.652496 0 0.166221 -0.490507 0 -0.0867972 -0.501123 0 -0.237474 0 0 0 0 0 0 0 0 0 0 0 0 0 2.17805 -1.26562e-27 5.53605e-319 2.17805 -2.79368e-37
467 0 0 0 0 0 0 -3.28106e-22 2.17805 9.88131e-324 5.4866e-319 2.17805 -4.517e-20 -0.738214 0 -0.0882957 -0.641198 0 0.165587 -0.490604 0 -0.086529 -0.501727 0 -0.237169 0 0 0 0 0 0 0 0 0 0 0 0 0 2.17805 -1.26562e-27 5.53605e-319 2.17805 -2.79368e-37
468 0 0 0 0 0 0 -3.28106e-22 2.17805 9.88131e-324 5.4866e-319 2.17805 -4.517e-20 -0.721106 0 -0.0911293 -0.629515 0 0.164761 -0.490697 0 -0.0862409 -0.502355 0 -0.23684 0 0 0 0 0 0 0 0 0 0 0 0 0 2.17805 -1.26562e-27 5.53605e-319 2.17805 -2.79368e-37
469 0 0 0 0 0 0 -3.28106e-22 2.17805 9.88131e-324 5.4866e-319 2.17805 -4.517e-20 -0.703321 0 -0.0942197 -0.617426 0 0.163639 -0.49079 0 -0.0859348 -0.503013 0 -0.236489 0 0 0 0 0 0 0 0 0 0 0 0 0 2.17805 -1.26562e-27 5.53605e-319 2.17805 -2.79368e-37
470 0 0 0 0 0 0 -3.28106e-22 2.17805 9.88131e-324 5.4866e-319 2.17805 -4.517e-20 -0.684784 0 -0.0976572 -0.604911 0 0.16213 -0.490893 0 -0.0856135 -0.503708 0 -0.236119 0 0 0 0 0 0 0 0 0 0 0 0 0 2.17805 -1.26562e-27 5.53605e-319 2.17805 -2.79368e-37
471 0 0 0 0 0 0 -3.28106e-22 2.17805 9.88131e-324 5.4866e-319 2.17805 -4.517e-20 -0.665431 0 -0.101499 -0.591956 0 0.16017 -0.491015 0 -0.0852792 -0.504454 0 -0.23573 0 0 0 0 0 0 0 0 0 0 0 0 0 2.17805 -1.26562e-27 5.53605e-319 2.17805 -2.79368e-37
472 0 0 0 0 0 0 -3.28106e-22 2.17805 9.88131e-324 5.4866e-319 2.17805 -4.517e-20 -0.645208 0 -0.105768 -0.578557 0 0.157722 -0.491163 0 -0.0849334 -0.505264 0 -0.235324 0 0 0 0 0 0 0 0 0 0 0 0 0 2.17805 -1.26562e-27 5.53605e-319 2.17805 -2.79368e-37
473 0 0 0 0 0 0 -3.28106e-22 2.17805 9.88131e-324 5.4866e-319 2.17805 -4.517e-20 -0.624065 0 -0.110452 -0.564722 0 0.154779 -0.491344 0 -0.0845766 -0.506149 0 -0.234899 0 0 0 0 0 0 0 0 0 0 0 0 0 2.17805 -1.26562e-27 5.53605e-319 2.17805 -2.79368e-37
474 0 0 0 0 0 0 -3.28106e-22 2.17805 9.88131e-324 5.4866e-319 2.17805 -4.517e-20 -0.601972 0 -0.115498 -0.550463 0 0.151365 -0.49156 0 -0.0842094 -0.507112 0 -0.234457 0 0 0 0 0 0 0 0 0 0 0 0 0 2.17805 -1.26562e-27 5.53605e-319 2.17805 -2.79368e-37
475 0 0 0 0 0 0 -3.28106e-22 2.17805 9.88131e-324 5.4866e-319 2.17805 -4.517e-20 -0.578939 0 -0.120809 -0.535801 0 0.147534 -0.491805 0 -0.0838326 -0.50814 0 -0.233997 0 0 0 0 0 0 0 0 0 0 0 0 0 2.17805 -1.26562e-27 5.53605e-319 2.17805 -2.79368e-37
476 0 0 0 0 0 0 -3.28106e-22 2.17805 9.88131e-324 5.4866e-319 2.17805 -4.517e-20 -0.555027 0 -0.126253 -0.520758 0 0.143366 -0.492073 0 -0.0834465 -0.509215 0 -0.233521 0 0 0 0 0 0 0 0 0 0 0 0 0 2.17805 -1.26562e-27 5.53605e-319 2.17805 -2.79368e-37
477 0 0 0 0 0 0 -3.28106e-22 2.17805 9.88131e-324 5.4866e-319 2.17805 -4.517e-20 -0.530347 0 -0.131684 -0.505367 0 0.138954 -0.492359 0 -0.083051 -0.510323 0 -0.233029 0 0 0 0 0 0 0 0 0 0 0 0 0 2.17805 -1.26562e-27 5.53605e-319 2.17805 -2.79368e-37
478 0 0 0 0 0 0 -3.28106e-22 2.17805 9.88131e-324 5.4866e-319 2.17805 -4.517e-20 -0.505054 0 -0.13696 -0.489663 0 0.134392 -0.492657 0 -0.0826459 -0.511449 0 -0.232522 0 0 0 0 0 0 0 0 0 0 0 0 0 2.17805 -1.26562e-27 5.53605e-319 2.17805 -2.79368e-37
479 0 0 0 0 0 0 -3.28106e-22 2.17805 9.88131e-324 5.4866e-319 2.17805 -4.517e-20 -0.479348 0 -0.141953 -0.473692 0 0.129777 -0.492964 0 -0.0822313 -0.51258 0 -0.232002 0 0 0 0 0 0 0 0 0 0 0 0 0 2.17805 -1.26562e-27 5.53605e-319 2.17805 -2.79368e-37
480 0 0 0 0 0 0 -3.28106e-22 2.17805 9.88131e-324 5.4866e-319 2.17805 -4.517e-20 -0.453458 0 -0.146558 -0.457509 0 0.1252 -0.49328 0 -0.0818061 -0.513716 0 -0.231467 0 0 0 0 0 0 0 0 0 0 0 0 0 2.17805 -1.26562e-27 5.53605e-319 2.17805 -2.79368e-37
481 0 0 0 0 0 0 -3.28106e-22 2.17805 9.88131e-324 5.4866e-319 2.17805 -4.517e-20 -0.42763 0 -0.150706 -0.441185 0 0.120744 -0.49361 0 -0.0813683 -0.514866 0 -0.230915 0 0 0 0 0 0 0 0 0 0 0 0 0 2.17805 -1.26562e-27 5.53605e-319 2.17805 -2.79368e-37
482 0 0 0 0 0 0 -3.28106e-22 2.17805 9.88131e-324 5.4866e-319 2.17805 -4.517e-20 -0.402106 0 -0.154362 -0.424801 0 0.116477 -0.493954 0 -0.0809176 -0.516034 0 -0.230345 0 0 0 0 0 0 0 0 0 0 0 0 0 2.17805 -1.26562e-27 5.53605e-319 2.17805 -2.79368e-37
483 0 0 0 0 0 0 -3.28106e-22 2.17805 9.88131e-324 5.4866e-319 2.17805 -4.517e-20 -0.377106 0 -0.157526 -0.408444 0 0.112449 -0.494308 0 -0.0804562 -0.517213 0 -0.229759 0 0 0 0 0 0 0 0 0 0 0 0 0 2.17805 -1.26562e-27 5.53605e-319 2.17805 -2.79368e-37
484 0 0 0 0 0 0 -3.28106e-22 2.17805 9.88131e-324 5.4866e-319 2.17805 -4.517e-20 -0.352846 0 -0.160221 -0.392212 0 0.108701 -0.494665 0 -0.0799867 -0.518397 0 -0.229161 0 0 0 0 0 0 0 0 0 0 0 0 0 2.17805 -1.26562e-27 5.53605e-319 2.17805 -2.79368e-37
485 0 0 0 0 0 0 -3.28106e-22 2.17805 9.88131e-324 5.4866e-319 2.17805 -4.517e-20 -0.329534 0 -0.162496 -0.3762 0 0.105256 -0.495029 0 -0.0795087 -0.519593 0 -0.228548 0 0 0 0 0 0 0 0 0 0 0 0 0 2.17805 -1.26562e-27 5.53605e-319 2.17805 -2.79368e-37
486 0 0 0 0 0 0 -3.28106e-22 2.17805 9.88131e-324 5.4866e-319 2.17805 -4.517e-20 -0.30734 0 -0.164431 -0.360504 0 0.102107 -0.495405 0 -0.0790187 -0.520819 0 -0.227915 0 0 0 0 0 0 0 0 0 0 0 0 0 2.17805 -1.26562e-27 5.53605e-319 2.17805 -2.79368e-37
487 0 0 0 0 0 0 -3.28106e-22 2.17805 9.88131e-324 5.4866e-319 2.17805 -4.517e-20 -0.286388 0 -0.16613 -0.34521 0 0.099217 -0.495804 0 -0.078511 -0.522096 0 -0.227255 0 0 0 0 0 0 0 0 0 0 0 0 0 2.17805 -1.26562e-27 5.53605e-319 2.17805 -2.79368e-37
488 0 0 0 0 0 0 -3.28106e-22 2.17805 9.88131e-324 5.4866e-319 2.17805 -4.517e-20 -0.266758 0 -0.167713 -0.330395 0 0.0965201 -0.496236 0 -0.0779774 -0.523447 0 -0.226556 0 0 0 0 0 0 0 0 0 0 0 0 0 2.17805 -1.26562e-27 5.53605e-319 2.17805 -2.79368e-37
489 0 0 0 0 0 0 -3.28106e-22 2.17805 9.88131e-324 5.4866e-319 2.17805 -4.517e-20 -0.24849 0 -0.169311 -0.316127 0 0.0939267 -0.496715 0 -0.0774089 -0.524898 0 -0.225806 0 0 0 0 0 0 0 0 0 0 0 0 0 2.17805 -1.26562e-27 5.53605e-319 2.17805 -2.79368e-37
490 0 0 0 0 0 0 -3.28106e-22 2.17805 9.88131e-324 5.4866e-319 2.17805 -4.517e-20 -0.231589 0 -0.171055 -0.302465 0 0.0913291 -0.497249 0 -0.0767987 -0.526461 0 -0.224997 0 0 0 0 0 0 0 0 0 0 0 0 0 2.17805 -1.26562e-27 5.53605e-319 2.17805 -2.79368e-37
491 0 0 0 0 0 0 -3.28106e-22 2.17805 9.88131e-324 5.4866e-319 2.17805 -4.517e-20 -0.216026 0 -0.17307 -0.289459 0 0.0886102 -0.497837 0 -0.076145 -0.52813 0 -0.224126 0 0 0 0 0 0 0 0 0 0 0 0 0 2.17805 -1.26562e-27 5.53605e-319 2.17805 -2.79368e-37
492 0 0 0 0 0 0 -3.28106e-22 2.17805 9.88131e-324 5.4866e-319 2.17805 -4.517e-20 -0.201775 0 -0.17546 -0.277163 0 0.0856635 -0.498475 0 -0.0754496 -0.529889 0 -0.223197 0 0 0 0 0 0 0 0 0 0 0 0 0 2.17805 -1.26562e-27 5.53605e-319 2.17805 -2.79368e-37
493 0 0 0 0 0 0 -3.28106e-22 2.17805 9.88131e-324 5.4866e-319 2.17805 -4.517e-20 -0.188892 0 -0.178305 -0.265637 0 0.0824233 -0.499158 0 -0.0747141 -0.531731 0 -0.22221 0 0 0 0 0 0 0 0 0 0 0 0 0 2.17805 -1.26562e-27 5.53605e-319 2.17805 -2.79368e-37
494 0 0 0 0 0 0 -3.28106e-22 2.17805 9.88131e-324 5.4866e-319 2.17805 -4.517e-20 -0.177576 0 -0.18165 -0.254961 0 0.0788883 -0.499891 0 -0.0739364 -0.533662 0 -0.221163 0 0 0 0 0 0 0 0 0 0 0 0 0 2.17805 -1.26562e-27 5.53605e-319 2.17805 -2.79368e-37
495 0 0 0 0 0 0 -3.28106e-22 2.17805 9.88131e-324 5.4866e-319 2.17805 -4.517e-20 -0.168096 0 -0.185476 -0.245253 0 0.0751308 -0.500681 0 -0.073108 -0.535707 0 -0.220041 0 0 0 0 0 0 0 0 0 0 0 0 0 2.17805 -1.26562e-27 5.53605e-319 2.17805 -2.79368e-37
496 0 0 0 0 0 0 -3.28106e-22 2.17805 9.88131e-324 5.4866e-319 2.17805 -4.517e-20 -0.160735 0 -0.189662 -0.23665 0 0.0713086 -0.501545 0 -0.0722097 -0.537913 0 -0.218816 0 0 0 0 0 0 0 0 0 0 0 0 0 2.17805 -1.26562e-27 5.53605e-319 2.17805 -2.79368e-37
497 0 0 0 0 0 0 -3.28106e-22 2.17805 9.88131e-324 5.4866e-319 2.17805 -4.517e-20 -0.155674 0 -0.193983 -0.229283 0 0.0676477 -0.502503 0 -0.0712074 -0.540348 0 -0.217439 0 0 0 0 0 0 0 0 0 0 0 0 0 2.17805 -1.26562e-27 5.53605e-319 2.17805 -2.79368e-37
498 0 0 0 0 0 0 -3.28106e-22 2.17805 9.88131e-324 5.4866e-319 2.17805 -4.517e-20 -0.152938 0 -0.198134 -0.223215 0 0.0644112 -0.503571 0 -0.0700534 -0.543085 0 -0.215843 0 0 0 0 0 0 0 0 0 0 0 0 0 2.17805 -1.26562e-27 5.53605e-319 2.17805 -2.79368e-37
499 0 0 0 0 0 0 -3.28106e-22 2.17805 9.88131e-324 5.4866e-319 2.17805 -4.517e-20 -0.152287 0 -0.201782 -0.218423 0 0.0618365 -0.504755 0 -0.068688 -0.546182 0 -0.213946 0 0 0 0 0 0 0 0 0 0 0 0 0 2.17805 -1.26562e-27 5.53605e-319 2.17805 -2.79368e-37
500 0 0 0 0 0 0 -3.28106e-22 2.17805 9.88131e-324 5.4866e-319 2.17805 -4.517e-20 -0.153229 0 -0.204642 -0.214776 0 0.060086 -0.506048 0 -0.0670443 -0.549682 0 -0.211655 0 0 0 0 0 0 0 0 0 0 0 0 0 2.17805 -1.26562e-27 5.53605e-319 2.17805 -2.79368e-37
501 0 0 0 0 0 0 -3.28106e-22 2.17805 9.88131e-324 5.4866e-319 2.17805 -4.517e-20 -0.155087 0 -0.206546 -0.212064 0 0.0592034 -0.507443 0 -0.0650539 -0.553621 0 -0.208872 0 0 0 0 0 0 0 0 0 0 0 0 0 2.17805 -1.26562e-27 5.53605e-319 2.17805 -2.79368e-37
502 0 0 0 0 0 0 -3.28106e-22 2.17805 9.88131e-324 5.4866e-319 2.17805 -4.517e-20 -0.157267 0 -0.207508 -0.210004 0 0.0591151 -0.508927 0 -0.0626563 -0.558015 0 -0.205507 0 0 0 0 0 0 0 0 0 0 0 0 0 2.17805 -1.26562e-27 5.53605e-319 2.17805 -2.79368e-37
503 0 0 0 0 0 0 -3.28106e-22 2.17805 9.88131e-324 5.4866e-319 2.17805 -4.517e-20 -0.159292 0 -0.207709 -0.208337 0 0.0596178 -0.510486 0 -0.0598055 -0.562861 0 -0.201485 0 0 0 0 0 0 0 0 0 0 0 0 0 2.17805 -1.26562e-27 5.53605e-319 2.17805 -2.79368e-37
504 0 0 0 0 0 0 -3.28106e-22 2.17805 9.88131e-324 5.4866e-319 2.17805 -4.517e-20 -0.160867 0 -0.20743 -0.206882 0 0.0604345 -0.512102 0 -0.0564745 -0.568131 0 -0.196749 0 0 0 0 0 0 0 0 0 0 0 0 0 2.17805 -1.26562e-27 5.53605e-319 2.17805 -2.79368e-37
505 0 0 0 0 0 0 -3.28106e-22 2.17805 9.88131e-324 5.4866e-319 2.17805 -4.517e-20 -0.161863 0 -0.206973 -0.205563 0 0.0612795 -0.51376 0 -0.0526561 -0.573784 0 -0.191268 0 0 0 0 0 0 0 0 0 0 0 0 0 2.17805 -1.26562e-27 5.53605e-319 2.17805 -2.79368e-37
506 0 0 0 0 0 0 -3.28106e-22 2.17805 9.88131e-324 5.4866e-319 2.17805 -4.517e-20 -0.162334 0 -0.206578 -0.204375 0 0.0619394 -0.515433 0 -0.0483659 -0.57975 0 -0.185038 0 0 0 0 0 0 0 0 0 0 0 0 0 2.17805 -1.26562e-27 5.53605e-319 2.17805 -2.79368e-37
507 0 0 0 0 0 0 -3.28106e-22 2.17805 9.88131e-324 5.4866e-319 2.17805 -4.517e-20 -0.162424 0 -0.206381 -0.20335 0 0.0623085 -0.517081 0 -0.0436413 -0.585925 0 -0.178091 0 0 0 0 0 0 0 0 0 0 0 0 0 2.17805 -1.26562e-27 5.53605e-319 2.17805 -2.79368e-37
508 0 0 0 0 0 0 -3.28106e-22 2.17805 9.88131e-324 5.4866e-319 2.17805 -4.517e-20 -0.162313 0 -0.206398 -0.202516 0 0.0624004 -0.518649 0 -0.0385401 -0.592171 0 -0.17049 0 0 0 0 0 0 0 0 0 0 0 0 0 2.17805 -1.26562e-27 5.53605e-319 2.17805 -2.79368e-37
509 0 0 0 0 0 0 -3.28106e-22 2.17805 9.88131e-324 5.4866e-319 2.17805 -4.517e-20 -0.16213 0 -0.206553 -0.201882 0 0.0623127 -0.520071 0 -0.0331366 -0.598329 0 -0.162334 0 0 0 0 0 0 0 0 0 0 0 0 0 2.17805 -1.26562e-27 5.53605e-319 2.17805 -2.79368e-37
510 0 0 0 0 0 0 -3.28106e-22 2.17805 9.88131e-324 5.4866e-319 2.17805 -4.517e-20 -0.161986 0 -0.206729 -0.201415 0 0.0621843 -0.521275 0 -0.0275146 -0.604231 0 -0.153746 0 0 0 0 0 0 0 0 0 0 0 0 0 2.17805 -1.26562e-27 5.53605e-319 2.17805 -2.79368e-37
511 0 0 0 0 0 0 -3.28106e-22 2.17805 9.88131e-324 5.4866e-319 2.17805 -4.517e-20 -0.16196 0 -0.206826 -0.201057 0 0.062136 -0.522191 0 -0.0217567 -0.609715 0 -0.144865 0 0 0 0 0 0 0 0 0 0 0 0 0 2.17805 -1.26562e-27 5.53605e-319 2.17805 -2.79368e-37
512 0 0 0 0 0 0 -3.28106e-22 2.17805 9.88131e-324 5.4866e-319 2.17805 -4.517e-20 -0.162091 0 -0.206786 -0.200762 0 0.062237 -0.522757 0 -0.0159343 -0.61464 0 -0.135824 0 0 0 0 0 0 0 0 0 0 0 0 0 2.17805 -1.26562e-27 5.53605e-319 2.17805 -2.79368e-37
513 0 0 0 0 0 0 -3.28106e-22 2.17805 9.88131e-324 5.4866e-319 2.17805 -4.517e-20 -0.162372 0 -0.206605 -0.200506 0 0.0624952 -0.522916 0 -0.0101047 -0.618878 0 -0.126756 0 0 0 0 0 0 0 0 0 0 0 0 0 2.17805 -1.26562e-27 5.53605e-319 2.17805 -2.79368e-37
514 0 0 0 0 0 0 -3.28106e-22 2.17805 9.88131e-324 5.4866e-319 2.17805 -4.517e-20 -0.162767 0 -0.206314 -0.200285 0 0.0628722 -0.522608 0 -0.00432109 -0.622298 0 -0.117803 0 0 0 0 0 0 0 0 0 0 0 0 0 2.17805 -1.26562e-27 5.53605e-319 2.17805 -2.79368e-37
515 0 0 0 0 0 0 -3.28106e-22 2.17805 9.88131e-324 5.4866e-319 2.17805 -4.517e-20 -0.16322 0 -0.205967 -0.200106 0 0.0633067 -0.521754 0 0.00135085 -0.624749 0 -0.10914 0 0 0 0 0 0 0 0 0 0 0 0 0 2.17805 -1.26562e-27 5.53605e-319 2.17805 -2.79368e-37
516 0 0 0 0 0 0 -3.28106e-22 2.17805 9.88131e-324 5.4866e-319 2.17805 -4.517e-20 -0.163679 0 -0.205614 -0.199969 0 0.0637408 -0.520253 0 0.00681142 -0.626046 0 -0.101003 0 0 0 0 0 0 0 0 0 0 0 0 0 2.17805 -1.26562e-27 5.53605e-319 2.17805 -2.79368e-37
517 0 0 0 0 0 0 -3.28106e-22 2.17805 9.88131e-324 5.4866e-319 2.17805 -4.517e-20 -0.164107 0 -0.205285 -0.199868 0 0.0641399 -0.517972 0 0.0119082 -0.625968 0 -0.0936997 0 0 0 0 0 0 0 0 0 0 0 0 0 2.17805 -1.26562e-27 5.53605e-319 2.17805 -2.79368e-37
518 0 0 0 0 0 0 -3.28106e-22 2.17805 9.88131e-324 5.4866e-319 2.17805 -4.517e-20 -0.164497 0 -0.204986 -0.199787 0 0.0645015 -0.514753 0 0.0164327 -0.624264 0 -0.087603 0 0 0 0 0 0 0 0 0 0 0 0 0 2.17805 -1.26562e-27 5.53605e-319 2.17805 -2.79368e-37
519 0 0 0 0 0 0 -3.28106e-22 2.17805 9.88131e-324 5.4866e-319 2.17805 -4.517e-20 -0.164871 0 -0.204695 -0.199701 0 0.0648521 -0.510426 0 0.0201414 -0.620685 0 -0.0831009 0 0 0 0 0 0 0 0 0 0 0 0 0 2.17805 -1.26562e-27 5.53605e-319 2.17805 -2.79368e-37
520 0 0 0 0 0 0 -3.28106e-22 2.17805 9.88131e-324 5.4866e-319 2.17805 -4.517e-20 -0.165272 0 -0.204379 -0.199589 0 0.0652345 -0.504825 0 0.0227946 -0.615008 0 -0.0805294 0 0 0 0 0 0 0 0 0 0 0 0 0 2.17805 -1.26562e-27 5.53605e-319 2.17805 -2.79368e-37
521 0 0 0 0 0 0 -3.28106e-22 2.17805 9.88131e-324 5.4866e-319 2.17805 -4.517e-20 -0.165743 0 -0.204001 -0.199432 0 0.0656917 -0.497806 0 0.024199 -0.607055 0 -0.0801121 0 0 0 0 0 0 0 0 0 0 0 0 0 2.17805 -1.26562e-27 5.53605e-319 2.17805 -2.79368e-37
522 0 0 0 0 0 0 -3.28106e-22 2.17805 9.88131e-324 5.4866e-319 2.17805 -4.517e-20 -0.166317 0 -0.203536 -0.19922 0 0.0662534 -0.489258 0 0.0242468 -0.596711 0 -0.0819133 0 0 0 0 0 0 0 0 0 0 0 0 0 2.17805 -1.26562e-27 5.53605e-319 2.17805 -2.79368e-37
523 0 0 0 0 0 0 -3.28106e-22 2.17805 9.88131e-324 5.4866e-319 2.17805 -4.517e-20 -0.167005 0 -0.202974 -0.198949 0 0.0669305 -0.479119 0 0.0229477 -0.583948 0 -0.0858041 0 0 0 0 0 0 0 0 0 0 0 0 0 2.17805 -1.26562e-27 5.53605e-319 2.17805 -2.79368e-37
524 0 0 0 0 0 0 -3.28106e-22 2.17805 9.88131e-324 5.4866e-319 2.17805 -4.517e-20 -0.1678 0 -0.20232 -0.198625 0 0.0677149 -0.467387 0 0.0204356 -0.568847 0 -0.0914666 0 0 0 0 0 0 0 0 0 0 0 0 0 2.17805 -1.26562e-27 5.53605e-319 2.17805 -2.79368e-37
525 0 0 0 0 0 0 -3.28106e-22 2.17805 9.88131e-324 5.4866e-319 2.17805 -4.517e-20 -0.168678 0 -0.201591 -0.198256 0 0.0685829 -0.454127 0 0.016951 -0.551607 0 -0.098435 0 0 0 0 0 0 0 0 0 0 0 0 0 2.17805 -1.26562e-27 5.53605e-319 2.17805 -2.79368e-37
526 0 0 0 0 0 0 -3.28106e-22 2.17805 9.88131e-324 5.4866e-319 2.17805 -4.517e-20 -0.169602 0 -0.200814 -0.197855 0 0.0695018 -0.439469 0 0.0128033 -0.532547 0 -0.106161 0 0 0 0 0 0 0 0 0 0 0 0 0 2.17805 -1.26562e-27 5.53605e-319 2.17805 -2.79368e-37
527 0 0 0 0 0 0 -3.28106e-22 2.17805 9.88131e-324 5.4866e-319 2.17805 -4.517e-20 -0.170545 0 -0.200018 -0.197432 0 0.0704375 -0.423591 0 0.00831907 -0.512074 0 -0.114102 0 0 0 0 0 0 0 0 0 0 0 0 0 2.17805 -1.26562e-27 5.53605e-319 2.17805 -2.79368e-37
528 0 0 0 0 0 0 -3.28106e-22 2.17805 9.88131e-324 5.4866e-319 2.17805 -4.517e-20 -0.171488 0 -0.199229 -0.197001 0 0.0713589 -0.406692 0 0.00378779 -0.490601 0 -0.121812 0 0 0 0 0 0 0 0 0 0 0 0 0 2.17805 -1.26562e-27 5.53605e-319 2.17805 -2.79368e-37
529 0 0 0 0 0 0 -3.28106e-22 2.17805 9.88131e-324 5.4866e-319 2.17805 -4.517e-20 -0.172425 0 -0.198474 -0.196575 0 0.0722389 -0.388939 0 -0.000584748 -0.468453 0 -0.129012 0 0 0 0 0 0 0 0 0 0 0 0 0 2.17805 -1.26562e-27 5.53605e-319 2.17805 -2.79368e-37
530 0 0 0 0 0 0 -3.28106e-22 2.17805 9.88131e-324 5.4866e-319 2.17805 -4.517e-20 -0.173347 0 -0.197775 -0.196165 0 0.073054 -0.370443 0 -0.00469351 -0.445794 0 -0.135607 0 0 0 0 0 0 0 0 0 0 0 0 0 2.17805 -1.26562e-27 5.53605e-319 2.17805 -2.79368e-37
531 0 0 0 0 0 0 -3.28106e-22 2.17805 9.88131e-324 5.4866e-319 2.17805 -4.517e-20 -0.17425 0 -0.197148 -0.19578 0 0.0737863 -0.351261 0 -0.00851688 -0.422637 0 -0.141639 0 0 0 0 0 0 0 0 0 0 0 0 0 2.17805 -1.26562e-27 5.53605e-319 2.17805 -2.79368e-37
532 0 0 0 0 0 0 -3.28106e-22 2.17805 9.88131e-324 5.4866e-319 2.17805 -4.517e-20 -0.175133 0 -0.196602 -0.195428 0 0.0744277 -0.331413 0 -0.0120874 -0.398896 0 -0.147225 0 0 0 0 0 0 0 0 0 0 0 0 0 2.17805 -1.26562e-27 5.53605e-319 2.17805 -2.79368e-37
533 0 0 0 0 0 0 -3.28106e-22 2.17805 9.88131e-324 5.4866e-319 2.17805 -4.517e-20 -0.175994 0 -0.196136 -0.195111 0 0.0749794 -0.310899 0 -0.0154637 -0.374433 0 -0.152502 0 0 0 0 0 0 0 0 0 0 0 0 0 2.17805 -1.26562e-27 5.53605e-319 2.17805 -2.79368e-37
534 0 0 0 0 0 0 -3.28106e-22 2.17805 9.88131e-324 5.4866e-319 2.17805 -4.517e-20 -0.176824 0 -0.195744 -0.194829 0 0.0754476 -0.289718 0 -0.0187048 -0.349123 0 -0.157583 0 0 0 0 0 0 0 0 0 0 0 0 0 2.17805 -1.26562e-27 5.53605e-319 2.17805 -2.79368e-37
535 0 0 0 0 0 0 -3.28106e-22 2.17805 9.88131e-324 5.4866e-319 2.17805 -4.517e-20 -0.177609 0 -0.195415 -0.194575 0 0.0758428 -0.26788 0 -0.0218542 -0.32289 0 -0.162531 0 0 0 0 0 0 0 0 0 0 0 0 0 2.17805 -1.26562e-27 5.53605e-319 2.17805 -2.79368e-37
536 0 0 0 0 0 0 -3.28106e-22 2.17805 9.88131e-324 5.4866e-319 2.17805 -4.517e-20 -0.17834 0 -0.195138 -0.194344 0 0.076179 -0.245405 0 -0.0249337 -0.295718 0 -0.167358 0 0 0 0 0 0 0 0 0 0 0 0 0 2.17805 -1.26562e-27 5.53605e-319 2.17805 -2.79368e-37
537 0 0 0 0 0 0 -3.28106e-22 2.17805 9.88131e-324 5.4866e-319 2.17805 -4.517e-20 -0.179022 0 -0.194895 -0.194128 0 0.0764735 -0.222322 0 -0.0279474 -0.267644 0 -0.172038 0 0 0 0 0 0 0 0 0 0 0 0 0 2.17805 -1.26562e-27 5.53605e-319 2.17805 -2.79368e-37
538 0 0 0 0 0 0 -3.28106e-22 2.17805 9.88131e-324 5.4866e-319 2.17805 -4.517e-20 -0.179671 0 -0.19467 -0.193916 0 0.0767451 -0.198662 0 -0.0308885 -0.238739 0 -0.176525 0 0 0 0 0 0 0 0 0 0 0 0 0 2.17805 -1.26562e-27 5.53605e-319 2.17805 -2.79368e-37
539 0 0 0 0 0 0 -3.28106e-22 2.17805 9.88131e-324 5.4866e-319 2.17805 -4.517e-20 -0.180315 0 -0.194446 -0.1937 0 0.0770126 -0.174464 0 -0.033743 -0.209099 0 -0.180769 0 0 0 0 0 0 0 0 0 0 0 0 0 2.17805 -1.26562e-27 5.53605e-319 2.17805 -2.79368e-37
540 0 0 0 0 0 0 -3.28106e-22 2.17805 9.88131e-324 5.4866e-319 2.17805 -4.517e-20 -0.180995 0 -0.194206 -0.193469 0 0.077296 -0.149784 0 -0.0364903 -0.178851 0 -0.184717 0 0 0 0 0 0 0 0 0 0 0 0 0 2.17805 -1.26562e-27 5.53605e-319 2.17805 -2.79368e-37
541 0 0 0 0 0 0 -3.28106e-22 2.17805 9.88131e-324 5.4866e-319 2.17805 -4.517e-20 -0.181754 0 -0.193933 -0.193216 0 0.0776139 -0.1247 0 -0.0391026 -0.148165 0 -0.188319 0 0 0 0 0 0 0 0 0 0 0 0 0 2.17805 -1.26562e-27 5.53605e-319 2.17805 -2.79368e-37
542 0 0 0 0 0 0 -3.28106e-22 2.17805 9.88131e-324 5.4866e-319 2.17805 -4.517e-20 -0.18262 0 -0.193614 -0.192938 0 0.0779786 -0.0993311 0 -0.0415461 -0.117261 0 -0.191528 0 0 0 0 0 0 0 0 0 0 0 0 0 2.17805 -1.26562e-27 5.53605e-319 2.17805 -2.79368e-37
543 0 0 0 0 0 0 -3.28106e-22 2.17805 9.88131e-324 5.4866e-319 2.17805 -4.517e-20 -0.183596 0 -0.193245 -0.192631 0 0.0783933 -0.0738337 0 -0.0437854 -0.0864156 0 -0.19431 0 0 0 0 0 0 0 0 0 0 0 0 0 2.17805 -1.26562e-27 5.53605e-319 2.17805 -2.79368e-37
544 0 0 0 0 0 0 -3.28106e-22 2.17805 9.88131e-324 5.4866e-319 2.17805 -4.517e-20 -0.184666 0 -0.192829 -0.192298 0 0.0788519 -0.0484002 0 -0.0457897 -0.0559435 0 -0.196651 0 0 0 0 0 0 0 0 0 0 0 0 0 2.17805 -1.26562e-27 5.53605e-319 2.17805 -2.79368e-37
545 0 0 0 0 0 0 -3.28106e-22 2.17805 9.88131e-324 5.4866e-319 2.17805 -4.517e-20 -0.185799 0 -0.192376 -0.191944 0 0.0793429 -0.023243 0 -0.047537 -0.0261689 0 -0.198559 0 0 0 0 0 0 0 0 0 0 0 0 0 2.17805 -1.26562e-27 5.53605e-319 2.17805 -2.79368e-37
546 0 0 0 0 0 0 -3.28106e-22 2.17805 9.88131e-324 5.4866e-319 2.17805 -4.517e-20 -0.186959 0 -0.191895 -0.191576 0 0.0798546 0.00142006 0 -0.0490178 0.00260658 0 -0.200063 0 0 0 0 0 0 0 0 0 0 0 0 0 2.17805 -1.26562e-27 5.53605e-319 2.17805 -2.79368e-37
547 0 0 0 0 0 0 -3.28106e-22 2.17805 9.88131e-324 5.4866e-319 2.17805 -4.517e-20 -0.188127 0 -0.191391 -0.191203 0 0.0803801 0.0253804 0 -0.05024 0.0301293 0 -0.201215 0 0 0 0 0 0 0 0 0 0 0 0 0 2.17805 -1.26562e-27 5.53605e-319 2.17805 -2.79368e-37
548 0 0 0 0 0 0 -3.28106e-22 2.17805 9.88131e-324 5.4866e-319 2.17805 -4.517e-20 -0.189302 0 -0.190862 -0.190828 0 0.0809223 0.0484491 0 -0.0512347 0.0562053 0 -0.202085 0 0 0 0 0 0 0 0 0 0 0 0 0 2.17805 -1.26562e-27 5.53605e-319 2.17805 -2.79368e-37
549 0 0 0 0 0 0 -3.28106e-22 2.17805 9.88131e-324 5.4866e-319 2.17805 -4.517e-20 -0.190508 0 -0.190293 -0.190453 0 0.0814951 0.0704575 0 -0.0520583 0.0806913 0 -0.202761 0 0 0 0 0 0 0 0 0 0 0 0 0 2.17805 -1.26562e-27 5.53605e-319 2.17805 -2.79368e-37
550 0 0 0 0 0 0 -3.28106e-22 2.17805 9.88131e-324 5.4866e-319 2.17805 -4.517e-20 -0.191779 0 -0.189663 -0.190073 0 0.0821205 0.0912543 0 -0.0527936 0.103477 0 -0.203348 0 0 0 0 0 0 0 0 0 0 0 0 0 2.17805 -1.26562e-27 5.53605e-319 2.17805 -2.79368e-37
551 0 0 0 0 0 0 -3.28106e-22 2.17805 9.88131e-324 5.4866e-319 2.17805 -4.517e-20 -0.193151 0 -0.18894 -0.189676 0 0.0828259 0.1107 0 -0.0535501 0.124465 0 -0.203972 0 0 0 0 0 0 0 0 0 0 0 0 0 2.17805 -1.26562e-27 5.53605e-319 2.17805 -2.79368e-37
552 0 0 0 0 0 0 -3.28106e-22 2.17805 9.88131e-324 5.4866e-319 2.17805 -4.517e-20 -0.194663 0 -0.188095 -0.189248 0 0.0836391 0.128661 0 -0.054464 0.143547 0 -0.204779 0 0 0 0 0 0 0 0 0 0 0 0 0 2.17805 -1.26562e-27 5.53605e-319 2.17805 -2.79368e-37
553 0 0 0 0 0 0 -3.28106e-22 2.17805 9.88131e-324 5.4866e-319 2.17805 -4.517e-20 -0.196347 0 -0.187097 -0.188769 0 0.0845852 0.145007 0 -0.0556884 0.160597 0 -0.205932 0 0 0 0 0 0 0 0 0 0 0 0 0 2.17805 -1.26562e-27 5.53605e-319 2.17805 -2.79368e-37
554 0 0 0 0 0 0 -3.28106e-22 2.17805 9.88131e-324 5.4866e-319 2.17805 -4.517e-20 -0.198238 0 -0.185916 -0.188224 0 0.0856882 0.159604 0 -0.0573752 0.17545 0 -0.207592 0 0 0 0 0 0 0 0 0 0 0 0 0 2.17805 -1.26562e-27 5.53605e-319 2.17805 -2.79368e-37
555 0 0 0 0 0 0 -3.28106e-22 2.17805 9.88131e-324 5.4866e-319 2.17805 -4.517e-20 -0.200374 0 -0.184515 -0.187598 0 0.0869725 0.172264 0 -0.0596462 0.187799 0 -0.209895 0 0 0 0 0 0 0 0 0 0 0 0 0 2.17805 -1.26562e-27 5.53605e-319 2.17805 -2.79368e-37
556 0 0 0 0 0 0 -3.28106e-22 2.17805 9.88131e-324 5.4866e-319 2.17805 -4.517e-20 -0.202797 0 -0.182855 -0.186875 0 0.0884661 0.18286 0 -0.0625376 0.197439 0 -0.212882 0 0 0 0 0 0 0 0 0 0 0 0 0 2.17805 -1.26562e-27 5.53605e-319 2.17805 -2.79368e-37
557 0 0 0 0 0 0 -3.28106e-22 2.17805 9.88131e-324 5.4866e-319 2.17805 -4.517e-20 -0.205559 0 -0.180882 -0.186035 0 0.0902046 0.191293 0 -0.0659621 0.204216 0 -0.216458 0 0 0 0 0 0 0 0 0 0 0 0 0 2.17805 -1.26562e-27 5.53605e-319 2.17805 -2.79368e-37
558 0 0 0 0 0 0 -3.28106e-22 2.17805 9.88131e-324 5.4866e-319 2.17805 -4.517e-20 -0.208708 0 -0.178525 -0.185043 0 0.0922313 0.197594 0 -0.0696987 0.208205 0 -0.220376 0 0 0 0 0 0 0 0 0 0 0 0 0 2.17805 -1.26562e-27 5.53605e-319 2.17805 -2.79368e-37
559 0 0 0 0 0 0 -3.28106e-22 2.17805 9.88131e-324 5.4866e-319 2.17805 -4.517e-20 -0.212282 0 -0.175703 -0.183851 0 0.0945942 0.201889 0 -0.0734271 0.20963 0 -0.224279 0 0 0 0 0 0 0 0 0 0 0 0 0 2.17805 -1.26562e-27 5.53605e-319 2.17805 -2.79368e-37
560 0 0 0 0 0 0 -3.28106e-22 2.17805 9.88131e-324 5.4866e-319 2.17805 -4.517e-20 -0.216294 0 -0.172329 -0.182394 0 0.0973372 0.20449 0 -0.0767901 0.209041 0 -0.227771 0 0 0 0 0 0 0 0 0 0 0 0 0 2.17805 -1.26562e-27 5.53605e-319 2.17805 -2.79368e-37
561 0 0 0 0 0 0 -3.28106e-22 2.17805 9.88131e-324 5.4866e-319 2.17805 -4.517e-20 -0.220726 0 -0.168319 -0.180599 0 0.100491 0.205797 0 -0.0794838 0.207119 0 -0.230528 0 0 0 0 0 0 0 0 0 0 0 0 0 2.17805 -1.26562e-27 5.53605e-319 2.17805 -2.79368e-37
562 0 0 0 0 0 0 -3.28106e-22 2.17805 9.88131e-324 5.4866e-319 2.17805 -4.517e-20 -0.225533 0 -0.163607 -0.178397 0 0.104063 0.206334 0 -0.0813432 0.204746 0 -0.232385 0 0 0 0 0 0 0 0 0 0 0 0 0 2.17805 -1.26562e-27 5.53605e-319 2.17805 -2.79368e-37
563 0 0 0 0 0 0 -3.28106e-22 2.17805 9.88131e-324 5.4866e-319 2.17805 -4.517e-20 -0.23063 0 -0.158155 -0.175736 0 0.108032 0.206465 0 -0.0823839 0.20243 0 -0.23338 0 0 0 0 0 0 0 0 0 0 0 0 0 2.17805 -1.26562e-27 5.53605e-319 2.17805 -2.79368e-37
564 0 0 0 0 0 0 -3.28106e-22 2.17805 9.88131e-324 5.4866e-319 2.17805 -4.517e-20 -0.235905 0 -0.151966 -0.172586 0 0.112344 0.206525 0 -0.0827862 0.20061 0 -0.23372 0 0 0 0 0 0 0 0 0 0 0 0 0 2.17805 -1.26562e-27 5.53605e-319 2.17805 -2.79368e-37
565 0 0 0 0 0 0 -3.28106e-22 2.17805 9.88131e-324 5.4866e-319 2.17805 -4.517e-20 -0.241224 0 -0.145082 -0.168949 0 0.11692 0.206683 0 -0.0828201 0.199454 0 -0.233697 0 0 0 0 0 0 0 0 0 0 0 0 0 2.17805 -1.26562e-27 5.53605e-319 2.17805 -2.79368e-37
566 0 0 0 0 0 0 -3.28106e-22 2.17805 9.88131e-324 5.4866e-319 2.17805 -4.517e-20 -0.246456 0 -0.137576 -0.164852 0 0.121672 0.207009 0 -0.0827615 0.199007 0 -0.233599 0 0 0 0 0 0 0 0 0 0 0 0 0 2.17805 -1.26562e-27 5.53605e-319 2.17805 -2.79368e-37
567 0 0 0 0 0 0 -3.28106e-22 2.17805 9.88131e-324 5.4866e-319 2.17805 -4.517e-20 -0.251482 0 -0.129541 -0.160345 0 0.126512 0.207424 0 -0.0828119 0.199073 0 -0.233631 0 0 0 0 0 0 0 0 0 0 0 0 0 2.17805 -1.26562e-27 5.53605e-319 2.17805 -2.79368e-37
568 0 0 0 0 0 0 -3.28106e-22 2.17805 9.88131e-324 5.4866e-319 2.17805 -4.517e-20 -0.256206 0 -0.121077 -0.155495 0 0.131364 0.207826 0 -0.0830585 0.199436 0 -0.233875 0 0 0 0 0 0 0 0 0 0 0 0 0 2.17805 -1.26562e-27 5.53605e-319 2.17805 -2.79368e-37
569 0 0 0 0 0 0 -3.28106e-22 2.17805 9.88131e-324 5.4866e-319 2.17805 -4.517e-20 -0.26055 0 -0.11228 -0.150375 0 0.136177 0.208085 0 -0.0834777 0.199841 0 -0.234303 0 0 0 0 0 0 0 0 0 0 0 0 0 2.17805 -1.26562e-27 5.53605e-319 2.17805 -2.79368e-37
570 0 0 0 0 0 0 -3.28106e-22 2.17805 9.88131e-324 5.4866e-319 2.17805 -4.517e-20 -0.264446 0 -0.103238 -0.14506 0 0.140926 0.208157 0 -0.0839832 0.200189 0 -0.234823 0 0 0 0 0 0 0 0 0 0 0 0 0 2.17805 -1.26562e-27 5.53605e-319 2.17805 -2.79368e-37
571 0 0 0 0 0 0 -3.28106e-22 2.17805 9.88131e-324 5.4866e-319 2.17805 -4.517e-20 -0.267821 0 -0.0940492 -0.139627 0 0.145607 0.208015 0 -0.0844776 0.200369 0 -0.235334 0 0 0 0 0 0 0 0 0 0 0 0 0 2.17805 -1.26562e-27 5.53605e-319 2.17805 -2.79368e-37
572 0 0 0 0 0 0 -3.28106e-22 2.17805 9.88131e-324 5.4866e-319 2.17805 -4.517e-20 -0.270572 0 -0.0848517 -0.134155 0 0.150221 0.207683 0 -0.0848962 0.200345 0 -0.235768 0 0 0 0 0 0 0 0 0 0 0 0 0 2.17805 -1.26562e-27 5.53605e-319 2.17805 -2.79368e-37
573 0 0 0 0 0 0 -3.28106e-22 2.17805 9.88131e-324 5.4866e-319 2.17805 -4.517e-20 -0.272559 0 -0.0758477 -0.128725 0 0.154762 0.207224 0 -0.08522 0.200154 0 -0.236104 0 0 0 0 0 0 0 0 0 0 0 0 0 2.17805 -1.26562e-27 5.53605e-319 2.17805 -2.79368e-37
574 0 0 0 0 0 0 -3.28106e-22 2.17805 9.88131e-324 5.4866e-319 2.17805 -4.517e-20 -0.273613 0 -0.0673097 -0.12341 0 0.159203 0.206708 0 -0.0854631 0.199865 0 -0.236358 0 0 0 0 0 0 0 0 0 0 0 0 0 2.17805 -1.26562e-27 5.53605e-319 2.17805 -2.79368e-37
575 0 0 0 0 0 0 -3.28106e-22 2.17805 9.88131e-324 5.4866e-319 2.17805 -4.517e-20 -0.273556 0 -0.0595614 -0.118263 0 0.163493 0.206194 0 -0.085654 0.199548 0 -0.236558 0 0 0 0 0 0 0 0 0 0 0 0 0 2.17805 -1.26562e-27 5.53605e-319 2.17805 -2.79368e-37
576 0 0 0 0 0 0 -3.28106e-22 2.17805 9.88131e-324 5.4866e-319 2.17805 -4.517e-20 -0.272222 0 -0.0529349 -0.113303 0 0.16755 0.205722 0 -0.0858141 0.199247 0 -0.236725 0 0 0 0 0 0 0 0 0 0 0 0 0 2.17805 -1.26562e-27 5.53605e-319 2.17805 -2.79368e-37
577 0 0 0 0 0 0 -3.28106e-22 2.17805 9.88131e-324 5.4866e-319 2.17805 -4.517e-20 -0.269472 0 -0.0477165 -0.108497 0 0.171272 0.205297 0 -0.0859493 0.19897 0 -0.236867 0 0 0 0 0 0 0 0 0 0 0 0 0 2.17805 -1.26562e-27 5.53605e-319 2.17805 -2.79368e-37
578 0 0 0 0 0 0 -3.28106e-22 2.17805 9.88131e-324 5.4866e-319 2.17805 -4.517e-20 -0.265211 0 -0.0440871 -0.10376 0 0.17455 0.204906 0 -0.0860524 0.198686 0 -0.236974 0 0 0 0 0 0 0 0 0 0 0 0 0 2.17805 -1.26562e-27 5.53605e-319 2.17805 -2.79368e-37
579 0 0 0 0 0 0 -3.28106e-22 2.17805 9.88131e-324 5.4866e-319 2.17805 -4.517e-20 -0.259408 0 -0.0420858 -0.0989546 0 0.177285 0.204522 0 -0.0861107 0.198354 0 -0.237035 0 0 0 0 0 0 0 0 0 0 0 0 0 2.17805 -1.26562e-27 5.53605e-319 2.17805 -2.79368e-37
580 0 0 0 0 0 0 -3.28106e-22 2.17805 9.88131e-324 5.4866e-319 2.17805 -4.517e-20 -0.25209 0 -0.0416061 -0.0939114 0 0.17941 0.204127 0 -0.086113 0.197941 0 -0.237036 0 0 0 0 0 0 0 0 0 0 0 0 0 2.17805 -1.26562e-27 5.53605e-319 2.17805 -2.79368e-37
581 0 0 0 0 0 0 -3.28106e-22 2.17805 9.88131e-324 5.4866e-319 2.17805 -4.517e-20 -0.243345 0 -0.0424205 -0.0884469 0 0.180908 0.203711 0 -0.0860563 0.197433 0 -0.236976 0 0 0 0 0 0 0 0 0 0 0 0 0 2.17805 -1.26562e-27 5.53605e-319 2.17805 -2.79368e-37
582 0 0 0 0 0 0 -3.28106e-22 2.17805 9.88131e-324 5.4866e-319 2.17805 -4.517e-20 -0.233304 0 -0.0442273 -0.0823867 0 0.18181 0.20328 0 -0.0859453 0.19683 0 -0.236858 0 0 0 0 0 0 0 0 0 0 0 0 0 2.17805 -1.26562e-27 5.53605e-319 2.17805 -2.79368e-37
583 0 0 0 0 0 0 -3.28106e-22 2.17805 9.88131e-324 5.4866e-319 2.17805 -4.517e-20 -0.222126 0 -0.0467086 -0.0755864 0 0.182191 0.20285 0 -0.0857897 0.196156 0 -0.236691 0 0 0 0 0 0 0 0 0 0 0 0 0 2.17805 -1.26562e-27 5.53605e-319 2.17805 -2.79368e-37
584 0 0 0 0 0 0 -3.28106e-22 2.17805 9.88131e-324 5.4866e-319 2.17805 -4.517e-20 -0.209964 0 -0.0495794 -0.0679463 0 0.182153 0.202446 0 -0.0855996 0.195446 0 -0.236487 0 0 0 0 0 0 0 0 0 0 0 0 0 2.17805 -1.26562e-27 5.53605e-319 2.17805 -2.79368e-37
585 0 0 0 0 0 0 -3.28106e-22 2.17805 9.88131e-324 5.4866e-319 2.17805 -4.517e-20 -0.196946 0 -0.0526219 -0.0594152 0 0.181801 0.202094 0 -0.0853828 0.194739 0 -0.236254 0 0 0 0 0 0 0 0 0 0 0 0 0 2.17805 -1.26562e-27 5.53605e-319 2.17805 -2.79368e-37
586 0 0 0 0 0 0 -3.28106e-22 2.17805 9.88131e-324 5.4866e-319 2.17805 -4.517e-20 -0.183154 0 -0.0557038 -0.0499903 0 0.181227 0.201813 0 -0.0851453 0.194068 0 -0.235997 0 0 0 0 0 0 0 0 0 0 0 0 0 2.17805 -1.26562e-27 5.53605e-319 2.17805 -2.79368e-37
587 0 0 0 0 0 0 -3.28106e-22 2.17805 9.88131e-324 5.4866e-319 2.17805 -4.517e-20 -0.168621 0 -0.0587752 -0.0397127 0 0.180498 0.20161 0 -0.0848926 0.193448 0 -0.235722 0 0 0 0 0 0 0 0 0 0 0 0 0 2.17805 -1.26562e-27 5.53605e-319 2.17805 -2.79368e-37
588 0 0 0 0 0 0 -3.28106e-22 2.17805 9.88131e-324 5.4866e-319 2.17805 -4.517e-20 -0.153337 0 -0.0618527 -0.0286569 0 0.17965 0.201485 0 -0.084629 0.192882 0 -0.235434 0 0 0 0 0 0 0 0 0 0 0 0 0 2.17805 -1.26562e-27 5.53605e-319 2.17805 -2.79368e-37
589 0 0 0 0 0 0 -3.28106e-22 2.17805 9.88131e-324 5.4866e-319 2.17805 -4.517e-20 -0.137265 0 -0.0649979 -0.0169171 0 0.178693 0.201429 0 -0.0843586 0.192365 0 -0.235136 0 0 0 0 0 0 0 0 0 0 0 0 0 2.17805 -1.26562e-27 5.53605e-319 2.17805 -2.79368e-37
590 0 0 0 0 0 0 -3.28106e-22 2.17805 9.88131e-324 5.4866e-319 2.17805 -4.517e-20 -0.120346 0 -0.0682964 -0.00459216 0 0.17761 0.201431 0 -0.0840836 0.191879 0 -0.234831 0 0 0 0 0 0 0 0 0 0 0 0 0 2.17805 -1.26562e-27 5.53605e-319 2.17805 -2.79368e-37
591 0 0 0 0 0 0 -3.28106e-22 2.17805 9.88131e-324 5.4866e-319 2.17805 -4.517e-20 -0.102513 0 -0.0718412 0.00822725 0 0.176363 0.20147 0 -0.0838024 0.191399 0 -0.234516 0 0 0 0 0 0 0 0 0 0 0 0 0 2.17805 -1.26562e-27 5.53605e-319 2.17805 -2.79368e-37
592 0 0 0 0 0 0 -3.28106e-22 2.17805 9.88131e-324 5.4866e-319 2.17805 -4.517e-20 -0.0837011 0 -0.075716 0.0214687 0 0.1749 0.201533 0 -0.0835093 0.190904 0 -0.234185 0 0 0 0 0 0 0 0 0 0 0 0 0 2.17805 -1.26562e-27 5.53605e-319 2.17805 -2.79368e-37
593 0 0 0 0 0 0 -3.28106e-22 2.17805 9.88131e-324 5.4866e-319 2.17805 -4.517e-20 -0.0638611 0 -0.0799767 0.035087 0 0.17316 0.201606 0 -0.0831961 0.190379 0 -0.233828 0 0 0 0 0 0 0 0 0 0 0 0 0 2.17805 -1.26562e-27 5.53605e-319 2.17805 -2.79368e-37
594 0 0 0 0 0 0 -3.28106e-22 2.17805 9.88131e-324 5.4866e-319 2.17805 -4.517e-20 -0.0429701 0 -0.0846452 0.0490659 0 0.171086 0.20168 0 -0.0828545 0.189814 0 -0.233438 0 0 0 0 0 0 0 0 0 0 0 0 0 2.17805 -1.26562e-27 5.53605e-319 2.17805 -2.79368e-37
595 0 0 0 0 0 0 -3.28106e-22 2.17805 9.88131e-324 5.4866e-319 2.17805 -4.517e-20 -0.0210351 0 -0.0897074 0.0634123 0 0.168629 0.201747 0 -0.0824789 0.189202 0 -0.233007 0 0 0 0 0 0 0 0 0 0 0 0 0 2.17805 -1.26562e-27 5.53605e-319 2.17805 -2.79368e-37
596 0 0 0 0 0 0 -3.28106e-22 2.17805 9.88131e-324 5.4866e-319 2.17805 -4.517e-20 0.00190505 0 -0.0951172 0.078145 0 0.165759 0.201798 0 -0.0820691 0.188539 0 -0.232536 0 0 0 0 0 0 0 0 0 0 0 0 0 2.17805 -1.26562e-27 5.53605e-319 2.17805 -2.79368e-37
597 0 0 0 0 0 0 -3.28106e-22 2.17805 9.88131e-324 5.4866e-319 2.17805 -4.517e-20 0.0257853 0 -0.100806 0.0932856 0 0.162467 0.201827 0 -0.0816317 0.187824 0 -0.232031 0 0 0 0 0 0 0 0 0 0 0 0 0 2.17805 -1.26562e-27 5.53605e-319 2.17805 -2.79368e-37
598 0 0 0 0 0 0 -3.28106e-22 2.17805 9.88131e-324 5.4866e-319 2.17805 -4.517e-20 0.0505239 0 -0.106691 0.108848 0 0.158765 0.201828 0 -0.0811793 0.187062 0 -0.231506 0 0 0 0 0 0 0 0 0 0 0 0 0 2.17805 -1.26562e-27 5.53605e-319 2.17805 -2.79368e-37
599 0 0 0 0 0 0 -3.28106e-22 2.17805 9.88131e-324 5.4866e-319 2.17805 -4.517e-20 0.0760279 0 -0.112682 0.124831 0 0.154689 0.201798 0 -0.0807266 0.186257 0 -0.230975 0 0 0 0 0 0 0 0 0 0 0 0 0 2.17805 -1.26562e-27 5.53605e-319 2.17805 -2.79368e-37
600 0 0 0 0 0 0 -3.28106e-22 2.17805 9.88131e-324 5.4866e-319 2.17805 -4.517e-20 0.102196 0 -0.118679 0.141209 0 0.150295 0.201733 0 -0.0802844 0.185415 0 -0.23045 0 0 0 0 0 0 0 0 0 0 0 0 0 2.17805 -1.26562e-27 5.53605e-319 2.17805 -2.79368e-37
601 0 0 0 0 0 0 -3.28106e-22 2.17805 9.88131e-324 5.4866e-319 2.17805 -4.517e-20 0.128909 0 -0.12457 0.157935 0 0.145664 0.201628 0 -0.0798574 0.184534 0 -0.229937 0 0 0 0 0 0 0 0 0 0 0 0 0 2.17805 -1.26562e-27 5.53605e-319 2.17805 -2.79368e-37
602 0 0 0 0 0 0 -3.28106e-22 2.17805 9.88131e-324 5.4866e-319 2.17805 -4.517e-20 0.156015 0 -0.130237 0.174938 0 0.140891 0.201475 0 -0.0794415 0.183601 0 -0.22943 0 0 0 0 0 0 0 0 0 0 0 0 0 2.17805 -1.26562e-27 5.53605e-319 2.17805 -2.79368e-37
603 0 0 0 0 0 0 -3.28106e-22 2.17805 9.88131e-324 5.4866e-319 2.17805 -4.517e-20 0.183316 0 -0.135552 0.192129 0 0.136093 0.201267 0 -0.0790246 0.182596 0 -0.228916 0 0 0 0 0 0 0 0 0 0 0 0 0 2.17805 -1.26562e-27 5.53605e-319 2.17805 -2.79368e-37
604 0 0 0 0 0 0 -3.28106e-22 2.17805 9.88131e-324 5.4866e-319 2.17805 -4.517e-20 0.21056 0 -0.140394 0.209398 0 0.131392 0.200998 0 -0.0785897 0.181499 0 -0.228376 0 0 0 0 0 0 0 0 0 0 0 0 0 2.17805 -1.26562e-27 5.53605e-319 2.17805 -2.79368e-37
605 0 0 0 0 0 0 -3.28106e-22 2.17805 9.88131e-324 5.4866e-319 2.17805 -4.517e-20 0.23746 0 -0.144665 0.226617 0 0.126907 0.200665 0 -0.07812 0.180288 0 -0.227789 0 0 0 0 0 0 0 0 0 0 0 0 0 2.17805 -1.26562e-27 5.53605e-319 2.17805 -2.79368e-37
606 0 0 0 0 0 0 -3.28106e-22 2.17805 9.88131e-324 5.4866e-319 2.17805 -4.517e-20 0.26371 0 -0.148312 0.243653 0 0.122735 0.200268 0 -0.077602 0.178952 0 -0.22714 0 0 0 0 0 0 0 0 0 0 0 0 0 2.17805 -1.26562e-27 5.53605e-319 2.17805 -2.79368e-37
607 0 0 0 0 0 0 -3.28106e-22 2.17805 9.88131e-324 5.4866e-319 2.17805 -4.517e-20 0.289024 0 -0.151332 0.260378 0 0.118943 0.199812 0 -0.0770275 0.177483 0 -0.226418 0 0 0 0 0 0 0 0 0 0 0 0 0 2.17805 -1.26562e-27 5.53605e-319 2.17805 -2.79368e-37
608 0 0 0 0 0 0 -3.28106e-22 2.17805 9.88131e-324 5.4866e-319 2.17805 -4.517e-20 0.313156 0 -0.153775 0.276677 0 0.115555 0.1993 0 -0.0763917 0.175884 0 -0.225616 0 0 0 0 0 0 0 0 0 0 0 0 0 2.17805 -1.26562e-27 5.53605e-319 2.17805 -2.79368e-37
609 0 0 0 0 0 0 -3.28106e-22 2.17805 9.88131e-324 5.4866e-319 2.17805 -4.517e-20 0.335929 0 -0.155739 0.292459 0 0.112551 0.198736 0 -0.0756921 0.174155 0 -0.224729 0 0 0 0 0 0 0 0 0 0 0 0 0 2.17805 -1.26562e-27 5.53605e-319 2.17805 -2.79368e-37
610 0 0 0 0 0 0 -3.28106e-22 2.17805 9.88131e-324 5.4866e-319 2.17805 -4.517e-20 0.357259 0 -0.157358 0.307664 0 0.109867 0.198117 0 -0.074926 0.172288 0 -0.223751 0 0 0 0 0 0 0 0 0 0 0 0 0 2.17805 -1.26562e-27 5.53605e-319 2.17805 -2.79368e-37
611 0 0 0 0 0 0 -3.28106e-22 2.17805 9.88131e-324 5.4866e-319 2.17805 -4.517e-20 0.377144 0 -0.15879 0.322266 0 0.107401 0.197438 0 -0.0740891 0.17027 0 -0.222676 0 0 0 0 0 0 0 0 0 0 0 0 0 2.17805 -1.26562e-27 5.53605e-319 2.17805 -2.79368e-37
612 0 0 0 0 0 0 -3.28106e-22 2.17805 9.88131e-324 5.4866e-319 2.17805 -4.517e-20 0.395654 0 -0.160196 0.336269 0 0.105025 0.196689 0 -0.0731746 0.168084 0 -0.221491 0 0 0 0 0 0 0 0 0 0 0 0 0 2.17805 -1.26562e-27 5.53605e-319 2.17805 -2.79368e-37
613 0 0 0 0 0 0 -3.28106e-22 2.17805 9.88131e-324 5.4866e-319 2.17805 -4.517e-20 0.412909 0 -0.161735 0.349693 0 0.1026 0.195864 0 -0.072176 0.165714 0 -0.220187 0 0 0 0 0 0 0 0 0 0 0 0 0 2.17805 -1.26562e-27 5.53605e-319 2.17805 -2.79368e-37
614 0 0 0 0 0 0 -3.28106e-22 2.17805 9.88131e-324 5.4866e-319 2.17805 -4.517e-20 0.429037 0 -0.163549 0.362561 0 0.099984 0.194964 0 -0.0710889 0.163161 0 -0.218753 0 0 0 0 0 0 0 0 0 0 0 0 0 2.17805 -1.26562e-27 5.53605e-319 2.17805 -2.79368e-37
615 0 0 0 0 0 0 -3.28106e-22 2.17805 9.88131e-324 5.4866e-319 2.17805 -4.517e-20 0.444134 0 -0.165764 0.374887 0 0.0970553 0.193992 0 -0.0699099 0.16043 0 -0.217184 0 0 0 0 0 0 0 0 0 0 0 0 0 2.17805 -1.26562e-27 5.53605e-319 2.17805 -2.79368e-37
616 0 0 0 0 0 0 -3.28106e-22 2.17805 9.88131e-324 5.4866e-319 2.17805 -4.517e-20 0.458213 0 -0.168474 0.38666 0 0.0937267 0.192958 0 -0.0686384 0.157538 0 -0.215477 0 0 0 0 0 0 0 0 0 0 0 0 0 2.17805 -1.26562e-27 5.53605e-319 2.17805 -2.79368e-37
617 0 0 0 0 0 0 -3.28106e-22 2.17805 9.88131e-324 5.4866e-319 2.17805 -4.517e-20 0.47118 0 -0.171741 0.39783 0 0.0899626 0.19187 0 -0.0672765 0.154508 0 -0.213633 0 0 0 0 0 0 0 0 0 0 0 0 0 2.17805 -1.26562e-27 5.53605e-319 2.17805 -2.79368e-37
618 0 0 0 0 0 0 -3.28106e-22 2.17805 9.88131e-324 5.4866e-319 2.17805 -4.517e-20 0.482822 0 -0.175588 0.408305 0 0.0857854 0.190738 0 -0.0658283 0.151363 0 -0.211656 0 0 0 0 0 0 0 0 0 0 0 0 0 2.17805 -1.26562e-27 5.53605e-319 2.17805 -2.79368e-37
619 0 0 0 0 0 0 -3.28106e-22 2.17805 9.88131e-324 5.4866e-319 2.17805 -4.517e-20 0.49282 0 -0.179996 0.417954 0 0.0812782 0.189566 0 -0.0642982 0.14812 0 -0.209551 0 0 0 0 0 0 0 0 0 0 0 0 0 2.17805 -1.26562e-27 5.53605e-319 2.17805 -2.79368e-37
620 0 0 0 0 0 0 -3.28106e-22 2.17805 9.88131e-324 5.4866e-319 2.17805 -4.517e-20 0.500878 0 -0.184849 0.426605 0 0.0765946 0.188356 0 -0.0626883 0.144784 0 -0.207317 0 0 0 0 0 0 0 0 0 0 0 0 0 2.17805 -1.26562e-27 5.53605e-319 2.17805 -2.79368e-37
621 0 0 0 0 0 0 -3.28106e-22 2.17805 9.88131e-324 5.4866e-319 2.17805 -4.517e-20 0.506793 0 -0.189932 0.434091 0 0.0719519 0.187108 0 -0.0609948 0.141347 0 -0.204946 0 0 0 0 0 0 0 0 0 0 0 0 0 2.17805 -1.26562e-27 5.53605e-319 2.17805 -2.79368e-37
622 0 0 0 0 0 0 -3.28106e-22 2.17805 9.88131e-324 5.4866e-319 2.17805 -4.517e-20 0.510552 0 -0.19494 0.440303 0 0.0676127 0.185826 0 -0.0592045 0.137799 0 -0.202416 0 0 0 0 0 0 0 0 0 0 0 0 0 2.17805 -1.26562e-27 5.53605e-319 2.17805 -2.79368e-37
623 0 0 0 0 0 0 -3.28106e-22 2.17805 9.88131e-324 5.4866e-319 2.17805 -4.517e-20 0.512334 0 -0.199533 0.445241 0 0.0638444 0.184515 0 -0.0572892 0.134115 0 -0.199683 0 0 0 0 0 0 0 0 0 0 0 0 0 2.17805 -1.26562e-27 5.53605e-319 2.17805 -2.79368e-37
624 0 0 0 0 0 0 -3.28106e-22 2.17805 9.88131e-324 5.4866e-319 2.17805 -4.517e-20 0.512535 0 -0.203386 0.449019 0 0.0608768 0.183181 0 -0.0552059 0.130259 0 -0.196682 0 0 0 0 0 0 0 0 0 0 0 0 0 2.17805 -1.26562e-27 5.53605e-319 2.17805 -2.79368e-37
625 0 0 0 0 0 0 -3.28106e-22 2.17805 9.88131e-324 5.4866e-319 2.17805 -4.517e-20 0.511669 0 -0.206266 0.451857 0 0.0588594 0.181832 0 -0.0529034 0.126196 0 -0.193334 0 0 0 0 0 0 0 0 0 0 0 0 0 2.17805 -1.26562e-27 5.53605e-319 2.17805 -2.79368e-37
626 0 0 0 0 0 0 -3.28106e-22 2.17805 9.88131e-324 5.4866e-319 2.17805 -4.517e-20 0.510294 0 -0.208076 0.454038 0 0.057826 0.180478 0 -0.0503288 0.121895 0 -0.189556 0 0 0 0 0 0 0 0 0 0 0 0 0 2.17805 -1.26562e-27 5.53605e-319 2.17805 -2.79368e-37
627 0 0 0 0 0 0 -3.28106e-22 2.17805 9.88131e-324 5.4866e-319 2.17805 -4.517e-20 0.508819 0 -0.208915 0.455858 0 0.0576634 0.179119 0 -0.0474325 0.11733 0 -0.185266 0 0 0 0 0 0 0 0 0 0 0 0 0 2.17805 -1.26562e-27 5.53605e-319 2.17805 -2.79368e-37
628 0 0 0 0 0 0 -3.28106e-22 2.17805 9.88131e-324 5.4866e-319 2.17805 -4.517e-20 0.507551 0 -0.20902 0.457529 0 0.0581254 0.177754 0 -0.0441754 0.112488 0 -0.180398 0 0 0 0 0 0 0 0 0 0 0 0 0 2.17805 -1.26562e-27 5.53605e-319 2.17805 -2.79368e-37
629 0 0 0 0 0 0 -3.28106e-22 2.17805 9.88131e-324 5.4866e-319 2.17805 -4.517e-20 0.506658 0 -0.208702 0.459133 0 0.0588991 0.176385 0 -0.0405353 0.107388 0 -0.174906 0 0 0 0 0 0 0 0 0 0 0 0 0 2.17805 -1.26562e-27 5.53605e-319 2.17805 -2.79368e-37
630 0 0 0 0 0 0 -3.28106e-22 2.17805 9.88131e-324 5.4866e-319 2.17805 -4.517e-20 0.506187 0 -0.208256 0.460646 0 0.0596893 0.17502 0 -0.0365085 0.102073 0 -0.168777 0 0 0 0 0 0 0 0 0 0 0 0 0 2.17805 -1.26562e-27 5.53605e-319 2.17805 -2.79368e-37
631 0 0 0 0 0 0 -3.28106e-22 2.17805 9.88131e-324 5.4866e-319 2.17805 -4.517e-20 0.506063 0 -0.207903 0.461999 0 0.0602893 0.173671 0 -0.0321083 0.0966073 0 -0.162021 0 0 0 0 0 0 0 0 0 0 0 0 0 2.17805 -1.26562e-27 5.53605e-319 2.17805 -2.79368e-37
632 0 0 0 0 0 0 -3.28106e-22 2.17805 9.88131e-324 5.4866e-319 2.17805 -4.517e-20 0.50616 0 -0.207739 0.463119 0 0.0606193 0.172361 0 -0.0273614 0.0910717 0 -0.154672 0 0 0 0 0 0 0 0 0 0 0 0 0 2.17805 -1.26562e-27 5.53605e-319 2.17805 -2.79368e-37
633 0 0 0 0 0 0 -3.28106e-22 2.17805 9.88131e-324 5.4866e-319 2.17805 -4.517e-20 0.506332 0 -0.207746 0.463975 0 0.0607218 0.171123 0 -0.0223035 0.0855587 0 -0.146782 0 0 0 0 0 0 0 0 0 0 0 0 0 2.17805 -1.26562e-27 5.53605e-319 2.17805 -2.79368e-37
634 0 0 0 0 0 0 -3.28106e-22 2.17805 9.88131e-324 5.4866e-319 2.17805 -4.517e-20 0.506472 0 -0.207819 0.464582 0 0.0607215 0.169995 0 -0.0169719 0.0801637 0 -0.138407 0 0 0 0 0 0 0 0 0 0 0 0 0 2.17805 -1.26562e-27 5.53605e-319 2.17805 -2.79368e-37
635 0 0 0 0 0 0 -3.28106e-22 2.17805 9.88131e-324 5.4866e-319 2.17805 -4.517e-20 0.506482 0 -0.207848 0.465008 0 0.060757 0.169023 0 -0.0113964 0.0749747 0 -0.129596 0 0 0 0 0 0 0 0 0 0 0 0 0 2.17805 -1.26562e-27 5.53605e-319 2.17805 -2.79368e-37
636 0 0 0 0 0 0 -3.28106e-22 2.17805 9.88131e-324 5.4866e-319 2.17805 -4.517e-20 0.506301 0 -0.207754 0.465328 0 0.0609277 0.168253 0 -0.00559748 0.07008 0 -0.120394 0 0 0 0 0 0 0 0 0 0 0 0 0 2.17805 -1.26562e-27 5.53605e-319 2.17805 -2.79368e-37
637 0 0 0 0 0 0 -3.28106e-22 2.17805 9.88131e-324 5.4866e-319 2.17805 -4.517e-20 0.505916 0 -0.207506 0.465592 0 0.0612741 0.167747 0 0.000400459 0.0655873 0 -0.110862 0 0 0 0 0 0 0 0 0 0 0 0 0 2.17805 -1.26562e-27 5.53605e-319 2.17805 -2.79368e-37
638 0 0 0 0 0 0 -3.28106e-22 2.17805 9.88131e-324 5.4866e-319 2.17805 -4.517e-20 0.50535 0 -0.207116 0.46582 0 0.0617821 0.167589 0 0.00654802 0.0616424 0 -0.101115 0 0 0 0 0 0 0 0 0 0 0 0 0 2.17805 -1.26562e-27 5.53605e-319 2.17805 -2.79368e-37
639 0 0 0 0 0 0 -3.28106e-22 2.17805 9.88131e-324 5.4866e-319 2.17805 -4.517e-20 0.504652 0 -0.206626 0.466015 0 0.0624017 0.167886 0 0.0127466 0.0584374 0 -0.091355 0 0 0 0 0 0 0 0 0 0 0 0 0 2.17805 -1.26562e-27 5.53605e-319 2.17805 -2.79368e-37
640 0 0 0 0 0 0 -3.28106e-22 2.17805 9.88131e-324 5.4866e-319 2.17805 -4.517e-20 0.503874 0 -0.206088 0.466173 0 0.0630731 0.168773 0 0.0188257 0.056214 0 -0.0819044 0 0 0 0 0 0 0 0 0 0 0 0 0 2.17805 -1.26562e-27 5.53605e-319 2.17805 -2.79368e-37
641 0 0 0 0 0 0 -3.28106e-22 2.17805 9.88131e-324 5.4866e-319 2.17805 -4.517e-20 0.503059 0 -0.205543 0.466301 0 0.0637481 0.170406 0 0.0245398 0.0552468 0 -0.0732069 0 0 0 0 0 0 0 0 0 0 0 0 0 2.17805 -1.26562e-27 5.53605e-319 2.17805 -2.79368e-37
642 0 0 0 0 0 0 -3.28106e-22 2.17805 9.88131e-324 5.4866e-319 2.17805 -4.517e-20 0.502235 0 -0.205013 0.466411 0 0.064404 0.172949 0 0.0295872 0.0558141 0 -0.0657838 0 0 0 0 0 0 0 0 0 0 0 0 0 2.17805 -1.26562e-27 5.53605e-319 2.17805 -2.79368e-37
643 0 0 0 0 0 0 -3.28106e-22 2.17805 9.88131e-324 5.4866e-319 2.17805 -4.517e-20 0.501402 0 -0.204496 0.466524 0 0.0650453 0.176555 0 0.0336514 0.0581639 0 -0.0601556 0 0 0 0 0 0 0 0 0 0 0 0 0 2.17805 -1.26562e-27 5.53605e-319 2.17805 -2.79368e-37
644 0 0 0 0 0 0 -3.28106e-22 2.17805 9.88131e-324 5.4866e-319 2.17805 -4.517e-20 0.500541 0 -0.203972 0.466658 0 0.0656958 0.181348 0 0.0364628 0.0624808 0 -0.0567391 0 0 0 0 0 0 0 0 0 0 0 0 0 2.17805 -1.26562e-27 5.53605e-319 2.17805 -2.79368e-37
645 0 0 0 0 0 0 -3.28106e-22 2.17805 9.88131e-324 5.4866e-319 2.17805 -4.517e-20 0.499625 0 -0.203415 0.466824 0 0.0663872 0.187412 0 0.0378542 0.0688663 0 -0.0557569 0 0 0 0 0 0 0 0 0 0 0 0 0 2.17805 -1.26562e-27 5.53605e-319 2.17805 -2.79368e-37
646 0 0 0 0 0 0 -3.28106e-22 2.17805 9.88131e-324 5.4866e-319 2.17805 -4.517e-20 0.498627 0 -0.202797 0.467027 0 0.067148 0.19478 0 0.0377939 0.0773291 0 -0.0571871 0 0 0 0 0 0 0 0 0 0 0 0 0 2.17805 -1.26562e-27 5.53605e-319 2.17805 -2.79368e-37
647 0 0 0 0 0 0 -3.28106e-22 2.17805 9.88131e-324 5.4866e-319 2.17805 -4.517e-20 0.497535 0 -0.202103 0.467263 0 0.0679938 0.203439 0 0.0363867 0.0877827 0 -0.0607712 0 0 0 0 0 0 0 0 0 0 0 0 0 2.17805 -1.26562e-27 5.53605e-319 2.17805 -2.79368e-37
648 0 0 0 0 0 0 -3.28106e-22 2.17805 9.88131e-324 5.4866e-319 2.17805 -4.517e-20 0.496354 0 -0.201333 0.467524 0 0.0689223 0.21333 0 0.0338442 0.100054 0 -0.0660794 0 0 0 0 0 0 0 0 0 0 0 0 0 2.17805 -1.26562e-27 5.53605e-319 2.17805 -2.79368e-37
649 0 0 0 0 0 0 -3.28106e-22 2.17805 9.88131e-324 5.4866e-319 2.17805 -4.517e-20 0.495106 0 -0.200498 0.467797 0 0.0699148 0.224359 0 0.0304386 0.113909 0 -0.0725995 0 0 0 0 0 0 0 0 0 0 0 0 0 2.17805 -1.26562e-27 5.53605e-319 2.17805 -2.79368e-37
650 0 0 0 0 0 0 -3.28106e-22 2.17805 9.88131e-324 5.4866e-319 2.17805 -4.517e-20 0.493823 0 -0.199623 0.468071 0 0.0709431 0.236417 0 0.0264524 0.129082 0 -0.0798265 0 0 0 0 0 0 0 0 0 0 0 0 0 2.17805 -1.26562e-27 5.53605e-319 2.17805 -2.79368e-37
651 0 0 0 0 0 0 -3.28106e-22 2.17805 9.88131e-324 5.4866e-319 2.17805 -4.517e-20 0.492532 0 -0.198732 0.468338 0 0.0719776 0.249406 0 0.0221349 0.145328 0 -0.0873362 0 0 0 0 0 0 0 0 0 0 0 0 0 2.17805 -1.26562e-27 5.53605e-319 2.17805 -2.79368e-37
652 0 0 0 0 0 0 -3.28106e-22 2.17805 9.88131e-324 5.4866e-319 2.17805 -4.517e-20 0.491258 0 -0.197852 0.468597 0 0.0729898 0.263247 0 0.0176782 0.162458 0 -0.0948284 0 0 0 0 0 0 0 0 0 0 0 0 0 2.17805 -1.26562e-27 5.53605e-319 2.17805 -2.79368e-37
653 0 0 0 0 0 0 -3.28106e-22 2.17805 9.88131e-324 5.4866e-319 2.17805 -4.517e-20 0.490021 0 -0.197009 0.468846 0 0.0739534 0.27789 0 0.0132143 0.180363 0 -0.102131 0 0 0 0 0 0 0 0 0 0 0 0 0 2.17805 -1.26562e-27 5.53605e-319 2.17805 -2.79368e-37
654 0 0 0 0 0 0 -3.28106e-22 2.17805 9.88131e-324 5.4866e-319 2.17805 -4.517e-20 0.488837 0 -0.196222 0.469086 0 0.0748482 0.293308 0 0.0088299 0.199007 0 -0.109168 0 0 0 0 0 0 0 0 0 0 0 0 0 2.17805 -1.26562e-27 5.53605e-319 2.17805 -2.79368e-37
655 0 0 0 0 0 0 -3.28106e-22 2.17805 9.88131e-324 5.4866e-319 2.17805 -4.517e-20 0.487715 0 -0.195504 0.469316 0 0.075661 0.309483 0 0.00458632 0.218396 0 -0.115909 0 0 0 0 0 0 0 0 0 0 0 0 0 2.17805 -1.26562e-27 5.53605e-319 2.17805 -2.79368e-37
656 0 0 0 0 0 0 -3.28106e-22 2.17805 9.88131e-324 5.4866e-319 2.17805 -4.517e-20 0.486659 0 -0.194864 0.469534 0 0.0763848 0.326391 0 0.000533276 0.238546 0 -0.122346 0 0 0 0 0 0 0 0 0 0 0 0 0 2.17805 -1.26562e-27 5.53605e-319 2.17805 -2.79368e-37
657 0 0 0 0 0 0 -3.28106e-22 2.17805 9.88131e-324 5.4866e-319 2.17805 -4.517e-20 0.485671 0 -0.194305 0.469737 0 0.0770158 0.343987 0 -0.00328411 0.259461 0 -0.12847 0 0 0 0 0 0 0 0 0 0 0 0 0 2.17805 -1.26562e-27 5.53605e-319 2.17805 -2.79368e-37
658 0 0 0 0 0 0 -3.28106e-22 2.17805 9.88131e-324 5.4866e-319 2.17805 -4.517e-20 0.484754 0 -0.193829 0.469922 0 0.0775546 0.362201 0 -0.0068227 0.281104 0 -0.134257 0 0 0 0 0 0 0 0 0 0 0 0 0 2.17805 -1.26562e-27 5.53605e-319 2.17805 -2.79368e-37
659 0 0 0 0 0 0 -3.28106e-22 2.17805 9.88131e-324 5.4866e-319 2.17805 -4.517e-20 0.483914 0 -0.19343 0.47009 0 0.0780067 0.380946 0 -0.0100437 0.303398 0 -0.139668 0 0 0 0 0 0 0 0 0 0 0 0 0 2.17805 -1.26562e-27 5.53605e-319 2.17805 -2.79368e-37
660 0 0 0 0 0 0 -3.28106e-22 2.17805 9.88131e-324 5.4866e-319 2.17805 -4.517e-20 0.483149 0 -0.193099 0.470242 0 0.0783824 0.400125 0 -0.0129244 0.326239 0 -0.14467 0 0 0 0 0 0 0 0 0 0 0 0 0 2.17805 -1.26562e-27 5.53605e-319 2.17805 -2.79368e-37
661 0 0 0 0 0 0 -3.28106e-22 2.17805 9.88131e-324 5.4866e-319 2.17805 -4.517e-20 0.48246 0 -0.192828 0.470388 0 0.0786925 0.419656 0 -0.0154696 0.349536 0 -0.149258 0 0 0 0 0 0 0 0 0 0 0 0 0 2.17805 -1.26562e-27 5.53605e-319 2.17805 -2.79368e-37
662 0 0 0 0 0 0 -3.28106e-22 2.17805 9.88131e-324 5.4866e-319 2.17805 -4.517e-20 0.48185 0 -0.192605 0.470536 0 0.0789473 0.439476 0 -0.0177126 0.373233 0 -0.153462 0 0 0 0 0 0 0 0 0 0 0 0 0 2.17805 -1.26562e-27 5.53605e-319 2.17805 -2.79368e-37
663 0 0 0 0 0 0 -3.28106e-22 2.17805 9.88131e-324 5.4866e-319 2.17805 -4.517e-20 0.481309 0 -0.192422 0.470696 0 0.0791589 0.459557 0 -0.0197067 0.397312 0 -0.157335 0 0 0 0 0 0 0 0 0 0 0 0 0 2.17805 -1.26562e-27 5.53605e-319 2.17805 -2.79368e-37
664 0 0 0 0 0 0 -3.28106e-22 2.17805 9.88131e-324 5.4866e-319 2.17805 -4.517e-20 0.480814 0 -0.192265 0.470872 0 0.0793414 0.479895 0 -0.0215131 0.421787 0 -0.160939 0 0 0 0 0 0 0 0 0 0 0 0 0 2.17805 -1.26562e-27 5.53605e-319 2.17805 -2.79368e-37
665 0 0 0 0 0 0 -3.28106e-22 2.17805 9.88131e-324 5.4866e-319 2.17805 -4.517e-20 0.480336 0 -0.192122 0.47107 0 0.0795088 0.500498 0 -0.0231922 0.446684 0 -0.164331 0 0 0 0 0 0 0 0 0 0 0 0 0 2.17805 -1.26562e-27 5.53605e-319 2.17805 -2.79368e-37
666 0 0 0 0 0 0 -3.28106e-22 2.17805 9.88131e-324 5.4866e-319 2.17805 -4.517e-20 0.479852 0 -0.191981 0.471287 0 0.079672 0.521378 0 -0.024797 0.472023 0 -0.167556 0 0 0 0 0 0 0 0 0 0 0 0 0 2.17805 -1.26562e-27 5.53605e-319 2.17805 -2.79368e-37
667 0 0 0 0 0 0 -3.28106e-22 2.17805 9.88131e-324 5.4866e-319 2.17805 -4.517e-20 0.479344 0 -0.191836 0.47152 0 0.0798398 0.542538 0 -0.0263656 0.497796 0 -0.170637 0 0 0 0 0 0 0 0 0 0 0 0 0 2.17805 -1.26562e-27 5.53605e-319 2.17805 -2.79368e-37
668 0 0 0 0 0 0 -3.28106e-22 2.17805 9.88131e-324 5.4866e-319 2.17805 -4.517e-20 0.478804 0 -0.191676 0.471761 0 0.0800207 0.563964 0 -0.0279194 0.523963 0 -0.173577 0 0 0 0 0 0 0 0 0 0 0 0 0 2.17805 -1.26562e-27 5.53605e-319 2.17805 -2.79368e-37
669 0 0 0 0 0 0 -3.28106e-22 2.17805 9.88131e-324 5.4866e-319 2.17805 -4.517e-20 0.478226 0 -0.191494 0.472009 0 0.0802236 0.58563 0 -0.0294678 0.55046 0 -0.176366 0 0 0 0 0 0 0 0 0 0 0 0 0 2.17805 -1.26562e-27 5.53605e-319 2.17805 -2.79368e-37
670 0 0 0 0 0 0 -3.28106e-22 2.17805 9.88131e-324 5.4866e-319 2.17805 -4.517e-20 0.477611 0 -0.191278 0.472262 0 0.0804574 0.607497 0 -0.0310087 0.577213 0 -0.178992 0 0 0 0 0 0 0 0 0 0 0 0 0 2.17805 -1.26562e-27 5.53605e-319 2.17805 -2.79368e-37
671 0 0 0 0 0 0 -3.28106e-22 2.17805 9.88131e-324 5.4866e-319 2.17805 -4.517e-20 0.476957 0 -0.191021 0.472525 0 0.0807308 0.629516 0 -0.0325289 0.604139 0 -0.181432 0 0 0 0 0 0 0 0 0 0 0 0 0 2.17805 -1.26562e-27 5.53605e-319 2.17805 -2.79368e-37
672 0 0 0 0 0 0 -3.28106e-22 2.17805 9.88131e-324 5.4866e-319 2.17805 -4.517e-20 0.476252 0 -0.190712 0.472803 0 0.0810542 0.651624 0 -0.0340057 0.631151 0 -0.183662 0 0 0 0 0 0 0 0 0 0 0 0 0 2.17805 -1.26562e-27 5.53605e-319 2.17805 -2.79368e-37
673 0 0 0 0 0 0 -3.28106e-22 2.17805 9.88131e-324 5.4866e-319 2.17805 -4.517e-20 0.475478 0 -0.190337 0.473104 0 0.0814409 0.673723 0 -0.0354047 0.658116 0 -0.185646 0 0 0 0 0 0 0 0 0 0 0 0 0 2.17805 -1.26562e-27 5.53605e-319 2.17805 -2.79368e-37
674 0 0 0 0 0 0 -3.28106e-22 2.17805 9.88131e-324 5.4866e-319 2.17805 -4.517e-20 0.474615 0 -0.189882 0.473437 0 0.0819037 0.695691 0 -0.0367 0.684862 0 -0.187361 0 0 0 0 0 0 0 0 0 0 0 0 0 2.17805 -1.26562e-27 5.53605e-319 2.17805 -2.79368e-37
675 0 0 0 0 0 0 -3.28106e-22 2.17805 9.88131e-324 5.4866e-319 2.17805 -4.517e-20 0.473652 0 -0.189337 0.473809 0 0.0824511 0.717368 0 -0.0378733 0.711155 0 -0.188795 0 0 0 0 0 0 0 0 0 0 0 0 0 2.17805 -1.26562e-27 5.53605e-319 2.17805 -2.79368e-37
676 0 0 0 0 0 0 -3.28106e-22 2.17805 9.88131e-324 5.4866e-319 2.17805 -4.517e-20 0.472581 0 -0.188695 0.474227 0 0.0830882 0.738583 0 -0.0389285 0.736731 0 -0.189967 0 0 0 0 0 0 0 0 0 0 0 0 0 2.17805 -1.26562e-27 5.53605e-319 2.17805 -2.79368e-37
677 0 0 0 0 0 0 -3.28106e-22 2.17805 9.88131e-324 5.4866e-319 2.17805 -4.517e-20 0.471396 0 -0.187948 0.474697 0 0.0838199 0.759145 0 -0.0398883 0.761299 0 -0.190923 0 0 0 0 0 0 0 0 0 0 0 0 0 2.17805 -1.26562e-27 5.53605e-319 2.17805 -2.79368e-37
678 0 0 0 0 0 0 -3.28106e-22 2.17805 9.88131e-324 5.4866e-319 2.17805 -4.517e-20 0.470089 0 -0.187088 0.475222 0 0.0846517 0.778885 0 -0.0408037 0.784597 0 -0.191746 0 0 0 0 0 0 0 0 0 0 0 0 0 2.17805 -1.26562e-27 5.53605e-319 2.17805 -2.79368e-37
679 0 0 0 0 0 0 -3.28106e-22 2.17805 9.88131e-324 5.4866e-319 2.17805 -4.517e-20 0.468656 0 -0.186105 0.475806 0 0.0855891 0.797651 0 -0.0417391 0.806404 0 -0.192535 0 0 0 0 0 0 0 0 0 0 0 0 0 2.17805 -1.26562e-27 5.53605e-319 2.17805 -2.79368e-37
680 0 0 0 0 0 0 -3.28106e-22 2.17805 9.88131e-324 5.4866e-319 2.17805 -4.517e-20 0.467093 0 -0.18499 0.476454 0 0.0866374 0.815354 0 -0.0427793 0.826611 0 -0.193409 0 0 0 0 0 0 0 0 0 0 0 0 0 2.17805 -1.26562e-27 5.53605e-319 2.17805 -2.79368e-37
681 0 0 0 0 0 0 -3.28106e-22 2.17805 9.88131e-324 5.4866e-319 2.17805 -4.517e-20 0.465393 0 -0.183729 0.477166 0 0.0878046 0.831913 0 -0.0440026 0.845155 0 -0.194471 0 0 0 0 0 0 0 0 0 0 0 0 0 2.17805 -1.26562e-27 5.53605e-319 2.17805 -2.79368e-37
682 0 0 0 0 0 0 -3.28106e-22 2.17805 9.88131e-324 5.4866e-319 2.17805 -4.517e-20 0.463545 0 -0.182303 0.47795 0 0.0891036 0.847303 0 -0.0454967 0.862069 0 -0.195823 0 0 0 0 0 0 0 0 0 0 0 0 0 2.17805 -1.26562e-27 5.53605e-319 2.17805 -2.79368e-37
683 0 0 0 0 0 0 -3.28106e-22 2.17805 9.88131e-324 5.4866e-319 2.17805 -4.517e-20 0.461536 0 -0.18069 0.478812 0 0.0905483 0.861502 0 -0.0473446 0.877395 0 -0.197556 0 0 0 0 0 0 0 0 0 0 0 0 0 2.17805 -1.26562e-27 5.53605e-319 2.17805 -2.79368e-37
684 0 0 0 0 0 0 -3.28106e-22 2.17805 9.88131e-324 5.4866e-319 2.17805 -4.517e-20 0.45935 0 -0.178867 0.479762 0 0.0921539 0.874489 0 -0.0496322 0.891161 0 -0.199759 0 0 0 0 0 0 0 0 0 0 0 0 0 2.17805 -1.26562e-27 5.53605e-319 2.17805 -2.79368e-37
685 0 0 0 0 0 0 -3.28106e-22 2.17805 9.88131e-324 5.4866e-319 2.17805 -4.517e-20 0.456963 0 -0.1768 0.480816 0 0.0939396 0.886165 0 -0.0524274 0.903221 0 -0.202511 0 0 0 0 0 0 0 0 0 0 0 0 0 2.17805 -1.26562e-27 5.53605e-319 2.17805 -2.79368e-37
686 0 0 0 0 0 0 -3.28106e-22 2.17805 9.88131e-324 5.4866e-319 2.17805 -4.517e-20 0.45434 0 -0.174448 0.481993 0 0.09593 0.896343 0 -0.0557628 0.913236 0 -0.205865 0 0 0 0 0 0 0 0 0 0 0 0 0 2.17805 -1.26562e-27 5.53605e-319 2.17805 -2.79368e-37
687 0 0 0 0 0 0 -3.28106e-22 2.17805 9.88131e-324 5.4866e-319 2.17805 -4.517e-20 0.451438 0 -0.171756 0.483318 0 0.0981559 0.904811 0 -0.059579 0.92084 0 -0.209776 0 0 0 0 0 0 0 0 0 0 0 0 0 2.17805 -1.26562e-27 5.53605e-319 2.17805 -2.79368e-37
688 0 0 0 0 0 0 -3.28106e-22 2.17805 9.88131e-324 5.4866e-319 2.17805 -4.517e-20 0.448213 0 -0.168659 0.484825 0 0.100652 0.911394 0 -0.0637135 0.92574 0 -0.214081 0 0 0 0 0 0 0 0 0 0 0 0 0 2.17805 -1.26562e-27 5.53605e-319 2.17805 -2.79368e-37
689 0 0 0 0 0 0 -3.28106e-22 2.17805 9.88131e-324 5.4866e-319 2.17805 -4.517e-20 0.444635 0 -0.165081 0.486558 0 0.103455 0.916025 0 -0.0678935 0.92785 0 -0.21848 0 0 0 0 0 0 0 0 0 0 0 0 0 2.17805 -1.26562e-27 5.53605e-319 2.17805 -2.79368e-37
690 0 0 0 0 0 0 -3.28106e-22 2.17805 9.88131e-324 5.4866e-319 2.17805 -4.517e-20 0.44069 0 -0.160945 0.488568 0 0.106593 0.918795 0 -0.071784 0.927374 0 -0.22259 0 0 0 0 0 0 0 0 0 0 0 0 0 2.17805 -1.26562e-27 5.53605e-319 2.17805 -2.79368e-37
691 0 0 0 0 0 0 -3.28106e-22 2.17805 9.88131e-324 5.4866e-319 2.17805 -4.517e-20 0.436395 0 -0.156176 0.490914 0 0.110088 0.920014 0 -0.0750506 0.924903 0 -0.226021 0 0 0 0 0 0 0 0 0 0 0 0 0 2.17805 -1.26562e-27 5.53605e-319 2.17805 -2.79368e-37
692 0 0 0 0 0 0 -3.28106e-22 2.17805 9.88131e-324 5.4866e-319 2.17805 -4.517e-20 0.431793 0 -0.150714 0.493654 0 0.113941 0.92016 0 -0.0774576 0.921311 0 -0.228503 0 0 0 0 0 0 0 0 0 0 0 0 0 2.17805 -1.26562e-27 5.53605e-319 2.17805 -2.79368e-37
693 0 0 0 0 0 0 -3.28106e-22 2.17805 9.88131e-324 5.4866e-319 2.17805 -4.517e-20 0.426951 0 -0.144511 0.496836 0 0.118139 0.919774 0 -0.07894 0.917534 0 -0.229973 0 0 0 0 0 0 0 0 0 0 0 0 0 2.17805 -1.26562e-27 5.53605e-319 2.17805 -2.79368e-37
694 0 0 0 0 0 0 -3.28106e-22 2.17805 9.88131e-324 5.4866e-319 2.17805 -4.517e-20 0.421943 0 -0.137539 0.5005 0 0.122649 0.919252 0 -0.0796196 0.914151 0 -0.230583 0 0 0 0 0 0 0 0 0 0 0 0 0 2.17805 -1.26562e-27 5.53605e-319 2.17805 -2.79368e-37
695 0 0 0 0 0 0 -3.28106e-22 2.17805 9.88131e-324 5.4866e-319 2.17805 -4.517e-20 0.416847 0 -0.129778 0.504672 0 0.127429 0.918885 0 -0.0797442 0.911555 0 -0.230616 0 0 0 0 0 0 0 0 0 0 0 0 0 2.17805 -1.26562e-27 5.53605e-319 2.17805 -2.79368e-37
696 0 0 0 0 0 0 -3.28106e-22 2.17805 9.88131e-324 5.4866e-319 2.17805 -4.517e-20 0.411742 0 -0.121221 0.509366 0 0.132429 0.918798 0 -0.0796084 0.909874 0 -0.230394 0 0 0 0 0 0 0 0 0 0 0 0 0 2.17805 -1.26562e-27 5.53605e-319 2.17805 -2.79368e-37
697 0 0 0 0 0 0 -3.28106e-22 2.17805 9.88131e-324 5.4866e-319 2.17805 -4.517e-20 0.406712 0 -0.111866 0.514588 0 0.137596 0.918985 0 -0.0794722 0.909047 0 -0.230195 0 0 0 0 0 0 0 0 0 0 0 0 0 2.17805 -1.26562e-27 5.53605e-319 2.17805 -2.79368e-37
698 0 0 0 0 0 0 -3.28106e-22 2.17805 9.88131e-324 5.4866e-319 2.17805 -4.517e-20 0.401867 0 -0.101731 0.520332 0 0.142881 0.91933 0 -0.0795012 0.908834 0 -0.230186 0 0 0 0 0 0 0 0 0 0 0 0 0 2.17805 -1.26562e-27 5.53605e-319 2.17805 -2.79368e-37
699 0 0 0 0 0 0 -3.28106e-22 2.17805 9.88131e-324 5.4866e-319 2.17805 -4.517e-20 0.397352 0 -0.0908686 0.52658 0 0.148232 0.91971 0 -0.0797403 0.908983 0 -0.230409 0 0 0 0 0 0 0 0 0 0 0 0 0 2.17805 -1.26562e-27 5.53605e-319 2.17805 -2.79368e-37
700 0 0 0 0 0 0 -3.28106e-22 2.17805 9.88131e-324 5.4866e-319 2.17805 -4.517e-20 0.393356 0 -0.079394 0.533291 0 0.153602 0.920018 0 -0.0801311 0.909282 0 -0.230799 0 0 0 0 0 0 0 0 0 0 0 0 0 2.17805 -1.26562e-27 5.53605e-319 2.17805 -2.79368e-37
701 0 0 0 0 0 0 -3.28106e-22 2.17805 9.88131e-324 5.4866e-319 2.17805 -4.517e-20 0.390097 0 -0.0675 0.5404 0 0.158946 0.92021 0 -0.0805635 0.909608 0 -0.231241 0 0 0 0 0 0 0 0 0 0 0 0 0 2.17805 -1.26562e-27 5.53605e-319 2.17805 -2.79368e-37
702 0 0 0 0 0 0 -3.28106e-22 2.17805 9.88131e-324 5.4866e-319 2.17805 -4.517e-20 0.387809 0 -0.0554726 0.54781 0 0.164228 0.920241 0 -0.0809326 0.9098 0 -0.231621 0 0 0 0 0 0 0 0 0 0 0 0 0 2.17805 -1.26562e-27 5.53605e-319 2.17805 -2.79368e-37
703 0 0 0 0 0 0 -3.28106e-22 2.17805 9.88131e-324 5.4866e-319 2.17805 -4.517e-20 0.38672 0 -0.043704 0.555403 0 0.169404 0.920105 0 -0.0811742 0.909763 0 -0.23187 0 0 0 0 0 0 0 0 0 0 0 0 0 2.17805 -1.26562e-27 5.53605e-319 2.17805 -2.79368e-37
704 0 0 0 0 0 0 -3.28106e-22 2.17805 9.88131e-324 5.4866e-319 2.17805 -4.517e-20 0.387033 0 -0.0326809 0.563047 0 0.174414 0.91983 0 -0.0812727 0.909484 0 -0.231968 0 0 0 0 0 0 0 0 0 0 0 0 0 2.17805 -1.26562e-27 5.53605e-319 2.17805 -2.79368e-37
705 0 0 0 0 0 0 -3.28106e-22 2.17805 9.88131e-324 5.4866e-319 2.17805 -4.517e-20 0.388906 0 -0.0229295 0.570622 0 0.179179 0.919452 0 -0.0812525 0.909001 0 -0.23194 0 0 0 0 0 0 0 0 0 0 0 0 0 2.17805 -1.26562e-27 5.53605e-319 2.17805 -2.79368e-37
706 0 0 0 0 0 0 -3.28106e-22 2.17805 9.88131e-324 5.4866e-319 2.17805 -4.517e-20 0.392443 0 -0.0149427 0.578054 0 0.183596 0.919017 0 -0.0811581 0.908379 0 -0.231833 0 0 0 0 0 0 0 0 0 0 0 0 0 2.17805 -1.26562e-27 5.53605e-319 2.17805 -2.79368e-37
707 0 0 0 0 0 0 -3.28106e-22 2.17805 9.88131e-324 5.4866e-319 2.17805 -4.517e-20 0.397712 0 -0.00910873 0.585328 0 0.187536 0.918572 0 -0.0810319 0.907699 0 -0.23169 0 0 0 0 0 0 0 0 0 0 0 0 0 2.17805 -1.26562e-27 5.53605e-319 2.17805 -2.79368e-37
708 0 0 0 0 0 0 -3.28106e-22 2.17805 9.88131e-324 5.4866e-319 2.17805 -4.517e-20 0.404744 0 -0.00565032 0.592499 0 0.190862 0.918155 0 -0.0808943 0.907025 0 -0.231534 0 0 0 0 0 0 0 0 0 0 0 0 0 2.17805 -1.26562e-27 5.53605e-319 2.17805 -2.79368e-37
709 0 0 0 0 0 0 -3.28106e-22 2.17805 9.88131e-324 5.4866e-319 2.17805 -4.517e-20 0.41353 0 -0.00458046 0.599687 0 0.193446 0.917782 0 -0.0807375 0.906378 0 -0.231356 0 0 0 0 0 0 0 0 0 0 0 0 0 2.17805 -1.26562e-27 5.53605e-319 2.17805 -2.79368e-37
710 0 0 0 0 0 0 -3.28106e-22 2.17805 9.88131e-324 5.4866e-319 2.17805 -4.517e-20 0.424016 0 -0.00569635 0.607061 0 0.195209 0.917438 0 -0.080534 0.905721 0 -0.231129 0 0 0 0 0 0 0 0 0 0 0 0 0 2.17805 -1.26562e-27 5.53605e-319 2.17805 -2.79368e-37
711 0 0 0 0 0 0 -3.28106e-22 2.17805 9.88131e-324 5.4866e-319 2.17805 -4.517e-20 0.436093 0 -0.00862665 0.614816 0 0.196134 0.917096 0 -0.0802509 0.904993 0 -0.230815 0 0 0 0 0 0 0 0 0 0 0 0 0 2.17805 -1.26562e-27 5.53605e-319 2.17805 -2.79368e-37
712 0 0 0 0 0 0 -3.28106e-22 2.17805 9.88131e-324 5.4866e-319 2.17805 -4.517e-20 0.44961 0 -0.012914 0.623132 0 0.196272 0.91672 0 -0.0798619 0.904129 0 -0.230386 0 0 0 0 0 0 0 0 0 0 0 0 0 2.17805 -1.26562e-27 5.53605e-319 2.17805 -2.79368e-37
713 0 0 0 0 0 0 -3.28106e-22 2.17805 9.88131e-324 5.4866e-319 2.17805 -4.517e-20 0.464384 0 -0.0180892 0.632157 0 0.195736 0.916281 0 -0.0793559 0.903075 0 -0.229827 0 0 0 0 0 0 0 0 0 0 0 0 0 2.17805 -1.26562e-27 5.53605e-319 2.17805 -2.79368e-37
714 0 0 0 0 0 0 -3.28106e-22 2.17805 9.88131e-324 5.4866e-319 2.17805 -4.517e-20 0.480227 0 -0.0237294 0.641992 0 0.194676 0.915756 0 -0.078738 0.901795 0 -0.229141 0 0 0 0 0 0 0 0 0 0 0 0 0 2.17805 -1.26562e-27 5.53605e-319 2.17805 -2.79368e-37
715 0 0 0 0 0 0 -3.28106e-22 2.17805 9.88131e-324 5.4866e-319 2.17805 -4.517e-20 0.496967 0 -0.0295031 0.652682 0 0.193256 0.915139 0 -0.0780274 0.900286 0 -0.228345 0 0 0 0 0 0 0 0 0 0 0 0 0 2.17805 -1.26562e-27 5.53605e-319 2.17805 -2.79368e-37
716 0 0 0 0 0 0 -3.28106e-22 2.17805 9.88131e-324 5.4866e-319 2.17805 -4.517e-20 0.514476 0 -0.0351923 0.66422 0 0.191624 0.914447 0 -0.0772513 0.898583 0 -0.227466 0 0 0 0 0 0 0 0 0 0 0 0 0 2.17805 -1.26562e-27 5.53605e-319 2.17805 -2.79368e-37
717 0 0 0 0 0 0 -3.28106e-22 2.17805 9.88131e-324 5.4866e-319 2.17805 -4.517e-20 0.532677 0 -0.0406823 0.676556 0 0.189899 0.913714 0 -0.0764372 0.89675 0 -0.226532 0 0 0 0 0 0 0 0 0 0 0 0 0 2.17805 -1.26562e-27 5.53605e-319 2.17805 -2.79368e-37
718 0 0 0 0 0 0 -3.28106e-22 2.17805 9.88131e-324 5.4866e-319 2.17805 -4.517e-20 0.551527 0 -0.0459344 0.68961 0 0.188164 0.912985 0 -0.0756093 0.894873 0 -0.225569 0 0 0 0 0 0 0 0 0 0 0 0 0 2.17805 -1.26562e-27 5.53605e-319 2.17805 -2.79368e-37
719 0 0 0 0 0 0 -3.28106e-22 2.17805 9.88131e-324 5.4866e-319 2.17805 -4.517e-20 0.571016 0 -0.0509614 0.703286 0 0.186469 0.91232 0 -0.0747896 0.893065 0 -0.224607 0 0 0 0 0 0 0 0 0 0 0 0 0 2.17805 -1.26562e-27 5.53605e-319 2.17805 -2.79368e-37
720 0 0 0 0 0 0 -3.28106e-22 2.17805 9.88131e-324 5.4866e-319 2.17805 -4.517e-20 0.591151 0 -0.0558136 0.717484 0 0.184829 0.911783 0 -0.0739981 0.891454 0 -0.223674 0 0 0 0 0 0 0 0 0 0 0 0 0 2.17805 -1.26562e-27 5.53605e-319 2.17805 -2.79368e-37
721 0 0 0 0 0 0 -3.28106e-22 2.17805 9.88131e-324 5.4866e-319 2.17805 -4.517e-20 0.611952 0 -0.0605561 0.732114 0 0.183226 0.911425 0 -0.0732535 0.890147 0 -0.222797 0 0 0 0 0 0 0 0 0 0 0 0 0 2.17805 -1.26562e-27 5.53605e-319 2.17805 -2.79368e-37
722 0 0 0 0 0 0 -3.28106e-22 2.17805 9.88131e-324 5.4866e-319 2.17805 -4.517e-20 0.633439 0 -0.0652596 0.7471 0 0.181621 0.911271 0 -0.0725685 0.889209 0 -0.221999 0 0 0 0 0 0 0 0 0 0 0 0 0 2.17805 -1.26562e-27 5.53605e-319 2.17805 -2.79368e-37
723 0 0 0 0 0 0 -3.28106e-22 2.17805 9.88131e-324 5.4866e-319 2.17805 -4.517e-20 0.655638 0 -0.0699984 0.762386 0 0.179949 0.911317 0 -0.0719502 0.888645 0 -0.221289 0 0 0 0 0 0 0 0 0 0 0 0 0 2.17805 -1.26562e-27 5.53605e-319 2.17805 -2.79368e-37
724 0 0 0 0 0 0 -3.28106e-22 2.17805 9.88131e-324 5.4866e-319 2.17805 -4.517e-20 0.678589 0 -0.0748561 0.777926 0 0.178128 0.911513 0 -0.0714001 0.888378 0 -0.220668 0 0 0 0 0 0 0 0 0 0 0 0 0 2.17805 -1.26562e-27 5.53605e-319 2.17805 -2.79368e-37
725 0 0 0 0 0 0 -3.28106e-22 2.17805 9.88131e-324 5.4866e-319 2.17805 -4.517e-20 0.702336 0 -0.0799054 0.793708 0 0.176063 0.911771 0 -0.0709152 0.888249 0 -0.220122 0 0 0 0 0 0 0 0 0 0 0 0 0 2.17805 -1.26562e-27 5.53605e-319 2.17805 -2.79368e-37
726 0 0 0 0 0 0 -3.28106e-22 2.17805 9.88131e-324 5.4866e-319 2.17805 -4.517e-20 0.726926 0 -0.0851962 0.809741 0 0.173668 0.91198 0 -0.0704867 0.88805 0 -0.219629 0 0 0 0 0 0 0 0 0 0 0 0 0 2.17805 -1.26562e-27 5.53605e-319 2.17805 -2.79368e-37
727 0 0 0 0 0 0 -3.28106e-22 2.17805 9.88131e-324 5.4866e-319 2.17805 -4.517e-20 0.752403 0 -0.0907449 0.826062 0 0.170872 0.912044 0 -0.0701066 0.887599 0 -0.219165 0 0 0 0 0 0 0 0 0 0 0 0 0 2.17805 -1.26562e-27 5.53605e-319 2.17805 -2.79368e-37
728 0 0 0 0 0 0 -3.28106e-22 2.17805 9.88131e-324 5.4866e-319 2.17805 -4.517e-20 0.778792 0 -0.0965338 0.842712 0 0.167631 0.911908 0 -0.0697669 0.886787 0 -0.218713 0 0 0 0 0 0 0 0 0 0 0 0 0 2.17805 -1.26562e-27 5.53605e-319 2.17805 -2.79368e-37
729 0 0 0 0 0 0 -3.28106e-22 2.17805 9.88131e-324 5.4866e-319 2.17805 -4.517e-20 0.806084 0 -0.102499 0.859736 0 0.163941 0.911562 0 -0.0694634 0.885592 0 -0.218264 0 0 0 0 0 0 0 0 0 0 0 0 0 2.17805 -1.26562e-27 5.53605e-319 2.17805 -2.79368e-37
730 0 0 0 0 0 0 -3.28106e-22 2.17805 9.88131e-324 5.4866e-319 2.17805 -4.517e-20 0.834214 0 -0.108535 0.877161 0 0.159839 0.911045 0 -0.0691927 0.884086 0 -0.217817 0 0 0 0 0 0 0 0 0 0 0 0 0 2.17805 -1.26562e-27 5.53605e-319 2.17805 -2.79368e-37
731 0 0 0 0 0 0 -3.28106e-22 2.17805 9.88131e-324 5.4866e-319 2.17805 -4.517e-20 0.863063 0 -0.11451 0.89499 0 0.155397 0.910429 0 -0.0689504 0.882409 0 -0.217379 0 0 0 0 0 0 0 0 0 0 0 0 0 2.17805 -1.26562e-27 5.53605e-319 2.17805 -2.79368e-37
732 0 0 0 0 0 0 -3.28106e-22 2.17805 9.88131e-324 5.4866e-319 2.17805 -4.517e-20 0.892447 0 -0.120268 0.913173 0 0.150729 0.909798 0 -0.0687313 0.880723 0 -0.216957 0 0 0 0 0 0 0 0 0 0 0 0 0 2.17805 -1.26562e-27 5.53605e-319 2.17805 -2.79368e-37
733 0 0 0 0 0 0 -3.28106e-22 2.17805 9.88131e-324 5.4866e-319 2.17805 -4.517e-20 0.92213 0 -0.125656 0.931623 0 0.145967 0.909214 0 -0.0685285 0.879147 0 -0.216556 0 0 0 0 0 0 0 0 0 0 0 0 0 2.17805 -1.26562e-27 5.53605e-319 2.17805 -2.79368e-37
734 0 0 0 0 0 0 -3.28106e-22 2.17805 9.88131e-324 5.4866e-319 2.17805 -4.517e-20 0.951828 0 -0.130526 0.950226 0 0.141257 0.908693 0 -0.0683309 0.877718 0 -0.216171 0 0 0 0 0 0 0 0 0 0 0 0 0 2.17805 -1.26562e-27 5.53605e-319 2.17805 -2.79368e-37
735 0 0 0 0 0 0 -3.28106e-22 2.17805 9.88131e-324 5.4866e-319 2.17805 -4.517e-20 0.981228 0 -0.13476 0.968848 0 0.136746 0.908225 0 -0.0681237 0.876412 0 -0.215785 0 0 0 0 0 0 0 0 0 0 0 0 0 2.17805 -1.26562e-27 5.53605e-319 2.17805 -2.79368e-37
736 0 0 0 0 0 0 -3.28106e-22 2.17805 9.88131e-324 5.4866e-319 2.17805 -4.517e-20 1.00999 0 -0.138271 0.987346 0 0.132572 0.907784 0 -0.0678894 0.875169 0 -0.215376 0 0 0 0 0 0 0 0 0 0 0 0 0 2.17805 -1.26562e-27 5.53605e-319 2.17805 -2.79368e-37
737 0 0 0 0 0 0 -3.28106e-22 2.17805 9.88131e-324 5.4866e-319 2.17805 -4.517e-20 1.03779 0 -0.141021 1.00557 0 0.128851 0.907336 0 -0.0676103 0.873917 0 -0.214917 0 0 0 0 0 0 0 0 0 0 0 0 0 2.17805 -1.26562e-27 5.53605e-319 2.17805 -2.79368e-37
738 0 0 0 0 0 0 -3.28106e-22 2.17805 9.88131e-324 5.4866e-319 2.17805 -4.517e-20 1.06432 0 -0.143025 1.02338 0 0.125662 0.906857 0 -0.0672704 0.872592 0 -0.214383 0 0 0 0 0 0 0 0 0 0 0 0 0 2.17805 -1.26562e-27 5.53605e-319 2.17805 -2.79368e-37
739 0 0 0 0 0 0 -3.28106e-22 2.17805 9.88131e-324 5.4866e-319 2.17805 -4.517e-20 1.08934 0 -0.144358 1.04064 0 0.123033 0.906332 0 -0.0668563 0.871156 0 -0.213753 0 0 0 0 0 0 0 0 0 0 0 0 0 2.17805 -1.26562e-27 5.53605e-319 2.17805 -2.79368e-37
740 0 0 0 0 0 0 -3.28106e-22 2.17805 9.88131e-324 5.4866e-319 2.17805 -4.517e-20 1.11264 0 -0.145137 1.05725 0 0.120948 0.905761 0 -0.0663571 0.869599 0 -0.213015 0 0 0 0 0 0 0 0 0 0 0 0 0 2.17805 -1.26562e-27 5.53605e-319 2.17805 -2.79368e-37
741 0 0 0 0 0 0 -3.28106e-22 2.17805 9.88131e-324 5.4866e-319 2.17805 -4.517e-20 1.13411 0 -0.145516 1.07311 0 0.119338 0.905148 0 -0.0657649 0.867918 0 -0.212155 0 0 0 0 0 0 0 0 0 0 0 0 0 2.17805 -1.26562e-27 5.53605e-319 2.17805 -2.79368e-37
742 0 0 0 0 0 0 -3.28106e-22 2.17805 9.88131e-324 5.4866e-319 2.17805 -4.517e-20 1.15373 0 -0.145676 1.08817 0 0.118088 0.904489 0 -0.0650727 0.866103 0 -0.211164 0 0 0 0 0 0 0 0 0 0 0 0 0 2.17805 -1.26562e-27 5.53605e-319 2.17805 -2.79368e-37
743 0 0 0 0 0 0 -3.28106e-22 2.17805 9.88131e-324 5.4866e-319 2.17805 -4.517e-20 1.17153 0 -0.145817 1.10242 0 0.117039 0.903781 0 -0.064274 0.864142 0 -0.21003 0 0 0 0 0 0 0 0 0 0 0 0 0 2.17805 -1.26562e-27 5.53605e-319 2.17805 -2.79368e-37
744 0 0 0 0 0 0 -3.28106e-22 2.17805 9.88131e-324 5.4866e-319 2.17805 -4.517e-20 1.18762 0 -0.146143 1.11587 0 0.116005 0.903019 0 -0.0633611 0.86202 0 -0.208741 0 0 0 0 0 0 0 0 0 0 0 0 0 2.17805 -1.26562e-27 5.53605e-319 2.17805 -2.79368e-37
745 0 0 0 0 0 0 -3.28106e-22 2.17805 9.88131e-324 5.4866e-319 2.17805 -4.517e-20 1.20217 0 -0.146853 1.12858 0 0.114781 0.902193 0 -0.062323 0.859717 0 -0.207278 0 0 0 0 0 0 0 0 0 0 0 0 0 2.17805 -1.26562e-27 5.53605e-319 2.17805 -2.79368e-37
746 0 0 0 0 0 0 -3.28106e-22 2.17805 9.88131e-324 5.4866e-319 2.17805 -4.517e-20 1.21538 0 -0.148128 1.14058 0 0.113165 0.901294 0 -0.0611422 0.857202 0 -0.205614 0 0 0 0 0 0 0 0 0 0 0 0 0 2.17805 -1.26562e-27 5.53605e-319 2.17805 -2.79368e-37
747 0 0 0 0 0 0 -3.28106e-22 2.17805 9.88131e-324 5.4866e-319 2.17805 -4.517e-20 1.22742 0 -0.150129 1.15193 0 0.110964 0.900306 0 -0.0597966 0.854439 0 -0.203714 0 0 0 0 0 0 0 0 0 0 0 0 0 2.17805 -1.26562e-27 5.53605e-319 2.17805 -2.79368e-37
748 0 0 0 0 0 0 -3.28106e-22 2.17805 9.88131e-324 5.4866e-319 2.17805 -4.517e-20 1.23846 0 -0.152985 1.16265 0 0.108015 0.899211 0 -0.0582622 0.851388 0 -0.201542 0 0 0 0 0 0 0 0 0 0 0 0 0 2.17805 -1.26562e-27 5.53605e-319 2.17805 -2.79368e-37
749 0 0 0 0 0 0 -3.28106e-22 2.17805 9.88131e-324 5.4866e-319 2.17805 -4.517e-20 1.24858 0 -0.15678 1.17272 0 0.104207 0.89799 0 -0.0565169 0.848013 0 -0.19906 0 0 0 0 0 0 0 0 0 0 0 0 0 2.17805 -1.26562e-27 5.53605e-319 2.17805 -2.79368e-37
750 0 0 0 0 0 0 -3.28106e-22 2.17805 9.88131e-324 5.4866e-319 2.17805 -4.517e-20 1.25767 0 -0.161538 1.18208 0 0.0995273 0.896634 0 -0.0545437 0.844291 0 -0.196235 0 0 0 0 0 0 0 0 0 0 0 0 0 2.17805 -1.26562e-27 5.53605e-319 2.17805 -2.79368e-37
751 0 0 0 0 0 0 -3.28106e-22 2.17805 9.88131e-324 5.4866e-319 2.17805 -4.517e-20 1.26548 0 -0.167185 1.19061 0 0.0940851 0.89514 0 -0.0523325 0.840221 0 -0.193045 0 0 0 0 0 0 0 0 0 0 0 0 0 2.17805 -1.26562e-27 5.53605e-319 2.17805 -2.79368e-37
752 0 0 0 0 0 0 -3.28106e-22 2.17805 9.88131e-324 5.4866e-319 2.17805 -4.517e-20 1.27169 0 -0.173491 1.19814 0 0.0881557 0.893526 0 -0.049882 0.835825 0 -0.189477 0 0 0 0 0 0 0 0 0 0 0 0 0 2.17805 -1.26562e-27 5.53605e-319 2.17805 -2.79368e-37
753 0 0 0 0 0 0 -3.28106e-22 2.17805 9.88131e-324 5.4866e-319 2.17805 -4.517e-20 1.27605 0 -0.18008 1.20458 0 0.0821425 0.891826 0 -0.0471943 0.831152 0 -0.185523 0 0 0 0 0 0 0 0 0 0 0 0 0 2.17805 -1.26562e-27 5.53605e-319 2.17805 -2.79368e-37
754 0 0 0 0 0 0 -3.28106e-22 2.17805 9.88131e-324 5.4866e-319 2.17805 -4.517e-20 1.27842 0 -0.186465 1.20987 0 0.0765367 0.890082 0 -0.0442654 0.826254 0 -0.181167 0 0 0 0 0 0 0 0 0 0 0 0 0 2.17805 -1.26562e-27 5.53605e-319 2.17805 -2.79368e-37
755 0 0 0 0 0 0 -3.28106e-22 2.17805 9.88131e-324 5.4866e-319 2.17805 -4.517e-20 1.27896 0 -0.192134 1.21409 0 0.071798 0.888344 0 -0.0410798 0.82118 0 -0.176376 0 0 0 0 0 0 0 0 0 0 0 0 0 2.17805 -1.26562e-27 5.53605e-319 2.17805 -2.79368e-37
756 0 0 0 0 0 0 -3.28106e-22 2.17805 9.88131e-324 5.4866e-319 2.17805 -4.517e-20 1.2781 0 -0.196654 1.21741 0 0.0682733 0.886655 0 -0.0376118 0.815963 0 -0.171099 0 0 0 0 0 0 0 0 0 0 0 0 0 2.17805 -1.26562e-27 5.53605e-319 2.17805 -2.79368e-37
757 0 0 0 0 0 0 -3.28106e-22 2.17805 9.88131e-324 5.4866e-319 2.17805 -4.517e-20 1.27649 0 -0.199777 1.22011 0 0.0660987 0.885051 0 -0.033831 0.810628 0 -0.165274 0 0 0 0 0 0 0 0 0 0 0 0 0 2.17805 -1.26562e-27 5.53605e-319 2.17805 -2.79368e-37
758 0 0 0 0 0 0 -3.28106e-22 2.17805 9.88131e-324 5.4866e-319 2.17805 -4.517e-20 1.27476 0 -0.201515 1.22243 0 0.0651887 0.883559 0 -0.029709 0.805194 0 -0.158841 0 0 0 0 0 0 0 0 0 0 0 0 0 2.17805 -1.26562e-27 5.53605e-319 2.17805 -2.79368e-37
759 0 0 0 0 0 0 -3.28106e-22 2.17805 9.88131e-324 5.4866e-319 2.17805 -4.517e-20 1.2734 0 -0.202146 1.22458 0 0.0652231 0.882192 0 -0.0252201 0.799677 0 -0.15174 0 0 0 0 0 0 0 0 0 0 0 0 0 2.17805 -1.26562e-27 5.53605e-319 2.17805 -2.79368e-37
760 0 0 0 0 0 0 -3.28106e-22 2.17805 9.88131e-324 5.4866e-319 2.17805 -4.517e-20 1.27268 0 -0.202089 1.22665 0 0.0657728 0.880956 0 -0.0203428 0.794097 0 -0.143921 0 0 0 0 0 0 0 0 0 0 0 0 0 2.17805 -1.26562e-27 5.53605e-319 2.17805 -2.79368e-37
761 0 0 0 0 0 0 -3.28106e-22 2.17805 9.88131e-324 5.4866e-319 2.17805 -4.517e-20 1.27268 0 -0.201778 1.22859 0 0.0664108 0.879868 0 -0.0150653 0.788508 0 -0.135355 0 0 0 0 0 0 0 0 0 0 0 0 0 2.17805 -1.26562e-27 5.53605e-319 2.17805 -2.79368e-37
762 0 0 0 0 0 0 -3.28106e-22 2.17805 9.88131e-324 5.4866e-319 2.17805 -4.517e-20 1.27323 0 -0.201545 1.2303 0 0.0668315 0.878961 0 -0.00938887 0.783005 0 -0.126044 0 0 0 0 0 0 0 0 0 0 0 0 0 2.17805 -1.26562e-27 5.53605e-319 2.17805 -2.79368e-37
763 0 0 0 0 0 0 -3.28106e-22 2.17805 9.88131e-324 5.4866e-319 2.17805 -4.517e-20 1.2741 0 -0.201561 1.23168 0 0.0668961 0.878281 0 -0.00332588 0.777707 0 -0.116025 0 0 0 0 0 0 0 0 0 0 0 0 0 2.17805 -1.26562e-27 5.53605e-319 2.17805 -2.79368e-37
764 0 0 0 0 0 0 -3.28106e-22 2.17805 9.88131e-324 5.4866e-319 2.17805 -4.517e-20 1.27504 0 -0.201826 1.2327 0 0.0666453 0.877882 0 0.00309384 0.772764 0 -0.105378 0 0 0 0 0 0 0 0 0 0 0 0 0 2.17805 -1.26562e-27 5.53605e-319 2.17805 -2.79368e-37
765 0 0 0 0 0 0 -3.28106e-22 2.17805 9.88131e-324 5.4866e-319 2.17805 -4.517e-20 1.27584 0 -0.202219 1.23337 0 0.0662312 0.877845 0 0.00980594 0.768368 0 -0.0942652 0 0 0 0 0 0 0 0 0 0 0 0 0 2.17805 -1.26562e-27 5.53605e-319 2.17805 -2.79368e-37
766 0 0 0 0 0 0 -3.28106e-22 2.17805 9.88131e-324 5.4866e-319 2.17805 -4.517e-20 1.2764 0 -0.202585 1.23378 0 0.0658403 0.878274 0 0.0166906 0.764758 0 -0.0829601 0 0 0 0 0 0 0 0 0 0 0 0 0 2.17805 -1.26562e-27 5.53605e-319 2.17805 -2.79368e-37
767 0 0 0 0 0 0 -3.28106e-22 2.17805 9.88131e-324 5.4866e-319 2.17805 -4.517e-20 1.27666 0 -0.202811 1.23402 0 0.0656112 0.879292 0 0.0235653 0.762196 0 -0.0718528 0 0 0 0 0 0 0 0 0 0 0 0 0 2.17805 -1.26562e-27 5.53605e-319 2.17805 -2.79368e-37
768 0 0 0 0 0 0 -3.28106e-22 2.17805 9.88131e-324 5.4866e-319 2.17805 -4.517e-20 1.2766 0 -0.202852 1.23416 0 0.0656018 0.881033 0 0.030185 0.760941 0 -0.0614344 0 0 0 0 0 0 0 0 0 0 0 0 0 2.17805 -1.26562e-27 5.53605e-319 2.17805 -2.79368e-37
769 0 0 0 0 0 0 -3.28106e-22 2.17805 9.88131e-324 5.4866e-319 2.17805 -4.517e-20 1.27624 0 -0.202707 1.23423 0 0.0658146 0.88365 0 0.0362456 0.761257 0 -0.0522761 0 0 0 0 0 0 0 0 0 0 0 0 0 2.17805 -1.26562e-27 5.53605e-319 2.17805 -2.79368e-37
770 0 0 0 0 0 0 -3.28106e-22 2.17805 9.88131e-324 5.4866e-319 2.17805 -4.517e-20 1.27566 0 -0.202422 1.23424 0 0.066191 0.887311 0 0.0414059 0.763397 0 -0.0449735 0 0 0 0 0 0 0 0 0 0 0 0 0 2.17805 -1.26562e-27 5.53605e-319 2.17805 -2.79368e-37
771 0 0 0 0 0 0 -3.28106e-22 2.17805 9.88131e-324 5.4866e-319 2.17805 -4.517e-20 1.27494 0 -0.202047 1.2342 0 0.0666704 0.892184 0 0.0453429 0.767578 0 -0.0400353 0 0 0 0 0 0 0 0 0 0 0 0 0 2.17805 -1.26562e-27 5.53605e-319 2.17805 -2.79368e-37
772 0 0 0 0 0 0 -3.28106e-22 2.17805 9.88131e-324 5.4866e-319 2.17805 -4.517e-20 1.2742 0 -0.201636 1.23415 0 0.067184 0.898421 0 0.0478107 0.773961 0 -0.0377801 0 0 0 0 0 0 0 0 0 0 0 0 0 2.17805 -1.26562e-27 5.53605e-319 2.17805 -2.79368e-37
773 0 0 0 0 0 0 -3.28106e-22 2.17805 9.88131e-324 5.4866e-319 2.17805 -4.517e-20 1.27354 0 -0.201204 1.23412 0 0.0677093 0.906149 0 0.0486712 0.782652 0 -0.0383035 0 0 0 0 0 0 0 0 0 0 0 0 0 2.17805 -1.26562e-27 5.53605e-319 2.17805 -2.79368e-37
774 0 0 0 0 0 0 -3.28106e-22 2.17805 9.88131e-324 5.4866e-319 2.17805 -4.517e-20 1.27305 0 -0.200765 1.2342 0 0.0682325 0.915462 0 0.0479026 0.793707 0 -0.0414949 0 0 0 0 0 0 0 0 0 0 0 0 0 2.17805 -1.26562e-27 5.53605e-319 2.17805 -2.79368e-37
775 0 0 0 0 0 0 -3.28106e-22 2.17805 9.88131e-324 5.4866e-319 2.17805 -4.517e-20 1.27267 0 -0.20028 1.23441 0 0.0688023 0.926407 0 0.045601 0.807121 0 -0.0470642 0 0 0 0 0 0 0 0 0 0 0 0 0 2.17805 -1.26562e-27 5.53605e-319 2.17805 -2.79368e-37
776 0 0 0 0 0 0 -3.28106e-22 2.17805 9.88131e-324 5.4866e-319 2.17805 -4.517e-20 1.27234 0 -0.199723 1.23477 0 0.0694555 0.938986 0 0.0419632 0.822828 0 -0.054595 0 0 0 0 0 0 0 0 0 0 0 0 0 2.17805 -1.26562e-27 5.53605e-319 2.17805 -2.79368e-37
777 0 0 0 0 0 0 -3.28106e-22 2.17805 9.88131e-324 5.4866e-319 2.17805 -4.517e-20 1.27189 0 -0.19904 1.23521 0 0.0702615 0.953166 0 0.0372462 0.840739 0 -0.0636313 0 0 0 0 0 0 0 0 0 0 0 0 0 2.17805 -1.26562e-27 5.53605e-319 2.17805 -2.79368e-37
778 0 0 0 0 0 0 -3.28106e-22 2.17805 9.88131e-324 5.4866e-319 2.17805 -4.517e-20 1.27125 0 -0.198222 1.23572 0 0.0712339 0.968891 0 0.0317375 0.860752 0 -0.0737243 0 0 0 0 0 0 0 0 0 0 0 0 0 2.17805 -1.26562e-27 5.53605e-319 2.17805 -2.79368e-37
779 0 0 0 0 0 0 -3.28106e-22 2.17805 9.88131e-324 5.4866e-319 2.17805 -4.517e-20 1.27031 0 -0.197252 1.23622 0 0.0723898 0.986067 0 0.0257528 0.882723 0 -0.0844113 0 0 0 0 0 0 0 0 0 0 0 0 0 2.17805 -1.26562e-27 5.53605e-319 2.17805 -2.79368e-37
780 0 0 0 0 0 0 -3.28106e-22 2.17805 9.88131e-324 5.4866e-319 2.17805 -4.517e-20 1.26905 0 -0.19616 1.23667 0 0.073693 1.00455 0 0.0196291 0.906401 0 -0.095191 0 0 0 0 0 0 0 0 0 0 0 0 0 2.17805 -1.26562e-27 5.53605e-319 2.17805 -2.79368e-37
781 0 0 0 0 0 0 -3.28106e-22 2.17805 9.88131e-324 5.4866e-319 2.17805 -4.517e-20 1.26752 0 -0.194973 1.23707 0 0.0751046 1.02414 0 0.0136784 0.931433 0 -0.105576 0 0 0 0 0 0 0 0 0 0 0 0 0 2.17805 -1.26562e-27 5.53605e-319 2.17805 -2.79368e-37
782 0 0 0 0 0 0 -3.28106e-22 2.17805 9.88131e-324 5.4866e-319 2.17805 -4.517e-20 1.26584 0 -0.193756 1.23745 0 0.0765457 1.04458 0 0.00818466 0.957364 0 -0.115143 0 0 0 0 0 0 0 0 0 0 0 0 0 2.17805 -1.26562e-27 5.53605e-319 2.17805 -2.79368e-37
783 0 0 0 0 0 0 -3.28106e-22 2.17805 9.88131e-324 5.4866e-319 2.17805 -4.517e-20 1.2641 0 -0.192559 1.23784 0 0.0779579 1.06558 0 0.00335552 0.983695 0 -0.123577 0 0 0 0 0 0 0 0 0 0 0 0 0 2.17805 -1.26562e-27 5.53605e-319 2.17805 -2.79368e-37
784 0 0 0 0 0 0 -3.28106e-22 2.17805 9.88131e-324 5.4866e-319 2.17805 -4.517e-20 1.26243 0 -0.191436 1.23829 0 0.0792777 1.08678 0 -0.000643056 1.00986 0 -0.13064 0 0 0 0 0 0 0 0 0 0 0 0 0 2.17805 -1.26562e-27 5.53605e-319 2.17805 -2.79368e-37
785 0 0 0 0 0 0 -3.28106e-22 2.17805 9.88131e-324 5.4866e-319 2.17805 -4.517e-20 1.26087 0 -0.190421 1.2388 0 0.0804693 1.10792 0 -0.00376521 1.03543 0 -0.136281 0 0 0 0 0 0 0 0 0 0 0 0 0 2.17805 -1.26562e-27 5.53605e-319 2.17805 -2.79368e-37
786 0 0 0 0 0 0 -3.28106e-22 2.17805 9.88131e-324 5.4866e-319 2.17805 -4.517e-20 1.2595 0 -0.18954 1.23939 0 0.0815032 1.12893 0 -0.00609866 1.06041 0 -0.140713 0 0 0 0 0 0 0 0 0 0 0 0 0 2.17805 -1.26562e-27 5.53605e-319 2.17805 -2.79368e-37
787 0 0 0 0 0 0 -3.28106e-22 2.17805 9.88131e-324 5.4866e-319 2.17805 -4.517e-20 1.25832 0 -0.188796 1.24003 0 0.0823758 1.14987 0 -0.00781239 1.08507 0 -0.144256 0 0 0 0 0 0 0 0 0 0 0 0 0 2.17805 -1.26562e-27 5.53605e-319 2.17805 -2.79368e-37
788 0 0 0 0 0 0 -3.28106e-22 2.17805 9.88131e-324 5.4866e-319 2.17805 -4.517e-20 1.25731 0 -0.188175 1.24068 0 0.0831041 1.17093 0 -0.0090929 1.10988 0 -0.147258 0 0 0 0 0 0 0 0 0 0 0 0 0 2.17805 -1.26562e-27 5.53605e-319 2.17805 -2.79368e-37
789 0 0 0 0 0 0 -3.28106e-22 2.17805 9.88131e-324 5.4866e-319 2.17805 -4.517e-20 1.25643 0 -0.187645 1.24133 0 0.0837231 1.1924 0 -0.0101888 1.13542 0 -0.15008 0 0 0 0 0 0 0 0 0 0 0 0 0 2.17805 -1.26562e-27 5.53605e-319 2.17805 -2.79368e-37
790 0 0 0 0 0 0 -3.28106e-22 2.17805 9.88131e-324 5.4866e-319 2.17805 -4.517e-20 1.25562 0 -0.187172 1.24192 0 0.0842709 1.21456 0 -0.0112826 1.16225 0 -0.152988 0 0 0 0 0 0 0 0 0 0 0 0 0 2.17805 -1.26562e-27 5.53605e-319 2.17805 -2.79368e-37
791 0 0 0 0 0 0 -3.28106e-22 2.17805 9.88131e-324 5.4866e-319 2.17805 -4.517e-20 1.25484 0 -0.186726 1.24243 0 0.0847786 1.23759 0 -0.0124944 1.19072 0 -0.156088 0 0 0 0 0 0 0 0 0 0 0 0 0 2.17805 -1.26562e-27 5.53605e-319 2.17805 -2.79368e-37
792 0 0 0 0 0 0 -3.28106e-22 2.17805 9.88131e-324 5.4866e-319 2.17805 -4.517e-20 1.25404 0 -0.186288 1.24287 0 0.0852702 1.26145 0 -0.0138071 1.22074 0 -0.159268 0 0 0 0 0 0 0 0 0 0 0 0 0 2.17805 -1.26562e-27 5.53605e-319 2.17805 -2.79368e-37
