# Supplementary material for: Optimal Control Based Stiffness Identification of an Ankle-Foot Orthosis Using a Predictive Walking Model
Source: Front Comput Neurosci. 2017 Apr 13;11:23. doi: 10.3389/fncom.2017.00023 (PMC5390028; doi:10.3389/fncom.2017.00023)
Supplement: Supplementary file 1 [file DataSheet1.ZIP › PathWalker/InvKinDyn/results/barefeet_3053177.q]

0	-1.15001	0.607888	-0.000308597	-0.0523446	0.966583	-0.168666	-0.497519	0.769489	-0.229934	0.0947877
1	-1.14594	0.610028	0.0099654	-0.0649875	0.96866	-0.160291	-0.491497	0.752692	-0.228955	0.0873557
2	-1.14185	0.612074	0.0196656	-0.0776983	0.970636	-0.154685	-0.485503	0.736893	-0.227739	0.0804467
3	-1.13773	0.614015	0.0289231	-0.0907757	0.972486	-0.151511	-0.479715	0.722213	-0.226435	0.0738357
4	-1.13358	0.615831	0.0379008	-0.104604	0.974257	-0.150455	-0.47433	0.708714	-0.225203	0.067285
5	-1.12941	0.617502	0.0467386	-0.119569	0.976106	-0.151239	-0.469517	0.696418	-0.224237	0.0606047
6	-1.12522	0.619006	0.0555156	-0.135982	0.978257	-0.153602	-0.465399	0.685354	-0.223682	0.0537047
7	-1.12104	0.620327	0.0642291	-0.154026	0.981032	-0.15742	-0.46205	0.675626	-0.223637	0.0466041
8	-1.11688	0.621456	0.0727904	-0.173727	0.984764	-0.162702	-0.459455	0.667365	-0.224167	0.0394208
9	-1.11275	0.622393	0.0810365	-0.194953	0.989784	-0.169603	-0.457486	0.660666	-0.225305	0.0323487
10	-1.10865	0.623151	0.0887625	-0.217445	0.996313	-0.178272	-0.455904	0.655539	-0.22705	0.0256174
11	-1.10458	0.62375	0.0957626	-0.240866	1.00447	-0.188815	-0.454419	0.651911	-0.22936	0.0194431
12	-1.10053	0.624213	0.101862	-0.264874	1.01423	-0.201201	-0.452718	0.649624	-0.232154	0.0139819
13	-1.09648	0.624568	0.106983	-0.289198	1.02546	-0.215263	-0.450559	0.648443	-0.23533	0.00927337
14	-1.09243	0.624837	0.111163	-0.313693	1.03792	-0.230683	-0.447834	0.648124	-0.238791	0.00523684
15	-1.08837	0.62504	0.114542	-0.338347	1.05135	-0.247029	-0.444594	0.648488	-0.242455	0.00168855
16	-1.08428	0.625184	0.117339	-0.363268	1.06541	-0.26379	-0.441032	0.649444	-0.246269	-0.00160692
17	-1.08019	0.625273	0.11979	-0.388633	1.07981	-0.280435	-0.437412	0.650977	-0.25022	-0.00487583
18	-1.0761	0.625302	0.122102	-0.414608	1.0942	-0.296449	-0.433982	0.653109	-0.254328	-0.00828603
19	-1.07201	0.625264	0.124368	-0.441246	1.10823	-0.311399	-0.430872	0.655872	-0.258625	-0.01186
20	-1.06795	0.625152	0.126515	-0.468378	1.12145	-0.324965	-0.427987	0.659248	-0.263122	-0.0154272
21	-1.06391	0.624964	0.128355	-0.495669	1.13333	-0.336995	-0.425062	0.66315	-0.2678	-0.0186971
22	-1.05988	0.624701	0.129679	-0.522705	1.14339	-0.34754	-0.421773	0.667438	-0.27262	-0.0213696
23	-1.05587	0.624368	0.130308	-0.549065	1.15118	-0.356813	-0.417814	0.671968	-0.277539	-0.0231985
24	-1.05186	0.623971	0.130153	-0.574428	1.15638	-0.365093	-0.413003	0.676621	-0.282522	-0.0240518
25	-1.04785	0.623512	0.129248	-0.598631	1.15883	-0.372578	-0.407332	0.681335	-0.287555	-0.0239313
26	-1.04385	0.622996	0.127707	-0.621652	1.15853	-0.379292	-0.400933	0.686112	-0.292668	-0.0229344
27	-1.03985	0.62242	0.125684	-0.643557	1.15563	-0.385089	-0.394033	0.691027	-0.297923	-0.0212088
28	-1.03588	0.621783	0.123296	-0.664387	1.15032	-0.389692	-0.386841	0.696186	-0.303386	-0.0188567
29	-1.03192	0.621081	0.12057	-0.684084	1.14276	-0.392757	-0.379457	0.701686	-0.309133	-0.0158986
30	-1.02799	0.620314	0.117465	-0.702482	1.13307	-0.393978	-0.371866	0.707579	-0.315248	-0.0122976
31	-1.02406	0.619478	0.113851	-0.719297	1.12135	-0.393128	-0.363911	0.713881	-0.321803	-0.00793991
32	-1.02011	0.618569	0.109548	-0.734168	1.10766	-0.390096	-0.355337	0.720573	-0.328828	-0.00266263
33	-1.01611	0.61758	0.104352	-0.746716	1.09208	-0.384845	-0.345836	0.727618	-0.33633	0.00371843
34	-1.01204	0.616499	0.0980405	-0.756557	1.07475	-0.377377	-0.335068	0.734965	-0.34431	0.0114018
35	-1.00786	0.615318	0.0904116	-0.76334	1.05582	-0.367764	-0.322717	0.742558	-0.352762	0.0205562
36	-1.00357	0.614028	0.08133	-0.766777	1.03547	-0.356174	-0.308549	0.750339	-0.361647	0.0312813
37	-0.999136	0.612622	0.070729	-0.766629	1.01384	-0.342864	-0.292417	0.758251	-0.370927	0.0435959
38	-0.994553	0.6111	0.0586299	-0.762711	0.991052	-0.328113	-0.27428	0.766226	-0.38058	0.0574108
39	-0.989809	0.609465	0.0451574	-0.754922	0.967134	-0.312062	-0.254213	0.774173	-0.390604	0.0725285
40	-0.984898	0.60772	0.0305388	-0.743297	0.942168	-0.294444	-0.232398	0.78199	-0.400982	0.0886471
41	-0.979815	0.605873	0.0150918	-0.72806	0.916397	-0.274395	-0.209128	0.789584	-0.411659	0.105374
42	-0.974563	0.603926	-0.000837798	-0.709762	0.890694	-0.251495	-0.184756	0.796903	-0.422552	0.122306
43	-0.969152	0.601886	-0.0168837	-0.689355	0.866647	-0.226038	-0.15971	0.803948	-0.433528	0.139048
44	-0.963603	0.599765	-0.0326655	-0.668226	0.846532	-0.199432	-0.134486	0.810777	-0.444367	0.15524
45	-0.957948	0.597587	-0.0478309	-0.647979	0.832796	-0.173783	-0.109612	0.817497	-0.454747	0.170601
46	-0.952228	0.595384	-0.0621157	-0.630136	0.827559	-0.151938	-0.0855929	0.824278	-0.464261	0.184974
47	-0.946487	0.593199	-0.0753845	-0.615702	0.83183	-0.136543	-0.0628263	0.831317	-0.472459	0.198346
48	-0.940758	0.591082	-0.0876394	-0.604934	0.845135	-0.129428	-0.041549	0.838798	-0.478878	0.210814
49	-0.93507	0.589081	-0.0989097	-0.597277	0.86524	-0.129976	-0.021934	0.846873	-0.483053	0.222447
50	-0.929444	0.587238	-0.109113	-0.591816	0.889068	-0.136544	-0.00424554	0.855673	-0.484591	0.233134
51	-0.923896	0.585592	-0.118002	-0.587622	0.913514	-0.14704	0.011112	0.865296	-0.483218	0.24253
52	-0.918435	0.584174	-0.125219	-0.58399	0.936146	-0.159698	0.0236953	0.875751	-0.478796	0.250145
53	-0.913062	0.583014	-0.130383	-0.580511	0.955366	-0.172945	0.0331251	0.886918	-0.471319	0.255478
54	-0.907783	0.582141	-0.133179	-0.577095	0.970486	-0.185832	0.0391583	0.898573	-0.460898	0.258171
55	-0.902611	0.581584	-0.133415	-0.573889	0.981488	-0.197859	0.0416992	0.910428	-0.447703	0.258076
56	-0.897567	0.581365	-0.131063	-0.571164	0.988804	-0.209067	0.0408232	0.922194	-0.4319	0.255295
57	-0.892678	0.581501	-0.126258	-0.56916	0.992899	-0.219201	0.0367249	0.93365	-0.413581	0.250149
58	-0.887978	0.581989	-0.119265	-0.568008	0.994148	-0.227873	0.0296791	0.944679	-0.392863	0.243119
59	-0.883497	0.582811	-0.110432	-0.567701	0.992861	-0.234853	0.020009	0.955264	-0.369973	0.234755
60	-0.879257	0.58393	-0.100173	-0.56807	0.989304	-0.240151	0.00809285	0.965456	-0.345297	0.225626
61	-0.87526	0.585297	-0.0889077	-0.568853	0.983739	-0.243974	-0.00565878	0.975347	-0.319424	0.216254
62	-0.871494	0.586855	-0.0770322	-0.569763	0.976438	-0.246606	-0.0208118	0.985035	-0.293151	0.20709
63	-0.867934	0.588545	-0.0649028	-0.570546	0.967714	-0.248311	-0.0369077	0.994584	-0.267442	0.198498
64	-0.864541	0.590314	-0.0528364	-0.570976	0.957896	-0.249331	-0.0534474	1.00397	-0.243349	0.190757
65	-0.861273	0.592116	-0.0411126	-0.570895	0.947347	-0.249875	-0.0699283	1.01307	-0.221865	0.184075
66	-0.858092	0.593915	-0.029977	-0.570195	0.936421	-0.250116	-0.0858789	1.02168	-0.203837	0.178601
67	-0.854967	0.595687	-0.0196187	-0.568816	0.92543	-0.250164	-0.100904	1.02947	-0.18995	0.17441
68	-0.851879	0.597417	-0.0101789	-0.566715	0.9146	-0.250102	-0.114694	1.03599	-0.180705	0.171513
69	-0.848817	0.599102	-0.00174199	-0.563868	0.904074	-0.250027	-0.127063	1.04074	-0.176343	0.169868
70	-0.845775	0.600744	0.00566537	-0.560262	0.893902	-0.250038	-0.137957	1.04323	-0.176763	0.16938
71	-0.842752	0.602344	0.0120928	-0.555946	0.884086	-0.250168	-0.147488	1.0431	-0.1815	0.169877
72	-0.839748	0.603901	0.0176446	-0.551009	0.874608	-0.250406	-0.155885	1.04015	-0.189826	0.171127
73	-0.83676	0.605408	0.0224462	-0.545582	0.865479	-0.250719	-0.163465	1.03446	-0.200835	0.172889
74	-0.833786	0.606851	0.0266216	-0.539826	0.856755	-0.251101	-0.17061	1.02636	-0.213485	0.174952
75	-0.830822	0.608212	0.0303093	-0.533947	0.848554	-0.251567	-0.177773	1.01646	-0.226704	0.177108
76	-0.827863	0.60947	0.0336466	-0.528175	0.841054	-0.252175	-0.185445	1.00558	-0.239584	0.179153
77	-0.824902	0.610604	0.036754	-0.522742	0.834484	-0.253018	-0.194112	0.994682	-0.251508	0.180911
78	-0.821931	0.611597	0.0397053	-0.517823	0.829073	-0.254266	-0.204202	0.984768	-0.262122	0.182268
79	-0.818942	0.612433	0.0425242	-0.513509	0.824997	-0.256084	-0.216042	0.976792	-0.271304	0.183164
80	-0.815924	0.613103	0.0452129	-0.509813	0.822349	-0.258592	-0.229855	0.971572	-0.279197	0.183541
81	-0.812862	0.613602	0.0477582	-0.5067	0.821166	-0.261807	-0.245735	0.969687	-0.286156	0.183354
82	-0.809745	0.613933	0.0501018	-0.504052	0.821432	-0.265652	-0.263602	0.971421	-0.292617	0.182623
83	-0.80656	0.614107	0.0522015	-0.50174	0.823078	-0.269987	-0.283272	0.976748	-0.298976	0.181359
84	-0.803296	0.61414	0.0540454	-0.499642	0.825982	-0.274636	-0.304491	0.985357	-0.305509	0.179543
85	-0.799944	0.614054	0.0556475	-0.49766	0.830002	-0.279393	-0.326983	0.996713	-0.312373	0.177148
86	-0.796501	0.613869	0.0570467	-0.495721	0.834964	-0.2841	-0.350467	1.01012	-0.31958	0.174152
87	-0.792967	0.613607	0.0582557	-0.493711	0.840641	-0.288683	-0.374626	1.02479	-0.326996	0.170582
88	-0.789343	0.613285	0.0592507	-0.49146	0.846749	-0.293174	-0.399111	1.0399	-0.334416	0.166504
89	-0.785628	0.612915	0.0599984	-0.488785	0.852991	-0.29769	-0.423593	1.05467	-0.341659	0.162003
90	-0.781824	0.612502	0.0604243	-0.485483	0.859116	-0.302389	-0.447735	1.06844	-0.348603	0.157231
91	-0.777933	0.612046	0.060465	-0.481394	0.864939	-0.307439	-0.471255	1.08064	-0.355212	0.152336
92	-0.773952	0.611547	0.060085	-0.47643	0.870378	-0.312947	-0.493934	1.09086	-0.361507	0.147427
93	-0.76988	0.611002	0.0592459	-0.470547	0.875455	-0.318944	-0.51559	1.09881	-0.367547	0.142615
94	-0.765715	0.610415	0.0579204	-0.46374	0.880248	-0.325412	-0.536092	1.10435	-0.373424	0.138006
95	-0.761459	0.609786	0.0560969	-0.456035	0.884844	-0.332302	-0.555363	1.10744	-0.379235	0.133699
96	-0.757113	0.609118	0.053753	-0.447447	0.889308	-0.339557	-0.573355	1.10816	-0.385007	0.129799
97	-0.752687	0.608415	0.0508664	-0.437997	0.893701	-0.347114	-0.590057	1.10668	-0.390656	0.126406
98	-0.74819	0.607676	0.0474024	-0.4277	0.898058	-0.354929	-0.605485	1.10325	-0.396009	0.123634
99	-0.743639	0.606896	0.0433283	-0.416572	0.902404	-0.362966	-0.619697	1.09819	-0.400835	0.121607
100	-0.739048	0.606066	0.0386526	-0.404694	0.906798	-0.371159	-0.632829	1.09188	-0.404842	0.1204
101	-0.734428	0.605177	0.0333818	-0.392148	0.91134	-0.37942	-0.645012	1.08469	-0.407715	0.120072
102	-0.729783	0.604221	0.0275146	-0.378989	0.916128	-0.387697	-0.656332	1.07698	-0.409221	0.120668
103	-0.72511	0.603193	0.0210609	-0.365247	0.921225	-0.395983	-0.666844	1.06904	-0.409294	0.122196
104	-0.720399	0.602088	0.0140416	-0.35093	0.926649	-0.404321	-0.676563	1.06111	-0.408044	0.124635
105	-0.71564	0.600906	0.00647569	-0.336014	0.932376	-0.412764	-0.685449	1.05336	-0.40565	0.127945
106	-0.710816	0.599649	-0.00162252	-0.320446	0.93833	-0.42135	-0.693384	1.04586	-0.402327	0.132069
107	-0.705913	0.598324	-0.0102423	-0.304147	0.944377	-0.430102	-0.700196	1.03861	-0.398335	0.136946
108	-0.700918	0.596939	-0.0193388	-0.287081	0.95037	-0.438975	-0.705723	1.03158	-0.393871	0.142484
109	-0.695819	0.595506	-0.0288271	-0.269267	0.95618	-0.447853	-0.709827	1.02465	-0.388981	0.14855
110	-0.690609	0.594039	-0.0386163	-0.250739	0.961689	-0.45658	-0.712332	1.01761	-0.383558	0.155004
111	-0.685276	0.592552	-0.0486091	-0.231547	0.9668	-0.46499	-0.713028	1.01013	-0.377341	0.161695
112	-0.679813	0.591058	-0.0586906	-0.211774	0.971455	-0.472936	-0.711696	1.00177	-0.3699	0.168458
113	-0.674212	0.589568	-0.0687256	-0.191545	0.975643	-0.480306	-0.708159	0.992073	-0.360507	0.175104
114	-0.668466	0.588085	-0.078602	-0.17098	0.979392	-0.487023	-0.702266	0.980688	-0.347691	0.181465
115	-0.662568	0.58661	-0.0882236	-0.150208	0.982782	-0.493053	-0.694021	0.967703	-0.330229	0.18739
116	-0.656516	0.585137	-0.0975091	-0.129381	0.985941	-0.498377	-0.683666	0.953825	-0.307589	0.19276
117	-0.650318	0.583658	-0.106333	-0.108737	0.989037	-0.502952	-0.671819	0.94049	-0.280583	0.197431
118	-0.643991	0.582172	-0.114558	-0.088566	0.99225	-0.506666	-0.659373	0.929575	-0.251067	0.201304
119	-0.63757	0.580689	-0.122072	-0.0691613	0.995737	-0.509314	-0.647334	0.92305	-0.222138	0.204378
120	-0.6311	0.579233	-0.128853	-0.0507254	0.999587	-0.510603	-0.636506	0.922345	-0.197277	0.206815
121	-0.624632	0.577845	-0.134947	-0.0333625	1.0038	-0.510186	-0.627336	0.927957	-0.179959	0.2089
122	-0.618219	0.576575	-0.140473	-0.0170567	1.00827	-0.507712	-0.619704	0.939005	-0.171394	0.211005
123	-0.611908	0.575477	-0.14545	-0.00189345	1.01289	-0.502884	-0.613211	0.953649	-0.17097	0.213388
124	-0.605744	0.574602	-0.149729	0.0118506	1.01756	-0.49551	-0.607383	0.969557	-0.176721	0.216079
125	-0.599762	0.57399	-0.152952	0.0236745	1.02227	-0.485519	-0.601898	0.984559	-0.186449	0.218817
126	-0.593988	0.573672	-0.154631	0.0329396	1.02703	-0.472947	-0.596635	0.996941	-0.197879	0.221125
127	-0.588439	0.573671	-0.154256	0.038981	1.03193	-0.457874	-0.591677	1.00565	-0.209315	0.222451
128	-0.583129	0.574002	-0.151424	0.0412371	1.03708	-0.440375	-0.587213	1.01024	-0.219649	0.222333
129	-0.578072	0.574679	-0.14591	0.0393438	1.04257	-0.420491	-0.583481	1.01076	-0.228714	0.220494
130	-0.573276	0.57571	-0.137761	0.0332641	1.04847	-0.398252	-0.580586	1.00747	-0.236485	0.216947
131	-0.568742	0.577099	-0.127267	0.0232712	1.05477	-0.373738	-0.578469	1.00072	-0.242803	0.211961
132	-0.564461	0.578837	-0.114867	0.00985967	1.0614	-0.347179	-0.576933	0.990845	-0.247492	0.205948
133	-0.560409	0.580904	-0.101064	-0.00633146	1.06825	-0.319032	-0.575672	0.978163	-0.250501	0.199348
134	-0.556548	0.583267	-0.086349	-0.024586	1.07516	-0.290052	-0.57431	0.962956	-0.251939	0.192532
135	-0.552829	0.585877	-0.0711711	-0.0441671	1.08195	-0.261309	-0.572453	0.945475	-0.252027	0.185764
136	-0.549193	0.588683	-0.0559413	-0.0643367	1.08839	-0.234069	-0.569707	0.925939	-0.251041	0.179218
137	-0.54558	0.591631	-0.0410181	-0.0844049	1.09426	-0.209617	-0.565737	0.904591	-0.249273	0.172989
138	-0.541936	0.594672	-0.0267417	-0.103722	1.09926	-0.189025	-0.560271	0.881721	-0.246973	0.167163
139	-0.538214	0.59776	-0.0134301	-0.121723	1.10303	-0.172955	-0.55312	0.857683	-0.244328	0.161834
140	-0.534382	0.600859	-0.00134165	-0.13801	1.10523	-0.161536	-0.544215	0.832894	-0.241428	0.157086
141	-0.530418	0.603933	0.00937381	-0.152429	1.10557	-0.154339	-0.533641	0.807805	-0.238296	0.152948
142	-0.526315	0.60695	0.0186949	-0.165103	1.10391	-0.15049	-0.521623	0.782866	-0.23495	0.149368
143	-0.522077	0.609872	0.0267354	-0.176428	1.10036	-0.148942	-0.508531	0.758515	-0.231465	0.146191
144	-0.517714	0.612664	0.0336912	-0.18699	1.09533	-0.148743	-0.494777	0.735125	-0.227974	0.143203
145	-0.513241	0.615289	0.0397795	-0.19744	1.08945	-0.14925	-0.480758	0.713	-0.224662	0.140182
146	-0.508674	0.617713	0.0451895	-0.20839	1.08356	-0.15023	-0.46679	0.692362	-0.221739	0.136953
147	-0.504031	0.61991	0.0500382	-0.220317	1.07858	-0.15183	-0.453076	0.673364	-0.219422	0.133428
148	-0.499325	0.621867	0.0543501	-0.233506	1.07535	-0.154453	-0.439691	0.656097	-0.217878	0.129629
149	-0.49457	0.623579	0.058061	-0.248037	1.07451	-0.158566	-0.426601	0.64062	-0.217173	0.125689
150	-0.489776	0.625054	0.0610466	-0.263814	1.07646	-0.164498	-0.413698	0.626958	-0.217291	0.121818
151	-0.484954	0.626303	0.0631849	-0.280657	1.08133	-0.172336	-0.400871	0.615124	-0.218181	0.118227
152	-0.48011	0.627345	0.0644074	-0.298376	1.08898	-0.181913	-0.388062	0.605114	-0.219783	0.115061
153	-0.475251	0.628197	0.0646934	-0.31678	1.09906	-0.192897	-0.37525	0.596909	-0.222039	0.112398
154	-0.470379	0.628874	0.0640893	-0.335714	1.11103	-0.204875	-0.362471	0.590468	-0.224887	0.110232
155	-0.465497	0.62939	0.0627076	-0.355074	1.12425	-0.217395	-0.349802	0.585722	-0.228286	0.108472
156	-0.4606	0.629753	0.0607099	-0.374797	1.138	-0.230023	-0.337353	0.582579	-0.232233	0.106958
157	-0.455685	0.629974	0.0582686	-0.394822	1.15157	-0.242404	-0.325231	0.580931	-0.236708	0.105524
158	-0.450752	0.630059	0.055537	-0.41508	1.16424	-0.254265	-0.313523	0.580662	-0.241672	0.104053
159	-0.445807	0.630015	0.0526245	-0.435474	1.17542	-0.2654	-0.302266	0.581636	-0.247055	0.102501
160	-0.440855	0.629852	0.0495803	-0.455867	1.1846	-0.275682	-0.291428	0.583692	-0.252754	0.100911
161	-0.435906	0.629579	0.0463922	-0.476081	1.19145	-0.285113	-0.280909	0.586655	-0.258647	0.0994001
162	-0.430969	0.62921	0.0430183	-0.495932	1.19574	-0.293824	-0.270577	0.59034	-0.264607	0.0981166
163	-0.426055	0.628758	0.0394241	-0.51529	1.19743	-0.302011	-0.260312	0.594568	-0.270535	0.0971968
164	-0.421171	0.628234	0.035597	-0.534083	1.19661	-0.309848	-0.250029	0.599176	-0.276392	0.0967374
165	-0.416324	0.62765	0.0315469	-0.552285	1.19347	-0.317426	-0.239675	0.604034	-0.282176	0.0967874
166	-0.411516	0.627014	0.0273106	-0.569906	1.18824	-0.324718	-0.229243	0.609059	-0.287912	0.0973523
167	-0.40675	0.626329	0.0229255	-0.586956	1.18116	-0.331579	-0.218754	0.61421	-0.29365	0.0984368
168	-0.402028	0.625596	0.0183991	-0.603401	1.17246	-0.337763	-0.208207	0.619485	-0.299444	0.100073
169	-0.397348	0.624815	0.0136994	-0.619151	1.1624	-0.342967	-0.197573	0.624908	-0.305323	0.102333
170	-0.392704	0.623982	0.00875751	-0.634056	1.15119	-0.346895	-0.186782	0.630513	-0.311297	0.105327
171	-0.388092	0.623091	0.00349224	-0.647946	1.13905	-0.349308	-0.175749	0.636332	-0.317376	0.10918
172	-0.383503	0.622138	-0.00216824	-0.660662	1.12621	-0.350051	-0.164394	0.642379	-0.323591	0.114008
173	-0.378928	0.621117	-0.00827206	-0.672068	1.11288	-0.349	-0.152642	0.64864	-0.329961	0.119883
174	-0.374351	0.620028	-0.0148263	-0.68204	1.09923	-0.346029	-0.140444	0.655078	-0.336459	0.126815
175	-0.369757	0.618873	-0.0217944	-0.690451	1.08531	-0.341052	-0.127779	0.661639	-0.343013	0.134745
176	-0.365127	0.617657	-0.0291171	-0.697136	1.07103	-0.334045	-0.114643	0.668249	-0.349534	0.143568
177	-0.360444	0.616389	-0.0367445	-0.701857	1.05619	-0.325037	-0.101011	0.67482	-0.355927	0.153161
178	-0.355693	0.615076	-0.0446587	-0.704293	1.04044	-0.314104	-0.0868155	0.681258	-0.362101	0.163423
179	-0.35086	0.613725	-0.0528762	-0.704052	1.02338	-0.301393	-0.0719492	0.687459	-0.368012	0.174288
180	-0.345931	0.612342	-0.0614365	-0.700715	1.0046	-0.287144	-0.0562783	0.693312	-0.37368	0.185714
181	-0.340895	0.610926	-0.0703842	-0.693895	0.983729	-0.271624	-0.0396659	0.698703	-0.379149	0.197663
182	-0.335735	0.609476	-0.0797262	-0.683335	0.960607	-0.254926	-0.0220232	0.703541	-0.384442	0.210059
183	-0.330433	0.607988	-0.0893689	-0.669019	0.935327	-0.236774	-0.00339512	0.707782	-0.389535	0.22272
184	-0.324973	0.606456	-0.0990542	-0.651389	0.908562	-0.217075	0.0159278	0.711483	-0.394344	0.235295
185	-0.319346	0.604877	-0.108392	-0.631454	0.881737	-0.196086	0.0354209	0.714831	-0.398703	0.247306
186	-0.313559	0.603255	-0.116901	-0.610802	0.85701	-0.174678	0.0543437	0.718146	-0.402342	0.258219
187	-0.307639	0.601605	-0.124098	-0.591382	0.836898	-0.154076	0.0718434	0.72186	-0.404929	0.267559
188	-0.301631	0.599957	-0.129568	-0.575171	0.82378	-0.135959	0.0870533	0.726469	-0.406133	0.274997
189	-0.295591	0.598351	-0.133131	-0.563649	0.819259	-0.122026	0.0993587	0.732431	-0.405613	0.280479
190	-0.289566	0.596833	-0.134886	-0.557409	0.823684	-0.113705	0.108531	0.740068	-0.403025	0.284244
191	-0.283586	0.595446	-0.135208	-0.555891	0.835734	-0.111021	0.114811	0.749479	-0.398091	0.286758
192	-0.27766	0.594225	-0.13449	-0.557719	0.852843	-0.113196	0.118624	0.760563	-0.390603	0.288423
193	-0.271781	0.593201	-0.133063	-0.561132	0.871972	-0.119016	0.120486	0.773005	-0.380419	0.289478
194	-0.265925	0.5924	-0.131141	-0.564429	0.890392	-0.127425	0.120924	0.786294	-0.367419	0.289965
195	-0.260061	0.591851	-0.128869	-0.56624	0.906092	-0.137403	0.120496	0.799748	-0.351527	0.28983
196	-0.254162	0.591582	-0.126311	-0.565743	0.917974	-0.148188	0.119686	0.812622	-0.332762	0.288963
197	-0.248211	0.591621	-0.123459	-0.562725	0.925798	-0.159191	0.118853	0.824221	-0.311265	0.287253
198	-0.242209	0.591989	-0.12026	-0.55748	0.929976	-0.170138	0.11819	0.833986	-0.2873	0.284644
199	-0.236172	0.5927	-0.116671	-0.550548	0.931142	-0.180622	0.117761	0.841575	-0.261269	0.281193
200	-0.230133	0.593747	-0.112612	-0.542547	0.929877	-0.190183	0.117418	0.84696	-0.233727	0.277002
201	-0.224131	0.595106	-0.107952	-0.534074	0.926627	-0.198485	0.116783	0.850468	-0.205388	0.272136
202	-0.218201	0.59673	-0.10254	-0.525597	0.92169	-0.205437	0.115338	0.852743	-0.17715	0.26662
203	-0.212367	0.59856	-0.0962989	-0.517376	0.915253	-0.211176	0.11258	0.854616	-0.150108	0.260505
204	-0.206636	0.600533	-0.0892762	-0.509447	0.907444	-0.215968	0.108154	0.856934	-0.125515	0.253915
205	-0.201003	0.602587	-0.0816619	-0.501659	0.898383	-0.220099	0.101931	0.860379	-0.10471	0.247071
206	-0.195455	0.604676	-0.073786	-0.493724	0.888218	-0.223783	0.094051	0.86528	-0.0889686	0.240322
207	-0.189981	0.606771	-0.0660884	-0.485277	0.877144	-0.227102	0.0849093	0.871519	-0.0793075	0.234132
208	-0.184574	0.608859	-0.0590191	-0.475978	0.865389	-0.230009	0.0750141	0.878568	-0.0763095	0.228986
209	-0.179238	0.61094	-0.052947	-0.465591	0.853185	-0.232362	0.0648368	0.885636	-0.0800144	0.225297
210	-0.173986	0.61302	-0.0480977	-0.454031	0.840725	-0.233983	0.0546775	0.891889	-0.0899534	0.223334
211	-0.168838	0.615101	-0.0445256	-0.44138	0.828168	-0.234735	0.0445731	0.896679	-0.105277	0.22318
212	-0.163817	0.617177	-0.0420961	-0.427912	0.815662	-0.234574	0.0342305	0.899742	-0.124842	0.224694
213	-0.158947	0.619229	-0.0404721	-0.414125	0.803386	-0.233561	0.0229879	0.901296	-0.147319	0.227483
214	-0.154247	0.621219	-0.0391128	-0.400758	0.791574	-0.231862	0.00981207	0.90205	-0.171276	0.230903
215	-0.149736	0.623101	-0.0372694	-0.388821	0.780557	-0.229717	-0.00667288	0.9031	-0.195236	0.234048
216	-0.145422	0.624816	-0.0339914	-0.379573	0.770761	-0.227397	-0.0280944	0.905734	-0.217799	0.235737
217	-0.141298	0.626306	-0.0282914	-0.374299	0.762644	-0.225176	-0.0560119	0.911137	-0.237859	0.234696
218	-0.13734	0.627519	-0.0194918	-0.373864	0.756584	-0.223317	-0.0913691	0.920041	-0.254808	0.229961
219	-0.133506	0.628425	-0.0076045	-0.378225	0.752746	-0.222083	-0.133944	0.932463	-0.26865	0.221337
220	-0.129738	0.629024	0.00653886	-0.386268	0.751021	-0.221706	-0.182202	0.947704	-0.279878	0.209572
221	-0.125978	0.629342	0.0215112	-0.39609	0.751052	-0.222329	-0.233676	0.964574	-0.28927	0.196143
222	-0.122173	0.62943	0.0358034	-0.405651	0.752342	-0.224005	-0.285733	0.981737	-0.297682	0.182679
223	-0.118286	0.629346	0.0483167	-0.413405	0.754395	-0.226712	-0.336307	0.998007	-0.305822	0.170405
224	-0.114296	0.629141	0.0585506	-0.418567	0.756818	-0.230379	-0.384197	1.01248	-0.314083	0.159908
225	-0.1102	0.628852	0.0664709	-0.420979	0.759376	-0.2349	-0.428936	1.02455	-0.322507	0.151283
226	-0.106001	0.628502	0.0722386	-0.420795	0.761982	-0.240147	-0.470438	1.0338	-0.330856	0.144437
227	-0.101704	0.628097	0.0759847	-0.418196	0.764656	-0.245995	-0.508687	1.03998	-0.338736	0.139335
228	-0.0973094	0.627636	0.0776894	-0.413217	0.767478	-0.252329	-0.543549	1.04291	-0.345699	0.136123
229	-0.0928144	0.627116	0.0771663	-0.405704	0.770538	-0.259023	-0.574718	1.04249	-0.351292	0.135138
230	-0.088209	0.626532	0.0740711	-0.395288	0.773887	-0.265969	-0.601714	1.0387	-0.355084	0.136897
231	-0.0834777	0.625879	0.0680495	-0.381537	0.77751	-0.273109	-0.624044	1.03164	-0.356664	0.141906
232	-0.0786039	0.625157	0.0588857	-0.364136	0.781324	-0.280436	-0.641387	1.02152	-0.355628	0.150483
233	-0.0735741	0.624359	0.0465817	-0.342993	0.785208	-0.287994	-0.653695	1.00869	-0.351618	0.162668
234	-0.068381	0.62348	0.0314005	-0.318301	0.789026	-0.295851	-0.661243	0.993618	-0.344404	0.178183
235	-0.0630221	0.622514	0.0138578	-0.290554	0.792659	-0.304065	-0.664603	0.976854	-0.333963	0.196446
236	-0.0574972	0.621457	-0.00535752	-0.260456	0.796024	-0.312642	-0.664517	0.958957	-0.320527	0.21665
237	-0.0518055	0.62031	-0.0255125	-0.228781	0.799067	-0.321502	-0.661717	0.940419	-0.304561	0.237913
238	-0.0459437	0.619079	-0.0459513	-0.196234	0.80177	-0.330494	-0.656767	0.921605	-0.28669	0.259424
239	-0.0399051	0.617774	-0.066159	-0.163382	0.804142	-0.339438	-0.649992	0.902743	-0.2676	0.280519
240	-0.0336786	0.616406	-0.0857367	-0.130681	0.806232	-0.348143	-0.641506	0.883897	-0.247911	0.300653
241	-0.0272513	0.614982	-0.104373	-0.0985144	0.808125	-0.356427	-0.631252	0.864963	-0.228052	0.319369
242	-0.0206121	0.613505	-0.121781	-0.0672635	0.809951	-0.364134	-0.619103	0.845682	-0.208194	0.336251
243	-0.0137587	0.611969	-0.137624	-0.0374155	0.811921	-0.371141	-0.605016	0.825731	-0.188192	0.350864
244	-0.00670522	0.610369	-0.151448	-0.00966233	0.814357	-0.377336	-0.589236	0.804898	-0.167242	0.362703
245	0.000508661	0.608697	-0.162707	0.0150942	0.817701	-0.382587	-0.572458	0.783372	-0.144877	0.371252
246	0.00781818	0.606953	-0.170945	0.0359709	0.822458	-0.386701	-0.555803	0.762075	-0.120983	0.376205
247	0.0151408	0.605153	-0.175999	0.0523798	0.82908	-0.389392	-0.540629	0.742681	-0.0963555	0.377675
248	0.0223901	0.603334	-0.178143	0.0642555	0.837852	-0.390278	-0.52825	0.727436	-0.072313	0.376297
249	0.0294942	0.60155	-0.178062	0.0721081	0.848806	-0.388911	-0.519641	0.71866	-0.0510906	0.373134
250	0.0364136	0.599862	-0.176762	0.0769753	0.861688	-0.38483	-0.515098	0.718089	-0.0349779	0.369492
251	0.0431547	0.598334	-0.175358	0.0802276	0.875979	-0.377655	-0.51399	0.726086	-0.0262252	0.366618
252	0.0497601	0.597022	-0.174723	0.0831429	0.890988	-0.367147	-0.514897	0.741242	-0.024907	0.365322
253	0.0562759	0.595973	-0.175049	0.0862637	0.906049	-0.353246	-0.51624	0.760574	-0.0301167	0.36558
254	0.062725	0.595228	-0.175741	0.0891773	0.920659	-0.336045	-0.516899	0.780595	-0.040079	0.366525
255	0.0690969	0.594825	-0.175648	0.0907332	0.934497	-0.315742	-0.51649	0.798159	-0.0530223	0.366771
256	0.0753503	0.594801	-0.17355	0.0896268	0.947346	-0.292586	-0.515181	0.811034	-0.0669851	0.364986
257	0.0814254	0.595192	-0.168583	0.084917	0.959021	-0.266867	-0.513394	0.818096	-0.080547	0.360352
258	0.0872629	0.59603	-0.16049	0.0763428	0.969347	-0.238931	-0.511453	0.819216	-0.0926673	0.352784
259	0.0928231	0.597331	-0.149595	0.0643147	0.978206	-0.209264	-0.509413	0.814885	-0.103096	0.342828
260	0.0981021	0.599086	-0.136645	0.049758	0.985575	-0.178618	-0.507005	0.805832	-0.111544	0.331402
261	0.103129	0.601259	-0.122506	0.0337264	0.991593	-0.148106	-0.503806	0.792738	-0.11783	0.319434
262	0.107959	0.603778	-0.108011	0.0172157	0.99655	-0.119197	-0.499332	0.77621	-0.122044	0.307702
263	0.112661	0.606552	-0.0937984	0.000952704	1.00084	-0.0935702	-0.493241	0.756844	-0.124485	0.296691
264	0.117306	0.609479	-0.0802881	-0.0146203	1.00482	-0.0728423	-0.485397	0.735241	-0.125538	0.286607
265	0.121949	0.612464	-0.0676909	-0.0293378	1.00872	-0.0582762	-0.475896	0.712053	-0.125591	0.277446
266	0.126627	0.61543	-0.0561074	-0.0431954	1.0126	-0.0505289	-0.464965	0.687957	-0.124982	0.26913
267	0.131356	0.618321	-0.0455355	-0.0563557	1.01635	-0.049505	-0.452926	0.663595	-0.123944	0.261535
268	0.136134	0.621101	-0.0359083	-0.0691025	1.0198	-0.0543908	-0.440141	0.639522	-0.122627	0.254517
269	0.140951	0.623744	-0.027079	-0.0818702	1.02286	-0.0638457	-0.427023	0.616199	-0.121137	0.247873
270	0.145798	0.626231	-0.0189618	-0.0950669	1.02561	-0.0762822	-0.413872	0.593994	-0.119582	0.241468
271	0.150668	0.628537	-0.0114965	-0.109111	1.02833	-0.0901449	-0.400959	0.573268	-0.118099	0.235188
272	0.155565	0.630635	-0.00465947	-0.124381	1.03151	-0.10414	-0.388539	0.554431	-0.116898	0.228944
273	0.160493	0.632493	0.00156057	-0.141208	1.03573	-0.117379	-0.376894	0.537974	-0.116277	0.222647
274	0.165461	0.634083	0.00712282	-0.159785	1.04153	-0.129411	-0.366255	0.524424	-0.116581	0.216275
275	0.170477	0.635385	0.0119663	-0.180171	1.04932	-0.140191	-0.356795	0.514249	-0.118128	0.209844
276	0.175548	0.636391	0.0159927	-0.202235	1.05928	-0.14999	-0.34853	0.507735	-0.121139	0.20343
277	0.180681	0.637103	0.019118	-0.225719	1.07135	-0.159281	-0.341355	0.504933	-0.125717	0.197115
278	0.185887	0.637539	0.0212214	-0.250189	1.0852	-0.168622	-0.334968	0.505621	-0.131829	0.191043
279	0.191174	0.637727	0.0221982	-0.275154	1.10034	-0.178541	-0.32897	0.509356	-0.139306	0.185369
280	0.196546	0.6377	0.0221379	-0.30032	1.11619	-0.189463	-0.323141	0.515619	-0.147892	0.180041
281	0.202003	0.637492	0.0211516	-0.325418	1.13212	-0.201635	-0.317277	0.523852	-0.157303	0.175019
282	0.207534	0.63714	0.0194828	-0.350384	1.14747	-0.215054	-0.311374	0.533557	-0.167272	0.170144
283	0.213124	0.636676	0.0173921	-0.375227	1.16164	-0.229454	-0.305493	0.544301	-0.17756	0.165272
284	0.218751	0.636123	0.0152608	-0.400161	1.1741	-0.244371	-0.299895	0.555748	-0.187968	0.160131
285	0.224394	0.635502	0.0133607	-0.425302	1.18439	-0.259229	-0.294722	0.56758	-0.198327	0.154574
286	0.230037	0.634829	0.0119444	-0.450769	1.19214	-0.273444	-0.290112	0.579519	-0.208517	0.148455
287	0.235668	0.634117	0.0109905	-0.476357	1.19706	-0.286531	-0.285865	0.59124	-0.218451	0.141913
288	0.241285	0.633371	0.010601	-0.502026	1.19903	-0.298173	-0.281955	0.602519	-0.228096	0.134893
289	0.24689	0.632599	0.0106866	-0.527507	1.19802	-0.30827	-0.278154	0.61315	-0.237442	0.127529
290	0.252489	0.63181	0.0111334	-0.552524	1.19416	-0.316885	-0.274248	0.623013	-0.246489	0.119962
291	0.258088	0.631013	0.0117334	-0.576717	1.18771	-0.324157	-0.269958	0.632045	-0.25521	0.112436
292	0.263694	0.630216	0.0123659	-0.599865	1.17904	-0.33022	-0.26517	0.640289	-0.263562	0.105084
293	0.269311	0.629427	0.0129045	-0.62177	1.16864	-0.335165	-0.259788	0.647821	-0.271484	0.0980423
294	0.274945	0.628653	0.0133263	-0.642379	1.15704	-0.339008	-0.253863	0.654754	-0.278903	0.0913245
295	0.280597	0.627897	0.0135754	-0.661596	1.14474	-0.341693	-0.247395	0.661172	-0.285754	0.084983
296	0.28627	0.627159	0.0136819	-0.679417	1.13213	-0.343099	-0.240481	0.667163	-0.291997	0.0789646
297	0.291967	0.626435	0.0136768	-0.695808	1.11948	-0.343083	-0.233204	0.672802	-0.297624	0.0732164
298	0.297692	0.625721	0.0135551	-0.710654	1.10687	-0.341518	-0.225597	0.678154	-0.302648	0.067736
299	0.303449	0.62501	0.0132672	-0.723737	1.09417	-0.338323	-0.217626	0.68328	-0.307077	0.0625749
300	0.309246	0.624295	0.0127118	-0.734725	1.08105	-0.333464	-0.209191	0.688232	-0.310911	0.0578422
301	0.315095	0.623571	0.0117548	-0.743202	1.06702	-0.326958	-0.200145	0.693056	-0.31414	0.0536816
302	0.321007	0.622831	0.0102748	-0.748729	1.05148	-0.318881	-0.190343	0.697784	-0.316767	0.0502159
303	0.326995	0.622069	0.0081694	-0.75086	1.0338	-0.309323	-0.179655	0.70243	-0.318812	0.0475366
304	0.333074	0.621276	0.00535741	-0.749171	1.01341	-0.298329	-0.167969	0.707001	-0.320325	0.0456998
305	0.339255	0.620444	0.00178351	-0.743301	0.989846	-0.28585	-0.155199	0.711501	-0.321388	0.0447344
306	0.345551	0.61956	-0.00257519	-0.733013	0.96293	-0.271722	-0.14129	0.715935	-0.322123	0.0446363
307	0.351972	0.618609	-0.00770773	-0.71824	0.932829	-0.255722	-0.126229	0.720324	-0.322668	0.0453627
308	0.358526	0.61757	-0.013559	-0.699148	0.900127	-0.237599	-0.11007	0.724713	-0.323135	0.0468275
309	0.365213	0.616422	-0.0199651	-0.676436	0.866217	-0.217723	-0.0930432	0.729221	-0.323589	0.0488528
310	0.372016	0.615148	-0.0266209	-0.651461	0.833289	-0.197115	-0.0756204	0.734051	-0.324019	0.0511536
311	0.378897	0.61374	-0.0330622	-0.626252	0.804172	-0.177408	-0.0585566	0.739494	-0.324305	0.0533322
312	0.385797	0.612211	-0.0387352	-0.603188	0.781748	-0.160372	-0.0428036	0.7459	-0.324175	0.0549487
313	0.392647	0.610595	-0.0430912	-0.584597	0.768455	-0.147756	-0.0293621	0.753634	-0.323227	0.0556073
314	0.399385	0.608939	-0.0457883	-0.572101	0.765574	-0.140681	-0.0189489	0.762957	-0.321008	0.0551277
315	0.405971	0.607295	-0.0467928	-0.566209	0.77288	-0.139484	-0.0118117	0.773976	-0.317088	0.0536061
316	0.4124	0.605711	-0.0464377	-0.565919	0.78823	-0.143102	-0.00757617	0.786552	-0.31111	0.051429
317	0.418692	0.604229	-0.0451786	-0.569315	0.808467	-0.15019	-0.00555376	0.80035	-0.302822	0.0490165
318	0.424886	0.602888	-0.0434782	-0.574107	0.830271	-0.159563	-0.00488617	0.814847	-0.292107	0.0467036
319	0.431028	0.601728	-0.0417051	-0.578206	0.850896	-0.170454	-0.00472244	0.82938	-0.278952	0.0446672
320	0.437156	0.600795	-0.0401203	-0.580017	0.868412	-0.182233	-0.00430167	0.843218	-0.263392	0.0429552
321	0.443293	0.600135	-0.0387945	-0.578762	0.881895	-0.194482	-0.00315687	0.855696	-0.245487	0.0414575
322	0.449443	0.599796	-0.0376673	-0.574377	0.891226	-0.206779	-0.00109229	0.866287	-0.225323	0.0399919
323	0.455586	0.599813	-0.0365697	-0.567408	0.896881	-0.218761	0.00177056	0.874727	-0.203018	0.0383563
324	0.46169	0.600208	-0.0353326	-0.558558	0.899398	-0.229817	0.00513446	0.881026	-0.178732	0.036433
325	0.467718	0.60098	-0.0337951	-0.548496	0.899208	-0.23936	0.00854402	0.885508	-0.152756	0.0341833
326	0.473632	0.602104	-0.0318514	-0.537719	0.89665	-0.247106	0.0114928	0.888749	-0.125618	0.0316607
327	0.479406	0.603531	-0.0294876	-0.526495	0.89198	-0.253072	0.0135335	0.891448	-0.098133	0.0290195
328	0.485025	0.605197	-0.0268409	-0.514826	0.885395	-0.257484	0.0144383	0.894235	-0.0714015	0.0265568
329	0.490489	0.607034	-0.0241544	-0.502558	0.877082	-0.260643	0.0142071	0.897518	-0.0467689	0.0246569
330	0.495806	0.608977	-0.021743	-0.489452	0.86725	-0.26283	0.0130716	0.901355	-0.0256818	0.0237359
331	0.500995	0.610976	-0.0199375	-0.475279	0.85615	-0.264239	0.0114207	0.905444	-0.00947088	0.024178
332	0.506073	0.612999	-0.0190048	-0.459896	0.844062	-0.264955	0.00967287	0.909187	0.000881754	0.0262516
333	0.511059	0.615027	-0.0190608	-0.443326	0.831263	-0.264984	0.00811969	0.911877	0.00490163	0.0300209
334	0.515964	0.617056	-0.0200369	-0.425776	0.818004	-0.264286	0.00681013	0.912912	0.00270469	0.0353262
335	0.52079	0.619082	-0.0216815	-0.40764	0.804501	-0.262824	0.0054779	0.911957	-0.00497205	0.0418083
336	0.52553	0.621103	-0.0235857	-0.389472	0.790942	-0.260608	0.0035376	0.909042	-0.016889	0.0489488
337	0.530168	0.623104	-0.0252249	-0.371949	0.777497	-0.257711	0.000137789	0.904575	-0.0315443	0.0561223
338	0.534686	0.625061	-0.0260018	-0.355837	0.76435	-0.254274	-0.00577614	0.899299	-0.0474173	0.062642
339	0.539062	0.626942	-0.0253253	-0.341925	0.751733	-0.250488	-0.0153374	0.894167	-0.06316	0.0678422
340	0.543279	0.628705	-0.0227003	-0.330926	0.739939	-0.246559	-0.0295929	0.890181	-0.0777403	0.0711694
341	0.547327	0.630307	-0.0178139	-0.323359	0.729287	-0.242701	-0.0493125	0.888228	-0.0905853	0.0722592
342	0.551207	0.631705	-0.0106396	-0.319396	0.720081	-0.239146	-0.0747944	0.888969	-0.101649	0.0710374
343	0.554935	0.632865	-0.00151037	-0.318758	0.712569	-0.236146	-0.105751	0.892769	-0.111268	0.0678077
344	0.558539	0.633765	0.00888052	-0.320689	0.706891	-0.233943	-0.141303	0.899684	-0.119966	0.0632544
345	0.562059	0.634401	0.0195777	-0.324044	0.703048	-0.232745	-0.180097	0.909508	-0.128342	0.0583286
346	0.565541	0.634781	0.0295433	-0.327504	0.700898	-0.23271	-0.220554	0.92186	-0.13696	0.0540544
347	0.569032	0.634927	0.0378702	-0.329845	0.700207	-0.233945	-0.261183	0.936266	-0.14621	0.0513064
348	0.572573	0.634865	0.0439441	-0.330167	0.700706	-0.236482	-0.300822	0.952231	-0.156219	0.0506434
349	0.576197	0.634627	0.0474682	-0.327949	0.702135	-0.240272	-0.338686	0.969245	-0.166909	0.0522933
350	0.579927	0.634239	0.0484116	-0.322996	0.704243	-0.245205	-0.374311	0.986774	-0.17813	0.0562137
351	0.583775	0.633725	0.0469644	-0.315403	0.706823	-0.251138	-0.407521	1.00428	-0.189738	0.0621467
352	0.587747	0.633102	0.0434604	-0.305463	0.709718	-0.25789	-0.438357	1.02124	-0.201601	0.0697068
353	0.591841	0.632384	0.0382969	-0.293566	0.712811	-0.265243	-0.466983	1.03716	-0.213597	0.0784584
354	0.596055	0.631582	0.031868	-0.280112	0.716019	-0.27299	-0.493601	1.05159	-0.225586	0.0879874
355	0.600386	0.630704	0.0244731	-0.265398	0.719274	-0.280978	-0.518333	1.0641	-0.237377	0.0979998
356	0.604832	0.629757	0.0163062	-0.249601	0.72252	-0.289129	-0.541213	1.07434	-0.248712	0.108325
357	0.609394	0.628747	0.00746687	-0.232796	0.72572	-0.297418	-0.562199	1.08204	-0.259291	0.118905
358	0.614075	0.627678	-0.00201892	-0.214982	0.72884	-0.305832	-0.581185	1.08702	-0.268828	0.129767
359	0.618877	0.626557	-0.0121658	-0.196125	0.731857	-0.314362	-0.598044	1.0892	-0.277124	0.140984
360	0.6238	0.625387	-0.023007	-0.176179	0.73475	-0.322982	-0.612667	1.0886	-0.284121	0.152656
361	0.628843	0.624168	-0.0345356	-0.155162	0.737518	-0.331622	-0.625019	1.08539	-0.28988	0.164837
362	0.634001	0.622903	-0.0466551	-0.133219	0.7402	-0.340174	-0.635198	1.07987	-0.294502	0.177486
363	0.639265	0.621591	-0.0591775	-0.110623	0.742868	-0.348517	-0.643406	1.07231	-0.297973	0.190469
364	0.644624	0.62023	-0.0718704	-0.0876989	0.745599	-0.356564	-0.64989	1.06306	-0.300154	0.203604
365	0.650072	0.61882	-0.0844775	-0.0647775	0.748451	-0.36425	-0.654892	1.05238	-0.300756	0.216662
366	0.655609	0.617365	-0.0967631	-0.0421394	0.751451	-0.371517	-0.658598	1.04052	-0.299424	0.229422
367	0.661241	0.61587	-0.108554	-0.0199583	0.754585	-0.378302	-0.661063	1.02759	-0.295803	0.241698
368	0.666983	0.614342	-0.119788	0.00175775	0.757782	-0.384555	-0.662191	1.01372	-0.289715	0.253398
369	0.672855	0.612789	-0.130491	0.0231302	0.760936	-0.390241	-0.661731	0.998854	-0.281226	0.264496
370	0.678882	0.611219	-0.140713	0.0443084	0.76395	-0.395328	-0.659409	0.983072	-0.270728	0.274968
371	0.685085	0.609635	-0.150495	0.065403	0.766772	-0.399769	-0.654924	0.966298	-0.25879	0.284773
372	0.691483	0.608039	-0.159793	0.0863918	0.769415	-0.403521	-0.648077	0.948462	-0.246006	0.293784
373	0.698087	0.606427	-0.168475	0.10711	0.771959	-0.406532	-0.638754	0.929387	-0.232755	0.30179
374	0.704909	0.604798	-0.17623	0.127151	0.77456	-0.408716	-0.627129	0.90901	-0.218807	0.30837
375	0.711951	0.603149	-0.182659	0.14594	0.777474	-0.409948	-0.613659	0.887507	-0.203264	0.313042
376	0.719197	0.601477	-0.187323	0.162774	0.78106	-0.410058	-0.599244	0.865701	-0.185453	0.315327
377	0.726613	0.599789	-0.189947	0.17707	0.785705	-0.408823	-0.585034	0.845041	-0.165174	0.315018
378	0.734145	0.5981	-0.190462	0.188432	0.791761	-0.405977	-0.572384	0.827594	-0.143118	0.312207
379	0.741727	0.59644	-0.189174	0.196889	0.799458	-0.401203	-0.562452	0.815592	-0.120795	0.307477
380	0.749291	0.594848	-0.18665	0.202837	0.808828	-0.394161	-0.556011	0.810948	-0.100657	0.301711
381	0.756782	0.59337	-0.18375	0.207109	0.819678	-0.384532	-0.553002	0.814552	-0.0854232	0.296101
382	0.764178	0.592056	-0.181226	0.210587	0.831611	-0.372033	-0.552646	0.825792	-0.0770893	0.291579
383	0.771478	0.590947	-0.179522	0.213887	0.844169	-0.356427	-0.553612	0.842501	-0.075589	0.288621
384	0.778693	0.590081	-0.178491	0.216979	0.856989	-0.337548	-0.554668	0.861718	-0.0800079	0.28694
385	0.785835	0.589488	-0.177507	0.21925	0.869842	-0.315294	-0.554953	0.880489	-0.0889106	0.285679
386	0.792914	0.589193	-0.17563	0.219689	0.882636	-0.289658	-0.554178	0.896482	-0.100838	0.283628
387	0.799925	0.589222	-0.171993	0.217307	0.895359	-0.260779	-0.552443	0.908229	-0.114247	0.27971
388	0.806853	0.589603	-0.166011	0.211414	0.908004	-0.22902	-0.5501	0.915199	-0.128016	0.273234
389	0.813672	0.590365	-0.157581	0.201847	0.920536	-0.195059	-0.54745	0.917587	-0.14142	0.264138
390	0.820358	0.591528	-0.147016	0.188954	0.932881	-0.159956	-0.544605	0.915954	-0.154085	0.252856
391	0.826894	0.593106	-0.134899	0.173404	0.944978	-0.12515	-0.541419	0.910825	-0.165334	0.240117
392	0.83328	0.595084	-0.121935	0.156057	0.956762	-0.0924373	-0.537525	0.902607	-0.174626	0.226725
393	0.839535	0.597427	-0.108829	0.137825	0.968128	-0.0637904	-0.532426	0.891592	-0.181791	0.213406
394	0.845697	0.600077	-0.096203	0.119576	0.978874	-0.04104	-0.525585	0.878001	-0.186965	0.200718
395	0.851816	0.602963	-0.0845274	0.102019	0.988698	-0.0255454	-0.516548	0.862011	-0.190449	0.188996
396	0.857943	0.606017	-0.074115	0.0856558	0.997192	-0.017942	-0.505037	0.84381	-0.192611	0.178391
397	0.864119	0.609177	-0.0650815	0.0706944	1.00391	-0.0180199	-0.491049	0.823676	-0.193792	0.168875
398	0.870363	0.612393	-0.0573667	0.0570333	1.00849	-0.0247588	-0.474867	0.802006	-0.194201	0.160289
399	0.876675	0.61563	-0.0507599	0.0442442	1.01083	-0.0365124	-0.457007	0.779264	-0.193847	0.152403
400	0.88303	0.618853	-0.0449589	0.0316442	1.01116	-0.0513506	-0.438127	0.755945	-0.19265	0.144957
401	0.889394	0.622031	-0.0396425	0.0184229	1.01004	-0.0674521	-0.418904	0.732541	-0.19054	0.137715
402	0.895723	0.625127	-0.0345109	0.00373813	1.00833	-0.083372	-0.39998	0.709525	-0.187492	0.130487
403	0.901977	0.628096	-0.0292949	-0.0132172	1.00707	-0.0981664	-0.381935	0.687347	-0.183558	0.123103
404	0.908125	0.630892	-0.0237987	-0.0331002	1.00728	-0.111423	-0.365244	0.666424	-0.178889	0.115445
405	0.914142	0.633467	-0.0179262	-0.0563305	1.00986	-0.123205	-0.350251	0.647154	-0.173754	0.107471
406	0.920014	0.635779	-0.0116771	-0.0830598	1.0154	-0.13391	-0.337186	0.629924	-0.168516	0.0992095
407	0.925736	0.637798	-0.005145	-0.113165	1.0242	-0.144082	-0.326139	0.615078	-0.163595	0.0907753
408	0.931309	0.639508	0.00149061	-0.146272	1.03619	-0.154256	-0.317035	0.602843	-0.159476	0.0823669
409	0.936733	0.64091	0.00807877	-0.181915	1.05103	-0.164868	-0.309751	0.593305	-0.156637	0.0741477
410	0.942022	0.642012	0.0144332	-0.219492	1.06811	-0.176208	-0.304021	0.586417	-0.155491	0.0663044
411	0.947188	0.642831	0.0204756	-0.258469	1.08671	-0.188371	-0.299633	0.582043	-0.156301	0.0589139
412	0.95225	0.643387	0.0262273	-0.298406	1.10599	-0.201298	-0.29643	0.579975	-0.159108	0.0519513
413	0.957222	0.643702	0.0317638	-0.33892	1.12509	-0.214883	-0.294278	0.579949	-0.163668	0.0453396
414	0.962121	0.64379	0.0370865	-0.379584	1.14317	-0.228916	-0.292946	0.581708	-0.169488	0.0390587
415	0.966966	0.643662	0.0421334	-0.41997	1.15949	-0.243134	-0.292164	0.585026	-0.175901	0.0331435
416	0.971776	0.643326	0.0466655	-0.459532	1.17345	-0.257248	-0.29148	0.5897	-0.182336	0.0277962
417	0.976556	0.642789	0.0504842	-0.497855	1.18463	-0.270965	-0.290557	0.595561	-0.1884	0.02319
418	0.981316	0.64206	0.0532657	-0.534429	1.19275	-0.283991	-0.288928	0.602448	-0.193998	0.0196134
419	0.986077	0.641153	0.0546773	-0.568726	1.19768	-0.296063	-0.286103	0.610174	-0.199312	0.0173871
420	0.990856	0.640089	0.054517	-0.60038	1.19945	-0.306954	-0.281753	0.618559	-0.204744	0.0167188
421	0.995669	0.6389	0.0527741	-0.629221	1.19824	-0.316579	-0.275745	0.627375	-0.210708	0.0176711
422	1.00054	0.637616	0.0495369	-0.655206	1.19442	-0.324924	-0.268029	0.636383	-0.217502	0.020211
423	1.00547	0.636268	0.0450009	-0.678449	1.18845	-0.332011	-0.258667	0.645348	-0.225152	0.0242059
424	1.01049	0.634877	0.0393556	-0.699133	1.18097	-0.337867	-0.247746	0.654087	-0.233492	0.0294995
425	1.01559	0.633463	0.0328827	-0.717616	1.17266	-0.342463	-0.235519	0.662503	-0.242233	0.0358352
426	1.02078	0.632033	0.0258614	-0.734315	1.16421	-0.345712	-0.222314	0.670598	-0.251054	0.0429134
427	1.02605	0.630594	0.0185379	-0.749572	1.15623	-0.347529	-0.208426	0.678399	-0.259674	0.0504726
428	1.0314	0.629146	0.0110977	-0.763616	1.14911	-0.347821	-0.194116	0.685973	-0.267923	0.05828
429	1.03682	0.627696	0.00373944	-0.776592	1.143	-0.346481	-0.179657	0.693375	-0.275706	0.0661076
430	1.0423	0.626246	-0.00335298	-0.788526	1.1378	-0.343404	-0.165289	0.700645	-0.282964	0.0737448
431	1.04786	0.624802	-0.0100104	-0.799311	1.13311	-0.3385	-0.151215	0.707794	-0.289623	0.081029
432	1.05349	0.623368	-0.016153	-0.808639	1.1283	-0.331693	-0.13753	0.714822	-0.295605	0.0879075
433	1.05918	0.621947	-0.0217522	-0.81607	1.12249	-0.322909	-0.124273	0.721737	-0.300842	0.0944116
434	1.06494	0.62054	-0.0268521	-0.821049	1.1147	-0.312123	-0.111431	0.728595	-0.30526	0.100647
435	1.07076	0.619142	-0.0315339	-0.822962	1.10393	-0.299354	-0.0989615	0.735497	-0.308785	0.106762
436	1.07667	0.617748	-0.0359682	-0.821103	1.08926	-0.284766	-0.0867248	0.742574	-0.311356	0.112957
437	1.08267	0.616343	-0.040368	-0.814774	1.06994	-0.268608	-0.0745049	0.749955	-0.312938	0.119436
438	1.0888	0.61491	-0.0449579	-0.803383	1.04554	-0.251191	-0.0620424	0.757748	-0.313527	0.126375
439	1.09508	0.613422	-0.0499104	-0.786611	1.01613	-0.232554	-0.0491248	0.766053	-0.313157	0.133872
440	1.10152	0.611847	-0.0552302	-0.764743	0.982533	-0.212789	-0.0357708	0.775024	-0.311909	0.141853
441	1.10813	0.610147	-0.0606973	-0.739023	0.946778	-0.192207	-0.0223349	0.784889	-0.309896	0.150054
442	1.11488	0.608298	-0.0658725	-0.711659	0.911883	-0.171557	-0.0095256	0.795926	-0.307177	0.158053
443	1.1217	0.606296	-0.0702099	-0.685587	0.881613	-0.151904	0.0017312	0.808441	-0.303693	0.1654
444	1.12852	0.604165	-0.0731908	-0.663871	0.859673	-0.134749	0.0104824	0.822703	-0.299214	0.171734
445	1.13524	0.601954	-0.0745247	-0.648976	0.848925	-0.121708	0.0160837	0.83883	-0.293362	0.176929
446	1.14182	0.59972	-0.0743092	-0.641972	0.850428	-0.114224	0.0184913	0.856698	-0.285683	0.181188
447	1.14824	0.597522	-0.0731081	-0.642076	0.863031	-0.112702	0.0184276	0.875901	-0.275772	0.185067
448	1.15454	0.595404	-0.0715831	-0.647017	0.883493	-0.116581	0.0169013	0.895899	-0.263302	0.189063
449	1.16076	0.593406	-0.0701768	-0.654103	0.907922	-0.12494	0.0147434	0.916157	-0.248073	0.193336
450	1.16693	0.591571	-0.0689638	-0.660946	0.932661	-0.136792	0.0123704	0.936168	-0.230021	0.197617
451	1.1731	0.589959	-0.0677413	-0.665916	0.955013	-0.151097	0.00985172	0.955465	-0.209226	0.201365
452	1.17929	0.588642	-0.066101	-0.668299	0.973374	-0.166812	0.00694688	0.973661	-0.185903	0.203916
453	1.18547	0.587694	-0.0635724	-0.668255	0.987266	-0.182954	0.00323588	0.990508	-0.160474	0.20468
454	1.19163	0.587188	-0.0597524	-0.666472	0.9969	-0.198677	-0.00172884	1.00588	-0.133692	0.203283
455	1.19772	0.587179	-0.0545124	-0.663638	1.00277	-0.213195	-0.00815778	1.01974	-0.106718	0.199775
456	1.20373	0.587696	-0.0479547	-0.660144	1.00523	-0.225783	-0.016061	1.0321	-0.0810278	0.194516
457	1.20961	0.588729	-0.0403479	-0.65607	1.00453	-0.236025	-0.0253116	1.04304	-0.0582956	0.188064
458	1.21537	0.590238	-0.0320847	-0.651218	1.00095	-0.243973	-0.0356499	1.05258	-0.0402202	0.181061
459	1.22102	0.59216	-0.0237406	-0.645072	0.994621	-0.249921	-0.0466048	1.06063	-0.0282565	0.174293
460	1.22657	0.594424	-0.0159982	-0.63698	0.985778	-0.254374	-0.0575627	1.06688	-0.0232374	0.168588
461	1.23205	0.596958	-0.00953408	-0.626337	0.974549	-0.257721	-0.0679209	1.07097	-0.0251399	0.164721
462	1.23748	0.5997	-0.00485749	-0.612815	0.96126	-0.260273	-0.0772603	1.07251	-0.0331835	0.163245
463	1.24286	0.602596	-0.00224567	-0.596408	0.946112	-0.261996	-0.0854465	1.07127	-0.0461232	0.164448
464	1.24818	0.605601	-0.00164135	-0.577537	0.929673	-0.262845	-0.0927604	1.06726	-0.0625158	0.168251
465	1.25341	0.608667	-0.00264876	-0.557005	0.912375	-0.262528	-0.0999516	1.06091	-0.081031	0.174238
466	1.25852	0.611745	-0.00453352	-0.535982	0.894993	-0.260972	-0.108188	1.05299	-0.100773	0.181597
467	1.26347	0.614777	-0.00640861	-0.515748	0.878051	-0.258117	-0.118865	1.04459	-0.121391	0.18935
468	1.26823	0.617699	-0.00729744	-0.497661	0.86229	-0.254203	-0.133498	1.03704	-0.142778	0.196397
469	1.27277	0.620438	-0.00626012	-0.482998	0.848167	-0.249437	-0.153565	1.03165	-0.164569	0.201652
470	1.2771	0.622929	-0.00247814	-0.472871	0.836177	-0.244202	-0.180324	1.02948	-0.185883	0.204108
471	1.28122	0.625105	0.00451473	-0.467932	0.826497	-0.238821	-0.214383	1.03128	-0.205884	0.203082
472	1.28517	0.626922	0.0146547	-0.46814	0.819268	-0.23367	-0.255488	1.03723	-0.22349	0.198434
473	1.28901	0.628356	0.0272028	-0.472575	0.814351	-0.229029	-0.302338	1.04713	-0.237691	0.190778
474	1.29282	0.629415	0.0409556	-0.479674	0.811534	-0.22522	-0.352912	1.06027	-0.247721	0.181258
475	1.29664	0.630125	0.0546221	-0.487712	0.810482	-0.222552	-0.405039	1.07584	-0.254598	0.171145
476	1.30053	0.630533	0.0671163	-0.495173	0.810884	-0.221286	-0.456833	1.0929	-0.259787	0.161537
477	1.30453	0.630687	0.0777427	-0.501032	0.812499	-0.22154	-0.506945	1.11062	-0.265373	0.153167
478	1.30864	0.630638	0.0862408	-0.504808	0.815144	-0.223288	-0.554629	1.12778	-0.272602	0.146345
479	1.31288	0.630424	0.0925801	-0.506354	0.818763	-0.226539	-0.599444	1.1435	-0.283047	0.14115
480	1.31723	0.630075	0.0968016	-0.505635	0.823287	-0.231226	-0.641064	1.15683	-0.297061	0.137605
481	1.3217	0.629606	0.0988201	-0.502494	0.828642	-0.237203	-0.679059	1.16727	-0.314162	0.135875
