# Supplementary material for: Optimal Control Based Stiffness Identification of an Ankle-Foot Orthosis Using a Predictive Walking Model
Source: Front Comput Neurosci. 2017 Apr 13;11:23. doi: 10.3389/fncom.2017.00023 (PMC5390028; doi:10.3389/fncom.2017.00023)
Supplement: Supplementary file 1 [file DataSheet1.ZIP › PathWalker/InvKinDyn/results/barefeet_3053177.qdot]

0	0.4884	0.2568	1.23288	-1.51715	0.24924	1.005	0.722641	-2.01564	0.11748	-0.891841
1	0.4908	0.24552	1.16402	-1.5253	0.23712	0.672721	0.719281	-1.89588	0.14592	-0.829081
2	0.4944	0.23292	1.1109	-1.56929	0.222	0.38088	0.694561	-1.7616	0.15648	-0.793321
3	0.498	0.21792	1.07732	-1.6594	0.21252	0.12672	0.646201	-1.61988	0.14784	-0.786085
4	0.5004	0.20052	1.06054	-1.7958	0.22188	-0.0940801	0.57756	-1.47552	0.11592	-0.801637
5	0.5028	0.18048	1.05324	-1.96956	0.25812	-0.28356	0.49416	-1.32768	0.0666001	-0.828001
6	0.5016	0.15852	1.04562	-2.16528	0.333	-0.45816	0.40188	-1.16736	0.0054	-0.852073
7	0.4992	0.13548	1.02736	-2.36412	0.44784	-0.633841	0.3114	-0.991321	-0.0636001	-0.861997
8	0.4956	0.11244	0.989533	-2.54712	0.602401	-0.828121	0.23628	-0.803881	-0.13656	-0.848653
9	0.492	0.0909601	0.927121	-2.69904	0.783481	-1.04028	0.18984	-0.615241	-0.2094	-0.807757
10	0.4884	0.0718801	0.840013	-2.81052	0.978841	-1.26516	0.1782	-0.43536	-0.2772	-0.740917
11	0.486	0.05556	0.731929	-2.88096	1.1712	-1.48632	0.20412	-0.27444	-0.33528	-0.655345
12	0.486	0.0426	0.614521	-2.91888	1.3476	-1.68744	0.25908	-0.14172	-0.38112	-0.565024
13	0.486	0.03228	0.5016	-2.9394	1.4952	-1.8504	0.327	-0.03828	-0.41532	-0.484384
14	0.4872	0.02436	0.40548	-2.95848	1.6116	-1.96152	0.3888	0.04368	-0.43968	-0.425795
15	0.4908	0.01728	0.33564	-2.99052	1.6872	-2.01132	0.42744	0.11472	-0.45768	-0.395457
16	0.4908	0.01068	0.29412	-3.0438	1.728	-1.9974	0.4344	0.18396	-0.47412	-0.39227
17	0.4908	0.00348	0.27744	-3.117	1.7268	-1.92168	0.4116	0.25584	-0.49296	-0.409224
18	0.4908	-0.00456	0.27192	-3.19656	1.6836	-1.794	0.3732	0.33156	-0.51564	-0.428877
19	0.4872	-0.01344	0.25764	-3.25584	1.5864	-1.62792	0.3462	0.40512	-0.53964	-0.428064
20	0.4848	-0.02256	0.2208	-3.27492	1.4256	-1.4436	0.351	0.46824	-0.56136	-0.392388
21	0.4836	-0.03156	0.15888	-3.24432	1.2072	-1.2654	0.39468	0.51456	-0.5784	-0.3207
22	0.4812	-0.03996	0.0754801	-3.1632	0.934801	-1.11276	0.47508	0.5436	-0.59028	-0.219468
23	0.4812	-0.04764	-0.0186	-3.04356	0.624001	-0.993601	0.57732	0.55836	-0.59796	-0.102396
24	0.4812	-0.05508	-0.1086	-2.90436	0.294	-0.898201	0.680521	0.56568	-0.603961	0.01446
25	0.48	-0.0619201	-0.18492	-2.76252	-0.036	-0.805681	0.767881	0.57324	-0.613561	0.119628
26	0.48	-0.0691201	-0.24276	-2.6286	-0.348	-0.695641	0.828001	0.5898	-0.630601	0.207072
27	0.4764	-0.0764401	-0.28656	-2.4996	-0.637201	-0.55236	0.863041	0.619081	-0.655561	0.282252
28	0.4752	-0.0842401	-0.32712	-2.36364	-0.907201	-0.3678	0.886081	0.660001	-0.689641	0.354972
29	0.4716	-0.0920401	-0.3726	-2.20776	-1.1628	-0.14652	0.910921	0.707161	-0.733801	0.43212
30	0.4716	-0.10032	-0.43368	-2.0178	-1.4064	0.102	0.954601	0.756241	-0.786601	0.522923
31	0.474	-0.10908	-0.51636	-1.78452	-1.6428	0.36384	1.02888	0.803041	-0.843001	0.633274
32	0.48	-0.11868	-0.623521	-1.50576	-1.8696	0.630121	1.14012	0.845401	-0.900241	0.765728
33	0.4884	-0.12972	-0.757381	-1.18092	-2.0796	0.896161	1.29216	0.881641	-0.957601	0.922005
34	0.5016	-0.14172	-0.915469	-0.813961	-2.2716	1.15356	1.48212	0.911161	-1.01424	1.09853
35	0.5148	-0.1548	-1.08979	-0.41244	-2.442	1.3908	1.70016	0.933721	-1.0662	1.28701
36	0.53208	-0.16872	-1.27212	0.01776	-2.5956	1.5972	1.93584	0.949441	-1.1136	1.47775
37	0.54996	-0.18264	-1.45189	0.47016	-2.73456	1.77012	2.17644	0.957001	-1.15836	1.65779
38	0.56928	-0.1962	-1.6167	0.934681	-2.87016	1.92612	2.40804	0.953641	-1.20288	1.81413
39	0.58932	-0.2094	-1.75423	1.395	-2.99592	2.11416	2.6178	0.938041	-1.24536	1.93423
40	0.609961	-0.22164	-1.85364	1.82844	-3.09252	2.40588	2.7924	0.911281	-1.28124	2.00723
41	0.630241	-0.23364	-1.91155	2.19576	-3.08436	2.748	2.92464	0.878281	-1.30716	2.03184
42	0.649321	-0.2448	-1.92551	2.44884	-2.88564	3.05484	3.00552	0.845401	-1.31712	2.00904
43	0.665881	-0.25452	-1.89382	2.53548	-2.4138	3.19272	3.02688	0.819481	-1.30068	1.94304
44	0.678601	-0.26136	-1.81985	2.42964	-1.64832	3.07788	2.98488	0.806401	-1.2456	1.84332
45	0.686401	-0.26436	-1.71418	2.14116	-0.628441	2.6214	2.88229	0.813721	-1.14168	1.72476
46	0.688921	-0.2622	-1.59226	1.73208	0.51252	1.8474	2.73199	0.844681	-0.983761	1.60464
47	0.687481	-0.25404	-1.47059	1.29216	1.5966	0.853801	2.55328	0.897721	-0.770281	1.49616
48	0.682561	-0.24012	-1.35244	0.918841	2.4126	-0.0657601	2.3538	0.969001	-0.501	1.39596
49	0.675121	-0.22116	-1.2244	0.655321	2.85936	-0.788161	2.12262	1.056	-0.18456	1.28244
50	0.665761	-0.19752	-1.06668	0.50328	2.93352	-1.25952	1.84291	1.15476	0.16476	1.12752
51	0.655321	-0.17016	-0.866041	0.43584	2.71584	-1.51896	1.51	1.2546	0.53064	0.913801
52	0.644761	-0.1392	-0.619681	0.41748	2.3064	-1.58964	1.13158	1.34004	0.897241	0.639961
53	0.633481	-0.10476	-0.33552	0.40992	1.8144	-1.54644	0.723985	1.3986	1.25052	0.32316
54	0.620641	-0.0668401	-0.02832	0.38472	1.32024	-1.44324	0.304908	1.4226	1.5834	-0.0114
55	0.605281	-0.02628	0.28224	0.327	0.877921	-1.34496	-0.10512	1.41192	1.89636	-0.33372
56	0.58668	0.01632	0.5766	0.24048	0.4914	-1.21608	-0.491796	1.37472	2.19828	-0.617521
57	0.564	0.05856	0.839161	0.13824	0.14988	-1.04064	-0.845497	1.32348	2.48616	-0.843601
58	0.53772	0.0986401	1.05996	0.03684	-0.15444	-0.837601	-1.16041	1.2702	2.7468	-1.00368
59	0.5088	0.13428	1.23108	-0.04428	-0.42684	-0.635761	-1.42994	1.22304	2.96112	-1.09548
60	0.47964	0.16404	1.35184	-0.0939601	-0.667801	-0.45876	-1.6502	1.18692	3.10476	-1.12464
61	0.45192	0.18696	1.42506	-0.1092	-0.876121	-0.31584	-1.81836	1.16256	3.15276	-1.09968
62	0.4272	0.2028	1.45553	-0.0939601	-1.04688	-0.2046	-1.93151	1.14588	3.08508	-1.03104
63	0.40716	0.21228	1.44797	-0.0516	-1.17816	-0.1224	-1.98477	1.12632	2.89116	-0.928921
64	0.39216	0.21624	1.40686	0.00972001	-1.26588	-0.0652801	-1.97771	1.092	2.57808	-0.801841
65	0.38172	0.21588	1.33627	0.0840001	-1.31112	-0.02892	-1.91407	1.0332	2.16336	-0.656881
66	0.375	0.21264	1.243	0.16548	-1.31892	-0.00576	-1.80301	0.934801	1.66644	-0.50292
67	0.37056	0.2076	1.13278	0.25212	-1.2996	0.00744001	-1.6548	0.782401	1.1094	-0.34764
68	0.36744	0.2022	1.01243	0.34164	-1.26312	0.00900001	-1.48428	0.57	0.52344	-0.1974
69	0.36504	0.19704	0.888884	0.43272	-1.22064	-0.00132	-1.30728	0.2988	-0.0504	-0.05856
70	0.36276	0.192	0.771292	0.51792	-1.17792	-0.0156	-1.14372	-0.0156	-0.56844	0.05964
71	0.36048	0.18684	0.666217	0.59244	-1.13736	-0.02856	-1.00764	-0.354	-0.999121	0.15
72	0.35856	0.18084	0.576192	0.651241	-1.09548	-0.03756	-0.909601	-0.682801	-1.32108	0.21144
73	0.35688	0.17316	0.501048	0.690721	-1.04688	-0.04584	-0.857401	-0.972001	-1.518	0.24756
74	0.35568	0.16332	0.442524	0.705481	-0.984121	-0.05592	-0.859561	-1.188	-1.58628	0.25872
75	0.35508	0.15096	0.400476	0.692641	-0.900001	-0.0729601	-0.920641	-1.3056	-1.5456	0.2454
76	0.35532	0.13608	0.372888	0.651961	-0.788401	-0.10116	-1.04004	-1.30776	-1.43088	0.21096
77	0.35652	0.11916	0.354156	0.59028	-0.649321	-0.14976	-1.2108	-1.18968	-1.27368	0.16284
78	0.35868	0.10032	0.338268	0.51768	-0.48912	-0.21816	-1.4208	-0.957121	-1.10184	0.10752
79	0.36216	0.0804001	0.322644	0.44352	-0.31776	-0.30096	-1.65756	-0.626401	-0.947161	0.04524
80	0.36744	0.05988	0.305436	0.37356	-0.14196	-0.3858	-1.9056	-0.2262	-0.835081	-0.02244
81	0.37404	0.03972	0.281232	0.31776	0.03192	-0.4614	-2.14404	0.20808	-0.775321	-0.0877201
82	0.3822	0.02088	0.251964	0.27744	0.19752	-0.5202	-2.3604	0.639241	-0.763081	-0.15168
83	0.39168	0.00396	0.221268	0.25176	0.34848	-0.55788	-2.54628	1.03308	-0.783961	-0.21792
84	0.40224	-0.01032	0.192252	0.23784	0.4824	-0.57084	-2.69904	1.36272	-0.823681	-0.2874
85	0.41316	-0.0222	0.167904	0.23268	0.59544	-0.56484	-2.81808	1.60884	-0.864841	-0.35952
86	0.42408	-0.03144	0.14508	0.2412	0.681241	-0.54996	-2.89908	1.7604	-0.889921	-0.4284
87	0.43488	-0.03864	0.1194	0.27012	0.732961	-0.53892	-2.9382	1.8132	-0.890401	-0.48936
88	0.4458	-0.0444	0.0897241	0.321	0.749041	-0.54192	-2.93784	1.7724	-0.869161	-0.54012
89	0.45648	-0.04956	0.051108	0.39624	0.735001	-0.56388	-2.89704	1.6524	-0.833281	-0.57264
90	0.46692	-0.05472	0.004884	0.49068	0.698761	-0.606001	-2.8224	1.464	-0.793081	-0.5874
91	0.47772	-0.05988	-0.0456	0.59568	0.652681	-0.660961	-2.72148	1.2264	-0.755401	-0.58908
92	0.48864	-0.0654001	-0.100692	0.705961	0.609241	-0.719641	-2.59872	0.954001	-0.724801	-0.57744
93	0.4998	-0.0704401	-0.15906	0.816841	0.57516	-0.776161	-2.46024	0.664801	-0.705241	-0.55308
94	0.51072	-0.0754801	-0.21882	0.924601	0.55152	-0.826801	-2.31252	0.3708	-0.697321	-0.51684
95	0.52152	-0.0801601	-0.281268	1.03056	0.53568	-0.870601	-2.15904	0.0864001	-0.692641	-0.468
96	0.53112	-0.0843601	-0.346392	1.134	0.52716	-0.906841	-2.00424	-0.1776	-0.677881	-0.40716
97	0.53964	-0.0886801	-0.41568	1.23564	0.52284	-0.937801	-1.85136	-0.4116	-0.642361	-0.33264
98	0.54612	-0.0936001	-0.488892	1.33536	0.52152	-0.964441	-1.70544	-0.607201	-0.57912	-0.24324
99	0.55092	-0.0996001	-0.561084	1.42536	0.52728	-0.983161	-1.57584	-0.757201	-0.48084	-0.14484
100	0.5544	-0.10668	-0.632497	1.50552	0.54504	-0.991321	-1.46196	-0.862801	-0.34476	-0.03936
101	0.5574	-0.11472	-0.704065	1.57908	0.57456	-0.993241	-1.3584	-0.925201	-0.18072	0.0715201
102	0.56076	-0.12336	-0.774445	1.64904	0.611641	-0.994321	-1.26144	-0.952801	-0.00876001	0.18336
103	0.56532	-0.1326	-0.842317	1.71804	0.650881	-1.00056	-1.16628	-0.951601	0.15	0.29268
104	0.57108	-0.14184	-0.90791	1.78992	0.687241	-1.01316	-1.06632	-0.930001	0.28728	0.3972
105	0.57888	-0.15084	-0.971786	1.86816	0.714481	-1.03032	-0.952201	-0.900001	0.39876	0.49488
106	0.58836	-0.159	-1.03437	1.95588	0.725641	-1.05024	-0.817441	-0.870001	0.47904	0.58524
107	0.5994	-0.1662	-1.09158	2.04792	0.719161	-1.06476	-0.663241	-0.843601	0.53568	0.664561
108	0.611881	-0.17196	-1.1386	2.13768	0.697201	-1.06536	-0.49248	-0.831601	0.5868	0.727921
109	0.625201	-0.17604	-1.1747	2.22336	0.661081	-1.04724	-0.3006	-0.844801	0.650761	0.774481
110	0.639961	-0.17844	-1.19914	2.30304	0.613321	-1.0092	-0.0835201	-0.897601	0.746041	0.802921
111	0.655561	-0.17928	-1.20978	2.37276	0.5586	-0.953521	0.15984	-1.0032	0.892921	0.811561
112	0.672121	-0.1788	-1.2042	2.42748	0.50256	-0.884401	0.42444	-1.16364	1.12716	0.797521
113	0.689521	-0.17796	-1.18517	2.4678	0.44988	-0.806041	0.707161	-1.3662	1.53792	0.763321
114	0.707761	-0.177	-1.15459	2.49264	0.4068	-0.723601	0.989401	-1.5582	2.09544	0.711001
115	0.726241	-0.17676	-1.11426	2.49924	0.37908	-0.638881	1.2426	-1.66536	2.7168	0.644401
116	0.743761	-0.17748	-1.05887	2.47728	0.37152	-0.549	1.42164	-1.6002	3.24072	0.56052
117	0.759241	-0.17832	-0.987001	2.42052	0.38556	-0.44568	1.49352	-1.3098	3.54192	0.46476
118	0.770521	-0.17796	-0.901681	2.32857	0.41844	-0.31776	1.44468	-0.783001	3.47148	0.36888
119	0.776401	-0.17472	-0.813721	2.21231	0.462	-0.15468	1.29936	-0.0846001	2.98332	0.29244
120	0.776161	-0.16656	-0.731281	2.08355	0.50556	0.05004	1.1004	0.673441	2.07816	0.2502
121	0.769561	-0.1524	-0.663121	1.9567	0.5364	0.29688	0.915841	1.32576	1.0278	0.2526
122	0.757321	-0.13176	-0.59724	1.81959	0.5544	0.57936	0.779161	1.75728	0.05088	0.28596
123	0.739681	-0.105	-0.51348	1.64929	0.5604	0.884881	0.699361	1.90896	-0.690121	0.32292
124	0.717841	-0.0734401	-0.38676	1.41887	0.5652	1.19892	0.658201	1.80024	-1.16736	0.32856
125	0.692881	-0.03816	-0.20148	1.11181	0.5712	1.50864	0.631561	1.48584	-1.3716	0.27696
126	0.665881	-0.00012	0.045	0.724969	0.588	1.80876	0.59496	1.04508	-1.37232	0.15912
127	0.637201	0.03972	0.33984	0.270732	0.618001	2.09988	0.53568	0.5508	-1.24008	-0.01416
128	0.606841	0.0812401	0.661681	-0.227196	0.658801	2.38608	0.44784	0.0624001	-1.0878	-0.22068
129	0.57552	0.12372	0.977881	-0.729565	0.708001	2.66868	0.3474	-0.3948	-0.932521	-0.42564
130	0.54408	0.16668	1.25928	-1.19915	0.756001	2.94168	0.25404	-0.810001	-0.758161	-0.59832
131	0.51372	0.20856	1.488	-1.60938	0.795601	3.18708	0.18432	-1.185	-0.56268	-0.721561
132	0.48624	0.24804	1.65636	-1.94294	0.822001	3.37764	0.15132	-1.52184	-0.36108	-0.792001
133	0.46332	0.28356	1.7658	-2.19055	0.829201	3.4776	0.16344	-1.82484	-0.17256	-0.817921
134	0.44628	0.3132	1.82135	-2.34973	0.814801	3.44916	0.22284	-2.09772	-0.01056	-0.812161
135	0.43632	0.33672	1.82758	-2.42035	0.772801	3.2688	0.32952	-2.34432	0.11832	-0.785521
136	0.43356	0.35376	1.79079	-2.40819	0.704401	2.93424	0.4764	-2.56176	0.21216	-0.747481
137	0.43728	0.36492	1.71317	-2.31805	0.6	2.47104	0.655921	-2.7444	0.276	-0.699121
138	0.44664	0.37056	1.59739	-2.16012	0.4524	1.9284	0.858121	-2.88456	0.3174	-0.639481
139	0.45984	0.37188	1.45062	-1.95444	0.264	1.37028	1.0686	-2.97468	0.348	-0.56976
140	0.47568	0.36888	1.28586	-1.73028	0.0408	0.863641	1.26888	-3.01068	0.37584	-0.49656
141	0.49236	0.36204	1.11853	-1.52088	-0.1992	0.46188	1.44216	-2.99268	0.40152	-0.4296
142	0.50856	0.35064	0.964861	-1.359	-0.426	0.18576	1.57104	-2.92212	0.4182	-0.38124
143	0.52356	0.33504	0.834697	-1.26744	-0.603601	0.02388	1.65048	-2.8068	0.41892	-0.35856
144	0.53676	0.315	0.730597	-1.254	-0.705601	-0.0608401	1.68228	-2.655	0.39744	-0.36252
145	0.54804	0.29088	0.649201	-1.314	-0.706801	-0.1176	1.67616	-2.47656	0.35076	-0.38748
146	0.55716	0.26364	0.581844	-1.43124	-0.5976	-0.192	1.64568	-2.27976	0.27804	-0.423
147	0.56472	0.23484	0.517428	-1.58268	-0.3876	-0.31476	1.6062	-2.07204	0.18528	-0.45588
148	0.5706	0.20544	0.445308	-1.74372	-0.1008	-0.49356	1.5708	-1.85724	0.0846001	-0.4728
149	0.57528	0.177	0.358272	-1.89324	0.234	-0.711841	1.54836	-1.63944	-0.01416	-0.46452
150	0.57864	0.14988	0.256596	-2.02116	0.5844	-0.940561	1.53924	-1.42008	-0.1068	-0.43092
151	0.58128	0.12504	0.1467	-2.12628	0.918001	-1.14924	1.53708	-1.2012	-0.19224	-0.37992
152	0.58308	0.10224	0.03432	-2.20848	1.2096	-1.31808	1.53744	-0.984601	-0.27072	-0.31956
153	0.58464	0.0812401	-0.0724921	-2.27208	1.4364	-1.43736	1.53348	-0.772921	-0.34176	-0.25992
154	0.58584	0.0619201	-0.165804	-2.3232	1.5864	-1.5024	1.52028	-0.56952	-0.40788	-0.2112
155	0.58764	0.04356	-0.239724	-2.36676	1.65	-1.51536	1.49388	-0.37716	-0.47364	-0.18168
156	0.5898	0.02652	-0.292956	-2.403	1.6284	-1.48572	1.45464	-0.19776	-0.537	-0.17208
157	0.59196	0.0102	-0.327792	-2.43096	1.5204	-1.42332	1.40496	-0.03228	-0.59568	-0.17652
158	0.5934	-0.00528	-0.3495	-2.44728	1.3416	-1.3362	1.35084	0.11688	-0.645961	-0.18624
159	0.59424	-0.01956	-0.365304	-2.44716	1.1016	-1.23384	1.30056	0.24672	-0.683881	-0.1908
160	0.59388	-0.03276	-0.382572	-2.42568	0.822001	-1.13172	1.26228	0.35556	-0.707161	-0.181308
161	0.59244	-0.04428	-0.404868	-2.38212	0.5148	-1.04532	1.23984	0.4422	-0.715201	-0.15402
162	0.58968	-0.05424	-0.431304	-2.32296	0.2028	-0.982441	1.2318	0.50736	-0.711361	-0.110376
163	0.58608	-0.0628801	-0.459252	-2.25516	-0.0984001	-0.940441	1.23396	0.55296	-0.702841	-0.055128
164	0.58164	-0.0700801	-0.486012	-2.18424	-0.3768	-0.909361	1.24248	0.58296	-0.694081	0.006
165	0.57696	-0.0763201	-0.508356	-2.11452	-0.627601	-0.875041	1.25184	0.603001	-0.688321	0.0677881
166	0.57192	-0.0822001	-0.526212	-2.046	-0.849601	-0.823321	1.25868	0.618121	-0.688561	0.13014
167	0.56664	-0.0879601	-0.543168	-1.9734	-1.044	-0.742081	1.26564	0.633001	-0.695281	0.196344
168	0.5616	-0.0937201	-0.563964	-1.89	-1.2072	-0.624481	1.27608	0.650761	-0.705481	0.2712
169	0.55728	-0.0999601	-0.593027	-1.7886	-1.3452	-0.47136	1.29492	0.672601	-0.716881	0.35928
170	0.55344	-0.10692	-0.631833	-1.6668	-1.4568	-0.28956	1.32396	0.698281	-0.729481	0.46236
171	0.55068	-0.11436	-0.679258	-1.52592	-1.5408	-0.0891601	1.3626	0.725641	-0.745801	0.57936
172	0.549	-0.12252	-0.732459	-1.36872	-1.5996	0.12612	1.41024	0.751321	-0.764401	0.705001
173	0.54924	-0.13068	-0.786509	-1.19664	-1.638	0.35652	1.46376	0.772561	-0.779761	0.831841
174	0.55128	-0.1386	-0.836173	-1.00932	-1.6704	0.59724	1.5198	0.787321	-0.786481	0.951601
175	0.5556	-0.14592	-0.878725	-0.802201	-1.7136	0.840841	1.57632	0.793201	-0.782521	1.05876
176	0.56196	-0.15216	-0.915289	-0.56652	-1.7808	1.08096	1.63584	0.788521	-0.767161	1.15116
177	0.57012	-0.15756	-0.949705	-0.29232	-1.89	1.31196	1.70346	0.772561	-0.740881	1.23144
178	0.57996	-0.16212	-0.986101	0.02892	-2.0472	1.52532	1.78396	0.744121	-0.709321	1.3038
179	0.59148	-0.16596	-1.02724	0.40044	-2.2536	1.70988	1.88051	0.702361	-0.680161	1.37112
180	0.604321	-0.16992	-1.07372	0.818401	-2.50452	1.8624	1.99349	0.646921	-0.656281	1.43388
181	0.619201	-0.174	-1.12104	1.2672	-2.77464	2.00376	2.11713	0.58056	-0.635161	1.48752
182	0.636241	-0.17856	-1.15712	1.71792	-3.0336	2.17824	2.23537	0.50892	-0.611161	1.51932
183	0.655201	-0.18384	-1.16224	2.1156	-3.2118	2.36388	2.31875	0.44412	-0.57708	1.509
184	0.675241	-0.18948	-1.12054	2.3922	-3.219	2.51868	2.33917	0.40176	-0.52308	1.44132
185	0.694441	-0.19464	-1.02108	2.47824	-2.96724	2.56896	2.27074	0.3978	-0.43668	1.30956
186	0.710401	-0.198	-0.863641	2.3304	-2.41344	2.47224	2.09997	0.44568	-0.31044	1.1208
187	0.720961	-0.19776	-0.656401	1.94532	-1.57416	2.17404	1.82519	0.55308	-0.14448	0.892561
188	0.724801	-0.19272	-0.42756	1.38264	-0.54252	1.67196	1.47665	0.715441	0.0624001	0.657841
189	0.723001	-0.18216	-0.2106	0.748801	0.531	0.998521	1.10068	0.916441	0.31056	0.4518
190	0.717601	-0.16644	-0.03864	0.18216	1.446	0.32208	0.753601	1.12932	0.59208	0.30168
191	0.711121	-0.14652	0.0861601	-0.21936	2.05308	-0.261	0.45756	1.33008	0.898561	0.1998
192	0.705481	-0.12288	0.17124	-0.40956	2.29548	-0.698401	0.22344	1.49304	1.22208	0.1266
193	0.702721	-0.0961201	0.23064	-0.39564	2.2104	-1.00908	0.05256	1.59468	1.56	0.05844
194	0.703681	-0.0658801	0.27264	-0.21732	1.884	-1.19736	-0.05136	1.61448	1.90704	-0.0162
195	0.707881	-0.03228	0.30696	0.05964	1.42584	-1.2942	-0.0972001	1.54488	2.2518	-0.10404
196	0.714121	0.00468	0.34224	0.36216	0.938881	-1.32036	-0.0999601	1.39188	2.57964	-0.2052
197	0.720241	0.04416	0.38388	0.629401	0.50136	-1.31364	-0.0795601	1.1718	2.8758	-0.31308
198	0.724441	0.0853201	0.43068	0.831841	0.13992	-1.25808	-0.05148	0.910681	3.12372	-0.41412
199	0.724681	0.12564	0.48708	0.960121	-0.1518	-1.14732	-0.04116	0.646201	3.30504	-0.50292
200	0.720241	0.16308	0.5592	1.01676	-0.39	-0.996241	-0.0762001	0.42096	3.40068	-0.58392
201	0.711601	0.19488	0.649441	1.01724	-0.59244	-0.834241	-0.1734	0.273	3.38856	-0.661921
202	0.700081	0.2196	0.748933	0.986521	-0.772441	-0.688681	-0.33096	0.22476	3.24504	-0.733801
203	0.687721	0.23676	0.842725	0.951481	-0.937081	-0.57504	-0.53112	0.27816	2.95116	-0.790801
204	0.675961	0.24648	0.913717	0.934561	-1.08732	-0.49572	-0.746761	0.4134	2.4966	-0.821281
205	0.665761	0.25068	0.945109	0.952201	-1.2198	-0.44208	-0.945601	0.58812	1.88897	-0.809881
206	0.656881	0.2514	0.923713	1.01364	-1.32888	-0.39828	-1.097	0.748681	1.15933	-0.742801
207	0.648841	0.25056	0.848317	1.11588	-1.4106	-0.34884	-1.18742	0.845881	0.35976	-0.617521
208	0.640321	0.24972	0.728653	1.24644	-1.46448	-0.28236	-1.22128	0.848161	-0.444588	-0.44268
209	0.630241	0.2496	0.581916	1.3872	-1.4952	-0.19452	-1.21912	0.750361	-1.19268	-0.23556
210	0.617761	0.24972	0.428652	1.51812	-1.50684	-0.0902401	-1.21253	0.5748	-1.83883	-0.01848
211	0.602521	0.24912	0.29154	1.61616	-1.50072	0.01932	-1.24111	0.36756	-2.3478	0.18168
212	0.5844	0.24624	0.19488	1.65444	-1.47312	0.12156	-1.34911	0.18648	-2.69724	0.33468
213	0.564	0.2388	0.163116	1.60404	-1.41744	0.20388	-1.5811	0.0904801	-2.87484	0.4104
214	0.54132	0.22584	0.221208	1.43244	-1.32204	0.2574	-1.9782	0.126	-2.8752	0.3774
215	0.51768	0.2058	0.39336	1.10976	-1.17552	0.2784	-2.57058	0.31608	-2.70756	0.20268
216	0.49488	0.1788	0.684001	0.632881	-0.974041	0.26652	-3.3501	0.648361	-2.4072	-0.12492
217	0.47496	0.14556	1.05595	0.0522	-0.727201	0.22308	-4.24287	1.06848	-2.03388	-0.5682
218	0.46008	0.10872	1.42648	-0.52332	-0.46056	0.14808	-5.10899	1.49064	-1.66104	-1.03488
219	0.45216	0.0718801	1.6972	-0.965161	-0.207	0.04524	-5.79096	1.82892	-1.34736	-1.4118
220	0.4512	0.03816	1.79668	-1.17864	0.00372	-0.0747601	-6.17689	2.0244	-1.12704	-1.61148
221	0.4566	0.01056	1.71507	-1.14732	0.1548	-0.20112	-6.24685	2.05956	-1.00944	-1.61568
222	0.46644	-0.01008	1.5016	-0.930481	0.24636	-0.32484	-6.06889	1.9524	-0.976801	-1.47288
223	0.4788	-0.0246	1.22807	-0.619441	0.29076	-0.44004	-5.7468	1.73676	-0.991321	-1.25964
224	0.49152	-0.03468	0.950437	-0.28944	0.30696	-0.54252	-5.36868	1.4484	-1.01088	-1.035
225	0.50388	-0.042	0.692125	0.02208	0.31272	-0.629641	-4.98024	1.11	-1.00188	-0.821521
226	0.51564	-0.0486	0.449532	0.31188	0.32088	-0.701761	-4.58988	0.741601	-0.945601	-0.612241
227	0.527352	-0.05532	0.204564	0.59748	0.33864	-0.760081	-4.18344	0.3516	-0.835561	-0.38544
228	0.5394	-0.0624001	-0.0627721	0.901561	0.3672	-0.803281	-3.74028	-0.0504	-0.671161	-0.1182
229	0.552648	-0.0700801	-0.371424	1.24992	0.40188	-0.833521	-3.23952	-0.4548	-0.45504	0.21108
230	0.567756	-0.0783601	-0.722593	1.65012	0.43476	-0.856801	-2.6796	-0.847201	-0.1896	0.60108
231	0.584856	-0.0866401	-1.09966	2.08812	0.45768	-0.879241	-2.08116	-1.2144	0.12432	1.02924
232	0.603577	-0.0957601	-1.47648	2.53716	0.46608	-0.906961	-1.47696	-1.5396	0.4812	1.4622
233	0.623173	-0.10548	-1.82175	2.96304	0.45816	-0.942841	-0.905761	-1.80864	0.865681	1.8618
234	0.643069	-0.11592	-2.10513	3.32964	0.43596	-0.985681	-0.4032	-2.01168	1.25292	2.19156
235	0.662989	-0.12684	-2.30584	3.61176	0.4038	-1.02924	0.01032	-2.14764	1.61232	2.42448
236	0.683005	-0.13764	-2.4186	3.801	0.36516	-1.0632	0.336	-2.22456	1.91592	2.55156
237	0.703417	-0.14772	-2.45266	3.90564	0.32436	-1.07904	0.594	-2.25768	2.14452	2.58132
238	0.724633	-0.1566	-2.42493	3.94224	0.28464	-1.07328	0.813001	-2.26344	2.2908	2.5314
239	0.747181	-0.16416	-2.34933	3.92412	0.2508	-1.0446	1.01832	-2.26152	2.36268	2.41608
240	0.771277	-0.17088	-2.23636	3.86	0.22716	-0.994081	1.23048	-2.27208	2.38308	2.24592
241	0.796705	-0.17724	-2.08896	3.75011	0.21912	-0.924841	1.45788	-2.31372	2.38296	2.02584
242	0.822409	-0.18432	-1.90116	3.58176	0.2364	-0.840841	1.69044	-2.39412	2.40024	1.75356
243	0.846418	-0.192	-1.65888	3.33038	0.29232	-0.743401	1.8936	-2.49996	2.514	1.42068
244	0.865666	-0.20064	-1.35108	2.97079	0.40128	-0.630121	2.01336	-2.58312	2.6838	1.02588
245	0.877143	-0.20928	-0.988561	2.50521	0.57084	-0.49368	1.9986	-2.55564	2.86728	0.59436
246	0.878715	-0.216	-0.606481	1.96907	0.794641	-0.32292	1.82088	-2.32728	2.9553	0.1764
247	0.869917	-0.21828	-0.25728	1.42509	1.05264	-0.10632	1.48548	-1.8294	2.8851	-0.16536
248	0.852493	-0.21408	0.00972001	0.942313	1.31448	0.16404	1.03308	-1.05312	2.54669	-0.37956
249	0.830329	-0.20256	0.156	0.584064	1.54584	0.48972	0.54516	-0.0685201	1.93353	-0.43704
250	0.808933	-0.18336	0.16848	0.390276	1.71492	0.861001	0.13296	0.959641	1.05032	-0.34488
251	0.792649	-0.15744	0.0762001	0.349836	1.80108	1.26096	-0.10884	1.81872	0.158184	-0.15552
252	0.781897	-0.12588	-0.03912	0.374496	1.80732	1.66812	-0.16116	2.31984	-0.625165	0.03096
253	0.773893	-0.0894001	-0.0830401	0.349632	1.7532	2.06412	-0.0790801	2.40252	-1.19548	0.1134
254	0.764629	-0.04836	0.01116	0.186708	1.66056	2.43636	0.04908	2.10768	-1.5532	0.02952
255	0.750409	-0.00288	0.25176	-0.132768	1.54188	2.77872	0.15708	1.545	-1.67554	-0.2142
256	0.729013	0.04692	0.59604	-0.565176	1.401	3.08628	0.21444	0.847441	-1.62743	-0.55608
257	0.700501	0.10056	0.971161	-1.0289	1.23912	3.35232	0.23292	0.1344	-1.45444	-0.908161
258	0.667225	0.15612	1.3074	-1.44337	1.06308	3.56004	0.2448	-0.51972	-1.25145	-1.19472
259	0.633481	0.2106	1.554	-1.74681	0.884281	3.67752	0.28896	-1.08636	-1.01376	-1.37112
260	0.603229	0.26076	1.69668	-1.92379	0.722161	3.66144	0.38388	-1.57128	-0.754321	-1.43616
261	0.5796	0.30228	1.7394	-1.98129	0.59484	3.46908	0.53688	-1.98336	-0.50568	-1.40784
262	0.56424	0.33288	1.70551	-1.95156	0.5148	3.07522	0.730921	-2.32392	-0.29292	-1.32132
263	0.5574	0.35124	1.62124	-1.86876	0.4776	2.48735	0.941281	-2.59236	-0.12636	-1.21008
264	0.55716	0.3582	1.51167	-1.7661	0.468	1.74793	1.14012	-2.78256	-0.00636001	-1.09932
265	0.56136	0.35592	1.39002	-1.66291	0.4656	0.929677	1.31172	-2.89152	0.0730801	-0.997921
266	0.56748	0.34692	1.26863	-1.57924	0.45	0.122868	1.44468	-2.92344	0.12456	-0.911401
267	0.57336	0.3336	1.15526	-1.52962	0.414	-0.586296	1.5342	-2.88876	0.15804	-0.842161
268	0.57804	0.31716	1.05952	-1.53213	0.3672	-1.13459	1.57416	-2.79876	0.1788	-0.797281
269	0.58164	0.29844	0.974065	-1.58361	0.33	-1.49238	1.57812	-2.6646	0.1866	-0.768601
270	0.5844	0.27672	0.895837	-1.68529	0.3264	-1.66353	1.54956	-2.48712	0.17796	-0.753601
271	0.58764	0.25176	0.820444	-1.8324	0.3816	-1.67941	1.4904	-2.26044	0.14412	-0.749281
272	0.59136	0.22296	0.746405	-2.01924	0.5064	-1.58868	1.3974	-1.97484	0.0745201	-0.755641
273	0.59616	0.1908	0.667471	-2.22924	0.696001	-1.44384	1.27668	-1.626	-0.03648	-0.764641
274	0.601921	0.15624	0.581218	-2.44632	0.934801	-1.2936	1.1352	-1.221	-0.18564	-0.771721
275	0.608521	0.12072	0.483168	-2.64768	1.1952	-1.17588	0.991801	-0.781681	-0.36132	-0.769681
276	0.615961	0.0854401	0.375036	-2.81808	1.4484	-1.11492	0.861001	-0.33624	-0.54936	-0.757801
277	0.624721	0.05232	0.252408	-2.9364	1.662	-1.12092	0.766441	0.0825601	-0.733441	-0.728641
278	0.634441	0.02256	0.117216	-2.9958	1.8168	-1.19028	0.719761	0.4482	-0.897241	-0.680881
279	0.644641	-0.00324	-0.00723601	-3.01992	1.902	-1.31064	0.699481	0.751561	-1.03032	-0.639361
280	0.654841	-0.02496	-0.118356	-3.01176	1.9116	-1.46064	0.703681	0.987961	-1.12932	-0.602641
281	0.663721	-0.04224	-0.200256	-2.99592	1.842	-1.61028	0.708361	1.1646	-1.19628	-0.585
282	0.670801	-0.05568	-0.250884	-2.98116	1.7004	-1.728	0.705721	1.28928	-1.23456	-0.58464
283	0.675241	-0.0663601	-0.255756	-2.99208	1.4952	-1.79004	0.671761	1.37364	-1.24896	-0.616921
284	0.677161	-0.0745201	-0.228012	-3.01692	1.2348	-1.78296	0.620761	1.41984	-1.24308	-0.666841
285	0.677161	-0.0807601	-0.169956	-3.05604	0.930001	-1.7058	0.5532	1.43268	-1.2228	-0.734281
286	0.675721	-0.0854401	-0.114468	-3.07056	0.5904	-1.57044	0.50964	1.40652	-1.19208	-0.785041
287	0.674041	-0.0895201	-0.04674	-3.08028	0.2364	-1.39704	0.4692	1.35348	-1.1574	-0.842401
288	0.672601	-0.0926401	0.010272	-3.05772	-0.1212	-1.21164	0.45612	1.27572	-1.12152	-0.883681
289	0.671881	-0.0946801	0.053616	-3.00204	-0.4632	-1.0338	0.46872	1.18356	-1.08564	-0.908041
290	0.671881	-0.0956401	0.0720001	-2.90316	-0.774001	-0.872641	0.5148	1.08384	-1.04652	-0.903121
291	0.672721	-0.0956401	0.0759001	-2.77776	-1.0404	-0.727561	0.57456	0.989281	-1.00224	-0.882241
292	0.674041	-0.0946801	0.0646321	-2.6286	-1.248	-0.5934	0.645841	0.903841	-0.950641	-0.845005
293	0.676081	-0.0928801	0.050616	-2.47308	-1.392	-0.46116	0.711001	0.831961	-0.890281	-0.806137
294	0.678241	-0.0907201	0.029892	-2.30604	-1.476	-0.3222	0.776161	0.770161	-0.822121	-0.760981
295	0.680761	-0.0885601	0.01278	-2.13852	-1.5132	-0.16872	0.829681	0.718921	-0.749161	-0.722209
296	0.683641	-0.0868801	-0.000612001	-1.96692	-1.518	0.00192	0.873241	0.676681	-0.675241	-0.689785
297	0.687001	-0.0856801	-0.014604	-1.78152	-1.5132	0.1878	0.912841	0.642241	-0.602881	-0.657649
298	0.690841	-0.0853201	-0.034548	-1.56996	-1.524	0.3834	0.956521	0.615121	-0.53148	-0.619333
299	0.695641	-0.0858001	-0.0666481	-1.31856	-1.5744	0.58308	1.0122	0.59424	-0.46008	-0.567924
300	0.701881	-0.0868801	-0.11484	-1.01724	-1.6836	0.780721	1.08552	0.57888	-0.38748	-0.499272
301	0.709441	-0.0888001	-0.1776	-0.663241	-1.8648	0.969241	1.17624	0.56736	-0.31524	-0.415884
302	0.718561	-0.0914401	-0.252648	-0.25572	-2.1216	1.14696	1.28256	0.55752	-0.2454	-0.321516
303	0.729481	-0.0951601	-0.337439	0.20268	-2.4468	1.31928	1.40232	0.54852	-0.18156	-0.220416
304	0.741721	-0.0998401	-0.428868	0.704401	-2.82768	1.49748	1.5324	0.54	-0.12756	-0.115848
305	0.755521	-0.10608	-0.523044	1.23456	-3.22992	1.69536	1.66908	0.53208	-0.0882001	-0.011772
306	0.770521	-0.11412	-0.615905	1.77276	-3.61212	1.92	1.80732	0.52668	-0.0654001	0.0871681
307	0.786481	-0.12468	-0.702153	2.29104	-3.92424	2.17476	1.93908	0.52668	-0.05604	0.175776
308	0.802441	-0.13776	-0.768733	2.72544	-4.0692	2.38512	2.04322	0.54096	-0.05448	0.243036
309	0.816361	-0.15288	-0.798697	2.997	-3.95136	2.47296	2.09074	0.5796	-0.0516	0.276096
310	0.825721	-0.16896	-0.772957	3.02508	-3.49404	2.36484	2.04766	0.653161	-0.03432	0.261432
311	0.828001	-0.18348	-0.680761	2.76768	-2.69088	2.04432	1.89036	0.768721	0.0156	0.19398
312	0.822001	-0.19392	-0.52272	2.23092	-1.59516	1.51392	1.61298	0.928081	0.11376	0.0790321
313	0.808561	-0.19872	-0.323652	1.49952	-0.34572	0.849001	1.24959	1.11876	0.26628	-0.057552
314	0.790321	-0.19728	-0.12054	0.707041	0.876721	0.14364	0.856465	1.32228	0.4704	-0.182592
315	0.771481	-0.19008	0.042612	0.0348	1.842	-0.43416	0.508264	1.50912	0.717361	-0.261252
316	0.755041	-0.17784	0.151092	-0.40752	2.42844	-0.850561	0.242689	1.65576	0.994561	-0.2895
317	0.743281	-0.16092	0.204048	-0.57504	2.61648	-1.12476	0.0801109	1.73964	1.2858	-0.277548
318	0.737041	-0.1392	0.212772	-0.49188	2.475	-1.30692	0.0196476	1.74396	1.5786	-0.244368
319	0.735361	-0.11196	0.190176	-0.21732	2.10192	-1.41348	0.0504924	1.66056	1.8672	-0.20544
320	0.736441	-0.0792001	0.159096	0.1506	1.61796	-1.46988	0.137376	1.49736	2.1486	-0.179724
321	0.738001	-0.04068	0.135264	0.5262	1.11972	-1.47564	0.24775	1.27092	2.41968	-0.175872
322	0.737161	0.00204	0.131712	0.836281	0.678601	-1.43784	0.343542	1.0128	2.6766	-0.196272
323	0.732481	0.0474	0.148452	1.062	0.30204	-1.32672	0.403668	0.755881	2.91432	-0.230796
324	0.723361	0.0926401	0.1845	1.20744	-0.0228	-1.14516	0.409148	0.53784	3.11712	-0.269964
325	0.709681	0.13488	0.233244	1.29324	-0.30696	-0.929521	0.353854	0.38892	3.25656	-0.302712
326	0.692881	0.17124	0.283656	1.34688	-0.5604	-0.715921	0.244884	0.32388	3.2982	-0.316944
327	0.674281	0.19992	0.317604	1.40028	-0.790201	-0.52944	0.108576	0.33444	3.20778	-0.295524
328	0.655681	0.22044	0.32238	1.47216	-0.997561	-0.37908	-0.027744	0.39396	2.95591	-0.227988
329	0.638041	0.23316	0.289368	1.57272	-1.17984	-0.26244	-0.13626	0.46044	2.53045	-0.11052
330	0.622681	0.23988	0.21666	1.70076	-1.332	-0.16908	-0.198108	0.49068	1.94531	0.053052
331	0.609361	0.24276	0.111924	1.84596	-1.45056	-0.0859201	-0.20974	0.44916	1.24232	0.248832
332	0.59832	0.24336	-0.00672001	1.9884	-1.53588	-0.00348	-0.186382	0.3228	0.482386	0.452316
333	0.5886	0.24348	-0.117132	2.106	-1.59108	0.0837601	-0.157147	0.1242	-0.263633	0.636637
334	0.57912	0.24312	-0.197352	2.17632	-1.62036	0.17544	-0.159868	-0.1146	-0.92121	0.777853
335	0.5688	0.24252	-0.228504	2.18016	-1.62708	0.26592	-0.232836	-0.3498	-1.43004	0.856861
336	0.55656	0.24012	-0.196704	2.10276	-1.6134	0.34764	-0.407978	-0.53604	-1.75864	0.860821
337	0.54216	0.23484	-0.0932281	1.93344	-1.57764	0.41244	-0.709672	-0.633121	-1.90476	0.782365
338	0.52512	0.22572	0.0811801	1.66944	-1.51404	0.45432	-1.14735	-0.615841	-1.88913	0.624025
339	0.50604	0.21156	0.315	1.31988	-1.41528	0.47148	-1.71066	-0.47832	-1.74964	0.399264
340	0.48576	0.19224	0.586368	0.908041	-1.27824	0.46296	-2.36635	-0.23436	-1.5414	0.130776
341	0.4656	0.16776	0.860917	0.47556	-1.10472	0.4266	-3.05783	0.0889201	-1.32765	-0.146616
342	0.44736	0.1392	1.09551	0.0765601	-0.901441	0.36	-3.7148	0.456	-1.15428	-0.387564
343	0.43248	0.108	1.24691	-0.23172	-0.681361	0.26436	-4.26624	0.829801	-1.04376	-0.546396
344	0.4224	0.0763201	1.28366	-0.4026	-0.46116	0.14376	-4.65528	1.17888	-1.00512	-0.591096
345	0.41784	0.0456	1.19587	-0.4152	-0.258	0.0042	-4.85484	1.48224	-1.03416	-0.512904
346	0.41892	0.01752	0.999229	-0.28092	-0.0829201	-0.1482	-4.87548	1.72872	-1.11	-0.32976
347	0.42492	-0.00744001	0.728869	-0.03864	0.05988	-0.30444	-4.75668	1.9158	-1.20108	-0.0795601
348	0.43488	-0.02856	0.422892	0.26616	0.17148	-0.4548	-4.54368	2.04168	-1.2828	0.197988
349	0.4476	-0.04656	0.113208	0.59436	0.25296	-0.59196	-4.275	2.10348	-1.34652	0.470448
350	0.46176	-0.0616801	-0.173664	0.911161	0.3096	-0.711961	-3.9852	2.10072	-1.39296	0.711961
351	0.47664	-0.0747601	-0.42048	1.1928	0.3474	-0.810241	-3.70032	2.0352	-1.42356	0.907213
352	0.49128	-0.0861601	-0.619621	1.42764	0.37116	-0.882361	-3.43512	1.9104	-1.43952	1.05019
353	0.50568	-0.0962401	-0.771469	1.61448	0.38496	-0.929641	-3.19416	1.7316	-1.43868	1.14348
354	0.51972	-0.10536	-0.887389	1.76568	0.3906	-0.958561	-2.96784	1.5012	-1.41492	1.20149
355	0.53352	-0.11364	-0.980029	1.89564	0.38952	-0.978121	-2.7456	1.2288	-1.3602	1.23903
356	0.54744	-0.1212	-1.06072	2.0166	0.384	-0.994681	-2.51832	0.924001	-1.26948	1.2696
357	0.56172	-0.12828	-1.1383	2.13768	0.3744	-1.00968	-2.27832	0.5976	-1.14444	1.30344
358	0.57624	-0.13452	-1.21763	2.26284	0.36204	-1.0236	-2.02308	0.2616	-0.995521	1.34604
359	0.59076	-0.1404	-1.30095	2.39352	0.34716	-1.0344	-1.75476	-0.0720001	-0.839641	1.40064
360	0.605161	-0.14628	-1.38343	2.52204	0.33216	-1.0368	-1.48224	-0.3852	-0.691081	1.46172
361	0.618961	-0.1518	-1.45434	2.63316	0.32184	-1.02624	-1.22148	-0.662401	-0.55464	1.51788
362	0.631681	-0.15744	-1.50269	2.71152	0.32016	-1.00116	-0.984961	-0.907201	-0.41652	1.55796
363	0.643081	-0.16332	-1.52315	2.75089	0.32772	-0.965641	-0.778081	-1.11	-0.26172	1.5762
364	0.653761	-0.1692	-1.51285	2.75057	0.34224	-0.922321	-0.60024	-1.2816	-0.0722401	1.56696
365	0.664441	-0.1746	-1.47427	2.71657	0.36	-0.872041	-0.44472	-1.4232	0.15984	1.5312
366	0.675841	-0.1794	-1.41491	2.66173	0.37608	-0.814201	-0.2958	-1.5516	0.43452	1.47312
367	0.689041	-0.18336	-1.34808	2.60593	0.38364	-0.750361	-0.13536	-1.6644	0.730561	1.404
368	0.704641	-0.18636	-1.28436	2.5647	0.37848	-0.682321	0.0552	-1.78392	1.01868	1.33176
369	0.723241	-0.1884	-1.22664	2.54139	0.36168	-0.610441	0.27864	-1.89384	1.25976	1.25664
370	0.744361	-0.19008	-1.17384	2.53135	0.33864	-0.53292	0.5382	-2.01288	1.43256	1.1766
371	0.767761	-0.19152	-1.11576	2.51866	0.31716	-0.45024	0.821641	-2.14032	1.53408	1.08132
372	0.792481	-0.19344	-1.04184	2.48619	0.30528	-0.36132	1.11876	-2.289	1.59012	0.960721
373	0.818641	-0.19548	-0.930601	2.40492	0.31212	-0.26208	1.395	-2.44524	1.67376	0.789601
374	0.845041	-0.19788	-0.771481	2.25468	0.34968	-0.14784	1.6164	-2.58036	1.86516	0.56064
375	0.869521	-0.20064	-0.55968	2.02008	0.43032	-0.0132	1.7298	-2.61672	2.13732	0.2742
376	0.889921	-0.20256	-0.31488	1.71552	0.5574	0.1482	1.7052	-2.4792	2.43348	-0.03708
377	0.903841	-0.20268	-0.0618001	1.36344	0.726721	0.34152	1.518	-2.09364	2.64672	-0.33732
378	0.909841	-0.1992	0.15456	1.01484	0.923641	0.57288	1.19184	-1.44024	2.67876	-0.5676
379	0.907681	-0.19104	0.30288	0.713761	1.1244	0.845041	0.772921	-0.55728	2.41656	-0.691921
380	0.898921	-0.17736	0.348	0.51264	1.302	1.15548	0.36108	0.43248	1.82806	-0.673201
381	0.887521	-0.15768	0.30288	0.41736	1.43196	1.49988	0.04272	1.3488	1.00007	-0.54264
382	0.876001	-0.13308	0.20448	0.396	1.50696	1.87272	-0.11592	2.00508	0.180036	-0.35496
383	0.865801	-0.10392	0.12372	0.37104	1.5384	2.26548	-0.12672	2.30604	-0.530268	-0.20172
384	0.857041	-0.0711601	0.11808	0.27252	1.54236	2.67048	-0.0342	2.25252	-1.06832	-0.15132
385	0.849481	-0.0354	0.22524	0.05268	1.53528	3.07632	0.0930001	1.91916	-1.43129	-0.24612
386	0.841321	0.00348	0.43644	-0.28584	1.52676	3.46548	0.2082	1.40964	-1.60908	-0.47016
387	0.831361	0.04572	0.717841	-0.707161	1.5174	3.81108	0.28116	0.836401	-1.65228	-0.777121
388	0.818281	0.0914401	1.0116	-1.14804	1.50384	4.07532	0.318	0.28656	-1.60848	-1.09152
389	0.802321	0.13956	1.2678	-1.54716	1.4814	4.21236	0.3414	-0.19596	-1.5198	-1.35384
390	0.784321	0.18936	1.45404	-1.866	1.45164	4.17672	0.38232	-0.615481	-1.34988	-1.52868
391	0.766321	0.23736	1.55568	-2.08164	1.41408	3.92553	0.46728	-0.986161	-1.11504	-1.60704
392	0.750601	0.28116	1.57272	-2.18784	1.36392	3.43763	0.611881	-1.3218	-0.859801	-1.59828
393	0.739441	0.318	1.51512	-2.18988	1.28952	2.73005	0.820921	-1.63092	-0.620881	-1.52256
394	0.734281	0.34632	1.40107	-2.10684	1.17888	1.85935	1.08444	-1.9188	-0.41808	-1.40664
395	0.735241	0.36648	1.24949	-1.96359	1.01928	0.912409	1.38132	-2.18412	-0.25944	-1.2726
396	0.741121	0.3792	1.08402	-1.79537	0.806161	-0.00934801	1.67856	-2.41608	-0.14172	-1.14192
397	0.749281	0.38592	0.925777	-1.63933	0.5496	-0.808669	1.94184	-2.6004	-0.04908	-1.03032
398	0.757441	0.38844	0.792817	-1.53469	0.2808	-1.41043	2.1432	-2.72904	0.04248	-0.946321
399	0.762601	0.38676	0.696121	-1.512	0.0396	-1.78059	2.2656	-2.79828	0.14364	-0.893521
400	0.763681	0.38136	0.637969	-1.58656	-0.1344	-1.93218	2.30676	-2.80848	0.2532	-0.869041
401	0.759481	0.37152	0.615793	-1.76217	-0.2052	-1.91039	2.27088	-2.76192	0.36576	-0.867361
402	0.750481	0.35628	0.625921	-2.03464	-0.1512	-1.77533	2.1654	-2.66136	0.47208	-0.886081
403	0.737761	0.33552	0.659545	-2.38596	0.0252	-1.59079	2.00292	-2.51076	0.56028	-0.918961
404	0.722041	0.309	0.704701	-2.78764	0.3096	-1.41384	1.79916	-2.3124	0.616201	-0.956881
405	0.704641	0.27744	0.749893	-3.20752	0.664801	-1.2846	1.5678	-2.0676	0.628561	-0.991381
406	0.686641	0.24228	0.783853	-3.61263	1.056	-1.22064	1.32564	-1.78152	0.59052	-1.0121
407	0.668761	0.2052	0.796274	-3.97284	1.4388	-1.22088	1.09248	-1.4682	0.49428	-1.00901
408	0.650881	0.16824	0.79058	-4.27716	1.7808	-1.27344	0.874081	-1.14456	0.34068	-0.986305
409	0.634681	0.13224	0.762532	-4.50924	2.0496	-1.3608	0.687601	-0.826561	0.13752	-0.941197
410	0.619921	0.0982801	0.725089	-4.67724	2.232	-1.45956	0.52656	-0.52488	-0.0972001	-0.886861
411	0.607441	0.0667201	0.690205	-4.79244	2.3136	-1.55124	0.38436	-0.24816	-0.33684	-0.835513
412	0.59664	0.0378	0.664381	-4.86168	2.292	-1.6302	0.25824	-0.00312	-0.5472	-0.793405
413	0.58788	0.01056	0.638725	-4.87968	2.1696	-1.68396	0.15984	0.21108	-0.698401	-0.753709
414	0.5814	-0.01536	0.605629	-4.84632	1.9584	-1.70616	0.0938401	0.39816	-0.769561	-0.709825
415	0.5772	-0.04032	0.543852	-4.74744	1.6752	-1.69368	0.0820801	0.56088	-0.772201	-0.641677
416	0.5736	-0.0644401	0.458244	-4.59876	1.3416	-1.64604	0.11076	0.703321	-0.727681	-0.552744
417	0.5712	-0.0874801	0.33378	-4.38888	0.974401	-1.56312	0.19548	0.826441	-0.671761	-0.429192
418	0.57132	-0.10884	0.169392	-4.11564	0.5916	-1.44864	0.339	0.927121	-0.637681	-0.267156
419	0.57348	-0.12768	-0.019236	-3.79848	0.2124	-1.30692	0.522	1.0062	-0.651841	-0.0801961
420	0.57756	-0.14268	-0.209148	-3.46092	-0.1452	-1.155	0.720961	1.05792	-0.715681	0.114276
421	0.58452	-0.15408	-0.388464	-3.1182	-0.4584	-1.0014	0.925921	1.08096	-0.815281	0.304788
422	0.5916	-0.16176	-0.54432	-2.78916	-0.716401	-0.850441	1.12344	1.0758	-0.918001	0.479388
423	0.602401	-0.16692	-0.677437	-2.48208	-0.897601	-0.702721	1.31052	1.04868	-1.0008	0.635233
424	0.612001	-0.16968	-0.776749	-2.21796	-0.997201	-0.55152	1.46724	1.00992	-1.04892	0.760285
425	0.622801	-0.1716	-0.842557	-2.00388	-1.014	-0.38988	1.5846	0.971401	-1.05852	0.849385
426	0.632401	-0.17268	-0.878821	-1.83084	-0.957601	-0.21804	1.66656	0.936121	-1.0344	0.907105
427	0.642001	-0.17376	-0.892825	-1.68528	-0.854401	-0.03504	1.7172	0.908881	-0.989881	0.936889
428	0.650401	-0.174	-0.882992	-1.55712	-0.733201	0.1608	1.73508	0.888241	-0.933961	0.939313
429	0.657601	-0.174	-0.851091	-1.43208	-0.624001	0.36924	1.72416	0.872401	-0.870961	0.916465
430	0.667201	-0.17328	-0.798891	-1.2942	-0.5628	0.58848	1.68888	0.857881	-0.799081	0.874105
431	0.675601	-0.17208	-0.737113	-1.11936	-0.5772	0.816841	1.6422	0.843361	-0.717841	0.825421
432	0.682801	-0.17052	-0.671905	-0.891721	-0.697201	1.05408	1.59084	0.829801	-0.628441	0.780493
433	0.691201	-0.16884	-0.611989	-0.59748	-0.934801	1.29432	1.54104	0.822961	-0.53016	0.748249
434	0.698401	-0.16776	-0.561816	-0.22956	-1.2924	1.53228	1.49634	0.828241	-0.423	0.733801
435	0.709201	-0.16728	-0.532116	0.22308	-1.7604	1.75056	1.46841	0.849241	-0.30852	0.743401
436	0.720001	-0.1686	-0.527976	0.759481	-2.3184	1.93896	1.46639	0.885721	-0.18984	0.777481
437	0.735601	-0.17196	-0.550788	1.36692	-2.928	2.09004	1.4955	0.935161	-0.0706801	0.832681
438	0.753601	-0.17856	-0.5943	2.01264	-3.5292	2.23644	1.55011	0.996601	0.0444	0.899641
439	0.772801	-0.189	-0.638377	2.62416	-4.03164	2.3718	1.60248	1.07652	0.14976	0.957721
440	0.793201	-0.204	-0.656053	3.0864	-4.2906	2.46984	1.61231	1.1838	0.24156	0.984121
441	0.810001	-0.22188	-0.621025	3.28368	-4.1874	2.478	1.53712	1.32444	0.32628	0.959881
442	0.818401	-0.24024	-0.520488	3.12864	-3.6324	2.35836	1.35082	1.5018	0.41808	0.881641
443	0.818401	-0.25572	-0.357708	2.60592	-2.6328	2.0586	1.05014	1.71144	0.53748	0.760081
444	0.806401	-0.26532	-0.160068	1.7874	-1.28976	1.56492	0.672157	1.93524	0.702241	0.623401
445	0.789601	-0.26808	0.02586	0.840481	0.18036	0.898081	0.288912	2.14416	0.921481	0.51108
446	0.770401	-0.26376	0.144132	-0.01248	1.51236	0.18264	-0.00764401	2.30436	1.18932	0.46548
447	0.756001	-0.25416	0.183	-0.59292	2.45544	-0.46548	-0.183156	2.39976	1.4964	0.47952
448	0.746401	-0.23976	0.168756	-0.850321	2.93148	-1.00308	-0.258948	2.43096	1.82748	0.51276
449	0.740401	-0.2202	0.14556	-0.821161	2.96868	-1.42224	-0.28476	2.40132	2.16624	0.51372
450	0.740401	-0.19344	0.1467	-0.5964	2.68224	-1.7166	-0.302242	2.31564	2.4954	0.44976
451	0.742801	-0.15804	0.196836	-0.28596	2.20332	-1.8858	-0.348581	2.18352	2.79876	0.30612
452	0.741601	-0.11376	0.303432	0.00528	1.66704	-1.93704	-0.44532	2.02164	3.05148	0.0916801
453	0.739201	-0.0607201	0.4584	0.21396	1.15608	-1.88676	-0.595767	1.84464	3.21384	-0.16764
454	0.730801	-0.00108	0.628801	0.34008	0.704401	-1.74216	-0.771473	1.6632	3.23688	-0.42096
455	0.721201	0.0620401	0.786925	0.41928	0.2952	-1.51056	-0.948387	1.4832	3.08283	-0.631081
456	0.705601	0.12396	0.912817	0.48888	-0.0840001	-1.22904	-1.11007	1.3128	2.72787	-0.774241
457	0.691201	0.18108	0.991585	0.58224	-0.4296	-0.953761	-1.2406	1.1448	2.16905	-0.840361
458	0.678001	0.23064	1.00129	0.737521	-0.759481	-0.713761	-1.31459	0.966001	1.43565	-0.812161
459	0.666001	0.27168	0.929089	0.971041	-1.06116	-0.53436	-1.31495	0.750001	0.602293	-0.684601
460	0.657601	0.30408	0.775695	1.27716	-1.34748	-0.40164	-1.24299	0.4908	-0.2283	-0.46404
461	0.651601	0.32904	0.561191	1.62264	-1.59468	-0.30624	-1.12073	0.1848	-0.965233	-0.17712
462	0.645601	0.34752	0.313419	1.96884	-1.81776	-0.20676	-0.982345	-0.1488	-1.55277	0.14436
463	0.638401	0.3606	0.0725185	2.26452	-1.97268	-0.10188	-0.877669	-0.4812	-1.96711	0.45636
464	0.627601	0.36792	-0.120889	2.46384	-2.07576	0.03804	-0.862945	-0.762001	-2.22183	0.718441
465	0.613201	0.36936	-0.226171	2.52276	-2.08584	0.18672	-0.988369	-0.950401	-2.36904	0.883081
466	0.594	0.36384	-0.225011	2.42808	-2.03304	0.3426	-1.28124	-1.008	-2.47416	0.930361
467	0.5712	0.35064	-0.10666	2.17044	-1.89132	0.46968	-1.75596	-0.906001	-2.56644	0.845641
468	0.5448	0.32868	0.124479	1.75956	-1.69476	0.57192	-2.40804	-0.646801	-2.61492	0.630601
469	0.5196	0.29892	0.453838	1.21524	-1.4388	0.628201	-3.21108	-0.2604	-2.55768	0.29472
470	0.4944	0.26112	0.839145	0.59268	-1.1616	0.645721	-4.08708	0.216	-2.40012	-0.12312
471	0.474	0.21804	1.2168	-0.02496	-0.867481	0.618121	-4.9326	0.714001	-2.11272	-0.55776
472	0.4608	0.17208	1.50577	-0.5322	-0.59004	0.55692	-5.622	1.188	-1.70412	-0.918721
473	0.4572	0.12708	1.65034	-0.851881	-0.33804	0.45708	-6.06889	1.5768	-1.2036	-1.1424
474	0.4584	0.0852001	1.63998	-0.964561	-0.12624	0.32016	-6.25525	1.8684	-0.825241	-1.21356
475	0.4668	0.04896	1.49931	-0.895321	0.04824	0.15192	-6.21529	2.0472	-0.622681	-1.15296
476	0.48	0.01848	1.27517	-0.703081	0.1938	-0.03048	-6.01345	2.1264	-0.670321	-1.0044
477	0.4932	-0.00588	1.01977	-0.45312	0.3174	-0.20976	-5.72208	2.0592	-0.867481	-0.818641
478	0.5088	-0.02568	0.760717	-0.18552	0.43428	-0.39012	-5.3778	1.8864	-1.2534	-0.623401
479	0.522	-0.04188	0.50658	0.0862801	0.54288	-0.56244	-4.9944	1.5996	-1.68168	-0.4254
480	0.5364	-0.05628	0.24222	0.37692	0.642601	-0.717241	-4.5594	1.2528	-2.05212	-0.2076
481	0.5364	-0.05628	0.24222	0.37692	0.642601	-0.717241	-4.5594	1.2528	-2.05212	-0.2076
