# Supplementary material for: Optimal Control Based Stiffness Identification of an Ankle-Foot Orthosis Using a Predictive Walking Model
Source: Front Comput Neurosci. 2017 Apr 13;11:23. doi: 10.3389/fncom.2017.00023 (PMC5390028; doi:10.3389/fncom.2017.00023)
Supplement: Supplementary file 1 [file DataSheet1.ZIP › PathWalker/InvKinDyn/results/barefeet_3053177.torque]

0	16.7115	212.837	-11.0157	-2.54989	0.486383	-0.219957	-3.89615	0.337496	-0.167826	-3.2641
1	18.9803	205.633	-9.38294	-1.76712	1.77706	1.765	-2.20706	1.77232	1.41334	-3.91051
2	19.186	201.373	-14.1135	-4.23018	-0.123034	-0.108593	-3.63058	0.357471	-0.0790798	-4.59267
3	16.578	196.024	-16.7758	-5.57004	-1.03986	-0.973018	-4.0478	-0.228059	-0.750188	-5.37539
4	19.6617	186.498	-15.888	-5.4322	-0.354417	0.194868	-3.20877	0.481068	0.200977	-5.32698
5	10.7545	183.036	-17.0445	-5.65896	-0.665796	-0.407005	-3.14327	0.239384	-0.291186	-6.29079
6	10.2995	178.267	-15.4612	-4.69969	0.472163	0.972033	-2.19902	1.10777	0.816134	-6.47147
7	7.53915	182.895	-18.2634	-5.74979	-0.636756	-0.798928	-3.54897	-0.129885	-0.584659	-6.81286
8	5.85142	184.458	-13.7054	-3.18463	1.63648	1.50792	-1.3757	1.70856	1.2617	-6.97639
9	4.26591	195.256	-16.1457	-3.92539	0.785264	0.0373072	-2.62766	0.627337	0.134302	-7.36676
10	3.08445	204.436	-16.373	-3.70253	0.754299	-0.409441	-2.75659	0.376841	-0.268823	-7.7026
11	5.15194	214.873	-16.4368	-3.5802	0.752781	-0.692647	-2.96382	0.16348	-0.510795	-7.72734
12	1.71321	222.107	-16.6042	-3.27464	0.903859	-0.56971	-2.84191	0.189856	-0.383809	-8.36192
13	0.957779	224.752	-11.8982	-0.915802	2.93062	1.762	-0.643087	2.06052	1.56514	-8.37998
14	6.65322	232.596	-16.1868	-3.70543	0.333822	-1.35131	-3.39049	-0.376544	-1.09595	-7.39538
15	-3.29278	229.509	-11.7544	-1.34275	2.26787	1.03749	-0.913306	1.61556	0.965666	-8.00443
16	-1.00193	229.462	-13.3639	-2.9221	0.821519	-0.446768	-2.19233	0.394996	-0.367517	-7.01472
17	2.51416	225.683	-11.8914	-3.06142	0.79562	-0.179176	-1.97864	0.580526	-0.145428	-5.80944
18	-5.15128	221.336	-10.3702	-2.64181	0.949424	0.168212	-1.07457	1.04304	0.135541	-5.76889
19	2.70978	217.36	-9.00613	-2.94268	0.949178	0.771001	-0.868798	1.34401	0.710528	-4.30414
20	7.29503	216.444	-7.58971	-3.07321	0.822759	0.754381	-0.69231	1.42545	0.709131	-3.04891
21	3.27714	218.066	-7.77455	-3.42028	0.247652	0.0529217	-0.824583	1.01548	0.05741	-2.88079
22	9.10648	219.99	-7.1801	-3.80088	-0.166504	-0.463872	-1.23471	0.622185	-0.438425	-1.6618
23	8.90088	216.969	-3.63989	-2.27517	1.00051	0.942804	0.0951579	1.7897	0.914503	-1.13151
24	5.36665	219.274	-3.45181	-2.14985	0.927732	0.660556	-0.0842753	1.58645	0.674404	-1.07244
25	8.32753	217.762	-1.18459	-1.30785	1.57254	1.16784	0.297036	2.04269	1.17303	-0.240667
26	-1.12223	219.908	-3.49739	-1.92411	0.769063	-0.0160811	-0.772287	0.994231	0.0314528	-0.990341
27	5.20453	220.347	-3.98235	-2.4865	0.283283	-0.786127	-1.78237	0.270501	-0.770838	-0.0185167
28	-3.26988	220.133	-4.13798	-1.91808	0.499159	-0.766051	-1.57267	0.347711	-0.76892	-0.960841
29	3.06242	217.107	-1.85441	-0.986144	1.18259	-0.214507	-0.989059	0.93563	-0.254794	-0.227915
30	7.02198	212.373	-0.303272	-0.147764	1.74638	0.50911	-0.391931	1.54775	0.543951	-0.0167858
31	14.4639	208.266	0.861998	0.317535	2.15399	1.01253	-0.114489	1.97316	1.09993	0.51766
32	16.322	204.65	0.114535	0.0381968	1.67503	0.212634	-0.610998	1.36119	0.213941	0.572148
33	26.9057	201.482	-0.467011	-0.429447	1.30182	-0.117712	-1.34607	0.91836	-0.133901	1.32492
34	21.7033	194.792	2.58901	1.67437	2.67503	1.09402	0.376968	2.27835	1.21251	0.572371
35	28.527	192.178	2.19258	1.46674	2.23747	0.422481	-0.417901	1.61963	0.46818	1.14668
36	25.1358	193.489	-0.046984	1.0795	1.51761	-0.654875	-1.58072	0.520583	-0.813229	0.428111
37	22.8303	191.452	2.58008	2.8953	2.48875	-0.00261891	-0.633678	1.28872	-0.0909366	0.119596
38	19.9536	189.361	4.02674	4.15366	2.95247	0.272034	-0.266799	1.55913	0.294765	-0.245359
39	16.3393	191.548	5.47621	5.26103	3.43157	0.306301	0.0144245	1.66576	0.225451	-0.492892
40	13.5563	195.679	4.19825	4.9231	3.136	-0.4095	-0.901948	0.802244	-0.730272	-0.73417
41	9.32586	201.603	5.54438	5.56688	3.9596	-0.316525	-0.383721	1.08011	-0.564996	-0.845227
42	6.91327	212.814	5.29097	4.97877	4.42408	-0.466361	-0.370083	1.02608	-0.63329	-0.71891
43	4.79489	228.084	5.90609	4.40389	5.29927	-0.0556369	0.419035	1.69123	0.0835355	-0.453014
44	3.62143	251.144	1.05765	0.972117	4.12501	-1.41741	-1.12381	0.313472	-1.57806	-0.273999
45	1.6643	265.937	3.26108	1.14059	5.51401	0.314187	1.0802	2.49083	1.0938	-0.320238
46	0.412917	288.794	-1.32939	-1.82844	4.05383	-0.656584	-0.0358601	1.57258	-0.226043	-0.610695
47	-3.15571	300.728	-3.20508	-2.74736	3.31564	-0.31654	0.169758	1.97217	0.31723	-1.54143
48	-9.39268	312.474	-7.55741	-4.35828	1.43546	-1.27723	-1.17188	0.824528	-1.19717	-2.83882
49	-18.6965	316.111	-6.97309	-2.96449	1.43117	-0.493194	-0.35643	1.65569	-0.207674	-4.54844
50	-28.0423	320.687	-8.12476	-2.25639	0.813882	-0.679172	-0.744088	1.29333	-0.668113	-6.20319
51	-35.3931	324.453	-7.04951	-0.779873	0.935302	-0.412726	-0.339371	1.53635	-0.41553	-7.32482
52	-42.2354	328.398	-3.33157	1.35588	1.93689	0.434173	1.1929	2.61047	0.710589	-7.71719
53	-45.248	338.843	-3.80707	0.827496	1.42004	-0.220342	0.670907	1.86565	-0.245816	-7.4299
54	-47.3073	346.934	-2.34973	0.675555	1.5797	-0.259991	1.14099	1.94927	-0.279321	-6.554
55	-47.511	355.404	-2.79537	-0.658987	1.04209	-0.864646	0.808944	1.37221	-1.09027	-5.42642
56	-48.1822	354.719	-1.46468	-1.04705	1.24065	-0.531245	1.42356	1.77236	-0.655444	-4.30977
57	-47.9808	349.531	-1.69266	-1.96387	0.858922	-0.758123	1.24127	1.5289	-0.900466	-3.31026
58	-48.5711	336.272	-0.46167	-1.71459	1.18405	-0.372105	1.7712	1.97767	-0.351906	-2.67924
59	-45.3589	316.64	1.99052	-0.738617	1.91765	0.510869	2.71324	2.94242	0.982667	-1.94051
60	-38.6696	299.802	0.256523	-1.73121	1.20585	-0.104389	1.58518	2.10379	0.0283298	-1.22901
61	-30.0879	279.775	0.634235	-1.68635	1.33915	0.252012	1.58151	2.32833	0.415994	-0.579363
62	-20.5896	262.841	-0.0586451	-2.26795	0.870551	-0.205538	1.10017	1.88147	-0.115806	0.0321978
63	-11.5929	246.759	0.563607	-2.09798	1.11349	0.106571	1.5133	2.24531	0.359114	0.32155
64	-3.78473	238.895	-2.54586	-3.51399	0.298811	-0.752896	0.381181	1.22522	-0.984391	0.107624
65	1.49371	229.83	-3.48363	-3.51796	0.4992	-0.391908	0.492842	1.41886	-0.450847	-0.592534
66	3.86161	225.795	-7.5145	-4.54663	-0.102344	-0.813548	-0.696542	0.538057	-1.04764	-1.95978
67	2.04173	223.096	-8.965	-4.09235	0.274835	-0.492063	-0.700683	0.605693	-0.543528	-3.56302
68	0.520409	223.957	-12.7688	-4.61705	-0.139345	-0.920533	-1.97947	-0.310275	-1.09656	-5.22636
69	-1.80596	221.183	-14.2611	-3.89882	0.382031	-0.222417	-2.15274	-0.0925559	-0.103299	-6.94648
70	-5.38579	220.735	-16.305	-3.48271	0.613745	-0.0715505	-2.66435	-0.271068	0.0438233	-8.6582
71	-7.11938	218.854	-18.0708	-3.21741	0.713799	-0.0107685	-3.15233	-0.39837	0.126409	-9.99665
72	-7.55783	215.239	-19.4527	-3.04798	0.75329	0.0196608	-3.59981	-0.450588	0.177542	-10.9259
73	-5.50951	212.444	-21.799	-3.65304	0.255386	-0.422717	-4.62605	-0.929945	-0.423961	-11.4623
74	-3.81497	206.639	-21.1279	-2.89859	0.864929	0.247721	-4.16058	-0.0762472	0.420993	-11.8817
75	-1.41713	203.333	-22.0324	-3.13205	0.629845	-0.0652692	-4.53719	-0.0753107	0.0610598	-12.0833
76	2.44151	200.469	-22.1625	-3.06488	0.760654	0.146581	-4.53812	0.385194	0.310439	-12.1439
77	5.23903	198.166	-21.6338	-2.70335	1.1358	0.528897	-4.1626	1.08708	0.688367	-12.2422
78	6.66469	194.18	-19.9704	-1.69779	1.82082	1.32824	-3.08282	2.24344	1.86685	-12.577
79	9.65772	200.859	-24.0557	-3.64195	0.307837	-0.368091	-4.86298	0.800362	-0.4352	-12.8395
80	9.60374	202.69	-22.9782	-3.07143	0.700575	-0.0258461	-4.06814	1.4504	-0.0174739	-13.1367
81	10.8369	210.556	-25.5344	-4.42419	-0.450391	-1.28747	-5.15287	0.358598	-1.57457	-13.2867
82	10.0455	214.586	-23.539	-3.51667	0.249555	-0.574584	-3.98537	1.18818	-0.722228	-13.4842
83	9.93136	220.035	-22.2951	-3.0291	0.614508	-0.135552	-3.346	1.56609	-0.173081	-13.5049
84	8.4634	226.579	-21.7611	-3.03593	0.51762	-0.383054	-3.28915	1.31718	-0.493636	-13.2667
85	7.1193	230.556	-20.1927	-2.54756	0.78051	-0.11591	-2.82796	1.43405	-0.11777	-12.8852
86	6.24252	233.036	-19.262	-2.28531	0.902569	0.0690449	-2.6969	1.34752	0.113955	-12.5134
87	6.97714	237.278	-20.1839	-3.02798	0.25843	-0.67573	-3.66274	0.409422	-0.798395	-11.8841
88	6.97145	233.208	-17.4841	-2.10477	0.838602	0.00902707	-2.93869	0.808555	0.051102	-11.0178
89	7.80159	230.791	-16.3957	-2.05863	0.740646	-0.164879	-3.13742	0.471614	-0.131249	-9.96931
90	9.04142	227.902	-13.7988	-1.39658	1.14037	0.0702329	-2.61635	0.70393	0.155982	-8.80442
91	12.661	225.941	-13.7755	-1.92283	0.78615	-0.205918	-3.25468	0.194087	-0.166217	-7.69757
92	15.2545	226.066	-12.1073	-1.76934	0.908029	-0.207881	-3.1366	0.235947	-0.157789	-6.49363
93	17.5105	224.684	-10.2024	-1.52102	1.1234	-0.0398051	-2.90542	0.407912	0.019123	-5.25383
94	19.6187	226.078	-9.07553	-1.64941	1.00815	-0.332509	-3.01542	0.326007	-0.282825	-4.07785
95	19.8295	226.887	-8.33767	-1.71199	0.981031	-0.317151	-3.05946	0.350928	-0.272593	-3.32699
96	19.9957	227.923	-8.04009	-2.05807	0.689075	-0.738924	-3.36174	0.179683	-0.694201	-2.4982
97	19.244	224	-5.99364	-1.40994	1.26216	0.0962555	-2.72336	0.814078	0.117297	-1.79127
98	19.1766	221.618	-5.60753	-1.67139	1.03412	-0.077095	-2.99324	0.693766	-0.0733334	-0.966093
99	17.6465	218.889	-3.8195	-1.17427	1.34099	0.104412	-2.54107	1.08381	0.0969298	-0.280122
100	18.4606	216.531	-2.61972	-0.940036	1.57978	0.390091	-2.27404	1.40325	0.350301	0.354848
101	19.8989	216.371	-2.74393	-1.3224	1.22984	-0.0451052	-2.64292	1.1448	-0.075925	0.910058
102	22.6211	214.536	-1.46926	-1.07076	1.47641	0.254671	-2.2926	1.45806	0.182731	1.5115
103	23.5576	216.325	-1.61063	-1.39629	1.16843	-0.230841	-2.46264	1.29922	-0.233579	1.7848
104	25.9636	217.161	-1.48451	-1.62231	1.00847	-0.4069	-2.37957	1.26986	-0.375816	2.01382
105	25.8935	215.226	0.978339	-0.611894	1.7867	0.58286	-0.970747	2.0656	0.400608	1.97867
106	25.113	219.693	0.65783	-1.11777	1.26465	-0.291456	-0.960381	1.85721	-0.260264	2.00554
107	26.1729	218.233	2.62998	-0.418688	1.897	0.767843	0.21466	2.4064	0.494579	2.03672
108	24.1768	224.956	1.55983	-1.19959	1.18567	-0.341257	-0.026854	1.98097	-0.267249	1.85433
109	22.9204	223.65	4.72517	0.0274871	2.10181	0.721554	1.75226	2.80335	0.491818	1.82265
110	22.6314	227.323	3.79096	-0.656569	1.57151	0.0834239	1.57632	2.31426	0.0724496	1.68042
111	21.9711	226.395	5.05468	-0.254237	1.85771	0.489072	2.4149	2.4149	0.301678	1.57907
112	21.2765	227.704	4.49158	-0.725323	1.46661	-0.192773	2.43798	2.12105	-0.0152939	1.40038
113	20.0494	227.649	5.15356	-0.585032	1.53866	-0.299531	3.06149	2.35249	-0.0132875	1.21529
114	19.1695	224.984	5.76718	-0.456803	1.66095	-0.00854887	3.67405	2.70004	0.057571	1.06521
115	16.1641	225.896	6.77877	-0.0219543	2.0737	0.423644	4.3971	3.65771	0.363065	0.8735
116	13.0239	233.685	6.18627	-0.444251	1.65003	-0.273325	3.90945	4.01761	-0.182389	1.09473
117	9.79456	244.633	5.71884	-0.633841	1.60063	-0.25102	3.20365	4.51107	-0.254854	1.5007
118	4.20563	258.739	6.90183	-0.0341779	1.94878	-0.0575315	2.83507	5.15704	-0.268085	2.28039
119	0.407939	274.36	7.75576	0.484259	2.26401	0.422715	1.91604	5.14037	-0.303607	3.38927
120	-3.89456	279.646	10.3438	1.92646	3.19643	2.44685	1.78807	4.62276	-0.085501	4.44717
121	-11.1677	283.033	18.9488	5.98988	6.21846	6.20245	4.45955	6.02821	1.80625	5.74727
122	-12.1437	316.773	10.3322	1.68878	2.68559	0.688514	-0.710748	2.86175	-0.404852	6.64357
123	-17.2801	315.541	14.0015	3.08673	3.75643	2.72588	0.475767	2.54271	0.337615	7.24605
124	-23.971	309.481	17.5702	4.38456	4.70605	4.90111	2.17621	2.28389	0.923608	7.28322
125	-27.9142	308.463	18.6561	4.59474	5.07445	6.04955	3.05355	2.0618	1.45328	6.98188
126	-32.6084	304.716	19.074	4.64495	5.22639	7.1232	3.8501	1.75987	1.63032	6.33653
127	-35.8927	305.982	17.5057	4.14391	5.06436	7.59768	3.7806	1.44603	1.70037	5.39937
128	-40.5732	303.073	18.3044	5.07509	5.80239	8.96142	4.71121	1.86546	2.11619	4.39576
129	-41.6011	305.08	15.9279	4.75463	5.5501	8.75713	4.07196	1.61959	1.86208	3.35151
130	-39.9938	298.387	15.1652	5.35888	6.1626	9.90483	4.18955	1.8633	2.36025	2.34028
131	-35.8577	291.566	12.6996	5.16598	6.01089	9.83908	3.50914	1.59691	2.20744	1.31738
132	-31.2749	282.025	10.8928	5.32243	6.08485	9.70882	3.30779	1.74089	2.26821	0.118208
133	-25.2096	267.116	7.73926	4.94515	5.74215	9.26093	2.71301	1.46215	2.07153	-1.40491
134	-20.9781	252.076	6.55105	5.5647	6.0619	9.23302	3.19794	1.98454	2.27198	-3.15779
135	-16.1926	234.621	4.78295	6.00974	6.31795	9.47181	3.53294	2.31735	2.5171	-5.1099
136	-12.3168	222.967	1.82038	5.88447	6.09514	8.87589	3.34547	2.50299	2.4367	-7.14595
137	-8.7697	206.64	0.775396	6.53449	6.59487	9.77372	4.06096	3.19086	3.04851	-8.99633
138	-5.42474	201.932	-3.90971	5.22858	5.5307	8.34117	2.94609	2.8363	2.43008	-10.6744
139	-2.63098	191.191	-5.70767	4.85048	5.29317	8.42909	3.02591	3.10677	2.52494	-11.7714
140	-1.31434	181.523	-6.54248	4.6107	5.30963	8.81333	3.49456	3.66562	2.90494	-12.5492
141	0.361387	169.812	-8.2191	3.6875	4.89661	8.84116	3.4183	3.71416	2.98672	-12.9781
142	-0.192171	161.724	-9.0839	2.91035	4.52638	8.34762	3.55639	3.81704	2.7803	-13.1441
143	-0.376704	151.048	-9.34536	2.44192	4.60978	8.52492	3.94993	4.11647	3.08137	-13.2326
144	-2.80171	144.475	-9.51844	1.9629	4.40741	7.71988	4.10197	4.06791	2.67017	-13.1434
145	-4.01465	133.72	-9.57423	1.79619	4.53706	8.06836	4.23518	3.88267	2.75669	-13.1041
146	-5.06357	133.903	-9.74345	1.59372	4.52535	7.32681	4.0244	3.70443	2.47041	-12.8837
147	-7.47528	124.101	-6.23009	3.3031	5.88898	9.24611	5.51072	4.53996	3.57992	-12.6169
148	-8.69972	128.016	-6.13385	3.29869	5.64365	8.47177	5.05722	4.07603	3.04843	-12.1617
149	-9.7306	131.426	-5.21696	3.71803	5.80365	8.37817	5.01737	4.09403	3.16236	-11.7057
150	-8.82491	133.38	-4.86473	3.79733	5.61475	8.53202	4.68357	3.80821	3.24139	-11.1609
151	-11.0091	135.792	-3.75979	4.21604	5.49853	8.52937	4.82185	3.79639	3.26299	-10.7951
152	-10.9332	133.274	-2.10871	4.77901	5.56702	9.34806	5.27472	4.07313	3.89082	-10.3001
153	-10.5786	133.451	-3.09933	4.02536	4.5572	8.93621	4.58447	3.44327	3.65918	-9.95152
154	-9.0762	131.111	-2.96898	3.6296	3.81818	8.8272	4.3972	3.20164	3.7174	-9.40442
155	-8.40587	127.091	-2.60321	3.33417	3.00333	8.87586	4.31715	2.91838	3.81672	-8.86004
156	-8.32022	121.297	-0.423	3.71273	2.72806	9.37099	4.99835	3.27009	4.42186	-8.01978
157	-8.57214	113.866	0.738151	3.60308	1.88834	9.47347	5.0985	3.03942	4.65029	-7.10598
158	-6.6666	111.423	0.790436	2.81583	0.670055	8.80281	4.52094	2.3984	4.41831	-5.91687
159	-7.37389	109.809	1.89809	2.65555	-0.0720733	8.26923	4.46312	2.13382	4.37699	-4.86191
160	-8.01414	105.667	3.77004	2.89684	-0.635732	8.24194	4.80711	2.10608	4.75575	-3.82984
161	-8.18464	100.801	5.11402	2.98429	-1.26015	8.22498	4.96605	2.01091	5.30666	-2.91358
162	-9.34343	100.615	6.13318	2.8921	-1.98529	7.34066	4.9055	1.65619	5.1344	-2.02042
163	-9.92174	93.0679	8.54104	3.7139	-2.09821	7.89977	5.75267	2.17212	6.48414	-1.43179
164	-9.39471	90.9342	8.04729	3.06938	-3.30702	6.67538	5.10245	1.42782	6.25179	-0.795934
165	-9.02505	84.6918	8.60716	3.01105	-4.1472	5.98672	4.95146	1.16399	6.67395	-0.180343
166	-9.10326	76.3304	8.93648	2.87515	-5.27695	5.00533	4.69272	0.719437	6.94162	0.383667
167	-8.38719	68.9021	10.0964	3.18032	-5.97329	4.19884	4.73476	0.646393	7.49914	1.03144
168	-6.79429	60.3193	10.4164	3.01975	-7.18695	2.7547	4.28663	0.0907791	7.52615	1.79116
169	-4.09755	47.6164	11.145	3.17733	-8.20731	1.88017	4.10087	-0.0515616	8.43487	2.47769
170	-1.10885	40.0006	10.8779	2.70409	-9.67523	-0.0319076	3.24487	-0.884703	8.21832	3.36681
171	0.126379	27.5204	12.3912	3.20301	-10.6257	-1.30681	3.39203	-0.953067	8.92761	4.02186
172	4.17261	19.2638	12.0067	2.78576	-12.1728	-3.23152	2.57471	-1.70136	9.0209	4.71287
173	4.79754	9.01896	13.1179	3.21718	-13.3556	-4.92587	2.6127	-1.92861	9.54821	5.08111
174	7.71864	1.58394	12.8762	3.1374	-14.7337	-6.71986	2.06054	-2.40457	9.96266	5.30854
175	8.44976	-10.0161	12.0369	3.06219	-16.6656	-8.85302	1.43867	-3.07354	10.5507	5.02945
176	6.52748	-16.6468	11.9772	3.49512	-17.7829	-10.6786	1.33634	-3.31038	10.9634	4.46367
177	5.70636	-23.6529	9.77363	3.00772	-19.7183	-13.1367	0.223063	-4.33517	10.8263	3.7842
178	4.76803	-31.5669	8.15765	2.84363	-21.3733	-15.3372	-0.58915	-5.06522	11.0347	3.06643
179	3.66146	-47.6494	6.91002	2.92688	-23.2173	-17.4341	-1.13127	-5.54204	12.086	2.22886
180	3.79351	-59.5994	6.01541	2.97542	-24.7106	-19.5523	-1.68595	-6.03226	12.7837	1.69815
181	5.99591	-67.52	3.49197	2.09401	-26.4447	-21.9458	-3.099	-7.11791	12.7559	1.34386
182	8.51956	-75.4988	1.03084	1.0142	-28.1402	-24.4461	-4.54346	-8.22155	12.865	1.1816
183	12.0542	-82.8389	-1.59267	-0.414687	-29.7229	-26.7388	-5.80572	-9.00188	13.7359	1.04865
184	12.4525	-76.4096	-5.39832	-2.83123	-30.9305	-29.1829	-7.28105	-10.1329	13.321	0.892857
185	13.5492	-69.6371	-9.82522	-5.89359	-32.3523	-31.2463	-8.53554	-10.8291	14.0037	0.706229
186	13.8462	-58.3414	-14.9376	-9.62883	-34.0912	-33.2837	-9.85637	-11.5576	14.6866	0.640431
187	11.8495	-42.2639	-20.6468	-13.4855	-35.7261	-34.8115	-11.049	-12.1618	15.1264	0.163607
188	15.8019	-120.07	-16.5114	-12.3587	-40.3445	-36.5748	-7.63422	-8.00157	29.387	-0.338035
189	-13.947	-369.614	31.3281	9.85765	-42.2052	-36.7132	15.9859	11.519	71.1867	-1.34656
190	-40.3587	-277.701	27.1293	8.18786	-39.1833	-36.8371	14.3601	7.99164	58.0296	-2.62589
191	-44.532	-241.752	17.228	4.94832	-40.7242	-37.0495	10.0967	4.58076	52.6021	-4.51013
192	-34.2973	-266.857	10.4474	3.7797	-44.2331	-36.0904	7.30185	4.14098	57.4599	-6.56224
193	-20.6726	-289.581	3.55404	2.50543	-47.4388	-34.4613	4.60527	3.92771	62.8394	-8.59797
194	-1.17967	-301.713	-5.36984	-0.0958646	-50.1911	-31.9992	1.17612	3.45289	67.6052	-10.2919
195	17.2115	-291.332	-14.1769	-3.48456	-51.4978	-29.186	-2.11368	2.60757	69.5651	-11.2697
196	15.0024	-290.941	-8.27911	-0.894092	-49.0393	-25.4283	1.27408	5.60463	74.1377	-11.4517
197	4.18829	-309.178	4.59925	4.1975	-45.9908	-21.8992	7.60941	10.2963	81.18	-10.7761
198	1.00017	-314.322	10.644	5.90591	-43.7002	-18.656	10.349	12.6435	84.5016	-9.42396
199	5.74211	-310.817	11.31	5.36156	-41.7238	-15.196	10.3268	13.5686	85.5173	-7.88832
200	10.114	-307.086	12.2293	5.25097	-39.0355	-11.6126	10.0614	14.3663	85.2456	-6.26334
201	12.8662	-297.192	12.8297	5.39674	-35.7739	-8.42742	9.5353	14.7351	82.9791	-4.91509
202	19.2679	-288.524	11.9268	5.16341	-32.8666	-5.64618	8.34014	14.6905	80.2618	-3.81374
203	28.4145	-269.749	10.1325	4.90398	-29.0679	-2.3361	7.01476	14.6995	76.6047	-3.14832
204	38.453	-255.178	6.41386	3.775	-26.7775	-0.358141	4.8952	13.7958	73.0677	-2.71799
205	45.5828	-242.157	4.19486	3.47239	-24.2384	1.79978	3.72745	13.4514	70.7848	-2.63838
206	50.4693	-226.838	0.720352	2.54577	-22.5571	2.95219	1.97489	12.2128	67.9087	-2.71009
207	42.2248	-215.278	2.8473	4.20612	-19.983	3.91601	2.82552	12.0954	66.1764	-3.03857
208	17.8264	-190.62	15.4245	10.7378	-13.4305	6.46915	8.56416	14.907	64.8294	-3.50788
209	3.86974	-178.233	18.8117	13.0158	-10.6609	7.41149	10.0203	15.0153	63.1019	-4.10598
210	-6.66666	-172.086	18.5806	13.6362	-9.43861	7.64368	9.8538	14.0974	61.0704	-4.88389
211	-15.7667	-168.878	17.5622	13.995	-8.31021	8.10239	9.46697	13.2844	59.0802	-5.89427
212	-23.6861	-169.048	16.8994	14.4451	-7.08606	8.58771	9.1939	12.6375	56.8029	-6.816
213	-30.2142	-174.913	14.4297	14.1004	-6.72234	8.71238	8.23847	11.5614	54.564	-8.00323
214	-35.0678	-183.744	12.0657	13.7872	-6.33484	8.88623	7.38677	10.5497	52.2359	-9.24991
215	-36.9767	-194.288	9.09117	13.1348	-6.32029	8.97472	6.41085	9.33956	50.0083	-10.5846
216	-36.0694	-201.019	6.22294	12.4288	-6.18823	9.16765	5.69846	8.12176	47.5222	-11.8715
217	-32.5217	-204.558	4.45355	11.982	-5.9914	9.49186	5.70806	7.06223	45.3501	-12.8596
218	-25.955	-203.988	3.27501	11.4492	-6.10582	9.61834	6.1211	5.79383	43.2008	-13.3676
219	-17.4434	-193.466	2.17082	10.7002	-6.13219	9.83477	6.60364	4.39075	40.59	-13.4447
220	-10.2595	-182.839	1.75282	9.99886	-6.63989	9.74795	7.23368	2.58395	38.0889	-13.1661
221	-5.28819	-169.928	2.29236	9.67279	-6.80173	10.0537	8.05538	0.906255	35.7105	-12.7095
222	-3.58098	-155.167	3.18485	9.48111	-6.78181	10.2948	8.72715	-0.843029	32.849	-12.1889
223	-3.06045	-150.785	2.96104	8.86161	-7.32101	10.5698	8.62582	-3.21133	30.2015	-11.6687
224	-3.44941	-148.162	4.35268	8.90364	-7.25926	11.0817	8.88205	-5.15453	27.5213	-10.7547
225	-0.209538	-148.788	3.95695	7.96857	-7.75944	11.2015	8.01132	-7.69738	24.1977	-9.42775
226	3.21956	-160.051	5.00013	7.60269	-8.3193	11.3929	7.5728	-10.3402	21.1125	-7.73112
227	9.0332	-165.469	7.05385	7.69131	-7.96333	12.2655	7.60066	-11.9994	18.3612	-5.87975
228	16.9258	-173.447	7.67307	6.92103	-8.56502	12.2558	6.7593	-14.5604	14.632	-3.73381
229	25.6896	-181.553	7.33152	5.67541	-9.61226	11.9141	5.50786	-17.4619	10.4199	-1.67357
230	31.8547	-182.334	9.32073	5.68719	-9.35469	12.4496	5.55263	-18.8152	7.02336	-0.00918806
231	36.8451	-184.539	9.95256	5.18676	-9.45176	12.8757	5.16553	-20.3725	3.45565	1.20618
232	38.308	-186.371	9.81533	4.45642	-9.86757	13.0872	4.6008	-22.1365	-0.398787	1.90202
233	37.3819	-188.344	9.32627	3.59657	-10.3746	13.3441	4.05279	-23.8709	-4.27571	2.2169
234	32.0963	-188.794	9.19717	2.96919	-10.8465	13.4149	3.89797	-25.4059	-8.33032	2.05261
235	26.7001	-186.822	9.32256	2.54226	-10.8731	14.0515	4.17955	-26.3761	-11.77	1.51979
236	21.6917	-186.989	7.40583	1.09919	-11.8864	14.0066	3.6712	-28.4207	-16.0813	0.786367
237	16.4982	-184.999	6.50451	0.103192	-12.387	14.2844	3.85651	-29.7997	-19.8913	-0.0638314
238	10.0958	-185.516	6.72635	-0.442444	-12.6933	14.6485	4.6846	-30.9904	-23.6862	-0.955245
239	5.33586	-186.068	6.23647	-1.34409	-13.0403	14.9938	5.36474	-32.0977	-27.1744	-1.91971
240	0.659317	-190.798	5.70307	-2.37306	-13.5606	15.3291	5.9839	-33.4734	-30.7371	-2.75104
241	-6.02584	-196.792	5.95014	-3.16181	-13.9393	15.5315	6.80809	-34.5208	-34.0136	-3.33847
242	-13.2027	-197.713	5.8451	-4.04653	-14.1733	15.6918	7.20386	-35.1987	-36.5888	-3.71258
243	-23.7851	-200.885	5.00291	-5.16361	-14.876	15.5712	6.72843	-36.4755	-39.6286	-3.78786
244	-34.3965	-191.637	4.88481	-5.50769	-14.571	15.969	6.01883	-36.2826	-40.9334	-3.44755
245	-42.9919	-173.391	2.13014	-6.51987	-14.8626	15.757	3.34172	-36.6961	-42.4277	-2.75689
246	-48.0805	-143.959	-1.43137	-7.1165	-14.6846	15.8121	-0.125811	-36.5863	-42.9756	-2.02133
247	-47.155	-109.552	-7.53721	-8.32426	-15.0572	15.4855	-5.01685	-37.2638	-43.7126	-1.35032
248	-43.1998	-73.5768	-12.7775	-8.81662	-14.9995	15.2524	-9.13338	-37.4213	-43.8061	-1.09534
249	-36.3692	-40.927	-17.7945	-9.22669	-15.0666	14.8243	-12.3763	-37.762	-43.8417	-1.54211
250	-28.1263	-9.1555	-21.5877	-9.47317	-14.7482	14.2943	-13.8879	-37.1885	-42.3853	-2.71723
251	-21.9574	14.5658	-26.3819	-10.8293	-15.1048	13.6701	-14.9614	-37.3807	-40.7884	-4.51696
252	-26.9021	40.5656	-27.9326	-11.4659	-15.0904	12.5821	-14.0096	-36.3945	-38.3631	-6.49521
253	-42.8572	74.3592	-24.5873	-10.2243	-13.8036	11.4337	-10.8466	-33.2063	-34.5197	-8.24094
254	-60.2207	103.755	-22.5926	-9.7935	-13.3359	10.0699	-8.88197	-31.1404	-31.7035	-9.4044
255	-70.0242	134.226	-23.1535	-10.257	-13.0869	9.00477	-8.81951	-29.5472	-28.671	-9.80619
256	-76.1556	166.355	-23.6547	-10.3696	-12.66	7.72892	-9.34311	-27.6803	-25.8215	-9.56334
257	-72.7263	193.105	-26.5009	-11.2636	-12.7043	6.18993	-11.3903	-26.5612	-23.5852	-8.8141
258	-64.3552	220.069	-25.6629	-10.0728	-10.9113	5.18254	-11.6591	-23.0668	-19.7529	-7.94931
259	-48.4692	234.717	-28.3928	-10.4547	-10.3567	3.3977	-13.4068	-21.226	-17.354	-7.31112
260	-30.1335	238.062	-29.0376	-9.90253	-8.82378	2.42545	-13.6839	-18.2831	-14.1432	-6.93954
261	-9.50683	236.274	-31.2245	-10.2308	-7.82454	0.976646	-14.2626	-15.7379	-11.3208	-6.8915
262	9.63583	224.482	-33.6097	-10.8579	-7.17827	-0.0554729	-14.6518	-13.7865	-9.14147	-7.10575
263	24.2427	209.513	-37.4255	-12.3299	-7.47271	-1.33365	-15.526	-12.9115	-8.0674	-7.62369
264	32.5104	197.009	-39.0896	-12.9012	-7.26652	-1.90002	-15.3028	-11.5212	-6.87117	-8.28214
265	35.3282	191.541	-38.8008	-12.7323	-6.52379	-2.06726	-14.0947	-9.38815	-5.25232	-8.9537
266	26.171	190.537	-33.3893	-10.2455	-4.62417	-1.61381	-10.5328	-6.06433	-3.62114	-9.74761
267	13.6323	202.111	-23.8981	-5.83328	-0.946538	-0.674985	-5.05996	-0.609568	-0.372762	-10.4829
268	10.0429	192.045	-25.4663	-6.65405	-1.66736	-0.81573	-4.95639	-1.10084	-1.21782	-11.2451
269	9.61235	190.493	-24.965	-6.29525	-0.705075	-0.293688	-3.80045	0.369977	0.0691341	-11.973
270	12.388	179.419	-27.7897	-7.54194	-1.44789	-0.538284	-4.5743	-0.493871	-0.6759	-12.4639
271	15.1761	170.571	-29.4295	-7.95688	-1.31298	-0.320848	-4.79167	-0.466393	-0.48148	-13.0892
272	18.7872	163.866	-30.8639	-8.31589	-1.27963	-0.42079	-5.1987	-0.591644	-0.536914	-13.4384
273	21.3984	158.843	-31.8542	-8.43105	-1.22255	-0.501476	-5.59816	-0.782236	-0.667848	-13.6831
274	23.1212	157.964	-32.0779	-8.20545	-0.954039	-0.461385	-5.75673	-0.749171	-0.545532	-13.8275
275	23.9905	159.567	-31.9208	-7.95075	-0.835663	-0.565459	-5.93464	-0.859606	-0.557825	-13.7436
276	23.774	166.133	-29.6325	-6.90127	-0.216082	-0.34901	-5.28227	-0.409837	-0.257478	-13.3573
277	22.5223	171.657	-28.7636	-6.75854	-0.695057	-0.828135	-5.47753	-1.08018	-0.997632	-12.7557
278	21.132	181.692	-26.8202	-6.17869	-0.537821	-0.827525	-5.13847	-0.999779	-0.890675	-12.1215
279	16.988	191.78	-22.2815	-4.63154	0.225129	-0.475693	-3.76582	-0.249821	-0.543492	-11.1243
280	14.43	203.879	-19.5809	-4.03151	0.563378	-0.273622	-3.18603	0.158347	-0.120624	-10.1115
281	10.8031	210.984	-16.771	-3.66756	0.384116	-0.393823	-2.77284	0.0800918	-0.349072	-8.71416
282	6.67211	217.448	-13.6958	-3.19111	0.534105	-0.28793	-2.15056	0.377923	-0.175077	-7.35787
283	3.29982	218.811	-12.0112	-3.44265	-0.173923	-0.592405	-2.19181	-0.145458	-0.674508	-5.93254
284	0.0984599	221.889	-9.28599	-3.16465	-0.274719	-0.71027	-1.68767	-0.0951694	-0.839379	-4.54208
285	-1.61422	226.199	-6.23298	-2.48791	0.299427	-0.337084	-0.825477	0.539092	-0.362689	-3.35545
286	-3.12965	226.029	-4.01299	-2.0761	0.408781	-0.300496	-0.28716	0.686653	-0.3846	-2.4279
287	-2.75863	229.573	-2.48189	-1.68971	0.837595	-0.115926	0.0797398	1.01739	-0.118814	-1.77069
288	-3.23268	228.901	-2.61614	-2.01443	0.106082	-0.859629	-0.398973	0.214513	-0.954237	-1.24649
289	-1.98709	230.476	-2.77363	-2.16605	-0.156703	-1.24402	-0.860628	-0.231474	-1.29337	-0.787063
290	-0.716022	237.105	-0.438339	-0.962199	1.25545	-0.431373	-0.0913649	0.787838	-0.420979	-0.430405
291	-1.36417	240.174	0.334016	-0.411533	1.63545	-0.472857	-0.094233	0.81723	-0.459964	-0.238977
292	-0.247616	244.037	0.744544	-0.00556022	2.07208	-0.389885	-0.309528	0.867635	-0.348866	-0.0183915
293	-1.82916	245.145	0.975231	0.386705	2.21401	-0.612722	-0.55796	0.670564	-0.567493	0.0302154
294	-1.52459	245.81	1.18463	0.765781	2.54633	-0.432408	-0.74828	0.739073	-0.370281	0.0727235
295	-3.52323	246.146	3.13977	1.92333	3.46228	0.0257363	-0.131927	1.33646	-0.0516636	0.143974
296	-4.33713	239.339	2.16656	1.50808	2.28225	-1.04551	-1.00512	0.276107	-0.966244	0.374537
297	-3.76761	237.911	4.46593	2.69223	3.33648	-0.0832186	-0.170864	1.23315	-0.170228	0.646821
298	-2.03616	230.035	3.79265	2.31291	2.27513	-0.834593	-0.86002	0.477563	-0.757453	1.04946
299	2.11516	224.261	2.88837	1.77649	1.30724	-1.40152	-1.65239	-0.176832	-1.22468	1.55856
300	4.34972	224.028	6.37339	3.45643	2.93445	0.166136	-0.211947	1.3729	-0.0957066	1.94028
301	7.15461	214.897	5.17616	2.88542	1.51584	-0.811208	-1.11308	0.423159	-0.756711	2.26293
302	10.1577	212.792	7.52323	4.18488	2.64501	0.367357	-0.266203	1.45458	0.0564129	2.51572
303	9.84756	202.801	6.42052	3.77838	1.12137	-1.05916	-1.14477	0.285777	-0.941043	2.63146
304	12.1466	197.266	6.61932	4.03384	0.985077	-1.17767	-1.45796	0.0758719	-1.08026	2.8897
305	12.2256	194.282	8.61322	5.20767	1.95253	-0.551667	-0.848667	0.665544	-0.708036	3.0253
306	12.5964	190.293	10.3742	6.2426	2.9554	0.0698746	-0.348486	1.19547	-0.286295	3.18384
307	10.8365	186.345	11.5254	6.61872	3.38383	-0.235086	-0.057209	1.19533	-0.376944	3.46268
308	10.5791	186.741	9.2608	4.92808	2.69747	-1.33968	-1.03154	0.223749	-1.08464	3.79314
309	9.4922	200.354	10.7891	4.59815	4.78839	0.271259	0.36547	1.70966	0.0533385	4.21298
310	6.60691	212.415	6.801	1.07574	3.37224	-1.1661	-0.492285	0.706526	-0.601513	4.58774
311	4.69219	237.462	4.70594	-1.76933	3.4662	-0.82184	-0.132586	1.11287	-0.413065	5.06509
312	5.61995	260.211	0.887406	-5.33285	2.37624	-1.02617	-0.580873	0.896054	-0.442043	5.52382
313	5.82106	280.675	-0.881674	-7.44065	1.744	-0.901057	-0.312513	1.1613	-0.347414	5.81918
314	8.48829	292.273	-2.94013	-8.67889	0.657244	-0.900351	-0.72205	1.00763	-0.389034	5.74665
315	5.99156	296.673	-2.40069	-7.74115	0.0645178	-1.07612	-0.540509	1.01044	-0.507956	5.21419
316	2.59577	302.734	0.548307	-4.80203	1.16384	0.161205	0.550255	2.03792	0.0833246	4.1605
317	-3.7222	302.205	0.568992	-3.04254	0.267926	-0.881184	0.175944	1.27471	-0.539762	2.68666
318	-12.3317	309.82	2.2801	-0.453339	0.92281	-0.607598	1.11081	1.7024	-0.411756	0.796934
319	-18.6515	320.278	1.67687	0.460985	0.904923	-0.740636	1.29988	1.57965	-0.553284	-0.88456
320	-25.8246	334.793	1.28644	0.813042	1.05352	-0.824385	1.92082	1.71694	-0.547763	-2.26733
321	-30.3859	349.178	-0.885483	-0.255064	0.822037	-0.910067	1.85554	1.55323	-0.687178	-3.18414
322	-35.1311	360.595	-0.711615	-0.619346	1.29076	-0.492348	2.62462	2.1051	-0.353152	-3.42128
323	-35.1776	363.06	-2.08159	-1.90886	0.807693	-0.622332	2.07614	1.83618	-0.463879	-2.89779
324	-35.8559	357.173	-1.55051	-2.16	0.824174	-0.53171	1.91109	1.91635	-0.384137	-2.01122
325	-33.8118	339.487	-2.61407	-3.1141	-0.492016	-1.79502	0.393278	0.72793	-1.26332	-0.70331
326	-28.4424	320.187	-0.672971	-2.30533	0.220521	-1.04933	0.256601	1.19787	-0.754175	0.622562
327	-20.7936	298.681	0.635312	-1.8173	0.511459	-0.821695	-0.303392	1.1688	-0.711543	2.07156
328	-12.9221	275.874	0.804481	-1.67832	0.428252	-0.854867	-1.17729	0.782693	-0.704425	3.13558
329	-1.34298	259.23	-0.518971	-2.14599	0.337956	-0.621461	-2.47457	0.256686	-0.676361	3.94141
330	3.72582	244.756	-2.73614	-2.86906	-0.543974	-1.49635	-3.89601	-0.975641	-1.20506	4.06785
331	9.46933	241.065	-1.90818	-1.92319	0.956159	-0.0554918	-3.50186	-0.212742	-0.298549	3.83384
332	9.96295	238.298	-3.47983	-2.06447	0.876039	-0.200704	-4.06074	-0.700663	-0.373628	3.08917
333	8.02063	237.358	-4.2189	-1.7094	1.30389	0.115548	-4.11194	-0.666249	-0.17386	2.10657
334	4.81047	233.726	-7.76619	-2.74505	0.0955618	-0.913024	-5.5364	-1.89238	-0.854157	1.0352
335	-0.976275	228.194	-8.97873	-2.64483	-0.107228	-1.1399	-5.86081	-2.10976	-0.948686	-0.050048
336	-5.68755	223.446	-7.85654	-1.47869	0.920752	-0.241971	-5.15823	-1.15102	-0.293465	-0.910646
337	-10.4657	212.192	-10.2126	-2.03966	-0.0243844	-1.08636	-6.23451	-1.90103	-0.900852	-1.72956
338	-13.1851	199.51	-11.1232	-1.95576	-0.217928	-1.29287	-6.71994	-1.99464	-1.06083	-2.2945
339	-13.5834	186.019	-12.3855	-2.05086	-0.438738	-1.38182	-7.26665	-2.06369	-1.06821	-2.83046
340	-11.7975	178.291	-10.7848	-0.699562	1.21032	0.185251	-6.15826	-0.447707	0.00882812	-3.42656
341	-9.07896	167.243	-12.4923	-1.19276	0.604983	-0.414477	-6.62404	-0.78442	-0.415078	-3.88683
342	-2.55833	161.969	-14.2246	-1.717	0.400437	-0.441603	-6.86413	-0.729412	-0.501419	-4.32336
343	3.70915	161.255	-15.784	-2.27796	-0.0292958	-0.828267	-6.88794	-0.804939	-0.808547	-4.77924
344	9.99841	163.564	-18.6498	-3.54729	-1.15564	-1.82669	-7.41405	-1.51561	-1.70462	-5.32665
345	14.8673	173.618	-17.1075	-2.70919	-0.146661	-0.967109	-5.78576	-0.182901	-0.965148	-5.87845
346	19.0607	185.468	-16.1189	-2.2027	0.661783	-0.191927	-4.50433	0.914304	-0.355918	-6.42107
347	20.8111	194.526	-17.728	-3.13454	-0.270972	-1.01613	-4.71124	0.27269	-1.06838	-6.86061
348	20.3956	201.917	-18.0417	-3.5009	-0.686334	-1.38207	-4.43988	0.0475465	-1.3841	-7.21346
349	17.5389	213.013	-13.8967	-1.70389	1.11693	0.11471	-2.12418	1.95251	0.00258706	-7.48432
350	14.9621	215.535	-14.237	-2.23182	0.371281	-0.577513	-2.32711	1.21229	-0.599063	-7.45801
351	11.8825	217.454	-14.78	-2.77037	-0.32815	-1.18916	-2.7194	0.422065	-1.17898	-7.42505
352	10.2357	224.072	-10.7205	-1.07374	1.4272	0.306705	-1.01872	2.10729	0.270109	-7.12828
353	8.78439	224.83	-9.54398	-0.813926	1.5045	0.319551	-0.873891	2.01403	0.319895	-6.6928
354	9.63758	222.661	-11.4134	-2.02464	0.212353	-0.709819	-2.25491	0.464042	-0.717856	-6.16859
355	10.0468	218.293	-13.5819	-3.49711	-1.63628	-2.43923	-3.93407	-1.70021	-2.497	-5.45012
356	11.3403	220.404	-9.54924	-1.94781	-0.218404	-1.36716	-2.52401	-0.338798	-1.37502	-4.61997
357	15.41	222.915	-9.00058	-2.04479	-0.0788926	-1.16301	-2.7057	-0.260456	-1.15858	-3.84494
358	17.8306	221.256	-8.89799	-2.41634	-0.503358	-1.49634	-3.15353	-0.802779	-1.56218	-3.04226
359	18.8609	224.311	-4.40341	-0.696632	1.20383	-0.170951	-1.35569	1.15619	-0.0542862	-2.25457
360	18.7504	222.883	-4.33594	-1.23582	0.495291	-0.832631	-1.71513	0.509707	-0.829542	-1.53061
361	18.6881	221.516	-3.41781	-1.38974	0.320167	-0.939012	-1.6394	0.433402	-0.996792	-0.779572
362	17.3447	220.529	-1.76085	-1.27405	0.381667	-0.882659	-1.11839	0.723405	-0.953207	-0.0630114
363	16.6577	219.038	-1.54331	-1.82144	-0.241414	-1.44154	-1.28728	0.222322	-1.59578	0.573207
364	16.7788	221.074	1.84036	-0.820143	0.727505	-0.614159	0.165139	1.48958	-0.634369	1.21109
365	16.6657	223.557	4.84179	0.157356	1.59644	-0.013495	1.57627	2.66402	0.202915	1.57894
366	19.6068	221.959	3.4402	-0.977679	0.503684	-0.816872	0.948913	1.54149	-0.85855	1.84059
367	21.2736	224.182	5.61185	-0.121193	1.25178	-0.304844	2.21264	2.4881	-0.157596	1.81951
368	24.4358	222.421	3.10822	-1.59223	-0.195728	-1.48373	1.34826	0.989367	-1.6958	1.64961
369	25.0076	220.859	3.48812	-1.54556	-0.25139	-1.58537	2.0425	1.03491	-1.89952	1.25694
370	25.6104	219.566	3.59697	-1.73915	-0.48238	-1.86025	2.58612	0.952192	-2.23941	0.945759
371	25.947	219.215	5.73141	-0.895618	0.549107	-0.961412	4.23619	2.3028	-0.960777	0.577098
372	25.0328	216.025	4.62373	-1.69163	-0.278709	-1.65878	4.1592	1.46538	-1.97173	0.160479
373	23.3072	217.416	6.73037	-0.856199	0.569547	-1.0458	5.51071	2.65501	-1.04216	-0.101855
374	19.6292	222.752	9.56131	0.669726	2.13747	0.21801	7.01631	4.69712	0.697296	-0.412139
375	16.7338	228.464	5.88936	-0.804661	0.765432	-0.880271	4.71298	3.23147	-0.887859	-0.321674
376	12.4356	240.429	2.79969	-1.49205	0.136861	-1.36485	2.33142	2.53531	-1.73419	-0.176566
377	10.27	263.165	2.50264	-0.385505	1.40624	-0.402491	0.925192	3.94032	-0.258259	0.302755
378	6.95296	280.958	-2.4871	-1.41147	0.276527	-1.30751	-2.97914	2.17539	-1.91184	0.712881
379	9.39919	304.354	-3.19226	-0.361	1.67713	-0.0379613	-4.52174	3.23241	-0.105886	1.27847
380	9.69831	316.344	-9.52217	-2.45638	-0.545551	-1.8957	-8.36267	-0.0711703	-2.90014	1.27789
381	9.10352	330.257	-4.68126	0.526192	2.43491	0.524095	-5.66404	2.78164	0.610759	0.719299
382	3.04339	330.407	-8.79918	-1.45311	0.269797	-1.23604	-6.76963	-0.21906	-1.90506	-0.571878
383	-7.39086	333.445	-4.71426	0.169659	1.55249	-0.290308	-3.3134	1.16543	-0.502311	-2.12387
384	-17.5852	332.822	-4.59304	-0.324263	0.889748	-0.7965	-1.82116	0.438056	-1.16489	-3.67677
385	-28.8676	332.643	-7.49838	-2.07228	-1.04636	-2.33228	-2.09803	-1.73843	-3.33616	-5.1687
386	-37.7821	344.008	-4.17515	-0.314332	0.486141	-1.27272	0.166911	0.18505	-1.59323	-6.19348
387	-42.8523	356.4	-3.10081	0.608158	1.33719	-0.648843	0.686854	1.11814	-0.68396	-6.57456
388	-45.2001	363.699	-6.04036	-0.265719	0.298121	-1.62594	-1.25208	-0.285125	-2.08623	-6.53188
389	-43.278	373.084	-5.72927	0.661543	1.29204	-0.959565	-1.57416	0.536992	-1.08721	-6.35728
390	-38.9039	369.003	-8.82945	-0.197976	0.57434	-1.61435	-3.35265	-0.607135	-1.94638	-6.26359
391	-32.7512	360.719	-8.52333	0.5518	1.51167	-0.926448	-3.02817	0.311016	-0.916918	-6.40962
392	-24.6729	340.997	-11.2785	-0.492176	0.778547	-1.41651	-3.83183	-0.45403	-1.54044	-6.72099
393	-15.5987	318.813	-11.0892	-0.25269	1.41667	-0.667338	-2.83503	0.589749	-0.491634	-7.19622
394	-4.34779	293.511	-16.4474	-2.85332	-0.430582	-1.63708	-4.48414	-1.06777	-1.72699	-7.7072
395	4.42865	277.351	-13.6637	-1.61428	1.37811	0.198118	-2.21411	1.64973	0.925342	-8.01018
396	9.1629	254.85	-20.654	-5.3229	-1.83601	-1.72848	-5.00431	-1.44004	-1.89892	-8.27837
397	12.4011	242.855	-21.8918	-6.45024	-2.50813	-1.84045	-5.36137	-1.69334	-2.12641	-7.97483
398	10.4061	233.999	-19.8108	-5.97257	-1.73237	-1.03458	-4.1694	-0.41107	-1.05515	-7.63909
399	8.73296	224.708	-19.9705	-6.71434	-2.02568	-1.13664	-4.27151	-0.537812	-1.18427	-7.04365
400	5.62079	214.671	-18.7013	-6.62682	-1.43967	-0.575456	-3.66044	0.0754138	-0.481389	-6.52401
401	1.66416	201.246	-18.0886	-6.84588	-1.35679	-0.621834	-3.44274	0.0126654	-0.585235	-6.01475
402	-1.86891	185.72	-19.2218	-7.80848	-2.18335	-1.48868	-4.14834	-1.14463	-1.79701	-5.58149
403	-4.62092	175.518	-15.2028	-5.8395	-0.0624189	-0.0725802	-2.22085	0.822171	0.079137	-5.429
404	-5.36363	161.318	-17.7725	-6.91842	-1.04963	-0.999772	-3.62623	-0.631762	-1.09023	-5.40255
405	-7.09712	153.005	-17.5517	-6.50089	-0.960464	-1.27225	-3.86053	-0.943377	-1.44663	-5.35823
406	-6.12278	150.449	-16.9321	-5.75911	-0.326409	-0.927291	-3.88003	-0.634159	-0.898684	-5.33152
407	-9.39923	151.207	-16.7564	-5.22808	-0.407246	-1.27208	-4.21208	-1.06169	-1.35659	-5.44154
408	-8.83486	152.306	-18.9214	-6.11537	-1.76147	-2.5695	-5.74945	-2.65364	-2.81487	-5.24931
409	-9.98873	159.858	-14.6484	-3.94283	-0.126167	-1.32384	-4.14349	-1.10279	-1.39124	-4.97639
410	-8.98184	168.714	-9.18284	-1.58772	1.79944	0.208976	-2.08195	0.870394	0.368534	-4.25994
411	-10.2024	170.739	-11.4102	-3.16114	-0.49216	-1.7437	-3.79297	-1.36155	-1.88592	-3.61335
412	-10.3261	179.087	-3.23102	0.508684	2.98667	1.22882	0.0357177	2.34073	1.4542	-3.20501
413	-7.9701	177.186	-6.91947	-1.62964	0.677123	-0.439947	-1.83273	0.281313	-0.347579	-2.95052
414	-7.78634	174.971	-10.1629	-3.32913	-1.28329	-2.00084	-3.11173	-1.36918	-2.04847	-3.17816
415	-10.9888	178.292	-6.28978	-1.24573	0.725834	-0.246472	-0.740035	0.796839	-0.226539	-3.73087
416	-10.3749	176.272	-12.4804	-3.94341	-1.92596	-2.29848	-3.16635	-1.62842	-2.33401	-4.47693
417	-6.63597	183.864	-8.31947	-1.80547	0.548257	-0.192247	-0.960657	0.773516	-0.139913	-4.49357
418	-3.00539	190.489	-8.163	-1.80839	0.648604	-0.197371	-1.06701	0.767036	-0.161931	-4.18457
419	2.15638	203.331	-3.18234	0.087972	2.714	1.39419	0.514198	2.49196	1.41427	-2.92729
420	9.84405	208.95	-6.37579	-2.42564	-0.0755965	-1.37987	-2.35968	-0.474354	-1.35278	-1.09225
421	9.89109	220.544	-2.14793	-1.05581	1.22526	-0.661765	-1.20719	0.461244	-0.643339	0.134391
422	20.3761	226.399	-1.45777	-1.77194	0.601288	-1.5086	-2.2101	-0.456984	-1.4168	2.18063
423	16.023	234.282	1.45861	-0.68431	1.5714	-1.1495	-1.27934	0.149321	-1.07605	2.64893
424	19.354	236.853	1.48708	-0.992071	1.39452	-1.53832	-1.83085	-0.288541	-1.4025	3.32857
425	15.9101	240.161	2.57244	-0.336169	2.06727	-1.13155	-1.44585	0.1127	-0.97614	3.19894
426	12.7951	244.524	8.55216	2.8842	5.41065	1.59801	1.42429	2.97611	1.41777	2.92639
427	8.45492	241.856	3.37152	0.661037	2.54953	-1.08513	-1.21213	0.259884	-1.00485	2.49768
428	2.45129	240.288	4.8373	1.73986	2.98601	-0.806833	-0.613556	0.648691	-0.764847	2.08524
429	9.38221	242.312	9.82783	3.80257	4.90928	1.14476	0.892747	2.43163	0.869681	3.29298
430	6.22901	236.035	6.66664	2.373	2.36578	-1.05186	-1.11251	0.274805	-1.04513	3.39431
431	4.51064	233.461	10.2777	4.13031	3.38716	0.187084	0.111167	1.45039	0.00447238	3.84033
432	8.79007	227.554	11.3015	4.30789	2.57477	-0.369178	-0.36411	0.95021	-0.530312	4.97237
433	7.66953	220.127	11.9027	4.73339	2.00556	-0.583566	-0.606075	0.704897	-0.731389	5.31131
434	18.2088	214.05	13.669	5.41439	2.00351	-0.266668	-0.761	0.893063	-0.519964	6.56742
435	15.1011	204.877	14.4389	6.4735	2.07502	-0.172874	-0.436883	1.08449	-0.482364	6.02127
436	24.1585	196.701	15.406	7.15151	2.2108	-0.0142725	-0.525771	1.21783	-0.386773	6.52282
437	25.8167	184.319	11.6525	5.95101	0.335453	-1.93297	-2.38313	-0.581671	-1.92488	5.99537
438	24.3561	178.316	13.5364	7.33075	1.96268	-0.840019	-1.17934	0.553279	-1.02243	5.35917
439	29.5955	173.307	9.85317	5.00485	0.930361	-2.24424	-2.77795	-0.818482	-2.1246	5.66972
440	28.2496	181.584	10.3157	4.20657	2.89211	-0.798011	-1.39604	0.615223	-0.806289	5.59951
441	21.1601	197.507	5.60625	0.313578	2.48626	-1.5435	-1.64964	0.162339	-1.24305	5.13669
442	20.8632	221.982	-0.702729	-5.07004	1.1825	-2.6733	-2.55105	-0.707407	-1.9657	5.35653
443	11.7299	253.665	-5.18104	-8.63715	1.62201	-1.59786	-1.45245	0.369696	-0.949084	3.8993
444	14.4016	276.304	-13.9824	-14.1927	-1.44291	-3.73473	-3.41643	-1.49725	-2.53039	3.22458
445	8.76185	296.39	-13.8413	-13.4164	0.185223	-1.4186	-0.987854	0.796113	-0.67503	0.844282
446	8.10484	300.709	-15.1285	-12.1676	-0.0660107	-1.04843	-0.764242	1.11262	-0.431878	-1.43274
447	-2.73503	298.803	-18.055	-10.3925	-1.44943	-2.2509	-1.81565	-0.0353803	-1.50188	-4.90354
448	-21.5883	301.643	-13.9333	-4.57179	0.831482	-0.395128	0.346567	1.77321	-0.145641	-8.9256
449	-29.4741	309.649	-15.5017	-2.56774	-0.136378	-1.61057	-0.783117	0.606062	-1.23983	-11.6313
450	-39.514	329.184	-12.9653	0.687781	1.46693	-0.320749	0.641688	1.87014	-0.297128	-14.0898
451	-57.1552	355.313	-9.66262	3.49938	3.7878	1.51542	3.27781	3.92316	1.13254	-16.5881
452	-55.6895	378.427	-15.6844	-0.29924	0.509378	-1.53425	0.576945	1.20282	-1.2734	-16.3735
453	-61.2826	398.615	-18.8011	-2.89418	-1.1704	-3.1327	-0.373048	-0.0410093	-2.54813	-16.1353
454	-48.0526	415.318	-12.0779	-1.42979	2.03316	0.331521	2.21422	3.08466	0.114964	-13.4886
455	-50.5837	409.864	-14.2861	-3.41332	0.123991	-1.50172	0.493866	1.35337	-1.31423	-12.0795
456	-34.4156	397.313	-10.2661	-2.55198	1.37098	-0.21969	0.493775	2.14238	-0.348904	-8.86644
457	-19.4917	370.755	-14.4061	-4.96765	-1.28324	-2.44141	-3.37827	-0.734776	-2.15944	-6.40348
458	-10.8197	346.386	-11.3384	-2.99144	0.488479	-0.949638	-3.3258	0.0280153	-1.00112	-5.00095
459	5.57918	321.343	-10.3572	-2.19849	1.54889	0.314047	-4.12457	0.319004	-0.0258607	-3.43545
460	17.7912	299.13	-12.9103	-2.85316	1.23727	0.311258	-6.0947	-0.63993	-0.0734995	-2.7577
461	21.7928	276.984	-20.1759	-5.89644	-1.78462	-2.31266	-9.69167	-3.76092	-2.16843	-2.92666
462	19.7305	265.753	-16.5793	-3.55167	0.761446	-0.148496	-7.90513	-1.81853	-0.30113	-3.33365
463	17.1604	249.553	-22.4711	-6.13213	-1.62541	-1.99748	-10.5782	-4.01566	-1.90168	-3.82482
464	8.43262	235.618	-23.1909	-6.16239	-2.07977	-2.72644	-10.9637	-4.47024	-2.39256	-4.41592
465	-3.05822	222.699	-20.2309	-4.4055	-0.607481	-1.52309	-9.29564	-2.87936	-1.45421	-5.21807
466	-12.481	206.866	-19.1937	-3.63751	-0.344048	-1.47664	-8.78522	-2.35937	-1.42245	-5.83461
467	-22.43	189.995	-15.532	-1.48267	1.50612	0.259245	-6.63407	-0.18911	0.0192646	-6.75186
468	-22.7929	168.657	-22.2301	-4.84277	-2.47889	-3.59586	-10.037	-3.6041	-3.2513	-6.93269
469	-29.2657	155.736	-16.5976	-1.6101	0.967388	-0.0859866	-5.94003	0.320656	-0.258903	-8.54635
470	-26.3283	140.696	-24.0973	-5.17497	-2.69008	-3.29962	-8.56074	-2.61907	-3.05408	-9.58807
471	-19.3985	136.294	-21.5749	-4.17656	-1.30342	-1.74608	-5.95782	-0.526816	-1.62519	-10.2312
472	-6.34677	140.893	-20.0858	-3.73596	-0.334661	-0.684311	-4.20839	0.889689	-0.694228	-10.3704
473	-6.47191	146.816	-24.4136	-5.42504	-2.07123	-2.27874	-4.7602	-0.37904	-2.14256	-11.8993
474	2.97032	161.937	-23.2858	-4.89458	-1.29613	-1.58485	-3.70318	0.487326	-1.54372	-12.0078
475	8.20646	179.455	-17.8213	-2.38878	1.33232	0.651926	-0.921095	3.07445	0.48851	-11.8125
476	5.38882	193.916	-16.9899	-1.50691	2.01995	1.0824	-0.686877	3.19332	0.894959	-12.1972
477	11.5296	200.67	-21.5353	-4.2275	-0.788048	-1.5736	-3.69526	0.0304021	-1.6401	-11.2241
478	4.61527	208.68	-18.2002	-2.44316	0.77499	-0.327739	-2.26703	1.11513	-0.430877	-11.3842
479	8.30867	208.657	-18.5059	-3.40561	-0.241858	-1.29456	-2.96724	-0.033192	-1.33569	-10.2462
480	-6.49751	253.089	-13.3755	-4.01025	-1.47873	-2.51721	-3.35956	0.33599	-2.56354	-6.3962
481	-5.50074	254.857	-11.6868	-2.97892	-0.197526	-1.18789	-2.65064	1.5418	-1.30144	-6.40395
