# Supplementary material for: Optimal Control Based Stiffness Identification of an Ankle-Foot Orthosis Using a Predictive Walking Model
Source: Front Comput Neurosci. 2017 Apr 13;11:23. doi: 10.3389/fncom.2017.00023 (PMC5390028; doi:10.3389/fncom.2017.00023)
Supplement: Supplementary file 1 [file DataSheet1.ZIP › PathWalker/InvKinDyn/results/barefeet_3053178.fit]

frame	steps	SACR	LASI	RKNE	RTHI	RANK	RTIB	RHEE	RTOE	RANK	LKNE	LTHI	LANK	LTIB	LANK	LHEE	LTOE	CLAV	C7
0	61	0.00454907	0.0305257	0.0127206	0.0413066	0.012643	0.0123637	0.0266217	0.0138848	0.012643	0.00977163	0.0132718	0.00802687	0.013181	0.00802687	0.0140853	0.00480116	0.0189989	0.0162764
1	41	0.00466409	0.0305596	0.012669	0.0419293	0.0126453	0.0120493	0.026556	0.0138259	0.0126453	0.0100832	0.0132597	0.00807262	0.0132407	0.00807262	0.0141667	0.00481942	0.019262	0.0161285
2	41	0.00477275	0.0305504	0.0125767	0.0424318	0.0124856	0.0117844	0.0264225	0.0137456	0.0124856	0.0102864	0.0132352	0.00809919	0.0132763	0.00809919	0.0141703	0.00488502	0.0195374	0.0159827
3	40	0.00497925	0.0304215	0.0124102	0.0428439	0.0122596	0.0115826	0.0262794	0.0136565	0.0122596	0.0104051	0.013244	0.00811963	0.0132647	0.00811963	0.0141655	0.00496757	0.019519	0.0157794
4	39	0.00521823	0.0301884	0.0122229	0.0431488	0.0119449	0.0114674	0.0260721	0.0135449	0.0119449	0.0104722	0.0132867	0.00815341	0.0132121	0.00815341	0.0142247	0.00500358	0.0193351	0.0155704
5	38	0.00546676	0.0298726	0.012009	0.0433964	0.0116427	0.011421	0.0258494	0.0134293	0.0116427	0.0105105	0.0133399	0.00819613	0.0131605	0.00819613	0.0143512	0.00498161	0.0190335	0.0153544
6	37	0.00568839	0.0294931	0.0117871	0.0436274	0.0113709	0.0114147	0.0255835	0.013297	0.0113709	0.0105236	0.0133656	0.00823736	0.0131305	0.00823736	0.0144925	0.00495171	0.0187021	0.0151483
7	35	0.005943	0.0290329	0.01155	0.0438727	0.0112191	0.0114156	0.0253336	0.013165	0.0112191	0.0105305	0.013385	0.00827545	0.0131268	0.00827545	0.0146189	0.00495202	0.0182114	0.0149237
8	29	0.00623799	0.0285322	0.0113236	0.0441446	0.0111734	0.0113922	0.0251498	0.013058	0.0111734	0.0105367	0.0134094	0.00830588	0.0131615	0.00830588	0.0147239	0.00497065	0.0175692	0.014648
9	36	0.00657983	0.0280278	0.0110904	0.0444935	0.0113041	0.0113127	0.0251191	0.0130109	0.0113041	0.010537	0.01345	0.00830867	0.0132693	0.00830867	0.014771	0.00499449	0.0167849	0.0143104
10	37	0.00696572	0.0275802	0.0108635	0.0448607	0.0114169	0.0112229	0.025092	0.0129657	0.0114169	0.0105303	0.0134764	0.0082836	0.0134264	0.0082836	0.0147238	0.00505135	0.0159785	0.0139438
11	39	0.00740355	0.0272478	0.0106542	0.0452774	0.0115369	0.0111152	0.0250977	0.0129232	0.0115369	0.0105328	0.0134687	0.00825372	0.0135435	0.00825372	0.0145882	0.005157	0.0151915	0.0135646
12	40	0.00787015	0.027055	0.0104811	0.0457106	0.0115895	0.0110225	0.0250773	0.0128659	0.0115895	0.0105398	0.0134556	0.00822596	0.0135405	0.00822596	0.0143871	0.00525775	0.0145139	0.0132052
13	40	0.00829044	0.0270043	0.0103482	0.0461512	0.0116027	0.010939	0.0250448	0.0128084	0.0116027	0.0105449	0.0134357	0.00819506	0.0133666	0.00819506	0.014119	0.00530409	0.0140679	0.0128923
14	41	0.00873309	0.0270994	0.0102145	0.0466078	0.0115482	0.0109246	0.02495	0.0127364	0.0115482	0.0105759	0.0133599	0.00816877	0.0129979	0.00816877	0.0137446	0.00533305	0.0137866	0.0126029
15	41	0.00914077	0.0272961	0.0100802	0.0470995	0.0114487	0.0110133	0.0248207	0.0126706	0.0114487	0.0106298	0.013179	0.00814606	0.0124055	0.00814606	0.0132507	0.00535028	0.01362	0.0123439
16	42	0.00952832	0.0275583	0.00992621	0.0475819	0.0113136	0.0111926	0.0247441	0.0126556	0.0113136	0.0106784	0.0129508	0.00813568	0.0116058	0.00813568	0.0126696	0.00536786	0.0134839	0.0120994
17	42	0.00987674	0.0278298	0.00975598	0.048053	0.0113164	0.0113797	0.0248452	0.0127248	0.0113164	0.010688	0.0127358	0.00813432	0.0106561	0.00813432	0.0120406	0.0053765	0.0132925	0.011846
18	42	0.0100865	0.0281817	0.00961391	0.0484238	0.0113575	0.0115954	0.0249958	0.0128261	0.0113575	0.0106367	0.012541	0.00813144	0.00962514	0.00813144	0.0113831	0.00539003	0.0134284	0.0116849
19	42	0.0101727	0.0285346	0.0094888	0.0487149	0.011421	0.011817	0.0251772	0.0129445	0.011421	0.0105222	0.0123729	0.00810744	0.00855897	0.00810744	0.0107107	0.00542854	0.0136987	0.0115855
20	42	0.0101275	0.028872	0.00940633	0.048922	0.0115382	0.0119826	0.0253841	0.0130686	0.0115382	0.0103293	0.012258	0.00804269	0.00749949	0.00804269	0.0100535	0.00546893	0.0140987	0.0115591
21	42	0.00996477	0.029152	0.00936658	0.0490347	0.011761	0.0120409	0.0256497	0.0132034	0.011761	0.0100499	0.0122384	0.00791783	0.00648102	0.00791783	0.00944058	0.00544186	0.014499	0.0115816
22	42	0.00977741	0.0294265	0.00934752	0.0490435	0.0119093	0.0120693	0.0257962	0.0132948	0.0119093	0.0097268	0.0123089	0.0077477	0.00553935	0.0077477	0.00887281	0.00535839	0.0148966	0.0116533
23	42	0.00961431	0.0296588	0.00931096	0.0489956	0.0119377	0.0121554	0.0257387	0.0133099	0.0119377	0.00939734	0.0124088	0.00753885	0.00467108	0.00753885	0.00833248	0.00523266	0.0151203	0.0117152
24	42	0.00946108	0.0298278	0.00921074	0.0488727	0.0118405	0.0122856	0.0256076	0.0133061	0.0118405	0.00904589	0.0125058	0.0073044	0.0038485	0.0073044	0.00782408	0.00506234	0.0151513	0.0117648
25	42	0.00939665	0.0298678	0.00903461	0.0486271	0.0116752	0.0124748	0.0254484	0.0132937	0.0116752	0.00866445	0.0125925	0.00706806	0.00306565	0.00706806	0.00737755	0.00484822	0.0147897	0.0117373
26	42	0.00928716	0.0298611	0.00880968	0.0481866	0.0114456	0.0127272	0.0252671	0.013276	0.0114456	0.00825639	0.0125916	0.00684103	0.00236951	0.00684103	0.00698991	0.00462957	0.014424	0.0117383
27	41	0.00914708	0.0298589	0.00852669	0.0477844	0.0112456	0.0130568	0.025066	0.0132378	0.0112456	0.00782888	0.0124796	0.00661994	0.00200779	0.00661994	0.00661417	0.00449742	0.0140638	0.0117579
28	41	0.00899473	0.0298659	0.0081308	0.0472303	0.0110201	0.0134199	0.0249198	0.0132029	0.0110201	0.00731614	0.0122438	0.0063655	0.00238	0.0063655	0.00626638	0.00442182	0.0136785	0.0117899
29	41	0.0088758	0.0299175	0.00762694	0.0465366	0.0109156	0.0138247	0.0248768	0.0131643	0.0109156	0.00670062	0.0119196	0.00603328	0.0034479	0.00603328	0.00595591	0.00436559	0.0132885	0.0118325
30	40	0.00880303	0.0300559	0.00701307	0.0458394	0.010814	0.014258	0.0249042	0.0131349	0.010814	0.00634841	0.0113797	0.00569538	0.00479475	0.00569538	0.00539814	0.00409153	0.0129825	0.0119081
31	39	0.00873645	0.0302024	0.00637757	0.0451865	0.0105712	0.014792	0.0247528	0.0130417	0.0105712	0.00650825	0.0103592	0.00548067	0.00550434	0.00548067	0.00468161	0.00385468	0.0128376	0.0120455
32	37	0.00867212	0.0303341	0.00567295	0.0447473	0.0102329	0.0153211	0.0245714	0.0129395	0.0102329	0.00707296	0.00877609	0.00526	0.00524999	0.00526	0.00394671	0.00348854	0.0127675	0.0122205
33	32	0.00857828	0.0304008	0.00498258	0.0444146	0.00986295	0.0158092	0.0243857	0.0128347	0.00986295	0.00784263	0.00731228	0.00514983	0.00415821	0.00514983	0.00360865	0.00325145	0.0127337	0.0125038
34	34	0.00839096	0.0303763	0.00438405	0.043939	0.00952596	0.016205	0.0242948	0.0127709	0.00952596	0.00844465	0.00644909	0.00510979	0.00290831	0.00510979	0.0036941	0.00314664	0.012828	0.0128934
35	33	0.00822831	0.0302107	0.00398197	0.043474	0.0092829	0.0165208	0.0242619	0.0127446	0.0092829	0.00860004	0.00660288	0.00503713	0.00203348	0.00503713	0.00420202	0.00315718	0.0128365	0.0133152
36	31	0.0081358	0.0299703	0.00376763	0.0428988	0.00912999	0.0167368	0.0243331	0.0127773	0.00912999	0.00821508	0.00766002	0.0048848	0.00237392	0.0048848	0.00497904	0.0032573	0.012975	0.013745
37	37	0.00832797	0.0296598	0.00372983	0.0421582	0.00906862	0.0168931	0.0244891	0.0128557	0.00906862	0.00742868	0.00938942	0.00466622	0.00415191	0.00466622	0.00595057	0.00345576	0.0129648	0.0140289
38	38	0.00883617	0.029317	0.00383378	0.0412879	0.00910972	0.0169955	0.0247357	0.012974	0.00910972	0.00672787	0.0112219	0.00446664	0.00764768	0.00446664	0.00650855	0.00349781	0.0129061	0.0141058
39	37	0.00950989	0.0288561	0.00406557	0.0403405	0.00918337	0.017055	0.0249953	0.0131028	0.00918337	0.00678841	0.0126123	0.00457791	0.0120029	0.00457791	0.00648641	0.00330363	0.0128575	0.0140087
40	35	0.0101823	0.028337	0.00434038	0.0394527	0.0092992	0.01705	0.0252834	0.0132322	0.0092992	0.00746903	0.0130189	0.00484532	0.0160305	0.00484532	0.00594736	0.00286129	0.013065	0.0138149
41	29	0.0108849	0.0277595	0.00461845	0.0387485	0.00944171	0.0170076	0.025586	0.0133453	0.00944171	0.00834884	0.012794	0.00512613	0.0188749	0.00512613	0.00521515	0.00237609	0.0130902	0.0135277
42	34	0.0113661	0.0272208	0.0049824	0.0380276	0.00960255	0.0169836	0.0259277	0.0134499	0.00960255	0.00901521	0.0124364	0.00537819	0.0202062	0.00537819	0.00453715	0.00192185	0.0134212	0.0133867
43	35	0.0116482	0.026614	0.00548459	0.0373732	0.00976857	0.0170084	0.0263604	0.0135782	0.00976857	0.00922322	0.0124437	0.00539339	0.0198904	0.00539339	0.00403122	0.00159189	0.013499	0.0133126
44	35	0.0115937	0.0259729	0.00620248	0.0366422	0.00990407	0.0171128	0.0268525	0.013726	0.00990407	0.00892082	0.0130338	0.00517667	0.0181635	0.00517667	0.00370928	0.00144968	0.0136913	0.0134805
45	35	0.0113803	0.0253007	0.00710661	0.0361105	0.0100006	0.0172745	0.0273667	0.0138926	0.0100006	0.00825616	0.0141418	0.00482779	0.0154803	0.00482779	0.00357294	0.00153741	0.0137063	0.0137785
46	35	0.011079	0.0246424	0.00815268	0.0356934	0.0100507	0.0174768	0.0278296	0.0140628	0.0100507	0.00748731	0.0154664	0.00445245	0.0124672	0.00445245	0.00359311	0.00180608	0.013673	0.0141877
47	36	0.0108344	0.0240011	0.00920639	0.0353825	0.0100682	0.0176769	0.0281926	0.0142299	0.0100682	0.00688194	0.0166754	0.00412932	0.00967525	0.00412932	0.00366799	0.00212154	0.0135086	0.0146073
48	36	0.0106195	0.0234891	0.0101684	0.0350941	0.0100805	0.0177886	0.0284128	0.0143771	0.0100805	0.00656886	0.0175242	0.00390746	0.0074859	0.00390746	0.00369867	0.00238445	0.0135785	0.0150542
49	35	0.0105791	0.0230736	0.0109209	0.0347812	0.0100928	0.01777	0.0284622	0.0144886	0.0100928	0.0064529	0.0179463	0.00379649	0.00607701	0.00379649	0.0036378	0.00256144	0.013566	0.0153811
50	34	0.0106583	0.022815	0.0114411	0.0343678	0.0101166	0.0176451	0.0283394	0.0145524	0.0101166	0.00634523	0.0179825	0.00376695	0.00549981	0.00376695	0.00351392	0.00263855	0.0137213	0.015648
51	33	0.0108687	0.0226517	0.0116929	0.0338428	0.0101543	0.017458	0.0280551	0.0145601	0.0101543	0.00616669	0.0178083	0.00377591	0.00565245	0.00377591	0.00340346	0.00261487	0.0138583	0.0158238
52	32	0.0111414	0.0225385	0.0117163	0.0330817	0.0101692	0.0172503	0.0276192	0.014508	0.0101692	0.00593734	0.0176	0.00378253	0.00632746	0.00378253	0.00338346	0.00254408	0.0139647	0.0159325
53	31	0.0114655	0.0224492	0.0115809	0.0321401	0.0101145	0.0170557	0.0270519	0.0144015	0.0101145	0.00572402	0.0174871	0.00376263	0.00725511	0.00376263	0.00347695	0.00248671	0.0140467	0.0159936
54	30	0.0118031	0.022339	0.0113822	0.031003	0.00998128	0.0169073	0.0263907	0.0142461	0.00998128	0.00553741	0.017514	0.00370372	0.00819545	0.00370372	0.00368093	0.00246946	0.0141117	0.0160625
55	30	0.012141	0.0221764	0.0111453	0.0298004	0.00980369	0.0168037	0.0257158	0.0140496	0.00980369	0.00537075	0.0176738	0.00361596	0.00893714	0.00361596	0.00396082	0.00249915	0.014177	0.016158
56	30	0.0124375	0.0219154	0.0108858	0.0284976	0.00962297	0.0166939	0.0250488	0.0137892	0.00962297	0.00520315	0.0179226	0.00350375	0.00937058	0.00350375	0.00426691	0.00256726	0.0142551	0.0162688
57	29	0.0126719	0.0215171	0.0105997	0.0269726	0.00949627	0.0165008	0.024388	0.0134484	0.00949627	0.00501715	0.0182043	0.00336655	0.00950957	0.00336655	0.00455146	0.00265412	0.0143548	0.0163647
58	29	0.0128602	0.0209943	0.0102778	0.0253363	0.00947506	0.0161816	0.023775	0.0130411	0.00947506	0.00481927	0.0184592	0.00320848	0.00946895	0.00320848	0.00478626	0.00273265	0.0144587	0.0164467
59	28	0.0130359	0.0203938	0.00986923	0.0237572	0.00957319	0.0157498	0.0232512	0.0126003	0.00957319	0.00464547	0.0186902	0.00303843	0.00938185	0.00303843	0.00496207	0.00278267	0.0145526	0.0165249
60	28	0.0131464	0.0197234	0.0093627	0.0220915	0.00975842	0.0152759	0.022822	0.0121523	0.00975842	0.00454221	0.0189562	0.00287104	0.00938388	0.00287104	0.00510095	0.00280999	0.0146335	0.0166268
61	28	0.0131939	0.0190171	0.00876081	0.0204237	0.00996635	0.0148417	0.0225087	0.0117313	0.00996635	0.00453011	0.0192984	0.00272603	0.00955739	0.00272603	0.00520483	0.00281619	0.0146963	0.0167726
62	28	0.0131665	0.0182713	0.00811085	0.018738	0.0101257	0.014588	0.0222909	0.0113665	0.0101257	0.0045902	0.0197216	0.00261057	0.00994435	0.00261057	0.00530503	0.00280476	0.0147322	0.0169761
63	27	0.0130903	0.01752	0.00743188	0.0171998	0.01019	0.0146744	0.0221531	0.0110924	0.01019	0.00469306	0.0202024	0.00253111	0.0104934	0.00253111	0.00543267	0.00279548	0.0147316	0.017224
64	28	0.0129483	0.0167699	0.00674049	0.0158691	0.0101296	0.015223	0.0220408	0.0109125	0.0101296	0.00483208	0.020733	0.00248953	0.0111224	0.00248953	0.00558784	0.00281932	0.0146946	0.0174816
65	28	0.0127202	0.015997	0.00605927	0.0147274	0.00996001	0.0161869	0.0218925	0.0107992	0.00996001	0.00499742	0.0213003	0.00248058	0.0117559	0.00248058	0.00574663	0.00289013	0.0146307	0.0176967
66	28	0.0123945	0.015191	0.00543632	0.0138204	0.00974424	0.0173344	0.0217053	0.0107231	0.00974424	0.00517524	0.0218761	0.00249774	0.0123512	0.00249774	0.00589473	0.00301066	0.0145377	0.0178055
67	27	0.0120319	0.0144012	0.0048823	0.01331	0.00953669	0.0183508	0.0214947	0.0106705	0.00953669	0.00534288	0.0224267	0.00252562	0.0128767	0.00252562	0.00601851	0.00316608	0.0144062	0.0177677
68	27	0.0116505	0.013646	0.00440202	0.0130482	0.00940019	0.0189828	0.0212648	0.0106178	0.00940019	0.00549257	0.0229737	0.00255238	0.0133253	0.00255238	0.00611576	0.00333345	0.0142527	0.0175686
69	26	0.0112796	0.0129668	0.00395376	0.0130342	0.00938314	0.0191181	0.0210631	0.0105368	0.00938314	0.00562289	0.0235107	0.0025884	0.0137201	0.0025884	0.00616382	0.00347698	0.0140931	0.0172335
70	26	0.0109491	0.0123723	0.00350537	0.013226	0.0094921	0.0188012	0.0209233	0.0104152	0.0094921	0.0057424	0.0240113	0.00264195	0.0141008	0.00264195	0.00615828	0.00358498	0.0139374	0.0167937
71	25	0.0106744	0.0118579	0.00305956	0.0135557	0.00969958	0.0181945	0.0208634	0.0102893	0.00969958	0.00586301	0.0244536	0.0027017	0.0144783	0.0027017	0.00612617	0.00368945	0.0137816	0.0162771
72	24	0.0104318	0.0114167	0.00260958	0.0139505	0.00994087	0.0175244	0.0208693	0.0101913	0.00994087	0.00600595	0.0248379	0.00277091	0.0148519	0.00277091	0.0060832	0.00380731	0.013623	0.0157222
73	24	0.0101821	0.0110379	0.00216286	0.0143443	0.0101414	0.0170119	0.0209268	0.010137	0.0101414	0.00617528	0.0251643	0.00285901	0.0152239	0.00285901	0.00602659	0.00392793	0.0134652	0.0151769
74	23	0.00989382	0.0107196	0.00176489	0.0146861	0.0102439	0.0168168	0.0210222	0.0101379	0.0102439	0.0063606	0.025439	0.0029651	0.0155833	0.0029651	0.00595731	0.00405722	0.0133062	0.014666
75	23	0.00955785	0.0104748	0.0014638	0.0149519	0.010227	0.0170064	0.0211407	0.0102034	0.010227	0.00656464	0.0256752	0.00307516	0.0159115	0.00307516	0.00587842	0.00418845	0.0131329	0.0141802
76	23	0.0091983	0.0103344	0.00129703	0.01514	0.0100995	0.017524	0.0212387	0.0103183	0.0100995	0.0067843	0.0258808	0.00316503	0.0161904	0.00316503	0.00578679	0.00429703	0.012941	0.013697
77	22	0.00884653	0.0103434	0.0012567	0.0152618	0.00990629	0.0182149	0.021292	0.0104679	0.00990629	0.00697805	0.0260594	0.00323091	0.016405	0.00323091	0.00566673	0.00437432	0.0127565	0.0132165
78	20	0.00853448	0.0105184	0.00131133	0.0153344	0.00969547	0.0188596	0.0212837	0.0106229	0.00969547	0.00708984	0.0261956	0.00326873	0.0165486	0.00326873	0.00550844	0.0044202	0.0126037	0.0127527
79	21	0.00830935	0.0108377	0.00145544	0.0153799	0.00951341	0.0192622	0.0212311	0.010775	0.00951341	0.00711258	0.0262587	0.00325529	0.0166027	0.00325529	0.00531178	0.0044406	0.0124782	0.0123031
80	23	0.00820494	0.011273	0.00168878	0.0154093	0.00939727	0.0193418	0.0211719	0.010922	0.00939727	0.00705954	0.0262397	0.00318737	0.0165467	0.00318737	0.00507126	0.00443906	0.0123713	0.0118618
81	23	0.00822115	0.0118182	0.00200702	0.0154187	0.00935674	0.0191719	0.0211421	0.0110595	0.00935674	0.00692677	0.0261483	0.00307777	0.0163858	0.00307777	0.00479057	0.0044113	0.0122784	0.0114372
82	24	0.00833561	0.0124805	0.00240347	0.0153936	0.00937679	0.0189126	0.0211755	0.0111994	0.00937679	0.00672114	0.0259882	0.00293156	0.01615	0.00293156	0.00449217	0.00436365	0.0121973	0.0110463
83	24	0.0085269	0.0132503	0.00286509	0.0153345	0.0094284	0.0187235	0.0213026	0.0113607	0.0094284	0.00646904	0.0257666	0.00276203	0.0158648	0.00276203	0.0041982	0.004302	0.012116	0.0106959
84	24	0.00877409	0.0141154	0.00339394	0.0153473	0.00947574	0.0187069	0.0215325	0.0115481	0.00947574	0.00622235	0.0254944	0.00259497	0.0155458	0.00259497	0.00391649	0.00422438	0.0120205	0.0103677
85	25	0.00908448	0.015086	0.00397983	0.0154013	0.00948811	0.0189005	0.0218511	0.0117603	0.00948811	0.00600464	0.02517	0.00243855	0.0152148	0.00243855	0.00364512	0.00413277	0.0119256	0.0100453
86	25	0.00944513	0.0161467	0.0046111	0.0155336	0.00944741	0.0192603	0.0222479	0.0120015	0.00944741	0.00580337	0.0248056	0.00229556	0.0149081	0.00229556	0.00338956	0.00402096	0.0118476	0.00974503
87	25	0.00986162	0.0172575	0.00526308	0.015736	0.00934686	0.0197082	0.0227104	0.0122702	0.00934686	0.0056147	0.0244177	0.00216944	0.0146327	0.00216944	0.00315046	0.00388223	0.0117971	0.00946136
88	26	0.0103414	0.0183722	0.00591881	0.0160196	0.00919984	0.0201739	0.023219	0.0125569	0.00919984	0.00545558	0.0240299	0.00205986	0.0143798	0.00205986	0.00291855	0.00373526	0.0117804	0.00918404
89	26	0.0108985	0.0194762	0.00655899	0.0163433	0.0090216	0.0206234	0.023748	0.0128468	0.0090216	0.0053167	0.0236653	0.00195879	0.0141414	0.00195879	0.00268693	0.00359925	0.0118038	0.00891132
90	26	0.0115385	0.0205765	0.00716355	0.0167267	0.00881848	0.0210335	0.0242977	0.0131345	0.00881848	0.00519385	0.0233257	0.00185529	0.0139101	0.00185529	0.00247317	0.00348759	0.0118702	0.00864569
91	27	0.0122813	0.0216797	0.0077127	0.0170796	0.00861566	0.0213848	0.024864	0.0134094	0.00861566	0.00506999	0.022999	0.00174314	0.013662	0.00174314	0.00228594	0.00340681	0.011977	0.00838037
92	27	0.0131027	0.0227642	0.00814816	0.017411	0.00836554	0.0215742	0.0250802	0.0134954	0.00836554	0.00492874	0.0226816	0.00162634	0.0133737	0.00162634	0.00211937	0.0033789	0.012122	0.00811496
93	27	0.0139794	0.0237998	0.00834431	0.017599	0.00812065	0.0214301	0.0248914	0.013367	0.00812065	0.0047714	0.022387	0.00150608	0.0130301	0.00150608	0.00197659	0.00342934	0.0123275	0.00785004
94	26	0.0148649	0.0247405	0.00863025	0.0174077	0.00783478	0.0208798	0.0243879	0.0130883	0.00783478	0.00462291	0.0221501	0.00139395	0.0126457	0.00139395	0.00187581	0.00353706	0.0125981	0.00760619
95	26	0.0156365	0.0255633	0.00907754	0.0171712	0.00757779	0.0202957	0.0239288	0.0128334	0.00757779	0.00453745	0.0219651	0.00131406	0.0122617	0.00131406	0.00182567	0.00364983	0.0128977	0.00744983
96	25	0.0161892	0.0262675	0.00971687	0.0170577	0.00733723	0.019783	0.0236488	0.0126829	0.00733723	0.00454558	0.0218017	0.00126337	0.0119071	0.00126337	0.00180723	0.00374002	0.0132149	0.00740671
97	23	0.0164775	0.0268842	0.0102812	0.0173102	0.00720977	0.0195063	0.0237051	0.0127106	0.00720977	0.00465625	0.0216146	0.00124078	0.0116438	0.00124078	0.0018321	0.00383179	0.013537	0.00747724
98	20	0.0165515	0.0274841	0.0105992	0.0179734	0.00720392	0.0195203	0.0240617	0.0129095	0.00720392	0.00484348	0.0213735	0.00126726	0.0114997	0.00126726	0.00195126	0.00394154	0.0138696	0.00761526
99	18	0.0165135	0.0281709	0.010539	0.0190974	0.00738042	0.0199559	0.0247402	0.0132702	0.00738042	0.00506286	0.0210417	0.00134541	0.0114608	0.00134541	0.00220348	0.00406203	0.0142134	0.0077565
100	20	0.0164578	0.0290022	0.0101633	0.0204709	0.00760538	0.0206944	0.0253044	0.0135732	0.00760538	0.00525184	0.020597	0.00146902	0.0115149	0.00146902	0.00259108	0.00418763	0.014573	0.0078242
101	23	0.01645	0.0299752	0.00945428	0.0219246	0.00785783	0.0215887	0.0254445	0.013655	0.00785783	0.00537309	0.0200456	0.00164759	0.0116457	0.00164759	0.00311781	0.00433306	0.0149495	0.0077752
102	23	0.0165817	0.0310784	0.00880785	0.0230152	0.00805777	0.0223284	0.0250773	0.0134811	0.00805777	0.00540478	0.0194343	0.00189729	0.0117762	0.00189729	0.00374796	0.00447377	0.0153666	0.00758209
103	21	0.0168687	0.0323145	0.00857839	0.0238143	0.00825153	0.0229856	0.0244174	0.0131526	0.00825153	0.00537103	0.0187733	0.00221805	0.0118247	0.00221805	0.00439883	0.00455326	0.0158208	0.00729526
104	24	0.0172588	0.0336619	0.00895194	0.0244951	0.00842849	0.0234851	0.0237401	0.0128102	0.00842849	0.00531282	0.0180657	0.00259373	0.011719	0.00259373	0.00498547	0.00453791	0.016305	0.00696503
105	27	0.0176511	0.0350589	0.00977531	0.0252825	0.00860933	0.0236843	0.0232566	0.0125635	0.00860933	0.00526773	0.0173152	0.00301301	0.0114548	0.00301301	0.00547838	0.0044236	0.0167939	0.00664178
106	29	0.0179369	0.0364343	0.0106929	0.0263658	0.008794	0.0235002	0.0230633	0.0124626	0.008794	0.00526474	0.0165299	0.0034623	0.0110667	0.0034623	0.00585558	0.0042088	0.0172637	0.00637931
107	31	0.0180366	0.0377513	0.0113939	0.0278296	0.00897435	0.0229146	0.0231555	0.0125076	0.00897435	0.00532092	0.0157249	0.0039078	0.0105684	0.0039078	0.00606261	0.00389248	0.017703	0.00622712
108	32	0.0179282	0.0389891	0.0117329	0.0296082	0.00914162	0.0219797	0.0234673	0.0126684	0.00914162	0.00540492	0.0149229	0.00432318	0.00993357	0.00432318	0.00606129	0.00350562	0.018087	0.00621535
109	34	0.0176401	0.0401208	0.0117463	0.0314986	0.00930211	0.0208041	0.0239064	0.0128976	0.00930211	0.00545571	0.0141745	0.0047242	0.00910652	0.0047242	0.00587824	0.00313638	0.0183765	0.00635228
110	35	0.0172363	0.0411428	0.0116208	0.0332705	0.0094477	0.0195132	0.0243731	0.0131417	0.0094477	0.00540868	0.0135379	0.00514068	0.00802252	0.00514068	0.00561687	0.00290541	0.0185521	0.00662281
111	36	0.0168008	0.0420845	0.0116084	0.0347777	0.00957937	0.0182222	0.0248066	0.0133687	0.00957937	0.00520526	0.01304	0.00559961	0.00665366	0.00559961	0.00551696	0.00290743	0.0186244	0.00699942
112	38	0.016411	0.042991	0.011892	0.0359831	0.00972175	0.0170348	0.0252114	0.0135827	0.00972175	0.00483437	0.0126982	0.00612293	0.00520838	0.00612293	0.00601243	0.00315763	0.0186143	0.00745135
113	39	0.0161159	0.0438968	0.0125222	0.0369382	0.00991229	0.0160345	0.0256231	0.0138034	0.00991229	0.00434446	0.0125621	0.00668599	0.00462432	0.00668599	0.00736593	0.00359541	0.0185436	0.00794247
114	40	0.015912	0.0447944	0.0134461	0.0377556	0.0101879	0.0152861	0.0260752	0.0140487	0.0101879	0.00386802	0.0127044	0.00721971	0.00610634	0.00721971	0.00931857	0.00415069	0.0184278	0.00844646
115	42	0.01576	0.045647	0.0145527	0.0386031	0.0105695	0.0148502	0.0266077	0.0143409	0.0105695	0.00368232	0.0131871	0.00765288	0.00913946	0.00765288	0.011423	0.00477275	0.0182901	0.00895207
116	45	0.0156237	0.0464158	0.0157236	0.0396473	0.011058	0.0147565	0.0272448	0.0146941	0.011058	0.00410676	0.0140402	0.00797524	0.0127449	0.00797524	0.013322	0.00545085	0.0181661	0.00943211
117	50	0.0154797	0.0470479	0.0168602	0.040978	0.0116225	0.0149627	0.0279629	0.0150969	0.0116225	0.00519055	0.0152346	0.00824536	0.0162752	0.00824536	0.0147985	0.00616027	0.0180777	0.00983418
118	55	0.0153362	0.0474858	0.0178852	0.042592	0.0122104	0.0153532	0.0287004	0.0155157	0.0122104	0.00672883	0.0166609	0.00851506	0.0192051	0.00851506	0.0157853	0.00681437	0.0180284	0.0101026
119	59	0.0152467	0.0477062	0.018742	0.0444051	0.0127628	0.0157877	0.0293843	0.0159066	0.0127628	0.00845891	0.0181666	0.00876434	0.0211099	0.00876434	0.0163507	0.0073002	0.0180188	0.0101803
120	62	0.015274	0.0477305	0.0193948	0.0462976	0.0132258	0.0161575	0.0299564	0.0162348	0.0132258	0.0101644	0.0196142	0.00895001	0.0217759	0.00895001	0.0166601	0.00754439	0.0180415	0.0100286
121	63	0.0154418	0.0476028	0.0198214	0.0481465	0.0135667	0.0163992	0.0303659	0.0164729	0.0135667	0.0117065	0.0208955	0.0090809	0.0212766	0.0090809	0.0169049	0.0075257	0.0180881	0.00965961
122	63	0.0157112	0.0473633	0.0200185	0.0498391	0.0137838	0.01649	0.0305783	0.0166024	0.0137838	0.0130009	0.0219278	0.00918788	0.0199939	0.00918788	0.0172344	0.00726982	0.0181425	0.00913442
123	62	0.0160197	0.0470327	0.0200164	0.0513184	0.0139065	0.0164544	0.0306175	0.0166364	0.0139065	0.0139976	0.0226739	0.00927146	0.0185316	0.00927146	0.0177043	0.00686336	0.01816	0.00854244
124	61	0.0163097	0.0466032	0.0198733	0.0525959	0.013973	0.0163358	0.0305425	0.0166102	0.013973	0.0146806	0.0231242	0.00932412	0.0174584	0.00932412	0.0182676	0.006442	0.0180999	0.00796195
125	60	0.0165347	0.0460408	0.0196545	0.0537045	0.0140122	0.0161649	0.0303928	0.0165509	0.0140122	0.0150766	0.0232875	0.00934448	0.0170731	0.00934448	0.0188031	0.00612489	0.0179463	0.00743634
126	58	0.0166851	0.0453219	0.0193993	0.0546696	0.0140417	0.0159684	0.0301831	0.0164714	0.0140417	0.0152131	0.0231898	0.00930055	0.0173988	0.00930055	0.0191585	0.00595632	0.0177015	0.00698782
127	57	0.0167781	0.0444479	0.0191135	0.0554869	0.0140599	0.0157626	0.029916	0.016377	0.0140599	0.0150835	0.022864	0.00914884	0.0183066	0.00914884	0.0192225	0.00592429	0.0173735	0.00661814
128	54	0.0168308	0.0434385	0.0187926	0.0561144	0.0140413	0.0155358	0.0295947	0.0162646	0.0140413	0.0146958	0.0223721	0.00887336	0.0195369	0.00887336	0.0189623	0.00600509	0.0169754	0.00631747
129	51	0.0168515	0.0423373	0.018425	0.0564998	0.0139619	0.0152659	0.0292146	0.0161224	0.0139619	0.0140934	0.0217798	0.00851233	0.0206907	0.00851233	0.0183917	0.00614422	0.0165315	0.00607191
130	44	0.0168258	0.0411937	0.0179899	0.0565901	0.0138201	0.0149402	0.0287558	0.0159303	0.0138201	0.0133374	0.0211164	0.00814855	0.0213132	0.00814855	0.0175358	0.00626887	0.0160724	0.00586672
131	47	0.0167356	0.040051	0.01747	0.0563434	0.0136188	0.0145691	0.028222	0.0156826	0.0136188	0.0124917	0.0203984	0.00784908	0.0210158	0.00784908	0.016418	0.00632352	0.0156175	0.00569526
132	48	0.0165673	0.0389239	0.0168611	0.0557449	0.0133606	0.014182	0.0276485	0.0153967	0.0133606	0.011601	0.0196412	0.00762909	0.0196109	0.00762909	0.0150358	0.00625978	0.0151652	0.00554485
133	47	0.01631	0.0377897	0.0161788	0.0548066	0.0130626	0.0138004	0.0270591	0.0150852	0.0130626	0.0106933	0.0188489	0.00743203	0.0171547	0.00743203	0.0133771	0.0060247	0.0147016	0.00540179
134	45	0.0159867	0.0366459	0.0154449	0.0535541	0.0127439	0.0134406	0.0264583	0.0147484	0.0127439	0.00978798	0.0180406	0.00719311	0.0138676	0.00719311	0.0114755	0.00559427	0.0142216	0.0052639
135	43	0.0156384	0.035499	0.0146773	0.0520191	0.0124214	0.0131238	0.0258378	0.0143865	0.0124214	0.0089168	0.0172521	0.00690024	0.0100686	0.00690024	0.00945107	0.00499456	0.013722	0.00512854
136	40	0.0153006	0.03433	0.0139088	0.050248	0.0121061	0.01285	0.0251887	0.0140024	0.0121061	0.00814532	0.0165435	0.00654861	0.00612188	0.00654861	0.00751427	0.0042725	0.0131889	0.00502356
137	38	0.0150143	0.0331321	0.0131933	0.0483003	0.0117975	0.0125912	0.0245128	0.013599	0.0117975	0.00753231	0.0160219	0.00613301	0.00246975	0.00613301	0.00594624	0.00352298	0.0126142	0.00498795
138	36	0.0148179	0.0319076	0.0125856	0.0462425	0.0115011	0.0123167	0.0238137	0.0131797	0.0115011	0.00707674	0.0158045	0.00567351	0.00181445	0.00567351	0.00506095	0.00293543	0.0120001	0.00502324
139	34	0.0147351	0.0306628	0.0121066	0.0441535	0.0112139	0.0120038	0.0231063	0.0127582	0.0112139	0.00674924	0.015967	0.00521816	0.00436841	0.00521816	0.00500835	0.00273645	0.0113579	0.0051255
140	32	0.0147637	0.0294204	0.0117385	0.0421138	0.0109216	0.0116594	0.0224212	0.0123564	0.0109216	0.00650799	0.0165071	0.00481328	0.00648833	0.00481328	0.00554698	0.00297019	0.0107123	0.00529092
141	31	0.0148709	0.0282016	0.0114611	0.0401945	0.0106271	0.0113156	0.0217703	0.0119836	0.0106271	0.00627563	0.0173255	0.00443867	0.00794318	0.00443867	0.00629338	0.00343338	0.0101002	0.00549857
142	30	0.0150114	0.0270353	0.0112571	0.0384547	0.0103362	0.0109928	0.0211567	0.0116424	0.0103362	0.00598235	0.0182202	0.00404867	0.00877415	0.00404867	0.00701305	0.0039312	0.00956503	0.00572291
143	28	0.01514	0.0259654	0.0110894	0.0369242	0.0100469	0.0107064	0.0205845	0.0113317	0.0100469	0.00560662	0.0189488	0.00365662	0.00913007	0.00365662	0.00763449	0.00438102	0.00913817	0.00593003
144	27	0.0152377	0.0250338	0.0109028	0.0356025	0.00975809	0.010481	0.0200486	0.011045	0.00975809	0.00516197	0.0193407	0.00328305	0.00923979	0.00328305	0.00814191	0.00476156	0.00881799	0.00609907
145	26	0.0153219	0.0242721	0.0106548	0.0344825	0.00947247	0.0103304	0.019539	0.0107757	0.00947247	0.00468348	0.0193412	0.00292135	0.00936822	0.00292135	0.00849008	0.00505877	0.00858157	0.00624125
146	25	0.0154505	0.0236955	0.0103396	0.033557	0.0091927	0.010239	0.0190354	0.0105104	0.0091927	0.00421052	0.0189708	0.00255515	0.0096935	0.00255515	0.00859081	0.00521746	0.00840944	0.00635237
147	24	0.0155989	0.0232499	0.00999721	0.0328751	0.00892343	0.0101759	0.0185536	0.0102599	0.00892343	0.00416953	0.018166	0.00241118	0.0101253	0.00241118	0.00813749	0.00514653	0.008306	0.006454
148	22	0.0157095	0.0228949	0.00965146	0.032496	0.00866157	0.0101346	0.0181423	0.0100571	0.00866157	0.00450896	0.0167801	0.00249662	0.00979227	0.00249662	0.00735554	0.00503272	0.00831246	0.00658415
149	24	0.0157604	0.0226375	0.00938742	0.0323756	0.00840821	0.0101759	0.0178525	0.00993692	0.00840821	0.00520094	0.0154488	0.00287403	0.00893036	0.00287403	0.00664403	0.00504925	0.00842786	0.00680619
150	24	0.0158099	0.0224802	0.00925949	0.0323998	0.00815828	0.0103817	0.0177036	0.00992016	0.00815828	0.0057939	0.014583	0.0033419	0.0079126	0.0033419	0.00637016	0.00515558	0.00863924	0.00710934
151	24	0.0158795	0.0223848	0.0093518	0.0324477	0.00792348	0.0108374	0.0177319	0.0100375	0.00792348	0.00606815	0.0146438	0.0037171	0.00725864	0.0037171	0.00651875	0.00539893	0.00889472	0.00749679
152	24	0.0160468	0.0223259	0.00964671	0.0323977	0.00779765	0.01161	0.0180228	0.0102936	0.00779765	0.00587065	0.0155804	0.00384593	0.00725747	0.00384593	0.00711285	0.00578713	0.00914311	0.00790947
153	21	0.0163468	0.0222589	0.0101199	0.0321855	0.00776533	0.0126642	0.0185036	0.0106457	0.00776533	0.00543668	0.0172648	0.00365934	0.00847727	0.00365934	0.00793322	0.00628548	0.00931786	0.00831301
154	24	0.0168236	0.022156	0.0106793	0.0318221	0.00783668	0.0139079	0.019073	0.0110172	0.00783668	0.00510205	0.0192416	0.00313473	0.0110091	0.00313473	0.00877262	0.00676181	0.00938486	0.00865402
155	25	0.0173734	0.0219649	0.0112481	0.031377	0.00800338	0.015197	0.0197467	0.0113729	0.00800338	0.00567413	0.0211049	0.0026391	0.0147134	0.0026391	0.00902536	0.00697117	0.00933451	0.00895469
156	21	0.0178018	0.0216609	0.0117757	0.0310591	0.00820152	0.0163789	0.0204348	0.0116836	0.00820152	0.00673711	0.022077	0.00261378	0.0177252	0.00261378	0.00856366	0.00686619	0.00923645	0.00924958
157	27	0.0179868	0.0213255	0.0122706	0.0309971	0.00835937	0.0173682	0.0211278	0.0119621	0.00835937	0.00771329	0.0222474	0.00286005	0.0190166	0.00286005	0.00761131	0.00654169	0.00915804	0.00961819
158	28	0.0179232	0.0210684	0.012757	0.0312223	0.00841495	0.0181402	0.0218103	0.0122218	0.00841495	0.00824722	0.0219553	0.00317449	0.0183446	0.00317449	0.00657148	0.00591087	0.00913917	0.0100902
159	29	0.0176329	0.0209377	0.0133009	0.031696	0.00831252	0.018702	0.0225228	0.0125034	0.00831252	0.0083523	0.0217175	0.00346015	0.0159549	0.00346015	0.0056285	0.00510731	0.00917388	0.0106989
160	30	0.0171993	0.0209375	0.0139788	0.0323618	0.00814048	0.0191349	0.023342	0.0128293	0.00814048	0.00818118	0.0218593	0.00365916	0.0123431	0.00365916	0.00489801	0.00425478	0.009241	0.0114502
161	31	0.0167512	0.0210647	0.0148115	0.0331293	0.00792	0.0195029	0.024274	0.0132114	0.00792	0.00805958	0.0224077	0.00379759	0.00837757	0.00379759	0.00441277	0.00346615	0.00932061	0.0123142
162	32	0.0163971	0.0213078	0.0157704	0.0339393	0.00763861	0.019882	0.0251817	0.0136075	0.00763861	0.00830421	0.0232052	0.00393449	0.00492031	0.00393449	0.00412744	0.0028327	0.00940997	0.0132257
163	34	0.0162113	0.0216463	0.0167278	0.0346796	0.00743894	0.0203499	0.0260397	0.013975	0.00743894	0.00895474	0.024051	0.00410972	0.002981	0.00410972	0.00392347	0.00239871	0.00952129	0.0141138
164	35	0.0161917	0.0220402	0.0175706	0.0352731	0.00734464	0.0209109	0.0267296	0.0142699	0.00734464	0.00972435	0.0247566	0.00431797	0.00252322	0.00431797	0.00371136	0.002111	0.00965363	0.0149303
165	35	0.0163	0.0224555	0.0182163	0.0356623	0.00736839	0.0215306	0.027171	0.0144684	0.00736839	0.0103462	0.0252058	0.00453804	0.00248116	0.00453804	0.00347754	0.00190958	0.00980364	0.0156431
166	36	0.0164639	0.0228645	0.0186488	0.0358377	0.00750692	0.0221179	0.0273481	0.0145723	0.00750692	0.010715	0.0253883	0.0047404	0.00235254	0.0047404	0.00325206	0.0017611	0.00997182	0.0162629
167	37	0.0166088	0.0232328	0.0189001	0.0358053	0.00775088	0.0225467	0.0272792	0.014589	0.00775088	0.0108566	0.0253848	0.00489807	0.00224452	0.00489807	0.00306711	0.00165296	0.0101316	0.0168282
168	37	0.0166789	0.0234967	0.0190176	0.0355527	0.00808504	0.0227066	0.0270232	0.0145417	0.00808504	0.0108392	0.0252918	0.00499994	0.00220885	0.00499994	0.00293383	0.0015802	0.0102446	0.0173872
169	37	0.0166396	0.0236069	0.0190517	0.035054	0.00846485	0.0225477	0.0266514	0.01446	0.00846485	0.0107314	0.025165	0.00506084	0.00215785	0.00506084	0.00284846	0.00154292	0.0103026	0.0179779
170	37	0.0164772	0.0235601	0.019038	0.0342766	0.00882803	0.0220972	0.0262071	0.0143544	0.00882803	0.0105877	0.0250175	0.00510526	0.00205268	0.00510526	0.00279945	0.00154166	0.0103228	0.0186074
171	36	0.0161935	0.0233714	0.0189702	0.0331981	0.00912121	0.0214212	0.0257177	0.0142236	0.00912121	0.0103947	0.0248507	0.0051364	0.0019929	0.0051364	0.00277845	0.00157337	0.0103305	0.0192538
172	35	0.0158175	0.0230559	0.0188181	0.031802	0.00929968	0.0206139	0.0251878	0.0140538	0.00929968	0.0101076	0.0246636	0.00514491	0.00209236	0.00514491	0.00279402	0.00163461	0.0103452	0.0198782
173	35	0.0153972	0.0226338	0.0185538	0.0300895	0.00933559	0.0198131	0.0246067	0.01383	0.00933559	0.00972346	0.0244434	0.00511777	0.00229013	0.00511777	0.00286676	0.00171677	0.0103752	0.0204312
174	36	0.0149602	0.022143	0.0181647	0.0281115	0.00923716	0.0191777	0.02399	0.0135569	0.00923716	0.0092775	0.0241925	0.00502667	0.00243287	0.00502667	0.00300766	0.00180151	0.0104323	0.0208744
175	37	0.0145269	0.0216387	0.017662	0.0259538	0.009075	0.018845	0.0233855	0.0132603	0.009075	0.00881118	0.0239381	0.00485182	0.0024642	0.00485182	0.00321091	0.00187589	0.0105252	0.0211766
176	37	0.0141341	0.0211435	0.0170526	0.0237172	0.00889332	0.0188749	0.0228111	0.0129436	0.00889332	0.00836546	0.0237014	0.00460759	0.00251206	0.00460759	0.00345396	0.00194167	0.0106393	0.0213273
177	37	0.0138092	0.0206565	0.016325	0.0214971	0.00877428	0.0192154	0.0222994	0.0126345	0.00877428	0.0079504	0.0234781	0.0043189	0.00285396	0.0043189	0.00371028	0.00201637	0.0107632	0.0213343
178	36	0.0135649	0.0201872	0.0154836	0.0193854	0.00877609	0.0197456	0.0218462	0.012344	0.00877609	0.00754625	0.0232422	0.00400711	0.00363674	0.00400711	0.0039647	0.00212284	0.0108935	0.0211947
179	34	0.0133889	0.019735	0.0145263	0.0174728	0.00894512	0.0203334	0.0214535	0.0120896	0.00894512	0.0071186	0.0229774	0.00368951	0.00473899	0.00368951	0.00420799	0.00227425	0.0110152	0.0209011
180	33	0.0132346	0.0192818	0.013448	0.0158349	0.00923364	0.0208293	0.0211084	0.0118655	0.00923364	0.00664377	0.0226927	0.0033739	0.00597833	0.0033739	0.00443518	0.00247342	0.0111201	0.020465
181	32	0.013049	0.018799	0.0122608	0.0145001	0.00957131	0.0210768	0.0208103	0.0116713	0.00957131	0.00614884	0.0224058	0.00306293	0.00723224	0.00306293	0.00464576	0.00271823	0.0111964	0.0199216
182	31	0.0127909	0.0182494	0.0109906	0.0134689	0.00987012	0.0209716	0.0205626	0.0115075	0.00987012	0.00569443	0.0221482	0.0027548	0.00846137	0.0027548	0.00484405	0.00300629	0.0112264	0.0193103
183	30	0.0124318	0.0176023	0.00968599	0.0127248	0.0100966	0.020495	0.020411	0.0114015	0.0100966	0.00533654	0.0219688	0.00245346	0.0096763	0.00245346	0.00504307	0.00334063	0.011215	0.0186551
184	29	0.0119547	0.0168603	0.0084027	0.0122613	0.0102141	0.0197692	0.0203722	0.0113564	0.0102141	0.00514391	0.0219112	0.00217252	0.0108838	0.00217252	0.00525446	0.00372729	0.0111786	0.0179639
185	29	0.0113626	0.0160517	0.00718725	0.0120735	0.0102252	0.0190475	0.0204669	0.0113782	0.0102252	0.005183	0.0220145	0.00192079	0.0120679	0.00192079	0.00547457	0.00415488	0.0111317	0.0172425
186	28	0.0106852	0.0152287	0.00607458	0.0121414	0.0101255	0.0186299	0.0206723	0.0114521	0.0101255	0.00545223	0.0222926	0.00170995	0.0131932	0.00170995	0.00569573	0.00459684	0.0110845	0.0164894
187	27	0.0099653	0.0144537	0.00507667	0.0124116	0.00994703	0.0187008	0.020937	0.0115552	0.00994703	0.00589323	0.0227222	0.00155677	0.0142108	0.00155677	0.00590734	0.00502095	0.0110374	0.0156939
188	26	0.00923393	0.0137731	0.00419708	0.0128249	0.00974075	0.0191976	0.0212088	0.0116637	0.00974075	0.00642554	0.0232512	0.00146197	0.0150629	0.00146197	0.00608088	0.00539863	0.0109942	0.0148577
189	26	0.00851389	0.0132239	0.0034462	0.0133451	0.00954191	0.0198783	0.0214491	0.0117672	0.00954191	0.006957	0.0238114	0.00140586	0.0156972	0.00140586	0.0061895	0.00571563	0.0109587	0.0140021
190	24	0.0078433	0.0128361	0.00284292	0.0139295	0.00937859	0.0204885	0.0216458	0.0118705	0.00937859	0.0074309	0.0243453	0.00136752	0.0160916	0.00136752	0.00622263	0.00596535	0.0109279	0.0131538
191	22	0.00726702	0.0126276	0.00241446	0.0145346	0.00925719	0.0208861	0.0217953	0.0119667	0.00925719	0.00782405	0.024817	0.00133618	0.016262	0.00133618	0.00618635	0.00614556	0.0109043	0.0123453
192	22	0.00680265	0.0126122	0.00217169	0.0151303	0.00921713	0.0210312	0.0219458	0.0120797	0.00921713	0.00811809	0.0252095	0.00130952	0.0162465	0.00130952	0.00610248	0.00626754	0.0108954	0.0115949
193	24	0.00644902	0.0127999	0.00208053	0.0157013	0.00933517	0.0209458	0.0222155	0.0122812	0.00933517	0.00831579	0.0255154	0.00128606	0.0160901	0.00128606	0.00599244	0.00634703	0.0109153	0.0108992
194	24	0.00621431	0.0132023	0.00213071	0.0162713	0.00945648	0.0208254	0.0225187	0.0124993	0.00945648	0.00844464	0.0257148	0.00126395	0.0158329	0.00126395	0.0058762	0.00639364	0.0109844	0.0102559
195	25	0.00609897	0.013822	0.00226279	0.016821	0.00954171	0.0207932	0.0228725	0.0127354	0.00954171	0.00852422	0.0257905	0.00125166	0.0155084	0.00125166	0.00577514	0.00640937	0.0111129	0.00966265
196	25	0.00609555	0.014646	0.00245805	0.017333	0.00956424	0.02092	0.0232785	0.0129837	0.00956424	0.00855935	0.0257361	0.00126155	0.0151403	0.00126155	0.00568968	0.00639809	0.011302	0.00912007
197	25	0.00618338	0.0156493	0.00271333	0.0178044	0.00953192	0.0212156	0.0237747	0.0132727	0.00953192	0.00856213	0.0255495	0.00129093	0.0147443	0.00129093	0.00560626	0.00637222	0.0115541	0.0086276
198	26	0.00636222	0.0168225	0.00306434	0.0182533	0.00938986	0.0216917	0.0243381	0.0135877	0.00938986	0.00853896	0.0252196	0.00133578	0.0143249	0.00133578	0.00551333	0.00633133	0.0118578	0.00818612
199	26	0.00665325	0.0181644	0.00353252	0.0186935	0.0091429	0.0223142	0.024994	0.0139296	0.0091429	0.00848213	0.0247325	0.00140338	0.0138807	0.00140338	0.00539139	0.00626139	0.0121827	0.00779986
200	27	0.00708109	0.0196883	0.00412894	0.0191457	0.00879258	0.0230541	0.0257389	0.0142777	0.00879258	0.00838178	0.0240942	0.00150725	0.0134129	0.00150725	0.00521863	0.00615296	0.012499	0.00747555
201	28	0.00765344	0.0214103	0.00478892	0.019578	0.00842854	0.023779	0.0265652	0.0146438	0.00842854	0.00822954	0.023323	0.0016627	0.0129174	0.0016627	0.00498817	0.0060077	0.0128025	0.00721021
202	29	0.00840366	0.0233478	0.00550806	0.0199792	0.00798015	0.0244087	0.0271277	0.0148575	0.00798015	0.00801622	0.0224063	0.00188155	0.0123857	0.00188155	0.0047035	0.00582906	0.0131128	0.00699069
203	29	0.00935556	0.0254686	0.00621004	0.0202693	0.00755622	0.0246996	0.0270534	0.014734	0.00755622	0.00775477	0.0213683	0.00216645	0.011808	0.00216645	0.00437528	0.00561074	0.0134523	0.00679734
204	30	0.0105432	0.0277618	0.00728546	0.0202737	0.0074659	0.0246561	0.0266368	0.0144382	0.0074659	0.00746751	0.0202719	0.00251738	0.0111499	0.00251738	0.00401324	0.00533958	0.0138586	0.00659602
205	31	0.0118119	0.0301974	0.00886835	0.0204352	0.00756886	0.0247755	0.0260024	0.0140483	0.00756886	0.00723869	0.0191912	0.00292676	0.0104284	0.00292676	0.00366415	0.0050239	0.0143211	0.00644818
206	32	0.0130064	0.032741	0.0107966	0.0209528	0.00777856	0.0251218	0.0254435	0.0137158	0.00777856	0.00712989	0.0181824	0.00338244	0.00966673	0.00338244	0.00337741	0.00467265	0.014835	0.00638603
207	33	0.0139748	0.035346	0.012668	0.0220479	0.00800238	0.0256626	0.0251048	0.0135163	0.00800238	0.00715017	0.0172495	0.00386145	0.00891578	0.00386145	0.00318953	0.00430335	0.0153609	0.00643991
208	34	0.0146907	0.0380204	0.0141603	0.023675	0.00830518	0.0263627	0.0252299	0.013574	0.00830518	0.00727414	0.0163823	0.00437847	0.00822184	0.00437847	0.00311494	0.0039301	0.0158823	0.006575
209	37	0.0151625	0.0407807	0.0151045	0.0258194	0.00857284	0.0272559	0.025743	0.0138467	0.00857284	0.00740928	0.0156247	0.00488095	0.00761544	0.00488095	0.00312335	0.00355103	0.0163815	0.00676194
210	39	0.0154686	0.0436025	0.0155366	0.0282215	0.00870725	0.0281781	0.0264033	0.0142091	0.00870725	0.0074797	0.0150813	0.00537064	0.00707818	0.00537064	0.00320353	0.00314987	0.0168607	0.00697431
211	42	0.0157062	0.0464034	0.015666	0.0306373	0.00863522	0.0290418	0.0266734	0.0143779	0.00863522	0.0074578	0.0148904	0.00585199	0.0065841	0.00585199	0.00333865	0.00269917	0.0173131	0.00720819
212	45	0.0161072	0.0491606	0.0158825	0.0325939	0.00864264	0.0297589	0.0265309	0.0143377	0.00864264	0.00738914	0.0152267	0.00636157	0.00603631	0.00636157	0.00352494	0.00217011	0.0177488	0.00740665
213	48	0.0167749	0.0518464	0.0165434	0.0340895	0.00871677	0.0303623	0.026066	0.0141324	0.00871677	0.00731723	0.0161321	0.00690014	0.00529685	0.00690014	0.00378938	0.00159737	0.0181334	0.00760154
214	52	0.0176848	0.0544107	0.0177015	0.035221	0.008791	0.0308227	0.0254607	0.0138581	0.008791	0.00730451	0.0175242	0.00747269	0.0042416	0.00747269	0.00418362	0.00126002	0.0184534	0.00783394
215	56	0.0187136	0.056784	0.0191378	0.0361527	0.00884903	0.031122	0.0249555	0.013644	0.00884903	0.00740571	0.0192056	0.00804473	0.00283269	0.00804473	0.00474772	0.00167522	0.018713	0.00813666
216	61	0.019728	0.0589209	0.0205337	0.0370565	0.00893516	0.0313736	0.0247559	0.0135923	0.00893516	0.00767287	0.0209738	0.00862688	0.00107963	0.00862688	0.00556506	0.00262141	0.0189198	0.00852906
217	66	0.0206441	0.0608141	0.0216119	0.0380683	0.00907434	0.0316733	0.0249503	0.0137525	0.00907434	0.00807898	0.0226796	0.00917152	0.00114078	0.00917152	0.00672426	0.0036968	0.0190738	0.009013
218	71	0.0214297	0.0624766	0.0222497	0.0392286	0.00922712	0.0319808	0.0254776	0.0140863	0.00922712	0.00859074	0.0242477	0.00965972	0.00365273	0.00965972	0.00833156	0.0047292	0.0191799	0.00959242
219	76	0.0220949	0.0639396	0.0225154	0.0404499	0.00938935	0.0321691	0.0262345	0.0145391	0.00938935	0.0091987	0.0256796	0.0101219	0.00656534	0.0101219	0.0105013	0.00560286	0.0192602	0.010256
220	82	0.022675	0.0652492	0.0226313	0.0415833	0.00954216	0.0321427	0.0270856	0.0150363	0.00954216	0.00992356	0.0270361	0.0106141	0.00982184	0.0106141	0.0133139	0.00624182	0.0193343	0.010963
221	88	0.0232101	0.0664534	0.022865	0.0425109	0.00967062	0.0318978	0.0279153	0.0155167	0.00967062	0.0107875	0.0284201	0.0111862	0.0133814	0.0111862	0.0167681	0.00664998	0.0194119	0.0116695
222	95	0.0237296	0.0675868	0.0233917	0.0431914	0.00979331	0.031531	0.0286525	0.0159463	0.00979331	0.0117942	0.0299426	0.0118694	0.0171835	0.0118694	0.0207134	0.00691504	0.0195044	0.0123433
223	103	0.02424	0.0686587	0.0242376	0.0436868	0.00994057	0.0311795	0.0292875	0.0163253	0.00994057	0.0129446	0.0316744	0.01266	0.0210938	0.01266	0.024838	0.00717203	0.0196265	0.012975
224	111	0.0247243	0.0696513	0.025338	0.0441595	0.0101313	0.0309436	0.0298703	0.0166837	0.0101313	0.0142328	0.0336291	0.0135191	0.0249675	0.0135191	0.0287745	0.00753452	0.0197758	0.0135727
225	118	0.0251421	0.0705062	0.0265809	0.0448066	0.0103723	0.0308586	0.030476	0.0170619	0.0103723	0.0156746	0.0357743	0.0143871	0.0286791	0.0143871	0.0321997	0.00806701	0.0199158	0.0141471
226	92	0.0254279	0.0711227	0.0278468	0.0457985	0.0106687	0.0309088	0.0311565	0.0174836	0.0106687	0.0173472	0.0380322	0.0151828	0.0320852	0.0151828	0.0348817	0.00878341	0.0200023	0.0147103
227	150	0.0255331	0.0713693	0.0290442	0.0472677	0.0110234	0.0310538	0.0319042	0.0179376	0.0110234	0.0193777	0.0402737	0.0158183	0.03503	0.0158183	0.0367224	0.00963718	0.0199693	0.0152671
228	181	0.0254439	0.0711063	0.0301073	0.0492803	0.0114208	0.0312496	0.0326723	0.0183965	0.0114208	0.0218618	0.0423314	0.0162146	0.0373367	0.0162146	0.0377754	0.0105243	0.0197307	0.0157849
229	200	0.0251581	0.0702447	0.0310126	0.0518182	0.0118265	0.0314493	0.0334037	0.0188293	0.0118265	0.0247416	0.0440073	0.0163102	0.0388111	0.0163102	0.0382064	0.0112782	0.0192473	0.016162
230	200	0.0247146	0.0688487	0.0317662	0.0547197	0.0122187	0.0315961	0.0340339	0.0192	0.0122187	0.0277235	0.0451165	0.0161128	0.0392867	0.0161128	0.0382061	0.0117184	0.0185866	0.0162203
231	200	0.0242076	0.0671737	0.0323531	0.0576191	0.0125853	0.0316319	0.0345121	0.0194808	0.0125853	0.0303794	0.0455846	0.0157157	0.0387206	0.0157157	0.0379408	0.0117588	0.0179473	0.0157992
232	200	0.0237403	0.0654986	0.0327216	0.0601116	0.0128992	0.031501	0.0348145	0.0196569	0.0128992	0.0323884	0.0454704	0.0152337	0.0373342	0.0152337	0.0375455	0.0114392	0.0175377	0.0149199
233	194	0.0233575	0.0639216	0.0328315	0.0620041	0.0131326	0.0311671	0.0349412	0.0197284	0.0131326	0.0336793	0.0448952	0.0147449	0.0356025	0.0147449	0.0370909	0.0108879	0.0173945	0.0137802
234	170	0.0230324	0.0623843	0.0327042	0.0633227	0.0132771	0.030622	0.0349071	0.019708	0.0132771	0.03433	0.0439691	0.0142697	0.0340268	0.0142697	0.0365499	0.0102407	0.0174224	0.0125882
235	150	0.0227209	0.06081	0.0324156	0.064182	0.0133489	0.0298916	0.0347324	0.0196056	0.0133489	0.0344256	0.0427616	0.0137807	0.0329328	0.0137807	0.0358358	0.0095898	0.0175062	0.0114634
236	133	0.0223971	0.0591483	0.0320224	0.0646911	0.0133749	0.029036	0.034435	0.0194287	0.0133749	0.0340393	0.0413134	0.0132359	0.0324216	0.0132359	0.034895	0.00900217	0.0175477	0.0104414
237	120	0.0220453	0.0573733	0.0315301	0.0649252	0.0133671	0.0281128	0.0340334	0.01919	0.0133671	0.0332374	0.0396681	0.0126126	0.032414	0.0126126	0.0337424	0.00850264	0.0175011	0.00952366
238	108	0.0216621	0.0555069	0.0309192	0.0649345	0.013332	0.0271572	0.0335466	0.0189036	0.013332	0.0320851	0.0378815	0.0119262	0.0327041	0.0119262	0.0324283	0.00808008	0.0173669	0.00870121
239	98	0.0212611	0.0535984	0.0301737	0.064731	0.0132829	0.0261999	0.0329857	0.0185812	0.0132829	0.0306682	0.0360065	0.0112283	0.0330205	0.0112283	0.0310277	0.00771755	0.017145	0.00794846
240	89	0.0208433	0.0517005	0.0292887	0.0643033	0.0132138	0.0252735	0.0323793	0.0182395	0.0132138	0.0290654	0.034089	0.0105799	0.0330796	0.0105799	0.0296242	0.00737048	0.0168469	0.00725283
241	80	0.0203976	0.0498622	0.0282579	0.063665	0.0131159	0.0244018	0.031761	0.0178952	0.0131159	0.0273501	0.0321778	0.0100259	0.0326607	0.0100259	0.0282673	0.00700044	0.0165013	0.00661075
242	71	0.019909	0.0480886	0.0270883	0.0628514	0.0129948	0.0235842	0.0311262	0.01755	0.0129948	0.0256029	0.030318	0.00959828	0.0316879	0.00959828	0.0269619	0.00661563	0.0161247	0.00601652
243	58	0.0193715	0.0463712	0.0258264	0.0618954	0.0128443	0.0227999	0.0304699	0.0172037	0.0128443	0.023875	0.0285481	0.00930062	0.0302218	0.00930062	0.0256709	0.00624014	0.0157216	0.00548361
244	56	0.0187933	0.0447159	0.024531	0.0608235	0.0126627	0.0220364	0.0298041	0.0168588	0.0126627	0.0221812	0.026891	0.00909583	0.0283957	0.00909583	0.0243405	0.00591642	0.0152944	0.00502365
245	56	0.0181779	0.043117	0.0232296	0.0596702	0.0124587	0.0212927	0.0291317	0.0165061	0.0124587	0.0205321	0.0253446	0.00894044	0.0263536	0.00894044	0.022943	0.00568687	0.0148454	0.00464823
246	54	0.0175409	0.0415742	0.0219269	0.058477	0.0122382	0.0205683	0.0284611	0.0161422	0.0122382	0.0189409	0.0239078	0.00879366	0.0242133	0.00879366	0.021447	0.00557093	0.0143682	0.00437616
247	52	0.0169071	0.0400968	0.0206313	0.0572659	0.0120055	0.0198533	0.0278015	0.0157701	0.0120055	0.0174198	0.0225708	0.00862286	0.0220595	0.00862286	0.0198397	0.00555563	0.0138431	0.00420797
248	50	0.01629	0.0387006	0.0193634	0.0560441	0.0117596	0.0191363	0.0271689	0.0154001	0.0117596	0.0159855	0.0213141	0.00843013	0.0199409	0.00843013	0.0181673	0.00558263	0.0132547	0.00413777
249	48	0.015704	0.0374233	0.0181348	0.0548423	0.0115095	0.0184251	0.0265808	0.0150475	0.0115095	0.0146657	0.0201471	0.00823077	0.0178666	0.00823077	0.0164796	0.00560344	0.0126133	0.00415776
250	46	0.0151595	0.0362837	0.0169543	0.0537083	0.0112687	0.0177429	0.0260274	0.0147142	0.0112687	0.0135237	0.0190804	0.00804357	0.0158318	0.00804357	0.0148379	0.00560098	0.0119361	0.0042314
251	45	0.0146578	0.0352697	0.0158384	0.0526782	0.0110373	0.0171094	0.0255011	0.0144024	0.0110373	0.0126327	0.0181027	0.00789014	0.0138521	0.00789014	0.0133116	0.00555429	0.0112421	0.00433323
252	44	0.0142065	0.0343727	0.0147934	0.0517868	0.0108166	0.01654	0.0250153	0.0141262	0.0108166	0.0120172	0.0172129	0.00777807	0.0119614	0.00777807	0.0119541	0.00544341	0.0105524	0.00445521
253	43	0.0138188	0.0335927	0.0138119	0.051064	0.0106148	0.0160506	0.024569	0.0138871	0.0106148	0.0116465	0.0164062	0.00771595	0.0101708	0.00771595	0.0108099	0.00528285	0.00987662	0.00457402
254	42	0.0135112	0.0329303	0.0128941	0.0505107	0.0104295	0.015657	0.024156	0.0136774	0.0104295	0.011464	0.0156756	0.00769713	0.00848252	0.00769713	0.00988369	0.00509489	0.00922533	0.004679
255	41	0.013283	0.0323717	0.012055	0.0500952	0.0102541	0.0153646	0.0237902	0.0135009	0.0102541	0.0114041	0.0150249	0.00769445	0.00692751	0.00769445	0.00914457	0.00488251	0.00862101	0.00477646
256	41	0.0131237	0.0319017	0.0113064	0.0497917	0.0100962	0.0151623	0.0234902	0.0133631	0.0100962	0.0114042	0.014462	0.00768825	0.00554909	0.00768825	0.00855978	0.00464931	0.00807658	0.00486561
257	41	0.0130403	0.0315213	0.0106507	0.0495918	0.00996435	0.015031	0.0232568	0.0132668	0.00996435	0.0113944	0.0140189	0.00766218	0.00440042	0.00766218	0.00809168	0.00441344	0.00757855	0.00494706
258	40	0.0130351	0.0312433	0.0100796	0.0494679	0.00983481	0.0149443	0.0230974	0.0132192	0.00983481	0.0112925	0.0137354	0.00759831	0.00355375	0.00759831	0.00772094	0.00420682	0.00711879	0.00503192
259	40	0.0130947	0.031072	0.00959246	0.0493953	0.00968861	0.0148922	0.0230259	0.0132224	0.00968861	0.0110534	0.0136193	0.00748552	0.00307958	0.00748552	0.00744591	0.00405512	0.00670555	0.0051317
260	40	0.0132098	0.0309942	0.00919075	0.0493679	0.00954909	0.0148939	0.0230272	0.013265	0.00954909	0.0106693	0.0136437	0.00731731	0.00295623	0.00731731	0.0072594	0.00395842	0.00633961	0.0052569
261	40	0.0133743	0.030997	0.00884993	0.0493745	0.00943151	0.0149585	0.0230706	0.0133316	0.00943151	0.0101187	0.0137751	0.00709284	0.00304728	0.00709284	0.00716633	0.00391197	0.00600812	0.00541445
262	40	0.0135724	0.0310782	0.0085395	0.049399	0.00932399	0.0150712	0.0231218	0.0134051	0.00932399	0.00939044	0.0139778	0.006813	0.0032253	0.006813	0.00715407	0.0039094	0.00570868	0.00560913
263	41	0.0137741	0.0312241	0.00823939	0.0494157	0.00921492	0.0152066	0.0231596	0.0134717	0.00921492	0.00850095	0.0142018	0.0064789	0.00340253	0.0064789	0.00717434	0.00392361	0.0054483	0.00584158
264	41	0.0139452	0.0314067	0.00793301	0.0493998	0.00910943	0.0153518	0.0231758	0.0135192	0.00910943	0.00748873	0.0143863	0.00611335	0.0035292	0.00611335	0.00718665	0.00392607	0.00521986	0.00609454
265	41	0.0140635	0.0315933	0.00761191	0.0493476	0.00901364	0.0155088	0.0231626	0.0135376	0.00901364	0.00648292	0.0144375	0.00565977	0.00356528	0.00565977	0.00692687	0.00378692	0.00501929	0.00635223
266	41	0.0141111	0.0317385	0.00727273	0.0492924	0.00891181	0.0156711	0.0231496	0.0135414	0.00891181	0.00583363	0.0141567	0.00547205	0.00341879	0.00547205	0.00640088	0.00350921	0.00486701	0.00662088
267	39	0.0140774	0.0318058	0.00690278	0.0493038	0.00878795	0.015827	0.0231851	0.0135533	0.00878795	0.00560394	0.0132686	0.00543327	0.00286385	0.00543327	0.00544311	0.00306279	0.00480278	0.00690264
268	33	0.013975	0.0318149	0.00653132	0.0493984	0.00864865	0.0160015	0.0232766	0.0135809	0.00864865	0.00572578	0.011914	0.00553104	0.00189663	0.00553104	0.00449642	0.00265959	0.00484495	0.00722443
269	37	0.0138348	0.0317783	0.00621009	0.049504	0.00848198	0.0162404	0.0234273	0.0136341	0.00848198	0.00610342	0.0106503	0.00567301	0.00124665	0.00567301	0.00378585	0.00248535	0.00498628	0.00762573
270	38	0.0136785	0.0316876	0.0059845	0.0494995	0.00826458	0.0165821	0.0236598	0.0137346	0.00826458	0.00639667	0.00995098	0.00582387	0.00183978	0.00582387	0.00357468	0.00263451	0.005219	0.00811481
271	35	0.0135318	0.0315362	0.00591093	0.0492677	0.00801312	0.0170594	0.02398	0.0138931	0.00801312	0.00633027	0.0101473	0.00576861	0.00245008	0.00576861	0.00381272	0.0029392	0.00552755	0.00865648
272	38	0.0134468	0.0313149	0.00603603	0.0487259	0.00776705	0.0176912	0.0243802	0.0141019	0.00776705	0.00576261	0.0113208	0.00553524	0.00210206	0.00553524	0.00460453	0.00327385	0.00586942	0.00920104
273	41	0.0134734	0.0310063	0.00635255	0.0478602	0.00755421	0.0185029	0.024856	0.0143518	0.00755421	0.00492187	0.0133063	0.00498557	0.000333635	0.00498557	0.00549248	0.00347061	0.00621456	0.00970419
274	41	0.0136234	0.0305679	0.00680984	0.0467608	0.00739579	0.0194899	0.0254094	0.0146329	0.00739579	0.00457102	0.0156041	0.00461624	0.00301517	0.00461624	0.00615541	0.0035838	0.00655423	0.0101446
275	40	0.0138771	0.029962	0.0073131	0.0456083	0.00730829	0.0205666	0.0260222	0.0149193	0.00730829	0.00524643	0.0174761	0.00462119	0.00714703	0.00462119	0.00612388	0.00342361	0.00688063	0.0105047
276	29	0.0142041	0.0292553	0.00776835	0.0445452	0.00729205	0.0216211	0.0266497	0.0151753	0.00729205	0.00634412	0.0184384	0.00484463	0.0108987	0.00484463	0.00550436	0.00298677	0.00718849	0.0108007
277	39	0.0145556	0.0285663	0.0081337	0.04363	0.00732291	0.022559	0.0272453	0.0153722	0.00732291	0.00736345	0.0186688	0.00514	0.0135897	0.00514	0.00459923	0.00243901	0.00748352	0.0111009
278	41	0.0148543	0.0279509	0.00841868	0.0428668	0.00736468	0.023306	0.0277847	0.0155037	0.00736468	0.00801074	0.0185185	0.00538266	0.0147533	0.00538266	0.00370758	0.00193569	0.00775902	0.0114818
279	42	0.0150197	0.0274006	0.00867244	0.0422206	0.00739751	0.0238224	0.0282632	0.0155834	0.00739751	0.00816492	0.0183503	0.00545742	0.0142817	0.00545742	0.00303272	0.00160617	0.00798383	0.0119811
280	42	0.0150171	0.0268792	0.00896417	0.0416541	0.00743367	0.0241068	0.0286839	0.0156314	0.00743367	0.00788282	0.0183794	0.00533805	0.012459	0.00533805	0.00268123	0.00156093	0.00813827	0.0125955
281	42	0.0148746	0.0263716	0.00932361	0.0411357	0.00749184	0.0242064	0.0290461	0.0156725	0.00749184	0.0073527	0.0186266	0.00508489	0.00988862	0.00508489	0.0026701	0.00178054	0.00823436	0.0132994
282	42	0.0146451	0.0258974	0.00971295	0.0406184	0.00758317	0.0241816	0.0293104	0.0157132	0.00758317	0.00680183	0.0189882	0.00478548	0.00730875	0.00478548	0.0028975	0.0021129	0.00829365	0.0140316
283	42	0.0143864	0.0254711	0.010062	0.0400384	0.0077346	0.0240224	0.0293944	0.0157246	0.0077346	0.00638939	0.019318	0.00451853	0.00536689	0.00451853	0.00319243	0.00241046	0.00833061	0.0147055
284	41	0.014156	0.0251012	0.0102842	0.0393447	0.00797039	0.0236922	0.0292452	0.0156813	0.00797039	0.00611848	0.0194559	0.0043324	0.00435641	0.0043324	0.00342407	0.00259356	0.00835326	0.0152492
285	40	0.0139987	0.0248096	0.0102966	0.038522	0.00829856	0.0231805	0.0288802	0.0155831	0.00829856	0.00586545	0.0192986	0.00422197	0.00413755	0.00422197	0.00355447	0.00264379	0.00837401	0.0156319
286	38	0.0139352	0.0245966	0.0100784	0.0375798	0.00870438	0.0224758	0.028351	0.0154384	0.00870438	0.00553814	0.0188683	0.00414584	0.00453516	0.00414584	0.00362239	0.00258476	0.00840949	0.0158785
287	35	0.013952	0.024413	0.00966691	0.0365289	0.00913986	0.0215878	0.0277238	0.0152582	0.00913986	0.00515927	0.0182793	0.00406084	0.00548897	0.00406084	0.0037018	0.00247209	0.00845504	0.016044
288	32	0.0140065	0.024197	0.00911691	0.035392	0.00954554	0.0205773	0.0270741	0.0150574	0.00954554	0.00479929	0.017663	0.00393536	0.00681314	0.00393536	0.00386008	0.00237392	0.00849479	0.0161734
289	31	0.0140547	0.0239253	0.00849704	0.0342055	0.00987084	0.0195614	0.0264741	0.0148573	0.00987084	0.00451432	0.0171319	0.00376287	0.00820577	0.00376287	0.00413076	0.00235156	0.00853364	0.0163048
290	32	0.0140546	0.0235986	0.00787139	0.0329738	0.0100682	0.0187148	0.0259571	0.0146726	0.0100682	0.00435515	0.0167605	0.00355411	0.00938774	0.00355411	0.00450235	0.00243453	0.00858845	0.0164703
291	33	0.0139654	0.0232053	0.00727537	0.0316587	0.010115	0.0182186	0.0254942	0.0144983	0.010115	0.00433319	0.016581	0.00331851	0.0101955	0.00331851	0.00492815	0.00260203	0.00867308	0.016676
292	34	0.013776	0.0227358	0.00671023	0.0302269	0.010021	0.0181915	0.0250351	0.0143234	0.010021	0.00443014	0.0165698	0.00306636	0.0106016	0.00306636	0.00535398	0.0028069	0.00879897	0.0168978
293	35	0.0135023	0.0222011	0.00615569	0.0286918	0.00981869	0.0186183	0.0245572	0.0141516	0.00981869	0.00464835	0.0166747	0.00281394	0.0107078	0.00281394	0.00574088	0.00300944	0.00896768	0.0170953
294	35	0.0131847	0.0216223	0.00559512	0.0271096	0.0095769	0.0192963	0.0240704	0.0139961	0.0095769	0.00498732	0.01687	0.0025861	0.0107043	0.0025861	0.00606628	0.00318667	0.00916799	0.0172282
295	35	0.0128845	0.0210113	0.00503519	0.0255456	0.00936645	0.0199291	0.0235909	0.0138494	0.00936645	0.00541761	0.0171605	0.00241632	0.0107775	0.00241632	0.00631851	0.0033266	0.0093933	0.0172729
296	34	0.0126581	0.0203699	0.00448373	0.0240816	0.0092374	0.0202705	0.0231283	0.0136853	0.0092374	0.00586157	0.0175224	0.00232538	0.0110422	0.00232538	0.00649038	0.00342228	0.00963133	0.0172248
297	33	0.0125423	0.0197188	0.00394265	0.0228135	0.00922566	0.0202061	0.0226965	0.0134805	0.00922566	0.00624269	0.0179111	0.002311	0.0115281	0.002311	0.00657707	0.00347122	0.00985807	0.0170843
298	32	0.012539	0.0190932	0.00341514	0.0217946	0.00934171	0.0197668	0.0223116	0.013226	0.00934171	0.00654143	0.0183014	0.00235869	0.0121927	0.00235869	0.00658513	0.00347979	0.0100643	0.0168753
299	30	0.012612	0.0185032	0.00290238	0.0210205	0.00956903	0.0191034	0.0219846	0.0129374	0.00956903	0.00676201	0.0186667	0.00244595	0.0129473	0.00244595	0.00652387	0.0034565	0.0102447	0.0166425
300	29	0.0127002	0.017949	0.00241941	0.020451	0.0098608	0.018425	0.0217275	0.0126386	0.0098608	0.00692186	0.018991	0.00254167	0.0136899	0.00254167	0.00640657	0.00341083	0.0103973	0.0164207
301	28	0.0127433	0.0174354	0.00199169	0.0200197	0.010148	0.0178954	0.0215583	0.0123589	0.010148	0.00705992	0.0192803	0.00262085	0.0143461	0.00262085	0.00625686	0.00335648	0.0105372	0.0162301
302	28	0.0126997	0.0169586	0.00163067	0.0196511	0.0103743	0.0175793	0.021495	0.0121362	0.0103743	0.00720562	0.0195482	0.00267492	0.014886	0.00267492	0.0060841	0.00329679	0.0106677	0.0160751
303	27	0.0125483	0.016513	0.00133763	0.0192724	0.0105059	0.0174934	0.0215327	0.0119891	0.0105059	0.00737218	0.0198176	0.00270896	0.0153185	0.00270896	0.00589043	0.00323071	0.0107818	0.0159467
304	27	0.0122975	0.0160946	0.00112617	0.0188385	0.0105313	0.0176736	0.0216514	0.0119222	0.0105313	0.0075635	0.0200936	0.00273003	0.0156832	0.00273003	0.00569256	0.00316656	0.010882	0.0158256
305	27	0.0119859	0.0157085	0.00101939	0.0183533	0.0104662	0.018167	0.021836	0.011942	0.0104662	0.00777226	0.0203732	0.00274332	0.0160289	0.00274332	0.00549891	0.00311254	0.0109645	0.0156789
306	27	0.0116642	0.0153662	0.00103529	0.0178389	0.0103331	0.0189571	0.0220572	0.012034	0.0103331	0.00798521	0.0206614	0.0027504	0.0163895	0.0027504	0.00530758	0.00307307	0.0110332	0.0154825
307	27	0.0113829	0.0150844	0.00116395	0.0173262	0.010167	0.0199063	0.0222704	0.0121693	0.010167	0.00817869	0.0209381	0.00275001	0.0167784	0.00275001	0.00511742	0.00305129	0.0110943	0.015241
308	26	0.0111779	0.0148839	0.00138252	0.0168608	0.0100039	0.0208115	0.0224323	0.0123165	0.0100039	0.0083289	0.0211703	0.0027456	0.0171883	0.0027456	0.00491824	0.00304696	0.0111394	0.0149591
309	26	0.0110699	0.0147719	0.0016574	0.0164847	0.0098619	0.0215083	0.0225154	0.0124392	0.0098619	0.00842802	0.0213478	0.00274293	0.0175979	0.00274293	0.00470402	0.00305938	0.0111551	0.0146292
310	25	0.0110795	0.0147446	0.00194179	0.016221	0.00975823	0.0219043	0.0225245	0.0125151	0.00975823	0.00847286	0.0214705	0.00274428	0.0179799	0.00274428	0.00447185	0.00308275	0.0111259	0.0142605
311	22	0.0112051	0.0147913	0.00221462	0.0160663	0.00969412	0.021985	0.0224636	0.0125305	0.00969412	0.00846103	0.0215352	0.00273655	0.0183056	0.00273655	0.00421461	0.00311215	0.0110554	0.0138748
312	23	0.0114241	0.0149002	0.00247957	0.0160032	0.00966323	0.0218254	0.0223497	0.0124835	0.00966323	0.00840906	0.0215428	0.00270643	0.0185599	0.00270643	0.00393776	0.00314826	0.0109645	0.0134801
313	24	0.0117104	0.0150778	0.00272796	0.0160056	0.00967288	0.0215537	0.0222338	0.0123999	0.00967288	0.00833545	0.0214995	0.00266039	0.0187454	0.00266039	0.00365043	0.00318187	0.0108695	0.0130644
314	24	0.0120253	0.0153289	0.00294811	0.0160439	0.00971675	0.0212996	0.0221565	0.0123126	0.00971675	0.00825729	0.0214242	0.00260557	0.0188639	0.00260557	0.00335539	0.00319871	0.0107872	0.0126156
315	25	0.0123423	0.0156406	0.00314808	0.0161048	0.00976928	0.0211555	0.0221343	0.0122441	0.00976928	0.00819047	0.0213403	0.00254235	0.0189233	0.00254235	0.00306108	0.0031981	0.0107331	0.0121421
316	25	0.0126446	0.0160027	0.00334444	0.0162102	0.00979587	0.0211465	0.0221637	0.0122031	0.00979587	0.00812419	0.0212553	0.00247567	0.0189454	0.00247567	0.0027876	0.0031904	0.0107033	0.0116694
317	25	0.012915	0.0164001	0.00354298	0.0164018	0.00976108	0.021244	0.0222253	0.0121897	0.00976108	0.00804979	0.021172	0.00241496	0.0189472	0.00241496	0.00254267	0.00317615	0.0106737	0.0112187
318	25	0.0131509	0.0168046	0.00372701	0.016699	0.00966687	0.0213959	0.0223151	0.0122097	0.00966687	0.00797524	0.0210984	0.0023661	0.0189336	0.0023661	0.0023222	0.00315247	0.0106141	0.0108066
319	25	0.0133452	0.0171951	0.00388963	0.0170911	0.00952994	0.0215445	0.0224283	0.012258	0.00952994	0.00789745	0.0210284	0.00232256	0.0189059	0.00232256	0.00213001	0.00312397	0.0105258	0.0104493
320	25	0.0135039	0.0175714	0.00405542	0.0175505	0.00934793	0.0216544	0.0225371	0.01231	0.00934793	0.00782106	0.0209554	0.00227767	0.0188636	0.00227767	0.00196415	0.00309791	0.0104317	0.0101443
321	25	0.0136562	0.0179578	0.00423573	0.0180266	0.00913811	0.021716	0.0226366	0.0123554	0.00913811	0.00775462	0.0208874	0.00223878	0.0188102	0.00223878	0.00181525	0.00307657	0.0103457	0.0098674
322	25	0.0138154	0.0183959	0.00442644	0.0184562	0.00893147	0.0217271	0.022735	0.0123973	0.00893147	0.00769198	0.020821	0.0022098	0.0187506	0.0022098	0.00167462	0.00305728	0.010288	0.00959203
323	25	0.0139887	0.0189078	0.00462989	0.0187848	0.0087516	0.0216945	0.0228388	0.0124395	0.0087516	0.00763383	0.0207501	0.00218081	0.0186852	0.00218081	0.0015253	0.00304575	0.0102867	0.00931024
324	25	0.0141923	0.0194872	0.00485413	0.0190035	0.00860521	0.0216304	0.0229477	0.0124812	0.00860521	0.00757254	0.0206687	0.00214181	0.0186057	0.00214181	0.00135851	0.00305231	0.0103539	0.0090249
325	26	0.0144449	0.0201286	0.00512493	0.0191606	0.00848037	0.0215435	0.0230496	0.0125165	0.00848037	0.00748208	0.0205723	0.00209445	0.0184939	0.00209445	0.00118059	0.00307809	0.0104589	0.00873553
326	26	0.0147581	0.0208319	0.00546021	0.0193209	0.00837439	0.0214394	0.0231569	0.012554	0.00837439	0.00736341	0.0204564	0.0020438	0.0183503	0.0020438	0.000987824	0.00310566	0.0105637	0.00843839
327	26	0.0151131	0.0216133	0.0058655	0.0195384	0.00829667	0.0213137	0.0232924	0.0126077	0.00829667	0.00723823	0.0202926	0.00198169	0.0181858	0.00198169	0.000781357	0.00311159	0.0106705	0.00812764
328	27	0.0155019	0.0225015	0.0063594	0.0198624	0.00824283	0.0211529	0.0234553	0.0126776	0.00824283	0.00711357	0.0200549	0.00190121	0.0180003	0.00190121	0.000565318	0.00308759	0.0107963	0.00780447
329	27	0.01594	0.0235058	0.0069512	0.0203251	0.00820182	0.0209383	0.0236495	0.0127654	0.00820182	0.00698392	0.0197448	0.00181638	0.0177878	0.00181638	0.00032933	0.00303666	0.010943	0.00746861
330	27	0.0164176	0.0246178	0.00763489	0.0209371	0.00817206	0.0206517	0.0238987	0.0128851	0.00817206	0.00683235	0.0193625	0.00174286	0.0175488	0.00174286	8.79063e-05	0.0029619	0.0111078	0.00711324
331	28	0.0169096	0.025828	0.00838953	0.0216896	0.00816586	0.0202836	0.024189	0.013031	0.00816586	0.00665351	0.018913	0.00168363	0.0172917	0.00168363	0.000221894	0.00286722	0.011307	0.00674557
332	28	0.0173844	0.0271024	0.00914934	0.0225237	0.00821568	0.0198141	0.0244555	0.0131668	0.00821568	0.00645998	0.0184171	0.00163796	0.017019	0.00163796	0.000518132	0.00275725	0.0115683	0.00638545
333	28	0.0178107	0.0283966	0.00985977	0.0233272	0.00827228	0.0191857	0.0244266	0.0131615	0.00827228	0.0062509	0.0179159	0.00160643	0.0167178	0.00160643	0.000867099	0.00263919	0.0118967	0.0060346
334	28	0.0181501	0.029648	0.0105045	0.0239344	0.00831714	0.0182391	0.0241445	0.0130256	0.00831714	0.00604297	0.0174608	0.00158336	0.0163949	0.00158336	0.00126976	0.0025267	0.0122683	0.00568482
335	27	0.0183834	0.0308168	0.0111644	0.0243162	0.00833436	0.017296	0.0237195	0.0128197	0.00833436	0.00588569	0.0170598	0.00157104	0.0160828	0.00157104	0.00170349	0.00243708	0.0126658	0.00534181
336	26	0.0184878	0.0319069	0.0118782	0.0246103	0.00834004	0.0164859	0.0233074	0.0126199	0.00834004	0.00582244	0.0166983	0.00157635	0.0158145	0.00157635	0.00211688	0.00238931	0.0130802	0.00503914
337	25	0.0184569	0.0329272	0.012602	0.0250235	0.00830845	0.0159208	0.0229965	0.0124725	0.00830845	0.00588414	0.0163478	0.00160886	0.0156082	0.00160886	0.00245621	0.00238909	0.0134906	0.00480897
338	22	0.0183102	0.033878	0.0132051	0.0257046	0.00824014	0.0156085	0.0229568	0.0124517	0.00824014	0.00608365	0.0159569	0.00168216	0.0154514	0.00168216	0.00269	0.00242481	0.0138497	0.00465094
339	25	0.018119	0.0348174	0.0135585	0.0267685	0.00820425	0.0157596	0.0232539	0.0125989	0.00820425	0.0063908	0.0154895	0.00180877	0.0153139	0.00180877	0.00278986	0.00247358	0.0141383	0.00454474
340	25	0.0179584	0.0358244	0.0135561	0.0282724	0.00829941	0.0164156	0.0238757	0.012902	0.00829941	0.00675007	0.0149443	0.00199547	0.0151757	0.00199547	0.00272802	0.0025172	0.0143939	0.00447765
341	24	0.0178997	0.0369425	0.0131696	0.0300215	0.00848644	0.0175321	0.0244438	0.0131876	0.00848644	0.00706573	0.0143527	0.00222531	0.0150145	0.00222531	0.00251093	0.00256033	0.0146659	0.00441554
342	25	0.0179453	0.0381663	0.0125067	0.0317122	0.00870599	0.0187791	0.024731	0.0133264	0.00870599	0.00727413	0.0137633	0.0024682	0.014821	0.0024682	0.00215827	0.00260472	0.0149882	0.00432842
343	27	0.0180928	0.0394623	0.0117996	0.0330838	0.0089334	0.02016	0.0247136	0.0133066	0.0089334	0.00736361	0.0132264	0.00272096	0.0145699	0.00272096	0.00170758	0.00262578	0.0153752	0.0041932
344	30	0.0183237	0.0407728	0.0112777	0.0341168	0.00916444	0.0215795	0.024449	0.0131627	0.00916444	0.00733198	0.0127682	0.00297447	0.0142369	0.00297447	0.00124349	0.00261788	0.0158048	0.00402133
345	31	0.0185779	0.0420194	0.0110717	0.0348863	0.00935163	0.0227481	0.0240251	0.0129402	0.00935163	0.0071906	0.0124	0.0032193	0.0138211	0.0032193	0.000970727	0.00258378	0.0162489	0.0038346
346	33	0.0187801	0.0431105	0.0111907	0.035537	0.00945237	0.0233565	0.0235547	0.0126969	0.00945237	0.00699734	0.0120991	0.00346629	0.0133302	0.00346629	0.00115094	0.00250386	0.0166583	0.00365648
347	34	0.0188907	0.0439971	0.0115027	0.0362125	0.00949083	0.0233323	0.0231463	0.0124869	0.00949083	0.00680141	0.0118305	0.00372187	0.0127811	0.00372187	0.00159663	0.00235626	0.0169778	0.00350199
348	35	0.0188865	0.0446869	0.0118259	0.0370892	0.00952116	0.0227992	0.0228861	0.0123531	0.00952116	0.0066466	0.0115684	0.00398484	0.0122249	0.00398484	0.00203995	0.00213001	0.0171782	0.00338606
349	36	0.0187855	0.0452127	0.0120111	0.038159	0.00957511	0.0219306	0.0227938	0.012305	0.00957511	0.00653196	0.011322	0.00425293	0.0117006	0.00425293	0.00237194	0.00184238	0.0172702	0.00333042
350	36	0.0185978	0.0456148	0.012022	0.0393392	0.00965347	0.0208863	0.0228371	0.0123265	0.00965347	0.00642803	0.0111042	0.00452496	0.0112095	0.00452496	0.00255108	0.00153474	0.0172831	0.00336434
351	38	0.018309	0.045949	0.0119218	0.040503	0.00973471	0.0197709	0.0229539	0.0123862	0.00973471	0.0062987	0.0109256	0.00481206	0.0106977	0.00481206	0.00257156	0.00128776	0.0172711	0.00350197
352	39	0.0179324	0.0462495	0.0118171	0.0415423	0.00980723	0.0186499	0.0230885	0.0124552	0.00980723	0.00611225	0.0107914	0.0051335	0.0100994	0.0051335	0.00249287	0.00136208	0.017242	0.00373863
353	40	0.0175172	0.0465294	0.0118023	0.0423924	0.0098775	0.0176077	0.0232174	0.012522	0.0098775	0.00586055	0.0107157	0.00551412	0.00939062	0.00551412	0.00252707	0.00190476	0.0171843	0.0040455
354	41	0.0171098	0.0468054	0.0119387	0.0430433	0.0099663	0.0167469	0.0233389	0.0125857	0.0099663	0.00554532	0.0107281	0.00597407	0.00861266	0.00597407	0.00305624	0.00272291	0.0171059	0.00439755
355	43	0.0167278	0.047093	0.0122416	0.0435523	0.0100933	0.0161485	0.0234701	0.0126558	0.0100933	0.00519719	0.0108642	0.0065085	0.00795226	0.0065085	0.00431967	0.00361038	0.0170248	0.00480411
356	44	0.0163707	0.0473947	0.012676	0.0440218	0.0102697	0.0158441	0.0236389	0.0127482	0.0102697	0.00491577	0.011163	0.00708726	0.00781549	0.00708726	0.00622371	0.0044261	0.016944	0.00525968
357	46	0.0160408	0.0477046	0.0132047	0.0445534	0.010506	0.0158023	0.0238692	0.012876	0.010506	0.00482727	0.0116594	0.00766194	0.0086068	0.00766194	0.00853834	0.00509755	0.0168451	0.00573294
358	48	0.0157319	0.0480153	0.0138031	0.045247	0.0108024	0.0159169	0.0241761	0.0130468	0.0108024	0.00502632	0.0123623	0.00817866	0.010357	0.00817866	0.0110303	0.0056004	0.0167217	0.0062017
359	50	0.0154294	0.0482997	0.0144446	0.0461627	0.0111446	0.0160378	0.0245626	0.0132627	0.0111446	0.00554038	0.0132371	0.00859969	0.0127967	0.00859969	0.0134666	0.00598166	0.0165758	0.00664994
360	53	0.0151398	0.0484932	0.015106	0.0472714	0.011515	0.0160418	0.0250081	0.0135136	0.011515	0.00632043	0.0142147	0.00890093	0.0156018	0.00890093	0.0156025	0.0063318	0.0164011	0.00705449
361	57	0.0149057	0.0485239	0.0157591	0.0484965	0.0118914	0.0158813	0.0254766	0.0137799	0.0118914	0.00726546	0.0152223	0.00907066	0.0184362	0.00907066	0.0172504	0.00671146	0.0161904	0.00738264
362	60	0.0147682	0.0483541	0.0163703	0.0497682	0.0122493	0.0155807	0.0259342	0.0140413	0.0122493	0.00826345	0.0162034	0.00912047	0.0209604	0.00912047	0.0183227	0.00714076	0.0159564	0.00759643
363	62	0.0147556	0.0479835	0.0168963	0.0510194	0.0125661	0.015195	0.026352	0.0142776	0.0125661	0.00923159	0.017113	0.00907578	0.0228438	0.00907578	0.0188284	0.00756844	0.0157107	0.00766777
364	63	0.0148876	0.0474399	0.0172587	0.0521624	0.0128137	0.0147715	0.0267031	0.0144714	0.0128137	0.0101313	0.0179281	0.0089608	0.0238137	0.0089608	0.0188605	0.00788986	0.0154749	0.00757834
365	63	0.0151366	0.0467548	0.017411	0.0531363	0.012982	0.0143606	0.0269744	0.0146159	0.012982	0.0109013	0.0186191	0.00878555	0.0237293	0.00878555	0.0185554	0.00801382	0.0152462	0.00733068
366	62	0.0154123	0.046004	0.0173621	0.0538968	0.0130923	0.0140007	0.0271623	0.0147081	0.0130923	0.0115167	0.0191647	0.00862415	0.022636	0.00862415	0.0181112	0.00790288	0.0151141	0.00697896
367	60	0.0156585	0.0452532	0.0171284	0.0544706	0.0131862	0.0136887	0.0272814	0.014754	0.0131862	0.0119987	0.0195653	0.00852777	0.0208133	0.00852777	0.0177044	0.00755592	0.0150599	0.00656525
368	58	0.0158345	0.0445038	0.0167606	0.0548804	0.0132607	0.0133619	0.0273195	0.0147562	0.0132607	0.0123629	0.0198249	0.00853147	0.0187226	0.00853147	0.0174406	0.00704301	0.0150362	0.00614289
369	55	0.0159205	0.0437279	0.0163162	0.0551742	0.0133363	0.0129875	0.0272935	0.0147258	0.0133363	0.0125913	0.019958	0.00860917	0.0168723	0.00860917	0.0173461	0.00646101	0.0149896	0.00573703
370	53	0.0158991	0.0428829	0.0158604	0.0553165	0.0133713	0.0125272	0.0272086	0.0146696	0.0133713	0.0126612	0.0199615	0.00871843	0.0156355	0.00871843	0.0173869	0.00590965	0.0149155	0.00536301
371	51	0.0157779	0.0419318	0.0154503	0.0553894	0.0133589	0.0119844	0.0271169	0.0146149	0.0133589	0.0125557	0.019818	0.00878574	0.0151132	0.00878574	0.0174912	0.00546047	0.0147602	0.00504817
372	50	0.0155979	0.0408381	0.0150985	0.0553364	0.0132879	0.0113754	0.0270122	0.0145568	0.0132879	0.01229	0.0195226	0.0087605	0.0152328	0.0087605	0.0175715	0.00516129	0.0145098	0.00479218
373	48	0.0154095	0.0396262	0.0147284	0.0553156	0.0131778	0.010705	0.0268909	0.0144919	0.0131778	0.0118806	0.0191339	0.00858738	0.0158836	0.00858738	0.0175241	0.00503877	0.0141187	0.00457472
374	46	0.0152056	0.0382988	0.0143868	0.0550982	0.013019	0.0100279	0.0267188	0.0144014	0.013019	0.0113239	0.0186261	0.00830695	0.0168626	0.00830695	0.017292	0.00507476	0.0136516	0.00441035
375	43	0.0149709	0.0369572	0.0140328	0.0548237	0.0128646	0.00938506	0.0265386	0.0143048	0.0128646	0.0107189	0.0180359	0.00797469	0.0178666	0.00797469	0.0168724	0.0051967	0.0131758	0.0043102
376	40	0.0147131	0.0356513	0.0136399	0.0544428	0.0126965	0.00880235	0.0263279	0.014191	0.0126965	0.0101253	0.0173845	0.00763395	0.0185317	0.00763395	0.0162659	0.00530704	0.0127009	0.00426533
377	33	0.0144375	0.0344519	0.0131748	0.0540639	0.0125307	0.00829248	0.0260741	0.014053	0.0125307	0.00958935	0.0167243	0.0073197	0.0185696	0.0073197	0.0154763	0.00532867	0.0122103	0.00425853
378	39	0.0141451	0.0333954	0.0126623	0.0535296	0.0123465	0.00788713	0.0257556	0.0138801	0.0123465	0.00912584	0.0160738	0.00708228	0.0178144	0.00708228	0.014542	0.00523989	0.0117444	0.00425331
379	39	0.0138251	0.0325014	0.012124	0.0529129	0.0121332	0.00759639	0.0254152	0.013697	0.0121332	0.00875258	0.0154503	0.00695247	0.0162447	0.00695247	0.0135222	0.00505036	0.0113137	0.00424683
380	39	0.0134806	0.0317174	0.0116248	0.0520822	0.0118952	0.00745483	0.0250683	0.0135118	0.0118952	0.00845135	0.0148312	0.00691206	0.013974	0.00691206	0.012438	0.00478219	0.0109169	0.00424119
381	38	0.0131199	0.0310385	0.0111432	0.0511648	0.0116543	0.00744995	0.0247368	0.0133353	0.0116543	0.00822741	0.0142563	0.00693566	0.011259	0.00693566	0.0113075	0.00449233	0.0105629	0.00421791
382	38	0.0127625	0.0304249	0.0107226	0.0500985	0.0114102	0.0075647	0.0244253	0.0131698	0.0114102	0.00804882	0.0137399	0.00699144	0.00837929	0.00699144	0.0101676	0.00420571	0.0102419	0.00417446
383	36	0.0123967	0.0298484	0.0104107	0.0489249	0.0111808	0.00776297	0.024138	0.0130177	0.0111808	0.007902	0.0132931	0.00703703	0.00558347	0.00703703	0.00907331	0.00393244	0.00997522	0.00411885
384	35	0.0120408	0.0293267	0.0101924	0.0477779	0.0109852	0.00799867	0.0238744	0.0128791	0.0109852	0.00777406	0.0129578	0.00702442	0.00307777	0.00702442	0.00809195	0.00369507	0.00979582	0.00404441
385	34	0.0117743	0.0288716	0.0100694	0.0466769	0.0108091	0.00822411	0.0236248	0.0127491	0.0108091	0.00763319	0.0127733	0.00689243	0.00111336	0.00689243	0.00727857	0.00349106	0.00964863	0.00396857
386	33	0.011641	0.0284814	0.0100322	0.0456271	0.0106313	0.00842677	0.0234048	0.0126369	0.0106313	0.00747847	0.0127617	0.00661481	0.00124034	0.00661481	0.00668676	0.00334413	0.00948426	0.00390394
387	32	0.0116343	0.0281302	0.0100587	0.0446142	0.0104526	0.00864603	0.0232298	0.0125527	0.0104526	0.00730583	0.0129149	0.00622664	0.0025795	0.00622664	0.00641522	0.00327702	0.00929108	0.00385077
388	31	0.0117485	0.0278025	0.0101182	0.0436607	0.01029	0.00889643	0.0230827	0.0124889	0.01029	0.00709861	0.0131907	0.00577945	0.00388225	0.00577945	0.0064733	0.00335515	0.00907981	0.00379607
389	31	0.0119575	0.0274835	0.010202	0.0427282	0.0101458	0.00918468	0.0229477	0.0124358	0.0101458	0.00687649	0.0135232	0.00531898	0.00519487	0.00531898	0.00678243	0.00360749	0.0088579	0.00373252
390	30	0.0122546	0.0271767	0.0102816	0.0417944	0.01001	0.0095045	0.0228345	0.012396	0.01001	0.00664774	0.0138642	0.00487719	0.00657287	0.00487719	0.00723353	0.0040292	0.00861514	0.00365144
391	30	0.0126127	0.0268629	0.010339	0.0408573	0.00987992	0.00984439	0.0227245	0.0123579	0.00987992	0.00637691	0.0141654	0.00445272	0.00808484	0.00445272	0.00775378	0.00461651	0.00834409	0.003555
392	29	0.0130332	0.0265706	0.0103379	0.0398852	0.0097502	0.0101848	0.0225684	0.0122926	0.0097502	0.00603277	0.0144136	0.00402551	0.00975425	0.00402551	0.00828062	0.00530876	0.00809095	0.00342923
393	29	0.0135058	0.0263344	0.0102719	0.0389075	0.00960693	0.0104734	0.0223506	0.0121887	0.00960693	0.00562071	0.0146227	0.00360219	0.011531	0.00360219	0.00880133	0.00591815	0.00787772	0.003293
394	28	0.014045	0.0262072	0.0101131	0.0379077	0.00941852	0.010682	0.022075	0.0120449	0.00941852	0.00516351	0.0147575	0.00310385	0.0132562	0.00310385	0.00916733	0.00640766	0.00772757	0.00316038
395	28	0.014524	0.0261226	0.00984573	0.0370143	0.0091834	0.0108271	0.0217763	0.0118781	0.0091834	0.00510003	0.0145901	0.0027494	0.0145453	0.0027494	0.00888248	0.00651008	0.00764697	0.00307536
396	26	0.0147867	0.0259974	0.00948314	0.0363741	0.00891515	0.0109293	0.0214745	0.0117019	0.00891515	0.00552162	0.0138395	0.00267924	0.0143673	0.00267924	0.00828287	0.00644561	0.00764837	0.00307773
397	21	0.0147493	0.0258241	0.00909918	0.0360647	0.00863252	0.0109983	0.0212157	0.0115475	0.00863252	0.0061396	0.0128642	0.00284942	0.012838	0.00284942	0.00754243	0.0060987	0.0077235	0.00324016
398	24	0.0144409	0.0256064	0.00876768	0.0360064	0.00834148	0.0110804	0.021054	0.011449	0.00834148	0.00662045	0.0120995	0.00313252	0.0104106	0.00313252	0.0070592	0.00567729	0.00785416	0.00359355
399	25	0.0139021	0.0253045	0.00860574	0.0360675	0.00806017	0.0112505	0.0210436	0.0114391	0.00806017	0.00666486	0.0119466	0.00345882	0.00797563	0.00345882	0.00682218	0.00531781	0.00797361	0.00411546
400	25	0.0133686	0.0249659	0.0086646	0.0361227	0.00779426	0.0116031	0.0212199	0.0115398	0.00779426	0.0061498	0.0125221	0.00361819	0.00631348	0.00361819	0.00696655	0.00527547	0.00807012	0.00468451
401	22	0.0130276	0.0246066	0.00897736	0.036058	0.00760058	0.0122505	0.0216146	0.0117633	0.00760058	0.00515577	0.0138356	0.00351274	0.00634201	0.00351274	0.00732459	0.00535622	0.00813587	0.00523378
402	25	0.0130691	0.0242866	0.00946893	0.03581	0.00755356	0.0132847	0.0222131	0.0120871	0.00755356	0.00414125	0.0156338	0.003134	0.00852728	0.003134	0.00788139	0.00567605	0.00820827	0.00565544
403	27	0.0134711	0.0240336	0.01005	0.03543	0.00765727	0.0146837	0.0229731	0.0124797	0.00765727	0.00422895	0.0174633	0.00279293	0.0128662	0.00279293	0.00790754	0.0059032	0.00830449	0.00592379
404	27	0.0140741	0.0237997	0.0106231	0.0350248	0.00784188	0.0163142	0.0238308	0.0129046	0.00784188	0.00540079	0.018634	0.00287662	0.0174636	0.00287662	0.00744341	0.00604895	0.00843022	0.0060614
405	21	0.0147103	0.0235507	0.0111672	0.0346765	0.00801084	0.0180008	0.0247516	0.0133478	0.00801084	0.00668174	0.0190522	0.00316734	0.0209229	0.00316734	0.00666465	0.00606518	0.00856585	0.00616474
406	28	0.0152837	0.0233147	0.0116745	0.0344174	0.00806283	0.0195985	0.0256755	0.0137883	0.00806283	0.00750949	0.019061	0.00342857	0.0225672	0.00342857	0.00583129	0.00585597	0.00871038	0.00631878
407	30	0.0156436	0.0230544	0.0121766	0.0341836	0.00795236	0.0210153	0.0265773	0.0142122	0.00795236	0.00786756	0.0190644	0.00359949	0.0221731	0.00359949	0.00509026	0.00551417	0.00882432	0.0065919
408	31	0.0157782	0.0227602	0.0127239	0.0339003	0.00767651	0.0222147	0.0274332	0.0146109	0.00767651	0.00772501	0.0193942	0.00359241	0.0200272	0.00359241	0.00452001	0.00511307	0.00887646	0.00697137
409	31	0.0157219	0.0224249	0.0133601	0.0335862	0.00730085	0.0232036	0.0282509	0.0149906	0.00730085	0.00735315	0.0201154	0.00347497	0.0168331	0.00347497	0.00414545	0.00468739	0.00884396	0.00746048
410	31	0.0155602	0.0220691	0.0140576	0.0332334	0.00696364	0.0240217	0.0289953	0.0153328	0.00696364	0.00709697	0.0210682	0.00334398	0.0134935	0.00334398	0.00399136	0.00429861	0.00875164	0.00800975
411	32	0.0153814	0.0217533	0.0147454	0.0328684	0.00677712	0.024682	0.0296046	0.0156176	0.00677712	0.00722139	0.021986	0.00328134	0.0108169	0.00328134	0.0039936	0.00400311	0.00867367	0.00854932
412	31	0.0152834	0.0215478	0.0153231	0.0324727	0.00677712	0.0251577	0.0299694	0.0158106	0.00677712	0.00758124	0.0226324	0.00328218	0.00907855	0.00328218	0.00403033	0.00379786	0.00866473	0.00899161
413	31	0.0153127	0.0214383	0.0156941	0.0319959	0.0069986	0.0253944	0.0300273	0.0158981	0.0069986	0.00790597	0.0228771	0.00330359	0.00836997	0.00330359	0.00404071	0.0036757	0.00870004	0.00927623
414	29	0.0154578	0.0213911	0.0158153	0.0314321	0.00739921	0.0253192	0.0297473	0.0158833	0.00739921	0.00798431	0.022703	0.00329942	0.00859738	0.00329942	0.00403023	0.00363636	0.0087576	0.00941598
415	26	0.0156751	0.0213943	0.0156826	0.0307634	0.00792173	0.0248488	0.0291477	0.0157833	0.00792173	0.00778642	0.0222287	0.00325601	0.00955197	0.00325601	0.00403373	0.00369903	0.00882845	0.009456
416	21	0.0159148	0.0214266	0.0153359	0.0300137	0.00851073	0.0239446	0.0282927	0.0156213	0.00851073	0.00739593	0.0216398	0.00315842	0.0109404	0.00315842	0.00409848	0.00386768	0.00887351	0.00944994
417	24	0.0161178	0.0214501	0.0148678	0.0291849	0.00910594	0.0226523	0.0273022	0.0154257	0.00910594	0.00696024	0.0210972	0.00301382	0.0124029	0.00301382	0.0042332	0.00409827	0.00884012	0.00947042
418	20	0.0162356	0.0214392	0.0143544	0.0283065	0.00966563	0.0211104	0.0263372	0.0152389	0.00966563	0.00657092	0.0206761	0.00283146	0.0135992	0.00283146	0.00441662	0.0043492	0.00871912	0.00957269
419	26	0.0162192	0.0213655	0.0138428	0.027347	0.0101385	0.0195186	0.0254997	0.0150786	0.0101385	0.00621783	0.0203756	0.00262686	0.0143074	0.00262686	0.00463008	0.00458564	0.00857138	0.00978689
420	28	0.0160492	0.0212071	0.0133697	0.026317	0.0104597	0.018071	0.0248038	0.0149284	0.0104597	0.00585229	0.0201559	0.002409	0.0144523	0.002409	0.00483855	0.00477668	0.00845925	0.0101128
421	29	0.0157771	0.0209398	0.0129314	0.0251847	0.0106243	0.0169356	0.0242242	0.0147607	0.0106243	0.00542111	0.0199855	0.00218566	0.0140965	0.00218566	0.00503194	0.00490067	0.00838425	0.010505
422	29	0.0154755	0.0205118	0.0125007	0.0239017	0.0106593	0.016221	0.0237019	0.0145842	0.0106593	0.00492523	0.0198402	0.00196977	0.0134157	0.00196977	0.00520979	0.00494901	0.00833778	0.0109234
423	29	0.015174	0.0199361	0.0120553	0.0224378	0.0105934	0.0159288	0.023169	0.0144171	0.0105934	0.00442813	0.0197416	0.00176893	0.0126604	0.00176893	0.00537929	0.0049399	0.00834966	0.0113083
424	29	0.0149314	0.0192471	0.0115816	0.0208294	0.0104493	0.0159342	0.0225657	0.0142424	0.0104493	0.00401403	0.0197312	0.00158511	0.0120748	0.00158511	0.00554629	0.004905	0.00843624	0.0116265
425	28	0.0147898	0.0185015	0.0110718	0.0191528	0.0102777	0.0160605	0.0219037	0.0140315	0.0102777	0.00376083	0.0198577	0.00140359	0.0118081	0.00140359	0.00569483	0.00488161	0.00858152	0.0118558
426	27	0.0147809	0.0177388	0.0105564	0.0175003	0.0101552	0.0161739	0.02125	0.0137801	0.0101552	0.00370542	0.0201152	0.00122683	0.0118765	0.00122683	0.00580013	0.00488122	0.00876206	0.0120043
427	27	0.0148579	0.0170321	0.0100456	0.0159646	0.0101489	0.0162419	0.0206724	0.0134875	0.0101489	0.00378676	0.0204548	0.00107593	0.0121924	0.00107593	0.0058614	0.00490334	0.00897813	0.0120726
428	26	0.0149222	0.0164375	0.00952802	0.0146196	0.0102603	0.0163189	0.0201713	0.0131509	0.0102603	0.00389454	0.0208127	0.000965851	0.0126262	0.000965851	0.00589277	0.00494998	0.00922225	0.0120698
429	25	0.0149072	0.0159842	0.00899367	0.0135239	0.0104741	0.0165114	0.0197666	0.0127724	0.0104741	0.00396948	0.021156	0.000900064	0.0130646	0.000900064	0.00589986	0.0050145	0.00947635	0.0120174
430	25	0.0147987	0.0156177	0.00844466	0.0126669	0.0107548	0.0168782	0.0194713	0.0123689	0.0107548	0.00400815	0.0214506	0.000855476	0.0134258	0.000855476	0.00588661	0.00509292	0.00971793	0.0119711
