# Supplementary material for: Optimal Control Based Stiffness Identification of an Ankle-Foot Orthosis Using a Predictive Walking Model
Source: Front Comput Neurosci. 2017 Apr 13;11:23. doi: 10.3389/fncom.2017.00023 (PMC5390028; doi:10.3389/fncom.2017.00023)
Supplement: Supplementary file 1 [file DataSheet1.ZIP › PathWalker/InvKinDyn/results/barefeet_3053178.log]

192 0 0 0 0 0 0 -21931.3 2.17827 1.4822e-323 2.4326e-312 2.17805 4.8855e+07 -1.27748 0 -0.198954 -1.30987 0 0.070898 -1.32034 0 0.0149292 -1.3696 0 -0.127864 0 0 0 0 0 0 0 0 0 0 0 0 0 -70201.9 -1.66778e+07 7.0347e-319 2.17805 -5.54335e+06
193 0 0 0 0 0 0 -21931.3 2.17827 1.4822e-323 2.4326e-312 2.17805 4.8855e+07 -1.27772 0 -0.198892 -1.30969 0 0.0710097 -1.30766 0 0.0173568 -1.35483 0 -0.126142 0 0 0 0 0 0 0 0 0 0 0 0 0 -70201.9 -1.66778e+07 7.0347e-319 2.17805 -5.54335e+06
194 0 0 0 0 0 0 -21931.3 2.17827 1.4822e-323 2.4326e-312 2.17805 4.8855e+07 -1.27797 0 -0.198842 -1.30947 0 0.0711155 -1.29438 0 0.0193858 -1.33924 0 -0.124849 0 0 0 0 0 0 0 0 0 0 0 0 0 -70201.9 -1.66778e+07 7.0347e-319 2.17805 -5.54335e+06
195 0 0 0 0 0 0 -21931.3 2.17827 1.4822e-323 2.4326e-312 2.17805 4.8855e+07 -1.27825 0 -0.198773 -1.30923 0 0.071244 -1.28041 0 0.0209249 -1.32266 0 -0.124094 0 0 0 0 0 0 0 0 0 0 0 0 0 -70201.9 -1.66778e+07 7.0347e-319 2.17805 -5.54335e+06
196 0 0 0 0 0 0 -21931.3 2.17827 1.4822e-323 2.4326e-312 2.17805 4.8855e+07 -1.27844 0 -0.19872 -1.30893 0 0.0713523 -1.26565 0 0.0219043 -1.30491 0 -0.123956 0 0 0 0 0 0 0 0 0 0 0 0 0 -70201.9 -1.66778e+07 7.0347e-319 2.17805 -5.54335e+06
197 0 0 0 0 0 0 -21931.3 2.17827 1.4822e-323 2.4326e-312 2.17805 4.8855e+07 -1.2786 0 -0.198645 -1.30863 0 0.0714791 -1.25009 0 0.0223256 -1.28589 0 -0.124419 0 0 0 0 0 0 0 0 0 0 0 0 0 -70201.9 -1.66778e+07 7.0347e-319 2.17805 -5.54335e+06
198 0 0 0 0 0 0 -21931.3 2.17827 1.4822e-323 2.4326e-312 2.17805 4.8855e+07 -1.27882 0 -0.198529 -1.30831 0 0.0716546 -1.23378 0 0.022257 -1.26575 0 -0.125372 0 0 0 0 0 0 0 0 0 0 0 0 0 -70201.9 -1.66778e+07 7.0347e-319 2.17805 -5.54335e+06
199 0 0 0 0 0 0 -21931.3 2.17827 1.4822e-323 2.4326e-312 2.17805 4.8855e+07 -1.27928 0 -0.198317 -1.30805 0 0.0719447 -1.21687 0 0.0217743 -1.24466 0 -0.126696 0 0 0 0 0 0 0 0 0 0 0 0 0 -70201.9 -1.66778e+07 7.0347e-319 2.17805 -5.54335e+06
200 0 0 0 0 0 0 -21931.3 2.17827 1.4822e-323 2.4326e-312 2.17805 4.8855e+07 -1.28001 0 -0.197986 -1.30783 0 0.072374 -1.19941 0 0.0209443 -1.22278 0 -0.128287 0 0 0 0 0 0 0 0 0 0 0 0 0 -70201.9 -1.66778e+07 7.0347e-319 2.17805 -5.54335e+06
201 0 0 0 0 0 0 -21931.3 2.17827 1.4822e-323 2.4326e-312 2.17805 4.8855e+07 -1.28102 0 -0.197507 -1.3077 0 0.0729685 -1.18155 0 0.0198457 -1.20034 0 -0.130032 0 0 0 0 0 0 0 0 0 0 0 0 0 -70201.9 -1.66778e+07 7.0347e-319 2.17805 -5.54335e+06
202 0 0 0 0 0 0 -21931.3 2.17827 1.4822e-323 2.4326e-312 2.17805 4.8855e+07 -1.28217 0 -0.196958 -1.30753 0 0.0736447 -1.16342 0 0.0185563 -1.17759 0 -0.131828 0 0 0 0 0 0 0 0 0 0 0 0 0 -70201.9 -1.66778e+07 7.0347e-319 2.17805 -5.54335e+06
203 0 0 0 0 0 0 -21931.3 2.17827 1.4822e-323 2.4326e-312 2.17805 4.8855e+07 -1.28346 0 -0.196321 -1.3073 0 0.0744197 -1.14514 0 0.0171335 -1.15476 0 -0.13361 0 0 0 0 0 0 0 0 0 0 0 0 0 -70201.9 -1.66778e+07 7.0347e-319 2.17805 -5.54335e+06
204 0 0 0 0 0 0 -21931.3 2.17827 1.4822e-323 2.4326e-312 2.17805 4.8855e+07 -1.28474 0 -0.195656 -1.30694 0 0.0752231 -1.12682 0 0.01561 -1.13198 0 -0.135352 0 0 0 0 0 0 0 0 0 0 0 0 0 -70201.9 -1.66778e+07 7.0347e-319 2.17805 -5.54335e+06
205 0 0 0 0 0 0 -21931.3 2.17827 1.4822e-323 2.4326e-312 2.17805 4.8855e+07 -1.28588 0 -0.194974 -1.30647 0 0.0760325 -1.10853 0 0.0140198 -1.10939 0 -0.137028 0 0 0 0 0 0 0 0 0 0 0 0 0 -70201.9 -1.66778e+07 7.0347e-319 2.17805 -5.54335e+06
206 0 0 0 0 0 0 -21931.3 2.17827 1.4822e-323 2.4326e-312 2.17805 4.8855e+07 -1.28677 0 -0.194319 -1.30586 0 0.0767984 -1.09048 0 0.012379 -1.08736 0 -0.138639 0 0 0 0 0 0 0 0 0 0 0 0 0 -70201.9 -1.66778e+07 7.0347e-319 2.17805 -5.54335e+06
207 0 0 0 0 0 0 -21931.3 2.17827 1.4822e-323 2.4326e-312 2.17805 4.8855e+07 -1.28758 0 -0.193663 -1.30515 0 0.0775567 -1.07286 0 0.0106784 -1.06617 0 -0.140224 0 0 0 0 0 0 0 0 0 0 0 0 0 -70201.9 -1.66778e+07 7.0347e-319 2.17805 -5.54335e+06
208 0 0 0 0 0 0 -21931.3 2.17827 1.4822e-323 2.4326e-312 2.17805 4.8855e+07 -1.28843 0 -0.192935 -1.30439 0 0.0783848 -1.05582 0 0.00889512 -1.04608 0 -0.141841 0 0 0 0 0 0 0 0 0 0 0 0 0 -70201.9 -1.66778e+07 7.0347e-319 2.17805 -5.54335e+06
209 0 0 0 0 0 0 -21931.3 2.17827 1.4822e-323 2.4326e-312 2.17805 4.8855e+07 -1.28956 0 -0.192016 -1.30375 0 0.0794018 -1.03943 0 0.00699565 -1.02713 0 -0.143553 0 0 0 0 0 0 0 0 0 0 0 0 0 -70201.9 -1.66778e+07 7.0347e-319 2.17805 -5.54335e+06
210 0 0 0 0 0 0 -21931.3 2.17827 1.4822e-323 2.4326e-312 2.17805 4.8855e+07 -1.29079 0 -0.191008 -1.30312 0 0.0805007 -1.02376 0 0.0049161 -1.00933 0 -0.145442 0 0 0 0 0 0 0 0 0 0 0 0 0 -70201.9 -1.66778e+07 7.0347e-319 2.17805 -5.54335e+06
211 0 0 0 0 0 0 -21931.3 2.17827 1.4822e-323 2.4326e-312 2.17805 4.8855e+07 -1.29218 0 -0.189906 -1.30249 0 0.0816864 -1.0088 0 0.00258547 -0.992559 0 -0.147588 0 0 0 0 0 0 0 0 0 0 0 0 0 -70201.9 -1.66778e+07 7.0347e-319 2.17805 -5.54335e+06
212 0 0 0 0 0 0 -21931.3 2.17827 1.4822e-323 2.4326e-312 2.17805 4.8855e+07 -1.29383 0 -0.188689 -1.30186 0 0.0829811 -0.994526 0 -8.4027e-05 -0.976697 0 -0.150078 0 0 0 0 0 0 0 0 0 0 0 0 0 -70201.9 -1.66778e+07 7.0347e-319 2.17805 -5.54335e+06
213 0 0 0 0 0 0 -21931.3 2.17827 1.4822e-323 2.4326e-312 2.17805 4.8855e+07 -1.29577 0 -0.18733 -1.30127 0 0.0844029 -0.980811 0 -0.00315833 -0.961455 0 -0.152963 0 0 0 0 0 0 0 0 0 0 0 0 0 -70201.9 -1.66778e+07 7.0347e-319 2.17805 -5.54335e+06
214 0 0 0 0 0 0 -21931.3 2.17827 1.4822e-323 2.4326e-312 2.17805 4.8855e+07 -1.29759 0 -0.186001 -1.30055 0 0.0857712 -0.967649 0 -0.00672365 -0.946818 0 -0.15633 0 0 0 0 0 0 0 0 0 0 0 0 0 -70201.9 -1.66778e+07 7.0347e-319 2.17805 -5.54335e+06
215 0 0 0 0 0 0 -21931.3 2.17827 1.4822e-323 2.4326e-312 2.17805 4.8855e+07 -1.2992 0 -0.184793 -1.29968 0 0.086995 -0.955041 0 -0.0108596 -0.932812 0 -0.160265 0 0 0 0 0 0 0 0 0 0 0 0 0 -70201.9 -1.66778e+07 7.0347e-319 2.17805 -5.54335e+06
216 0 0 0 0 0 0 -21931.3 2.17827 1.4822e-323 2.4326e-312 2.17805 4.8855e+07 -1.30079 0 -0.183585 -1.29872 0 0.0881951 -0.943029 0 -0.0156249 -0.919542 0 -0.164838 0 0 0 0 0 0 0 0 0 0 0 0 0 -70201.9 -1.66778e+07 7.0347e-319 2.17805 -5.54335e+06
217 0 0 0 0 0 0 -21931.3 2.17827 1.4822e-323 2.4326e-312 2.17805 4.8855e+07 -1.3024 0 -0.182353 -1.29775 0 0.0893954 -0.931723 0 -0.0210635 -0.907229 0 -0.170114 0 0 0 0 0 0 0 0 0 0 0 0 0 -70201.9 -1.66778e+07 7.0347e-319 2.17805 -5.54335e+06
218 0 0 0 0 0 0 -21931.3 2.17827 1.4822e-323 2.4326e-312 2.17805 4.8855e+07 -1.304 0 -0.18112 -1.2968 0 0.0905727 -0.921275 0 -0.0272056 -0.896125 0 -0.176147 0 0 0 0 0 0 0 0 0 0 0 0 0 -70201.9 -1.66778e+07 7.0347e-319 2.17805 -5.54335e+06
219 0 0 0 0 0 0 -21931.3 2.17827 1.4822e-323 2.4326e-312 2.17805 4.8855e+07 -1.30569 0 -0.179857 -1.29592 0 0.0917556 -0.91181 0 -0.034051 -0.886362 0 -0.182942 0 0 0 0 0 0 0 0 0 0 0 0 0 -70201.9 -1.66778e+07 7.0347e-319 2.17805 -5.54335e+06
220 0 0 0 0 0 0 -21931.3 2.17827 1.4822e-323 2.4326e-312 2.17805 4.8855e+07 -1.30761 0 -0.178452 -1.29512 0 0.0930498 -0.903567 0 -0.0415962 -0.878248 0 -0.190509 0 0 0 0 0 0 0 0 0 0 0 0 0 -70201.9 -1.66778e+07 7.0347e-319 2.17805 -5.54335e+06
221 0 0 0 0 0 0 -21931.3 2.17827 1.4822e-323 2.4326e-312 2.17805 4.8855e+07 -1.30982 0 -0.176874 -1.29448 0 0.0944813 -0.896766 0 -0.0498253 -0.872058 0 -0.198841 0 0 0 0 0 0 0 0 0 0 0 0 0 -70201.9 -1.66778e+07 7.0347e-319 2.17805 -5.54335e+06
222 0 0 0 0 0 0 -21931.3 2.17827 1.4822e-323 2.4326e-312 2.17805 4.8855e+07 -1.31218 0 -0.175129 -1.29385 0 0.0960412 -0.893111 0 -0.0585859 -0.871173 0 -0.208034 0 0 0 0 0 0 0 0 0 0 0 0 0 -70201.9 -1.66778e+07 7.0347e-319 2.17805 -5.54335e+06
223 0 0 0 0 0 0 -21931.3 2.17827 1.4822e-323 2.4326e-312 2.17805 4.8855e+07 -1.31444 0 -0.173413 -1.29307 0 0.0975335 -0.891473 0 -0.0668233 -0.873329 0 -0.21678 0 0 0 0 0 0 0 0 0 0 0 0 0 -70201.9 -1.66778e+07 7.0347e-319 2.17805 -5.54335e+06
224 0 0 0 0 0 0 -21931.3 2.17827 1.4822e-323 2.4326e-312 2.17805 4.8855e+07 -1.31691 0 -0.171444 -1.2921 0 0.0992093 -0.891878 0 -0.0736157 -0.878519 0 -0.224074 0 0 0 0 0 0 0 0 0 0 0 0 0 -70201.9 -1.66778e+07 7.0347e-319 2.17805 -5.54335e+06
225 0 0 0 0 0 0 -21931.3 2.17827 1.4822e-323 2.4326e-312 2.17805 4.8855e+07 -1.31978 0 -0.169046 -1.2909 0 0.101204 -0.893323 0 -0.0783428 -0.884969 0 -0.229162 0 0 0 0 0 0 0 0 0 0 0 0 0 -70201.9 -1.66778e+07 7.0347e-319 2.17805 -5.54335e+06
226 0 0 0 0 0 0 -21931.3 2.17827 1.4822e-323 2.4326e-312 2.17805 4.8855e+07 -1.32313 0 -0.166054 -1.28944 0 0.103638 -0.89552 0 -0.0808909 -0.892487 0 -0.23191 0 0 0 0 0 0 0 0 0 0 0 0 0 -70201.9 -1.66778e+07 7.0347e-319 2.17805 -5.54335e+06
227 0 0 0 0 0 0 -21931.3 2.17827 1.4822e-323 2.4326e-312 2.17805 4.8855e+07 -1.32687 0 -0.162482 -1.28769 0 0.106467 -0.896953 0 -0.08151 -0.898291 0 -0.232554 0 0 0 0 0 0 0 0 0 0 0 0 0 -70201.9 -1.66778e+07 7.0347e-319 2.17805 -5.54335e+06
228 0 0 0 0 0 0 -21931.3 2.17827 1.4822e-323 2.4326e-312 2.17805 4.8855e+07 -1.33102 0 -0.158264 -1.28564 0 0.10971 -0.89756 0 -0.0808267 -0.902209 0 -0.231805 0 0 0 0 0 0 0 0 0 0 0 0 0 -70201.9 -1.66778e+07 7.0347e-319 2.17805 -5.54335e+06
229 0 0 0 0 0 0 -21931.3 2.17827 1.4822e-323 2.4326e-312 2.17805 4.8855e+07 -1.3354 0 -0.153501 -1.28333 0 0.113254 -0.89642 0 -0.0798238 -0.902322 0 -0.230758 0 0 0 0 0 0 0 0 0 0 0 0 0 -70201.9 -1.66778e+07 7.0347e-319 2.17805 -5.54335e+06
230 0 0 0 0 0 0 -21931.3 2.17827 1.4822e-323 2.4326e-312 2.17805 4.8855e+07 -1.33988 0 -0.148264 -1.28081 0 0.117028 -0.89536 0 -0.0792923 -0.902243 0 -0.230185 0 0 0 0 0 0 0 0 0 0 0 0 0 -70201.9 -1.66778e+07 7.0347e-319 2.17805 -5.54335e+06
231 0 0 0 0 0 0 -21931.3 2.17827 1.4822e-323 2.4326e-312 2.17805 4.8855e+07 -1.34429 0 -0.142705 -1.27808 0 0.120896 -0.89412 0 -0.0794996 -0.901381 0 -0.230375 0 0 0 0 0 0 0 0 0 0 0 0 0 -70201.9 -1.66778e+07 7.0347e-319 2.17805 -5.54335e+06
232 0 0 0 0 0 0 -21931.3 2.17827 1.4822e-323 2.4326e-312 2.17805 4.8855e+07 -1.34865 0 -0.136786 -1.27514 0 0.124872 -0.893039 0 -0.0802021 -0.900183 0 -0.231083 0 0 0 0 0 0 0 0 0 0 0 0 0 -70201.9 -1.66778e+07 7.0347e-319 2.17805 -5.54335e+06
233 0 0 0 0 0 0 -21931.3 2.17827 1.4822e-323 2.4326e-312 2.17805 4.8855e+07 -1.35303 0 -0.130385 -1.27191 0 0.129014 -0.892395 0 -0.0810563 -0.899191 0 -0.231953 0 0 0 0 0 0 0 0 0 0 0 0 0 -70201.9 -1.66778e+07 7.0347e-319 2.17805 -5.54335e+06
234 0 0 0 0 0 0 -21931.3 2.17827 1.4822e-323 2.4326e-312 2.17805 4.8855e+07 -1.35749 0 -0.123346 -1.26833 0 0.133404 -0.892275 0 -0.0817835 -0.898805 0 -0.232692 0 0 0 0 0 0 0 0 0 0 0 0 0 -70201.9 -1.66778e+07 7.0347e-319 2.17805 -5.54335e+06
235 0 0 0 0 0 0 -21931.3 2.17827 1.4822e-323 2.4326e-312 2.17805 4.8855e+07 -1.36192 0 -0.115565 -1.2643 0 0.138088 -0.892475 0 -0.0822419 -0.898894 0 -0.233155 0 0 0 0 0 0 0 0 0 0 0 0 0 -70201.9 -1.66778e+07 7.0347e-319 2.17805 -5.54335e+06
236 0 0 0 0 0 0 -21931.3 2.17827 1.4822e-323 2.4326e-312 2.17805 4.8855e+07 -1.36615 0 -0.107069 -1.25977 0 0.143033 -0.892958 0 -0.0823744 -0.899447 0 -0.233285 0 0 0 0 0 0 0 0 0 0 0 0 0 -70201.9 -1.66778e+07 7.0347e-319 2.17805 -5.54335e+06
237 0 0 0 0 0 0 -21931.3 2.17827 1.4822e-323 2.4326e-312 2.17805 4.8855e+07 -1.36993 0 -0.0979804 -1.25471 0 0.148178 -0.893634 0 -0.0822489 -0.900314 0 -0.233151 0 0 0 0 0 0 0 0 0 0 0 0 0 -70201.9 -1.66778e+07 7.0347e-319 2.17805 -5.54335e+06
238 0 0 0 0 0 0 -21931.3 2.17827 1.4822e-323 2.4326e-312 2.17805 4.8855e+07 -1.37292 0 -0.0885953 -1.24921 0 0.153403 -0.894353 0 -0.0819907 -0.901226 0 -0.232884 0 0 0 0 0 0 0 0 0 0 0 0 0 -70201.9 -1.66778e+07 7.0347e-319 2.17805 -5.54335e+06
239 0 0 0 0 0 0 -21931.3 2.17827 1.4822e-323 2.4326e-312 2.17805 4.8855e+07 -1.37489 0 -0.0792497 -1.24338 0 0.158601 -0.894998 0 -0.0817383 -0.901973 0 -0.232627 0 0 0 0 0 0 0 0 0 0 0 0 0 -70201.9 -1.66778e+07 7.0347e-319 2.17805 -5.54335e+06
240 0 0 0 0 0 0 -21931.3 2.17827 1.4822e-323 2.4326e-312 2.17805 4.8855e+07 -1.37561 0 -0.0703178 -1.23733 0 0.163663 -0.895543 0 -0.0815903 -0.902525 0 -0.232479 0 0 0 0 0 0 0 0 0 0 0 0 0 -70201.9 -1.66778e+07 7.0347e-319 2.17805 -5.54335e+06
241 0 0 0 0 0 0 -21931.3 2.17827 1.4822e-323 2.4326e-312 2.17805 4.8855e+07 -1.37494 0 -0.0621565 -1.23114 0 0.168478 -0.895989 0 -0.0815815 -0.902914 0 -0.232473 0 0 0 0 0 0 0 0 0 0 0 0 0 -70201.9 -1.66778e+07 7.0347e-319 2.17805 -5.54335e+06
242 0 0 0 0 0 0 -21931.3 2.17827 1.4822e-323 2.4326e-312 2.17805 4.8855e+07 -1.37279 0 -0.0550458 -1.22484 0 0.172945 -0.896333 0 -0.0816701 -0.90316 0 -0.232566 0 0 0 0 0 0 0 0 0 0 0 0 0 -70201.9 -1.66778e+07 7.0347e-319 2.17805 -5.54335e+06
243 0 0 0 0 0 0 -21931.3 2.17827 1.4822e-323 2.4326e-312 2.17805 4.8855e+07 -1.36912 0 -0.0492258 -1.21842 0 0.176952 -0.896589 0 -0.0817723 -0.903325 0 -0.232672 0 0 0 0 0 0 0 0 0 0 0 0 0 -70201.9 -1.66778e+07 7.0347e-319 2.17805 -5.54335e+06
244 0 0 0 0 0 0 -21931.3 2.17827 1.4822e-323 2.4326e-312 2.17805 4.8855e+07 -1.36388 0 -0.0449051 -1.21177 0 0.180333 -0.896789 0 -0.0818087 -0.903503 0 -0.232709 0 0 0 0 0 0 0 0 0 0 0 0 0 -70201.9 -1.66778e+07 7.0347e-319 2.17805 -5.54335e+06
245 0 0 0 0 0 0 -21931.3 2.17827 1.4822e-323 2.4326e-312 2.17805 4.8855e+07 -1.35703 0 -0.0421765 -1.20475 0 0.182949 -0.896957 0 -0.081743 -0.903745 0 -0.23264 0 0 0 0 0 0 0 0 0 0 0 0 0 -70201.9 -1.66778e+07 7.0347e-319 2.17805 -5.54335e+06
246 0 0 0 0 0 0 -21931.3 2.17827 1.4822e-323 2.4326e-312 2.17805 4.8855e+07 -1.34854 0 -0.041022 -1.19722 0 0.184747 -0.89711 0 -0.0815625 -0.904069 0 -0.232452 0 0 0 0 0 0 0 0 0 0 0 0 0 -70201.9 -1.66778e+07 7.0347e-319 2.17805 -5.54335e+06
247 0 0 0 0 0 0 -21931.3 2.17827 1.4822e-323 2.4326e-312 2.17805 4.8855e+07 -1.33848 0 -0.041266 -1.1891 0 0.185789 -0.897287 0 -0.0812813 -0.904518 0 -0.232158 0 0 0 0 0 0 0 0 0 0 0 0 0 -70201.9 -1.66778e+07 7.0347e-319 2.17805 -5.54335e+06
248 0 0 0 0 0 0 -21931.3 2.17827 1.4822e-323 2.4326e-312 2.17805 4.8855e+07 -1.32694 0 -0.0426672 -1.18035 0 0.186201 -0.897522 0 -0.0809312 -0.90513 0 -0.23179 0 0 0 0 0 0 0 0 0 0 0 0 0 -70201.9 -1.66778e+07 7.0347e-319 2.17805 -5.54335e+06
249 0 0 0 0 0 0 -21931.3 2.17827 1.4822e-323 2.4326e-312 2.17805 4.8855e+07 -1.31406 0 -0.0449322 -1.17099 0 0.186153 -0.897806 0 -0.0805596 -0.905867 0 -0.231394 0 0 0 0 0 0 0 0 0 0 0 0 0 -70201.9 -1.66778e+07 7.0347e-319 2.17805 -5.54335e+06
250 0 0 0 0 0 0 -21931.3 2.17827 1.4822e-323 2.4326e-312 2.17805 4.8855e+07 -1.30001 0 -0.047725 -1.16106 0 0.185864 -0.898115 0 -0.0801994 -0.906667 0 -0.231007 0 0 0 0 0 0 0 0 0 0 0 0 0 -70201.9 -1.66778e+07 7.0347e-319 2.17805 -5.54335e+06
251 0 0 0 0 0 0 -21931.3 2.17827 1.4822e-323 2.4326e-312 2.17805 4.8855e+07 -1.28485 0 -0.0508217 -1.15064 0 0.185516 -0.898421 0 -0.0798617 -0.907472 0 -0.23064 0 0 0 0 0 0 0 0 0 0 0 0 0 -70201.9 -1.66778e+07 7.0347e-319 2.17805 -5.54335e+06
252 0 0 0 0 0 0 -21931.3 2.17827 1.4822e-323 2.4326e-312 2.17805 4.8855e+07 -1.26863 0 -0.05413 -1.13978 0 0.185173 -0.898682 0 -0.0795337 -0.908218 0 -0.230282 0 0 0 0 0 0 0 0 0 0 0 0 0 -70201.9 -1.66778e+07 7.0347e-319 2.17805 -5.54335e+06
253 0 0 0 0 0 0 -21931.3 2.17827 1.4822e-323 2.4326e-312 2.17805 4.8855e+07 -1.25144 0 -0.0574984 -1.12841 0 0.184849 -0.898868 0 -0.0792159 -0.90886 0 -0.229935 0 0 0 0 0 0 0 0 0 0 0 0 0 -70201.9 -1.66778e+07 7.0347e-319 2.17805 -5.54335e+06
254 0 0 0 0 0 0 -21931.3 2.17827 1.4822e-323 2.4326e-312 2.17805 4.8855e+07 -1.23347 0 -0.0607683 -1.11647 0 0.18455 -0.899018 0 -0.0788963 -0.909499 0 -0.229582 0 0 0 0 0 0 0 0 0 0 0 0 0 -70201.9 -1.66778e+07 7.0347e-319 2.17805 -5.54335e+06
255 0 0 0 0 0 0 -21931.3 2.17827 1.4822e-323 2.4326e-312 2.17805 4.8855e+07 -1.21484 0 -0.0638292 -1.10388 0 0.184276 -0.899223 0 -0.078571 -0.910314 0 -0.229213 0 0 0 0 0 0 0 0 0 0 0 0 0 -70201.9 -1.66778e+07 7.0347e-319 2.17805 -5.54335e+06
256 0 0 0 0 0 0 -21931.3 2.17827 1.4822e-323 2.4326e-312 2.17805 4.8855e+07 -1.19565 0 -0.0667092 -1.09059 0 0.183955 -0.899523 0 -0.0782368 -0.911377 0 -0.228821 0 0 0 0 0 0 0 0 0 0 0 0 0 -70201.9 -1.66778e+07 7.0347e-319 2.17805 -5.54335e+06
257 0 0 0 0 0 0 -21931.3 2.17827 1.4822e-323 2.4326e-312 2.17805 4.8855e+07 -1.17588 0 -0.0695337 -1.0766 0 0.183472 -0.899891 0 -0.0778995 -0.912611 0 -0.228413 0 0 0 0 0 0 0 0 0 0 0 0 0 -70201.9 -1.66778e+07 7.0347e-319 2.17805 -5.54335e+06
258 0 0 0 0 0 0 -21931.3 2.17827 1.4822e-323 2.4326e-312 2.17805 4.8855e+07 -1.15548 0 -0.0724726 -1.06192 0 0.182706 -0.900283 0 -0.0775665 -0.913906 0 -0.228001 0 0 0 0 0 0 0 0 0 0 0 0 0 -70201.9 -1.66778e+07 7.0347e-319 2.17805 -5.54335e+06
259 0 0 0 0 0 0 -21931.3 2.17827 1.4822e-323 2.4326e-312 2.17805 4.8855e+07 -1.13429 0 -0.0757108 -1.04662 0 0.18155 -0.900665 0 -0.0772483 -0.915179 0 -0.227599 0 0 0 0 0 0 0 0 0 0 0 0 0 -70201.9 -1.66778e+07 7.0347e-319 2.17805 -5.54335e+06
260 0 0 0 0 0 0 -21931.3 2.17827 1.4822e-323 2.4326e-312 2.17805 4.8855e+07 -1.11201 0 -0.0795274 -1.0308 0 0.179844 -0.901001 0 -0.0769416 -0.916348 0 -0.22721 0 0 0 0 0 0 0 0 0 0 0 0 0 -70201.9 -1.66778e+07 7.0347e-319 2.17805 -5.54335e+06
261 0 0 0 0 0 0 -21931.3 2.17827 1.4822e-323 2.4326e-312 2.17805 4.8855e+07 -1.08837 0 -0.0841223 -1.01451 0 0.177439 -0.901246 0 -0.0766481 -0.917313 0 -0.226841 0 0 0 0 0 0 0 0 0 0 0 0 0 -70201.9 -1.66778e+07 7.0347e-319 2.17805 -5.54335e+06
262 0 0 0 0 0 0 -21931.3 2.17827 1.4822e-323 2.4326e-312 2.17805 4.8855e+07 -1.06326 0 -0.0895001 -0.997798 0 0.174287 -0.901396 0 -0.0763632 -0.918071 0 -0.22649 0 0 0 0 0 0 0 0 0 0 0 0 0 -70201.9 -1.66778e+07 7.0347e-319 2.17805 -5.54335e+06
263 0 0 0 0 0 0 -21931.3 2.17827 1.4822e-323 2.4326e-312 2.17805 4.8855e+07 -1.03671 0 -0.0955174 -0.980683 0 0.170433 -0.901523 0 -0.0760681 -0.918778 0 -0.226129 0 0 0 0 0 0 0 0 0 0 0 0 0 -70201.9 -1.66778e+07 7.0347e-319 2.17805 -5.54335e+06
264 0 0 0 0 0 0 -21931.3 2.17827 1.4822e-323 2.4326e-312 2.17805 4.8855e+07 -1.00894 0 -0.10191 -0.963151 0 0.165994 -0.901692 0 -0.075748 -0.919578 0 -0.225735 0 0 0 0 0 0 0 0 0 0 0 0 0 -70201.9 -1.66778e+07 7.0347e-319 2.17805 -5.54335e+06
265 0 0 0 0 0 0 -21931.3 2.17827 1.4822e-323 2.4326e-312 2.17805 4.8855e+07 -0.980154 0 -0.108441 -0.945177 0 0.161088 -0.901921 0 -0.0754011 -0.920499 0 -0.225304 0 0 0 0 0 0 0 0 0 0 0 0 0 -70201.9 -1.66778e+07 7.0347e-319 2.17805 -5.54335e+06
266 0 0 0 0 0 0 -21931.3 2.17827 1.4822e-323 2.4326e-312 2.17805 4.8855e+07 -0.950601 0 -0.114881 -0.926742 0 0.155858 -0.9022 0 -0.0750283 -0.92153 0 -0.224836 0 0 0 0 0 0 0 0 0 0 0 0 0 -70201.9 -1.66778e+07 7.0347e-319 2.17805 -5.54335e+06
267 0 0 0 0 0 0 -21931.3 2.17827 1.4822e-323 2.4326e-312 2.17805 4.8855e+07 -0.920598 0 -0.121018 -0.907865 0 0.150472 -0.902515 0 -0.0746351 -0.922636 0 -0.224339 0 0 0 0 0 0 0 0 0 0 0 0 0 -70201.9 -1.66778e+07 7.0347e-319 2.17805 -5.54335e+06
268 0 0 0 0 0 0 -21931.3 2.17827 1.4822e-323 2.4326e-312 2.17805 4.8855e+07 -0.89049 0 -0.126692 -0.888605 0 0.14509 -0.902866 0 -0.0742295 -0.923805 0 -0.223821 0 0 0 0 0 0 0 0 0 0 0 0 0 -70201.9 -1.66778e+07 7.0347e-319 2.17805 -5.54335e+06
269 0 0 0 0 0 0 -21931.3 2.17827 1.4822e-323 2.4326e-312 2.17805 4.8855e+07 -0.860533 0 -0.131841 -0.869044 0 0.139814 -0.903272 0 -0.0738197 -0.925056 0 -0.223291 0 0 0 0 0 0 0 0 0 0 0 0 0 -70201.9 -1.66778e+07 7.0347e-319 2.17805 -5.54335e+06
270 0 0 0 0 0 0 -21931.3 2.17827 1.4822e-323 2.4326e-312 2.17805 4.8855e+07 -0.831011 0 -0.13644 -0.849296 0 0.134733 -0.903739 0 -0.0734122 -0.926398 0 -0.222753 0 0 0 0 0 0 0 0 0 0 0 0 0 -70201.9 -1.66778e+07 7.0347e-319 2.17805 -5.54335e+06
271 0 0 0 0 0 0 -21931.3 2.17827 1.4822e-323 2.4326e-312 2.17805 4.8855e+07 -0.802158 0 -0.140497 -0.82953 0 0.129909 -0.904274 0 -0.0730014 -0.927849 0 -0.2222 0 0 0 0 0 0 0 0 0 0 0 0 0 -70201.9 -1.66778e+07 7.0347e-319 2.17805 -5.54335e+06
272 0 0 0 0 0 0 -21931.3 2.17827 1.4822e-323 2.4326e-312 2.17805 4.8855e+07 -0.774224 0 -0.144037 -0.809925 0 0.125397 -0.904892 0 -0.0725708 -0.929445 0 -0.221612 0 0 0 0 0 0 0 0 0 0 0 0 0 -70201.9 -1.66778e+07 7.0347e-319 2.17805 -5.54335e+06
273 0 0 0 0 0 0 -21931.3 2.17827 1.4822e-323 2.4326e-312 2.17805 4.8855e+07 -0.747385 0 -0.14712 -0.790641 0 0.121204 -0.905591 0 -0.0721022 -0.931194 0 -0.220966 0 0 0 0 0 0 0 0 0 0 0 0 0 -70201.9 -1.66778e+07 7.0347e-319 2.17805 -5.54335e+06
274 0 0 0 0 0 0 -21931.3 2.17827 1.4822e-323 2.4326e-312 2.17805 4.8855e+07 -0.721756 0 -0.149824 -0.771817 0 0.117314 -0.906347 0 -0.0715807 -0.93307 0 -0.220248 0 0 0 0 0 0 0 0 0 0 0 0 0 -70201.9 -1.66778e+07 7.0347e-319 2.17805 -5.54335e+06
275 0 0 0 0 0 0 -21931.3 2.17827 1.4822e-323 2.4326e-312 2.17805 4.8855e+07 -0.697423 0 -0.152245 -0.75358 0 0.113679 -0.907133 0 -0.0709979 -0.935032 0 -0.219449 0 0 0 0 0 0 0 0 0 0 0 0 0 -70201.9 -1.66778e+07 7.0347e-319 2.17805 -5.54335e+06
276 0 0 0 0 0 0 -21931.3 2.17827 1.4822e-323 2.4326e-312 2.17805 4.8855e+07 -0.674451 0 -0.154514 -0.736045 0 0.110203 -0.907932 0 -0.0703363 -0.937057 0 -0.218552 0 0 0 0 0 0 0 0 0 0 0 0 0 -70201.9 -1.66778e+07 7.0347e-319 2.17805 -5.54335e+06
277 0 0 0 0 0 0 -21931.3 2.17827 1.4822e-323 2.4326e-312 2.17805 4.8855e+07 -0.652961 0 -0.156776 -0.719321 0 0.106786 -0.908745 0 -0.0695723 -0.939151 0 -0.21753 0 0 0 0 0 0 0 0 0 0 0 0 0 -70201.9 -1.66778e+07 7.0347e-319 2.17805 -5.54335e+06
278 0 0 0 0 0 0 -21931.3 2.17827 1.4822e-323 2.4326e-312 2.17805 4.8855e+07 -0.633104 0 -0.159182 -0.70349 0 0.103334 -0.90955 0 -0.068695 -0.941286 0 -0.216373 0 0 0 0 0 0 0 0 0 0 0 0 0 -70201.9 -1.66778e+07 7.0347e-319 2.17805 -5.54335e+06
279 0 0 0 0 0 0 -21931.3 2.17827 1.4822e-323 2.4326e-312 2.17805 4.8855e+07 -0.615013 0 -0.161911 -0.688623 0 0.0997198 -0.910324 0 -0.0677122 -0.943434 0 -0.215089 0 0 0 0 0 0 0 0 0 0 0 0 0 -70201.9 -1.66778e+07 7.0347e-319 2.17805 -5.54335e+06
280 0 0 0 0 0 0 -21931.3 2.17827 1.4822e-323 2.4326e-312 2.17805 4.8855e+07 -0.598815 0 -0.165147 -0.6748 0 0.0958036 -0.911078 0 -0.0666211 -0.945625 0 -0.213667 0 0 0 0 0 0 0 0 0 0 0 0 0 -70201.9 -1.66778e+07 7.0347e-319 2.17805 -5.54335e+06
281 0 0 0 0 0 0 -21931.3 2.17827 1.4822e-323 2.4326e-312 2.17805 4.8855e+07 -0.584556 0 -0.169049 -0.662096 0 0.0914437 -0.911861 0 -0.0653952 -0.947959 0 -0.212068 0 0 0 0 0 0 0 0 0 0 0 0 0 -70201.9 -1.66778e+07 7.0347e-319 2.17805 -5.54335e+06
282 0 0 0 0 0 0 -21931.3 2.17827 1.4822e-323 2.4326e-312 2.17805 4.8855e+07 -0.57221 0 -0.173711 -0.650578 0 0.0865335 -0.912725 0 -0.0640053 -0.950544 0 -0.210244 0 0 0 0 0 0 0 0 0 0 0 0 0 -70201.9 -1.66778e+07 7.0347e-319 2.17805 -5.54335e+06
283 0 0 0 0 0 0 -21931.3 2.17827 1.4822e-323 2.4326e-312 2.17805 4.8855e+07 -0.561841 0 -0.179185 -0.640331 0 0.0810233 -0.913714 0 -0.0624427 -0.953471 0 -0.208167 0 0 0 0 0 0 0 0 0 0 0 0 0 -70201.9 -1.66778e+07 7.0347e-319 2.17805 -5.54335e+06
284 0 0 0 0 0 0 -21931.3 2.17827 1.4822e-323 2.4326e-312 2.17805 4.8855e+07 -0.554384 0 -0.185376 -0.631557 0 0.0752253 -0.914879 0 -0.0606881 -0.956846 0 -0.205791 0 0 0 0 0 0 0 0 0 0 0 0 0 -70201.9 -1.66778e+07 7.0347e-319 2.17805 -5.54335e+06
285 0 0 0 0 0 0 -21931.3 2.17827 1.4822e-323 2.4326e-312 2.17805 4.8855e+07 -0.550515 0 -0.191937 -0.624522 0 0.0695817 -0.916262 0 -0.058697 -0.960758 0 -0.203045 0 0 0 0 0 0 0 0 0 0 0 0 0 -70201.9 -1.66778e+07 7.0347e-319 2.17805 -5.54335e+06
286 0 0 0 0 0 0 -21931.3 2.17827 1.4822e-323 2.4326e-312 2.17805 4.8855e+07 -0.549404 0 -0.197956 -0.619339 0 0.0646807 -0.917862 0 -0.0564192 -0.965241 0 -0.199846 0 0 0 0 0 0 0 0 0 0 0 0 0 -70201.9 -1.66778e+07 7.0347e-319 2.17805 -5.54335e+06
287 0 0 0 0 0 0 -21931.3 2.17827 1.4822e-323 2.4326e-312 2.17805 4.8855e+07 -0.550668 0 -0.202738 -0.615721 0 0.0611499 -0.919613 0 -0.0538001 -0.970253 0 -0.196109 0 0 0 0 0 0 0 0 0 0 0 0 0 -70201.9 -1.66778e+07 7.0347e-319 2.17805 -5.54335e+06
288 0 0 0 0 0 0 -21931.3 2.17827 1.4822e-323 2.4326e-312 2.17805 4.8855e+07 -0.55347 0 -0.205835 -0.613222 0 0.0593034 -0.921427 0 -0.0507719 -0.97572 0 -0.191727 0 0 0 0 0 0 0 0 0 0 0 0 0 -70201.9 -1.66778e+07 7.0347e-319 2.17805 -5.54335e+06
289 0 0 0 0 0 0 -21931.3 2.17827 1.4822e-323 2.4326e-312 2.17805 4.8855e+07 -0.556985 0 -0.207197 -0.611344 0 0.0591 -0.923248 0 -0.0472439 -0.981605 0 -0.186566 0 0 0 0 0 0 0 0 0 0 0 0 0 -70201.9 -1.66778e+07 7.0347e-319 2.17805 -5.54335e+06
290 0 0 0 0 0 0 -21931.3 2.17827 1.4822e-323 2.4326e-312 2.17805 4.8855e+07 -0.560077 0 -0.20706 -0.609755 0 0.0601494 -0.925032 0 -0.0431417 -0.987862 0 -0.180504 0 0 0 0 0 0 0 0 0 0 0 0 0 -70201.9 -1.66778e+07 7.0347e-319 2.17805 -5.54335e+06
291 0 0 0 0 0 0 -21931.3 2.17827 1.4822e-323 2.4326e-312 2.17805 4.8855e+07 -0.561905 0 -0.206106 -0.608132 0 0.0617227 -0.926703 0 -0.0384502 -0.99436 0 -0.173501 0 0 0 0 0 0 0 0 0 0 0 0 0 -70201.9 -1.66778e+07 7.0347e-319 2.17805 -5.54335e+06
292 0 0 0 0 0 0 -21931.3 2.17827 1.4822e-323 2.4326e-312 2.17805 4.8855e+07 -0.562457 0 -0.20505 -0.606423 0 0.063159 -0.928208 0 -0.0332033 -1.00097 0 -0.165571 0 0 0 0 0 0 0 0 0 0 0 0 0 -70201.9 -1.66778e+07 7.0347e-319 2.17805 -5.54335e+06
293 0 0 0 0 0 0 -21931.3 2.17827 1.4822e-323 2.4326e-312 2.17805 4.8855e+07 -0.562749 0 -0.204501 -0.604802 0 0.064014 -0.929568 0 -0.0274294 -1.00768 0 -0.156715 0 0 0 0 0 0 0 0 0 0 0 0 0 -70201.9 -1.66778e+07 7.0347e-319 2.17805 -5.54335e+06
294 0 0 0 0 0 0 -21931.3 2.17827 1.4822e-323 2.4326e-312 2.17805 4.8855e+07 -0.562488 0 -0.204587 -0.603617 0 0.0640717 -0.930781 0 -0.0211867 -1.01438 0 -0.146991 0 0 0 0 0 0 0 0 0 0 0 0 0 -70201.9 -1.66778e+07 7.0347e-319 2.17805 -5.54335e+06
295 0 0 0 0 0 0 -21931.3 2.17827 1.4822e-323 2.4326e-312 2.17805 4.8855e+07 -0.561933 0 -0.205086 -0.602929 0 0.0635928 -0.931741 0 -0.0145789 -1.02083 0 -0.136562 0 0 0 0 0 0 0 0 0 0 0 0 0 -70201.9 -1.66778e+07 7.0347e-319 2.17805 -5.54335e+06
296 0 0 0 0 0 0 -21931.3 2.17827 1.4822e-323 2.4326e-312 2.17805 4.8855e+07 -0.561434 0 -0.205707 -0.602628 0 0.0629417 -0.932319 0 -0.00770961 -1.02671 0 -0.125632 0 0 0 0 0 0 0 0 0 0 0 0 0 -70201.9 -1.66778e+07 7.0347e-319 2.17805 -5.54335e+06
297 0 0 0 0 0 0 -21931.3 2.17827 1.4822e-323 2.4326e-312 2.17805 4.8855e+07 -0.561128 0 -0.206207 -0.602511 0 0.0624122 -0.932412 0 -0.00063881 -1.03182 0 -0.114369 0 0 0 0 0 0 0 0 0 0 0 0 0 -70201.9 -1.66778e+07 7.0347e-319 2.17805 -5.54335e+06
298 0 0 0 0 0 0 -21931.3 2.17827 1.4822e-323 2.4326e-312 2.17805 4.8855e+07 -0.561127 0 -0.206426 -0.602474 0 0.0621985 -0.931848 0 0.00652165 -1.03579 0 -0.103077 0 0 0 0 0 0 0 0 0 0 0 0 0 -70201.9 -1.66778e+07 7.0347e-319 2.17805 -5.54335e+06
299 0 0 0 0 0 0 -21931.3 2.17827 1.4822e-323 2.4326e-312 2.17805 4.8855e+07 -0.561438 0 -0.206336 -0.602448 0 0.0623402 -0.930291 0 0.0134657 -1.03799 0 -0.092441 0 0 0 0 0 0 0 0 0 0 0 0 0 -70201.9 -1.66778e+07 7.0347e-319 2.17805 -5.54335e+06
300 0 0 0 0 0 0 -21931.3 2.17827 1.4822e-323 2.4326e-312 2.17805 4.8855e+07 -0.562009 0 -0.206001 -0.602421 0 0.0627656 -0.927388 0 0.0197369 -1.03779 0 -0.083354 0 0 0 0 0 0 0 0 0 0 0 0 0 -70201.9 -1.66778e+07 7.0347e-319 2.17805 -5.54335e+06
301 0 0 0 0 0 0 -21931.3 2.17827 1.4822e-323 2.4326e-312 2.17805 4.8855e+07 -0.562739 0 -0.205526 -0.602434 0 0.063348 -0.922845 0 0.0248507 -1.0347 0 -0.0766614 0 0 0 0 0 0 0 0 0 0 0 0 0 -70201.9 -1.66778e+07 7.0347e-319 2.17805 -5.54335e+06
302 0 0 0 0 0 0 -21931.3 2.17827 1.4822e-323 2.4326e-312 2.17805 4.8855e+07 -0.563516 0 -0.205023 -0.602513 0 0.0639529 -0.916404 0 0.0283594 -1.02835 0 -0.0730471 0 0 0 0 0 0 0 0 0 0 0 0 0 -70201.9 -1.66778e+07 7.0347e-319 2.17805 -5.54335e+06
303 0 0 0 0 0 0 -21931.3 2.17827 1.4822e-323 2.4326e-312 2.17805 4.8855e+07 -0.564292 0 -0.204561 -0.602654 0 0.0645067 -0.907819 0 0.0299279 -1.01845 0 -0.0729182 0 0 0 0 0 0 0 0 0 0 0 0 0 -70201.9 -1.66778e+07 7.0347e-319 2.17805 -5.54335e+06
304 0 0 0 0 0 0 -21931.3 2.17827 1.4822e-323 2.4326e-312 2.17805 4.8855e+07 -0.565044 0 -0.20415 -0.602822 0 0.0649998 -0.8969 0 0.0294263 -1.00478 0 -0.0762971 0 0 0 0 0 0 0 0 0 0 0 0 0 -70201.9 -1.66778e+07 7.0347e-319 2.17805 -5.54335e+06
305 0 0 0 0 0 0 -21931.3 2.17827 1.4822e-323 2.4326e-312 2.17805 4.8855e+07 -0.565721 0 -0.203763 -0.602957 0 0.0654624 -0.883634 0 0.0270461 -0.987479 0 -0.0826457 0 0 0 0 0 0 0 0 0 0 0 0 0 -70201.9 -1.66778e+07 7.0347e-319 2.17805 -5.54335e+06
306 0 0 0 0 0 0 -21931.3 2.17827 1.4822e-323 2.4326e-312 2.17805 4.8855e+07 -0.566318 0 -0.203344 -0.602992 0 0.0659584 -0.868218 0 0.0232771 -0.967053 0 -0.09095 0 0 0 0 0 0 0 0 0 0 0 0 0 -70201.9 -1.66778e+07 7.0347e-319 2.17805 -5.54335e+06
307 0 0 0 0 0 0 -21931.3 2.17827 1.4822e-323 2.4326e-312 2.17805 4.8855e+07 -0.566903 0 -0.202826 -0.602884 0 0.0665696 -0.850937 0 0.0187019 -0.944164 0 -0.100145 0 0 0 0 0 0 0 0 0 0 0 0 0 -70201.9 -1.66778e+07 7.0347e-319 2.17805 -5.54335e+06
308 0 0 0 0 0 0 -21931.3 2.17827 1.4822e-323 2.4326e-312 2.17805 4.8855e+07 -0.567547 0 -0.202156 -0.602619 0 0.0673601 -0.832147 0 0.0139141 -0.919595 0 -0.109248 0 0 0 0 0 0 0 0 0 0 0 0 0 -70201.9 -1.66778e+07 7.0347e-319 2.17805 -5.54335e+06
309 0 0 0 0 0 0 -21931.3 2.17827 1.4822e-323 2.4326e-312 2.17805 4.8855e+07 -0.568273 0 -0.201327 -0.602196 0 0.0683359 -0.812248 0 0.00943452 -0.894167 0 -0.117473 0 0 0 0 0 0 0 0 0 0 0 0 0 -70201.9 -1.66778e+07 7.0347e-319 2.17805 -5.54335e+06
310 0 0 0 0 0 0 -21931.3 2.17827 1.4822e-323 2.4326e-312 2.17805 4.8855e+07 -0.569087 0 -0.20038 -0.601649 0 0.0694506 -0.791537 0 0.00557761 -0.868422 0 -0.124441 0 0 0 0 0 0 0 0 0 0 0 0 0 -70201.9 -1.66778e+07 7.0347e-319 2.17805 -5.54335e+06
311 0 0 0 0 0 0 -21931.3 2.17827 1.4822e-323 2.4326e-312 2.17805 4.8855e+07 -0.570004 0 -0.199379 -0.60104 0 0.070632 -0.770183 0 0.00245257 -0.842575 0 -0.13012 0 0 0 0 0 0 0 0 0 0 0 0 0 -70201.9 -1.66778e+07 7.0347e-319 2.17805 -5.54335e+06
312 0 0 0 0 0 0 -21931.3 2.17827 1.4822e-323 2.4326e-312 2.17805 4.8855e+07 -0.571015 0 -0.198399 -0.600417 0 0.0717945 -0.748214 0 4.5385e-06 -0.816483 0 -0.134737 0 0 0 0 0 0 0 0 0 0 0 0 0 -70201.9 -1.66778e+07 7.0347e-319 2.17805 -5.54335e+06
313 0 0 0 0 0 0 -21931.3 2.17827 1.4822e-323 2.4326e-312 2.17805 4.8855e+07 -0.572054 0 -0.197512 -0.599811 0 0.072855 -0.725567 0 -0.00190026 -0.789799 0 -0.138613 0 0 0 0 0 0 0 0 0 0 0 0 0 -70201.9 -1.66778e+07 7.0347e-319 2.17805 -5.54335e+06
314 0 0 0 0 0 0 -21931.3 2.17827 1.4822e-323 2.4326e-312 2.17805 4.8855e+07 -0.573046 0 -0.196763 -0.599239 0 0.0737604 -0.702218 0 -0.00340612 -0.762269 0 -0.142006 0 0 0 0 0 0 0 0 0 0 0 0 0 -70201.9 -1.66778e+07 7.0347e-319 2.17805 -5.54335e+06
315 0 0 0 0 0 0 -21931.3 2.17827 1.4822e-323 2.4326e-312 2.17805 4.8855e+07 -0.573941 0 -0.196164 -0.598705 0 0.0744937 -0.678165 0 -0.00468213 -0.733744 0 -0.145135 0 0 0 0 0 0 0 0 0 0 0 0 0 -70201.9 -1.66778e+07 7.0347e-319 2.17805 -5.54335e+06
316 0 0 0 0 0 0 -21931.3 2.17827 1.4822e-323 2.4326e-312 2.17805 4.8855e+07 -0.574692 0 -0.195708 -0.598194 0 0.0750622 -0.653422 0 -0.0058965 -0.704172 0 -0.148166 0 0 0 0 0 0 0 0 0 0 0 0 0 -70201.9 -1.66778e+07 7.0347e-319 2.17805 -5.54335e+06
317 0 0 0 0 0 0 -21931.3 2.17827 1.4822e-323 2.4326e-312 2.17805 4.8855e+07 -0.575319 0 -0.19536 -0.597682 0 0.0755065 -0.627996 0 -0.00718359 -0.673568 0 -0.151195 0 0 0 0 0 0 0 0 0 0 0 0 0 -70201.9 -1.66778e+07 7.0347e-319 2.17805 -5.54335e+06
318 0 0 0 0 0 0 -21931.3 2.17827 1.4822e-323 2.4326e-312 2.17805 4.8855e+07 -0.575902 0 -0.195077 -0.59716 0 0.0758785 -0.601861 0 -0.00866542 -0.641925 0 -0.154305 0 0 0 0 0 0 0 0 0 0 0 0 0 -70201.9 -1.66778e+07 7.0347e-319 2.17805 -5.54335e+06
319 0 0 0 0 0 0 -21931.3 2.17827 1.4822e-323 2.4326e-312 2.17805 4.8855e+07 -0.576478 0 -0.194835 -0.596648 0 0.0762039 -0.574943 0 -0.0104543 -0.609141 0 -0.157582 0 0 0 0 0 0 0 0 0 0 0 0 0 -70201.9 -1.66778e+07 7.0347e-319 2.17805 -5.54335e+06
320 0 0 0 0 0 0 -21931.3 2.17827 1.4822e-323 2.4326e-312 2.17805 4.8855e+07 -0.577083 0 -0.194617 -0.596165 0 0.0765006 -0.547184 0 -0.0126149 -0.575117 0 -0.16106 0 0 0 0 0 0 0 0 0 0 0 0 0 -70201.9 -1.66778e+07 7.0347e-319 2.17805 -5.54335e+06
321 0 0 0 0 0 0 -21931.3 2.17827 1.4822e-323 2.4326e-312 2.17805 4.8855e+07 -0.577783 0 -0.194406 -0.595718 0 0.0767895 -0.518606 0 -0.0151251 -0.539887 0 -0.164668 0 0 0 0 0 0 0 0 0 0 0 0 0 -70201.9 -1.66778e+07 7.0347e-319 2.17805 -5.54335e+06
322 0 0 0 0 0 0 -21931.3 2.17827 1.4822e-323 2.4326e-312 2.17805 4.8855e+07 -0.578628 0 -0.194186 -0.595305 0 0.0770903 -0.489352 0 -0.0178565 -0.503698 0 -0.168224 0 0 0 0 0 0 0 0 0 0 0 0 0 -70201.9 -1.66778e+07 7.0347e-319 2.17805 -5.54335e+06
323 0 0 0 0 0 0 -21931.3 2.17827 1.4822e-323 2.4326e-312 2.17805 4.8855e+07 -0.579636 0 -0.193935 -0.59491 0 0.0774242 -0.459762 0 -0.020599 -0.46714 0 -0.171469 0 0 0 0 0 0 0 0 0 0 0 0 0 -70201.9 -1.66778e+07 7.0347e-319 2.17805 -5.54335e+06
324 0 0 0 0 0 0 -21931.3 2.17827 1.4822e-323 2.4326e-312 2.17805 4.8855e+07 -0.580731 0 -0.19365 -0.594515 0 0.0777888 -0.430319 0 -0.0231531 -0.431049 0 -0.174201 0 0 0 0 0 0 0 0 0 0 0 0 0 -70201.9 -1.66778e+07 7.0347e-319 2.17805 -5.54335e+06
325 0 0 0 0 0 0 -21931.3 2.17827 1.4822e-323 2.4326e-312 2.17805 4.8855e+07 -0.581845 0 -0.193336 -0.594103 0 0.0781758 -0.401522 0 -0.0253961 -0.396256 0 -0.176354 0 0 0 0 0 0 0 0 0 0 0 0 0 -70201.9 -1.66778e+07 7.0347e-319 2.17805 -5.54335e+06
326 0 0 0 0 0 0 -21931.3 2.17827 1.4822e-323 2.4326e-312 2.17805 4.8855e+07 -0.582986 0 -0.192984 -0.593666 0 0.0785946 -0.37387 0 -0.0272562 -0.363519 0 -0.177951 0 0 0 0 0 0 0 0 0 0 0 0 0 -70201.9 -1.66778e+07 7.0347e-319 2.17805 -5.54335e+06
327 0 0 0 0 0 0 -21931.3 2.17827 1.4822e-323 2.4326e-312 2.17805 4.8855e+07 -0.584153 0 -0.192584 -0.593218 0 0.0790528 -0.347824 0 -0.0287093 -0.333428 0 -0.179072 0 0 0 0 0 0 0 0 0 0 0 0 0 -70201.9 -1.66778e+07 7.0347e-319 2.17805 -5.54335e+06
328 0 0 0 0 0 0 -21931.3 2.17827 1.4822e-323 2.4326e-312 2.17805 4.8855e+07 -0.585368 0 -0.192125 -0.592781 0 0.079562 -0.323692 0 -0.0298093 -0.306267 0 -0.179851 0 0 0 0 0 0 0 0 0 0 0 0 0 -70201.9 -1.66778e+07 7.0347e-319 2.17805 -5.54335e+06
329 0 0 0 0 0 0 -21931.3 2.17827 1.4822e-323 2.4326e-312 2.17805 4.8855e+07 -0.586664 0 -0.191603 -0.592375 0 0.0801249 -0.301638 0 -0.0306771 -0.282054 0 -0.180452 0 0 0 0 0 0 0 0 0 0 0 0 0 -70201.9 -1.66778e+07 7.0347e-319 2.17805 -5.54335e+06
330 0 0 0 0 0 0 -21931.3 2.17827 1.4822e-323 2.4326e-312 2.17805 4.8855e+07 -0.588058 0 -0.191029 -0.592015 0 0.0807303 -0.281743 0 -0.0314711 -0.260674 0 -0.181045 0 0 0 0 0 0 0 0 0 0 0 0 0 -70201.9 -1.66778e+07 7.0347e-319 2.17805 -5.54335e+06
331 0 0 0 0 0 0 -21931.3 2.17827 1.4822e-323 2.4326e-312 2.17805 4.8855e+07 -0.589582 0 -0.190397 -0.59169 0 0.0813836 -0.264083 0 -0.0323713 -0.242079 0 -0.18181 0 0 0 0 0 0 0 0 0 0 0 0 0 -70201.9 -1.66778e+07 7.0347e-319 2.17805 -5.54335e+06
332 0 0 0 0 0 0 -21931.3 2.17827 1.4822e-323 2.4326e-312 2.17805 4.8855e+07 -0.591229 0 -0.189687 -0.591378 0 0.0821016 -0.248717 0 -0.0335891 -0.22629 0 -0.182965 0 0 0 0 0 0 0 0 0 0 0 0 0 -70201.9 -1.66778e+07 7.0347e-319 2.17805 -5.54335e+06
333 0 0 0 0 0 0 -21931.3 2.17827 1.4822e-323 2.4326e-312 2.17805 4.8855e+07 -0.592999 0 -0.188879 -0.591056 0 0.0829024 -0.235576 0 -0.0353667 -0.21321 0 -0.184752 0 0 0 0 0 0 0 0 0 0 0 0 0 -70201.9 -1.66778e+07 7.0347e-319 2.17805 -5.54335e+06
334 0 0 0 0 0 0 -21931.3 2.17827 1.4822e-323 2.4326e-312 2.17805 4.8855e+07 -0.594903 0 -0.187954 -0.590689 0 0.0838016 -0.224511 0 -0.0379276 -0.202663 0 -0.187389 0 0 0 0 0 0 0 0 0 0 0 0 0 -70201.9 -1.66778e+07 7.0347e-319 2.17805 -5.54335e+06
335 0 0 0 0 0 0 -21931.3 2.17827 1.4822e-323 2.4326e-312 2.17805 4.8855e+07 -0.596951 0 -0.186884 -0.590248 0 0.0848213 -0.215359 0 -0.0414244 -0.194453 0 -0.191021 0 0 0 0 0 0 0 0 0 0 0 0 0 -70201.9 -1.66778e+07 7.0347e-319 2.17805 -5.54335e+06
336 0 0 0 0 0 0 -21931.3 2.17827 1.4822e-323 2.4326e-312 2.17805 4.8855e+07 -0.599232 0 -0.185603 -0.589709 0 0.0860189 -0.207944 0 -0.0459586 -0.188337 0 -0.195731 0 0 0 0 0 0 0 0 0 0 0 0 0 -70201.9 -1.66778e+07 7.0347e-319 2.17805 -5.54335e+06
337 0 0 0 0 0 0 -21931.3 2.17827 1.4822e-323 2.4326e-312 2.17805 4.8855e+07 -0.601853 0 -0.184029 -0.589046 0 0.0874573 -0.202194 0 -0.0515781 -0.18423 0 -0.201556 0 0 0 0 0 0 0 0 0 0 0 0 0 -70201.9 -1.66778e+07 7.0347e-319 2.17805 -5.54335e+06
338 0 0 0 0 0 0 -21931.3 2.17827 1.4822e-323 2.4326e-312 2.17805 4.8855e+07 -0.60487 0 -0.182101 -0.588234 0 0.0891778 -0.198122 0 -0.0582202 -0.182174 0 -0.208426 0 0 0 0 0 0 0 0 0 0 0 0 0 -70201.9 -1.66778e+07 7.0347e-319 2.17805 -5.54335e+06
339 0 0 0 0 0 0 -21931.3 2.17827 1.4822e-323 2.4326e-312 2.17805 4.8855e+07 -0.608298 0 -0.179749 -0.587227 0 0.0912213 -0.196185 0 -0.0654321 -0.183391 0 -0.215939 0 0 0 0 0 0 0 0 0 0 0 0 0 -70201.9 -1.66778e+07 7.0347e-319 2.17805 -5.54335e+06
340 0 0 0 0 0 0 -21931.3 2.17827 1.4822e-323 2.4326e-312 2.17805 4.8855e+07 -0.612139 0 -0.176884 -0.58595 0 0.0936392 -0.195397 0 -0.0721977 -0.186034 0 -0.222957 0 0 0 0 0 0 0 0 0 0 0 0 0 -70201.9 -1.66778e+07 7.0347e-319 2.17805 -5.54335e+06
341 0 0 0 0 0 0 -21931.3 2.17827 1.4822e-323 2.4326e-312 2.17805 4.8855e+07 -0.616469 0 -0.173357 -0.58429 0 0.0965197 -0.195782 0 -0.0776378 -0.190294 0 -0.228588 0 0 0 0 0 0 0 0 0 0 0 0 0 -70201.9 -1.66778e+07 7.0347e-319 2.17805 -5.54335e+06
342 0 0 0 0 0 0 -21931.3 2.17827 1.4822e-323 2.4326e-312 2.17805 4.8855e+07 -0.621295 0 -0.169057 -0.582142 0 0.0998961 -0.196677 0 -0.0812376 -0.195189 0 -0.23228 0 0 0 0 0 0 0 0 0 0 0 0 0 -70201.9 -1.66778e+07 7.0347e-319 2.17805 -5.54335e+06
343 0 0 0 0 0 0 -21931.3 2.17827 1.4822e-323 2.4326e-312 2.17805 4.8855e+07 -0.626454 0 -0.163968 -0.579442 0 0.103724 -0.197776 0 -0.0829406 -0.20026 0 -0.23397 0 0 0 0 0 0 0 0 0 0 0 0 0 -70201.9 -1.66778e+07 7.0347e-319 2.17805 -5.54335e+06
344 0 0 0 0 0 0 -21931.3 2.17827 1.4822e-323 2.4326e-312 2.17805 4.8855e+07 -0.631877 0 -0.158029 -0.576273 0 0.108011 -0.198347 0 -0.0830626 -0.20407 0 -0.234004 0 0 0 0 0 0 0 0 0 0 0 0 0 -70201.9 -1.66778e+07 7.0347e-319 2.17805 -5.54335e+06
345 0 0 0 0 0 0 -21931.3 2.17827 1.4822e-323 2.4326e-312 2.17805 4.8855e+07 -0.637308 0 -0.151417 -0.572671 0 0.112574 -0.198396 0 -0.0822726 -0.206529 0 -0.233103 0 0 0 0 0 0 0 0 0 0 0 0 0 -70201.9 -1.66778e+07 7.0347e-319 2.17805 -5.54335e+06
346 0 0 0 0 0 0 -21931.3 2.17827 1.4822e-323 2.4326e-312 2.17805 4.8855e+07 -0.642647 0 -0.144284 -0.568746 0 0.117264 -0.19763 0 -0.0814844 -0.206849 0 -0.232253 0 0 0 0 0 0 0 0 0 0 0 0 0 -70201.9 -1.66778e+07 7.0347e-319 2.17805 -5.54335e+06
347 0 0 0 0 0 0 -21931.3 2.17827 1.4822e-323 2.4326e-312 2.17805 4.8855e+07 -0.647943 0 -0.136606 -0.564591 0 0.122086 -0.197013 0 -0.0813366 -0.206947 0 -0.23206 0 0 0 0 0 0 0 0 0 0 0 0 0 -70201.9 -1.66778e+07 7.0347e-319 2.17805 -5.54335e+06
348 0 0 0 0 0 0 -21931.3 2.17827 1.4822e-323 2.4326e-312 2.17805 4.8855e+07 -0.653062 0 -0.128549 -0.560235 0 0.126896 -0.196319 0 -0.0819025 -0.206296 0 -0.232623 0 0 0 0 0 0 0 0 0 0 0 0 0 -70201.9 -1.66778e+07 7.0347e-319 2.17805 -5.54335e+06
349 0 0 0 0 0 0 -21931.3 2.17827 1.4822e-323 2.4326e-312 2.17805 4.8855e+07 -0.657961 0 -0.120129 -0.555639 0 0.131662 -0.195862 0 -0.0828463 -0.205379 0 -0.233596 0 0 0 0 0 0 0 0 0 0 0 0 0 -70201.9 -1.66778e+07 7.0347e-319 2.17805 -5.54335e+06
350 0 0 0 0 0 0 -21931.3 2.17827 1.4822e-323 2.4326e-312 2.17805 4.8855e+07 -0.662594 0 -0.111325 -0.550725 0 0.136373 -0.19583 0 -0.0837756 -0.204821 0 -0.234558 0 0 0 0 0 0 0 0 0 0 0 0 0 -70201.9 -1.66778e+07 7.0347e-319 2.17805 -5.54335e+06
351 0 0 0 0 0 0 -21931.3 2.17827 1.4822e-323 2.4326e-312 2.17805 4.8855e+07 -0.666851 0 -0.102094 -0.545388 0 0.141043 -0.196157 0 -0.0844996 -0.204692 0 -0.235308 0 0 0 0 0 0 0 0 0 0 0 0 0 -70201.9 -1.66778e+07 7.0347e-319 2.17805 -5.54335e+06
352 0 0 0 0 0 0 -21931.3 2.17827 1.4822e-323 2.4326e-312 2.17805 4.8855e+07 -0.670662 0 -0.0923435 -0.539612 0 0.145763 -0.196766 0 -0.0849439 -0.204975 0 -0.235771 0 0 0 0 0 0 0 0 0 0 0 0 0 -70201.9 -1.66778e+07 7.0347e-319 2.17805 -5.54335e+06
353 0 0 0 0 0 0 -21931.3 2.17827 1.4822e-323 2.4326e-312 2.17805 4.8855e+07 -0.673806 0 -0.0821589 -0.533389 0 0.150547 -0.197554 0 -0.0851583 -0.205548 0 -0.235997 0 0 0 0 0 0 0 0 0 0 0 0 0 -70201.9 -1.66778e+07 7.0347e-319 2.17805 -5.54335e+06
354 0 0 0 0 0 0 -21931.3 2.17827 1.4822e-323 2.4326e-312 2.17805 4.8855e+07 -0.675947 0 -0.0719083 -0.526746 0 0.155266 -0.19839 0 -0.085254 -0.206227 0 -0.236101 0 0 0 0 0 0 0 0 0 0 0 0 0 -70201.9 -1.66778e+07 7.0347e-319 2.17805 -5.54335e+06
355 0 0 0 0 0 0 -21931.3 2.17827 1.4822e-323 2.4326e-312 2.17805 4.8855e+07 -0.67689 0 -0.0617882 -0.519796 0 0.160001 -0.199129 0 -0.08535 -0.206798 0 -0.236205 0 0 0 0 0 0 0 0 0 0 0 0 0 -70201.9 -1.66778e+07 7.0347e-319 2.17805 -5.54335e+06
356 0 0 0 0 0 0 -21931.3 2.17827 1.4822e-323 2.4326e-312 2.17805 4.8855e+07 -0.67625 0 -0.0523642 -0.512595 0 0.164629 -0.199739 0 -0.0854995 -0.207206 0 -0.236365 0 0 0 0 0 0 0 0 0 0 0 0 0 -70201.9 -1.66778e+07 7.0347e-319 2.17805 -5.54335e+06
357 0 0 0 0 0 0 -21931.3 2.17827 1.4822e-323 2.4326e-312 2.17805 4.8855e+07 -0.673654 0 -0.0443129 -0.505195 0 0.168972 -0.200255 0 -0.0856937 -0.207518 0 -0.236569 0 0 0 0 0 0 0 0 0 0 0 0 0 -70201.9 -1.66778e+07 7.0347e-319 2.17805 -5.54335e+06
358 0 0 0 0 0 0 -21931.3 2.17827 1.4822e-323 2.4326e-312 2.17805 4.8855e+07 -0.668789 0 -0.0382929 -0.497634 0 0.172834 -0.200726 0 -0.0858832 -0.20783 0 -0.236766 0 0 0 0 0 0 0 0 0 0 0 0 0 -70201.9 -1.66778e+07 7.0347e-319 2.17805 -5.54335e+06
359 0 0 0 0 0 0 -21931.3 2.17827 1.4822e-323 2.4326e-312 2.17805 4.8855e+07 -0.661435 0 -0.0347925 -0.489904 0 0.176029 -0.20117 0 -0.0860237 -0.208178 0 -0.236911 0 0 0 0 0 0 0 0 0 0 0 0 0 -70201.9 -1.66778e+07 7.0347e-319 2.17805 -5.54335e+06
360 0 0 0 0 0 0 -21931.3 2.17827 1.4822e-323 2.4326e-312 2.17805 4.8855e+07 -0.651549 0 -0.0339185 -0.481904 0 0.178424 -0.201586 0 -0.0860983 -0.208565 0 -0.236987 0 0 0 0 0 0 0 0 0 0 0 0 0 -70201.9 -1.66778e+07 7.0347e-319 2.17805 -5.54335e+06
361 0 0 0 0 0 0 -21931.3 2.17827 1.4822e-323 2.4326e-312 2.17805 4.8855e+07 -0.639219 0 -0.0354589 -0.473476 0 0.179943 -0.201963 0 -0.0861059 -0.208975 0 -0.236993 0 0 0 0 0 0 0 0 0 0 0 0 0 -70201.9 -1.66778e+07 7.0347e-319 2.17805 -5.54335e+06
362 0 0 0 0 0 0 -21931.3 2.17827 1.4822e-323 2.4326e-312 2.17805 4.8855e+07 -0.624618 0 -0.0390087 -0.464447 0 0.180569 -0.202298 0 -0.0860589 -0.209411 0 -0.236941 0 0 0 0 0 0 0 0 0 0 0 0 0 -70201.9 -1.66778e+07 7.0347e-319 2.17805 -5.54335e+06
363 0 0 0 0 0 0 -21931.3 2.17827 1.4822e-323 2.4326e-312 2.17805 4.8855e+07 -0.608009 0 -0.0440063 -0.454651 0 0.180382 -0.2026 0 -0.0859713 -0.209891 0 -0.236845 0 0 0 0 0 0 0 0 0 0 0 0 0 -70201.9 -1.66778e+07 7.0347e-319 2.17805 -5.54335e+06
364 0 0 0 0 0 0 -21931.3 2.17827 1.4822e-323 2.4326e-312 2.17805 4.8855e+07 -0.589687 0 -0.0498661 -0.443931 0 0.179533 -0.202862 0 -0.0858464 -0.210405 0 -0.236708 0 0 0 0 0 0 0 0 0 0 0 0 0 -70201.9 -1.66778e+07 7.0347e-319 2.17805 -5.54335e+06
365 0 0 0 0 0 0 -21931.3 2.17827 1.4822e-323 2.4326e-312 2.17805 4.8855e+07 -0.569982 0 -0.0560542 -0.432154 0 0.178194 -0.203075 0 -0.0856752 -0.210941 0 -0.23652 0 0 0 0 0 0 0 0 0 0 0 0 0 -70201.9 -1.66778e+07 7.0347e-319 2.17805 -5.54335e+06
366 0 0 0 0 0 0 -21931.3 2.17827 1.4822e-323 2.4326e-312 2.17805 4.8855e+07 -0.549216 0 -0.0621617 -0.41926 0 0.176544 -0.203232 0 -0.0854429 -0.211498 0 -0.236267 0 0 0 0 0 0 0 0 0 0 0 0 0 -70201.9 -1.66778e+07 7.0347e-319 2.17805 -5.54335e+06
367 0 0 0 0 0 0 -21931.3 2.17827 1.4822e-323 2.4326e-312 2.17805 4.8855e+07 -0.527584 0 -0.0679798 -0.405291 0 0.174741 -0.203323 0 -0.0851467 -0.212057 0 -0.235944 0 0 0 0 0 0 0 0 0 0 0 0 0 -70201.9 -1.66778e+07 7.0347e-319 2.17805 -5.54335e+06
368 0 0 0 0 0 0 -21931.3 2.17827 1.4822e-323 2.4326e-312 2.17805 4.8855e+07 -0.505132 0 -0.0735153 -0.390335 0 0.17284 -0.203332 0 -0.0848057 -0.212578 0 -0.235572 0 0 0 0 0 0 0 0 0 0 0 0 0 -70201.9 -1.66778e+07 7.0347e-319 2.17805 -5.54335e+06
369 0 0 0 0 0 0 -21931.3 2.17827 1.4822e-323 2.4326e-312 2.17805 4.8855e+07 -0.48186 0 -0.0788158 -0.374524 0 0.17088 -0.203249 0 -0.0844468 -0.213028 0 -0.23518 0 0 0 0 0 0 0 0 0 0 0 0 0 -70201.9 -1.66778e+07 7.0347e-319 2.17805 -5.54335e+06
370 0 0 0 0 0 0 -21931.3 2.17827 1.4822e-323 2.4326e-312 2.17805 4.8855e+07 -0.457681 0 -0.0840283 -0.35802 0 0.168828 -0.203086 0 -0.0840895 -0.213417 0 -0.234786 0 0 0 0 0 0 0 0 0 0 0 0 0 -70201.9 -1.66778e+07 7.0347e-319 2.17805 -5.54335e+06
371 0 0 0 0 0 0 -21931.3 2.17827 1.4822e-323 2.4326e-312 2.17805 4.8855e+07 -0.432493 0 -0.0892979 -0.340997 0 0.166627 -0.202868 0 -0.0837388 -0.213768 0 -0.234395 0 0 0 0 0 0 0 0 0 0 0 0 0 -70201.9 -1.66778e+07 7.0347e-319 2.17805 -5.54335e+06
372 0 0 0 0 0 0 -21931.3 2.17827 1.4822e-323 2.4326e-312 2.17805 4.8855e+07 -0.406169 0 -0.0947672 -0.323581 0 0.164169 -0.202619 0 -0.0833896 -0.214096 0 -0.234003 0 0 0 0 0 0 0 0 0 0 0 0 0 -70201.9 -1.66778e+07 7.0347e-319 2.17805 -5.54335e+06
373 0 0 0 0 0 0 -21931.3 2.17827 1.4822e-323 2.4326e-312 2.17805 4.8855e+07 -0.37866 0 -0.100489 -0.305852 0 0.161366 -0.202359 0 -0.0830366 -0.21443 0 -0.233603 0 0 0 0 0 0 0 0 0 0 0 0 0 -70201.9 -1.66778e+07 7.0347e-319 2.17805 -5.54335e+06
374 0 0 0 0 0 0 -21931.3 2.17827 1.4822e-323 2.4326e-312 2.17805 4.8855e+07 -0.350064 0 -0.106401 -0.287831 0 0.158166 -0.202123 0 -0.0826666 -0.214823 0 -0.233182 0 0 0 0 0 0 0 0 0 0 0 0 0 -70201.9 -1.66778e+07 7.0347e-319 2.17805 -5.54335e+06
375 0 0 0 0 0 0 -21931.3 2.17827 1.4822e-323 2.4326e-312 2.17805 4.8855e+07 -0.320639 0 -0.112326 -0.269525 0 0.154613 -0.201941 0 -0.0822575 -0.215323 0 -0.232714 0 0 0 0 0 0 0 0 0 0 0 0 0 -70201.9 -1.66778e+07 7.0347e-319 2.17805 -5.54335e+06
376 0 0 0 0 0 0 -21931.3 2.17827 1.4822e-323 2.4326e-312 2.17805 4.8855e+07 -0.290622 0 -0.118147 -0.250924 0 0.150727 -0.201843 0 -0.0817942 -0.21598 0 -0.232181 0 0 0 0 0 0 0 0 0 0 0 0 0 -70201.9 -1.66778e+07 7.0347e-319 2.17805 -5.54335e+06
377 0 0 0 0 0 0 -21931.3 2.17827 1.4822e-323 2.4326e-312 2.17805 4.8855e+07 -0.260279 0 -0.123757 -0.232001 0 0.146556 -0.201862 0 -0.0812764 -0.216856 0 -0.23158 0 0 0 0 0 0 0 0 0 0 0 0 0 -70201.9 -1.66778e+07 7.0347e-319 2.17805 -5.54335e+06
378 0 0 0 0 0 0 -21931.3 2.17827 1.4822e-323 2.4326e-312 2.17805 4.8855e+07 -0.229889 0 -0.129087 -0.212735 0 0.142159 -0.202027 0 -0.0807081 -0.218003 0 -0.230911 0 0 0 0 0 0 0 0 0 0 0 0 0 -70201.9 -1.66778e+07 7.0347e-319 2.17805 -5.54335e+06
379 0 0 0 0 0 0 -21931.3 2.17827 1.4822e-323 2.4326e-312 2.17805 4.8855e+07 -0.19978 0 -0.134086 -0.193178 0 0.137622 -0.202342 0 -0.0800925 -0.219423 0 -0.230174 0 0 0 0 0 0 0 0 0 0 0 0 0 -70201.9 -1.66778e+07 7.0347e-319 2.17805 -5.54335e+06
380 0 0 0 0 0 0 -21931.3 2.17827 1.4822e-323 2.4326e-312 2.17805 4.8855e+07 -0.170259 0 -0.138724 -0.173435 0 0.133046 -0.202796 0 -0.0794358 -0.221082 0 -0.229375 0 0 0 0 0 0 0 0 0 0 0 0 0 -70201.9 -1.66778e+07 7.0347e-319 2.17805 -5.54335e+06
381 0 0 0 0 0 0 -21931.3 2.17827 1.4822e-323 2.4326e-312 2.17805 4.8855e+07 -0.14149 0 -0.143015 -0.153633 0 0.128502 -0.20338 0 -0.0787401 -0.222964 0 -0.228515 0 0 0 0 0 0 0 0 0 0 0 0 0 -70201.9 -1.66778e+07 7.0347e-319 2.17805 -5.54335e+06
382 0 0 0 0 0 0 -21931.3 2.17827 1.4822e-323 2.4326e-312 2.17805 4.8855e+07 -0.11357 0 -0.146981 -0.133925 0 0.124044 -0.204086 0 -0.0779965 -0.225066 0 -0.227582 0 0 0 0 0 0 0 0 0 0 0 0 0 -70201.9 -1.66778e+07 7.0347e-319 2.17805 -5.54335e+06
383 0 0 0 0 0 0 -21931.3 2.17827 1.4822e-323 2.4326e-312 2.17805 4.8855e+07 -0.0866122 0 -0.150645 -0.114482 0 0.119711 -0.204904 0 -0.0771881 -0.227384 0 -0.226556 0 0 0 0 0 0 0 0 0 0 0 0 0 -70201.9 -1.66778e+07 7.0347e-319 2.17805 -5.54335e+06
384 0 0 0 0 0 0 -21931.3 2.17827 1.4822e-323 2.4326e-312 2.17805 4.8855e+07 -0.0607601 0 -0.154001 -0.0954977 0 0.115559 -0.205829 0 -0.076291 -0.229922 0 -0.225407 0 0 0 0 0 0 0 0 0 0 0 0 0 -70201.9 -1.66778e+07 7.0347e-319 2.17805 -5.54335e+06
385 0 0 0 0 0 0 -21931.3 2.17827 1.4822e-323 2.4326e-312 2.17805 4.8855e+07 -0.0361696 0 -0.157024 -0.0771701 0 0.111654 -0.206863 0 -0.0752771 -0.232701 0 -0.224101 0 0 0 0 0 0 0 0 0 0 0 0 0 -70201.9 -1.66778e+07 7.0347e-319 2.17805 -5.54335e+06
386 0 0 0 0 0 0 -21931.3 2.17827 1.4822e-323 2.4326e-312 2.17805 4.8855e+07 -0.0127531 0 -0.159866 -0.0595318 0 0.107867 -0.207998 0 -0.0741219 -0.235724 0 -0.222605 0 0 0 0 0 0 0 0 0 0 0 0 0 -70201.9 -1.66778e+07 7.0347e-319 2.17805 -5.54335e+06
387 0 0 0 0 0 0 -21931.3 2.17827 1.4822e-323 2.4326e-312 2.17805 4.8855e+07 0.00926586 0 -0.162589 -0.042686 0 0.104188 -0.209216 0 -0.0728077 -0.238972 0 -0.220898 0 0 0 0 0 0 0 0 0 0 0 0 0 -70201.9 -1.66778e+07 7.0347e-319 2.17805 -5.54335e+06
388 0 0 0 0 0 0 -21931.3 2.17827 1.4822e-323 2.4326e-312 2.17805 4.8855e+07 0.0295257 0 -0.165295 -0.026732 0 0.100607 -0.2105 0 -0.0713325 -0.242416 0 -0.218972 0 0 0 0 0 0 0 0 0 0 0 0 0 -70201.9 -1.66778e+07 7.0347e-319 2.17805 -5.54335e+06
389 0 0 0 0 0 0 -21931.3 2.17827 1.4822e-323 2.4326e-312 2.17805 4.8855e+07 0.0476004 0 -0.168081 -0.0117624 0 0.0971457 -0.211835 0 -0.0697075 -0.24602 0 -0.216838 0 0 0 0 0 0 0 0 0 0 0 0 0 -70201.9 -1.66778e+07 7.0347e-319 2.17805 -5.54335e+06
390 0 0 0 0 0 0 -21931.3 2.17827 1.4822e-323 2.4326e-312 2.17805 4.8855e+07 0.0632334 0 -0.171114 0.00220439 0 0.0937335 -0.213207 0 -0.0679484 -0.249756 0 -0.21451 0 0 0 0 0 0 0 0 0 0 0 0 0 -70201.9 -1.66778e+07 7.0347e-319 2.17805 -5.54335e+06
391 0 0 0 0 0 0 -21931.3 2.17827 1.4822e-323 2.4326e-312 2.17805 4.8855e+07 0.0762952 0 -0.17455 0.0151492 0 0.0902704 -0.21462 0 -0.0660786 -0.253616 0 -0.212008 0 0 0 0 0 0 0 0 0 0 0 0 0 -70201.9 -1.66778e+07 7.0347e-319 2.17805 -5.54335e+06
392 0 0 0 0 0 0 -21931.3 2.17827 1.4822e-323 2.4326e-312 2.17805 4.8855e+07 0.086916 0 -0.178544 0.0270922 0 0.0865785 -0.216075 0 -0.064127 -0.257582 0 -0.209362 0 0 0 0 0 0 0 0 0 0 0 0 0 -70201.9 -1.66778e+07 7.0347e-319 2.17805 -5.54335e+06
393 0 0 0 0 0 0 -21931.3 2.17827 1.4822e-323 2.4326e-312 2.17805 4.8855e+07 0.0952287 0 -0.183127 0.0379878 0 0.0825648 -0.217579 0 -0.06211 -0.261647 0 -0.206589 0 0 0 0 0 0 0 0 0 0 0 0 0 -70201.9 -1.66778e+07 7.0347e-319 2.17805 -5.54335e+06
394 0 0 0 0 0 0 -21931.3 2.17827 1.4822e-323 2.4326e-312 2.17805 4.8855e+07 0.101675 0 -0.188376 0.0479043 0 0.0780407 -0.219157 0 -0.0600189 -0.265846 0 -0.203672 0 0 0 0 0 0 0 0 0 0 0 0 0 -70201.9 -1.66778e+07 7.0347e-319 2.17805 -5.54335e+06
395 0 0 0 0 0 0 -21931.3 2.17827 1.4822e-323 2.4326e-312 2.17805 4.8855e+07 0.106825 0 -0.193948 0.056226 0 0.0730883 -0.22082 0 -0.0578335 -0.270212 0 -0.20058 0 0 0 0 0 0 0 0 0 0 0 0 0 -70201.9 -1.66778e+07 7.0347e-319 2.17805 -5.54335e+06
396 0 0 0 0 0 0 -21931.3 2.17827 1.4822e-323 2.4326e-312 2.17805 4.8855e+07 0.11046 0 -0.199135 0.0625496 0 0.0683975 -0.222582 0 -0.0555199 -0.274783 0 -0.197263 0 0 0 0 0 0 0 0 0 0 0 0 0 -70201.9 -1.66778e+07 7.0347e-319 2.17805 -5.54335e+06
397 0 0 0 0 0 0 -21931.3 2.17827 1.4822e-323 2.4326e-312 2.17805 4.8855e+07 0.112841 0 -0.203352 0.0671634 0 0.0645707 -0.224444 0 -0.053004 -0.27962 0 -0.193616 0 0 0 0 0 0 0 0 0 0 0 0 0 -70201.9 -1.66778e+07 7.0347e-319 2.17805 -5.54335e+06
398 0 0 0 0 0 0 -21931.3 2.17827 1.4822e-323 2.4326e-312 2.17805 4.8855e+07 0.114029 0 -0.206164 0.0704536 0 0.0621081 -0.226343 0 -0.050236 -0.284671 0 -0.18957 0 0 0 0 0 0 0 0 0 0 0 0 0 -70201.9 -1.66778e+07 7.0347e-319 2.17805 -5.54335e+06
399 0 0 0 0 0 0 -21931.3 2.17827 1.4822e-323 2.4326e-312 2.17805 4.8855e+07 0.114319 0 -0.207422 0.0727788 0 0.0611734 -0.228197 0 -0.0471803 -0.289843 0 -0.185078 0 0 0 0 0 0 0 0 0 0 0 0 0 -70201.9 -1.66778e+07 7.0347e-319 2.17805 -5.54335e+06
400 0 0 0 0 0 0 -21931.3 2.17827 1.4822e-323 2.4326e-312 2.17805 4.8855e+07 0.113864 0 -0.207268 0.0744767 0 0.0616511 -0.229976 0 -0.0438044 -0.295092 0 -0.180098 0 0 0 0 0 0 0 0 0 0 0 0 0 -70201.9 -1.66778e+07 7.0347e-319 2.17805 -5.54335e+06
401 0 0 0 0 0 0 -21931.3 2.17827 1.4822e-323 2.4326e-312 2.17805 4.8855e+07 0.113221 0 -0.206244 0.0759393 0 0.0629749 -0.231674 0 -0.0401282 -0.300372 0 -0.174652 0 0 0 0 0 0 0 0 0 0 0 0 0 -70201.9 -1.66778e+07 7.0347e-319 2.17805 -5.54335e+06
402 0 0 0 0 0 0 -21931.3 2.17827 1.4822e-323 2.4326e-312 2.17805 4.8855e+07 0.112583 0 -0.205081 0.0775807 0 0.0644446 -0.23333 0 -0.0361503 -0.305703 0 -0.168734 0 0 0 0 0 0 0 0 0 0 0 0 0 -70201.9 -1.66778e+07 7.0347e-319 2.17805 -5.54335e+06
403 0 0 0 0 0 0 -21931.3 2.17827 1.4822e-323 2.4326e-312 2.17805 4.8855e+07 0.11258 0 -0.204447 0.0791952 0 0.0652828 -0.234997 0 -0.0318743 -0.311111 0 -0.162345 0 0 0 0 0 0 0 0 0 0 0 0 0 -70201.9 -1.66778e+07 7.0347e-319 2.17805 -5.54335e+06
404 0 0 0 0 0 0 -21931.3 2.17827 1.4822e-323 2.4326e-312 2.17805 4.8855e+07 0.112887 0 -0.204403 0.080204 0 0.0654127 -0.23671 0 -0.027311 -0.31658 0 -0.155517 0 0 0 0 0 0 0 0 0 0 0 0 0 -70201.9 -1.66778e+07 7.0347e-319 2.17805 -5.54335e+06
405 0 0 0 0 0 0 -21931.3 2.17827 1.4822e-323 2.4326e-312 2.17805 4.8855e+07 0.1134 0 -0.20483 0.0807146 0 0.064986 -0.238469 0 -0.0224593 -0.322063 0 -0.148269 0 0 0 0 0 0 0 0 0 0 0 0 0 -70201.9 -1.66778e+07 7.0347e-319 2.17805 -5.54335e+06
406 0 0 0 0 0 0 -21931.3 2.17827 1.4822e-323 2.4326e-312 2.17805 4.8855e+07 0.113986 0 -0.205477 0.0809496 0 0.0642958 -0.240213 0 -0.0173255 -0.327442 0 -0.140643 0 0 0 0 0 0 0 0 0 0 0 0 0 -70201.9 -1.66778e+07 7.0347e-319 2.17805 -5.54335e+06
407 0 0 0 0 0 0 -21931.3 2.17827 1.4822e-323 2.4326e-312 2.17805 4.8855e+07 0.114502 0 -0.206056 0.0811204 0 0.0636747 -0.241765 0 -0.0119967 -0.332394 0 -0.132838 0 0 0 0 0 0 0 0 0 0 0 0 0 -70201.9 -1.66778e+07 7.0347e-319 2.17805 -5.54335e+06
408 0 0 0 0 0 0 -21931.3 2.17827 1.4822e-323 2.4326e-312 2.17805 4.8855e+07 0.11474 0 -0.206322 0.0813138 0 0.0634035 -0.242858 0 -0.00661963 -0.336463 0 -0.125171 0 0 0 0 0 0 0 0 0 0 0 0 0 -70201.9 -1.66778e+07 7.0347e-319 2.17805 -5.54335e+06
409 0 0 0 0 0 0 -21931.3 2.17827 1.4822e-323 2.4326e-312 2.17805 4.8855e+07 0.114698 0 -0.206198 0.0815717 0 0.0635637 -0.24317 0 -0.00151125 -0.339103 0 -0.118186 0 0 0 0 0 0 0 0 0 0 0 0 0 -70201.9 -1.66778e+07 7.0347e-319 2.17805 -5.54335e+06
410 0 0 0 0 0 0 -21931.3 2.17827 1.4822e-323 2.4326e-312 2.17805 4.8855e+07 0.114353 0 -0.205714 0.0818851 0 0.0641279 -0.242348 0 0.00292061 -0.339758 0 -0.112524 0 0 0 0 0 0 0 0 0 0 0 0 0 -70201.9 -1.66778e+07 7.0347e-319 2.17805 -5.54335e+06
411 0 0 0 0 0 0 -21931.3 2.17827 1.4822e-323 2.4326e-312 2.17805 4.8855e+07 0.113806 0 -0.204984 0.082233 0 0.0649639 -0.24006 0 0.00627856 -0.337941 0 -0.108767 0 0 0 0 0 0 0 0 0 0 0 0 0 -70201.9 -1.66778e+07 7.0347e-319 2.17805 -5.54335e+06
412 0 0 0 0 0 0 -21931.3 2.17827 1.4822e-323 2.4326e-312 2.17805 4.8855e+07 0.113147 0 -0.20414 0.0825702 0 0.0659229 -0.236025 0 0.00824831 -0.333281 0 -0.107325 0 0 0 0 0 0 0 0 0 0 0 0 0 -70201.9 -1.66778e+07 7.0347e-319 2.17805 -5.54335e+06
413 0 0 0 0 0 0 -21931.3 2.17827 1.4822e-323 2.4326e-312 2.17805 4.8855e+07 0.112469 0 -0.203301 0.0828542 0 0.0668694 -0.230033 0 0.00866359 -0.325555 0 -0.108348 0 0 0 0 0 0 0 0 0 0 0 0 0 -70201.9 -1.66778e+07 7.0347e-319 2.17805 -5.54335e+06
414 0 0 0 0 0 0 -21931.3 2.17827 1.4822e-323 2.4326e-312 2.17805 4.8855e+07 0.111839 0 -0.202542 0.0830715 0 0.0677201 -0.222008 0 0.0075695 -0.314765 0 -0.111645 0 0 0 0 0 0 0 0 0 0 0 0 0 -70201.9 -1.66778e+07 7.0347e-319 2.17805 -5.54335e+06
415 0 0 0 0 0 0 -21931.3 2.17827 1.4822e-323 2.4326e-312 2.17805 4.8855e+07 0.111264 0 -0.201867 0.0832536 0 0.0684737 -0.212054 0 0.00525098 -0.301217 0 -0.116675 0 0 0 0 0 0 0 0 0 0 0 0 0 -70201.9 -1.66778e+07 7.0347e-319 2.17805 -5.54335e+06
416 0 0 0 0 0 0 -21931.3 2.17827 1.4822e-323 2.4326e-312 2.17805 4.8855e+07 0.110694 0 -0.201224 0.0834454 0 0.0691949 -0.200433 0 0.0021926 -0.28548 0 -0.12264 0 0 0 0 0 0 0 0 0 0 0 0 0 -70201.9 -1.66778e+07 7.0347e-319 2.17805 -5.54335e+06
417 0 0 0 0 0 0 -21931.3 2.17827 1.4822e-323 2.4326e-312 2.17805 4.8855e+07 0.110055 0 -0.200532 0.0836801 0 0.0699735 -0.187524 0 -0.00105244 -0.268306 0 -0.128687 0 0 0 0 0 0 0 0 0 0 0 0 0 -70201.9 -1.66778e+07 7.0347e-319 2.17805 -5.54335e+06
418 0 0 0 0 0 0 -21931.3 2.17827 1.4822e-323 2.4326e-312 2.17805 4.8855e+07 0.109252 0 -0.199719 0.0839765 0 0.0708916 -0.173754 0 -0.00397771 -0.250498 0 -0.134079 0 0 0 0 0 0 0 0 0 0 0 0 0 -70201.9 -1.66778e+07 7.0347e-319 2.17805 -5.54335e+06
419 0 0 0 0 0 0 -21931.3 2.17827 1.4822e-323 2.4326e-312 2.17805 4.8855e+07 0.108237 0 -0.198758 0.0843389 0 0.0719773 -0.159494 0 -0.00618035 -0.232716 0 -0.138296 0 0 0 0 0 0 0 0 0 0 0 0 0 -70201.9 -1.66778e+07 7.0347e-319 2.17805 -5.54335e+06
420 0 0 0 0 0 0 -21931.3 2.17827 1.4822e-323 2.4326e-312 2.17805 4.8855e+07 0.107055 0 -0.197688 0.0847657 0 0.073185 -0.14498 0 -0.00740992 -0.215313 0 -0.141087 0 0 0 0 0 0 0 0 0 0 0 0 0 -70201.9 -1.66778e+07 7.0347e-319 2.17805 -5.54335e+06
421 0 0 0 0 0 0 -21931.3 2.17827 1.4822e-323 2.4326e-312 2.17805 4.8855e+07 0.105813 0 -0.196588 0.0852339 0 0.0744198 -0.130314 0 -0.00757337 -0.198361 0 -0.142428 0 0 0 0 0 0 0 0 0 0 0 0 0 -70201.9 -1.66778e+07 7.0347e-319 2.17805 -5.54335e+06
422 0 0 0 0 0 0 -21931.3 2.17827 1.4822e-323 2.4326e-312 2.17805 4.8855e+07 0.104623 0 -0.195556 0.0856932 0 0.075572 -0.115514 0 -0.00673336 -0.181747 0 -0.142488 0 0 0 0 0 0 0 0 0 0 0 0 0 -70201.9 -1.66778e+07 7.0347e-319 2.17805 -5.54335e+06
423 0 0 0 0 0 0 -21931.3 2.17827 1.4822e-323 2.4326e-312 2.17805 4.8855e+07 0.103582 0 -0.194678 0.086097 0 0.0765475 -0.100573 0 -0.00510103 -0.16527 0 -0.141594 0 0 0 0 0 0 0 0 0 0 0 0 0 -70201.9 -1.66778e+07 7.0347e-319 2.17805 -5.54335e+06
424 0 0 0 0 0 0 -21931.3 2.17827 1.4822e-323 2.4326e-312 2.17805 4.8855e+07 0.102742 0 -0.194009 0.0864128 0 0.0772885 -0.0855232 0 -0.00294813 -0.148797 0 -0.140107 0 0 0 0 0 0 0 0 0 0 0 0 0 -70201.9 -1.66778e+07 7.0347e-319 2.17805 -5.54335e+06
425 0 0 0 0 0 0 -21931.3 2.17827 1.4822e-323 2.4326e-312 2.17805 4.8855e+07 0.102122 0 -0.193571 0.0866314 0 0.0777756 -0.0704247 0 -0.000513799 -0.132288 0 -0.138314 0 0 0 0 0 0 0 0 0 0 0 0 0 -70201.9 -1.66778e+07 7.0347e-319 2.17805 -5.54335e+06
426 0 0 0 0 0 0 -21931.3 2.17827 1.4822e-323 2.4326e-312 2.17805 4.8855e+07 0.101696 0 -0.193343 0.0867785 0 0.0780356 -0.055318 0 0.00201647 -0.115738 0 -0.136423 0 0 0 0 0 0 0 0 0 0 0 0 0 -70201.9 -1.66778e+07 7.0347e-319 2.17805 -5.54335e+06
427 0 0 0 0 0 0 -21931.3 2.17827 1.4822e-323 2.4326e-312 2.17805 4.8855e+07 0.101378 0 -0.193263 0.0868814 0 0.0781389 -0.0401816 0 0.00447089 -0.0990903 0 -0.134619 0 0 0 0 0 0 0 0 0 0 0 0 0 -70201.9 -1.66778e+07 7.0347e-319 2.17805 -5.54335e+06
428 0 0 0 0 0 0 -21931.3 2.17827 1.4822e-323 2.4326e-312 2.17805 4.8855e+07 0.101083 0 -0.19327 0.0869647 0 0.078151 -0.0249162 0 0.00666146 -0.0821877 0 -0.13311 0 0 0 0 0 0 0 0 0 0 0 0 0 -70201.9 -1.66778e+07 7.0347e-319 2.17805 -5.54335e+06
429 0 0 0 0 0 0 -21931.3 2.17827 1.4822e-323 2.4326e-312 2.17805 4.8855e+07 0.10078 0 -0.193336 0.0870595 0 0.0781063 -0.00936068 0 0.00841039 -0.0647749 0 -0.132108 0 0 0 0 0 0 0 0 0 0 0 0 0 -70201.9 -1.66778e+07 7.0347e-319 2.17805 -5.54335e+06
430 0 0 0 0 0 0 -21931.3 2.17827 1.4822e-323 2.4326e-312 2.17805 4.8855e+07 0.100487 0 -0.193443 0.0871743 0 0.0780193 0.00664355 0 0.00958182 -0.0466043 0 -0.131772 0 0 0 0 0 0 0 0 0 0 0 0 0 -70201.9 -1.66778e+07 7.0347e-319 2.17805 -5.54335e+06
431 0 0 0 0 0 0 -21931.3 2.17827 1.4822e-323 2.4326e-312 2.17805 4.8855e+07 0.100226 0 -0.193588 0.0873008 0 0.0778926 0.0232433 0 0.0100685 -0.0274482 0 -0.132222 0 0 0 0 0 0 0 0 0 0 0 0 0 -70201.9 -1.66778e+07 7.0347e-319 2.17805 -5.54335e+06
432 0 0 0 0 0 0 -21931.3 2.17827 1.4822e-323 2.4326e-312 2.17805 4.8855e+07 0.099983 0 -0.19376 0.0874211 0 0.0777378 0.0405918 0 0.00978973 -0.00707256 0 -0.133543 0 0 0 0 0 0 0 0 0 0 0 0 0 -70201.9 -1.66778e+07 7.0347e-319 2.17805 -5.54335e+06
433 0 0 0 0 0 0 -21931.3 2.17827 1.4822e-323 2.4326e-312 2.17805 4.8855e+07 0.0997476 0 -0.193953 0.0875172 0 0.0775599 0.058816 0 0.00871701 0.0147183 0 -0.135753 0 0 0 0 0 0 0 0 0 0 0 0 0 -70201.9 -1.66778e+07 7.0347e-319 2.17805 -5.54335e+06
434 0 0 0 0 0 0 -21931.3 2.17827 1.4822e-323 2.4326e-312 2.17805 4.8855e+07 0.0995594 0 -0.194189 0.087594 0 0.0773354 0.0779761 0 0.00690268 0.0380115 0 -0.138765 0 0 0 0 0 0 0 0 0 0 0 0 0 -70201.9 -1.66778e+07 7.0347e-319 2.17805 -5.54335e+06
435 0 0 0 0 0 0 -21931.3 2.17827 1.4822e-323 2.4326e-312 2.17805 4.8855e+07 0.0993996 0 -0.194465 0.0876585 0 0.0770692 0.0980418 0 0.00447187 0.0627086 0 -0.142387 0 0 0 0 0 0 0 0 0 0 0 0 0 -70201.9 -1.66778e+07 7.0347e-319 2.17805 -5.54335e+06
436 0 0 0 0 0 0 -21931.3 2.17827 1.4822e-323 2.4326e-312 2.17805 4.8855e+07 0.0991788 0 -0.194751 0.0877031 0 0.0767947 0.118906 0 0.00158429 0.0885507 0 -0.146384 0 0 0 0 0 0 0 0 0 0 0 0 0 -70201.9 -1.66778e+07 7.0347e-319 2.17805 -5.54335e+06
437 0 0 0 0 0 0 -21931.3 2.17827 1.4822e-323 2.4326e-312 2.17805 4.8855e+07 0.0988483 0 -0.19503 0.0877225 0 0.0765306 0.140414 0 -0.00158012 0.115203 0 -0.150511 0 0 0 0 0 0 0 0 0 0 0 0 0 -70201.9 -1.66778e+07 7.0347e-319 2.17805 -5.54335e+06
438 0 0 0 0 0 0 -21931.3 2.17827 1.4822e-323 2.4326e-312 2.17805 4.8855e+07 0.0984197 0 -0.195287 0.0877232 0 0.0762906 0.162372 0 -0.00483397 0.142301 0 -0.154544 0 0 0 0 0 0 0 0 0 0 0 0 0 -70201.9 -1.66778e+07 7.0347e-319 2.17805 -5.54335e+06
439 0 0 0 0 0 0 -21931.3 2.17827 1.4822e-323 2.4326e-312 2.17805 4.8855e+07 0.0979161 0 -0.195499 0.0877139 0 0.076098 0.184594 0 -0.00803268 0.169518 0 -0.158328 0 0 0 0 0 0 0 0 0 0 0 0 0 -70201.9 -1.66778e+07 7.0347e-319 2.17805 -5.54335e+06
440 0 0 0 0 0 0 -21931.3 2.17827 1.4822e-323 2.4326e-312 2.17805 4.8855e+07 0.0973385 0 -0.195633 0.0877038 0 0.0759844 0.206945 0 -0.0110849 0.196638 0 -0.161783 0 0 0 0 0 0 0 0 0 0 0 0 0 -70201.9 -1.66778e+07 7.0347e-319 2.17805 -5.54335e+06
441 0 0 0 0 0 0 -21931.3 2.17827 1.4822e-323 2.4326e-312 2.17805 4.8855e+07 0.0966747 0 -0.195671 0.0877086 0 0.0759698 0.229284 0 -0.0139134 0.223465 0 -0.164851 0 0 0 0 0 0 0 0 0 0 0 0 0 -70201.9 -1.66778e+07 7.0347e-319 2.17805 -5.54335e+06
442 0 0 0 0 0 0 -21931.3 2.17827 1.4822e-323 2.4326e-312 2.17805 4.8855e+07 0.0959312 0 -0.195614 0.0877479 0 0.0760514 0.251484 0 -0.0164694 0.249865 0 -0.167511 0 0 0 0 0 0 0 0 0 0 0 0 0 -70201.9 -1.66778e+07 7.0347e-319 2.17805 -5.54335e+06
443 0 0 0 0 0 0 -21931.3 2.17827 1.4822e-323 2.4326e-312 2.17805 4.8855e+07 0.0951127 0 -0.195464 0.0878382 0 0.0762272 0.273451 0 -0.0187385 0.275761 0 -0.169771 0 0 0 0 0 0 0 0 0 0 0 0 0 -70201.9 -1.66778e+07 7.0347e-319 2.17805 -5.54335e+06
444 0 0 0 0 0 0 -21931.3 2.17827 1.4822e-323 2.4326e-312 2.17805 4.8855e+07 0.0941934 0 -0.195211 0.0879964 0 0.0765068 0.295085 0 -0.0207303 0.301059 0 -0.171662 0 0 0 0 0 0 0 0 0 0 0 0 0 -70201.9 -1.66778e+07 7.0347e-319 2.17805 -5.54335e+06
445 0 0 0 0 0 0 -21931.3 2.17827 1.4822e-323 2.4326e-312 2.17805 4.8855e+07 0.093166 0 -0.194856 0.0882284 0 0.0768874 0.316291 0 -0.022477 0.325671 0 -0.173235 0 0 0 0 0 0 0 0 0 0 0 0 0 -70201.9 -1.66778e+07 7.0347e-319 2.17805 -5.54335e+06
446 0 0 0 0 0 0 -21931.3 2.17827 1.4822e-323 2.4326e-312 2.17805 4.8855e+07 0.0920334 0 -0.194394 0.0885324 0 0.0773716 0.33697 0 -0.0240315 0.349516 0 -0.17456 0 0 0 0 0 0 0 0 0 0 0 0 0 -70201.9 -1.66778e+07 7.0347e-319 2.17805 -5.54335e+06
447 0 0 0 0 0 0 -21931.3 2.17827 1.4822e-323 2.4326e-312 2.17805 4.8855e+07 0.0907673 0 -0.193792 0.0889094 0 0.07799 0.357047 0 -0.0254781 0.372534 0 -0.175732 0 0 0 0 0 0 0 0 0 0 0 0 0 -70201.9 -1.66778e+07 7.0347e-319 2.17805 -5.54335e+06
448 0 0 0 0 0 0 -21931.3 2.17827 1.4822e-323 2.4326e-312 2.17805 4.8855e+07 0.0893633 0 -0.193022 0.0893499 0 0.0787668 0.376477 0 -0.0269389 0.394683 0 -0.176888 0 0 0 0 0 0 0 0 0 0 0 0 0 -70201.9 -1.66778e+07 7.0347e-319 2.17805 -5.54335e+06
449 0 0 0 0 0 0 -21931.3 2.17827 1.4822e-323 2.4326e-312 2.17805 4.8855e+07 0.0878391 0 -0.192081 0.0898579 0 0.0797001 0.395159 0 -0.0285512 0.4158 0 -0.178184 0 0 0 0 0 0 0 0 0 0 0 0 0 -70201.9 -1.66778e+07 7.0347e-319 2.17805 -5.54335e+06
450 0 0 0 0 0 0 -21931.3 2.17827 1.4822e-323 2.4326e-312 2.17805 4.8855e+07 0.0861353 0 -0.190936 0.0904538 0 0.0808184 0.412952 0 -0.0304534 0.435643 0 -0.179789 0 0 0 0 0 0 0 0 0 0 0 0 0 -70201.9 -1.66778e+07 7.0347e-319 2.17805 -5.54335e+06
451 0 0 0 0 0 0 -21931.3 2.17827 1.4822e-323 2.4326e-312 2.17805 4.8855e+07 0.0841688 0 -0.189545 0.0911456 0 0.0821539 0.429757 0 -0.0327869 0.454041 0 -0.181872 0 0 0 0 0 0 0 0 0 0 0 0 0 -70201.9 -1.66778e+07 7.0347e-319 2.17805 -5.54335e+06
452 0 0 0 0 0 0 -21931.3 2.17827 1.4822e-323 2.4326e-312 2.17805 4.8855e+07 0.0819106 0 -0.18791 0.0919423 0 0.0836929 0.445499 0 -0.0356858 0.470875 0 -0.184589 0 0 0 0 0 0 0 0 0 0 0 0 0 -70201.9 -1.66778e+07 7.0347e-319 2.17805 -5.54335e+06
453 0 0 0 0 0 0 -21931.3 2.17827 1.4822e-323 2.4326e-312 2.17805 4.8855e+07 0.079359 0 -0.186033 0.0928632 0 0.0854199 0.460147 0 -0.0392544 0.486131 0 -0.188053 0 0 0 0 0 0 0 0 0 0 0 0 0 -70201.9 -1.66778e+07 7.0347e-319 2.17805 -5.54335e+06
454 0 0 0 0 0 0 -21931.3 2.17827 1.4822e-323 2.4326e-312 2.17805 4.8855e+07 0.0765387 0 -0.183901 0.0939232 0 0.0873304 0.473721 0 -0.04356 0.499944 0 -0.192316 0 0 0 0 0 0 0 0 0 0 0 0 0 -70201.9 -1.66778e+07 7.0347e-319 2.17805 -5.54335e+06
455 0 0 0 0 0 0 -21931.3 2.17827 1.4822e-323 2.4326e-312 2.17805 4.8855e+07 0.0734311 0 -0.181473 0.0951328 0 0.0894478 0.486263 0 -0.048641 0.51252 0 -0.197391 0 0 0 0 0 0 0 0 0 0 0 0 0 -70201.9 -1.66778e+07 7.0347e-319 2.17805 -5.54335e+06
456 0 0 0 0 0 0 -21931.3 2.17827 1.4822e-323 2.4326e-312 2.17805 4.8855e+07 0.0699889 0 -0.178686 0.0964946 0 0.0918066 0.497742 0 -0.0545295 0.52392 0 -0.203294 0 0 0 0 0 0 0 0 0 0 0 0 0 -70201.9 -1.66778e+07 7.0347e-319 2.17805 -5.54335e+06
457 0 0 0 0 0 0 -21931.3 2.17827 1.4822e-323 2.4326e-312 2.17805 4.8855e+07 0.0662363 0 -0.175513 0.0980211 0 0.0944102 0.507634 0 -0.0612186 0.533182 0 -0.210092 0 0 0 0 0 0 0 0 0 0 0 0 0 -70201.9 -1.66778e+07 7.0347e-319 2.17805 -5.54335e+06
458 0 0 0 0 0 0 -21931.3 2.17827 1.4822e-323 2.4326e-312 2.17805 4.8855e+07 0.0621972 0 -0.171895 0.0997535 0 0.0972857 0.514264 0 -0.0685688 0.536835 0 -0.217923 0 0 0 0 0 0 0 0 0 0 0 0 0 -70201.9 -1.66778e+07 7.0347e-319 2.17805 -5.54335e+06
459 0 0 0 0 0 0 -21931.3 2.17827 1.4822e-323 2.4326e-312 2.17805 4.8855e+07 0.0578569 0 -0.167739 0.101735 0 0.100484 0.51847 0 -0.075648 0.536823 0 -0.225579 0 0 0 0 0 0 0 0 0 0 0 0 0 -70201.9 -1.66778e+07 7.0347e-319 2.17805 -5.54335e+06
460 0 0 0 0 0 0 -21931.3 2.17827 1.4822e-323 2.4326e-312 2.17805 4.8855e+07 0.0532051 0 -0.162989 0.104008 0 0.104009 0.520142 0 -0.0816266 0.533087 0 -0.232121 0 0 0 0 0 0 0 0 0 0 0 0 0 -70201.9 -1.66778e+07 7.0347e-319 2.17805 -5.54335e+06
461 0 0 0 0 0 0 -21931.3 2.17827 1.4822e-323 2.4326e-312 2.17805 4.8855e+07 0.0482714 0 -0.157608 0.106634 0 0.10784 0.520056 0 -0.0858419 0.527287 0 -0.236719 0 0 0 0 0 0 0 0 0 0 0 0 0 -70201.9 -1.66778e+07 7.0347e-319 2.17805 -5.54335e+06
462 0 0 0 0 0 0 -21931.3 2.17827 1.4822e-323 2.4326e-312 2.17805 4.8855e+07 0.0431713 0 -0.151585 0.10968 0 0.11194 0.518525 0 -0.0880676 0.519918 0 -0.239111 0 0 0 0 0 0 0 0 0 0 0 0 0 -70201.9 -1.66778e+07 7.0347e-319 2.17805 -5.54335e+06
463 0 0 0 0 0 0 -21931.3 2.17827 1.4822e-323 2.4326e-312 2.17805 4.8855e+07 0.0380253 0 -0.144952 0.113173 0 0.116241 0.516879 0 -0.0884969 0.513521 0 -0.23951 0 0 0 0 0 0 0 0 0 0 0 0 0 -70201.9 -1.66778e+07 7.0347e-319 2.17805 -5.54335e+06
464 0 0 0 0 0 0 -21931.3 2.17827 1.4822e-323 2.4326e-312 2.17805 4.8855e+07 0.0329207 0 -0.137767 0.117087 0 0.120661 0.515727 0 -0.0877689 0.509054 0 -0.238671 0 0 0 0 0 0 0 0 0 0 0 0 0 -70201.9 -1.66778e+07 7.0347e-319 2.17805 -5.54335e+06
465 0 0 0 0 0 0 -21931.3 2.17827 1.4822e-323 2.4326e-312 2.17805 4.8855e+07 0.0279708 0 -0.130125 0.121361 0 0.125114 0.515984 0 -0.0867751 0.508164 0 -0.237622 0 0 0 0 0 0 0 0 0 0 0 0 0 -70201.9 -1.66778e+07 7.0347e-319 2.17805 -5.54335e+06
466 0 0 0 0 0 0 -21931.3 2.17827 1.4822e-323 2.4326e-312 2.17805 4.8855e+07 0.0232921 0 -0.122163 0.125899 0 0.129512 0.516238 0 -0.0861469 0.507555 0 -0.236947 0 0 0 0 0 0 0 0 0 0 0 0 0 -70201.9 -1.66778e+07 7.0347e-319 2.17805 -5.54335e+06
467 0 0 0 0 0 0 -21931.3 2.17827 1.4822e-323 2.4326e-312 2.17805 4.8855e+07 0.0189589 0 -0.114025 0.130573 0 0.133788 0.516825 0 -0.0861828 0.507846 0 -0.236966 0 0 0 0 0 0 0 0 0 0 0 0 0 -70201.9 -1.66778e+07 7.0347e-319 2.17805 -5.54335e+06
468 0 0 0 0 0 0 -21931.3 2.17827 1.4822e-323 2.4326e-312 2.17805 4.8855e+07 0.0149659 0 -0.105789 0.135283 0 0.137917 0.517574 0 -0.0867696 0.508784 0 -0.237564 0 0 0 0 0 0 0 0 0 0 0 0 0 -70201.9 -1.66778e+07 7.0347e-319 2.17805 -5.54335e+06
469 0 0 0 0 0 0 -21931.3 2.17827 1.4822e-323 2.4326e-312 2.17805 4.8855e+07 0.011274 0 -0.097478 0.139967 0 0.141911 0.51822 0 -0.0876141 0.509885 0 -0.238434 0 0 0 0 0 0 0 0 0 0 0 0 0 -70201.9 -1.66778e+07 7.0347e-319 2.17805 -5.54335e+06
470 0 0 0 0 0 0 -21931.3 2.17827 1.4822e-323 2.4326e-312 2.17805 4.8855e+07 0.00790142 0 -0.0891118 0.144589 0 0.145804 0.518549 0 -0.0884062 0.510684 0 -0.239251 0 0 0 0 0 0 0 0 0 0 0 0 0 -70201.9 -1.66778e+07 7.0347e-319 2.17805 -5.54335e+06
471 0 0 0 0 0 0 -21931.3 2.17827 1.4822e-323 2.4326e-312 2.17805 4.8855e+07 0.00490432 0 -0.0807071 0.149145 0 0.149648 0.518497 0 -0.0889434 0.510953 0 -0.239805 0 0 0 0 0 0 0 0 0 0 0 0 0 -70201.9 -1.66778e+07 7.0347e-319 2.17805 -5.54335e+06
472 0 0 0 0 0 0 -21931.3 2.17827 1.4822e-323 2.4326e-312 2.17805 4.8855e+07 0.00237236 0 -0.0723 0.15363 0 0.15351 0.518111 0 -0.0891584 0.510679 0 -0.240025 0 0 0 0 0 0 0 0 0 0 0 0 0 -70201.9 -1.66778e+07 7.0347e-319 2.17805 -5.54335e+06
473 0 0 0 0 0 0 -21931.3 2.17827 1.4822e-323 2.4326e-312 2.17805 4.8855e+07 0.000458594 0 -0.0639911 0.158031 0 0.157459 0.517522 0 -0.0891041 0.51003 0 -0.239968 0 0 0 0 0 0 0 0 0 0 0 0 0 -70201.9 -1.66778e+07 7.0347e-319 2.17805 -5.54335e+06
474 0 0 0 0 0 0 -21931.3 2.17827 1.4822e-323 2.4326e-312 2.17805 4.8855e+07 -0.00060276 0 -0.056029 0.162303 0 0.161527 0.516878 0 -0.0888962 0.509237 0 -0.239753 0 0 0 0 0 0 0 0 0 0 0 0 0 -70201.9 -1.66778e+07 7.0347e-319 2.17805 -5.54335e+06
475 0 0 0 0 0 0 -21931.3 2.17827 1.4822e-323 2.4326e-312 2.17805 4.8855e+07 -0.000500447 0 -0.048858 0.166372 0 0.165671 0.516297 0 -0.0886461 0.508489 0 -0.239494 0 0 0 0 0 0 0 0 0 0 0 0 0 -70201.9 -1.66778e+07 7.0347e-319 2.17805 -5.54335e+06
476 0 0 0 0 0 0 -21931.3 2.17827 1.4822e-323 2.4326e-312 2.17805 4.8855e+07 0.00106578 0 -0.0429731 0.170218 0 0.169763 0.515859 0 -0.0884317 0.507921 0 -0.239273 0 0 0 0 0 0 0 0 0 0 0 0 0 -70201.9 -1.66778e+07 7.0347e-319 2.17805 -5.54335e+06
477 0 0 0 0 0 0 -21931.3 2.17827 1.4822e-323 2.4326e-312 2.17805 4.8855e+07 0.00429506 0 -0.0387617 0.17388 0 0.173629 0.515591 0 -0.0882825 0.507586 0 -0.23912 0 0 0 0 0 0 0 0 0 0 0 0 0 -70201.9 -1.66778e+07 7.0347e-319 2.17805 -5.54335e+06
478 0 0 0 0 0 0 -21931.3 2.17827 1.4822e-323 2.4326e-312 2.17805 4.8855e+07 0.00927379 0 -0.0364237 0.177457 0 0.177078 0.515472 0 -0.0881786 0.507449 0 -0.239015 0 0 0 0 0 0 0 0 0 0 0 0 0 -70201.9 -1.66778e+07 7.0347e-319 2.17805 -5.54335e+06
479 0 0 0 0 0 0 -21931.3 2.17827 1.4822e-323 2.4326e-312 2.17805 4.8855e+07 0.0159784 0 -0.0359069 0.181135 0 0.179946 0.515439 0 -0.0880719 0.507399 0 -0.238908 0 0 0 0 0 0 0 0 0 0 0 0 0 -70201.9 -1.66778e+07 7.0347e-319 2.17805 -5.54335e+06
480 0 0 0 0 0 0 -21931.3 2.17827 1.4822e-323 2.4326e-312 2.17805 4.8855e+07 0.0242681 0 -0.036927 0.185149 0 0.182131 0.515419 0 -0.0879154 0.507312 0 -0.238748 0 0 0 0 0 0 0 0 0 0 0 0 0 -70201.9 -1.66778e+07 7.0347e-319 2.17805 -5.54335e+06
481 0 0 0 0 0 0 -21931.3 2.17827 1.4822e-323 2.4326e-312 2.17805 4.8855e+07 0.0338866 0 -0.039031 0.18974 0 0.183632 0.515362 0 -0.0876805 0.507099 0 -0.238504 0 0 0 0 0 0 0 0 0 0 0 0 0 -70201.9 -1.66778e+07 7.0347e-319 2.17805 -5.54335e+06
482 0 0 0 0 0 0 -21931.3 2.17827 1.4822e-323 2.4326e-312 2.17805 4.8855e+07 0.0445027 0 -0.0416899 0.195117 0 0.184549 0.515244 0 -0.0873656 0.506731 0 -0.238176 0 0 0 0 0 0 0 0 0 0 0 0 0 -70201.9 -1.66778e+07 7.0347e-319 2.17805 -5.54335e+06
483 0 0 0 0 0 0 -21931.3 2.17827 1.4822e-323 2.4326e-312 2.17805 4.8855e+07 0.0558007 0 -0.0444288 0.201435 0 0.185048 0.515055 0 -0.0869863 0.506214 0 -0.237777 0 0 0 0 0 0 0 0 0 0 0 0 0 -70201.9 -1.66778e+07 7.0347e-319 2.17805 -5.54335e+06
484 0 0 0 0 0 0 -21931.3 2.17827 1.4822e-323 2.4326e-312 2.17805 4.8855e+07 0.0675702 0 -0.0469438 0.208787 0 0.185277 0.514806 0 -0.0865686 0.505578 0 -0.237336 0 0 0 0 0 0 0 0 0 0 0 0 0 -70201.9 -1.66778e+07 7.0347e-319 2.17805 -5.54335e+06
485 0 0 0 0 0 0 -21931.3 2.17827 1.4822e-323 2.4326e-312 2.17805 4.8855e+07 0.0797347 0 -0.0491388 0.217186 0 0.185331 0.514528 0 -0.0861452 0.50488 0 -0.236887 0 0 0 0 0 0 0 0 0 0 0 0 0 -70201.9 -1.66778e+07 7.0347e-319 2.17805 -5.54335e+06
486 0 0 0 0 0 0 -21931.3 2.17827 1.4822e-323 2.4326e-312 2.17805 4.8855e+07 0.0923087 0 -0.0510416 0.226562 0 0.185273 0.514259 0 -0.0857436 0.504186 0 -0.236457 0 0 0 0 0 0 0 0 0 0 0 0 0 -70201.9 -1.66778e+07 7.0347e-319 2.17805 -5.54335e+06
487 0 0 0 0 0 0 -21931.3 2.17827 1.4822e-323 2.4326e-312 2.17805 4.8855e+07 0.105346 0 -0.0527334 0.236812 0 0.185144 0.514023 0 -0.085382 0.503537 0 -0.236068 0 0 0 0 0 0 0 0 0 0 0 0 0 -70201.9 -1.66778e+07 7.0347e-319 2.17805 -5.54335e+06
488 0 0 0 0 0 0 -21931.3 2.17827 1.4822e-323 2.4326e-312 2.17805 4.8855e+07 0.11892 0 -0.0543336 0.247802 0 0.184954 0.513845 0 -0.0850787 0.502961 0 -0.235736 0 0 0 0 0 0 0 0 0 0 0 0 0 -70201.9 -1.66778e+07 7.0347e-319 2.17805 -5.54335e+06
489 0 0 0 0 0 0 -21931.3 2.17827 1.4822e-323 2.4326e-312 2.17805 4.8855e+07 0.133155 0 -0.056021 0.259373 0 0.184682 0.513744 0 -0.0848462 0.502484 0 -0.235476 0 0 0 0 0 0 0 0 0 0 0 0 0 -70201.9 -1.66778e+07 7.0347e-319 2.17805 -5.54335e+06
490 0 0 0 0 0 0 -21931.3 2.17827 1.4822e-323 2.4326e-312 2.17805 4.8855e+07 0.14819 0 -0.057983 0.271374 0 0.184287 0.513731 0 -0.0846817 0.502121 0 -0.235285 0 0 0 0 0 0 0 0 0 0 0 0 0 -70201.9 -1.66778e+07 7.0347e-319 2.17805 -5.54335e+06
491 0 0 0 0 0 0 -21931.3 2.17827 1.4822e-323 2.4326e-312 2.17805 4.8855e+07 0.164063 0 -0.0602993 0.283688 0 0.183748 0.513796 0 -0.0845759 0.501862 0 -0.235154 0 0 0 0 0 0 0 0 0 0 0 0 0 -70201.9 -1.66778e+07 7.0347e-319 2.17805 -5.54335e+06
492 0 0 0 0 0 0 -21931.3 2.17827 1.4822e-323 2.4326e-312 2.17805 4.8855e+07 0.180732 0 -0.0629747 0.29624 0 0.183047 0.513909 0 -0.0845152 0.501659 0 -0.235068 0 0 0 0 0 0 0 0 0 0 0 0 0 -70201.9 -1.66778e+07 7.0347e-319 2.17805 -5.54335e+06
493 0 0 0 0 0 0 -21931.3 2.17827 1.4822e-323 2.4326e-312 2.17805 4.8855e+07 0.198172 0 -0.0660213 0.308979 0 0.182153 0.514022 0 -0.0844768 0.501438 0 -0.235002 0 0 0 0 0 0 0 0 0 0 0 0 0 -70201.9 -1.66778e+07 7.0347e-319 2.17805 -5.54335e+06
494 0 0 0 0 0 0 -21931.3 2.17827 1.4822e-323 2.4326e-312 2.17805 4.8855e+07 0.216366 0 -0.0694328 0.321892 0 0.181033 0.5141 0 -0.0844404 0.501153 0 -0.234934 0 0 0 0 0 0 0 0 0 0 0 0 0 -70201.9 -1.66778e+07 7.0347e-319 2.17805 -5.54335e+06
495 0 0 0 0 0 0 -21931.3 2.17827 1.4822e-323 2.4326e-312 2.17805 4.8855e+07 0.235264 0 -0.0731684 0.33499 0 0.179662 0.514136 0 -0.0843951 0.500799 0 -0.234855 0 0 0 0 0 0 0 0 0 0 0 0 0 -70201.9 -1.66778e+07 7.0347e-319 2.17805 -5.54335e+06
496 0 0 0 0 0 0 -21931.3 2.17827 1.4822e-323 2.4326e-312 2.17805 4.8855e+07 0.254765 0 -0.0771623 0.348305 0 0.178022 0.514119 0 -0.0843365 0.500365 0 -0.234759 0 0 0 0 0 0 0 0 0 0 0 0 0 -70201.9 -1.66778e+07 7.0347e-319 2.17805 -5.54335e+06
497 0 0 0 0 0 0 -21931.3 2.17827 1.4822e-323 2.4326e-312 2.17805 4.8855e+07 0.274777 0 -0.0813619 0.361863 0 0.176097 0.514057 0 -0.0842701 0.49986 0 -0.234651 0 0 0 0 0 0 0 0 0 0 0 0 0 -70201.9 -1.66778e+07 7.0347e-319 2.17805 -5.54335e+06
498 0 0 0 0 0 0 -21931.3 2.17827 1.4822e-323 2.4326e-312 2.17805 4.8855e+07 0.295295 0 -0.0857815 0.375677 0 0.173848 0.513969 0 -0.0842043 0.499321 0 -0.234542 0 0 0 0 0 0 0 0 0 0 0 0 0 -70201.9 -1.66778e+07 7.0347e-319 2.17805 -5.54335e+06
499 0 0 0 0 0 0 -21931.3 2.17827 1.4822e-323 2.4326e-312 2.17805 4.8855e+07 0.316342 0 -0.0904483 0.389754 0 0.171238 0.51388 0 -0.0841446 0.498795 0 -0.234439 0 0 0 0 0 0 0 0 0 0 0 0 0 -70201.9 -1.66778e+07 7.0347e-319 2.17805 -5.54335e+06
500 0 0 0 0 0 0 -21931.3 2.17827 1.4822e-323 2.4326e-312 2.17805 4.8855e+07 0.337896 0 -0.0953517 0.404102 0 0.16825 0.513809 0 -0.0841007 0.498311 0 -0.234354 0 0 0 0 0 0 0 0 0 0 0 0 0 -70201.9 -1.66778e+07 7.0347e-319 2.17805 -5.54335e+06
501 0 0 0 0 0 0 -21931.3 2.17827 1.4822e-323 2.4326e-312 2.17805 4.8855e+07 0.359981 0 -0.100499 0.418703 0 0.16487 0.513749 0 -0.0840759 0.497865 0 -0.234288 0 0 0 0 0 0 0 0 0 0 0 0 0 -70201.9 -1.66778e+07 7.0347e-319 2.17805 -5.54335e+06
502 0 0 0 0 0 0 -21931.3 2.17827 1.4822e-323 2.4326e-312 2.17805 4.8855e+07 0.382665 0 -0.105894 0.433523 0 0.161094 0.513699 0 -0.0840631 0.497462 0 -0.234238 0 0 0 0 0 0 0 0 0 0 0 0 0 -70201.9 -1.66778e+07 7.0347e-319 2.17805 -5.54335e+06
503 0 0 0 0 0 0 -21931.3 2.17827 1.4822e-323 2.4326e-312 2.17805 4.8855e+07 0.405923 0 -0.111464 0.448534 0 0.156963 0.513669 0 -0.0840576 0.497124 0 -0.234199 0 0 0 0 0 0 0 0 0 0 0 0 0 -70201.9 -1.66778e+07 7.0347e-319 2.17805 -5.54335e+06
504 0 0 0 0 0 0 -21931.3 2.17827 1.4822e-323 2.4326e-312 2.17805 4.8855e+07 0.429635 0 -0.11709 0.463708 0 0.152554 0.513651 0 -0.0840498 0.496829 0 -0.23416 0 0 0 0 0 0 0 0 0 0 0 0 0 -70201.9 -1.66778e+07 7.0347e-319 2.17805 -5.54335e+06
505 0 0 0 0 0 0 -21931.3 2.17827 1.4822e-323 2.4326e-312 2.17805 4.8855e+07 0.45364 0 -0.122638 0.479 0 0.147965 0.513615 0 -0.084024 0.496523 0 -0.234104 0 0 0 0 0 0 0 0 0 0 0 0 0 -70201.9 -1.66778e+07 7.0347e-319 2.17805 -5.54335e+06
506 0 0 0 0 0 0 -21931.3 2.17827 1.4822e-323 2.4326e-312 2.17805 4.8855e+07 0.477764 0 -0.127987 0.494348 0 0.143295 0.513533 0 -0.083969 0.496146 0 -0.234015 0 0 0 0 0 0 0 0 0 0 0 0 0 -70201.9 -1.66778e+07 7.0347e-319 2.17805 -5.54335e+06
507 0 0 0 0 0 0 -21931.3 2.17827 1.4822e-323 2.4326e-312 2.17805 4.8855e+07 0.501807 0 -0.133045 0.509688 0 0.138629 0.513364 0 -0.0838709 0.495609 0 -0.233874 0 0 0 0 0 0 0 0 0 0 0 0 0 -70201.9 -1.66778e+07 7.0347e-319 2.17805 -5.54335e+06
508 0 0 0 0 0 0 -21931.3 2.17827 1.4822e-323 2.4326e-312 2.17805 4.8855e+07 0.525556 0 -0.137745 0.524972 0 0.134043 0.513072 0 -0.0837162 0.494812 0 -0.233659 0 0 0 0 0 0 0 0 0 0 0 0 0 -70201.9 -1.66778e+07 7.0347e-319 2.17805 -5.54335e+06
509 0 0 0 0 0 0 -21931.3 2.17827 1.4822e-323 2.4326e-312 2.17805 4.8855e+07 0.548826 0 -0.142064 0.54015 0 0.129586 0.512638 0 -0.0835038 0.493712 0 -0.233364 0 0 0 0 0 0 0 0 0 0 0 0 0 -70201.9 -1.66778e+07 7.0347e-319 2.17805 -5.54335e+06
510 0 0 0 0 0 0 -21931.3 2.17827 1.4822e-323 2.4326e-312 2.17805 4.8855e+07 0.571504 0 -0.146014 0.555165 0 0.125283 0.512093 0 -0.0832436 0.492369 0 -0.233 0 0 0 0 0 0 0 0 0 0 0 0 0 -70201.9 -1.66778e+07 7.0347e-319 2.17805 -5.54335e+06
511 0 0 0 0 0 0 -21931.3 2.17827 1.4822e-323 2.4326e-312 2.17805 4.8855e+07 0.593477 0 -0.149624 0.569959 0 0.121145 0.511492 0 -0.0829455 0.490889 0 -0.232584 0 0 0 0 0 0 0 0 0 0 0 0 0 -70201.9 -1.66778e+07 7.0347e-319 2.17805 -5.54335e+06
512 0 0 0 0 0 0 -21931.3 2.17827 1.4822e-323 2.4326e-312 2.17805 4.8855e+07 0.614621 0 -0.152944 0.584489 0 0.117169 0.510866 0 -0.0826133 0.489344 0 -0.232122 0 0 0 0 0 0 0 0 0 0 0 0 0 -70201.9 -1.66778e+07 7.0347e-319 2.17805 -5.54335e+06
513 0 0 0 0 0 0 -21931.3 2.17827 1.4822e-323 2.4326e-312 2.17805 4.8855e+07 0.634875 0 -0.156036 0.598708 0 0.113336 0.510246 0 -0.0822512 0.487809 0 -0.231625 0 0 0 0 0 0 0 0 0 0 0 0 0 -70201.9 -1.66778e+07 7.0347e-319 2.17805 -5.54335e+06
514 0 0 0 0 0 0 -21931.3 2.17827 1.4822e-323 2.4326e-312 2.17805 4.8855e+07 0.654213 0 -0.158962 0.612554 0 0.109614 0.509666 0 -0.0818597 0.486354 0 -0.2311 0 0 0 0 0 0 0 0 0 0 0 0 0 -70201.9 -1.66778e+07 7.0347e-319 2.17805 -5.54335e+06
515 0 0 0 0 0 0 -21931.3 2.17827 1.4822e-323 2.4326e-312 2.17805 4.8855e+07 0.672585 0 -0.161792 0.625958 0 0.105967 0.509129 0 -0.0814334 0.484985 0 -0.230541 0 0 0 0 0 0 0 0 0 0 0 0 0 -70201.9 -1.66778e+07 7.0347e-319 2.17805 -5.54335e+06
516 0 0 0 0 0 0 -21931.3 2.17827 1.4822e-323 2.4326e-312 2.17805 4.8855e+07 0.68991 0 -0.164595 0.638854 0 0.102355 0.508606 0 -0.0809628 0.483638 0 -0.229935 0 0 0 0 0 0 0 0 0 0 0 0 0 -70201.9 -1.66778e+07 7.0347e-319 2.17805 -5.54335e+06
517 0 0 0 0 0 0 -21931.3 2.17827 1.4822e-323 2.4326e-312 2.17805 4.8855e+07 0.706107 0 -0.16745 0.65119 0 0.0987324 0.508067 0 -0.0804413 0.482244 0 -0.229268 0 0 0 0 0 0 0 0 0 0 0 0 0 -70201.9 -1.66778e+07 7.0347e-319 2.17805 -5.54335e+06
518 0 0 0 0 0 0 -21931.3 2.17827 1.4822e-323 2.4326e-312 2.17805 4.8855e+07 0.721105 0 -0.170427 0.662912 0 0.0950582 0.507489 0 -0.0798686 0.480755 0 -0.228534 0 0 0 0 0 0 0 0 0 0 0 0 0 -70201.9 -1.66778e+07 7.0347e-319 2.17805 -5.54335e+06
519 0 0 0 0 0 0 -21931.3 2.17827 1.4822e-323 2.4326e-312 2.17805 4.8855e+07 0.734835 0 -0.173595 0.673967 0 0.0912896 0.506844 0 -0.0792336 0.479117 0 -0.227717 0 0 0 0 0 0 0 0 0 0 0 0 0 -70201.9 -1.66778e+07 7.0347e-319 2.17805 -5.54335e+06
520 0 0 0 0 0 0 -21931.3 2.17827 1.4822e-323 2.4326e-312 2.17805 4.8855e+07 0.747223 0 -0.177025 0.684322 0 0.0873846 0.506105 0 -0.0785201 0.477273 0 -0.226793 0 0 0 0 0 0 0 0 0 0 0 0 0 -70201.9 -1.66778e+07 7.0347e-319 2.17805 -5.54335e+06
521 0 0 0 0 0 0 -21931.3 2.17827 1.4822e-323 2.4326e-312 2.17805 4.8855e+07 0.758174 0 -0.18077 0.69395 0 0.0833211 0.50527 0 -0.0777314 0.475218 0 -0.225762 0 0 0 0 0 0 0 0 0 0 0 0 0 -70201.9 -1.66778e+07 7.0347e-319 2.17805 -5.54335e+06
522 0 0 0 0 0 0 -21931.3 2.17827 1.4822e-323 2.4326e-312 2.17805 4.8855e+07 0.767576 0 -0.184868 0.702816 0 0.0790928 0.504348 0 -0.0768704 0.472963 0 -0.224624 0 0 0 0 0 0 0 0 0 0 0 0 0 -70201.9 -1.66778e+07 7.0347e-319 2.17805 -5.54335e+06
523 0 0 0 0 0 0 -21931.3 2.17827 1.4822e-323 2.4326e-312 2.17805 4.8855e+07 0.775318 0 -0.189338 0.71088 0 0.0747016 0.503314 0 -0.0759156 0.470453 0 -0.223348 0 0 0 0 0 0 0 0 0 0 0 0 0 -70201.9 -1.66778e+07 7.0347e-319 2.17805 -5.54335e+06
524 0 0 0 0 0 0 -21931.3 2.17827 1.4822e-323 2.4326e-312 2.17805 4.8855e+07 0.781293 0 -0.194147 0.718083 0 0.0701892 0.502147 0 -0.0748384 0.467632 0 -0.221892 0 0 0 0 0 0 0 0 0 0 0 0 0 -70201.9 -1.66778e+07 7.0347e-319 2.17805 -5.54335e+06
525 0 0 0 0 0 0 -21931.3 2.17827 1.4822e-323 2.4326e-312 2.17805 4.8855e+07 0.784819 0 -0.199099 0.724252 0 0.0658547 0.50086 0 -0.0736252 0.464518 0 -0.220238 0 0 0 0 0 0 0 0 0 0 0 0 0 -70201.9 -1.66778e+07 7.0347e-319 2.17805 -5.54335e+06
526 0 0 0 0 0 0 -21931.3 2.17827 1.4822e-323 2.4326e-312 2.17805 4.8855e+07 0.78657 0 -0.203698 0.728989 0 0.0619205 0.499468 0 -0.0722516 0.461106 0 -0.218349 0 0 0 0 0 0 0 0 0 0 0 0 0 -70201.9 -1.66778e+07 7.0347e-319 2.17805 -5.54335e+06
527 0 0 0 0 0 0 -21931.3 2.17827 1.4822e-323 2.4326e-312 2.17805 4.8855e+07 0.78673 0 -0.207543 0.732254 0 0.0587296 0.497952 0 -0.0706508 0.457309 0 -0.21613 0 0 0 0 0 0 0 0 0 0 0 0 0 -70201.9 -1.66778e+07 7.0347e-319 2.17805 -5.54335e+06
528 0 0 0 0 0 0 -21931.3 2.17827 1.4822e-323 2.4326e-312 2.17805 4.8855e+07 0.785912 0 -0.210334 0.734272 0 0.0565038 0.4963 0 -0.0687256 0.45304 0 -0.213448 0 0 0 0 0 0 0 0 0 0 0 0 0 -70201.9 -1.66778e+07 7.0347e-319 2.17805 -5.54335e+06
529 0 0 0 0 0 0 -21931.3 2.17827 1.4822e-323 2.4326e-312 2.17805 4.8855e+07 0.7844 0 -0.211935 0.735532 0 0.0554243 0.494532 0 -0.0663797 0.448263 0 -0.210169 0 0 0 0 0 0 0 0 0 0 0 0 0 -70201.9 -1.66778e+07 7.0347e-319 2.17805 -5.54335e+06
530 0 0 0 0 0 0 -21931.3 2.17827 1.4822e-323 2.4326e-312 2.17805 4.8855e+07 0.782808 0 -0.212359 0.736441 0 0.0554448 0.492675 0 -0.0635278 0.442966 0 -0.206164 0 0 0 0 0 0 0 0 0 0 0 0 0 -70201.9 -1.66778e+07 7.0347e-319 2.17805 -5.54335e+06
531 0 0 0 0 0 0 -21931.3 2.17827 1.4822e-323 2.4326e-312 2.17805 4.8855e+07 0.781324 0 -0.211859 0.737401 0 0.0563569 0.490736 0 -0.0600906 0.437104 0 -0.201298 0 0 0 0 0 0 0 0 0 0 0 0 0 -70201.9 -1.66778e+07 7.0347e-319 2.17805 -5.54335e+06
532 0 0 0 0 0 0 -21931.3 2.17827 1.4822e-323 2.4326e-312 2.17805 4.8855e+07 0.780467 0 -0.210888 0.738651 0 0.0576644 0.488728 0 -0.0560024 0.430652 0 -0.195441 0 0 0 0 0 0 0 0 0 0 0 0 0 -70201.9 -1.66778e+07 7.0347e-319 2.17805 -5.54335e+06
533 0 0 0 0 0 0 -21931.3 2.17827 1.4822e-323 2.4326e-312 2.17805 4.8855e+07 0.779751 0 -0.209956 0.740308 0 0.0589549 0.486713 0 -0.0512684 0.423741 0 -0.188566 0 0 0 0 0 0 0 0 0 0 0 0 0 -70201.9 -1.66778e+07 7.0347e-319 2.17805 -5.54335e+06
534 0 0 0 0 0 0 -21931.3 2.17827 1.4822e-323 2.4326e-312 2.17805 4.8855e+07 0.7795 0 -0.209346 0.741976 0 0.0598393 0.484799 0 -0.0459632 0.416621 0 -0.180751 0 0 0 0 0 0 0 0 0 0 0 0 0 -70201.9 -1.66778e+07 7.0347e-319 2.17805 -5.54335e+06
535 0 0 0 0 0 0 -21931.3 2.17827 1.4822e-323 2.4326e-312 2.17805 4.8855e+07 0.77973 0 -0.209159 0.743315 0 0.0601784 0.483062 0 -0.040188 0.409487 0 -0.172108 0 0 0 0 0 0 0 0 0 0 0 0 0 -70201.9 -1.66778e+07 7.0347e-319 2.17805 -5.54335e+06
536 0 0 0 0 0 0 -21931.3 2.17827 1.4822e-323 2.4326e-312 2.17805 4.8855e+07 0.780219 0 -0.209348 0.744192 0 0.0600419 0.481554 0 -0.0340614 0.402508 0 -0.162778 0 0 0 0 0 0 0 0 0 0 0 0 0 -70201.9 -1.66778e+07 7.0347e-319 2.17805 -5.54335e+06
537 0 0 0 0 0 0 -21931.3 2.17827 1.4822e-323 2.4326e-312 2.17805 4.8855e+07 0.780764 0 -0.209772 0.744678 0 0.0596099 0.480352 0 -0.0277266 0.395922 0 -0.152977 0 0 0 0 0 0 0 0 0 0 0 0 0 -70201.9 -1.66778e+07 7.0347e-319 2.17805 -5.54335e+06
538 0 0 0 0 0 0 -21931.3 2.17827 1.4822e-323 2.4326e-312 2.17805 4.8855e+07 0.781192 0 -0.210248 0.74492 0 0.0591088 0.479526 0 -0.0213247 0.389959 0 -0.142954 0 0 0 0 0 0 0 0 0 0 0 0 0 -70201.9 -1.66778e+07 7.0347e-319 2.17805 -5.54335e+06
539 0 0 0 0 0 0 -21931.3 2.17827 1.4822e-323 2.4326e-312 2.17805 4.8855e+07 0.781358 0 -0.210611 0.745044 0 0.0587405 0.479101 0 -0.0149545 0.384744 0 -0.132907 0 0 0 0 0 0 0 0 0 0 0 0 0 -70201.9 -1.66778e+07 7.0347e-319 2.17805 -5.54335e+06
540 0 0 0 0 0 0 -21931.3 2.17827 1.4822e-323 2.4326e-312 2.17805 4.8855e+07 0.781162 0 -0.210748 0.745129 0 0.0586416 0.479068 0 -0.00864996 0.380318 0 -0.12295 0 0 0 0 0 0 0 0 0 0 0 0 0 -70201.9 -1.66778e+07 7.0347e-319 2.17805 -5.54335e+06
541 0 0 0 0 0 0 -21931.3 2.17827 1.4822e-323 2.4326e-312 2.17805 4.8855e+07 0.780606 0 -0.210643 0.7452 0 0.0588293 0.479454 0 -0.00244349 0.376773 0 -0.113226 0 0 0 0 0 0 0 0 0 0 0 0 0 -70201.9 -1.66778e+07 7.0347e-319 2.17805 -5.54335e+06
542 0 0 0 0 0 0 -21931.3 2.17827 1.4822e-323 2.4326e-312 2.17805 4.8855e+07 0.779833 0 -0.210358 0.745262 0 0.0592223 0.480377 0 0.00356676 0.374353 0 -0.10402 0 0 0 0 0 0 0 0 0 0 0 0 0 -70201.9 -1.66778e+07 7.0347e-319 2.17805 -5.54335e+06
543 0 0 0 0 0 0 -21931.3 2.17827 1.4822e-323 2.4326e-312 2.17805 4.8855e+07 0.779015 0 -0.209981 0.745312 0 0.0597096 0.482021 0 0.00921454 0.373365 0 -0.0957145 0 0 0 0 0 0 0 0 0 0 0 0 0 -70201.9 -1.66778e+07 7.0347e-319 2.17805 -5.54335e+06
544 0 0 0 0 0 0 -21931.3 2.17827 1.4822e-323 2.4326e-312 2.17805 4.8855e+07 0.778228 0 -0.209583 0.745346 0 0.0602093 0.484584 0 0.0142928 0.374098 0 -0.0887069 0 0 0 0 0 0 0 0 0 0 0 0 0 -70201.9 -1.66778e+07 7.0347e-319 2.17805 -5.54335e+06
545 0 0 0 0 0 0 -21931.3 2.17827 1.4822e-323 2.4326e-312 2.17805 4.8855e+07 0.777486 0 -0.209207 0.745356 0 0.0606754 0.488274 0 0.0185725 0.376824 0 -0.0833835 0 0 0 0 0 0 0 0 0 0 0 0 0 -70201.9 -1.66778e+07 7.0347e-319 2.17805 -5.54335e+06
546 0 0 0 0 0 0 -21931.3 2.17827 1.4822e-323 2.4326e-312 2.17805 4.8855e+07 0.776792 0 -0.208864 0.74535 0 0.0610992 0.493315 0 0.0218138 0.381823 0 -0.080096 0 0 0 0 0 0 0 0 0 0 0 0 0 -70201.9 -1.66778e+07 7.0347e-319 2.17805 -5.54335e+06
547 0 0 0 0 0 0 -21931.3 2.17827 1.4822e-323 2.4326e-312 2.17805 4.8855e+07 0.776141 0 -0.208534 0.745345 0 0.0615036 0.499895 0 0.0238321 0.389293 0 -0.0790429 0 0 0 0 0 0 0 0 0 0 0 0 0 -70201.9 -1.66778e+07 7.0347e-319 2.17805 -5.54335e+06
548 0 0 0 0 0 0 -21931.3 2.17827 1.4822e-323 2.4326e-312 2.17805 4.8855e+07 0.775521 0 -0.208185 0.745374 0 0.0619263 0.50811 0 0.0245766 0.399274 0 -0.0801653 0 0 0 0 0 0 0 0 0 0 0 0 0 -70201.9 -1.66778e+07 7.0347e-319 2.17805 -5.54335e+06
549 0 0 0 0 0 0 -21931.3 2.17827 1.4822e-323 2.4326e-312 2.17805 4.8855e+07 0.774906 0 -0.207781 0.745462 0 0.062408 0.517959 0 0.0241407 0.411664 0 -0.0831788 0 0 0 0 0 0 0 0 0 0 0 0 0 -70201.9 -1.66778e+07 7.0347e-319 2.17805 -5.54335e+06
550 0 0 0 0 0 0 -21931.3 2.17827 1.4822e-323 2.4326e-312 2.17805 4.8855e+07 0.774264 0 -0.207292 0.745625 0 0.0629833 0.529394 0 0.02271 0.426302 0 -0.0876893 0 0 0 0 0 0 0 0 0 0 0 0 0 -70201.9 -1.66778e+07 7.0347e-319 2.17805 -5.54335e+06
551 0 0 0 0 0 0 -21931.3 2.17827 1.4822e-323 2.4326e-312 2.17805 4.8855e+07 0.773563 0 -0.206698 0.745864 0 0.0636756 0.542315 0 0.0205406 0.442935 0 -0.0932121 0 0 0 0 0 0 0 0 0 0 0 0 0 -70201.9 -1.66778e+07 7.0347e-319 2.17805 -5.54335e+06
552 0 0 0 0 0 0 -21931.3 2.17827 1.4822e-323 2.4326e-312 2.17805 4.8855e+07 0.772786 0 -0.205999 0.746164 0 0.0644825 0.556546 0 0.017937 0.461181 0 -0.0992023 0 0 0 0 0 0 0 0 0 0 0 0 0 -70201.9 -1.66778e+07 7.0347e-319 2.17805 -5.54335e+06
553 0 0 0 0 0 0 -21931.3 2.17827 1.4822e-323 2.4326e-312 2.17805 4.8855e+07 0.77193 0 -0.205218 0.746503 0 0.0653782 0.571897 0 0.0151809 0.480657 0 -0.1052 0 0 0 0 0 0 0 0 0 0 0 0 0 -70201.9 -1.66778e+07 7.0347e-319 2.17805 -5.54335e+06
554 0 0 0 0 0 0 -21931.3 2.17827 1.4822e-323 2.4326e-312 2.17805 4.8855e+07 0.770981 0 -0.204379 0.746864 0 0.0663372 0.588183 0 0.01251 0.501018 0 -0.110853 0 0 0 0 0 0 0 0 0 0 0 0 0 -70201.9 -1.66778e+07 7.0347e-319 2.17805 -5.54335e+06
555 0 0 0 0 0 0 -21931.3 2.17827 1.4822e-323 2.4326e-312 2.17805 4.8855e+07 0.769918 0 -0.203494 0.747221 0 0.0673446 0.605271 0 0.0100709 0.52204 0 -0.115979 0 0 0 0 0 0 0 0 0 0 0 0 0 -70201.9 -1.66778e+07 7.0347e-319 2.17805 -5.54335e+06
556 0 0 0 0 0 0 -21931.3 2.17827 1.4822e-323 2.4326e-312 2.17805 4.8855e+07 0.768774 0 -0.202595 0.747557 0 0.0683634 0.623109 0 0.00788509 0.543705 0 -0.120611 0 0 0 0 0 0 0 0 0 0 0 0 0 -70201.9 -1.66778e+07 7.0347e-319 2.17805 -5.54335e+06
557 0 0 0 0 0 0 -21931.3 2.17827 1.4822e-323 2.4326e-312 2.17805 4.8855e+07 0.767609 0 -0.201716 0.747865 0 0.0693546 0.641677 0 0.00591364 0.566091 0 -0.124865 0 0 0 0 0 0 0 0 0 0 0 0 0 -70201.9 -1.66778e+07 7.0347e-319 2.17805 -5.54335e+06
558 0 0 0 0 0 0 -21931.3 2.17827 1.4822e-323 2.4326e-312 2.17805 4.8855e+07 0.766428 0 -0.200866 0.748132 0 0.070306 0.660939 0 0.00414674 0.589273 0 -0.12882 0 0 0 0 0 0 0 0 0 0 0 0 0 -70201.9 -1.66778e+07 7.0347e-319 2.17805 -5.54335e+06
559 0 0 0 0 0 0 -21931.3 2.17827 1.4822e-323 2.4326e-312 2.17805 4.8855e+07 0.765151 0 -0.200024 0.748329 0 0.0712433 0.680863 0 0.00252875 0.613337 0 -0.132587 0 0 0 0 0 0 0 0 0 0 0 0 0 -70201.9 -1.66778e+07 7.0347e-319 2.17805 -5.54335e+06
560 0 0 0 0 0 0 -21931.3 2.17827 1.4822e-323 2.4326e-312 2.17805 4.8855e+07 0.763807 0 -0.199216 0.748509 0 0.0721413 0.701365 0 0.00103461 0.638228 0 -0.136187 0 0 0 0 0 0 0 0 0 0 0 0 0 -70201.9 -1.66778e+07 7.0347e-319 2.17805 -5.54335e+06
561 0 0 0 0 0 0 -21931.3 2.17827 1.4822e-323 2.4326e-312 2.17805 4.8855e+07 0.762376 0 -0.198426 0.748667 0 0.0730165 0.722361 0 -0.000364469 0.663869 0 -0.13963 0 0 0 0 0 0 0 0 0 0 0 0 0 -70201.9 -1.66778e+07 7.0347e-319 2.17805 -5.54335e+06
562 0 0 0 0 0 0 -21931.3 2.17827 1.4822e-323 2.4326e-312 2.17805 4.8855e+07 0.760928 0 -0.197683 0.74886 0 0.0738375 0.743737 0 -0.00165699 0.690081 0 -0.142856 0 0 0 0 0 0 0 0 0 0 0 0 0 -70201.9 -1.66778e+07 7.0347e-319 2.17805 -5.54335e+06
563 0 0 0 0 0 0 -21931.3 2.17827 1.4822e-323 2.4326e-312 2.17805 4.8855e+07 0.759482 0 -0.196976 0.749105 0 0.0746145 0.765389 0 -0.00285634 0.716676 0 -0.145836 0 0 0 0 0 0 0 0 0 0 0 0 0 -70201.9 -1.66778e+07 7.0347e-319 2.17805 -5.54335e+06
564 0 0 0 0 0 0 -21931.3 2.17827 1.4822e-323 2.4326e-312 2.17805 4.8855e+07 0.758114 0 -0.196327 0.74941 0 0.0753218 0.787317 0 -0.00400608 0.743663 0 -0.148611 0 0 0 0 0 0 0 0 0 0 0 0 0 -70201.9 -1.66778e+07 7.0347e-319 2.17805 -5.54335e+06
565 0 0 0 0 0 0 -21931.3 2.17827 1.4822e-323 2.4326e-312 2.17805 4.8855e+07 0.756837 0 -0.19572 0.749761 0 0.0759767 0.809539 0 -0.00516856 0.771076 0 -0.151239 0 0 0 0 0 0 0 0 0 0 0 0 0 -70201.9 -1.66778e+07 7.0347e-319 2.17805 -5.54335e+06
566 0 0 0 0 0 0 -21931.3 2.17827 1.4822e-323 2.4326e-312 2.17805 4.8855e+07 0.755664 0 -0.195161 0.750147 0 0.0765718 0.831998 0 -0.00632368 0.79879 0 -0.153678 0 0 0 0 0 0 0 0 0 0 0 0 0 -70201.9 -1.66778e+07 7.0347e-319 2.17805 -5.54335e+06
567 0 0 0 0 0 0 -21931.3 2.17827 1.4822e-323 2.4326e-312 2.17805 4.8855e+07 0.754489 0 -0.194581 0.750497 0 0.0771776 0.854646 0 -0.00747107 0.826735 0 -0.15592 0 0 0 0 0 0 0 0 0 0 0 0 0 -70201.9 -1.66778e+07 7.0347e-319 2.17805 -5.54335e+06
568 0 0 0 0 0 0 -21931.3 2.17827 1.4822e-323 2.4326e-312 2.17805 4.8855e+07 0.753314 0 -0.193989 0.750832 0 0.0777882 0.877436 0 -0.00861267 0.854838 0 -0.157963 0 0 0 0 0 0 0 0 0 0 0 0 0 -70201.9 -1.66778e+07 7.0347e-319 2.17805 -5.54335e+06
569 0 0 0 0 0 0 -21931.3 2.17827 1.4822e-323 2.4326e-312 2.17805 4.8855e+07 0.752086 0 -0.193339 0.751155 0 0.0784476 0.900291 0 -0.00973633 0.882979 0 -0.159791 0 0 0 0 0 0 0 0 0 0 0 0 0 -70201.9 -1.66778e+07 7.0347e-319 2.17805 -5.54335e+06
570 0 0 0 0 0 0 -21931.3 2.17827 1.4822e-323 2.4326e-312 2.17805 4.8855e+07 0.750816 0 -0.192638 0.751486 0 0.0791493 0.923042 0 -0.0107952 0.910883 0 -0.161355 0 0 0 0 0 0 0 0 0 0 0 0 0 -70201.9 -1.66778e+07 7.0347e-319 2.17805 -5.54335e+06
571 0 0 0 0 0 0 -21931.3 2.17827 1.4822e-323 2.4326e-312 2.17805 4.8855e+07 0.749503 0 -0.19188 0.751857 0 0.0798984 0.94545 0 -0.0117571 0.938172 0 -0.162632 0 0 0 0 0 0 0 0 0 0 0 0 0 -70201.9 -1.66778e+07 7.0347e-319 2.17805 -5.54335e+06
572 0 0 0 0 0 0 -21931.3 2.17827 1.4822e-323 2.4326e-312 2.17805 4.8855e+07 0.748126 0 -0.191069 0.752266 0 0.0806879 0.967341 0 -0.0126359 0.964582 0 -0.163661 0 0 0 0 0 0 0 0 0 0 0 0 0 -70201.9 -1.66778e+07 7.0347e-319 2.17805 -5.54335e+06
573 0 0 0 0 0 0 -21931.3 2.17827 1.4822e-323 2.4326e-312 2.17805 4.8855e+07 0.746651 0 -0.190189 0.752721 0 0.0815319 0.988574 0 -0.0134826 0.989916 0 -0.164527 0 0 0 0 0 0 0 0 0 0 0 0 0 -70201.9 -1.66778e+07 7.0347e-319 2.17805 -5.54335e+06
574 0 0 0 0 0 0 -21931.3 2.17827 1.4822e-323 2.4326e-312 2.17805 4.8855e+07 0.745087 0 -0.189249 0.753223 0 0.082418 1.00898 0 -0.0143635 1.0139 0 -0.165333 0 0 0 0 0 0 0 0 0 0 0 0 0 -70201.9 -1.66778e+07 7.0347e-319 2.17805 -5.54335e+06
575 0 0 0 0 0 0 -21931.3 2.17827 1.4822e-323 2.4326e-312 2.17805 4.8855e+07 0.743483 0 -0.188267 0.753764 0 0.0833271 1.02839 0 -0.015374 1.03627 0 -0.166219 0 0 0 0 0 0 0 0 0 0 0 0 0 -70201.9 -1.66778e+07 7.0347e-319 2.17805 -5.54335e+06
576 0 0 0 0 0 0 -21931.3 2.17827 1.4822e-323 2.4326e-312 2.17805 4.8855e+07 0.741869 0 -0.187247 0.75434 0 0.0842547 1.04673 0 -0.0166317 1.05691 0 -0.167338 0 0 0 0 0 0 0 0 0 0 0 0 0 -70201.9 -1.66778e+07 7.0347e-319 2.17805 -5.54335e+06
577 0 0 0 0 0 0 -21931.3 2.17827 1.4822e-323 2.4326e-312 2.17805 4.8855e+07 0.740262 0 -0.186185 0.754949 0 0.0852058 1.06398 0 -0.018262 1.07587 0 -0.168843 0 0 0 0 0 0 0 0 0 0 0 0 0 -70201.9 -1.66778e+07 7.0347e-319 2.17805 -5.54335e+06
578 0 0 0 0 0 0 -21931.3 2.17827 1.4822e-323 2.4326e-312 2.17805 4.8855e+07 0.73866 0 -0.185045 0.755602 0 0.0862147 1.08021 0 -0.0203694 1.09332 0 -0.170849 0 0 0 0 0 0 0 0 0 0 0 0 0 -70201.9 -1.66778e+07 7.0347e-319 2.17805 -5.54335e+06
579 0 0 0 0 0 0 -21931.3 2.17827 1.4822e-323 2.4326e-312 2.17805 4.8855e+07 0.737028 0 -0.18378 0.756311 0 0.0873233 1.09537 0 -0.023031 1.10929 0 -0.173439 0 0 0 0 0 0 0 0 0 0 0 0 0 -70201.9 -1.66778e+07 7.0347e-319 2.17805 -5.54335e+06
580 0 0 0 0 0 0 -21931.3 2.17827 1.4822e-323 2.4326e-312 2.17805 4.8855e+07 0.735293 0 -0.182351 0.757087 0 0.0885623 1.10946 0 -0.0263031 1.12386 0 -0.176665 0 0 0 0 0 0 0 0 0 0 0 0 0 -70201.9 -1.66778e+07 7.0347e-319 2.17805 -5.54335e+06
581 0 0 0 0 0 0 -21931.3 2.17827 1.4822e-323 2.4326e-312 2.17805 4.8855e+07 0.733343 0 -0.180709 0.757936 0 0.0899641 1.12241 0 -0.0302496 1.13706 0 -0.180588 0 0 0 0 0 0 0 0 0 0 0 0 0 -70201.9 -1.66778e+07 7.0347e-319 2.17805 -5.54335e+06
582 0 0 0 0 0 0 -21931.3 2.17827 1.4822e-323 2.4326e-312 2.17805 4.8855e+07 0.731129 0 -0.178828 0.758862 0 0.0915421 1.13416 0 -0.0349194 1.14883 0 -0.185255 0 0 0 0 0 0 0 0 0 0 0 0 0 -70201.9 -1.66778e+07 7.0347e-319 2.17805 -5.54335e+06
583 0 0 0 0 0 0 -21931.3 2.17827 1.4822e-323 2.4326e-312 2.17805 4.8855e+07 0.728671 0 -0.176718 0.759876 0 0.0932731 1.14451 0 -0.0403446 1.15895 0 -0.190703 0 0 0 0 0 0 0 0 0 0 0 0 0 -70201.9 -1.66778e+07 7.0347e-319 2.17805 -5.54335e+06
584 0 0 0 0 0 0 -21931.3 2.17827 1.4822e-323 2.4326e-312 2.17805 4.8855e+07 0.725976 0 -0.174382 0.760988 0 0.0951415 1.15329 0 -0.0465374 1.1672 0 -0.196946 0 0 0 0 0 0 0 0 0 0 0 0 0 -70201.9 -1.66778e+07 7.0347e-319 2.17805 -5.54335e+06
585 0 0 0 0 0 0 -21931.3 2.17827 1.4822e-323 2.4326e-312 2.17805 4.8855e+07 0.723046 0 -0.1718 0.762203 0 0.0971523 1.16003 0 -0.0535416 1.17269 0 -0.204061 0 0 0 0 0 0 0 0 0 0 0 0 0 -70201.9 -1.66778e+07 7.0347e-319 2.17805 -5.54335e+06
586 0 0 0 0 0 0 -21931.3 2.17827 1.4822e-323 2.4326e-312 2.17805 4.8855e+07 0.719883 0 -0.168952 0.763518 0 0.0993106 1.16461 0 -0.0612455 1.17531 0 -0.211915 0 0 0 0 0 0 0 0 0 0 0 0 0 -70201.9 -1.66778e+07 7.0347e-319 2.17805 -5.54335e+06
587 0 0 0 0 0 0 -21931.3 2.17827 1.4822e-323 2.4326e-312 2.17805 4.8855e+07 0.716441 0 -0.165736 0.764981 0 0.101682 1.16706 0 -0.0690728 1.17496 0 -0.219916 0 0 0 0 0 0 0 0 0 0 0 0 0 -70201.9 -1.66778e+07 7.0347e-319 2.17805 -5.54335e+06
588 0 0 0 0 0 0 -21931.3 2.17827 1.4822e-323 2.4326e-312 2.17805 4.8855e+07 0.71271 0 -0.162046 0.766676 0 0.10433 1.16802 0 -0.0761466 1.17281 0 -0.227121 0 0 0 0 0 0 0 0 0 0 0 0 0 -70201.9 -1.66778e+07 7.0347e-319 2.17805 -5.54335e+06
589 0 0 0 0 0 0 -21931.3 2.17827 1.4822e-323 2.4326e-312 2.17805 4.8855e+07 0.708676 0 -0.157739 0.768724 0 0.107333 1.16769 0 -0.0817205 1.16923 0 -0.232763 0 0 0 0 0 0 0 0 0 0 0 0 0 -70201.9 -1.66778e+07 7.0347e-319 2.17805 -5.54335e+06
590 0 0 0 0 0 0 -21931.3 2.17827 1.4822e-323 2.4326e-312 2.17805 4.8855e+07 0.704261 0 -0.152633 0.771263 0 0.110767 1.16681 0 -0.0854024 1.16516 0 -0.236443 0 0 0 0 0 0 0 0 0 0 0 0 0 -70201.9 -1.66778e+07 7.0347e-319 2.17805 -5.54335e+06
591 0 0 0 0 0 0 -21931.3 2.17827 1.4822e-323 2.4326e-312 2.17805 4.8855e+07 0.699455 0 -0.14658 0.77443 0 0.114663 1.16604 0 -0.0871662 1.16136 0 -0.238144 0 0 0 0 0 0 0 0 0 0 0 0 0 -70201.9 -1.66778e+07 7.0347e-319 2.17805 -5.54335e+06
592 0 0 0 0 0 0 -21931.3 2.17827 1.4822e-323 2.4326e-312 2.17805 4.8855e+07 0.694339 0 -0.139499 0.778305 0 0.118994 1.16592 0 -0.087389 1.15891 0 -0.238276 0 0 0 0 0 0 0 0 0 0 0 0 0 -70201.9 -1.66778e+07 7.0347e-319 2.17805 -5.54335e+06
593 0 0 0 0 0 0 -21931.3 2.17827 1.4822e-323 2.4326e-312 2.17805 4.8855e+07 0.68906 0 -0.131387 0.78288 0 0.123695 1.16646 0 -0.0867395 1.15776 0 -0.237539 0 0 0 0 0 0 0 0 0 0 0 0 0 -70201.9 -1.66778e+07 7.0347e-319 2.17805 -5.54335e+06
594 0 0 0 0 0 0 -21931.3 2.17827 1.4822e-323 2.4326e-312 2.17805 4.8855e+07 0.683805 0 -0.12237 0.788057 0 0.128629 1.16751 0 -0.0861116 1.15782 0 -0.236851 0 0 0 0 0 0 0 0 0 0 0 0 0 -70201.9 -1.66778e+07 7.0347e-319 2.17805 -5.54335e+06
595 0 0 0 0 0 0 -21931.3 2.17827 1.4822e-323 2.4326e-312 2.17805 4.8855e+07 0.678753 0 -0.112612 0.793742 0 0.133652 1.16872 0 -0.0860687 1.15844 0 -0.236768 0 0 0 0 0 0 0 0 0 0 0 0 0 -70201.9 -1.66778e+07 7.0347e-319 2.17805 -5.54335e+06
596 0 0 0 0 0 0 -21931.3 2.17827 1.4822e-323 2.4326e-312 2.17805 4.8855e+07 0.674067 0 -0.102286 0.799854 0 0.138642 1.17004 0 -0.0866675 1.15967 0 -0.237362 0 0 0 0 0 0 0 0 0 0 0 0 0 -70201.9 -1.66778e+07 7.0347e-319 2.17805 -5.54335e+06
597 0 0 0 0 0 0 -21931.3 2.17827 1.4822e-323 2.4326e-312 2.17805 4.8855e+07 0.669882 0 -0.0915278 0.80634 0 0.143522 1.17103 0 -0.0876122 1.16103 0 -0.238331 0 0 0 0 0 0 0 0 0 0 0 0 0 -70201.9 -1.66778e+07 7.0347e-319 2.17805 -5.54335e+06
598 0 0 0 0 0 0 -21931.3 2.17827 1.4822e-323 2.4326e-312 2.17805 4.8855e+07 0.666261 0 -0.0804278 0.813182 0 0.148227 1.17147 0 -0.0885454 1.16196 0 -0.239296 0 0 0 0 0 0 0 0 0 0 0 0 0 -70201.9 -1.66778e+07 7.0347e-319 2.17805 -5.54335e+06
599 0 0 0 0 0 0 -21931.3 2.17827 1.4822e-323 2.4326e-312 2.17805 4.8855e+07 0.663224 0 -0.0689762 0.820368 0 0.152777 1.17149 0 -0.089232 1.16229 0 -0.240001 0 0 0 0 0 0 0 0 0 0 0 0 0 -70201.9 -1.66778e+07 7.0347e-319 2.17805 -5.54335e+06
600 0 0 0 0 0 0 -21931.3 2.17827 1.4822e-323 2.4326e-312 2.17805 4.8855e+07 0.660859 0 -0.0572519 0.827843 0 0.15719 1.17114 0 -0.0895907 1.16201 0 -0.240364 0 0 0 0 0 0 0 0 0 0 0 0 0 -70201.9 -1.66778e+07 7.0347e-319 2.17805 -5.54335e+06
601 0 0 0 0 0 0 -21931.3 2.17827 1.4822e-323 2.4326e-312 2.17805 4.8855e+07 0.65928 0 -0.0454101 0.83549 0 0.161517 1.17055 0 -0.0896676 1.16131 0 -0.240435 0 0 0 0 0 0 0 0 0 0 0 0 0 -70201.9 -1.66778e+07 7.0347e-319 2.17805 -5.54335e+06
602 0 0 0 0 0 0 -21931.3 2.17827 1.4822e-323 2.4326e-312 2.17805 4.8855e+07 0.658631 0 -0.0337864 0.843115 0 0.1658 1.16988 0 -0.0895577 1.16044 0 -0.240313 0 0 0 0 0 0 0 0 0 0 0 0 0 -70201.9 -1.66778e+07 7.0347e-319 2.17805 -5.54335e+06
603 0 0 0 0 0 0 -21931.3 2.17827 1.4822e-323 2.4326e-312 2.17805 4.8855e+07 0.659057 0 -0.0228224 0.850518 0 0.170081 1.16925 0 -0.089393 1.15959 0 -0.240134 0 0 0 0 0 0 0 0 0 0 0 0 0 -70201.9 -1.66778e+07 7.0347e-319 2.17805 -5.54335e+06
604 0 0 0 0 0 0 -21931.3 2.17827 1.4822e-323 2.4326e-312 2.17805 4.8855e+07 0.660725 0 -0.0131026 0.857532 0 0.174343 1.16875 0 -0.089262 1.1589 0 -0.239991 0 0 0 0 0 0 0 0 0 0 0 0 0 -70201.9 -1.66778e+07 7.0347e-319 2.17805 -5.54335e+06
605 0 0 0 0 0 0 -21931.3 2.17827 1.4822e-323 2.4326e-312 2.17805 4.8855e+07 0.663787 0 -0.00518813 0.86407 0 0.178539 1.1684 0 -0.0892056 1.15843 0 -0.239926 0 0 0 0 0 0 0 0 0 0 0 0 0 -70201.9 -1.66778e+07 7.0347e-319 2.17805 -5.54335e+06
606 0 0 0 0 0 0 -21931.3 2.17827 1.4822e-323 2.4326e-312 2.17805 4.8855e+07 0.668373 0 0.000422621 0.870142 0 0.182516 1.16821 0 -0.0892099 1.15817 0 -0.239926 0 0 0 0 0 0 0 0 0 0 0 0 0 -70201.9 -1.66778e+07 7.0347e-319 2.17805 -5.54335e+06
607 0 0 0 0 0 0 -21931.3 2.17827 1.4822e-323 2.4326e-312 2.17805 4.8855e+07 0.674581 0 0.00343371 0.875837 0 0.186094 1.16814 0 -0.0892323 1.15806 0 -0.239945 0 0 0 0 0 0 0 0 0 0 0 0 0 -70201.9 -1.66778e+07 7.0347e-319 2.17805 -5.54335e+06
608 0 0 0 0 0 0 -21931.3 2.17827 1.4822e-323 2.4326e-312 2.17805 4.8855e+07 0.68249 0 0.00378491 0.881316 0 0.189088 1.16813 0 -0.0892126 1.15801 0 -0.239923 0 0 0 0 0 0 0 0 0 0 0 0 0 -70201.9 -1.66778e+07 7.0347e-319 2.17805 -5.54335e+06
609 0 0 0 0 0 0 -21931.3 2.17827 1.4822e-323 2.4326e-312 2.17805 4.8855e+07 0.692141 0 0.00164428 0.886797 0 0.191323 1.16813 0 -0.0891279 1.15795 0 -0.239835 0 0 0 0 0 0 0 0 0 0 0 0 0 -70201.9 -1.66778e+07 7.0347e-319 2.17805 -5.54335e+06
610 0 0 0 0 0 0 -21931.3 2.17827 1.4822e-323 2.4326e-312 2.17805 4.8855e+07 0.703503 0 -0.0025763 0.89254 0 0.192702 1.16808 0 -0.0889707 1.15783 0 -0.239672 0 0 0 0 0 0 0 0 0 0 0 0 0 -70201.9 -1.66778e+07 7.0347e-319 2.17805 -5.54335e+06
611 0 0 0 0 0 0 -21931.3 2.17827 1.4822e-323 2.4326e-312 2.17805 4.8855e+07 0.716443 0 -0.00829239 0.898793 0 0.193245 1.16793 0 -0.0887448 1.15753 0 -0.239437 0 0 0 0 0 0 0 0 0 0 0 0 0 -70201.9 -1.66778e+07 7.0347e-319 2.17805 -5.54335e+06
612 0 0 0 0 0 0 -21931.3 2.17827 1.4822e-323 2.4326e-312 2.17805 4.8855e+07 0.730771 0 -0.0148935 0.905761 0 0.193067 1.16765 0 -0.0884647 1.15707 0 -0.239144 0 0 0 0 0 0 0 0 0 0 0 0 0 -70201.9 -1.66778e+07 7.0347e-319 2.17805 -5.54335e+06
613 0 0 0 0 0 0 -21931.3 2.17827 1.4822e-323 2.4326e-312 2.17805 4.8855e+07 0.746284 0 -0.0218676 0.913601 0 0.192314 1.16726 0 -0.0881491 1.15647 0 -0.238813 0 0 0 0 0 0 0 0 0 0 0 0 0 -70201.9 -1.66778e+07 7.0347e-319 2.17805 -5.54335e+06
614 0 0 0 0 0 0 -21931.3 2.17827 1.4822e-323 2.4326e-312 2.17805 4.8855e+07 0.762736 0 -0.0287679 0.922421 0 0.191163 1.16682 0 -0.0878227 1.1558 0 -0.238471 0 0 0 0 0 0 0 0 0 0 0 0 0 -70201.9 -1.66778e+07 7.0347e-319 2.17805 -5.54335e+06
615 0 0 0 0 0 0 -21931.3 2.17827 1.4822e-323 2.4326e-312 2.17805 4.8855e+07 0.779901 0 -0.03529 0.932255 0 0.189782 1.16638 0 -0.087504 1.15516 0 -0.238137 0 0 0 0 0 0 0 0 0 0 0 0 0 -70201.9 -1.66778e+07 7.0347e-319 2.17805 -5.54335e+06
616 0 0 0 0 0 0 -21931.3 2.17827 1.4822e-323 2.4326e-312 2.17805 4.8855e+07 0.79764 0 -0.0412635 0.943074 0 0.18834 1.166 0 -0.0872078 1.15456 0 -0.237824 0 0 0 0 0 0 0 0 0 0 0 0 0 -70201.9 -1.66778e+07 7.0347e-319 2.17805 -5.54335e+06
617 0 0 0 0 0 0 -21931.3 2.17827 1.4822e-323 2.4326e-312 2.17805 4.8855e+07 0.81588 0 -0.0466436 0.954775 0 0.186974 1.16569 0 -0.0869457 1.15399 0 -0.237542 0 0 0 0 0 0 0 0 0 0 0 0 0 -70201.9 -1.66778e+07 7.0347e-319 2.17805 -5.54335e+06
618 0 0 0 0 0 0 -21931.3 2.17827 1.4822e-323 2.4326e-312 2.17805 4.8855e+07 0.834542 0 -0.0514428 0.96721 0 0.185767 1.16547 0 -0.0867221 1.15349 0 -0.237297 0 0 0 0 0 0 0 0 0 0 0 0 0 -70201.9 -1.66778e+07 7.0347e-319 2.17805 -5.54335e+06
619 0 0 0 0 0 0 -21931.3 2.17827 1.4822e-323 2.4326e-312 2.17805 4.8855e+07 0.853583 0 -0.0557324 0.980203 0 0.18476 1.16533 0 -0.0865345 1.15306 0 -0.237085 0 0 0 0 0 0 0 0 0 0 0 0 0 -70201.9 -1.66778e+07 7.0347e-319 2.17805 -5.54335e+06
620 0 0 0 0 0 0 -21931.3 2.17827 1.4822e-323 2.4326e-312 2.17805 4.8855e+07 0.872995 0 -0.0595983 0.993581 0 0.183975 1.16523 0 -0.0863781 1.15262 0 -0.236901 0 0 0 0 0 0 0 0 0 0 0 0 0 -70201.9 -1.66778e+07 7.0347e-319 2.17805 -5.54335e+06
621 0 0 0 0 0 0 -21931.3 2.17827 1.4822e-323 2.4326e-312 2.17805 4.8855e+07 0.892808 0 -0.0631596 1.0072 0 0.183383 1.16513 0 -0.0862441 1.15212 0 -0.236733 0 0 0 0 0 0 0 0 0 0 0 0 0 -70201.9 -1.66778e+07 7.0347e-319 2.17805 -5.54335e+06
622 0 0 0 0 0 0 -21931.3 2.17827 1.4822e-323 2.4326e-312 2.17805 4.8855e+07 0.913029 0 -0.0665219 1.02097 0 0.182914 1.16499 0 -0.0861159 1.15157 0 -0.236568 0 0 0 0 0 0 0 0 0 0 0 0 0 -70201.9 -1.66778e+07 7.0347e-319 2.17805 -5.54335e+06
