# Supplementary material for: Optimal Control Based Stiffness Identification of an Ankle-Foot Orthosis Using a Predictive Walking Model
Source: Front Comput Neurosci. 2017 Apr 13;11:23. doi: 10.3389/fncom.2017.00023 (PMC5390028; doi:10.3389/fncom.2017.00023)
Supplement: Supplementary file 1 [file DataSheet1.ZIP › PathWalker/InvKinDyn/results/barefeet_3053178.q]

0	-1.21352	0.619014	0.142293	-0.517756	0.829837	-0.34494	-0.744768	1.37202	-0.437369	0.111964
1	-1.21057	0.618833	0.142683	-0.512784	0.830161	-0.349073	-0.775632	1.39571	-0.44522	0.113961
2	-1.20743	0.618649	0.143113	-0.507385	0.830118	-0.353107	-0.805902	1.41641	-0.452081	0.115206
3	-1.20417	0.618439	0.142727	-0.500964	0.830237	-0.357335	-0.834635	1.43388	-0.45844	0.116731
4	-1.20077	0.618234	0.141772	-0.493548	0.829995	-0.361776	-0.86171	1.44758	-0.464757	0.118376
5	-1.19721	0.618039	0.140064	-0.484914	0.829588	-0.366575	-0.886716	1.45741	-0.471425	0.120395
6	-1.19349	0.617862	0.138055	-0.475531	0.828975	-0.371337	-0.910021	1.46342	-0.478233	0.122404
7	-1.18968	0.617688	0.135163	-0.465039	0.828656	-0.375934	-0.931078	1.46588	-0.484882	0.125194
8	-1.18581	0.617511	0.131016	-0.453137	0.828812	-0.380365	-0.949408	1.46496	-0.491233	0.128979
9	-1.18186	0.61729	0.125616	-0.440011	0.829988	-0.385025	-0.965119	1.4611	-0.496907	0.133817
10	-1.17785	0.617022	0.119167	-0.425867	0.831605	-0.389464	-0.978445	1.45454	-0.501326	0.139665
11	-1.17379	0.616717	0.111294	-0.410349	0.833659	-0.393537	-0.988933	1.44549	-0.504177	0.1471
12	-1.16966	0.616367	0.102086	-0.39349	0.835821	-0.397327	-0.996612	1.43418	-0.505467	0.15625
13	-1.16542	0.615985	0.091852	-0.375464	0.837947	-0.401302	-1.00166	1.42082	-0.505314	0.166714
14	-1.16102	0.615546	0.081015	-0.356642	0.839931	-0.405692	-1.00451	1.40576	-0.502968	0.177859
15	-1.1565	0.615052	0.0695276	-0.33699	0.841839	-0.410166	-1.00508	1.38919	-0.497897	0.189823
16	-1.15189	0.614489	0.0573931	-0.316694	0.844205	-0.414753	-1.00338	1.37134	-0.489836	0.20257
17	-1.14719	0.613844	0.0444293	-0.295619	0.847781	-0.419929	-0.999145	1.35245	-0.479267	0.216252
18	-1.14231	0.613138	0.0322776	-0.275096	0.851591	-0.425279	-0.993651	1.33236	-0.466717	0.229165
19	-1.13729	0.612357	0.0204789	-0.254768	0.855699	-0.430475	-0.986267	1.31105	-0.453025	0.241838
20	-1.13212	0.611505	0.00917989	-0.234698	0.859996	-0.435118	-0.976817	1.2882	-0.438877	0.254083
21	-1.12686	0.610574	-0.00225441	-0.214327	0.864699	-0.439473	-0.96448	1.26353	-0.425294	0.266645
22	-1.12147	0.609575	-0.013731	-0.193567	0.868841	-0.443565	-0.949021	1.23659	-0.412195	0.279288
23	-1.11597	0.608488	-0.0258602	-0.171634	0.871961	-0.447344	-0.929658	1.20706	-0.399239	0.292495
24	-1.11034	0.607307	-0.0381053	-0.149294	0.874801	-0.450897	-0.906813	1.17458	-0.385778	0.305545
25	-1.10461	0.605994	-0.0506544	-0.126422	0.87777	-0.454694	-0.880336	1.13909	-0.370973	0.318466
26	-1.09868	0.60457	-0.061794	-0.104507	0.880533	-0.458837	-0.851726	1.10041	-0.354172	0.329458
27	-1.09251	0.603007	-0.0718681	-0.0829631	0.883124	-0.463447	-0.820583	1.05892	-0.335748	0.33876
28	-1.08608	0.601294	-0.0805925	-0.0622976	0.886143	-0.468409	-0.787127	1.01494	-0.315637	0.345862
29	-1.07939	0.599405	-0.0880992	-0.0422107	0.889676	-0.47402	-0.751246	0.968982	-0.293946	0.350908
30	-1.07247	0.597358	-0.0940573	-0.0235083	0.893915	-0.47998	-0.714753	0.923837	-0.260779	0.353637
31	-1.0655	0.595172	-0.0965511	-0.00900565	0.898676	-0.485511	-0.683863	0.884953	-0.224952	0.352639
32	-1.05865	0.592902	-0.095998	0.000817784	0.905389	-0.489914	-0.662526	0.859425	-0.189456	0.348718
33	-1.052	0.590638	-0.0933618	0.00667683	0.91428	-0.492261	-0.652516	0.850744	-0.160198	0.343872
34	-1.04557	0.588477	-0.0900003	0.0101175	0.925194	-0.492162	-0.652773	0.858596	-0.135905	0.339689
35	-1.03936	0.58649	-0.0888028	0.0148108	0.936917	-0.489354	-0.658601	0.879182	-0.122921	0.339218
36	-1.03321	0.584719	-0.0899587	0.0216833	0.948714	-0.483809	-0.666379	0.907521	-0.120401	0.342172
37	-1.02703	0.583161	-0.0948795	0.0329943	0.959464	-0.475931	-0.670075	0.93633	-0.132289	0.34929
38	-1.02068	0.58184	-0.102164	0.0478562	0.968481	-0.466211	-0.666941	0.959938	-0.145251	0.358185
39	-1.0142	0.580806	-0.10794	0.0618156	0.975741	-0.454658	-0.659896	0.976042	-0.160121	0.364428
40	-1.00762	0.580119	-0.108759	0.0706086	0.981924	-0.440997	-0.653417	0.986411	-0.176923	0.364278
41	-1.00115	0.579846	-0.105877	0.0748611	0.98751	-0.424504	-0.647537	0.992822	-0.194401	0.359641
42	-0.994794	0.580108	-0.0977217	0.0725032	0.992799	-0.404474	-0.644828	0.99586	-0.210066	0.349795
43	-0.988765	0.580962	-0.0871943	0.0659407	0.998222	-0.380714	-0.643066	0.995521	-0.222749	0.337936
44	-0.983012	0.582444	-0.0729593	0.0535568	1.00393	-0.353455	-0.643842	0.991893	-0.23212	0.323146
45	-0.977528	0.584462	-0.0571372	0.0375247	1.01019	-0.32392	-0.64503	0.985212	-0.238809	0.307306
46	-0.972206	0.586917	-0.0401497	0.0186779	1.01686	-0.293918	-0.646003	0.975387	-0.243718	0.29063
47	-0.966948	0.589666	-0.0233991	-0.0010181	1.0238	-0.265407	-0.645181	0.962564	-0.247797	0.274206
48	-0.961585	0.5926	-0.00667997	-0.0211971	1.0307	-0.240166	-0.642598	0.946875	-0.251357	0.257672
49	-0.956119	0.595584	0.00801653	-0.0395982	1.03756	-0.219593	-0.636543	0.929051	-0.254665	0.242767
50	-0.950472	0.598568	0.0210082	-0.0562945	1.04402	-0.204223	-0.627659	0.909748	-0.257882	0.22925
51	-0.944702	0.601496	0.0316517	-0.0707684	1.04997	-0.19421	-0.615979	0.889957	-0.261018	0.217776
52	-0.938859	0.604353	0.0404925	-0.0838655	1.05505	-0.188822	-0.602622	0.870337	-0.263744	0.207868
53	-0.932965	0.607119	0.0478869	-0.0963031	1.05901	-0.187001	-0.588287	0.851367	-0.266012	0.199176
54	-0.927038	0.6098	0.0543064	-0.108903	1.06183	-0.187875	-0.573533	0.833134	-0.267822	0.191163
55	-0.921072	0.612377	0.0601007	-0.122372	1.06403	-0.190952	-0.558716	0.815746	-0.269243	0.183407
56	-0.9151	0.614821	0.0656403	-0.137495	1.06649	-0.196079	-0.544249	0.799225	-0.270226	0.175607
57	-0.909163	0.617085	0.0710949	-0.154823	1.07029	-0.203324	-0.530366	0.783603	-0.270941	0.167677
58	-0.903256	0.619161	0.0761852	-0.174194	1.07632	-0.212817	-0.516657	0.768758	-0.27164	0.159918
59	-0.89737	0.621032	0.0805923	-0.19533	1.08535	-0.225254	-0.50283	0.754847	-0.272656	0.152654
60	-0.891544	0.622684	0.0848107	-0.218895	1.09776	-0.240857	-0.48969	0.742153	-0.274106	0.145427
61	-0.885774	0.624122	0.0885819	-0.244553	1.11325	-0.258624	-0.477013	0.730757	-0.276123	0.138516
62	-0.880069	0.62537	0.0920463	-0.272364	1.13127	-0.277062	-0.464932	0.720577	-0.278247	0.131733
63	-0.874397	0.626442	0.0949473	-0.30186	1.15124	-0.294885	-0.45304	0.711542	-0.279955	0.125182
64	-0.868768	0.627335	0.0974736	-0.33308	1.17242	-0.311064	-0.441568	0.703728	-0.281071	0.118604
65	-0.863216	0.62804	0.0998031	-0.366044	1.19401	-0.324935	-0.4308	0.697256	-0.281951	0.111929
66	-0.857755	0.628561	0.101801	-0.400266	1.21507	-0.336309	-0.420575	0.692121	-0.28304	0.10546
67	-0.852349	0.628908	0.102742	-0.434381	1.23468	-0.345721	-0.409913	0.688158	-0.284755	0.100009
68	-0.847009	0.629077	0.10286	-0.468237	1.2521	-0.354395	-0.399176	0.685544	-0.28745	0.0954239
69	-0.841712	0.62908	0.101962	-0.501098	1.26647	-0.363258	-0.388022	0.68416	-0.291525	0.0919571
70	-0.836438	0.62895	0.0999763	-0.53241	1.2772	-0.372638	-0.376191	0.683732	-0.296898	0.0897266
71	-0.831164	0.628715	0.0971425	-0.56212	1.28412	-0.382615	-0.363793	0.684023	-0.30289	0.0884533
72	-0.82589	0.628395	0.0939576	-0.590653	1.28733	-0.392468	-0.351284	0.684876	-0.308866	0.0875836
73	-0.820634	0.628	0.0908864	-0.618505	1.28698	-0.401423	-0.339157	0.686197	-0.314619	0.0867124
74	-0.81541	0.627531	0.0881822	-0.645993	1.28335	-0.408753	-0.327727	0.688004	-0.320138	0.0857359
75	-0.810223	0.626975	0.0859034	-0.673187	1.27685	-0.413814	-0.317112	0.690383	-0.325573	0.0847431
76	-0.805071	0.626321	0.0837308	-0.699683	1.26788	-0.416102	-0.306944	0.693373	-0.331094	0.084168
77	-0.799941	0.625568	0.0809428	-0.724502	1.25662	-0.415495	-0.296286	0.696811	-0.336742	0.0848089
78	-0.794809	0.62472	0.0768629	-0.746637	1.24328	-0.411948	-0.284196	0.700449	-0.342534	0.0873622
79	-0.789635	0.623781	0.0711119	-0.765379	1.22817	-0.405901	-0.270117	0.704161	-0.348444	0.0921525
80	-0.784382	0.622755	0.0635321	-0.780325	1.21172	-0.397781	-0.253779	0.707881	-0.354361	0.0992329
81	-0.779034	0.621656	0.0540532	-0.7912	1.19421	-0.388011	-0.235037	0.711515	-0.360206	0.108578
82	-0.773583	0.620496	0.0428638	-0.798088	1.17588	-0.377018	-0.21409	0.715005	-0.365928	0.119934
83	-0.768023	0.61928	0.0304542	-0.801385	1.1569	-0.365201	-0.191513	0.718376	-0.371551	0.132753
84	-0.762343	0.618007	0.017335	-0.801398	1.1372	-0.352858	-0.167929	0.721761	-0.37714	0.14644
85	-0.756523	0.616685	0.0037436	-0.798034	1.11658	-0.34006	-0.143607	0.725239	-0.382694	0.16061
86	-0.750549	0.615337	-0.0100299	-0.791211	1.09466	-0.326488	-0.118794	0.72866	-0.388153	0.174843
87	-0.744396	0.613961	-0.0236311	-0.78086	1.07094	-0.311826	-0.0938135	0.73193	-0.393494	0.188639
88	-0.738037	0.612542	-0.0365816	-0.767016	1.04491	-0.29578	-0.0692086	0.735153	-0.398605	0.201367
89	-0.731454	0.611066	-0.0487084	-0.749428	1.01609	-0.278384	-0.0452166	0.73854	-0.403296	0.212777
90	-0.724643	0.609519	-0.0600544	-0.727783	0.984197	-0.259969	-0.0218444	0.742259	-0.407293	0.222961
91	-0.717594	0.607875	-0.0707552	-0.701828	0.949245	-0.240737	0.00107162	0.746352	-0.410324	0.232119
92	-0.710331	0.606115	-0.0805872	-0.6724	0.912667	-0.218699	0.0231757	0.750998	-0.412048	0.24008
93	-0.702913	0.604223	-0.0891711	-0.641504	0.8777	-0.193918	0.0436797	0.756747	-0.412241	0.246621
94	-0.695454	0.602218	-0.0959431	-0.613764	0.851146	-0.172791	0.061391	0.764223	-0.410622	0.251565
95	-0.688096	0.600205	-0.10077	-0.592639	0.837277	-0.156681	0.0756332	0.773572	-0.406561	0.255359
96	-0.68096	0.598279	-0.103747	-0.580146	0.837933	-0.146813	0.0859141	0.78512	-0.39962	0.258541
97	-0.674114	0.596532	-0.105298	-0.575871	0.851347	-0.142655	0.0923294	0.799044	-0.389414	0.261778
98	-0.66756	0.595012	-0.106158	-0.577763	0.874244	-0.145253	0.095627	0.815302	-0.37578	0.265812
99	-0.661219	0.593753	-0.10712	-0.581827	0.900299	-0.153379	0.0970947	0.833218	-0.358763	0.271104
100	-0.654982	0.592779	-0.10827	-0.584618	0.923866	-0.164572	0.0975183	0.851791	-0.338407	0.277082
101	-0.648766	0.592122	-0.109108	-0.583454	0.940265	-0.174168	0.0970739	0.870005	-0.31449	0.282511
102	-0.642508	0.591791	-0.108963	-0.578428	0.949774	-0.18541	0.0956091	0.887113	-0.287224	0.286106
103	-0.636193	0.591848	-0.107473	-0.570579	0.953727	-0.198204	0.0931393	0.902299	-0.257182	0.287288
104	-0.629852	0.592343	-0.104277	-0.561406	0.953484	-0.211067	0.0892501	0.915404	-0.225343	0.285779
105	-0.623549	0.593301	-0.0989944	-0.552504	0.950085	-0.222557	0.0831404	0.926937	-0.192789	0.28151
106	-0.617364	0.594716	-0.0915427	-0.544872	0.944435	-0.231859	0.074093	0.937825	-0.161455	0.274872
107	-0.611347	0.596555	-0.0820658	-0.538785	0.936841	-0.238571	0.0616165	0.948959	-0.134704	0.266421
108	-0.60551	0.598769	-0.070814	-0.53395	0.927171	-0.242764	0.0456182	0.960552	-0.115731	0.25665
109	-0.599849	0.601298	-0.0581369	-0.529768	0.915172	-0.244954	0.0263332	0.972229	-0.106594	0.246039
110	-0.594328	0.60407	-0.0447191	-0.525244	0.900616	-0.245749	0.00457084	0.983125	-0.108201	0.235284
111	-0.5889	0.607019	-0.0317114	-0.519013	0.883468	-0.245477	-0.0182515	0.992063	-0.120259	0.225511
112	-0.583533	0.610085	-0.0201244	-0.510154	0.864048	-0.244332	-0.0410042	0.998187	-0.141552	0.217712
113	-0.578217	0.6132	-0.0104934	-0.498565	0.843059	-0.242551	-0.0632501	1.00131	-0.169537	0.212406
114	-0.57297	0.616298	-0.00302962	-0.484679	0.821422	-0.240175	-0.0851654	1.00204	-0.200568	0.209837
115	-0.567833	0.619315	0.00252332	-0.469519	0.800232	-0.237127	-0.107737	1.00181	-0.23142	0.209748
116	-0.562857	0.622175	0.00700969	-0.454763	0.780679	-0.233441	-0.132825	1.00263	-0.259388	0.21122
117	-0.558094	0.624795	0.0115943	-0.442296	0.763745	-0.229295	-0.162661	1.00667	-0.282399	0.212987
118	-0.55357	0.627084	0.0173325	-0.433645	0.750194	-0.225088	-0.199036	1.01562	-0.299893	0.213846
119	-0.549275	0.628953	0.0246114	-0.429344	0.74055	-0.221371	-0.242413	1.03014	-0.31253	0.213239
120	-0.545161	0.630352	0.0331625	-0.428898	0.734828	-0.218596	-0.291912	1.04979	-0.322073	0.211259
121	-0.541144	0.631282	0.042297	-0.431055	0.732545	-0.217203	-0.345721	1.07331	-0.330662	0.208392
122	-0.537134	0.631797	0.0511213	-0.43419	0.732891	-0.217462	-0.401535	1.09884	-0.33957	0.205373
123	-0.533074	0.631981	0.0590022	-0.437014	0.734973	-0.219314	-0.457335	1.12425	-0.349115	0.202754
124	-0.528941	0.631916	0.065717	-0.438899	0.738091	-0.222603	-0.51176	1.14755	-0.358863	0.20072
125	-0.524729	0.63167	0.0713596	-0.439763	0.741829	-0.226912	-0.564081	1.16711	-0.367915	0.199169
126	-0.520438	0.631293	0.0758791	-0.439449	0.745978	-0.231814	-0.613567	1.18155	-0.375415	0.198232
127	-0.516066	0.630812	0.0789056	-0.437473	0.750483	-0.237308	-0.659191	1.18975	-0.38108	0.198399
128	-0.511594	0.630237	0.0798847	-0.433134	0.755322	-0.24345	-0.699718	1.19088	-0.385051	0.200318
129	-0.506972	0.629579	0.0780111	-0.425375	0.760409	-0.250197	-0.733705	1.18459	-0.387539	0.204832
130	-0.502133	0.628845	0.0724794	-0.413098	0.765613	-0.257508	-0.759948	1.17123	-0.388641	0.212709
131	-0.497026	0.62804	0.0628317	-0.395667	0.770827	-0.265333	-0.777978	1.15185	-0.387837	0.224367
132	-0.491621	0.627161	0.0489962	-0.372925	0.775956	-0.273877	-0.788004	1.12792	-0.384079	0.239838
133	-0.4859	0.6262	0.0313921	-0.345259	0.780855	-0.283216	-0.79086	1.10097	-0.376369	0.258605
134	-0.479862	0.625152	0.0107436	-0.313404	0.785385	-0.293142	-0.787781	1.07271	-0.364258	0.279849
135	-0.473513	0.624013	-0.0118524	-0.278519	0.789469	-0.303572	-0.780395	1.04492	-0.348122	0.302365
136	-0.466873	0.622788	-0.0349407	-0.242184	0.793051	-0.314318	-0.770514	1.01887	-0.329028	0.324607
137	-0.459988	0.621494	-0.0574631	-0.205541	0.79598	-0.325104	-0.759244	0.995182	-0.308494	0.345603
138	-0.4529	0.620143	-0.0788006	-0.16924	0.798061	-0.335695	-0.747026	0.974083	-0.288193	0.364872
139	-0.445653	0.618736	-0.0983729	-0.134068	0.799368	-0.345796	-0.734198	0.955503	-0.269124	0.381985
140	-0.438303	0.617265	-0.115716	-0.100887	0.800311	-0.355369	-0.720869	0.938879	-0.251319	0.396708
141	-0.430893	0.615715	-0.130505	-0.0704274	0.801393	-0.364427	-0.706798	0.922926	-0.234242	0.408886
142	-0.42345	0.61406	-0.142469	-0.0433543	0.803146	-0.372928	-0.691665	0.906098	-0.217112	0.418283
143	-0.415983	0.612274	-0.151388	-0.0202456	0.806151	-0.380964	-0.675252	0.887143	-0.199352	0.424635
144	-0.408467	0.610342	-0.157158	-0.00141457	0.810917	-0.388414	-0.657239	0.864965	-0.180738	0.427705
145	-0.400857	0.608256	-0.159894	0.0131962	0.817767	-0.395046	-0.63718	0.838887	-0.161021	0.427431
146	-0.393129	0.606005	-0.159786	0.0237409	0.826923	-0.400745	-0.615024	0.809043	-0.140013	0.423876
147	-0.385387	0.603608	-0.156148	0.0289391	0.838945	-0.405244	-0.593874	0.778008	-0.112791	0.416573
148	-0.377797	0.601112	-0.148762	0.0278629	0.85437	-0.408075	-0.578685	0.752179	-0.0867617	0.405859
149	-0.370466	0.598656	-0.139714	0.0227417	0.872527	-0.40799	-0.571648	0.738409	-0.0633893	0.394586
150	-0.363402	0.596347	-0.13162	0.016776	0.892358	-0.404067	-0.572476	0.739957	-0.0457131	0.385799
151	-0.356585	0.594316	-0.126178	0.0123695	0.912508	-0.395964	-0.578909	0.755784	-0.0342548	0.381378
152	-0.349927	0.592627	-0.124001	0.010858	0.932312	-0.384244	-0.587948	0.781917	-0.032064	0.381592
153	-0.343315	0.591343	-0.124766	0.0128161	0.950203	-0.369243	-0.595739	0.811977	-0.0376007	0.385463
154	-0.336638	0.590472	-0.127211	0.0176771	0.96518	-0.351383	-0.598832	0.838719	-0.051605	0.390905
155	-0.329934	0.590056	-0.128579	0.0222809	0.977633	-0.330745	-0.596632	0.856381	-0.065359	0.394742
156	-0.323383	0.590102	-0.125354	0.0220379	0.98814	-0.30738	-0.592943	0.86427	-0.0798728	0.393457
157	-0.317131	0.590671	-0.116743	0.0154894	0.996978	-0.280847	-0.590053	0.864744	-0.0949013	0.386696
158	-0.31123	0.591791	-0.103839	0.00356791	1.00408	-0.250713	-0.588662	0.86007	-0.108009	0.376028
159	-0.305669	0.593478	-0.0881832	-0.0122534	1.00951	-0.216888	-0.58806	0.851278	-0.118494	0.363415
160	-0.300377	0.595686	-0.0710883	-0.030657	1.01391	-0.180143	-0.587455	0.839253	-0.126336	0.350294
161	-0.295237	0.598304	-0.053814	-0.0503273	1.01795	-0.141999	-0.585745	0.824556	-0.132046	0.337764
162	-0.290119	0.601179	-0.0372765	-0.0701201	1.02182	-0.104413	-0.582087	0.807615	-0.136348	0.326394
163	-0.284899	0.604148	-0.0222474	-0.0893572	1.02692	-0.0701533	-0.575824	0.788877	-0.140017	0.316551
164	-0.279524	0.607079	-0.00895922	-0.108029	1.03383	-0.0417791	-0.567047	0.769069	-0.143611	0.308211
165	-0.273994	0.609875	0.00256782	-0.126349	1.04268	-0.021501	-0.556259	0.749129	-0.147335	0.301227
166	-0.268351	0.61249	0.0127409	-0.144967	1.05322	-0.0108931	-0.544452	0.729908	-0.151149	0.295075
167	-0.262648	0.614915	0.0220281	-0.164518	1.06491	-0.0105367	-0.532493	0.711873	-0.154994	0.289245
168	-0.256922	0.617166	0.0304423	-0.185012	1.07698	-0.0194395	-0.520502	0.695106	-0.15883	0.283717
169	-0.251202	0.619253	0.0376459	-0.206083	1.08878	-0.0356147	-0.508173	0.679621	-0.16266	0.27891
170	-0.245505	0.621164	0.0434066	-0.227515	1.09997	-0.0567558	-0.495342	0.665536	-0.166494	0.275106
171	-0.239818	0.622862	0.047674	-0.249381	1.11073	-0.0806069	-0.48213	0.653239	-0.170492	0.272248
172	-0.234121	0.624299	0.0504033	-0.271895	1.12167	-0.10526	-0.468798	0.643406	-0.175055	0.270219
173	-0.228389	0.625425	0.051785	-0.295543	1.13342	-0.128945	-0.455955	0.636856	-0.180584	0.268616
174	-0.222597	0.626193	0.0523385	-0.321094	1.14662	-0.150423	-0.444557	0.634384	-0.187415	0.266647
175	-0.216728	0.626572	0.0524471	-0.349034	1.16177	-0.169576	-0.435206	0.636416	-0.195804	0.263761
176	-0.210762	0.626571	0.0519879	-0.378951	1.17864	-0.186728	-0.427528	0.642645	-0.205857	0.260048
177	-0.204678	0.626225	0.0506714	-0.410097	1.19683	-0.202531	-0.420697	0.652276	-0.217464	0.255831
178	-0.198465	0.625586	0.0483689	-0.441733	1.21558	-0.21788	-0.414	0.664366	-0.230288	0.25133
179	-0.19212	0.624719	0.0451283	-0.473245	1.23406	-0.233704	-0.406925	0.677994	-0.243978	0.246591
180	-0.185658	0.623698	0.0410429	-0.504088	1.25124	-0.250563	-0.39907	0.692281	-0.258199	0.241678
181	-0.179099	0.622589	0.0366395	-0.534269	1.2662	-0.26849	-0.390614	0.706478	-0.272507	0.236214
182	-0.172456	0.62144	0.0328987	-0.564433	1.27822	-0.28677	-0.38243	0.720195	-0.286488	0.229319
183	-0.165756	0.620284	0.0304486	-0.595009	1.28696	-0.304328	-0.375165	0.733306	-0.299882	0.220539
184	-0.159027	0.619149	0.0294403	-0.625881	1.29199	-0.320075	-0.368966	0.745713	-0.312457	0.209955
185	-0.152286	0.618048	0.0298747	-0.656846	1.29302	-0.332929	-0.36379	0.757297	-0.323957	0.197746
186	-0.145533	0.616985	0.0315256	-0.687428	1.28983	-0.341889	-0.359345	0.767991	-0.334209	0.184304
187	-0.138755	0.615955	0.0338565	-0.716746	1.28243	-0.346366	-0.354986	0.777774	-0.34332	0.170317
188	-0.131944	0.614959	0.0359253	-0.743513	1.27106	-0.346272	-0.3496	0.786561	-0.351528	0.1569
189	-0.12509	0.613991	0.0368421	-0.766605	1.25616	-0.342198	-0.342177	0.79433	-0.358976	0.145126
190	-0.118165	0.613035	0.0361171	-0.785391	1.23835	-0.335152	-0.332204	0.801195	-0.365767	0.135571
191	-0.111145	0.612082	0.0333949	-0.799427	1.21831	-0.326116	-0.319346	0.807298	-0.371972	0.128635
192	-0.104031	0.611119	0.028473	-0.808599	1.19697	-0.316122	-0.303513	0.812857	-0.37763	0.124574
193	-0.0968332	0.610122	0.0215314	-0.81342	1.17548	-0.306138	-0.285136	0.818241	-0.382735	0.123228
194	-0.0895644	0.609058	0.0130525	-0.814398	1.15375	-0.296495	-0.265025	0.823897	-0.387318	0.124105
195	-0.0822417	0.60789	0.00382576	-0.812519	1.1322	-0.286949	-0.244357	0.830323	-0.391496	0.126413
196	-0.0748815	0.606584	-0.00555571	-0.808415	1.11098	-0.276623	-0.223965	0.837817	-0.395402	0.129597
197	-0.0675075	0.605116	-0.0147993	-0.80244	1.09032	-0.264381	-0.204282	0.846532	-0.399154	0.1335
198	-0.0601329	0.603469	-0.0239421	-0.794328	1.06976	-0.249076	-0.185243	0.856418	-0.402841	0.13831
199	-0.0527511	0.601644	-0.0333425	-0.783328	1.04875	-0.230108	-0.166227	0.867126	-0.406436	0.144474
200	-0.0453507	0.59964	-0.0435824	-0.768333	1.02645	-0.207577	-0.146311	0.878229	-0.409965	0.152646
201	-0.0379371	0.597444	-0.0551903	-0.748658	1.00281	-0.182275	-0.124746	0.889491	-0.41351	0.163466
202	-0.0305158	0.595043	-0.0685749	-0.723595	0.977091	-0.155189	-0.101024	0.900862	-0.417016	0.177431
203	-0.0231282	0.592419	-0.083347	-0.694793	0.953264	-0.133501	-0.0757921	0.912639	-0.420381	0.194186
204	-0.0158196	0.589561	-0.0991751	-0.665841	0.937929	-0.121231	-0.0496784	0.925176	-0.423459	0.21341
205	-0.00872402	0.586577	-0.115176	-0.640375	0.934061	-0.11849	-0.0241142	0.938622	-0.425397	0.234463
206	-0.00197661	0.583587	-0.130642	-0.620915	0.942825	-0.123403	-0.000390749	0.953107	-0.425613	0.256928
207	0.00431625	0.580746	-0.145029	-0.608168	0.962809	-0.134165	0.0205744	0.968456	-0.423611	0.280446
208	0.0101547	0.578182	-0.158477	-0.600679	0.99065	-0.148039	0.0390834	0.984162	-0.41907	0.304997
209	0.0155776	0.576017	-0.170948	-0.595765	1.02045	-0.162456	0.0556255	0.999257	-0.411782	0.33016
210	0.020656	0.574332	-0.181995	-0.59079	1.04565	-0.17312	0.0702089	1.0131	-0.401649	0.354901
211	0.0254547	0.573195	-0.190662	-0.584038	1.06243	-0.181988	0.082232	1.02521	-0.388667	0.377566
212	0.0301371	0.5726	-0.197068	-0.574645	1.07223	-0.192174	0.0925628	1.03505	-0.373399	0.39742
213	0.034822	0.572596	-0.202029	-0.561984	1.07553	-0.203182	0.102753	1.04187	-0.356124	0.41487
214	0.0395674	0.573223	-0.20666	-0.545749	1.07328	-0.213834	0.114301	1.04524	-0.337236	0.430991
215	0.0443766	0.574491	-0.211693	-0.526363	1.06677	-0.222955	0.127886	1.04517	-0.317872	0.446683
216	0.0492345	0.576379	-0.217657	-0.504302	1.05741	-0.229863	0.143635	1.0421	-0.299724	0.462718
217	0.0541229	0.578836	-0.225186	-0.479419	1.04591	-0.234603	0.161929	1.03593	-0.284519	0.480046
218	0.058998	0.581782	-0.234292	-0.451925	1.03248	-0.237123	0.18228	1.0266	-0.27371	0.499045
219	0.0637937	0.585121	-0.244385	-0.422496	1.01695	-0.237615	0.203329	1.01429	-0.268275	0.519372
220	0.0684655	0.588751	-0.254752	-0.391848	0.999137	-0.236393	0.223607	0.999224	-0.268534	0.540361
221	0.0730033	0.592569	-0.264812	-0.360562	0.979	-0.233918	0.241887	0.981742	-0.274187	0.561445
222	0.0774168	0.59648	-0.274264	-0.329039	0.956713	-0.230566	0.257367	0.962381	-0.284257	0.582273
223	0.0817209	0.600401	-0.282746	-0.298004	0.932782	-0.226388	0.269172	0.94219	-0.297192	0.602274
224	0.0859105	0.60425	-0.289231	-0.269254	0.908247	-0.221303	0.275345	0.923328	-0.311383	0.620128
225	0.0899585	0.607944	-0.292263	-0.24525	0.884497	-0.21529	0.273211	0.908626	-0.325304	0.634113
226	0.0938264	0.6114	-0.289673	-0.229325	0.863117	-0.208365	0.259162	0.901236	-0.33778	0.641754
227	0.0974701	0.614505	-0.27804	-0.22623	0.845831	-0.200716	0.22802	0.904691	-0.348589	0.639073
228	0.100882	0.61712	-0.253456	-0.241073	0.834148	-0.192836	0.174376	0.921848	-0.358429	0.621299
229	0.104132	0.619095	-0.212413	-0.278053	0.829022	-0.185458	0.0941774	0.953677	-0.368122	0.58381
230	0.107373	0.620319	-0.155114	-0.336363	0.830059	-0.179401	-0.0108786	0.9978	-0.377895	0.525958
231	0.110782	0.620821	-0.0891724	-0.405993	0.835063	-0.175387	-0.129172	1.04834	-0.387368	0.45577
232	0.114432	0.620785	-0.0262959	-0.472369	0.841455	-0.174021	-0.244485	1.0992	-0.396198	0.386808
233	0.118301	0.620426	0.0259378	-0.526306	0.847778	-0.17555	-0.346611	1.14708	-0.404441	0.328385
234	0.122352	0.619899	0.0661262	-0.566125	0.853617	-0.179644	-0.433419	1.19099	-0.412186	0.282551
235	0.12656	0.619289	0.0960165	-0.593927	0.859111	-0.185677	-0.506787	1.23075	-0.419356	0.24747
236	0.130914	0.618626	0.11814	-0.612704	0.864487	-0.193005	-0.569593	1.26624	-0.425903	0.220269
237	0.13542	0.61791	0.134426	-0.624728	0.869902	-0.201218	-0.624066	1.29733	-0.43206	0.198704
238	0.140083	0.617131	0.145893	-0.631237	0.875555	-0.210326	-0.671424	1.32395	-0.43816	0.181615
239	0.144901	0.616279	0.15305	-0.632841	0.88155	-0.220447	-0.712294	1.34598	-0.444502	0.168482
240	0.149869	0.615356	0.15633	-0.629999	0.887904	-0.231584	-0.747194	1.36325	-0.451344	0.158871
241	0.15499	0.614375	0.156052	-0.622935	0.894467	-0.243712	-0.77646	1.37562	-0.458953	0.152601
242	0.160256	0.613348	0.152513	-0.611816	0.900874	-0.256723	-0.800472	1.38319	-0.467468	0.149628
243	0.165642	0.612282	0.14625	-0.597195	0.906937	-0.270317	-0.820006	1.38631	-0.476446	0.149617
244	0.171127	0.611181	0.138004	-0.579896	0.912613	-0.28407	-0.836098	1.38535	-0.48491	0.151954
245	0.176683	0.610044	0.128433	-0.56067	0.917875	-0.297698	-0.849731	1.38085	-0.491862	0.156025
246	0.18229	0.608869	0.117909	-0.540031	0.922809	-0.311166	-0.861562	1.37351	-0.496585	0.161492
247	0.187928	0.607662	0.106543	-0.518227	0.927548	-0.324524	-0.871847	1.36389	-0.498611	0.168338
248	0.193584	0.606427	0.0944579	-0.495517	0.932255	-0.337766	-0.880774	1.35238	-0.497777	0.176438
249	0.199263	0.605169	0.0816849	-0.471982	0.936988	-0.3508	-0.888366	1.33941	-0.494203	0.185691
250	0.204968	0.603892	0.0680913	-0.447454	0.941643	-0.363507	-0.894402	1.32537	-0.488336	0.1963
251	0.210691	0.602594	0.0536558	-0.42194	0.946194	-0.375792	-0.898775	1.31052	-0.480698	0.208388
252	0.216444	0.601265	0.0385538	-0.395665	0.950696	-0.387502	-0.901564	1.2951	-0.471649	0.221748
253	0.222243	0.599894	0.023182	-0.369071	0.955199	-0.398591	-0.903056	1.27926	-0.46153	0.235823
254	0.228089	0.598474	0.00783459	-0.342504	0.959765	-0.409091	-0.90336	1.26306	-0.450686	0.250177
255	0.233984	0.597023	-0.007403	-0.316085	0.964461	-0.418923	-0.902225	1.24623	-0.439313	0.264693
256	0.23992	0.595555	-0.0223627	-0.290033	0.969384	-0.42815	-0.899425	1.22827	-0.427312	0.2792
257	0.2459	0.594071	-0.0368066	-0.264627	0.97456	-0.436812	-0.894806	1.20869	-0.41416	0.293401
258	0.251935	0.592577	-0.0505768	-0.240073	0.980054	-0.444627	-0.888101	1.18703	-0.399141	0.307032
259	0.258036	0.591082	-0.0635291	-0.21653	0.985912	-0.451293	-0.879009	1.16275	-0.381682	0.319855
260	0.264224	0.589585	-0.0754182	-0.194162	0.991993	-0.456607	-0.867363	1.13536	-0.361376	0.331509
261	0.270533	0.588078	-0.0859255	-0.173251	0.998233	-0.460464	-0.853122	1.10452	-0.338354	0.341493
262	0.277001	0.586552	-0.0948672	-0.153957	1.00467	-0.462952	-0.83614	1.07002	-0.313505	0.349428
263	0.283664	0.585006	-0.102319	-0.136155	1.01138	-0.46409	-0.81602	1.03175	-0.288135	0.355247
264	0.290559	0.583426	-0.108356	-0.119731	1.01853	-0.463876	-0.792453	0.989728	-0.263107	0.358886
265	0.297691	0.581784	-0.112787	-0.104992	1.02635	-0.462474	-0.766008	0.944805	-0.235964	0.36009
266	0.304988	0.580057	-0.114885	-0.0932569	1.03553	-0.459879	-0.739339	0.899784	-0.195544	0.358288
267	0.312307	0.578231	-0.113887	-0.0861255	1.04698	-0.455925	-0.716876	0.86023	-0.151272	0.353084
268	0.319529	0.576339	-0.110566	-0.083013	1.06063	-0.450134	-0.70182	0.832861	-0.106282	0.34586
269	0.326581	0.574457	-0.106718	-0.0818805	1.07582	-0.441912	-0.695179	0.822481	-0.0684736	0.339044
270	0.333461	0.572661	-0.104235	-0.0804089	1.09175	-0.430995	-0.695835	0.830323	-0.0394718	0.334902
271	0.340222	0.571024	-0.104514	-0.0765528	1.10738	-0.417277	-0.700761	0.853318	-0.0258092	0.334849
272	0.346962	0.569604	-0.108183	-0.0689057	1.12162	-0.400791	-0.705719	0.885006	-0.0269143	0.339159
273	0.353783	0.568443	-0.114397	-0.0578102	1.13374	-0.381879	-0.707185	0.917591	-0.0442154	0.346319
274	0.360694	0.567582	-0.120592	-0.0459239	1.14354	-0.361012	-0.704475	0.944629	-0.062046	0.353142
275	0.367595	0.567052	-0.123393	-0.0372421	1.15142	-0.338716	-0.700044	0.963388	-0.0804746	0.35584
276	0.374374	0.566908	-0.121009	-0.0339792	1.15759	-0.315126	-0.696332	0.974503	-0.0989373	0.35261
277	0.380929	0.567239	-0.113611	-0.0360051	1.16181	-0.290043	-0.694203	0.979521	-0.116498	0.344011
278	0.387176	0.568129	-0.101952	-0.0426239	1.16396	-0.263522	-0.69397	0.979922	-0.131905	0.331268
279	0.393071	0.569623	-0.0870237	-0.0529228	1.16415	-0.235882	-0.695376	0.976611	-0.144243	0.315772
280	0.39864	0.571709	-0.0699779	-0.0657445	1.16275	-0.207946	-0.697621	0.970073	-0.153251	0.298903
281	0.40396	0.574303	-0.0519296	-0.0799905	1.16051	-0.181267	-0.699686	0.960558	-0.159325	0.281735
282	0.409133	0.57728	-0.033984	-0.0945266	1.15822	-0.158095	-0.700422	0.948257	-0.163244	0.265217
283	0.414256	0.580506	-0.0172482	-0.108137	1.15644	-0.141073	-0.698715	0.933481	-0.165803	0.250314
284	0.419408	0.583857	-0.00255566	-0.119934	1.15532	-0.13218	-0.693836	0.916685	-0.167713	0.23766
285	0.424636	0.587243	0.009714	-0.129517	1.15463	-0.132135	-0.68561	0.89841	-0.16949	0.22742
286	0.429943	0.590611	0.0197134	-0.13712	1.15387	-0.140362	-0.67451	0.879201	-0.171263	0.219275
287	0.435299	0.593944	0.0277733	-0.143323	1.15255	-0.154994	-0.661189	0.859498	-0.172835	0.212834
288	0.440666	0.597238	0.0343481	-0.148946	1.15032	-0.173379	-0.64637	0.839641	-0.173922	0.207628
289	0.446001	0.600471	0.0401703	-0.155271	1.1474	-0.192716	-0.631099	0.819968	-0.174309	0.202871
290	0.451259	0.603607	0.0458028	-0.163495	1.14448	-0.210547	-0.616209	0.800773	-0.173984	0.197953
291	0.456417	0.606605	0.0514035	-0.174315	1.14248	-0.225188	-0.60203	0.78235	-0.173162	0.192707
292	0.461472	0.609409	0.057049	-0.188247	1.14232	-0.235869	-0.58884	0.765089	-0.17217	0.187024
293	0.466434	0.611954	0.0630455	-0.205881	1.14471	-0.242759	-0.57719	0.74941	-0.171351	0.180477
294	0.471322	0.614182	0.0695367	-0.227399	1.1501	-0.246706	-0.567454	0.735753	-0.171102	0.172787
295	0.476154	0.616059	0.0759341	-0.251951	1.15855	-0.248759	-0.559158	0.7245	-0.171794	0.16454
296	0.480955	0.617578	0.0814139	-0.278237	1.16976	-0.250001	-0.55143	0.715776	-0.173639	0.156655
297	0.485745	0.61875	0.0855382	-0.305298	1.18327	-0.251663	-0.543707	0.709484	-0.176701	0.149635
298	0.490536	0.619604	0.0880762	-0.332407	1.1985	-0.25489	-0.535622	0.70546	-0.180975	0.143751
299	0.495327	0.620188	0.088766	-0.35883	1.21484	-0.260136	-0.526684	0.703387	-0.186376	0.139369
300	0.500116	0.620551	0.0876038	-0.384163	1.23168	-0.267279	-0.516643	0.702884	-0.192658	0.136621
301	0.504896	0.620735	0.0851723	-0.40876	1.24848	-0.276078	-0.505961	0.703684	-0.199489	0.134995
302	0.509654	0.620774	0.0822008	-0.433267	1.26486	-0.286157	-0.495306	0.705585	-0.206657	0.133792
303	0.514373	0.620683	0.0790829	-0.458017	1.28046	-0.296931	-0.485052	0.708477	-0.214102	0.132658
304	0.519043	0.620469	0.0759986	-0.483111	1.29496	-0.307611	-0.475389	0.71233	-0.221754	0.131482
305	0.523666	0.620137	0.0730022	-0.508462	1.30801	-0.317497	-0.466306	0.717019	-0.229586	0.130292
306	0.528267	0.619697	0.0700245	-0.533738	1.3192	-0.326361	-0.457582	0.722362	-0.237679	0.129101
307	0.532879	0.619159	0.0669582	-0.558548	1.32814	-0.334155	-0.44897	0.728212	-0.246163	0.127926
308	0.537522	0.61853	0.0636742	-0.582529	1.33455	-0.340731	-0.440208	0.734399	-0.255086	0.126962
309	0.542212	0.61782	0.0600694	-0.605327	1.33822	-0.346299	-0.431045	0.740751	-0.264424	0.126364
310	0.546967	0.617054	0.0559416	-0.626465	1.339	-0.351358	-0.421099	0.747075	-0.274215	0.126355
311	0.551793	0.616259	0.0508944	-0.645332	1.3369	-0.356147	-0.409795	0.753126	-0.28447	0.127439
312	0.556684	0.615453	0.0448228	-0.66174	1.33209	-0.360586	-0.396962	0.758777	-0.295042	0.129816
313	0.561625	0.614647	0.0379862	-0.675983	1.32489	-0.364566	-0.382897	0.76401	-0.305702	0.133257
314	0.566601	0.61386	0.0306044	-0.688285	1.31564	-0.368016	-0.367808	0.768715	-0.316154	0.137531
315	0.571609	0.613112	0.0229382	-0.698859	1.30453	-0.370718	-0.351931	0.772753	-0.32594	0.142327
316	0.576639	0.612413	0.0153686	-0.708107	1.29176	-0.372279	-0.335733	0.776118	-0.334574	0.147268
317	0.581671	0.611762	0.00818163	-0.716354	1.27751	-0.372373	-0.319595	0.778827	-0.341791	0.152097
318	0.586693	0.611162	0.00143243	-0.72362	1.26189	-0.370968	-0.303585	0.780823	-0.347714	0.156747
319	0.591706	0.61061	-0.005001	-0.729695	1.24498	-0.368038	-0.287576	0.782087	-0.352683	0.161335
320	0.596716	0.610097	-0.0112241	-0.734382	1.22683	-0.36343	-0.271488	0.782719	-0.357042	0.165975
321	0.601733	0.609604	-0.0172677	-0.737596	1.20753	-0.357244	-0.255342	0.782889	-0.361189	0.170669
322	0.606763	0.609111	-0.0232134	-0.739195	1.18721	-0.349798	-0.239142	0.782802	-0.365494	0.175477
323	0.611819	0.608607	-0.0292817	-0.738819	1.16593	-0.34135	-0.222686	0.782589	-0.370094	0.180698
324	0.616925	0.608081	-0.0356926	-0.736073	1.14373	-0.332046	-0.205732	0.782341	-0.374863	0.18664
325	0.622097	0.607517	-0.0425501	-0.730715	1.12059	-0.321897	-0.188182	0.782138	-0.379607	0.193414
326	0.627341	0.60691	-0.0500044	-0.722454	1.09646	-0.3109	-0.169824	0.781934	-0.384178	0.201165
327	0.63266	0.606257	-0.0581908	-0.711	1.07125	-0.299042	-0.150496	0.781737	-0.388443	0.210019
328	0.638053	0.605551	-0.0670035	-0.696335	1.04477	-0.286101	-0.130369	0.781665	-0.392239	0.219833
329	0.643522	0.604784	-0.0761432	-0.678693	1.01688	-0.271718	-0.10978	0.781736	-0.395524	0.230227
330	0.649071	0.603949	-0.085281	-0.65836	0.987505	-0.255564	-0.0891135	0.781989	-0.398298	0.240738
331	0.654702	0.603036	-0.0941607	-0.635565	0.956609	-0.237364	-0.0687561	0.782643	-0.400422	0.251003
332	0.660422	0.602027	-0.102457	-0.610817	0.924595	-0.217153	-0.0492389	0.784065	-0.401833	0.26066
333	0.666211	0.600897	-0.109492	-0.58568	0.893335	-0.194009	-0.0316064	0.786755	-0.402671	0.26898
334	0.67202	0.599633	-0.114492	-0.563083	0.867634	-0.174649	-0.017142	0.791303	-0.402887	0.27518
335	0.677824	0.598254	-0.117589	-0.544933	0.851139	-0.161533	-0.00600076	0.798089	-0.402078	0.279508
336	0.683592	0.596809	-0.119178	-0.532498	0.845988	-0.156586	0.00195181	0.807418	-0.399727	0.282557
337	0.689296	0.595358	-0.119528	-0.52632	0.851901	-0.157951	0.00674615	0.819492	-0.39539	0.284743
338	0.69492	0.593962	-0.119091	-0.525862	0.867373	-0.164968	0.00875108	0.834302	-0.388624	0.286567
339	0.700479	0.59266	-0.118859	-0.528785	0.88888	-0.174668	0.00910845	0.851613	-0.378878	0.288988
340	0.706019	0.591482	-0.119605	-0.53215	0.912046	-0.185871	0.00888626	0.871027	-0.36566	0.292616
341	0.711602	0.590426	-0.12124	-0.533597	0.932349	-0.194262	0.00834228	0.892053	-0.34913	0.296994
342	0.717239	0.589503	-0.122746	-0.53281	0.948658	-0.202723	0.0066491	0.914152	-0.329766	0.300692
343	0.722946	0.588731	-0.123384	-0.529887	0.960948	-0.213176	0.00344543	0.936495	-0.307804	0.302574
344	0.728745	0.588158	-0.122792	-0.525049	0.969454	-0.225675	-0.00101759	0.957912	-0.283375	0.302077
345	0.734638	0.587845	-0.120589	-0.519064	0.974511	-0.239135	-0.0066182	0.977408	-0.25708	0.298779
346	0.740603	0.587855	-0.116603	-0.512746	0.976586	-0.252205	-0.0131618	0.994238	-0.229736	0.292572
347	0.746594	0.588222	-0.111096	-0.506518	0.976307	-0.263819	-0.0202389	1.00815	-0.202105	0.284001
348	0.75255	0.588947	-0.104615	-0.5004	0.974261	-0.27333	-0.027424	1.01945	-0.174866	0.274051
349	0.758447	0.589989	-0.0975196	-0.494299	0.970804	-0.280741	-0.0346151	1.02884	-0.149241	0.263418
350	0.764271	0.591306	-0.0896867	-0.488381	0.965888	-0.28648	-0.0423969	1.03722	-0.127058	0.25222
351	0.769997	0.592848	-0.0809287	-0.482809	0.959301	-0.291	-0.0515598	1.04544	-0.110104	0.240456
352	0.775597	0.594574	-0.071253	-0.477534	0.95086	-0.294468	-0.0626316	1.05395	-0.0996144	0.228286
353	0.781066	0.596444	-0.060873	-0.472317	0.940538	-0.296956	-0.0757798	1.06287	-0.0963564	0.216025
354	0.786416	0.59843	-0.050221	-0.466741	0.928455	-0.298555	-0.0907813	1.07187	-0.100595	0.204137
355	0.791652	0.60052	-0.0397608	-0.460427	0.9148	-0.299277	-0.107289	1.08035	-0.111725	0.193129
356	0.796752	0.602697	-0.0298536	-0.45327	0.899924	-0.299063	-0.125115	1.0879	-0.128367	0.183438
357	0.80168	0.604932	-0.0207138	-0.445397	0.88428	-0.297829	-0.144298	1.09446	-0.148847	0.17535
358	0.806404	0.6072	-0.0122203	-0.437269	0.868335	-0.295528	-0.16527	1.10033	-0.171653	0.168778
359	0.810909	0.60946	-0.00410861	-0.429488	0.852622	-0.292233	-0.188634	1.10604	-0.195228	0.163385
360	0.815181	0.611662	0.00371343	-0.422398	0.837647	-0.288186	-0.214784	1.11224	-0.217878	0.158972
361	0.819228	0.613753	0.0113795	-0.416282	0.823796	-0.283698	-0.244063	1.11961	-0.238372	0.15527
362	0.823077	0.615681	0.0192053	-0.411555	0.811402	-0.27902	-0.27692	1.12877	-0.255935	0.151743
363	0.82677	0.617415	0.0272614	-0.408283	0.800715	-0.274414	-0.313331	1.13997	-0.270315	0.148056
364	0.830368	0.618927	0.0350555	-0.405797	0.791814	-0.270332	-0.352345	1.15298	-0.282179	0.144431
365	0.833928	0.620211	0.0421223	-0.403389	0.784566	-0.267121	-0.392875	1.16725	-0.292439	0.141065
366	0.837519	0.62128	0.0485795	-0.400918	0.778772	-0.264916	-0.434422	1.18233	-0.302152	0.137897
367	0.841185	0.622164	0.0540651	-0.397742	0.774266	-0.263635	-0.475862	1.19744	-0.312184	0.135295
368	0.844947	0.622894	0.0584341	-0.393465	0.770458	-0.262857	-0.516421	1.21187	-0.322658	0.133361
369	0.848807	0.623503	0.061367	-0.387598	0.76712	-0.262464	-0.555219	1.22494	-0.333453	0.132372
370	0.852744	0.624011	0.0634705	-0.380752	0.763834	-0.262082	-0.592669	1.23631	-0.343957	0.13187
371	0.856738	0.624452	0.0650103	-0.373177	0.760369	-0.261504	-0.628738	1.2454	-0.353308	0.131663
372	0.860769	0.624824	0.0661906	-0.36514	0.756674	-0.26087	-0.663488	1.25194	-0.361461	0.131591
373	0.864846	0.625104	0.0660381	-0.355716	0.753154	-0.260629	-0.6956	1.25562	-0.368582	0.132528
374	0.868958	0.625276	0.0653	-0.345823	0.749974	-0.260864	-0.725914	1.25649	-0.374222	0.133872
375	0.873156	0.625329	0.0633926	-0.334837	0.747679	-0.262034	-0.753527	1.25456	-0.378574	0.136354
376	0.87746	0.625252	0.0601271	-0.322526	0.74624	-0.264087	-0.778088	1.24987	-0.38174	0.140134
377	0.881896	0.625038	0.0546994	-0.30808	0.74592	-0.267079	-0.798602	1.2426	-0.383837	0.145949
378	0.886452	0.624671	0.0470724	-0.291513	0.746734	-0.270942	-0.815108	1.23324	-0.384625	0.153988
379	0.891153	0.624159	0.0369368	-0.272384	0.748474	-0.275478	-0.827171	1.22222	-0.383786	0.164701
380	0.895988	0.623514	0.0246531	-0.250937	0.750812	-0.280409	-0.835106	1.20974	-0.38102	0.177746
381	0.900981	0.622742	0.0103032	-0.227149	0.753605	-0.285537	-0.838835	1.19595	-0.376305	0.192999
382	0.906124	0.621852	-0.00534152	-0.201767	0.756614	-0.290679	-0.839053	1.18086	-0.369032	0.209651
383	0.911405	0.620857	-0.0215884	-0.175476	0.759644	-0.295856	-0.83628	1.16429	-0.358565	0.226979
384	0.916847	0.619759	-0.037809	-0.148897	0.762657	-0.301165	-0.83087	1.14601	-0.344805	0.244128
385	0.92247	0.618571	-0.0533099	-0.122753	0.765639	-0.306625	-0.82318	1.12559	-0.327913	0.26012
386	0.928283	0.617304	-0.0676859	-0.0975857	0.768807	-0.312274	-0.813282	1.1026	-0.308541	0.27445
387	0.934303	0.615965	-0.0807982	-0.0736294	0.77237	-0.31805	-0.800996	1.07691	-0.287351	0.286974
388	0.940544	0.614542	-0.0928145	-0.0507481	0.776496	-0.323771	-0.785966	1.04866	-0.265386	0.297822
389	0.946988	0.61303	-0.103647	-0.0291044	0.78129	-0.329041	-0.768062	1.01775	-0.243152	0.306915
390	0.953647	0.611418	-0.113573	-0.00834152	0.786737	-0.333717	-0.746828	0.984261	-0.221155	0.314536
391	0.960524	0.609693	-0.12259	0.011584	0.79273	-0.337769	-0.722192	0.948437	-0.199379	0.320676
392	0.96764	0.607829	-0.130761	0.0308185	0.799212	-0.341203	-0.694101	0.910752	-0.178075	0.325319
393	0.974999	0.605827	-0.137791	0.0490344	0.806218	-0.343999	-0.662733	0.871131	-0.154476	0.328104
394	0.982607	0.603677	-0.143644	0.0662243	0.813774	-0.346223	-0.628506	0.830497	-0.129296	0.328896
395	0.990298	0.601408	-0.146901	0.0799351	0.822941	-0.347529	-0.595716	0.791916	-0.101604	0.326608
396	0.99783	0.599071	-0.146309	0.0875859	0.834957	-0.347461	-0.570076	0.761299	-0.0766328	0.320734
397	1.00503	0.596779	-0.142712	0.0894629	0.850054	-0.345144	-0.554616	0.744657	-0.0574754	0.312962
398	1.01186	0.594607	-0.13821	0.0877005	0.867973	-0.339488	-0.549399	0.744251	-0.0456746	0.305943
399	1.01832	0.592626	-0.134454	0.0841683	0.888147	-0.329493	-0.552649	0.758339	-0.0402138	0.301522
400	1.02456	0.590833	-0.133157	0.0813909	0.909708	-0.314977	-0.560284	0.783652	-0.0437721	0.300977
401	1.03079	0.589233	-0.134889	0.0808428	0.931669	-0.29629	-0.567741	0.813931	-0.0537003	0.304215
402	1.0372	0.587788	-0.139693	0.0837272	0.952797	-0.274281	-0.570182	0.842472	-0.0684418	0.310286
403	1.04383	0.586525	-0.145559	0.0882941	0.972443	-0.249447	-0.566725	0.864523	-0.0841269	0.31645
404	1.05056	0.585484	-0.149005	0.0902723	0.991024	-0.22224	-0.560869	0.879591	-0.10106	0.319011
405	1.05723	0.584775	-0.148073	0.0871798	1.00851	-0.192736	-0.555574	0.889729	-0.119826	0.316223
406	1.0638	0.584495	-0.14286	0.0792024	1.02424	-0.160578	-0.552004	0.896706	-0.138826	0.308535
407	1.07015	0.584739	-0.133769	0.0665409	1.03815	-0.125527	-0.550836	0.900554	-0.154973	0.29691
408	1.07626	0.585528	-0.122151	0.0507308	1.05014	-0.0882202	-0.551024	0.901652	-0.167959	0.28311
409	1.08218	0.586835	-0.109159	0.0331495	1.0605	-0.050209	-0.551308	0.899864	-0.178192	0.268534
410	1.08796	0.588552	-0.0957575	0.0150564	1.06981	-0.0141285	-0.550766	0.895354	-0.18635	0.254155
411	1.0937	0.59056	-0.0829684	-0.00228294	1.07874	0.0170407	-0.54824	0.88805	-0.192841	0.241
412	1.09946	0.59274	-0.0717342	-0.0177784	1.08775	0.0404013	-0.542821	0.878307	-0.198537	0.229996
413	1.10522	0.595	-0.0624693	-0.0312343	1.09736	0.0537175	-0.534315	0.866511	-0.203664	0.221503
414	1.11098	0.597304	-0.0552615	-0.0426786	1.10721	0.0562288	-0.522874	0.853005	-0.208341	0.215525
415	1.11671	0.599649	-0.0496876	-0.0527247	1.11674	0.0483545	-0.50918	0.838121	-0.212461	0.211511
416	1.12237	0.602036	-0.0451475	-0.0622962	1.12542	0.0314956	-0.494182	0.822281	-0.215928	0.20884
417	1.12789	0.604477	-0.0410327	-0.0723842	1.13275	0.00790564	-0.478632	0.805533	-0.218446	0.206952
418	1.13324	0.606967	-0.0366638	-0.0840733	1.13851	-0.0197316	-0.463295	0.78798	-0.220077	0.205073
419	1.13844	0.609482	-0.0312156	-0.0986151	1.14301	-0.0488327	-0.44909	0.769817	-0.220631	0.202257
420	1.14351	0.611984	-0.0242033	-0.116924	1.1469	-0.0773693	-0.436613	0.751306	-0.22041	0.197944
421	1.14846	0.61441	-0.0158356	-0.139115	1.15094	-0.103934	-0.42584	0.732889	-0.219701	0.192244
422	1.15333	0.616708	-0.00702803	-0.164302	1.15568	-0.127461	-0.415926	0.714941	-0.218999	0.186004
423	1.15817	0.618809	0.00219337	-0.192625	1.16187	-0.147486	-0.407187	0.698035	-0.218681	0.179097
424	1.16297	0.620667	0.0112145	-0.223501	1.17014	-0.164338	-0.399237	0.682588	-0.21875	0.172137
425	1.16774	0.622236	0.0195996	-0.25653	1.1811	-0.178883	-0.391952	0.66908	-0.219229	0.165624
426	1.17248	0.623506	0.0267093	-0.290724	1.19473	-0.191891	-0.384753	0.657771	-0.220371	0.160209
427	1.17722	0.624472	0.0325525	-0.325635	1.21085	-0.204254	-0.377663	0.648888	-0.222431	0.155695
428	1.18198	0.625155	0.0371928	-0.360881	1.22913	-0.216859	-0.370608	0.642347	-0.225342	0.15191
429	1.18678	0.625594	0.0405574	-0.395922	1.24902	-0.230341	-0.363258	0.637848	-0.228957	0.148896
430	1.19164	0.625865	0.0419945	-0.429356	1.26947	-0.244815	-0.354409	0.634736	-0.233314	0.147282
