# Supplementary material for: Optimal Control Based Stiffness Identification of an Ankle-Foot Orthosis Using a Predictive Walking Model
Source: Front Comput Neurosci. 2017 Apr 13;11:23. doi: 10.3389/fncom.2017.00023 (PMC5390028; doi:10.3389/fncom.2017.00023)
Supplement: Supplementary file 1 [file DataSheet1.ZIP › PathWalker/InvKinDyn/results/barefeet_3053178.qdot]

0	0.354	-0.02172	0.0468	0.596641	0.03888	-0.49596	-3.70368	2.8428	-0.942121	0.23964
1	0.3768	-0.02208	0.0516	0.647881	-0.00516	-0.48408	-3.6324	2.484	-0.823321	0.1494
2	0.3912	-0.0252	-0.04632	0.770521	0.01428	-0.50736	-3.44796	2.0964	-0.763081	0.183
3	0.408	-0.0246	-0.1146	0.889921	-0.02904	-0.53292	-3.249	1.644	-0.758041	0.1974
4	0.4272	-0.0234	-0.20496	1.03608	-0.04884	-0.575881	-3.00072	1.1796	-0.800161	0.24228
5	0.4464	-0.02124	-0.24108	1.12596	-0.0735601	-0.571441	-2.7966	0.721201	-0.816961	0.24108
6	0.4572	-0.02088	-0.34704	1.25904	-0.03828	-0.551641	-2.52684	0.2952	-0.797881	0.3348
7	0.4644	-0.02124	-0.49764	1.42824	0.01872	-0.53172	-2.1996	-0.1104	-0.762121	0.4542
8	0.474	-0.02652	-0.648001	1.57512	0.14112	-0.559201	-1.88532	-0.4632	-0.680881	0.580561
9	0.4812	-0.03216	-0.773881	1.69728	0.19404	-0.53268	-1.59912	-0.787201	-0.53028	0.701761
10	0.4872	-0.0366	-0.944761	1.86216	0.24648	-0.48876	-1.25856	-1.086	-0.34212	0.892201
11	0.4956	-0.042	-1.10496	2.02308	0.25944	-0.4548	-0.921481	-1.3572	-0.1548	1.098
12	0.5088	-0.04584	-1.22808	2.16312	0.25512	-0.477	-0.605761	-1.6032	0.01836	1.25568
13	0.528	-0.05268	-1.30044	2.25864	0.23808	-0.5268	-0.342	-1.8072	0.28152	1.3374
14	0.542401	-0.0592801	-1.37849	2.35824	0.22896	-0.53688	-0.0684001	-1.9884	0.608521	1.43568
15	0.553201	-0.0675601	-1.45614	2.43552	0.28392	-0.550441	0.204	-2.142	0.967321	1.52964
16	0.564001	-0.0774001	-1.55566	2.529	0.42912	-0.621121	0.5082	-2.2668	1.26828	1.64184
17	0.585601	-0.0847201	-1.45821	2.46276	0.4572	-0.642001	0.659281	-2.4108	1.506	1.54956
18	0.602401	-0.0937201	-1.41585	2.43936	0.49296	-0.623521	0.886081	-2.5572	1.64304	1.52076
19	0.620401	-0.10224	-1.35588	2.4084	0.51564	-0.557161	1.134	-2.742	1.69776	1.4694
20	0.631201	-0.11172	-1.37212	2.44452	0.564361	-0.5226	1.48044	-2.9604	1.62996	1.50744
21	0.646801	-0.11988	-1.37719	2.4912	0.49704	-0.49104	1.85508	-3.2328	1.57188	1.51716
22	0.660001	-0.13044	-1.45551	2.63196	0.3744	-0.45348	2.32356	-3.5436	1.55472	1.58484
23	0.675601	-0.14172	-1.46941	2.6808	0.3408	-0.42636	2.7414	-3.8976	1.61532	1.566
24	0.687601	-0.15756	-1.50589	2.74464	0.35628	-0.45564	3.17724	-4.2588	1.7766	1.55052
25	0.711601	-0.17088	-1.33675	2.6298	0.33156	-0.49716	3.4332	-4.6416	2.01612	1.31904
26	0.740401	-0.18756	-1.20889	2.58527	0.31092	-0.553201	3.73716	-4.9788	2.21088	1.11624
27	0.771601	-0.20556	-1.04693	2.47986	0.36228	-0.595441	4.01472	-5.2776	2.41332	0.852241
28	0.802801	-0.22668	-0.900805	2.41043	0.42396	-0.673321	4.30572	-5.51497	2.60292	0.605521
29	0.830401	-0.24564	-0.714973	2.24429	0.50868	-0.715201	4.37916	-5.41741	3.98004	0.32748
30	0.836401	-0.26232	-0.299256	1.74032	0.571321	-0.663721	3.7068	-4.66608	4.29924	-0.11976
31	0.822001	-0.2724	0.0663721	1.17881	0.805561	-0.52836	2.56044	-3.06336	4.25952	-0.47052
32	0.798001	-0.27168	0.316344	0.703086	1.06692	-0.28164	1.2012	-1.04172	3.51096	-0.581521
33	0.771601	-0.25932	0.40338	0.412881	1.30968	0.01188	-0.03084	0.942241	2.91516	-0.50196
34	0.745201	-0.23844	0.1437	0.563197	1.40676	0.33696	-0.699361	2.47032	1.55808	-0.0565201
35	0.738001	-0.21252	-0.138708	0.824701	1.41564	0.665401	-0.933361	3.40068	0.3024	0.35448
36	0.741601	-0.18696	-0.590497	1.35732	1.29	0.945361	-0.44352	3.45708	-1.42656	0.854161
37	0.762001	-0.15852	-0.874141	1.78343	1.08204	1.1664	0.37608	2.83296	-1.55544	1.0674
38	0.777601	-0.12408	-0.693121	1.67513	0.871201	1.38636	0.845401	1.93248	-1.7844	0.749161
39	0.789601	-0.0824401	-0.0982801	1.05516	0.741961	1.63932	0.777481	1.24428	-2.01624	-0.018
40	0.776401	-0.03276	0.34584	0.5103	0.670321	1.97916	0.705601	0.769321	-2.09736	-0.556441
41	0.762721	0.03144	0.978637	-0.282948	0.634681	2.4036	0.32508	0.36456	-1.8798	-1.18152
42	0.723481	0.10248	1.26329	-0.787501	0.650761	2.8512	0.21144	-0.04068	-1.52196	-1.42308
43	0.690361	0.17784	1.7082	-1.48607	0.684961	3.27108	-0.0931201	-0.43536	-1.12452	-1.7748
44	0.658081	0.24216	1.89865	-1.92385	0.751201	3.5442	-0.14256	-0.801721	-0.802681	-1.9008
45	0.638641	0.2946	2.0385	-2.26162	0.800401	3.60024	-0.11676	-1.179	-0.589081	-2.00112
46	0.630961	0.32988	2.01007	-2.36352	0.832801	3.42132	0.0986401	-1.53876	-0.48948	-1.97088
47	0.643561	0.35208	2.0063	-2.42148	0.828001	3.02892	0.30996	-1.88268	-0.4272	-1.98408
48	0.655921	0.35808	1.76358	-2.20813	0.823201	2.46876	0.726601	-2.13888	-0.39696	-1.7886
49	0.677641	0.35808	1.559	-2.00356	0.775201	1.8444	1.06608	-2.31636	-0.38604	-1.62204
50	0.692401	0.35136	1.27722	-1.73687	0.714001	1.20156	1.4016	-2.37492	-0.37632	-1.37688
51	0.701161	0.34284	1.0609	-1.57165	0.609601	0.646561	1.60284	-2.3544	-0.32712	-1.18896
52	0.707281	0.33192	0.887329	-1.49251	0.4752	0.21852	1.7202	-2.2764	-0.27216	-1.04304
53	0.711241	0.32172	0.770341	-1.51199	0.3384	-0.10488	1.77048	-2.18796	-0.2172	-0.961561
54	0.715921	0.30924	0.695317	-1.61628	0.264	-0.36924	1.77804	-2.08656	-0.17052	-0.930721
55	0.716641	0.29328	0.664753	-1.81476	0.2952	-0.615241	1.73604	-1.98252	-0.11796	-0.936001
56	0.712441	0.27168	0.654553	-2.07936	0.456	-0.869401	1.66596	-1.87464	-0.0858001	-0.951601
57	0.708841	0.24912	0.610837	-2.32452	0.723601	-1.13916	1.64508	-1.7814	-0.0838801	-0.931081
58	0.706321	0.22452	0.528852	-2.53632	1.0836	-1.49244	1.65924	-1.66932	-0.12192	-0.871681
59	0.699121	0.19824	0.506208	-2.8278	1.4892	-1.87236	1.5768	-1.52328	-0.174	-0.867241
60	0.692401	0.17256	0.452544	-3.07896	1.8588	-2.13204	1.52124	-1.36752	-0.24204	-0.829321
61	0.684601	0.14976	0.415728	-3.33732	2.1624	-2.21256	1.44972	-1.2216	-0.25488	-0.813961
62	0.680641	0.12864	0.34812	-3.53952	2.3964	-2.13876	1.42704	-1.0842	-0.20496	-0.786121
63	0.675481	0.10716	0.303156	-3.7464	2.5416	-1.94148	1.37664	-0.937681	-0.13392	-0.789361
64	0.666241	0.0846001	0.27954	-3.95568	2.5908	-1.66452	1.29216	-0.776641	-0.1056	-0.801001
65	0.655321	0.0625201	0.239748	-4.10664	2.5272	-1.36488	1.227	-0.616201	-0.13068	-0.776281
66	0.648721	0.04164	0.11292	-4.0938	2.3532	-1.12944	1.27944	-0.47556	-0.2058	-0.654121
67	0.640801	0.02028	0.01416	-4.06272	2.0904	-1.04088	1.28844	-0.31368	-0.3234	-0.550213
68	0.635641	0.00036	-0.10776	-3.94332	1.7244	-1.06356	1.33848	-0.16608	-0.489	-0.416016
69	0.632881	-0.0156	-0.238284	-3.75744	1.2876	-1.1256	1.41972	-0.05136	-0.644761	-0.26766
70	0.632881	-0.0282	-0.340056	-3.5652	0.830401	-1.19724	1.48776	0.03492	-0.719041	-0.152796
71	0.632881	-0.0384	-0.382188	-3.42396	0.3852	-1.18236	1.50108	0.10236	-0.717121	-0.104364
72	0.630721	-0.0474	-0.368544	-3.34224	-0.042	-1.0746	1.45524	0.15852	-0.690361	-0.104544
73	0.626881	-0.0562801	-0.324504	-3.29856	-0.4356	-0.879601	1.3716	0.21684	-0.662281	-0.11718
74	0.622441	-0.0667201	-0.273456	-3.26328	-0.780001	-0.607321	1.2738	0.28548	-0.652201	-0.119136
75	0.618241	-0.0784801	-0.260712	-3.17952	-1.0764	-0.27456	1.22016	0.3588	-0.662521	-0.0690121
76	0.615601	-0.0903601	-0.33456	-2.97828	-1.3512	0.0728401	1.27896	0.41256	-0.677761	0.0769081
77	0.615841	-0.10176	-0.489588	-2.6562	-1.6008	0.42564	1.4508	0.43656	-0.695041	0.306396
78	0.620881	-0.11268	-0.690121	-2.24904	-1.8132	0.725641	1.68948	0.44544	-0.709201	0.574837
79	0.630361	-0.12312	-0.909577	-1.79352	-1.974	0.974401	1.96056	0.4464	-0.710041	0.849649
80	0.641761	-0.13188	-1.13747	-1.305	-2.1012	1.1724	2.24904	0.43608	-0.701401	1.12141
81	0.654121	-0.1392	-1.34273	-0.826561	-2.1996	1.31916	2.51364	0.4188	-0.686641	1.36272
82	0.667201	-0.14592	-1.48915	-0.39564	-2.2776	1.41804	2.70924	0.40452	-0.674761	1.53828
83	0.681601	-0.15276	-1.57431	-0.00156	-2.364	1.48116	2.83008	0.4062	-0.670681	1.64244
84	0.698401	-0.15864	-1.63097	0.40368	-2.4744	1.53576	2.91864	0.41736	-0.666481	1.7004
85	0.716881	-0.16176	-1.65282	0.818761	-2.6304	1.62864	2.97756	0.41052	-0.655081	1.70796
86	0.738361	-0.16512	-1.63215	1.24212	-2.8464	1.75944	2.99766	0.3924	-0.640921	1.65552
87	0.763081	-0.17028	-1.55406	1.66128	-3.1236	1.92552	2.95259	0.38676	-0.613321	1.52736
88	0.789961	-0.17712	-1.45522	2.11056	-3.4584	2.08752	2.87904	0.40644	-0.562921	1.3692
89	0.817321	-0.18564	-1.36152	2.5974	-3.82716	2.2098	2.80467	0.44628	-0.47964	1.22208
90	0.845881	-0.19728	-1.2841	3.1146	-4.19424	2.30784	2.74992	0.49116	-0.36372	1.09896
91	0.871561	-0.2112	-1.17984	3.53136	-4.38936	2.64456	2.65249	0.557521	-0.20688	0.955321
92	0.890161	-0.22704	-1.03007	3.70752	-4.19604	2.97372	2.46048	0.689881	-0.02316	0.784921
93	0.895081	-0.2406	-0.812641	3.3288	-3.18648	2.53524	2.12536	0.897121	0.19428	0.593281
94	0.882961	-0.24156	-0.579229	2.535	-1.66428	1.9332	1.70907	1.12188	0.48732	0.45528
95	0.856321	-0.23112	-0.35724	1.49916	0.0787201	1.18416	1.23371	1.38576	0.832921	0.38184
96	0.821521	-0.20964	-0.18612	0.513	1.60968	0.49896	0.769837	1.67088	1.22472	0.38844
97	0.786481	-0.1824	-0.1032	-0.22704	2.74764	-0.31176	0.395712	1.95096	1.63608	0.48408
98	0.760921	-0.15108	-0.11544	-0.48768	3.1266	-0.975121	0.176124	2.14992	2.04204	0.635041
99	0.748441	-0.11688	-0.138	-0.33492	2.82804	-1.34316	0.050832	2.22876	2.44272	0.717361
100	0.745921	-0.0788401	-0.10056	0.13968	1.96788	-1.15152	-0.053328	2.18568	2.87004	0.651481
101	0.750961	-0.03972	0.0174	0.603121	1.14108	-1.34904	-0.175776	2.05296	3.27192	0.4314
102	0.757801	0.00684001	0.1788	0.941881	0.47436	-1.53528	-0.296376	1.82232	3.60504	0.14184
103	0.760921	0.0594001	0.38352	1.10076	-0.02916	-1.54356	-0.466704	1.5726	3.82068	-0.18108
104	0.756361	0.11496	0.633913	1.06824	-0.40788	-1.3788	-0.733165	1.38396	3.90648	-0.51228
105	0.742201	0.1698	0.894205	0.915841	-0.678001	-1.11624	-1.08569	1.30656	3.76008	-0.796561
106	0.722041	0.22068	1.13723	0.730441	-0.911281	-0.805441	-1.49718	1.33608	3.21012	-1.01412
107	0.700441	0.26568	1.35022	0.580201	-1.1604	-0.50316	-1.9198	1.39116	2.27676	-1.17252
108	0.679321	0.30348	1.52125	0.50184	-1.43988	-0.2628	-2.3142	1.40124	1.09644	-1.27332
109	0.662521	0.33264	1.61014	0.542881	-1.74672	-0.0954001	-2.61149	1.30752	-0.19284	-1.2906
110	0.651361	0.35388	1.56093	0.747721	-2.05776	0.03264	-2.73868	1.07256	-1.44696	-1.17276
111	0.644041	0.36792	1.39044	1.06308	-2.3304	0.1374	-2.73033	0.734881	-2.55516	-0.935881
112	0.637921	0.3738	1.15572	1.39068	-2.51868	0.21372	-2.66951	0.37476	-3.3582	-0.636721
113	0.629641	0.37176	0.895654	1.66632	-2.59644	0.28512	-2.62984	0.0876001	-3.72372	-0.30828
114	0.616441	0.36204	0.666353	1.8192	-2.5428	0.36576	-2.70859	-0.0276	-3.70224	-0.01068
115	0.597121	0.3432	0.538365	1.77072	-2.34636	0.44232	-3.01056	0.0984001	-3.35616	0.17664
116	0.571561	0.3144	0.550154	1.49604	-2.03208	0.49752	-3.58032	0.4848	-2.76132	0.21204
117	0.542881	0.27468	0.688585	1.03812	-1.62612	0.50484	-4.365	1.074	-2.09928	0.10308
118	0.5154	0.22428	0.873469	0.51612	-1.15728	0.44604	-5.20524	1.7424	-1.51644	-0.0728401
119	0.49368	0.16788	1.02613	0.05352	-0.686641	0.333	-5.93989	2.358	-1.14516	-0.2376
120	0.48204	0.1116	1.09614	-0.25884	-0.27396	0.16716	-6.45709	2.8224	-1.03068	-0.34404
121	0.4812	0.0618001	1.05892	-0.3762	0.04152	-0.03108	-6.69769	3.0636	-1.06896	-0.36228
122	0.4872	0.02208	0.945709	-0.33888	0.24984	-0.22224	-6.69601	3.0492	-1.1454	-0.31428
123	0.49596	-0.00780001	0.805777	-0.2262	0.37416	-0.39468	-6.53101	2.796	-1.16976	-0.24408
124	0.50544	-0.02952	0.677113	-0.10368	0.44856	-0.51708	-6.27853	2.3472	-1.08624	-0.18612
125	0.51492	-0.04524	0.542341	0.03768	0.49788	-0.588241	-5.93833	1.7328	-0.900001	-0.11244
126	0.52464	-0.0577201	0.36318	0.23712	0.540601	-0.659281	-5.47489	0.984001	-0.679801	0.02004
127	0.53664	-0.0690001	0.117492	0.52068	0.580681	-0.737041	-4.86324	0.1356	-0.47652	0.23028
128	0.554641	-0.0789601	-0.224832	0.931081	0.610441	-0.809641	-4.07844	-0.754801	-0.29856	0.541681
129	0.580681	-0.0880801	-0.663805	1.47324	0.624481	-0.877321	-3.14916	-1.6032	-0.13224	0.945241
130	0.612841	-0.0966001	-1.15773	2.09172	0.625681	-0.939001	-2.1636	-2.3256	0.0964801	1.39896
131	0.648601	-0.10548	-1.66026	2.72904	0.615481	-1.02528	-1.20312	-2.8716	0.45096	1.85652
132	0.686521	-0.11532	-2.11249	3.31992	0.587881	-1.12068	-0.34272	-3.234	0.925201	2.25204
133	0.724561	-0.12576	-2.47782	3.8226	0.543601	-1.19112	0.36948	-3.3912	1.45332	2.54928
134	0.761881	-0.13668	-2.71152	4.1862	0.49008	-1.2516	0.886321	-3.3348	1.93632	2.70192
135	0.796801	-0.147	-2.7706	4.3602	0.42984	-1.28952	1.18572	-3.126	2.29128	2.66904
136	0.826201	-0.15528	-2.70269	4.39716	0.35148	-1.29432	1.3524	-2.84256	2.46408	2.51952
137	0.850561	-0.16212	-2.5605	4.35612	0.24972	-1.27092	1.46616	-2.53188	2.43612	2.31228
138	0.869641	-0.16884	-2.34868	4.22064	0.15684	-1.21212	1.53936	-2.2296	2.28828	2.05356
139	0.882001	-0.17652	-2.08117	3.98172	0.11316	-1.14876	1.59948	-1.99488	2.1366	1.76676
140	0.889201	-0.186	-1.77468	3.65516	0.12984	-1.08696	1.68852	-1.91436	2.04924	1.46136
141	0.893161	-0.1986	-1.43568	3.24878	0.21036	-1.02012	1.81596	-2.01936	2.0556	1.12764
142	0.896041	-0.21432	-1.07028	2.77305	0.3606	-0.964321	1.96956	-2.2746	2.1312	0.762241
143	0.901921	-0.23184	-0.692401	2.25973	0.571921	-0.894001	2.16156	-2.66136	2.23368	0.3684
144	0.913201	-0.25032	-0.32832	1.75329	0.822001	-0.795841	2.40708	-3.12936	2.36604	-0.03288
145	0.927361	-0.27012	0.01296	1.26537	1.09872	-0.683881	2.65872	-3.58128	2.52096	-0.4266
146	0.929041	-0.28764	0.43656	0.623785	1.44264	-0.539881	2.538	-3.7242	3.26664	-0.876361
147	0.910801	-0.29952	0.886321	-0.129144	1.851	-0.33972	1.82268	-3.09948	3.12352	-1.28568
148	0.879721	-0.29472	1.08576	-0.614545	2.17884	0.0102	0.844441	-1.6524	2.80469	-1.35276
149	0.847681	-0.27708	0.971281	-0.715885	2.37972	0.47076	-0.0993601	0.18576	2.12115	-1.05444
150	0.818041	-0.24372	0.653041	-0.52878	2.418	0.972361	-0.771961	1.89924	1.375	-0.53052
151	0.798961	-0.20268	0.26124	-0.18138	2.37648	1.4064	-1.08468	3.13596	0.262896	0.02568
152	0.793441	-0.15408	-0.0918001	0.234972	2.14692	1.80012	-0.934921	3.6072	-0.664405	0.46452
153	0.801241	-0.10452	-0.2934	0.583321	1.79724	2.1432	-0.37116	3.20904	-1.68052	0.653041
154	0.804481	-0.04992	-0.16416	0.552457	1.49436	2.47656	0.264	2.11944	-1.65048	0.46044
155	0.786121	0.00552001	0.387	-0.02916	1.26084	2.8038	0.44268	0.946681	-1.74166	-0.1542
156	0.750241	0.0682801	1.03332	-0.785821	1.06056	3.18396	0.3468	0.0568801	-1.80342	-0.811321
157	0.708121	0.1344	1.54848	-1.43058	0.852241	3.61608	0.16692	-0.560881	-1.57293	-1.28016
158	0.667321	0.20244	1.8787	-1.89856	0.651601	4.059	0.0722401	-1.05504	-1.2582	-1.51356
159	0.635041	0.26496	2.05139	-2.20843	0.528	4.4094	0.0726001	-1.443	-0.941041	-1.57452
160	0.616801	0.31416	2.07292	-2.36044	0.4848	4.57728	0.2052	-1.76364	-0.685201	-1.5036
161	0.614161	0.345	1.9845	-2.37514	0.4644	4.51032	0.43896	-2.03292	-0.51624	-1.3644
162	0.626401	0.35628	1.80349	-2.30845	0.612001	4.11117	0.751561	-2.24856	-0.44028	-1.18116
163	0.645001	0.35172	1.59458	-2.24062	0.829201	3.40491	1.05324	-2.37696	-0.43128	-1.0008
164	0.663601	0.33552	1.38325	-2.1984	1.062	2.43337	1.29456	-2.3928	-0.44688	-0.838081
165	0.677161	0.3138	1.22077	-2.23416	1.2648	1.27295	1.41684	-2.30652	-0.45768	-0.738241
166	0.684361	0.291	1.11447	-2.34612	1.4028	0.042768	1.43508	-2.1642	-0.4614	-0.699601
167	0.687121	0.27012	1.0097	-2.45928	1.4484	-1.06834	1.43892	-2.01204	-0.46032	-0.663361
168	0.686401	0.25044	0.864433	-2.52852	1.416	-1.94103	1.47948	-1.8582	-0.4596	-0.576841
169	0.683641	0.22932	0.691285	-2.57184	1.3428	-2.53693	1.53972	-1.6902	-0.46008	-0.45648
170	0.682441	0.20376	0.512088	-2.62392	1.2912	-2.86213	1.58544	-1.47564	-0.47976	-0.34296
171	0.683641	0.17244	0.327516	-2.70168	1.3128	-2.95837	1.59984	-1.17996	-0.547561	-0.24348
172	0.687841	0.13512	0.165804	-2.83776	1.41	-2.8422	1.54116	-0.786001	-0.663481	-0.19236
173	0.695041	0.0921601	0.0664201	-3.06612	1.584	-2.57736	1.36776	-0.29664	-0.819721	-0.23628
174	0.704281	0.04548	0.013032	-3.3528	1.818	-2.29836	1.12212	0.24384	-1.00668	-0.34632
175	0.715921	-0.00012	-0.0551041	-3.59004	2.0244	-2.05824	0.921361	0.747481	-1.20636	-0.44556
176	0.730081	-0.04152	-0.15798	-3.73752	2.1828	-1.89636	0.819721	1.15572	-1.39284	-0.50604
177	0.745561	-0.0766801	-0.2763	-3.79632	2.25	-1.84188	0.803641	1.4508	-1.53888	-0.540121
178	0.761401	-0.10404	-0.388872	-3.78144	2.2176	-1.89888	0.849001	1.63536	-1.6428	-0.568681
179	0.775441	-0.12252	-0.490248	-3.70116	2.0616	-2.02308	0.942601	1.71444	-1.70652	-0.589561
180	0.787081	-0.13308	-0.528408	-3.62172	1.7952	-2.15124	1.01472	1.70364	-1.71696	-0.655681
181	0.797161	-0.13788	-0.448896	-3.61968	1.4424	-2.1936	0.982081	1.64604	-1.67772	-0.827401
182	0.804001	-0.13872	-0.294012	-3.66912	1.0488	-2.10696	0.871801	1.57332	-1.60728	-1.0536
183	0.807481	-0.1362	-0.120996	-3.70464	0.603601	-1.88964	0.743881	1.48884	-1.509	-1.27008
184	0.808921	-0.13212	0.052128	-3.7158	0.1236	-1.54248	0.621121	1.39008	-1.38	-1.46508
185	0.810361	-0.12756	0.198108	-3.66984	-0.3828	-1.0752	0.5334	1.28328	-1.23024	-1.61304
186	0.813361	-0.1236	0.279708	-3.51816	-0.888001	-0.53724	0.52308	1.17396	-1.09332	-1.67844
187	0.817321	-0.11952	0.248256	-3.21204	-1.3644	0.01128	0.646321	1.05444	-0.984961	-1.61004
188	0.822481	-0.11616	0.110016	-2.77104	-1.788	0.48888	0.890761	0.932281	-0.893761	-1.41288
189	0.831001	-0.11472	-0.0870001	-2.25432	-2.1372	0.845521	1.19676	0.823801	-0.814921	-1.1466
190	0.842401	-0.11436	-0.326664	-1.68432	-2.4048	1.08432	1.54296	0.732361	-0.744601	-0.832321
191	0.853681	-0.11556	-0.590629	-1.10064	-2.5608	1.19928	1.89996	0.667081	-0.678961	-0.48732
192	0.863737	-0.11964	-0.832993	-0.578521	-2.5788	1.19808	2.20524	0.646081	-0.612601	-0.16152
193	0.872257	-0.12768	-1.01747	-0.11736	-2.6076	1.15716	2.41332	0.678721	-0.549961	0.10524
194	0.878725	-0.14016	-1.10721	0.22548	-2.586	1.14552	2.48016	0.771121	-0.50136	0.27696
195	0.883225	-0.15672	-1.12578	0.49248	-2.5464	1.23912	2.44704	0.899281	-0.46872	0.38208
196	0.884881	-0.17616	-1.10923	0.717001	-2.4792	1.46904	2.36196	1.0458	-0.45024	0.46836
197	0.884953	-0.19764	-1.09714	0.973441	-2.4672	1.8366	2.28468	1.18632	-0.44244	0.577201
198	0.885817	-0.219	-1.12805	1.32	-2.5212	2.27616	2.28192	1.28496	-0.4314	0.739681
199	0.888049	-0.24048	-1.22879	1.7994	-2.676	2.70372	2.38992	1.33236	-0.42348	0.980641
200	0.889633	-0.26352	-1.39295	2.361	-2.8368	3.03624	2.5878	1.35144	-0.4254	1.2984
201	0.890557	-0.28812	-1.60615	3.00756	-3.08628	3.25032	2.84664	1.36452	-0.42072	1.6758
202	0.886513	-0.31488	-1.77265	3.45624	-2.85924	2.60256	3.02783	1.41324	-0.4038	2.0106
203	0.877033	-0.34296	-1.89937	3.47424	-1.8402	1.4724	3.13365	1.50444	-0.36936	2.30688
204	0.85147	-0.35808	-1.92011	3.05592	-0.46416	0.32892	3.06771	1.61352	-0.23256	2.52636
205	0.80969	-0.3588	-1.85592	2.3352	1.05168	-0.589561	2.84682	1.7382	-0.02592	2.6958
206	0.755144	-0.34092	-1.72644	1.52964	2.39808	-1.29144	2.51582	1.84188	0.24024	2.82216
207	0.700615	-0.30768	-1.61376	0.898681	3.34092	-1.66488	2.22108	1.88472	0.544921	2.94612
208	0.650749	-0.2598	-1.49652	0.589681	3.576	-1.73004	1.98505	1.8114	0.874561	3.01956
209	0.609409	-0.2022	-1.32564	0.597001	3.024	-1.27968	1.75001	1.66116	1.21596	2.96892
210	0.575845	-0.13644	-1.04004	0.810241	2.0136	-1.06416	1.44277	1.4532	1.55784	2.7198
211	0.561889	-0.0714001	-0.768721	1.12716	1.176	-1.22232	1.2397	1.1808	1.83216	2.38248
212	0.562189	-0.00048	-0.595321	1.51932	0.396	-1.32096	1.22283	0.818401	2.073	2.094
213	0.569449	0.0752401	-0.555721	1.9482	-0.27	-1.27824	1.38576	0.4044	2.26656	1.93452
214	0.577105	0.15216	-0.603961	2.32632	-0.781201	-1.09452	1.6302	-0.00840001	2.32368	1.88304
215	0.582949	0.22656	-0.715681	2.64732	-1.1232	-0.828961	1.88988	-0.3684	2.17776	1.9242
216	0.586609	0.29484	-0.903481	2.98596	-1.38	-0.568801	2.19528	-0.740401	1.8246	2.07936
217	0.585013	0.35352	-1.09272	3.29928	-1.6116	-0.3024	2.44212	-1.1196	1.29708	2.27988
218	0.575485	0.40068	-1.21116	3.53148	-1.8636	-0.0590401	2.52588	-1.4772	0.652201	2.43924
219	0.560617	0.4356	-1.24404	3.67776	-2.13756	0.14664	2.43336	-1.80792	-0.03108	2.51868
220	0.544537	0.45816	-1.2072	3.75432	-2.41644	0.297	2.1936	-2.09784	-0.678361	2.53008
221	0.52962	0.46932	-1.13424	3.78276	-2.67444	0.40224	1.8576	-2.32332	-1.2084	2.49936
222	0.516492	0.47052	-1.01784	3.7242	-2.87172	0.50136	1.4166	-2.42292	-1.5522	2.40012
223	0.502752	0.46188	-0.778201	3.45	-2.9442	0.610201	0.740761	-2.26344	-1.70292	2.14248
224	0.48576	0.44328	-0.36384	2.88048	-2.85	0.721561	-0.25608	-1.76424	-1.67052	1.6782
225	0.464148	0.41472	0.3108	1.911	-2.5656	0.831001	-1.68588	-0.886801	-1.49712	0.916921
226	0.437244	0.3726	1.39596	0.3714	-2.07432	0.917881	-3.73704	0.4146	-1.29708	-0.32172
227	0.409428	0.3138	2.95008	-1.78116	-1.40196	0.945601	-6.43729	2.05884	-1.1808	-2.13288
228	0.39	0.237	4.92516	-4.4376	-0.615121	0.885361	-9.62384	3.81948	-1.16316	-4.49868
229	0.38892	0.14688	6.87589	-6.99721	0.12444	0.726841	-12.6067	5.29476	-1.17276	-6.94225
230	0.40908	0.0602401	7.913	-8.35561	0.600481	0.48168	-14.1952	6.06481	-1.13676	-8.42257
231	0.438	-0.00432	7.54519	-7.96513	0.767041	0.16392	-13.8376	6.10321	-1.0596	-8.27545
232	0.46428	-0.04308	6.26805	-6.47245	0.758761	-0.18348	-12.2551	5.74561	-0.989161	-7.01077
233	0.48612	-0.0632401	4.82261	-4.77828	0.700681	-0.49128	-10.417	5.2692	-0.929401	-5.50009
234	0.50496	-0.0732001	3.58684	-3.33624	0.659281	-0.723961	-8.80417	4.7712	-0.860401	-4.20972
235	0.52248	-0.0795601	2.65482	-2.25324	0.645121	-0.879361	-7.53673	4.2588	-0.785641	-3.26412
236	0.540721	-0.0859201	1.95432	-1.44288	0.649801	-0.985561	-6.53677	3.7308	-0.738841	-2.5878
237	0.559561	-0.0934801	1.37604	-0.781081	0.678361	-1.09296	-5.68297	3.1944	-0.732001	-2.05068
238	0.578161	-0.10224	0.858841	-0.19248	0.719401	-1.21452	-4.9044	2.6436	-0.761041	-1.57596
239	0.596161	-0.11076	0.3936	0.34104	0.762481	-1.33644	-4.188	2.0724	-0.821041	-1.15332
240	0.614521	-0.11772	-0.03336	0.847681	0.787561	-1.45536	-3.51192	1.4844	-0.913081	-0.752401
241	0.631921	-0.12324	-0.42468	1.33428	0.768841	-1.56132	-2.88144	0.908401	-1.0218	-0.35676
242	0.646321	-0.12792	-0.751561	1.75452	0.727561	-1.63128	-2.34408	0.3744	-1.07736	-0.00132
243	0.658201	-0.13212	-0.989521	2.07588	0.681121	-1.65036	-1.93104	-0.1152	-1.01568	0.28044
244	0.666721	-0.13644	-1.14852	2.30712	0.631441	-1.63536	-1.63596	-0.540001	-0.834241	0.48852
245	0.672841	-0.141	-1.26288	2.47668	0.592081	-1.61616	-1.41972	-0.880801	-0.566761	0.656041
246	0.676561	-0.14484	-1.36392	2.61648	0.568681	-1.60296	-1.2342	-1.1544	-0.24312	0.821521
247	0.678721	-0.1482	-1.45021	2.7252	0.564841	-1.58904	-1.07124	-1.3812	0.10008	0.972001
248	0.681481	-0.15096	-1.53276	2.8242	0.567961	-1.56408	-0.911041	-1.5564	0.42888	1.11036
249	0.684601	-0.15324	-1.63123	2.94336	0.558601	-1.52484	-0.724321	-1.6848	0.704041	1.27308
250	0.686761	-0.15576	-1.73226	3.06168	0.546121	-1.4742	-0.52476	-1.782	0.916561	1.45056
251	0.690361	-0.15948	-1.81224	3.153	0.540241	-1.4052	-0.33468	-1.8504	1.08588	1.6032
252	0.695881	-0.16452	-1.84462	3.19128	0.540361	-1.33068	-0.17904	-1.9008	1.21428	1.689
253	0.701521	-0.1704	-1.84169	3.18804	0.547921	-1.26	-0.03648	-1.944	1.30128	1.72248
254	0.707401	-0.17412	-1.82851	3.17028	0.563521	-1.17984	0.1362	-2.0196	1.36476	1.74192
255	0.712321	-0.17616	-1.79517	3.12624	0.590761	-1.10724	0.336	-2.1552	1.44012	1.74084
256	0.717601	-0.17808	-1.73327	3.04872	0.621121	-1.03944	0.554281	-2.3496	1.57824	1.70412
257	0.724201	-0.17928	-1.65243	2.94648	0.659281	-0.937801	0.804601	-2.5992	1.80228	1.63572
258	0.732121	-0.1794	-1.55428	2.82516	0.702961	-0.799921	1.09104	-2.9136	2.09508	1.53876
259	0.742561	-0.17964	-1.42669	2.68416	0.729721	-0.637681	1.39752	-3.2868	2.43672	1.39848
260	0.757081	-0.18084	-1.26088	2.50932	0.748801	-0.46284	1.70892	-3.7008	2.76264	1.19808
261	0.776161	-0.18312	-1.073	2.31528	0.772441	-0.29856	2.03784	-4.14	2.98188	0.952201
262	0.799561	-0.18552	-0.894217	2.13624	0.805201	-0.13656	2.4144	-4.5924	3.0444	0.698281
263	0.827401	-0.1896	-0.724441	1.97088	0.858001	0.02568	2.82804	-5.04264	3.00336	0.43668
264	0.855841	-0.19704	-0.53172	1.76868	0.938401	0.16824	3.1734	-5.39077	3.25716	0.14448
265	0.875641	-0.20724	-0.25176	1.40821	1.1016	0.3114	3.20028	-5.40253	4.8504	-0.21624
266	0.878281	-0.21912	0.11976	0.855769	1.374	0.47448	2.69556	-4.74648	5.31264	-0.624481
267	0.866641	-0.22704	0.39852	0.3735	1.638	0.694921	1.80672	-3.28428	5.39881	-0.866881
268	0.846241	-0.22584	0.46176	0.1359	1.8228	0.986641	0.796921	-1.2456	4.53701	-0.817921
269	0.825601	-0.21552	0.29796	0.176592	1.9116	1.31004	-0.0787201	0.941041	3.48022	-0.49704
270	0.811321	-0.19644	-0.03348	0.462732	1.8756	1.64616	-0.591121	2.7594	1.63951	-0.00636001
271	0.808801	-0.1704	-0.44028	0.917653	1.7088	1.97832	-0.594961	3.80256	-0.132612	0.5172
272	0.818521	-0.13932	-0.745681	1.33146	1.4544	2.26944	-0.17592	3.9102	-2.07613	0.859201
273	0.829321	-0.10332	-0.743401	1.42636	1.176	2.50404	0.3252	3.24456	-2.13967	0.818761
274	0.828121	-0.0636001	-0.33612	1.04182	0.945601	2.67552	0.53172	2.25108	-2.21143	0.32376
275	0.813481	-0.01728	0.28608	0.391548	0.740401	2.8308	0.44544	1.3338	-2.21553	-0.3876
276	0.786601	0.03972	0.887761	-0.243108	0.5064	3.00996	0.25548	0.602161	-2.10729	-1.03188
277	0.749641	0.1068	1.39908	-0.794257	0.258	3.18252	0.02796	0.04812	-1.84884	-1.52916
278	0.707401	0.17928	1.7914	-1.23587	0.0228	3.3168	-0.16872	-0.39732	-1.48056	-1.85952
279	0.668281	0.25032	2.0455	-1.53861	-0.168	3.35232	-0.2694	-0.784561	-1.08096	-2.02428
280	0.638401	0.31128	2.1658	-1.70952	-0.2688	3.20148	-0.2478	-1.1418	-0.728881	-2.06016
281	0.620761	0.35724	2.15347	-1.74433	-0.2748	2.78064	-0.0883201	-1.47612	-0.47028	-1.98216
282	0.614761	0.38712	2.0083	-1.63325	-0.2136	2.04264	0.20484	-1.77312	-0.30708	-1.78836
283	0.618241	0.40212	1.76311	-1.41564	-0.1344	1.06716	0.585481	-2.01552	-0.2292	-1.51848
284	0.627361	0.40632	1.47236	-1.14996	-0.0828001	0.00540001	0.987121	-2.193	-0.21324	-1.2288
285	0.636841	0.40416	1.19993	-0.912361	-0.0912001	-0.987241	1.332	-2.30508	-0.21276	-0.977401
286	0.642721	0.39996	0.967189	-0.744361	-0.1584	-1.75584	1.59852	-2.36436	-0.18864	-0.772921
287	0.644041	0.39528	0.788977	-0.674761	-0.2676	-2.2062	1.77828	-2.38284	-0.13044	-0.624721
288	0.640201	0.38796	0.698665	-0.759001	-0.3504	-2.32044	1.83252	-2.36076	-0.04644	-0.570841
289	0.630961	0.37632	0.675901	-0.986881	-0.3504	-2.13972	1.7868	-2.3034	0.039	-0.590161
290	0.618961	0.35976	0.672085	-1.2984	-0.24	-1.75692	1.70148	-2.21076	0.0986401	-0.629521
291	0.606601	0.33648	0.677461	-1.67184	-0.0192	-1.28172	1.5828	-2.07132	0.11904	-0.681961
292	0.595441	0.3054	0.719581	-2.11608	0.2868	-0.826801	1.398	-1.88148	0.0982801	-0.785641
293	0.586561	0.26736	0.778945	-2.58216	0.646801	-0.47364	1.16832	-1.63884	0.02988	-0.922801
294	0.579841	0.22524	0.767689	-2.94624	1.014	-0.24636	0.995521	-1.35036	-0.0830401	-0.989641
295	0.576121	0.18228	0.657577	-3.15432	1.3452	-0.14904	0.927361	-1.04688	-0.2214	-0.946201
296	0.574801	0.14064	0.494916	-3.24732	1.6212	-0.19944	0.926761	-0.755041	-0.36744	-0.842401
297	0.574921	0.10248	0.30456	-3.25308	1.8276	-0.38724	0.970201	-0.48288	-0.51288	-0.706081
298	0.574921	0.0700801	0.0827761	-3.17076	1.9608	-0.629521	1.07256	-0.24876	-0.648121	-0.52584
299	0.574681	0.04356	-0.139464	-3.03996	2.0208	-0.857161	1.20492	-0.0603601	-0.753841	-0.32976
300	0.573601	0.02208	-0.29178	-2.95164	2.016	-1.05588	1.28184	0.0960001	-0.819721	-0.19512
301	0.570961	0.00468	-0.35658	-2.94084	1.9656	-1.20948	1.2786	0.22812	-0.860161	-0.14436
302	0.566281	-0.01092	-0.374148	-2.97	1.872	-1.29288	1.23048	0.34704	-0.893401	-0.13608
303	0.560401	-0.02568	-0.370116	-3.01128	1.74	-1.2816	1.15956	0.46236	-0.918241	-0.14112
304	0.554761	-0.03984	-0.359568	-3.04212	1.566	-1.18632	1.08996	0.562681	-0.939841	-0.1428
305	0.552121	-0.0528	-0.357324	-3.03312	1.3428	-1.06368	1.04688	0.641161	-0.971161	-0.14292
306	0.553441	-0.0645601	-0.367956	-2.9772	1.0728	-0.935281	1.03344	0.702001	-1.01808	-0.141
307	0.557161	-0.0754801	-0.39408	-2.87772	0.769201	-0.789121	1.05144	0.742441	-1.07076	-0.11568
308	0.562801	-0.0852001	-0.432576	-2.73576	0.4404	-0.668161	1.09956	0.762241	-1.12056	-0.0717601
309	0.570601	-0.0919201	-0.495336	-2.53656	0.0936001	-0.607081	1.19352	0.758881	-1.17492	-0.00108
310	0.579121	-0.0954001	-0.605665	-2.26404	-0.252	-0.574681	1.35648	0.726121	-1.2306	0.13008
311	0.586921	-0.0967201	-0.728593	-1.96896	-0.577201	-0.53268	1.53996	0.678121	-1.26864	0.28524
312	0.592921	-0.0967201	-0.820393	-1.70916	-0.864001	-0.4776	1.6878	0.627961	-1.2792	0.41292
313	0.597121	-0.0944401	-0.885817	-1.47624	-1.11	-0.414	1.81068	0.564601	-1.25424	0.51288
314	0.600961	-0.0897601	-0.919945	-1.26888	-1.3332	-0.32424	1.90524	0.48456	-1.17432	0.575521
315	0.603601	-0.0838801	-0.908353	-1.10976	-1.5324	-0.18732	1.94376	0.4038	-1.03608	0.592921
316	0.603841	-0.0781201	-0.862437	-0.989641	-1.71	-0.01128	1.93656	0.32508	-0.866041	0.579481
317	0.602641	-0.0720001	-0.809905	-0.871921	-1.8744	0.1686	1.9212	0.23952	-0.710761	0.558001
318	0.601561	-0.0662401	-0.772012	-0.729001	-2.0292	0.3516	1.92108	0.15168	-0.596281	0.550561
319	0.601201	-0.0615601	-0.746773	-0.562441	-2.178	0.552961	1.93056	0.0758401	-0.52308	0.556801
320	0.602041	-0.0591601	-0.725233	-0.38568	-2.316	0.742321	1.93752	0.0204	-0.49764	0.563281
321	0.603601	-0.0591601	-0.713485	-0.19188	-2.4384	0.893521	1.944	-0.01044	-0.5166	0.576961
322	0.606721	-0.0604801	-0.728197	0.04512	-2.5536	1.01376	1.97472	-0.02556	-0.552001	0.626521
323	0.612721	-0.0631201	-0.769309	0.32952	-2.664	1.11648	2.03448	-0.02976	-0.572281	0.713041
324	0.620641	-0.0676801	-0.822901	0.642961	-2.7768	1.21788	2.106	-0.02436	-0.569281	0.812881
325	0.629281	-0.0728401	-0.894517	0.991321	-2.8956	1.31964	2.20296	-0.02448	-0.548521	0.930121
326	0.638281	-0.0783601	-0.982369	1.37448	-3.0252	1.42296	2.31936	-0.02364	-0.5118	1.06248
327	0.647161	-0.0847201	-1.05752	1.7598	-3.1776	1.55292	2.41524	-0.00864001	-0.45552	1.17768
328	0.656281	-0.0920401	-1.09677	2.11704	-3.3468	1.72596	2.47068	0.00852001	-0.3942	1.24728
329	0.665881	-0.1002	-1.09654	2.43996	-3.525	1.93848	2.47998	0.03036	-0.33288	1.26132
330	0.675721	-0.10956	-1.06556	2.7354	-3.70752	2.184	2.44289	0.0784801	-0.25488	1.2318
331	0.686401	-0.12108	-0.995557	2.96976	-3.84168	2.42532	2.34207	0.17064	-0.16932	1.15884
332	0.694681	-0.1356	-0.844201	3.01644	-3.7512	2.77728	2.1159	0.3228	-0.10056	0.998401
333	0.697081	-0.15168	-0.600001	2.71164	-3.08412	2.3232	1.73573	0.545761	-0.02592	0.744001
334	0.696481	-0.16548	-0.37164	2.178	-1.9794	1.57392	1.33695	0.814321	0.0970801	0.51936
335	0.692161	-0.1734	-0.19068	1.4922	-0.618121	0.593641	0.954309	1.11948	0.28212	0.36588
336	0.684481	-0.17412	-0.042	0.741361	0.709561	-0.1638	0.575321	1.44888	0.52044	0.26232
337	0.674881	-0.16752	0.05244	0.0549601	1.85664	-0.842041	0.240592	1.7772	0.811921	0.21888
338	0.667081	-0.15624	0.02784	-0.35076	2.58084	-1.164	0.0428844	2.07732	1.16952	0.29052
339	0.664801	-0.14136	-0.0895201	-0.4038	2.77992	-1.34436	-0.0266628	2.32968	1.58616	0.43536
340	0.669961	-0.12672	-0.1962	-0.17364	2.43636	-1.00692	-0.0652777	2.52312	1.9836	0.52536
341	0.676441	-0.11076	-0.18072	0.0944401	1.95708	-1.01532	-0.203182	2.65188	2.32368	0.44376
342	0.684841	-0.0926401	-0.0765601	0.35076	1.4748	-1.25436	-0.384441	2.68116	2.63544	0.22584
343	0.695881	-0.0687601	0.0710401	0.580561	1.02072	-1.49988	-0.535563	2.57004	2.93148	-0.0596401
344	0.707161	-0.03756	0.26436	0.718201	0.606841	-1.6152	-0.672074	2.33952	3.1554	-0.39576
345	0.715801	0.0012	0.47832	0.758161	0.249	-1.5684	-0.785233	2.0196	3.28128	-0.744841
346	0.718921	0.04404	0.660841	0.747361	-0.03348	-1.39368	-0.849253	1.66944	3.31572	-1.02852
347	0.714721	0.0870001	0.777721	0.734161	-0.24552	-1.14132	-0.862213	1.356	3.26868	-1.194
348	0.707641	0.12504	0.851449	0.732121	-0.41484	-0.889321	-0.862933	1.1268	3.075	-1.27596
349	0.698881	0.15804	0.939949	0.710161	-0.589921	-0.688681	-0.933817	1.0056	2.66196	-1.34376
350	0.687121	0.18504	1.05096	0.668641	-0.790441	-0.542401	-1.09955	0.986401	2.03448	-1.41168
351	0.672001	0.20712	1.16109	0.633001	-1.01292	-0.41616	-1.32862	1.0212	1.25875	-1.4604
352	0.656281	0.2244	1.2456	0.626041	-1.23864	-0.29856	-1.57779	1.0704	0.39096	-1.47132
353	0.642001	0.23832	1.27824	0.669121	-1.44996	-0.19188	-1.80018	1.08	-0.508632	-1.42656
354	0.628321	0.2508	1.25523	0.757681	-1.6386	-0.0866401	-1.98093	1.0176	-1.3356	-1.32096
355	0.612001	0.26124	1.18887	0.858841	-1.78512	0.02568	-2.13912	0.906001	-1.99704	-1.16292
356	0.591361	0.2682	1.09678	0.944761	-1.87728	0.14808	-2.30196	0.787201	-2.4576	-0.970561
357	0.566881	0.27216	1.01922	0.975361	-1.9134	0.27612	-2.51664	0.704401	-2.73672	-0.788641
358	0.540601	0.2712	0.973404	0.933721	-1.88556	0.3954	-2.80368	0.685201	-2.829	-0.647161
359	0.51264	0.26424	0.938646	0.850801	-1.797	0.48564	-3.138	0.744001	-2.718	-0.52956
360	0.48564	0.25092	0.919929	0.733921	-1.66212	0.538561	-3.51348	0.884401	-2.45928	-0.44424
361	0.46188	0.23136	0.939097	0.567241	-1.48728	0.561361	-3.94284	1.0992	-2.10756	-0.42324
362	0.44316	0.20808	0.966733	0.39264	-1.28244	0.552721	-4.36932	1.344	-1.7256	-0.44244
363	0.43176	0.18144	0.935293	0.29832	-1.06812	0.48984	-4.68168	1.5612	-1.42368	-0.435
364	0.4272	0.15408	0.848017	0.28896	-0.869761	0.38532	-4.8636	1.7124	-1.2312	-0.40392
365	0.43092	0.12828	0.774865	0.29652	-0.695281	0.2646	-4.98564	1.8096	-1.16556	-0.38016
366	0.43992	0.10608	0.658273	0.38112	-0.540721	0.15372	-4.9728	1.8132	-1.20384	-0.31224
367	0.45144	0.0876001	0.52428	0.51324	-0.45696	0.0933601	-4.86708	1.7316	-1.25688	-0.23208
368	0.4632	0.0730801	0.351948	0.704041	-0.40056	0.04716	-4.65576	1.5684	-1.2954	-0.11868
369	0.47244	0.0609601	0.25242	0.821521	-0.39432	0.04584	-4.494	1.3644	-1.26048	-0.0602401
370	0.47928	0.05292	0.184776	0.909001	-0.4158	0.0693601	-4.32828	1.0908	-1.12212	-0.02484
371	0.48372	0.04464	0.141636	0.964441	-0.4434	0.0760801	-4.17	0.784801	-0.978361	-0.00864001
372	0.48924	0.0336	-0.0183	1.13088	-0.4224	0.02892	-3.85344	0.4416	-0.854521	0.11244
373	0.49344	0.02064	-0.0885721	1.18716	-0.3816	-0.0282	-3.63768	0.1044	-0.676801	0.16128
374	0.50376	0.00636001	-0.228888	1.31832	-0.2754	-0.1404	-3.31356	-0.2316	-0.52224	0.29784
375	0.51648	-0.00924001	-0.39186	1.47732	-0.17268	-0.24636	-2.94732	-0.562801	-0.37992	0.4536
376	0.53232	-0.02568	-0.651325	1.73352	-0.0384	-0.35904	-2.46168	-0.872401	-0.25164	0.697801
377	0.546721	-0.04404	-0.915241	1.98804	0.0976801	-0.46356	-1.98072	-1.1232	-0.0945601	0.964681
378	0.564121	-0.0614401	-1.21627	2.29548	0.2088	-0.544321	-1.44756	-1.3224	0.10068	1.28556
379	0.580201	-0.0774001	-1.47405	2.57364	0.28056	-0.591721	-0.952201	-1.4976	0.33192	1.5654
380	0.599161	-0.0926401	-1.72199	2.85456	0.33516	-0.615361	-0.44748	-1.6548	0.565801	1.83036
381	0.617161	-0.1068	-1.87737	3.04584	0.36108	-0.617041	-0.02616	-1.8108	0.872761	1.99824
382	0.633721	-0.1194	-1.94963	3.15492	0.3636	-0.621241	0.33276	-1.9884	1.25604	2.07936
383	0.653041	-0.13176	-1.94647	3.18948	0.36156	-0.637081	0.649201	-2.1936	1.6512	2.05788
384	0.674761	-0.14256	-1.86011	3.13728	0.35784	-0.655201	0.922801	-2.4504	2.02704	1.91904
385	0.697561	-0.15204	-1.72512	3.02008	0.38016	-0.677881	1.18776	-2.7588	2.32464	1.7196
386	0.722401	-0.16068	-1.57348	2.87476	0.42756	-0.693121	1.47432	-3.0828	2.5428	1.50288
387	0.748921	-0.17076	-1.44196	2.74576	0.49512	-0.686521	1.8036	-3.39	2.6358	1.30176
388	0.773281	-0.18144	-1.2999	2.59725	0.575281	-0.632401	2.14848	-3.7092	2.66808	1.09116
389	0.799081	-0.19344	-1.19112	2.49155	0.653641	-0.561121	2.54808	-4.01868	2.63964	0.914521
390	0.825241	-0.207	-1.08204	2.39106	0.719161	-0.48624	2.95632	-4.29888	2.61312	0.736801
391	0.853921	-0.22368	-0.980521	2.30814	0.777841	-0.41208	3.37092	-4.5222	2.55648	0.557161
392	0.883081	-0.24024	-0.843601	2.18591	0.840721	-0.33552	3.76416	-4.75452	2.83188	0.3342
393	0.912961	-0.258	-0.702361	2.06279	0.906721	-0.26688	4.10724	-4.87608	3.0216	0.0950401
394	0.922921	-0.27228	-0.39084	1.6453	1.10004	-0.15672	3.9348	-4.62972	3.32304	-0.27456
395	0.903841	-0.28044	0.0710401	0.918097	1.44192	0.00816001	3.0768	-3.67404	2.99655	-0.704881
396	0.864001	-0.27504	0.43164	0.22524	1.81164	0.27804	1.8552	-1.99704	2.29889	-0.932641
397	0.819601	-0.26064	0.540241	-0.211488	2.15028	0.678721	0.626041	-0.04872	1.4161	-0.842281
398	0.775201	-0.23772	0.45072	-0.423864	2.42088	1.1994	-0.39	1.69056	0.655297	-0.53052
399	0.748801	-0.21516	0.15564	-0.333288	2.58732	1.74192	-0.916201	3.03756	-0.426996	-0.0654001
400	0.747601	-0.192	-0.20784	-0.0657721	2.63532	2.24244	-0.894841	3.63348	-1.19139	0.38856
401	0.769201	-0.1734	-0.576481	0.346128	2.53536	2.64108	-0.29292	3.42492	-1.76898	0.728521
402	0.795601	-0.15156	-0.703921	0.548029	2.35752	2.98008	0.41484	2.64612	-1.88221	0.739681
403	0.807601	-0.12492	-0.41352	0.237384	2.22972	3.26484	0.702721	1.80816	-2.03197	0.30732
404	0.800401	-0.0850801	0.11184	-0.3711	2.09832	3.54048	0.635401	1.21656	-2.25192	-0.33456
405	0.788401	-0.0336	0.625561	-0.957289	1.8876	3.85896	0.4284	0.837241	-2.28	-0.922561
406	0.762001	0.02928	1.09092	-1.51938	1.6692	4.20612	0.14016	0.46176	-1.93764	-1.395
407	0.733201	0.0946801	1.39416	-1.89721	1.4388	4.47682	-0.02256	0.13176	-1.55832	-1.656
408	0.710401	0.15684	1.55904	-2.10976	1.2432	4.56135	-0.03408	-0.21456	-1.22796	-1.74912
409	0.693601	0.20604	1.60818	-2.17117	1.1172	4.32966	0.0650401	-0.541201	-0.978961	-1.72548
410	0.688801	0.24096	1.53469	-2.08072	1.0716	3.74031	0.30312	-0.876481	-0.778921	-1.5786
411	0.691201	0.2616	1.34811	-1.85946	1.0812	2.80327	0.650281	-1.16916	-0.683521	-1.32048
412	0.691201	0.2712	1.11179	-1.61471	1.1532	1.59795	1.02072	-1.41552	-0.615241	-1.01916
413	0.691201	0.27648	0.864937	-1.37332	1.182	0.301356	1.37292	-1.62072	-0.561241	-0.717361
414	0.687601	0.2814	0.668869	-1.20553	1.1436	-0.944917	1.64328	-1.78608	-0.4944	-0.48168
415	0.679201	0.28644	0.544813	-1.14858	1.0416	-2.02307	1.79976	-1.9008	-0.41604	-0.32052
416	0.662401	0.29292	0.493776	-1.21056	0.879601	-2.8308	1.866	-2.00976	-0.30216	-0.22656
417	0.642001	0.2988	0.524268	-1.40269	0.691201	-3.31647	1.84044	-2.10636	-0.19572	-0.22548
418	0.624001	0.3018	0.653785	-1.74502	0.540001	-3.49214	1.7046	-2.17956	-0.0664801	-0.33792
419	0.608401	0.30024	0.841477	-2.19707	0.4668	-3.4244	1.49724	-2.22132	0.02652	-0.51756
420	0.594001	0.29112	1.00412	-2.66292	0.4848	-3.18777	1.29276	-2.21004	0.0850801	-0.684001
421	0.584401	0.27576	1.05691	-3.02244	0.568801	-2.82324	1.18968	-2.15376	0.0842401	-0.748801
422	0.580801	0.25212	1.10657	-3.39876	0.742801	-2.403	1.04868	-2.02872	0.03816	-0.828841
423	0.576001	0.22296	1.08254	-3.70512	0.992401	-2.02224	0.954001	-1.85364	-0.00828001	-0.835201
424	0.572401	0.18828	1.00621	-3.96348	1.3152	-1.7454	0.874201	-1.62096	-0.0574801	-0.781561
425	0.568801	0.1524	0.853165	-4.10328	1.6356	-1.56096	0.863881	-1.35708	-0.13704	-0.649801
426	0.568801	0.11592	0.701185	-4.18932	1.9344	-1.48356	0.850801	-1.06596	-0.2472	-0.541681
427	0.571201	0.0819601	0.556837	-4.22952	2.1936	-1.5126	0.846601	-0.784921	-0.34932	-0.4542
428	0.576001	0.05268	0.403752	-4.20492	2.3868	-1.61784	0.882001	-0.539881	-0.4338	-0.36168
429	0.583201	0.03252	0.172452	-4.01208	2.454	-1.73688	1.06188	-0.37344	-0.52284	-0.19368
430	0.583201	0.03252	0.172452	-4.01208	2.454	-1.73688	1.06188	-0.37344	-0.52284	-0.19368
