# Supplementary material for: Optimal Control Based Stiffness Identification of an Ankle-Foot Orthosis Using a Predictive Walking Model
Source: Front Comput Neurosci. 2017 Apr 13;11:23. doi: 10.3389/fncom.2017.00023 (PMC5390028; doi:10.3389/fncom.2017.00023)
Supplement: Supplementary file 1 [file DataSheet1.ZIP › PathWalker/InvKinDyn/results/barefeet_3053178.torque]

0	30.8447	242.31	-12.8557	1.3587	4.06114	3.19611	-4.15857	0.346313	0.101264	-9.11961
1	14.6885	235.612	-19.33	-2.99993	0.155596	-1.03071	-3.80237	0.321827	0.263121	-11.0012
2	22.7619	241.594	-16.0931	-1.91827	1.08569	0.0935006	-4.27509	-0.376344	-0.437977	-8.89846
3	29.6559	241.053	-13.6661	-1.22081	1.72643	0.582004	-3.94205	-0.197333	-0.23591	-7.61269
4	32.7819	242.036	-10.9735	-1.55153	1.3183	0.170212	-3.20702	0.293807	0.219937	-5.87758
5	16.9601	235.682	-10.5588	-0.0339485	2.51262	1.1354	-3.19543	0.126647	-0.133333	-6.77433
6	-0.350246	235.857	-15.8978	-1.0822	1.4944	-0.00730336	-2.8071	0.260325	-0.165492	-10.7896
7	10.6965	223.199	-14.6709	-1.65965	1.24642	-0.214649	-3.10597	0.154703	-0.257971	-8.75099
8	11.7242	219.694	-12.5731	-2.29672	0.609595	-0.614391	-2.66267	0.466946	-0.069213	-6.87663
9	15.2324	220.284	-10.1246	-1.48964	1.44635	0.278689	-2.62756	0.540945	-0.133213	-5.34056
10	30.7846	214.464	-5.86355	-1.98796	1.16736	0.269319	-2.43287	0.713822	-0.043736	-1.30622
11	38.7899	219.525	-4.94474	-2.11547	0.992307	-0.0244008	-2.47544	0.72197	-0.262685	-0.495558
12	47.6597	211.346	-2.83495	-0.768364	2.36905	1.62668	-1.96279	1.13124	0.170474	-0.297994
13	36.5048	212.378	-4.62673	-2.71122	0.1383	-1.03667	-1.53619	1.24738	0.101485	-0.735041
14	25.3673	207.298	-3.4481	-0.638023	2.03606	0.910574	-0.855886	1.58746	0.297865	-2.2009
15	20.308	204.511	-2.72314	1.11018	3.2051	1.4074	-1.22219	1.1248	-0.430583	-2.84085
16	47.5081	209.366	2.55139	-2.56045	-0.355439	-2.13523	0.368276	1.94666	0.2284	2.85296
17	35.4596	201.098	3.68106	-0.0893884	1.96125	0.496554	0.717923	1.77043	-0.19615	1.45806
18	34.954	200.029	4.61484	-0.0134113	1.84797	0.333922	1.31817	1.71977	-0.359639	1.50934
19	17.3259	195.012	3.04023	-0.565504	1.10279	-0.701835	2.71387	2.36759	0.277832	-0.51855
20	25.7501	194.834	2.60026	-0.342433	1.83444	0.899771	2.55206	1.84676	-0.147156	-0.864214
21	11.8494	187.749	-2.64626	-1.73363	0.300334	-0.731164	2.96843	1.77117	-0.073987	-4.38939
22	12.4893	188.474	-3.59929	-2.40433	-0.311187	-1.72123	3.1717	1.63497	-0.101852	-5.03496
23	-5.17353	178.313	-6.24503	-1.62207	-0.00715072	-1.79986	3.53009	1.61553	-0.0844478	-8.37376
24	23.6788	184.415	2.92512	-0.7779	0.491888	-1.32763	4.29344	1.94833	0.0766049	-2.58575
25	26.7954	174.763	6.24629	2.17788	3.07019	1.41994	5.06079	2.40252	0.0930527	-2.86064
26	22.4497	176.593	4.40353	1.04666	2.08921	-0.0257382	6.00368	2.85321	0.022472	-4.52389
27	16.7808	170.36	5.7753	1.07809	1.61541	-0.87509	6.93384	3.29325	-0.234626	-4.33964
28	17.9391	183.54	5.80792	1.40451	2.82141	1.07151	6.46463	4.2077	0.211759	-4.09756
29	7.26979	218.765	2.68907	1.49713	2.69627	1.60309	-0.938998	3.93947	-0.259883	-0.735135
30	-10.2003	268.781	-11.2376	-1.33757	0.251036	-1.53851	-7.92836	3.84541	-0.566938	-3.40996
31	23.3759	305.489	-9.04789	0.353648	2.16338	0.500729	-15.496	2.11819	-0.963487	4.93012
32	31.2885	336.561	-16.0876	-0.708816	1.27734	-0.806489	-19.1518	0.363067	-1.35292	3.82924
33	26.719	343.243	-19.0558	1.46313	3.44656	1.72452	-18.4584	0.278777	-0.118479	-0.128824
34	38.974	342.624	-17.1402	0.0560225	1.9212	-0.395278	-14.5944	-0.301659	-0.959268	-1.14368
35	13.9982	317.637	-18.726	1.16489	3.00503	1.03937	-8.07778	-0.218205	-1.05213	-9.50234
36	-2.7283	303.021	-14.1721	-0.633917	0.740257	-1.86986	2.65802	2.05179	0.388585	-15.1175
37	-30.9624	318.326	-10.409	0.612651	1.08791	-1.40748	5.13638	2.00619	0.079696	-17.5022
38	-39.0071	346.515	-3.3988	4.25837	4.45031	2.56149	5.72904	2.96737	0.0905886	-16.847
39	-75.4939	373.127	-10.0815	2.40233	2.58645	0.315936	4.16006	3.23919	0.0020289	-19.2941
40	-29.514	412.035	2.93452	2.61264	3.09856	0.84245	1.33503	2.74744	0.014004	-6.04194
41	-82.9763	431.818	-11.9276	3.95658	4.76586	2.6607	-1.64901	1.70303	-0.343852	-16.2739
42	-42.5342	442.23	-2.56559	2.20741	3.55561	1.44359	-2.34047	1.54197	-0.412948	-6.26953
43	-53.1398	414.177	-12.9185	0.0955147	2.14084	-0.257718	-2.23002	1.64226	-0.0162223	-12.2385
44	-29.5993	382.01	-12.6583	-0.542218	1.89997	-0.393285	-2.47311	1.1777	-0.243317	-10.6398
45	-16.7526	335.853	-16.2117	-0.787126	1.90834	-0.346471	-2.61237	0.819655	-0.246263	-12.342
46	28.5316	299.788	-10.3969	-1.28963	1.71394	-0.417145	-2.63937	0.605331	-0.228119	-6.40155
47	14.0473	257.509	-18.7763	-0.769781	2.54886	0.850696	-3.18967	0.325157	-0.282118	-12.4699
48	43.9252	243.37	-16.5214	-3.57288	-0.00209875	-1.83298	-3.81686	0.250765	-0.220515	-7.3065
49	29.3564	225.096	-19.0684	-1.59392	2.21441	1.3964	-4.54842	0.178059	-0.243779	-10.1552
50	23.5327	221.839	-21.8349	-4.26467	-0.0323256	-0.39556	-4.97104	0.113506	-0.368048	-9.98477
51	22.8588	214.17	-22.7835	-5.3577	-0.557471	-0.224543	-4.92921	0.240537	-0.207256	-9.8644
52	19.2074	215.383	-23.1733	-5.5532	-0.198409	0.70107	-4.44295	0.466069	-0.0764942	-10.5848
53	21.3337	211.347	-24.5906	-7.27153	-1.4015	-0.700722	-4.34577	0.249498	-0.426615	-10.4366
54	16.4093	200.595	-21.449	-6.0457	0.0142585	0.793974	-3.41174	0.557263	-0.159453	-9.72897
55	8.19333	186.725	-20.6703	-6.56522	-0.513239	-0.354392	-2.6522	0.708426	-0.0464212	-9.35757
56	8.84117	186.95	-20.6558	-6.66345	-0.601625	-1.26736	-2.483	0.661093	-0.0954415	-9.30049
57	10.6338	183.005	-18.6201	-4.07774	1.92571	1.03381	-2.82046	0.410825	-0.328565	-9.30578
58	2.04628	181.802	-18.8085	-4.91995	0.737016	-0.783106	-2.66169	0.498749	-0.241354	-9.17518
59	4.39774	183.234	-19.6658	-5.21721	0.674702	-0.64058	-2.92557	0.401104	-0.210782	-9.25158
60	-0.580167	190.707	-20.048	-4.74147	1.01829	-0.0257291	-2.92147	0.330255	-0.271471	-10.146
61	1.28694	194.962	-21.0245	-3.99259	1.93756	1.29768	-2.86628	0.332621	-0.305293	-11.5562
62	-5.5974	193.077	-21.0972	-3.44263	2.16179	1.89797	-2.66878	0.332525	-0.368287	-12.4438
63	-12.3722	190.861	-22.6246	-6.29552	-0.863382	-1.38282	-2.31939	0.436539	-0.314489	-11.8037
64	-13.2355	188.054	-18.8617	-4.75746	0.193085	0.178472	-1.93414	0.616494	-0.175057	-10.286
65	-5.42198	190.709	-19.1916	-6.23492	-1.49576	-1.77947	-1.85278	0.706751	-0.147133	-9.13818
66	-8.03529	186.908	-14.8264	-3.5852	0.256454	0.235201	-1.90087	0.656891	-0.220951	-7.86578
67	-2.99998	188.602	-12.5411	-2.95282	0.446427	0.517154	-1.7924	0.729551	-0.184204	-6.54219
68	-0.0122597	197.966	-10.6493	-2.68105	0.169933	-0.0505987	-1.61947	0.81273	-0.139894	-5.43444
69	3.01794	206.573	-8.83089	-2.02833	0.519051	0.0416721	-1.53491	0.808874	-0.131757	-4.70405
70	0.382377	212.135	-6.32838	-0.506233	1.77488	1.38961	-1.11671	0.980447	-0.0305178	-4.53315
71	-2.50212	215.65	-4.77417	-0.651595	1.56323	0.93276	-0.995619	0.848768	-0.246161	-3.47306
72	-0.181787	216.06	-2.77481	-1.5416	0.872491	-0.0629019	-0.676505	1.01482	-0.0763107	-1.38535
73	3.99067	212.582	-0.97789	-2.26249	0.332426	-0.977253	-0.64145	1.00355	-0.122389	0.736018
74	6.48966	207.661	1.50893	-1.0791	1.34283	-0.0760927	-0.573191	0.992864	-0.198897	1.90555
75	8.91741	206.374	1.14319	-1.68598	0.804496	-0.870992	-0.251981	1.22761	0.0129376	2.10099
76	12.2318	204.04	2.9145	0.775962	2.76182	1.36431	-0.530312	0.973827	-0.272263	2.00389
77	17.5132	206.199	2.21647	-0.113083	1.8133	-0.357446	-0.34361	1.1955	-0.0821568	2.11361
78	21.6978	205.994	3.69897	2.07535	3.44972	1.11669	-0.686293	1.02513	-0.267023	1.85494
79	19.9221	211.045	2.29956	1.47193	2.66824	-0.199117	-0.547939	1.1593	-0.181183	0.980613
80	19.5089	214.906	1.88287	1.44712	2.47309	-0.621706	-0.784868	1.02587	-0.288532	0.731187
81	19.4943	212.977	5.55479	4.01088	4.25224	1.26871	-0.454889	1.32049	0.0560973	1.15158
82	19.4441	213.125	5.55443	3.65235	3.43929	0.122413	-0.80268	0.994784	-0.458245	1.47623
83	18.6524	213.519	5.42837	4.15393	3.22022	-0.203649	-0.69133	1.16714	-0.286552	0.679215
84	15.7719	217.482	6.66741	5.94023	3.95436	0.337156	-0.629413	1.206	-0.235462	-0.114916
85	17.038	213.964	6.83098	6.07427	3.2978	-0.302032	-0.50137	1.31403	-0.0872644	-0.396675
86	18.8564	206.555	7.3964	6.5047	2.73058	-0.959059	-0.691848	1.16287	-0.237459	-0.364612
87	19.4266	195.226	12.0807	10.9546	5.33012	1.70724	-0.753659	1.14835	-0.295792	-0.273306
88	20.7047	189.884	12.7962	10.423	4.40533	0.494523	-0.537896	1.32481	-0.152864	0.563254
89	23.6736	181.139	14.269	10.4903	4.08213	-0.215849	-0.512047	1.27846	-0.249955	1.75696
90	18.6141	179.273	14.9616	10.4566	4.29214	-0.573952	-0.381224	1.2418	-0.340915	2.10652
91	11.3184	181.985	18.4104	12.5821	7.48343	1.84212	0.041061	1.57339	0.0545834	2.76693
92	10.0106	219.652	12.9005	5.66	7.19593	0.756192	-0.157177	1.28241	-0.392268	4.52003
93	10.6908	273.833	7.02419	-1.70325	5.91434	0.200044	-0.163454	1.30941	-0.285624	6.40869
94	11.6059	317.435	-1.57581	-9.53608	2.97701	-1.21734	-0.642715	1.18922	-0.260406	6.88214
95	9.29531	347.725	-7.25255	-12.6667	1.30322	-1.41831	-1.78512	0.378303	-1.45417	6.10801
96	7.05057	348.707	-5.12022	-9.6722	3.04424	1.5088	-0.374483	1.97319	0.68191	4.37592
97	4.34278	345.502	-9.25356	-9.29092	0.149061	-0.762531	-1.30282	1.29134	-0.311209	1.16761
98	-6.16188	335.146	-9.78609	-5.25788	-0.491485	-1.23797	-0.811377	1.53692	-0.0598103	-3.91728
99	-29.6837	325.781	-6.97302	2.87068	1.475	0.542033	-0.502554	1.14602	-0.915801	-10.0592
100	-44.8447	329.146	-7.53504	5.24276	2.26692	-0.0306807	1.16791	2.0124	0.0593148	-14.8948
101	-47.4307	356.981	-10.9133	3.84624	2.32789	-0.0726576	1.57972	1.89481	-0.281765	-17.1838
102	-46.9449	380.98	-12.1615	2.20524	2.66292	0.467481	1.84895	1.90026	-0.540898	-17.1007
103	-43.7525	395.88	-12.9119	-1.18736	1.51058	-0.290778	2.14651	2.27294	-0.164897	-14.944
104	-40.2178	395.933	-9.87256	-1.43266	2.33076	0.940884	1.76627	2.37087	-0.128366	-11.5103
105	-31.7987	388.645	-10.6226	-4.47788	0.072014	-1.41323	0.410754	2.0552	-0.42285	-7.924
106	-22.2808	367.865	-7.33545	-2.11287	1.59136	0.284442	-1.37181	1.3693	-0.764997	-5.21683
107	-14.8312	341.394	-5.49435	-0.164746	2.51927	1.2625	-3.04167	0.706189	-0.485024	-3.52707
108	-3.92924	314.642	-8.55975	-1.28775	1.01891	-0.484525	-5.20759	-0.362477	-0.521151	-2.77579
109	8.95331	287.332	-11.8123	-0.929793	1.23262	0.0767591	-7.49864	-1.54228	-0.572093	-3.06959
110	18.7661	265.446	-16.05	-1.74388	0.796459	-0.314758	-9.30882	-2.37543	-0.356155	-3.68069
111	24.7437	242.31	-18.4985	-1.70495	1.26542	0.531233	-10.5717	-3.0418	-0.52491	-4.15853
112	26.1791	223.633	-20.7101	-2.60743	1.18619	0.660537	-11.0607	-3.1342	-0.458912	-4.45205
113	21.6987	209.12	-23.8765	-4.53702	0.00231609	-0.51532	-11.2328	-2.85456	-0.406646	-5.19212
114	13.6685	188.873	-23.7426	-3.5786	1.01657	0.690546	-11.1511	-2.27784	-0.128396	-6.05668
115	4.3759	171.842	-26.1867	-5.5704	-0.754233	-1.32766	-11.2861	-1.92798	-0.37931	-6.59614
116	-2.16403	147.508	-24.902	-4.65566	-0.275494	-0.726816	-10.948	-1.36789	-0.319761	-6.85166
117	-6.37692	122.021	-22.6138	-2.7877	0.900809	0.452791	-10.1932	-0.878645	-0.35606	-7.29842
118	-5.7785	110.2	-22.5186	-3.18671	0.256482	-0.212717	-9.00761	-0.385597	-0.514684	-7.92279
119	-1.25778	112.255	-21.0318	-2.24104	0.795805	0.241372	-7.48737	0.148159	-0.571381	-8.8014
120	4.72432	130.571	-20.6895	-2.60888	0.433992	-0.137349	-5.71659	0.734832	-0.441145	-9.77849
121	4.38031	155.505	-19.6541	-2.43248	0.502188	-0.0646779	-3.9983	1.05487	-0.365952	-10.8195
122	-0.516014	178.458	-18.889	-2.25344	0.6074	0.0468153	-2.76356	1.01506	-0.378122	-11.8081
123	-5.48875	196.419	-17.8044	-1.94506	0.845558	0.175941	-1.92411	0.837423	-0.343784	-12.3114
124	-6.50667	206.258	-16.2198	-1.40023	1.35481	0.80818	-1.56044	0.505292	-0.328142	-11.9507
125	-5.70528	209.253	-15.8052	-2.13052	0.710772	-0.0270332	-1.11752	0.286828	-0.0551158	-11.3516
126	-0.735009	206.493	-14.8362	-2.00602	0.921354	0.171189	-0.909058	-0.0464975	-0.177084	-10.629
127	11.2104	204.051	-14.0335	-1.81624	1.24754	0.481883	-0.616949	-0.112433	-0.0805277	-9.96643
128	26.7929	203.332	-14.2295	-1.77987	1.4937	0.793647	-0.695031	-0.0522187	-0.211027	-9.61758
129	39.6673	206.444	-15.4457	-3.14453	0.478205	-0.482602	-0.656762	0.344566	-0.128397	-9.19658
130	47.8063	207.373	-15.269	-3.31865	0.380588	-0.612253	-0.722967	0.797947	-0.194918	-8.70667
131	51.5045	206.215	-13.3525	-1.98946	1.59105	0.831457	-0.613359	1.2864	-0.212581	-8.41488
132	49.2841	208.664	-12.119	-2.18415	1.2175	0.388874	0.0446707	2.11218	-0.160953	-8.14707
133	44.1844	213.391	-10.3014	-2.65367	0.522296	-0.607122	0.942498	2.96223	-0.232899	-7.59895
134	35.0376	216.299	-5.20562	-1.17915	1.40745	0.321442	2.53613	3.90585	-0.197001	-6.77495
135	21.4909	222.531	-1.32642	-1.6963	0.312032	-1.28249	4.39288	4.7213	-0.283285	-5.48833
136	10.1083	220.516	5.26722	0.562741	1.84804	0.39054	6.41039	5.43829	-0.294645	-4.16016
137	0.631938	218.126	8.19414	-1.05839	0.190976	-1.65033	8.63929	6.06879	-0.184653	-2.69561
138	-7.92768	206.883	14.8234	1.12942	2.1342	0.719865	10.3602	6.34493	-0.206964	-0.760117
139	-13.1684	193.193	18.5793	1.25363	2.43603	1.29876	12.0826	6.33664	-0.044045	0.657551
140	-18.1325	180.377	18.9733	0.169473	1.60117	0.249262	13.1701	6.02441	0.0297439	0.861015
141	-19.6023	169.34	18.2515	-0.8665	0.955726	-0.394619	13.7802	5.69392	0.087763	0.582711
142	-15.3994	163.135	17.9327	-0.576885	1.45736	0.140306	13.8059	5.30765	0.0927749	0.0762358
143	-8.64842	160.464	16.8093	-0.830328	1.48854	0.137469	14.0029	5.15695	0.0864461	-0.716419
144	-5.61872	159.22	15.1649	-0.712434	1.81224	0.598449	13.6361	5.12297	0.131553	-1.71994
145	-13.5983	180.888	10.1741	-0.812234	1.65576	0.326272	8.88304	4.19766	0.0587784	-1.66232
146	-18.215	228.656	0.152762	-1.21746	1.26756	-0.154343	-0.952892	2.84784	-0.436756	-0.551139
147	-4.68933	296.288	-10.9328	-1.79618	1.06523	-0.312908	-10.5247	1.65959	-0.724235	0.575041
148	19.787	335.251	-20.7812	-1.76418	1.39686	0.058297	-17.7432	-0.389971	-0.994206	0.290643
149	-0.0054859	131.325	29.47	-1.79163	1.3341	-0.176047	31.2962	2.92942	-3.289	-0.898795
150	5.93022	153.328	26.7847	-1.37049	1.40587	-0.653605	31.9016	4.33506	0.565537	-3.98065
151	10.245	199.848	10.1965	-0.213548	1.88357	-0.0522914	19.3021	-2.69647	-1.28943	-8.62397
152	2.0845	207.142	5.48695	1.39182	2.57209	0.895657	17.1606	-5.10237	0.0603232	-13.3713
153	-22.2911	171.674	11.2819	2.97116	3.10446	0.980018	21.9563	-9.83629	0.843196	-15.9853
154	-54.383	149.923	10.9817	2.9188	2.06067	-0.261436	20.4636	-15.2025	0.874316	-16.6686
155	-79.9365	152.367	17.8015	3.49093	2.4276	0.281685	24.4861	-14.7378	1.15921	-15.6418
156	-71.1616	137.434	18.0139	2.1826	1.59817	-0.708315	24.4938	-16.8279	1.19707	-13.5299
157	-47.4372	126.6	17.461	0.987401	1.49245	-0.587826	22.9969	-18.4744	1.46252	-10.3944
158	-21.1589	105.69	17.9893	1.07575	2.38791	0.461198	22.0184	-18.7885	1.88306	-7.9212
159	5.18194	73.9974	15.8729	-1.19205	1.49563	-0.676185	22.4112	-17.7302	2.31243	-6.81936
160	27.9811	36.8337	13.8546	-1.47509	2.24112	0.936903	21.9146	-15.9201	2.75315	-6.71348
161	48.8616	6.98051	9.27343	-2.65679	2.12424	0.276357	20.5131	-14.2388	3.15092	-7.26152
162	56.0654	-14.3902	5.0725	-4.89879	1.10135	-0.405061	20.0487	-11.8863	3.55794	-7.84904
163	49.4189	-27.0872	1.89645	-6.47144	0.304449	-0.700336	20.3753	-9.27656	3.81211	-9.22199
164	31.9324	-26.0884	0.143611	-6.78428	0.297154	0.129326	21.0827	-6.60863	4.02477	-11.262
165	12.5801	-15.6882	-1.5751	-7.93545	-0.802396	-0.730558	22.0568	-4.28665	4.17439	-12.9865
166	-2.66168	-2.72915	-2.30471	-7.93479	-0.671981	0.397156	23.1281	-2.12537	4.32151	-14.7743
167	-12.4921	8.08816	-4.54029	-9.58062	-2.09307	-1.04551	23.5265	-0.84833	4.1362	-15.6365
168	-20.0449	9.38866	-3.69794	-8.98078	-1.72475	-0.204356	24.1414	0.695191	4.37514	-15.9839
169	-20.6696	6.3742	-5.00881	-9.39416	-1.84119	-0.263893	24.1501	1.75121	4.5076	-16.6461
170	-18.8226	1.6845	-7.97022	-10.3412	-2.31476	-1.16104	23.5383	2.39018	4.68633	-17.617
171	-14.9703	-8.18372	-10.1741	-10.0922	-1.74779	-0.419386	22.4648	2.54954	4.91607	-18.5883
172	-12.2173	-17.3976	-12.7912	-10.0335	-1.50953	-0.400348	21.215	2.37757	5.33362	-19.7612
173	-9.95436	-25.5669	-14.3914	-9.60266	-1.07977	-0.271053	19.7787	1.66947	5.62919	-20.2593
174	-8.4461	-26.2045	-14.4154	-8.93263	-0.740397	-0.230272	19.0742	1.03731	6.01017	-20.2785
175	-7.95282	-21.7031	-13.3415	-7.98828	-0.405403	-0.256791	18.714	0.317488	6.4443	-19.9837
176	-8.39284	-12.3105	-11.3752	-6.80493	0.131438	-0.0848829	18.2206	-0.580203	6.90813	-19.1494
177	-11.8347	-0.0120186	-9.34425	-5.57868	0.381134	-0.297707	17.5975	-1.70164	7.36444	-18.3576
178	-17.0939	12.5111	-7.66273	-4.414	0.563197	-0.486874	16.4241	-3.36336	7.68189	-17.3561
179	-21.3408	20.7983	-4.84456	-3.03963	0.849638	-0.209296	15.2051	-5.05619	8.14988	-15.6419
180	-21.1654	26.8063	-2.17692	-2.2187	0.899218	-0.294297	13.4571	-6.94755	8.447	-13.1701
181	-22.1866	28.4032	0.0792563	-1.522	0.970444	-0.47712	11.6809	-8.69443	8.91027	-10.7112
182	-22.5762	26.1318	2.30545	-0.399884	1.36924	0.0274616	9.82881	-10.4722	9.26392	-8.33996
183	-20.8778	21.5199	3.67504	0.263009	1.58164	0.520025	8.22972	-11.8464	9.76843	-6.359
184	-14.5212	16.9651	3.74854	-0.2408	1.02741	0.0376607	6.5749	-13.0878	10.2283	-4.24427
185	-6.78427	10.2544	4.45146	0.299211	1.21216	0.143157	4.90982	-14.1229	10.7588	-2.33656
186	-1.42916	7.16991	4.36037	1.0431	1.58934	0.467389	3.30685	-14.9671	11.0815	-1.19766
187	5.78501	5.03462	4.4709	1.37582	1.93012	0.465285	1.91303	-15.5357	11.4717	0.309678
188	16.7917	4.68386	4.54672	1.15962	1.9286	0.049092	0.628355	-15.7118	11.826	2.06225
189	24.5821	8.39918	4.30221	1.07505	1.99712	-0.52468	-0.648873	-15.8386	12.0418	3.28027
190	26.3972	11.733	4.66097	1.80795	2.55405	-0.209836	-1.6263	-15.5248	12.3379	3.93968
191	25.9792	13.2949	5.08942	2.78711	3.29458	0.0849274	-2.97596	-15.466	12.3652	4.58838
192	25.9262	12.3695	4.54813	2.64873	3.01559	-0.372851	-4.42444	-15.3571	12.4556	5.35731
193	25.8036	8.61482	5.61659	3.35482	3.20421	-0.217889	-5.8979	-15.3624	12.411	6.65036
194	24.7523	3.99439	7.97692	4.67983	3.59063	0.0628272	-6.87367	-15.0804	12.4507	8.07403
195	25.0238	1.42461	9.72984	5.36071	3.5239	-0.0193403	-8.05252	-15.0416	12.4064	9.84461
196	26.8757	-1.31407	11.3827	6.28157	3.64245	0.0751464	-9.327	-15.2839	12.2188	11.5189
197	30.4691	0.815406	11.8552	6.8652	3.49734	0.112764	-10.3416	-15.3966	12.054	12.3806
198	33.7758	-0.755132	12.003	7.96416	3.53547	0.375673	-11.526	-15.7148	11.9252	12.7542
199	34.1928	-1.06797	11.5432	8.46789	3.83804	0.406961	-12.7674	-16.1473	11.6795	13.1362
200	35.9328	-2.46016	9.89636	8.03633	3.29574	0.0791681	-14.1114	-16.5908	11.4634	13.4184
201	22.7357	6.82829	10.3468	9.50217	5.54933	-0.0608169	-15.3135	-17.1936	11.2376	13.1157
202	19.4388	31.851	4.55554	5.51045	6.41801	-0.465124	-15.815	-17.3096	11.1101	12.1616
203	6.23429	89.8112	-2.49824	-0.754162	5.47635	-0.692238	-15.7794	-17.2251	10.956	11.3628
204	-4.03888	126.158	-7.9673	-4.80537	2.92024	-0.615183	-16.4459	-17.5779	10.7881	10.6959
205	-14.0709	-52.6809	16.8719	20.7958	-10.6031	0.500712	-16.949	-17.8433	10.6826	9.14994
206	-48.6772	66.3623	15.5979	21.9149	0.0720717	1.52582	-16.7804	-17.4877	10.4208	5.80648
207	-70.0043	63.516	22.0504	31.2295	-0.264135	2.98478	-15.9045	-16.9205	9.87581	1.1873
208	-61.6927	63.4365	10.496	25.8146	-8.32525	3.21569	-16.1685	-16.843	9.18118	-4.08972
209	-55.7398	58.0906	-1.17535	21.7253	-15.8374	4.57115	-17.1196	-17.1842	8.47854	-10.2557
210	-31.5872	50.0801	-13.4326	17.8838	-20.5236	5.50498	-18.0806	-17.3539	7.57302	-16.3241
211	-14.3591	58.8297	-16.9431	18.4245	-22.5793	5.78677	-17.8807	-16.6659	6.65547	-19.8283
212	-6.37538	60.0834	-13.6956	22.5344	-23.1584	6.08109	-17.1413	-15.3678	5.65167	-21.1897
213	2.23001	63.387	-11.8664	23.3402	-23.9057	6.73015	-16.1408	-13.629	4.82914	-20.8625
214	14.0005	65.5767	-12.527	21.4989	-25.1285	7.03371	-15.8358	-12.1118	3.61481	-19.5139
215	24.0132	54.8294	-11.214	21.419	-25.242	7.42476	-16.5865	-11.3055	2.35576	-17.1122
216	28.3529	33.6721	-7.45187	22.8734	-24.2156	8.08132	-18.2221	-11.2672	0.950634	-13.5167
217	23.8953	12.8691	-5.82967	23.7607	-22.7587	8.59181	-20.3789	-11.7574	-0.47626	-11.0849
218	14.7746	-3.17748	-4.22146	22.7721	-21.9544	8.51016	-19.0721	-10.2416	-0.997469	-10.2021
219	6.54003	-15.644	3.37391	22.5279	-20.2224	8.7373	-13.5247	-6.1261	-0.481586	-8.6125
220	7.78704	-26.6061	4.59629	21.6228	-18.2517	8.86833	-12.4012	-4.88735	-0.474084	-7.66808
221	6.29374	-29.4989	2.78898	19.9397	-16.4598	8.72047	-11.2207	-3.63647	-0.376914	-8.6873
222	1.57471	-30.2155	0.144603	18.4468	-14.5789	8.91531	-10.4151	-2.5568	-0.453158	-10.4787
223	-6.84501	-30.1344	-1.92946	17.5245	-12.4245	8.72723	-10.1564	-1.89071	-0.544399	-12.0075
224	-16.2324	-29.6502	-2.89384	16.9912	-10.2832	8.67815	-9.78257	-1.06442	-0.388936	-13.3234
225	-32.2124	-35.8454	-4.27727	17.0681	-8.3376	8.36208	-9.85389	-0.737125	-0.483645	-15.7731
226	-48.4896	-46.0358	-5.98759	17.7458	-6.17018	8.41818	-9.5089	-0.283939	-0.463345	-19.6221
227	-55.9962	-57.784	-8.61317	17.9026	-4.54004	8.32445	-8.89687	-0.0608676	-0.49966	-23.808
228	-52.9835	-69.4997	-10.8103	17.9142	-3.37454	8.01635	-7.20876	0.313827	-0.524346	-26.7909
229	-34.2815	-67.7248	-10.984	17.6087	-2.20701	8.12832	-4.49376	1.19888	-0.551533	-25.3489
230	-10.5621	-41.4861	-8.17136	16.7663	-1.08086	8.14426	-2.04852	2.21601	-0.515623	-19.1152
231	5.0281	-1.04137	-5.74105	15.5433	-0.875041	7.87894	-0.728263	2.72206	-0.416387	-14.1462
232	8.00738	37.8997	-5.31742	14.9283	-1.05338	7.95179	-0.202763	2.60868	-0.32008	-13.469
233	2.73892	66.6016	-5.79844	15.0392	-1.04134	8.13396	-0.216553	2.12204	-0.344354	-14.8698
234	-2.92651	78.8004	-6.62633	14.845	-1.51614	8.12656	-0.500288	1.49953	-0.357787	-16.157
235	-2.6267	78.1931	-7.8279	14.1576	-2.42871	8.19784	-0.941081	1.09225	-0.205389	-16.7222
236	0.111806	70.2961	-8.44753	13.6586	-3.23193	8.43101	-1.55578	0.532622	-0.252804	-16.3909
237	3.89081	63.6434	-8.68223	13.0384	-3.73321	8.75992	-2.15954	0.0833991	-0.25199	-15.4496
238	6.62323	58.9143	-9.33323	12.02	-4.78548	8.89371	-2.53466	-0.15294	-0.13237	-14.7395
239	15.0596	56.6048	-7.63806	11.3065	-5.61951	8.9628	-3.08498	-0.573634	-0.232672	-12.1491
240	24.5996	52.6341	-4.32889	10.5798	-6.53215	9.24838	-3.37225	-0.676498	-0.260288	-8.40523
241	28.6598	48.8667	-2.01942	9.54349	-7.73298	9.42658	-3.60716	-0.644098	-0.282882	-5.44941
242	31.177	47.0844	0.658648	9.1566	-8.25684	9.96825	-3.8139	-0.534978	-0.255242	-2.91374
243	27.1613	42.4704	1.64931	8.79556	-9.26492	10.2634	-4.02367	-0.397142	-0.301066	-1.89505
244	24.8275	42.2162	1.64475	7.96188	-9.97461	10.5067	-4.15101	-0.133957	-0.306502	-1.27748
245	22.2177	39.5832	2.5129	7.61255	-10.7679	10.9762	-4.06435	0.219455	-0.300975	-0.466089
246	18.5482	39.7488	1.64312	6.82183	-11.3801	11.3908	-4.10914	0.2433	-0.475283	-0.661473
247	16.1963	40.6272	0.849806	6.35691	-11.8306	11.8663	-3.88973	0.615237	-0.420228	-1.28937
248	17.7854	36.2396	1.26088	5.1721	-13.0935	12.1208	-3.40892	1.01797	-0.414986	-0.404944
249	17.0562	31.0408	2.89506	4.93708	-13.4674	12.8109	-3.10587	1.17217	-0.515367	0.758705
250	19.0428	24.7608	3.11393	3.72312	-14.4367	13.11	-2.56736	1.48725	-0.433175	1.34233
251	16.9727	20.0678	2.78611	3.02445	-14.9947	13.5088	-1.92288	1.80286	-0.323817	0.75145
252	9.97447	15.6457	1.5985	2.14641	-15.7175	13.6878	-1.31472	1.73945	-0.575892	-0.440361
253	7.50329	16.6289	2.00919	1.65277	-15.9013	14.6705	-0.373997	2.06437	-0.38802	-0.773721
254	2.64404	16.1593	2.52038	1.05098	-16.4076	14.9565	0.437696	2.10098	-0.317097	-0.911837
255	-0.321632	12.1845	2.58955	-0.0123079	-17.1311	14.9992	1.38793	2.03322	-0.379053	-1.12965
256	-2.52175	10.915	2.42576	-0.523808	-17.1593	15.6108	2.25663	1.93057	-0.440188	-1.89954
257	-3.9887	11.8219	1.76409	-1.8574	-17.884	15.4415	3.35407	2.17361	-0.192549	-2.56982
258	-4.10696	7.95974	2.0918	-2.26653	-18.0742	15.7959	3.99934	1.78925	-0.5362	-2.85918
259	-1.62293	4.0303	1.84209	-3.59783	-18.9681	15.7436	5.28106	2.42821	-0.0440526	-3.34821
260	0.449726	3.5163	1.88644	-3.791	-18.5266	16.1992	6.09888	2.5	-0.167986	-4.10922
261	2.11855	5.77707	1.8919	-4.30329	-18.493	16.2237	7.21202	3.06595	0.0117509	-4.80111
262	4.99934	2.87941	1.05847	-5.54331	-19.1148	15.9111	8.02439	3.27455	-0.104722	-5.25161
263	3.42036	1.93579	1.31636	-5.98518	-18.8047	15.9172	8.5666	3.77458	-0.0397546	-5.25611
264	-4.09223	9.21228	0.273066	-6.5208	-18.6619	15.8193	6.77536	3.78483	-0.104987	-4.28813
265	-20.4706	39.1162	-4.33623	-6.61978	-18.3221	15.3987	1.07095	3.78775	-0.823768	-3.22465
266	-23.0917	81.3129	-8.98268	-6.34607	-17.6958	14.7723	-5.09752	3.98297	-0.910248	-1.25873
267	-14.812	127.743	-14.3258	-6.37936	-17.2485	14.1891	-10.8853	3.68881	-0.934126	0.495757
268	3.82327	159.905	-19.5692	-7.88927	-17.1935	13.9148	-13.9677	3.08218	-0.668686	1.32226
269	13.9046	180.168	-22.9056	-8.57329	-17.1196	13.1417	-14.8829	1.30578	-1.64069	0.383301
270	16.0294	186.956	-22.3245	-8.80248	-16.7363	12.3654	-11.2326	0.857733	-1.39604	-2.29467
271	6.64887	191.62	-19.0985	-8.41144	-15.8901	10.9599	-5.26372	1.11458	-0.768609	-6.16934
272	-17.3764	194.439	-14.5208	-8.27122	-15.0468	9.97465	1.18605	1.12547	-0.350691	-9.82683
273	-55.8107	211.504	-14.286	-8.75992	-15.1848	8.40288	3.53478	0.801291	-0.651381	-13.3175
274	-81.6932	242.294	-15.4724	-9.4609	-15.1767	7.46734	3.86216	1.3208	-0.521913	-15.0651
275	-95.0239	286.094	-16.2508	-9.30249	-14.4323	6.32783	2.75091	1.97985	-0.249934	-14.9317
276	-98.4915	329.135	-17.9891	-9.11419	-13.193	5.10638	0.234172	1.53293	-0.73678	-13.9078
277	-93.0043	356.659	-18.6332	-8.66331	-11.6394	4.37081	-1.74999	1.29694	-0.764575	-12.3466
278	-72.7219	366.71	-18.4344	-8.393	-9.7031	3.49816	-3.04229	1.17731	-0.539535	-10.1605
279	-46.5709	351.336	-20.2441	-9.43715	-8.68288	2.26246	-3.67101	0.956322	-0.38153	-8.97787
280	-18.5367	322.354	-21.5184	-9.69481	-7.01207	1.42851	-4.21698	0.341129	-0.557333	-8.07208
281	8.61654	288.207	-23.3214	-10.6119	-6.03562	0.575593	-4.66823	-0.185397	-0.688901	-7.16216
282	27.7556	254.557	-25.9522	-11.404	-5.42089	0.177731	-5.12147	-0.696248	-0.925232	-7.35313
283	36.9044	236.997	-27.9623	-11.7964	-4.63997	-0.75081	-4.75942	-0.125846	-0.294063	-8.4572
284	33.5624	221.607	-30.6638	-12.3587	-5.11841	-1.01917	-5.12202	-0.518583	-0.712007	-9.92599
285	21.0394	222.456	-28.9317	-9.69041	-3.29477	-0.728315	-4.94175	-0.298432	-0.600092	-11.2073
286	6.90029	227.195	-26.0235	-6.39374	-1.17852	-0.510504	-4.91599	-0.368904	-0.774301	-12.0368
287	-3.92527	221.89	-25.6187	-5.9109	-0.722938	-0.0467999	-4.43206	-0.0986439	-0.643111	-12.8529
288	-13.8037	210.802	-27.1597	-6.9407	-1.35184	-0.2946	-3.97768	0.0337661	-0.586125	-13.84
289	-16.8185	199.753	-27.9037	-7.43857	-1.20588	-0.411021	-3.72234	-0.0292517	-0.689405	-14.1807
290	-15.4419	184.014	-27.6876	-7.40803	-0.73675	-0.210705	-3.47874	0.0938878	-0.55841	-14.0583
291	-12.5	167.778	-27.7779	-7.31263	-0.143883	-0.17122	-3.50257	0.04769	-0.495367	-14.0818
292	-9.53705	149.464	-29.0517	-8.15334	-0.90309	-0.430116	-3.48929	0.138566	-0.339962	-14.3322
293	-6.2249	139.804	-29.4978	-7.61667	-0.512658	-0.355656	-3.90356	-0.0647513	-0.416474	-14.4885
294	0.164805	137.424	-28.7572	-6.93327	-0.203749	-0.4226	-4.29263	-0.213326	-0.449826	-13.7644
295	3.29988	139.975	-27.4382	-5.92866	0.0723284	-0.441722	-4.74482	-0.577294	-0.680167	-13.0518
296	3.48903	148.767	-26.1639	-4.95247	0.389829	-0.369352	-4.91112	-0.731961	-0.800733	-12.7446
297	1.65695	163.845	-24.2467	-4.13889	0.7213	-0.348651	-4.49472	-0.454175	-0.636809	-12.3015
298	0.381369	176.796	-21.3279	-3.29738	0.777962	-0.363577	-4.21767	-0.453836	-0.731417	-11.0405
299	-1.16534	189.63	-17.8787	-2.93753	0.659649	-0.587086	-3.47754	-0.0339198	-0.501252	-9.50207
300	-4.73114	200.201	-14.8873	-2.35626	0.849926	-0.472849	-2.98407	0.115424	-0.504947	-8.36787
301	-8.89529	203.563	-13.3686	-2.42718	0.539973	-0.535053	-2.44652	0.374294	-0.384497	-7.75549
302	-9.96201	206.02	-11.5025	-1.72928	1.18565	-0.208164	-2.54524	0.144304	-0.625492	-6.81719
303	-6.83898	204.753	-10.2879	-2.35979	0.472701	-0.482227	-2.31712	0.247994	-0.559064	-5.45433
304	-4.29355	207.896	-9.55469	-1.74353	0.928041	-0.298478	-2.33761	0.179551	-0.637912	-5.36275
305	0.571313	208.734	-10.1124	-2.12347	0.390001	-0.312131	-2.27131	0.309933	-0.539477	-5.4935
306	7.67335	209.356	-8.37735	-2.2012	0.326622	-0.329393	-2.08102	0.516895	-0.341661	-4.01762
307	12.4352	211.457	-6.97387	-2.00184	0.55808	-0.301121	-2.20196	0.285604	-0.574995	-2.85763
308	15.3974	215.958	-6.74194	-2.54024	-0.417744	-0.949066	-2.00048	0.407395	-0.558593	-2.35239
309	18.4631	224.482	-5.04076	-1.70619	0.599262	-0.341675	-1.95904	0.449181	-0.552955	-1.53236
310	19.0965	229.025	-4.08963	-2.09579	0.139437	-0.749334	-1.58673	0.786142	-0.312033	-0.702612
311	15.3568	234.709	-2.21665	-1.12504	1.23672	-0.251467	-1.35927	0.892987	-0.274108	-0.331664
312	9.74122	240.221	-2.83806	-1.69342	0.524315	-0.943338	-1.25776	0.765078	-0.492122	-0.670228
313	6.65092	247.051	-2.50624	-1.56361	0.576077	-0.990178	-0.895882	1.07346	-0.211646	-0.993119
314	4.00418	252.324	-0.729775	-0.403168	1.8766	-0.312996	-1.07487	0.808741	-0.44185	-0.549886
315	-0.929264	251.414	0.221389	-0.0929174	1.88127	-0.445842	-0.982151	0.762546	-0.484652	-0.287434
316	-5.1808	253.176	0.183779	0.243779	2.34822	-0.106601	-0.887297	0.753786	-0.513702	-0.762939
317	-6.25138	250.091	-0.0751924	0.094755	1.75433	-0.548001	-0.750037	0.883025	-0.411876	-0.94909
318	-5.26196	247.447	1.0344	0.859249	2.39105	-0.173452	-0.667468	1.00454	-0.349073	-0.686044
319	-3.02543	239.532	0.47311	0.584364	1.84495	-0.478261	-0.997555	0.683535	-0.645395	-0.570621
320	-1.96735	231.099	-0.512534	-0.0150597	0.814715	-1.28487	-1.22784	0.52198	-0.804221	-0.62064
321	3.7475	228.343	2.2982	1.31513	2.22309	-0.262505	-1.06045	0.795887	-0.574161	0.637679
322	12.9758	222.352	4.53601	1.83172	2.2928	-0.294467	-1.28551	0.708968	-0.623889	2.46156
323	16.8813	215.772	6.02937	2.40032	2.44866	-0.237854	-1.04448	0.980013	-0.398847	3.1127
324	17.0252	213.074	6.32243	2.83602	2.69785	-0.0387514	-1.04851	0.876047	-0.496331	3.02937
325	15.9157	208.21	5.6488	2.30242	1.2816	-1.25502	-0.897785	0.983336	-0.437677	2.77958
326	13.6197	206.772	6.82974	3.73383	2.63372	-0.117027	-0.911114	0.903755	-0.53441	2.48309
327	11.4578	204.527	7.34367	4.24915	2.87538	0.102066	-0.645233	1.11557	-0.337001	2.0909
328	7.03937	200.904	6.39455	4.33118	2.26703	-0.583417	-0.777644	0.857643	-0.571991	1.08891
329	4.01577	199.092	6.51476	4.95723	2.65055	-0.266808	-0.459077	1.21288	-0.294014	0.244817
330	6.34332	195.432	7.02193	5.20787	2.87733	-0.274851	-0.874843	0.916007	-0.550542	0.738224
331	3.163	194.355	6.97071	4.74711	3.02204	-0.543594	-0.626366	1.22176	-0.285834	0.686466
332	-4.98014	209.356	5.4553	4.07818	4.85006	-0.515968	-1.04626	0.882728	-0.53858	0.150908
333	2.91644	227.949	0.503122	0.0402112	3.86786	-1.5565	-1.4708	0.832105	-0.551969	0.310628
334	13.8576	254.086	-4.78739	-4.25094	3.0996	-1.66206	-1.96832	0.78918	-0.552271	0.654248
335	23.7942	277.603	-9.85553	-8.34143	1.72636	-1.45981	-2.11381	1.07887	-0.34419	0.596246
336	27.1104	296.436	-15.4831	-10.5812	0.954046	-0.964286	-3.4849	0.058167	-1.17191	-0.692706
337	28.0506	301.621	-17.8472	-10.5325	0.506536	-0.126698	-2.98139	0.988199	-0.403426	-2.78363
338	26.2641	298.488	-19.1848	-8.89045	-0.192442	-0.16287	-3.44801	0.809635	-0.529577	-4.94894
339	19.4293	280.397	-18.7535	-5.75884	-1.0313	-0.382741	-3.9778	0.155528	-1.0912	-7.40832
340	-5.61792	279.303	-15.3581	-0.927158	0.171519	-0.712585	-2.97323	0.655192	-0.726553	-10.8009
341	-24.9556	285.488	-13.948	2.60303	2.0609	0.0943378	-2.0112	0.870995	-0.613953	-14.3827
342	-31.8286	299.682	-14.544	2.35935	1.2995	-0.958964	-1.14913	0.837483	-0.708807	-15.9775
343	-33.1285	322.526	-14.066	1.13869	1.02861	-1.11732	0.458162	1.62805	-0.215239	-16.2088
344	-36.1814	347.39	-14.2774	0.517574	2.06675	-0.0803781	0.842101	1.21525	-0.704151	-16.3315
345	-36.6086	360.571	-14.2473	-1.53158	1.52792	-0.201128	1.58607	1.45748	-0.68983	-14.9869
346	-35.7992	360.671	-13.0665	-3.34121	0.561395	-0.830527	1.99437	1.73748	-0.654839	-12.3848
347	-27.9369	346.956	-10.134	-3.65099	0.439569	-0.889724	1.7731	1.76898	-0.769512	-9.01561
348	-19.3449	333.179	-6.25083	-3.14125	0.540319	-0.849634	1.38701	1.99827	-0.681136	-5.60658
349	-14.8995	316.255	-3.72785	-2.15507	0.901224	-0.525435	0.316003	1.83192	-0.718675	-3.20942
350	-12.5731	301.066	-3.69333	-1.82669	0.69414	-0.658881	-1.27869	1.27351	-0.814601	-1.8546
351	-5.60635	287.436	-3.74094	-1.05001	1.37605	-0.00780582	-2.97112	0.698797	-0.790023	-0.713729
352	3.07989	275.425	-6.40634	-1.74144	0.564239	-0.611436	-4.7457	0.0437306	-0.687484	-0.386841
353	9.46001	268.744	-9.77003	-2.36876	0.111546	-0.940647	-6.96773	-1.31126	-1.1234	-0.377274
354	8.84697	262.093	-11.9167	-2.55923	0.0679615	-1.02415	-8.05941	-1.75577	-0.893725	-0.7966
355	4.41939	254.69	-13.0013	-1.93154	1.24326	0.0879696	-8.68104	-2.03856	-0.804185	-1.49486
356	-0.796663	247.477	-13.9674	-2.36786	0.822337	-0.278957	-8.68996	-1.92433	-0.655664	-1.92797
357	-4.59963	235.936	-15.4047	-2.54838	0.52016	-0.607057	-8.96942	-1.93774	-0.673554	-2.773
358	-10.6963	222.151	-17.4186	-2.83856	0.167979	-0.880234	-8.81701	-1.64669	-0.583722	-4.34742
359	-12.1469	207.845	-18.3048	-2.95173	-0.0560899	-1.06513	-8.40155	-1.09608	-0.342178	-5.33862
360	-11.4937	194.16	-19.3398	-2.51797	0.21006	-0.837269	-8.72287	-1.31027	-0.766957	-6.37777
361	-10.3853	186.879	-20.9716	-2.73368	-0.181792	-1.16731	-8.20661	-0.768395	-0.573567	-8.04699
362	-7.21764	181.456	-22.8163	-2.28669	0.455391	-0.567083	-7.78053	-0.472113	-0.588459	-10.1825
363	-6.92584	180.591	-25.7016	-2.58438	0.161263	-0.752984	-7.53127	-0.686183	-1.01303	-12.5497
364	10.7227	188.013	-18.3789	-1.20996	1.78256	0.599724	-5.92966	0.357497	-0.557189	-8.96619
365	16.1656	195.127	-17.5566	-2.47334	0.318784	-0.704433	-4.89001	0.637877	-0.614433	-8.15315
366	14.6419	202.222	-17.7019	-3.18454	-0.495725	-1.25344	-4.14325	0.568323	-0.85275	-8.50067
367	6.56297	213.858	-16.2358	-1.43037	1.24095	0.044832	-2.95801	1.04607	-0.581335	-9.96004
368	5.45194	217.259	-12.7422	-1.70159	0.863162	-0.0809025	-2.26102	1.09632	-0.609099	-7.75806
369	0.310834	226.786	-10.4961	-1.07367	1.45363	0.41241	-1.53044	1.32598	-0.343369	-7.3231
370	-4.58446	222.883	-10.699	-1.93436	0.321511	-0.567438	-1.32036	1.24799	-0.320099	-7.1273
371	-9.34592	213.701	-14.6114	-2.15629	0.290451	-0.653014	-1.25563	1.15439	-0.221335	-9.93033
372	-3.92169	207.197	-10.5097	-1.69155	0.669445	-0.341529	-1.60521	0.669963	-0.546173	-6.78275
373	14.7928	202.241	-7.064	-1.00146	1.6666	0.32192	-1.80142	0.460562	-0.678505	-3.84645
374	19.129	195.411	-8.30682	-2.62302	0.050207	-0.92271	-1.35657	0.841272	-0.343801	-3.75062
375	22.5423	193.318	-10.5907	-2.13739	0.935274	-0.24066	-1.91951	0.327504	-0.732566	-5.20244
376	24.4981	186.431	-8.41518	-2.13391	0.834871	-0.328106	-1.65399	0.490084	-0.782651	-3.55005
377	35.9019	186.969	-5.62126	-2.44813	0.704559	-0.345329	-0.926487	1.20248	-0.350842	-1.3144
378	31.8576	190.015	-3.26496	-1.30519	1.47263	0.216301	-0.604262	1.21941	-0.513099	-0.862315
379	36.5014	189.707	-2.7455	-1.95346	0.824329	-0.273675	-0.0616223	1.48328	-0.4145	-0.360301
380	32.6047	191.195	-0.0238008	-1.36501	0.999541	-0.21493	0.756119	1.8096	-0.226436	0.28519
381	27.6646	192.176	1.32539	-2.01566	-0.0543393	-1.12957	1.76727	2.22595	0.0798554	0.670598
382	25.9186	192.442	1.81048	-0.939379	1.00112	-0.279246	1.8924	1.51764	-0.649509	-0.295067
383	21.2075	194.243	-0.392827	-2.47201	-0.729975	-1.77021	2.89235	1.80116	-0.433325	-2.15457
384	19.9642	196.842	0.903704	-1.77596	-0.0429279	-1.34069	3.56366	1.75058	-0.544926	-2.4908
385	24.8609	197.84	2.83734	-1.75274	0.369809	-0.883481	4.47748	1.99004	-0.556241	-1.70771
386	25.6799	192.371	3.13292	-1.77765	0.440661	-0.820648	5.07085	1.94626	-0.92549	-1.91779
387	17.9253	191.25	6.60473	0.115585	2.16393	0.479319	6.82471	3.0098	-0.260036	-2.30244
388	19.0291	184.135	5.63367	-1.61872	0.401319	-0.958265	7.51666	3.12677	-0.431267	-2.18599
389	16.7304	180.47	8.57543	-0.573053	1.35784	-0.167604	9.07434	4.1546	0.0957166	-2.01647
390	17.5353	170.158	7.26678	-2.2768	-0.339811	-1.40122	9.58328	4.11757	-0.4125	-2.13387
391	13.7373	171.471	10.4147	-0.907841	0.845538	-0.579512	11.1783	5.0158	0.155682	-2.2642
392	9.96111	171.988	8.56355	-1.66486	0.0106078	-1.29381	11.0496	5.06722	-0.321027	-3.16427
393	-9.29017	202.468	5.5441	-0.680264	0.691156	-0.890546	6.12276	4.51097	-0.365889	-2.63405
394	-26.7191	250.812	2.76285	0.868851	2.32908	0.388381	-1.14633	4.13027	-0.361501	0.0822194
395	-26.402	306.347	-5.24669	-0.527769	1.25139	-0.35369	-9.15245	2.52136	-1.38008	2.43834
396	0.777511	338.117	-15.1698	-1.4831	1.04976	-0.334656	-17.648	-0.475587	-2.09393	4.06552
397	15.5959	357.043	-22.4864	-3.09301	0.0842754	-0.930595	-20.9035	-1.5734	-1.09932	3.18828
398	29.2755	343.906	-25.64	-3.27695	0.295894	-0.901071	-19.541	-2.72186	-2.21481	0.0106685
399	47.2558	325.712	-21.7377	-3.18828	0.776435	-0.546116	-13.9425	-2.087	-1.61205	-1.81051
400	35.2407	289.129	-16.4171	-2.38404	0.9937	-0.486644	-4.0339	0.177181	-0.500669	-7.66992
401	5.41457	280.912	-13.364	-2.11284	0.233064	-1.16194	1.89561	0.52278	-0.755538	-12.4006
402	-32.8786	296.66	-8.00431	-0.0342451	1.37342	-0.35077	4.1504	0.972642	-0.973742	-13.7146
403	-71.2433	339.929	-3.42976	1.65619	1.92663	-0.110365	5.79599	2.6328	-0.761371	-14.2186
404	-64.3153	377.333	-3.81727	2.10831	2.13841	0.0778592	2.41659	1.76695	-1.46318	-11.8268
405	-69.9852	410.85	-6.94752	0.912612	0.705387	-1.14037	-0.899558	1.27953	-0.779349	-10.2635
406	-62.1411	418.822	-4.86691	2.55207	2.23095	-0.238049	-2.19295	1.10956	-0.662656	-8.01476
407	-39.1765	407.782	-3.69811	1.14587	1.20106	-1.30168	-2.67586	1.0491	-0.430436	-4.54055
408	-25.9979	375.25	-1.48515	3.4496	3.58829	0.199264	-3.12342	0.666874	-0.494061	-3.4731
409	4.29258	333.939	-2.15086	1.53034	2.36366	-0.885441	-4.07972	-0.269212	-0.909805	-0.567901
410	21.7062	295.593	-2.4167	1.29367	2.85322	-0.477989	-4.42811	-0.659489	-1.0926	0.550293
411	14.9577	266.04	-5.69107	0.0225544	2.01618	-1.00734	-3.96187	-0.407997	-0.831588	-1.24022
412	15.8485	254.065	-8.93907	-1.39451	1.39934	-0.86003	-4.17958	-0.473664	-0.848816	-2.36827
413	5.71463	253.77	-11.8892	-2.17703	1.03425	-0.618101	-4.06161	-0.410567	-0.916796	-4.50663
414	-1.82981	252.863	-14.4022	-4.57435	-0.972776	-1.56053	-3.5625	0.112957	-0.570874	-5.2595
415	-18.0292	254.442	-15.407	-5.21326	-1.48433	-1.40265	-3.19004	-0.112783	-1.01139	-6.31562
416	-27.2266	254.879	-13.5559	-3.37877	0.702405	0.637766	-2.1921	0.385833	-0.714245	-7.48481
417	-21.5159	245.198	-14.1192	-5.8232	-1.46774	-0.780456	-1.59144	0.619472	-0.616405	-6.60788
418	-13.3252	235.73	-12.3206	-5.27966	-0.173323	0.246656	-1.36683	0.630794	-0.624643	-5.68462
419	-11.5004	216.488	-15.2699	-6.86245	-1.25759	-0.672949	-1.21693	0.803443	-0.408373	-6.67402
420	-1.58176	199.743	-20.0898	-8.73601	-2.45553	-1.66969	-2.36214	-0.0190185	-1.01179	-7.52218
421	11.6244	183.445	-18.6617	-6.56008	0.155983	0.145913	-2.98631	0.00734336	-0.694192	-7.24129
422	8.94703	169.632	-22.6767	-7.95683	-1.10429	-1.05308	-3.61065	-0.308224	-0.785059	-8.57554
423	16.4616	158.057	-22.5623	-7.50788	-0.369655	-0.773717	-4.27354	-0.359846	-0.530872	-7.87345
424	11.9776	156.777	-23.099	-5.91041	0.663971	-0.370385	-4.99437	-0.913911	-0.984737	-8.95229
425	9.58056	156.963	-24.4085	-6.06791	-0.169236	-1.34345	-4.73882	-0.634347	-0.791911	-10.316
426	5.60784	166.67	-21.9303	-3.20629	1.96036	-0.0833459	-4.6014	-0.68262	-0.912594	-11.0683
427	4.97354	180.174	-19.8567	-1.78947	2.96362	0.52735	-4.08223	-0.358796	-0.687957	-11.1629
428	-1.16991	201.575	-20.7556	-2.25298	1.55341	-0.784807	-3.076	0.232781	-0.389168	-12.5805
429	-3.71255	252.28	-7.59649	-0.597471	1.77383	-1.23773	-2.02901	0.0991096	-0.803969	-5.18637
430	-3.84418	254.991	-4.86679	1.57422	4.35538	0.811449	-1.48964	0.678226	-0.204991	-5.18159
