# Supplementary material for: Optimal Control Based Stiffness Identification of an Ankle-Foot Orthosis Using a Predictive Walking Model
Source: Front Comput Neurosci. 2017 Apr 13;11:23. doi: 10.3389/fncom.2017.00023 (PMC5390028; doi:10.3389/fncom.2017.00023)
Supplement: Supplementary file 1 [file DataSheet1.ZIP › PathWalker/InvKinDyn/results/barefeet_3053179.csv]

0	-1.30342	0.58731	-0.14873	-0.0740723	0.955556	-0.476087	-0.616521	0.763211	-0.121986	0.385924
0.00833333	-1.2986	0.586051	-0.138799	-0.0823358	0.96803	-0.474807	-0.609582	0.74467	-0.0924318	0.376004
0.0166667	-1.29404	0.584912	-0.12929	-0.0916188	0.981688	-0.47051	-0.609741	0.736629	-0.0626686	0.368092
0.025	-1.28968	0.583937	-0.121937	-0.0992295	0.99537	-0.464466	-0.615349	0.739357	-0.0361061	0.363889
0.0333333	-1.28539	0.583155	-0.118089	-0.10291	1.00804	-0.455552	-0.6233	0.751218	-0.0170546	0.364326
0.0416667	-1.28104	0.58258	-0.118393	-0.100854	1.01853	-0.446287	-0.629679	0.768268	-0.00833208	0.369603
0.05	-1.27649	0.582251	-0.121931	-0.093418	1.02612	-0.436039	-0.63135	0.785665	-0.0101846	0.3779
0.0583333	-1.27175	0.582226	-0.125606	-0.084369	1.03118	-0.424453	-0.628748	0.798859	-0.016482	0.385417
0.0666667	-1.26689	0.582523	-0.125524	-0.0778358	1.03387	-0.412264	-0.62538	0.806661	-0.0249429	0.387839
0.075	-1.26213	0.583152	-0.12049	-0.0767637	1.0359	-0.398042	-0.623592	0.809497	-0.0342309	0.384696
0.0833333	-1.25758	0.584203	-0.1112	-0.0809139	1.03723	-0.380052	-0.623263	0.80755	-0.0426857	0.377187
0.0916667	-1.25327	0.585701	-0.0985771	-0.0894209	1.03817	-0.35934	-0.624145	0.80141	-0.0493033	0.366602
0.1	-1.2492	0.587645	-0.084278	-0.100483	1.03847	-0.335807	-0.624939	0.79166	-0.0539244	0.3549
0.108333	-1.24528	0.589947	-0.0694479	-0.112541	1.03821	-0.310884	-0.624969	0.779288	-0.0570802	0.343233
0.116667	-1.24138	0.592518	-0.0553553	-0.123785	1.03704	-0.28464	-0.623164	0.764973	-0.0594757	0.332663
0.125	-1.2374	0.595242	-0.0425875	-0.132933	1.03457	-0.259233	-0.619217	0.749401	-0.0614279	0.323469
0.133333	-1.23322	0.598043	-0.0321089	-0.138727	1.03084	-0.23485	-0.612133	0.733019	-0.0631253	0.316367
0.141667	-1.22888	0.600755	-0.0225888	-0.142835	1.02688	-0.214257	-0.604085	0.716974	-0.0646707	0.309764
0.15	-1.22438	0.603357	-0.0136709	-0.146341	1.02331	-0.194095	-0.59559	0.701455	-0.0660368	0.303305
0.158333	-1.2198	0.605823	-0.00481389	-0.149337	1.01983	-0.177155	-0.587451	0.686716	-0.0672323	0.296472
0.166667	-1.21519	0.608173	0.0037401	-0.15228	1.0168	-0.162151	-0.579301	0.672538	-0.0682513	0.289623
0.175	-1.21056	0.610397	0.0120885	-0.155027	1.01398	-0.150126	-0.571288	0.658902	-0.0691859	0.282721
0.183333	-1.2059	0.6125	0.0200407	-0.157729	1.01137	-0.140921	-0.563231	0.645863	-0.070352	0.27598
0.191667	-1.2012	0.614446	0.0278161	-0.159747	1.00778	-0.136786	-0.555663	0.633903	-0.0721604	0.269091
0.2	-1.19643	0.616272	0.0348671	-0.161089	1.00317	-0.135523	-0.54782	0.622792	-0.0747023	0.262628
0.208333	-1.19162	0.617951	0.0417006	-0.162895	0.998129	-0.136763	-0.5405	0.612884	-0.0780146	0.255998
0.216667	-1.18674	0.619437	0.0483515	-0.165899	0.993398	-0.139275	-0.534002	0.604745	-0.0823461	0.248939
0.225	-1.1818	0.620716	0.0550614	-0.170545	0.989069	-0.14207	-0.528855	0.59878	-0.0876377	0.241187
0.233333	-1.17681	0.621773	0.0613605	-0.17689	0.985705	-0.144974	-0.524655	0.595218	-0.09395	0.233272
0.241667	-1.1718	0.622625	0.066609	-0.184714	0.983901	-0.147226	-0.520575	0.59381	-0.101062	0.22592
0.25	-1.16679	0.623289	0.0704631	-0.194088	0.984324	-0.148891	-0.516082	0.594267	-0.108738	0.219553
0.258333	-1.16179	0.623764	0.0731744	-0.205181	0.987106	-0.150817	-0.511376	0.596464	-0.116867	0.213861
0.266667	-1.1568	0.624057	0.0746665	-0.217164	0.99109	-0.153929	-0.506164	0.600093	-0.125433	0.208895
0.275	-1.15183	0.624222	0.0751996	-0.230322	0.995983	-0.157579	-0.500416	0.60456	-0.134167	0.204464
0.283333	-1.14686	0.624278	0.0743805	-0.243562	1.0012	-0.161866	-0.493452	0.609559	-0.143146	0.200841
0.291667	-1.1419	0.624254	0.07236	-0.256989	1.00651	-0.166616	-0.48534	0.614892	-0.152392	0.197788
0.3	-1.13695	0.62417	0.0694976	-0.270789	1.01176	-0.172211	-0.476496	0.620554	-0.161945	0.194989
0.308333	-1.13201	0.62406	0.0658113	-0.285025	1.01701	-0.178778	-0.466848	0.626322	-0.171513	0.192515
0.316667	-1.12711	0.623967	0.0613708	-0.299622	1.02205	-0.185961	-0.456331	0.631877	-0.180808	0.190359
0.325	-1.12223	0.623914	0.0566042	-0.314967	1.02702	-0.193023	-0.445308	0.636986	-0.189687	0.188109
0.333333	-1.11739	0.623909	0.0518941	-0.331042	1.03127	-0.199684	-0.434114	0.641512	-0.198086	0.185389
0.341667	-1.11257	0.623951	0.0475707	-0.347806	1.03431	-0.206169	-0.423059	0.645433	-0.206007	0.181882
0.35	-1.10778	0.624042	0.0436932	-0.365048	1.03578	-0.212399	-0.412089	0.64861	-0.213334	0.177588
0.358333	-1.10302	0.624183	0.0401592	-0.38246	1.03555	-0.218255	-0.400994	0.650876	-0.220016	0.172697
0.366667	-1.09829	0.624353	0.0370994	-0.400214	1.03389	-0.223962	-0.390015	0.652365	-0.226328	0.167144
0.375	-1.09359	0.624536	0.0345023	-0.418366	1.03128	-0.230077	-0.379252	0.653295	-0.232353	0.161094
0.383333	-1.08892	0.624722	0.0321066	-0.436655	1.02807	-0.236721	-0.368462	0.653735	-0.237956	0.155074
0.391667	-1.08429	0.624909	0.0297459	-0.45483	1.02447	-0.243111	-0.357532	0.653747	-0.24308	0.149362
0.4	-1.07969	0.625091	0.0273026	-0.472687	1.02064	-0.248355	-0.346481	0.653541	-0.247743	0.14407
0.408333	-1.07513	0.625258	0.0246034	-0.489846	1.01665	-0.252394	-0.335248	0.653327	-0.252044	0.139346
0.416667	-1.07063	0.625406	0.0216313	-0.506108	1.01237	-0.255052	-0.32392	0.65328	-0.256003	0.135222
0.425	-1.06618	0.625534	0.0183951	-0.521282	1.00754	-0.255834	-0.312577	0.653523	-0.259498	0.131639
0.433333	-1.06178	0.625627	0.0149387	-0.535168	1.00191	-0.254581	-0.301267	0.654151	-0.26285	0.128616
0.441667	-1.05742	0.625669	0.0110933	-0.547335	0.9952	-0.251592	-0.289787	0.655161	-0.266113	0.126321
0.45	-1.05306	0.625653	0.00679061	-0.557448	0.987108	-0.24705	-0.278035	0.656568	-0.269623	0.125069
0.458333	-1.04869	0.625567	0.00193083	-0.565149	0.977341	-0.240852	-0.265791	0.65828	-0.273181	0.12489
0.466667	-1.0443	0.625372	-0.00348159	-0.570349	0.965576	-0.233432	-0.25326	0.660742	-0.276994	0.125938
0.475	-1.03986	0.625072	-0.00953674	-0.572598	0.95122	-0.225266	-0.240296	0.663938	-0.280961	0.128059
0.483333	-1.03539	0.624655	-0.016613	-0.571314	0.933885	-0.216819	-0.226562	0.667992	-0.285266	0.131746
0.491667	-1.0309	0.624122	-0.0248463	-0.566337	0.9136	-0.207808	-0.211986	0.672991	-0.289612	0.136971
0.5	-1.0264	0.623448	-0.0340909	-0.557994	0.890768	-0.197937	-0.196859	0.679166	-0.294301	0.143619
0.508333	-1.02188	0.622625	-0.043987	-0.546797	0.865946	-0.186904	-0.181506	0.686418	-0.29945	0.151286
0.516667	-1.01734	0.621626	-0.0542971	-0.533248	0.839906	-0.174493	-0.166265	0.694835	-0.305504	0.159772
0.525	-1.01274	0.62045	-0.0643604	-0.518307	0.813699	-0.160168	-0.151685	0.704175	-0.312396	0.168281
0.533333	-1.00812	0.61906	-0.0741592	-0.502586	0.788841	-0.144757	-0.13788	0.714613	-0.320231	0.176962
0.541667	-1.00346	0.617468	-0.083263	-0.486944	0.766886	-0.130164	-0.12517	0.72604	-0.329002	0.18525
0.55	-0.998753	0.615685	-0.0914446	-0.472777	0.752045	-0.121338	-0.113709	0.738368	-0.338522	0.192812
0.558333	-0.994029	0.613729	-0.0990288	-0.460789	0.746443	-0.120127	-0.103107	0.751501	-0.348248	0.200227
0.566667	-0.989347	0.611658	-0.106486	-0.451313	0.750895	-0.126565	-0.0929146	0.765278	-0.357424	0.208033
0.575	-0.984778	0.609576	-0.113553	-0.444593	0.763554	-0.13866	-0.0835388	0.779487	-0.365422	0.216125
0.583333	-0.980396	0.607581	-0.120011	-0.440736	0.782492	-0.154073	-0.0754652	0.794077	-0.371593	0.224442
0.591667	-0.976208	0.605751	-0.125644	-0.43932	0.804418	-0.169498	-0.0689413	0.808841	-0.375285	0.232921
0.6	-0.972212	0.604148	-0.130268	-0.439682	0.826514	-0.182708	-0.0641154	0.823594	-0.376113	0.24135
0.608333	-0.968368	0.602821	-0.133781	-0.440523	0.845243	-0.192004	-0.0609235	0.838159	-0.373999	0.249195
0.616667	-0.964618	0.601806	-0.13563	-0.44148	0.860357	-0.199542	-0.0597475	0.852359	-0.368941	0.255353
0.625	-0.960892	0.601105	-0.135566	-0.442139	0.87185	-0.206983	-0.0606159	0.866015	-0.36104	0.259243
0.633333	-0.95712	0.600706	-0.133912	-0.441882	0.879824	-0.214638	-0.0629093	0.878936	-0.350624	0.260901
0.641667	-0.953272	0.600626	-0.131034	-0.44021	0.884096	-0.22238	-0.0659936	0.890758	-0.337952	0.260508
0.65	-0.949363	0.60089	-0.127216	-0.437073	0.88476	-0.229655	-0.069497	0.901171	-0.323008	0.258432
0.658333	-0.945405	0.601498	-0.122848	-0.432673	0.882412	-0.235829	-0.0728959	0.9099	-0.30586	0.255324
0.666667	-0.941398	0.602419	-0.11825	-0.427262	0.877828	-0.240647	-0.0757503	0.916773	-0.286705	0.251825
0.675	-0.937343	0.60361	-0.113667	-0.421013	0.871716	-0.244084	-0.0778644	0.921979	-0.265952	0.24837
0.683333	-0.93325	0.605033	-0.10917	-0.414083	0.864487	-0.24608	-0.079251	0.925722	-0.243959	0.245116
0.691667	-0.92913	0.606649	-0.104711	-0.406508	0.856152	-0.247165	-0.0801023	0.92827	-0.221291	0.241992
0.7	-0.924984	0.608397	-0.100182	-0.398434	0.846834	-0.247657	-0.080791	0.930219	-0.199375	0.238755
0.708333	-0.920797	0.610212	-0.0957698	-0.389692	0.836702	-0.247855	-0.0812579	0.932113	-0.179714	0.235527
0.716667	-0.916561	0.61204	-0.0918197	-0.379972	0.825926	-0.247921	-0.0811816	0.934259	-0.163189	0.232644
0.725	-0.912285	0.613839	-0.0883306	-0.369475	0.814735	-0.247985	-0.0806829	0.936979	-0.150661	0.230179
0.733333	-0.907991	0.615569	-0.0849851	-0.358893	0.803548	-0.247979	-0.0802632	0.940486	-0.142752	0.227974
0.741667	-0.903684	0.617208	-0.0811771	-0.349016	0.792527	-0.248092	-0.0807234	0.944805	-0.139451	0.225034
0.75	-0.899388	0.618763	-0.0765872	-0.340256	0.781742	-0.248026	-0.0825338	0.949658	-0.140353	0.22112
0.758333	-0.895138	0.620246	-0.0713727	-0.332485	0.771219	-0.2478	-0.0855902	0.954496	-0.145064	0.216447
0.766667	-0.890956	0.621665	-0.0654902	-0.32575	0.76096	-0.247639	-0.0900287	0.958799	-0.153502	0.211097
0.775	-0.886858	0.62302	-0.0590124	-0.320001	0.750982	-0.247413	-0.0959117	0.962129	-0.16563	0.204925
0.783333	-0.882843	0.624312	-0.0516623	-0.315589	0.74137	-0.246778	-0.103727	0.964232	-0.181025	0.197765
0.791667	-0.878946	0.625523	-0.0432056	-0.312965	0.732396	-0.245675	-0.114163	0.965333	-0.198826	0.189404
0.8	-0.875208	0.626618	-0.0330233	-0.313223	0.724665	-0.244131	-0.128552	0.966173	-0.21779	0.179558
0.808333	-0.871616	0.627561	-0.0201601	-0.317617	0.718565	-0.242453	-0.148447	0.967514	-0.236054	0.166998
0.816667	-0.868152	0.628316	-0.0046336	-0.32615	0.714212	-0.241053	-0.174168	0.969921	-0.251596	0.151596
0.825	-0.864818	0.628848	0.0128003	-0.338077	0.711844	-0.24023	-0.205144	0.973901	-0.263309	0.134182
0.833333	-0.861596	0.629129	0.0309315	-0.352058	0.711585	-0.240308	-0.240047	0.979741	-0.271057	0.116215
0.841667	-0.858465	0.629164	0.047975	-0.365945	0.713163	-0.241156	-0.276637	0.987325	-0.275287	0.0995954
0.85	-0.855392	0.62898	0.0624815	-0.377905	0.716216	-0.242407	-0.3129	0.996333	-0.277363	0.0858968
0.858333	-0.852345	0.628629	0.0735456	-0.386629	0.720348	-0.244102	-0.347266	1.00621	-0.279094	0.0761006
0.866667	-0.849325	0.628157	0.0807581	-0.391439	0.72515	-0.246429	-0.378797	1.01645	-0.281857	0.070466
0.875	-0.846302	0.627609	0.0846875	-0.392666	0.730097	-0.249513	-0.407622	1.02657	-0.286379	0.068356
0.883333	-0.843258	0.62702	0.0859248	-0.390739	0.734786	-0.253551	-0.433936	1.0361	-0.292893	0.0690644
0.891667	-0.840178	0.626418	0.0854518	-0.386626	0.739064	-0.258513	-0.458463	1.0446	-0.301118	0.0713696
0.9	-0.837046	0.625817	0.0840005	-0.381117	0.74296	-0.264246	-0.481778	1.0517	-0.310467	0.0744094
0.908333	-0.833868	0.62521	0.0819748	-0.374805	0.74667	-0.270753	-0.504258	1.05723	-0.32002	0.077808
0.916667	-0.830649	0.624579	0.0797681	-0.368256	0.750344	-0.277904	-0.526388	1.06113	-0.328802	0.0811458
0.925	-0.827387	0.623911	0.0775108	-0.361657	0.754156	-0.285143	-0.548319	1.06327	-0.336284	0.0842691
0.933333	-0.824088	0.623188	0.0748912	-0.354734	0.758301	-0.292181	-0.569695	1.06354	-0.342299	0.0876106
0.941667	-0.820748	0.622399	0.0713303	-0.346868	0.762811	-0.299061	-0.589831	1.06189	-0.346903	0.0919095
0.95	-0.817358	0.621532	0.0663999	-0.33753	0.767646	-0.305895	-0.608165	1.05832	-0.3501	0.0977076
0.958333	-0.813913	0.620581	0.0599888	-0.326496	0.772692	-0.312786	-0.624443	1.05288	-0.351574	0.105137
0.966667	-0.810393	0.619568	0.0518993	-0.313365	0.777677	-0.319615	-0.638177	1.0454	-0.350918	0.114425
0.975	-0.80679	0.618514	0.0420711	-0.298003	0.782465	-0.326591	-0.649059	1.03583	-0.348081	0.125767
0.983333	-0.803121	0.617431	0.030866	-0.280891	0.787109	-0.334122	-0.65733	1.02415	-0.342992	0.138797
0.991667	-0.799388	0.616335	0.0189164	-0.262675	0.791486	-0.341951	-0.663452	1.01027	-0.335096	0.152692
1	-0.795578	0.615241	0.00680611	-0.243936	0.795506	-0.349679	-0.667801	0.994089	-0.324061	0.166736
1.00833	-0.791679	0.614158	-0.00529244	-0.224886	0.799212	-0.357218	-0.670342	0.975969	-0.310463	0.180701
1.01667	-0.787672	0.613096	-0.0172099	-0.205721	0.802644	-0.364442	-0.671007	0.9555	-0.294459	0.194329
1.025	-0.783522	0.612055	-0.0290028	-0.186308	0.805799	-0.371294	-0.669467	0.933121	-0.2768	0.207572
1.03333	-0.779188	0.611031	-0.040936	-0.166227	0.808588	-0.377719	-0.665134	0.90891	-0.258038	0.220593
1.04167	-0.774614	0.61003	-0.0533292	-0.144936	0.810836	-0.383699	-0.657406	0.883446	-0.239029	0.233602
1.05	-0.769768	0.609049	-0.0662464	-0.122267	0.812468	-0.389139	-0.646082	0.857045	-0.220694	0.246525
1.05833	-0.764626	0.608076	-0.0795656	-0.0982929	0.813442	-0.393942	-0.631305	0.830549	-0.203888	0.259043
1.06667	-0.759165	0.607109	-0.0928952	-0.0733523	0.813649	-0.398189	-0.613418	0.804206	-0.188557	0.270572
1.075	-0.753382	0.606139	-0.105528	-0.0482633	0.813168	-0.401938	-0.593381	0.779161	-0.174039	0.280295
1.08333	-0.747326	0.605164	-0.116429	-0.024453	0.812386	-0.405023	-0.572742	0.755834	-0.157226	0.287184
1.09167	-0.741079	0.604179	-0.1246	-0.00347596	0.811892	-0.407219	-0.553494	0.735723	-0.135115	0.290384
1.1	-0.734749	0.603181	-0.129312	0.0133833	0.812262	-0.408297	-0.537917	0.72126	-0.111821	0.2895
1.10833	-0.728421	0.602198	-0.130724	0.0259978	0.813761	-0.407979	-0.527357	0.714393	-0.0910335	0.285103
1.11667	-0.722145	0.601275	-0.129886	0.0354223	0.816319	-0.405956	-0.521907	0.716015	-0.0752179	0.278664
1.125	-0.715944	0.600456	-0.128085	0.0431239	0.819643	-0.401924	-0.520713	0.725417	-0.0650742	0.271816
1.13333	-0.709799	0.599779	-0.126372	0.0504638	0.823238	-0.395824	-0.522307	0.740789	-0.0622359	0.265777
1.14167	-0.703665	0.599278	-0.125662	0.0587673	0.826522	-0.387778	-0.524502	0.759343	-0.0668111	0.261506
1.15	-0.697504	0.598981	-0.126238	0.068601	0.829103	-0.377725	-0.525351	0.777975	-0.0768709	0.259156
1.15833	-0.691307	0.598915	-0.127397	0.0792595	0.830832	-0.365591	-0.523863	0.793659	-0.0868432	0.257725
1.16667	-0.685126	0.599094	-0.127586	0.0887881	0.831942	-0.351383	-0.520571	0.804925	-0.0961302	0.255486
1.175	-0.679035	0.599539	-0.125184	0.0950154	0.832879	-0.335001	-0.516696	0.811345	-0.106152	0.250781
1.18333	-0.673094	0.600282	-0.119453	0.096743	0.834082	-0.316176	-0.513026	0.812996	-0.116777	0.242857
1.19167	-0.667352	0.601342	-0.110423	0.0936344	0.835935	-0.294656	-0.509994	0.810169	-0.126782	0.231798
1.2	-0.66183	0.602724	-0.0983651	0.0857532	0.838631	-0.270518	-0.507976	0.803403	-0.135217	0.217996
1.20833	-0.656508	0.6044	-0.0839433	0.073779	0.842199	-0.24412	-0.506926	0.793552	-0.142017	0.202268
1.21667	-0.651328	0.606324	-0.0681878	0.0590027	0.846543	-0.215963	-0.506254	0.781488	-0.147337	0.185644
1.225	-0.646211	0.60843	-0.0521238	0.0428898	0.851423	-0.186837	-0.505173	0.767846	-0.151376	0.168939
1.23333	-0.641084	0.610638	-0.0367106	0.0268361	0.856627	-0.158032	-0.502867	0.753095	-0.154599	0.152933
1.24167	-0.635905	0.612871	-0.0224699	0.0116151	0.862209	-0.131127	-0.498947	0.737593	-0.157235	0.138085
1.25	-0.630646	0.615061	-0.00946345	-0.00264235	0.868501	-0.107355	-0.493509	0.721675	-0.15941	0.124355
1.25833	-0.625293	0.617166	0.00222842	-0.0158591	0.875841	-0.0877169	-0.486667	0.705731	-0.161301	0.11168
1.26667	-0.619859	0.619165	0.0125587	-0.0280565	0.884373	-0.0732227	-0.478598	0.690153	-0.16304	0.100056
1.275	-0.614361	0.62105	0.0215935	-0.0393958	0.893974	-0.0643331	-0.469532	0.675206	-0.164908	0.0894738
1.28333	-0.608806	0.622834	0.0294647	-0.0500593	0.904242	-0.0610216	-0.459615	0.660942	-0.167039	0.0798299
1.29167	-0.603208	0.624531	0.0363814	-0.0602963	0.914566	-0.0630491	-0.449002	0.647271	-0.169268	0.0708846
1.3	-0.597586	0.626157	0.0424947	-0.0703421	0.92428	-0.0698224	-0.437791	0.634051	-0.171529	0.0624641
1.30833	-0.591951	0.627715	0.0478419	-0.0803763	0.932869	-0.0806498	-0.42599	0.621179	-0.1738	0.0545274
1.31667	-0.586311	0.629193	0.0525973	-0.0907909	0.940136	-0.0945858	-0.413878	0.60876	-0.176066	0.0469146
1.325	-0.580673	0.630575	0.0570706	-0.10217	0.946153	-0.110361	-0.401965	0.597031	-0.178395	0.0393028
1.33333	-0.575043	0.63185	0.0614318	-0.114987	0.951219	-0.126903	-0.390614	0.586235	-0.18076	0.0315344
1.34167	-0.569435	0.633	0.065695	-0.129563	0.955771	-0.143007	-0.380067	0.576708	-0.183093	0.0237013
1.35	-0.56386	0.633995	0.0698581	-0.146192	0.960375	-0.157766	-0.370554	0.56886	-0.185438	0.0159227
1.35833	-0.558335	0.634812	0.0738099	-0.165023	0.965658	-0.171487	-0.362133	0.563026	-0.187995	0.0084541
1.36667	-0.552887	0.635441	0.0773738	-0.186029	0.97205	-0.184701	-0.354703	0.559376	-0.190892	0.00163698
1.375	-0.547533	0.635884	0.0805703	-0.209247	0.979779	-0.19761	-0.348251	0.557868	-0.194244	-0.00449202
1.38333	-0.54228	0.636143	0.0834577	-0.234627	0.988919	-0.210584	-0.342745	0.55834	-0.198111	-0.00997914
1.39167	-0.537136	0.636229	0.0861116	-0.261996	0.99923	-0.22409	-0.338161	0.560594	-0.202349	-0.0148887
1.4	-0.532106	0.636165	0.0885696	-0.291024	1.01017	-0.238349	-0.334393	0.564348	-0.206801	-0.0192881
1.40833	-0.527183	0.635977	0.0906703	-0.321094	1.02111	-0.253048	-0.331071	0.569268	-0.211326	-0.0230385
1.41667	-0.522358	0.635675	0.0924693	-0.351847	1.03147	-0.267696	-0.32817	0.575223	-0.215873	-0.0261982
1.425	-0.517636	0.635261	0.0940369	-0.383037	1.04083	-0.282305	-0.325807	0.582283	-0.22046	-0.0287953
1.43333	-0.513022	0.634741	0.0950818	-0.41409	1.04883	-0.29679	-0.323671	0.590442	-0.225139	-0.0304424
1.44167	-0.508505	0.634126	0.095487	-0.444587	1.05512	-0.310436	-0.321563	0.599613	-0.230104	-0.0310094
1.45	-0.504066	0.633417	0.0955685	-0.474605	1.05946	-0.322585	-0.319736	0.609726	-0.235527	-0.0309133
1.45833	-0.499687	0.632616	0.0956031	-0.504276	1.06166	-0.332825	-0.318371	0.620638	-0.241279	-0.0304599
1.46667	-0.495346	0.631728	0.0956831	-0.533462	1.0614	-0.340898	-0.317415	0.632156	-0.247238	-0.0297621
1.475	-0.491013	0.63076	0.0957225	-0.561744	1.05846	-0.346744	-0.316583	0.644051	-0.253425	-0.0288609
1.48333	-0.486658	0.629717	0.0956834	-0.588761	1.05271	-0.350444	-0.315613	0.656064	-0.259896	-0.0278613
1.49167	-0.48226	0.628596	0.0956579	-0.614288	1.04394	-0.352175	-0.314454	0.668064	-0.266594	-0.0269088
1.5	-0.4778	0.627402	0.0954226	-0.637738	1.03204	-0.352071	-0.312762	0.679955	-0.273419	-0.0257619
1.50833	-0.473252	0.62615	0.0944473	-0.658079	1.01687	-0.350017	-0.309803	0.691553	-0.280417	-0.0238927
1.51667	-0.468593	0.624859	0.0923709	-0.674477	0.998365	-0.345663	-0.305039	0.70268	-0.287544	-0.0209661
1.525	-0.463822	0.623543	0.0890646	-0.686535	0.976578	-0.338609	-0.298269	0.713208	-0.29458	-0.016815
1.53333	-0.458935	0.622219	0.0843299	-0.693796	0.951471	-0.328495	-0.289298	0.723118	-0.301356	-0.0111293
1.54167	-0.453926	0.620894	0.0780287	-0.695882	0.923232	-0.315114	-0.278029	0.732473	-0.307793	-0.00377731
1.55	-0.448791	0.619567	0.0701237	-0.69263	0.892244	-0.29847	-0.264494	0.741372	-0.31371	0.0052056
1.55833	-0.443522	0.618226	0.0607075	-0.684052	0.85878	-0.278829	-0.248866	0.749963	-0.318865	0.0156949
1.56667	-0.438105	0.616846	0.0501946	-0.670583	0.823188	-0.25665	-0.231695	0.75847	-0.323235	0.0271989
1.575	-0.432515	0.615409	0.0390932	-0.652913	0.786169	-0.231757	-0.213602	0.767118	-0.326885	0.0390468
1.58333	-0.426732	0.613896	0.0278802	-0.631965	0.748825	-0.202994	-0.195097	0.77599	-0.329836	0.0506096
1.59167	-0.420786	0.6123	0.0173485	-0.609829	0.715242	-0.171245	-0.177224	0.785261	-0.332145	0.0610845
1.6	-0.414725	0.610609	0.00823542	-0.589932	0.691099	-0.144575	-0.161123	0.795319	-0.333805	0.0698141
1.60833	-0.408608	0.60885	0.00108701	-0.575321	0.681119	-0.126493	-0.147703	0.806431	-0.334491	0.0763884
1.61667	-0.402482	0.60708	-0.00423447	-0.567248	0.686293	-0.118376	-0.137042	0.818707	-0.333799	0.0811638
1.625	-0.396395	0.605383	-0.00821338	-0.565157	0.704715	-0.118956	-0.128786	0.832092	-0.331032	0.0849167
1.63333	-0.390366	0.603835	-0.0114944	-0.567321	0.732077	-0.127376	-0.122253	0.846363	-0.325605	0.0884556
1.64167	-0.38438	0.602502	-0.0144507	-0.571401	0.763216	-0.140669	-0.116888	0.861157	-0.31728	0.0920861
1.65	-0.378396	0.601439	-0.0171847	-0.574938	0.791918	-0.154998	-0.112237	0.875955	-0.305813	0.0956829
1.65833	-0.372404	0.600697	-0.0191745	-0.57621	0.814306	-0.165521	-0.108564	0.890219	-0.290891	0.0984816
1.66667	-0.366406	0.600298	-0.0198584	-0.57486	0.829609	-0.174941	-0.106271	0.903594	-0.27254	0.0996979
1.675	-0.360405	0.600261	-0.0188137	-0.571233	0.838765	-0.184884	-0.105711	0.915867	-0.250846	0.0987332
1.68333	-0.35441	0.600597	-0.0160238	-0.565651	0.84256	-0.19509	-0.106927	0.926987	-0.225788	0.0955349
1.69167	-0.34845	0.601314	-0.0117116	-0.558502	0.84167	-0.2048	-0.109858	0.937025	-0.197292	0.0905215
1.7	-0.342565	0.602407	-0.00617778	-0.550345	0.836944	-0.213129	-0.114441	0.946131	-0.165909	0.0842735
1.70833	-0.336775	0.603849	0.000211631	-0.541616	0.829427	-0.219756	-0.120555	0.954592	-0.133121	0.0773779
1.71667	-0.331073	0.605586	0.00698437	-0.53234	0.819939	-0.224818	-0.127855	0.962753	-0.10061	0.0704607
1.725	-0.325447	0.607537	0.013706	-0.522351	0.808965	-0.22854	-0.135905	0.970909	-0.0698991	0.0640649
1.73333	-0.319883	0.609615	0.0201391	-0.511528	0.796714	-0.231214	-0.144418	0.979301	-0.0427416	0.0585027
1.74167	-0.314371	0.611752	0.0261272	-0.499772	0.783287	-0.2331	-0.153243	0.988142	-0.0210283	0.0539599
1.75	-0.308908	0.613889	0.0314985	-0.487029	0.76892	-0.234439	-0.162224	0.997404	-0.00626794	0.050574
1.75833	-0.303486	0.615978	0.0360289	-0.47326	0.753979	-0.235494	-0.171042	1.00666	0.000656883	0.0485328
1.76667	-0.2981	0.617991	0.0395722	-0.458514	0.738813	-0.23643	-0.179438	1.01531	-0.000983696	0.0479209
1.775	-0.292749	0.619925	0.0422845	-0.443111	0.72363	-0.237206	-0.187625	1.02286	-0.0114059	0.0484775
1.78333	-0.28746	0.621795	0.0444643	-0.427486	0.70854	-0.237607	-0.196099	1.02887	-0.0293655	0.0498672
1.79167	-0.282272	0.623609	0.0464466	-0.412132	0.693687	-0.237473	-0.205451	1.03304	-0.0526536	0.0517299
1.8	-0.277219	0.625361	0.0487444	-0.397735	0.679257	-0.236824	-0.216536	1.03548	-0.079141	0.053461
1.80833	-0.272327	0.627034	0.0518833	-0.385032	0.665547	-0.235666	-0.23031	1.03667	-0.107035	0.0544526
1.81667	-0.267617	0.628601	0.0560756	-0.374488	0.652986	-0.234018	-0.247391	1.03719	-0.134469	0.0544424
1.825	-0.263089	0.630024	0.0613264	-0.36634	0.642027	-0.232041	-0.268064	1.03758	-0.159755	0.0533724
1.83333	-0.258729	0.631262	0.0676048	-0.360761	0.633117	-0.230003	-0.292463	1.03835	-0.181963	0.0512064
1.84167	-0.254498	0.632281	0.0746894	-0.357577	0.626513	-0.228192	-0.320398	1.04004	-0.200804	0.0480469
1.85	-0.250341	0.633056	0.0820203	-0.35604	0.622185	-0.226926	-0.351165	1.04299	-0.216154	0.0443558
1.85833	-0.246205	0.633575	0.0887175	-0.354962	0.619981	-0.226665	-0.383498	1.04721	-0.228083	0.0409869
1.86667	-0.242033	0.633843	0.0937787	-0.352915	0.619554	-0.227914	-0.415837	1.05247	-0.237306	0.0388753
1.875	-0.237773	0.633895	0.0964367	-0.348649	0.62035	-0.23085	-0.446805	1.05842	-0.2451	0.038722
1.88333	-0.233398	0.633767	0.0964406	-0.34157	0.621883	-0.235252	-0.475622	1.06464	-0.252505	0.0407191
1.89167	-0.228908	0.633493	0.0938774	-0.331614	0.623855	-0.240854	-0.502004	1.07071	-0.260042	0.0447056
1.9	-0.224322	0.633116	0.0887623	-0.318704	0.625989	-0.247337	-0.525615	1.07616	-0.26796	0.0507475
1.90833	-0.219648	0.63268	0.0810687	-0.30272	0.627996	-0.254247	-0.546072	1.08035	-0.276071	0.0590143
1.91667	-0.214902	0.632201	0.0711814	-0.284105	0.629821	-0.26119	-0.563598	1.08287	-0.283904	0.0691693
1.925	-0.210103	0.631671	0.0598049	-0.26378	0.631659	-0.267978	-0.578933	1.08354	-0.290858	0.0805495
1.93333	-0.205265	0.631078	0.0474199	-0.242378	0.633691	-0.274638	-0.592602	1.08224	-0.296306	0.0927495
1.94167	-0.200379	0.630412	0.0341902	-0.220051	0.63592	-0.281282	-0.604729	1.07883	-0.299863	0.105692
1.95	-0.195423	0.629665	0.020282	-0.196919	0.638314	-0.287956	-0.615397	1.0732	-0.301451	0.119254
1.95833	-0.190393	0.62882	0.00593584	-0.173279	0.640983	-0.294724	-0.624862	1.06543	-0.301284	0.133129
1.96667	-0.185299	0.627865	-0.00887103	-0.149138	0.643958	-0.301709	-0.633083	1.05561	-0.299582	0.147397
1.975	-0.180135	0.626814	-0.0244991	-0.123935	0.646913	-0.308951	-0.63946	1.04362	-0.296391	0.16255
1.98333	-0.174886	0.625679	-0.0410185	-0.0974163	0.649587	-0.31637	-0.64367	1.02938	-0.291655	0.178707
1.99167	-0.169556	0.624467	-0.0580476	-0.0700072	0.652003	-0.323773	-0.645942	1.01296	-0.285309	0.195473
2	-0.164144	0.623192	-0.0750573	-0.0423295	0.654203	-0.331046	-0.646678	0.994522	-0.277251	0.212296
2.00833	-0.158641	0.62187	-0.0915576	-0.0148586	0.656103	-0.338124	-0.646214	0.974304	-0.267195	0.228614
2.01667	-0.153021	0.620518	-0.107227	0.0121698	0.657563	-0.344903	-0.644695	0.952674	-0.25494	0.243996
2.025	-0.14726	0.619147	-0.122032	0.0387806	0.658528	-0.351336	-0.642015	0.930186	-0.240772	0.258278
2.03333	-0.141341	0.617763	-0.135959	0.0649732	0.659014	-0.357391	-0.638077	0.907456	-0.225458	0.271341
2.04167	-0.135222	0.616379	-0.14896	0.0908366	0.658841	-0.363004	-0.632766	0.885097	-0.209557	0.282948
2.05	-0.128849	0.615007	-0.161091	0.11664	0.657766	-0.368032	-0.625826	0.86368	-0.193292	0.292961
2.05833	-0.122192	0.613646	-0.172386	0.142518	0.655717	-0.372241	-0.617079	0.84365	-0.177214	0.301292
2.06667	-0.115234	0.61229	-0.18268	0.168293	0.652744	-0.375508	-0.606553	0.825212	-0.161983	0.307682
2.075	-0.107961	0.610935	-0.191774	0.193769	0.648862	-0.377811	-0.594147	0.808094	-0.147793	0.311863
2.08333	-0.100361	0.609571	-0.199335	0.218597	0.644114	-0.379061	-0.579802	0.791644	-0.134326	0.313404
2.09167	-0.0924317	0.608182	-0.204952	0.242274	0.638634	-0.379208	-0.563559	0.775037	-0.1207	0.311842
2.1	-0.0842167	0.606755	-0.208217	0.26411	0.632782	-0.378321	-0.54569	0.7574	-0.105236	0.306892
2.10833	-0.075831	0.605309	-0.20813	0.282405	0.627352	-0.376477	-0.528134	0.738847	-0.0821008	0.297809
2.11667	-0.0674247	0.603888	-0.203877	0.295461	0.623311	-0.373651	-0.514031	0.72176	-0.0580595	0.284232
2.125	-0.0591169	0.602551	-0.196319	0.303706	0.62104	-0.369497	-0.505656	0.711005	-0.0359266	0.267694
2.13333	-0.0509829	0.601357	-0.187467	0.309127	0.6204	-0.363469	-0.503471	0.709794	-0.0190887	0.250927
2.14167	-0.0430496	0.600359	-0.179373	0.313921	0.621104	-0.35508	-0.506408	0.718941	-0.00757718	0.236492
2.15	-0.0352934	0.599597	-0.173337	0.319605	0.622827	-0.343943	-0.512477	0.737043	-0.00483138	0.225766
2.15833	-0.0276371	0.599084	-0.169747	0.326896	0.625126	-0.329668	-0.519104	0.7608	-0.0101307	0.218817
2.16667	-0.0199953	0.598817	-0.168292	0.335787	0.627565	-0.312039	-0.523346	0.785069	-0.0237532	0.21485
2.175	-0.0123725	0.598809	-0.167606	0.344672	0.630322	-0.291325	-0.523656	0.804747	-0.0359628	0.212102
2.18333	-0.00489518	0.599105	-0.165184	0.350107	0.634358	-0.26797	-0.521189	0.81684	-0.047813	0.207904
2.19167	0.00234284	0.599749	-0.159527	0.350066	0.640064	-0.241995	-0.517589	0.821921	-0.0609163	0.200714
2.2	0.00928079	0.600791	-0.150503	0.344326	0.647232	-0.213224	-0.513908	0.821466	-0.07417	0.190534
2.20833	0.0158783	0.602264	-0.138822	0.333679	0.655611	-0.181941	-0.510429	0.816382	-0.0857885	0.178319
2.21667	0.0221313	0.604178	-0.125285	0.319146	0.664936	-0.148837	-0.507178	0.807656	-0.094793	0.165006
2.225	0.0281034	0.60649	-0.110686	0.301936	0.67492	-0.115012	-0.503873	0.796163	-0.101217	0.151278
2.23333	0.0338945	0.609111	-0.0958814	0.283262	0.685581	-0.0819644	-0.499873	0.782497	-0.105599	0.137794
2.24167	0.0396203	0.611917	-0.0819978	0.264562	0.697099	-0.0519365	-0.494121	0.767045	-0.108608	0.125519
2.25	0.045349	0.614787	-0.0696783	0.246503	0.709759	-0.0274856	-0.486053	0.75014	-0.110871	0.115044
2.25833	0.0511309	0.617612	-0.0591534	0.229329	0.723455	-0.0104095	-0.475599	0.732255	-0.11293	0.106487
2.26667	0.0569986	0.620322	-0.0502954	0.212952	0.737636	-0.00149236	-0.463132	0.713992	-0.115128	0.0995684
2.275	0.0629441	0.622897	-0.0427448	0.1969	0.75172	-0.000626625	-0.449286	0.695823	-0.117489	0.0938642
2.28333	0.0689235	0.625346	-0.0360716	0.180508	0.765237	-0.00669437	-0.434735	0.678022	-0.119709	0.0890073
2.29167	0.0748878	0.627689	-0.029824	0.163085	0.777858	-0.0180481	-0.420164	0.660792	-0.121601	0.0846338
2.3	0.0807923	0.629939	-0.023639	0.143938	0.789739	-0.0329895	-0.406086	0.64416	-0.123198	0.0804392
2.30833	0.0866006	0.632098	-0.0173754	0.122471	0.801602	-0.049957	-0.392713	0.628038	-0.124403	0.0763537
2.31667	0.0922897	0.634137	-0.0109751	0.0981177	0.814442	-0.0678304	-0.380246	0.61254	-0.125184	0.0723504
2.325	0.0978511	0.636001	-0.0042553	0.0702073	0.829294	-0.0858724	-0.36912	0.598039	-0.125789	0.0681677
2.33333	0.103292	0.637634	0.00295694	0.0382619	0.846963	-0.103844	-0.359812	0.58511	-0.126562	0.0634877
2.34167	0.108628	0.638989	0.0106702	0.00221506	0.867864	-0.121933	-0.352611	0.574337	-0.127747	0.0581422
2.35	0.11388	0.640042	0.0186556	-0.0375081	0.891926	-0.140161	-0.347424	0.566096	-0.129506	0.0522536
2.35833	0.119073	0.640794	0.0265641	-0.080129	0.91865	-0.158421	-0.343884	0.560564	-0.132163	0.0460918
2.36667	0.124236	0.641271	0.0340754	-0.12474	0.947268	-0.17684	-0.341541	0.557709	-0.136025	0.0399078
2.375	0.129387	0.641519	0.0408302	-0.170327	0.976853	-0.195678	-0.339786	0.55726	-0.141081	0.0340872
2.38333	0.134538	0.641583	0.0465528	-0.215971	1.00635	-0.215017	-0.338045	0.558806	-0.147066	0.0289238
2.39167	0.139706	0.641502	0.0513061	-0.261183	1.03471	-0.234797	-0.336119	0.561935	-0.153615	0.0242654
2.4	0.144893	0.641304	0.0553202	-0.305791	1.06113	-0.254875	-0.334081	0.566394	-0.160557	0.0198358
2.40833	0.15009	0.641002	0.0587769	-0.349698	1.08497	-0.274895	-0.332023	0.571996	-0.167583	0.0155295
2.41667	0.155285	0.640604	0.0617945	-0.392792	1.10572	-0.294256	-0.33	0.578571	-0.174149	0.0113814
2.425	0.160477	0.640114	0.06456	-0.435025	1.1229	-0.312206	-0.328142	0.585985	-0.180293	0.00727736
2.43333	0.165677	0.639536	0.0673106	-0.476424	1.13612	-0.328003	-0.326593	0.594058	-0.186317	0.00296418
2.44167	0.17089	0.638869	0.0701153	-0.516916	1.1453	-0.341142	-0.325319	0.602626	-0.192323	-0.00150531
2.45	0.176126	0.638119	0.0727355	-0.556077	1.1504	-0.351409	-0.323903	0.611477	-0.198422	-0.00572606
2.45833	0.181423	0.637308	0.0746562	-0.593053	1.15146	-0.358903	-0.321515	0.620278	-0.204552	-0.00915047
2.46667	0.186818	0.636455	0.0754894	-0.627147	1.14864	-0.363992	-0.317514	0.628816	-0.210736	-0.0114534
2.475	0.192327	0.635564	0.0749924	-0.65793	1.14231	-0.366835	-0.311559	0.637056	-0.217163	-0.0124147
2.48333	0.197946	0.634631	0.0729412	-0.685081	1.133	-0.367256	-0.303434	0.645071	-0.223671	-0.0117108
2.49167	0.203669	0.633652	0.0692511	-0.708446	1.12129	-0.364982	-0.29314	0.65301	-0.230149	-0.00921273
2.5	0.209508	0.632626	0.0640143	-0.727996	1.10771	-0.359759	-0.280834	0.660942	-0.236684	-0.00515611
2.50833	0.215465	0.631547	0.0574941	-0.743929	1.09276	-0.351548	-0.266881	0.668915	-0.243122	9.56693e-05
2.51667	0.22153	0.630403	0.0500441	-0.7566	1.07693	-0.3407	-0.251812	0.677059	-0.249294	0.00620089
2.525	0.22771	0.629197	0.0418126	-0.766089	1.06058	-0.32778	-0.23584	0.685442	-0.255001	0.013008
2.53333	0.234022	0.627938	0.0328216	-0.772265	1.04393	-0.313459	-0.218924	0.694002	-0.259992	0.0204593
2.54167	0.24047	0.626625	0.0232546	-0.775154	1.02701	-0.298401	-0.201207	0.70267	-0.264224	0.0283449
2.55	0.247046	0.625241	0.0132988	-0.774747	1.0096	-0.283008	-0.182872	0.711443	-0.267884	0.036512
2.55833	0.253753	0.623773	0.00306783	-0.770836	0.991267	-0.267305	-0.163988	0.720319	-0.27123	0.0448696
2.56667	0.260589	0.622211	-0.00739705	-0.763048	0.971283	-0.251016	-0.144522	0.729217	-0.274393	0.0534062
2.575	0.267555	0.620552	-0.0180916	-0.750918	0.94887	-0.233571	-0.124365	0.737955	-0.277353	0.0621514
2.58333	0.274679	0.618799	-0.0290257	-0.733893	0.923309	-0.214459	-0.103308	0.746272	-0.28009	0.0710713
2.59167	0.28199	0.616956	-0.0402535	-0.711464	0.894115	-0.193553	-0.0810679	0.753881	-0.282574	0.0801661
2.6	0.289512	0.61503	-0.0518022	-0.68344	0.861251	-0.170873	-0.0574031	0.760469	-0.284641	0.089435
2.60833	0.297206	0.613033	-0.0630594	-0.65137	0.826409	-0.143079	-0.0330513	0.765982	-0.286167	0.098324
2.61667	0.304956	0.610975	-0.0729283	-0.619336	0.79446	-0.117619	-0.00968213	0.770803	-0.287143	0.105961
2.625	0.312638	0.608896	-0.080783	-0.592264	0.77323	-0.0982111	0.0114324	0.77541	-0.287384	0.112051
2.63333	0.320124	0.606874	-0.0865897	-0.573672	0.767226	-0.0873119	0.0296547	0.780211	-0.286368	0.117003
2.64167	0.32733	0.604987	-0.0908839	-0.56422	0.776408	-0.0834148	0.0450726	0.785567	-0.283421	0.121773
2.65	0.334231	0.603289	-0.0942693	-0.562753	0.798158	-0.0871163	0.0579923	0.791937	-0.277861	0.127143
2.65833	0.340878	0.601807	-0.0975279	-0.565996	0.8275	-0.0960858	0.0692476	0.799521	-0.26906	0.133797
2.66667	0.347355	0.600557	-0.101206	-0.569766	0.857678	-0.10984	0.0796623	0.808162	-0.25642	0.141971
2.675	0.353739	0.599573	-0.104916	-0.570625	0.882152	-0.121124	0.0890276	0.817669	-0.239585	0.15076
2.68333	0.360039	0.598909	-0.106886	-0.568336	0.897638	-0.131533	0.0952817	0.828182	-0.218555	0.157843
2.69167	0.366234	0.598621	-0.105451	-0.564581	0.905589	-0.143238	0.0964642	0.839664	-0.193379	0.161168
2.7	0.372289	0.598777	-0.099744	-0.561416	0.908474	-0.155692	0.091618	0.851686	-0.163984	0.159723
2.70833	0.378179	0.599444	-0.0895219	-0.560078	0.907049	-0.167153	0.0805711	0.863713	-0.130596	0.15323
2.71667	0.383888	0.600648	-0.0747877	-0.561477	0.902098	-0.176553	0.0634286	0.875435	-0.0939547	0.141729
2.725	0.389423	0.602361	-0.0559808	-0.565686	0.894185	-0.183646	0.0408343	0.886671	-0.0553733	0.125791
2.73333	0.394824	0.604502	-0.0342488	-0.571662	0.883618	-0.18874	0.014336	0.897227	-0.0168596	0.106739
2.74167	0.400161	0.606953	-0.011192	-0.577736	0.870539	-0.192405	-0.0139933	0.906977	0.0184094	0.0863383
2.75	0.4055	0.609586	0.0116421	-0.582243	0.855022	-0.195192	-0.0422508	0.915848	0.0463321	0.0662964
2.75833	0.410884	0.612294	0.0329441	-0.583919	0.837378	-0.197486	-0.0689341	0.923615	0.0634103	0.0481294
2.76667	0.416339	0.614991	0.0514804	-0.581802	0.818215	-0.199525	-0.0926897	0.929834	0.0678557	0.0332773
2.775	0.421863	0.61762	0.0665188	-0.575617	0.798337	-0.201357	-0.112839	0.934034	0.0599615	0.0225657
2.78333	0.427439	0.620152	0.0779517	-0.565798	0.778545	-0.202906	-0.129521	0.935922	0.0418132	0.0160931
2.79167	0.433026	0.622575	0.0862177	-0.553319	0.759523	-0.204047	-0.143633	0.935562	0.0167266	0.0133684
2.8	0.438561	0.624874	0.0920362	-0.539367	0.741843	-0.204704	-0.156584	0.933557	-0.0115752	0.0136215
2.80833	0.443979	0.627025	0.0962204	-0.525121	0.725955	-0.20488	-0.169988	0.931005	-0.0400489	0.0159732
2.81667	0.449229	0.628993	0.0997523	-0.511892	0.712229	-0.204666	-0.18566	0.929249	-0.0669608	0.0192896
2.825	0.454269	0.630723	0.103544	-0.500887	0.700999	-0.204274	-0.205312	0.92965	-0.0916332	0.0224916
2.83333	0.459083	0.632156	0.108186	-0.492884	0.692556	-0.204091	-0.230189	0.93343	-0.114012	0.0248384
2.84167	0.463689	0.633232	0.113994	-0.488314	0.687202	-0.204625	-0.260993	0.94143	-0.134238	0.0258137
2.85	0.468128	0.633896	0.120838	-0.487029	0.685166	-0.206381	-0.297506	0.953803	-0.152363	0.0253417
2.85833	0.472467	0.63413	0.127977	-0.4881	0.686518	-0.209804	-0.338437	0.970088	-0.168564	0.0239927
2.86667	0.47678	0.633949	0.134339	-0.490114	0.691133	-0.215224	-0.38187	0.989448	-0.183431	0.022706
2.875	0.481141	0.6334	0.138793	-0.49143	0.698605	-0.222582	-0.425571	1.01066	-0.197726	0.022561
2.88333	0.485607	0.632548	0.140569	-0.490806	0.708425	-0.231501	-0.467722	1.03242	-0.211854	0.0242981
2.89167	0.490207	0.631468	0.139361	-0.487588	0.720051	-0.241568	-0.507044	1.05338	-0.226113	0.0282412
2.9	0.494947	0.630233	0.135099	-0.481369	0.732862	-0.252479	-0.542732	1.0724	-0.240452	0.0345977
2.90833	0.499829	0.628907	0.127979	-0.472036	0.746241	-0.263972	-0.574408	1.0885	-0.254641	0.0432931
2.91667	0.504852	0.627536	0.11843	-0.459813	0.759691	-0.275697	-0.6021	1.10092	-0.268554	0.0539725
2.925	0.51001	0.626139	0.106964	-0.445078	0.772891	-0.287508	-0.626005	1.10903	-0.281449	0.0661642
2.93333	0.515299	0.624721	0.0939665	-0.428114	0.785661	-0.29947	-0.646354	1.11253	-0.292433	0.0795013
2.94167	0.520723	0.623281	0.0797812	-0.40915	0.797819	-0.311431	-0.663303	1.11125	-0.301139	0.0936179
2.95	0.526301	0.621818	0.0648351	-0.388486	0.809216	-0.323175	-0.677192	1.10529	-0.307224	0.108
2.95833	0.532061	0.620326	0.049348	-0.366227	0.819724	-0.334736	-0.688153	1.09488	-0.310868	0.122381
2.96667	0.53801	0.618803	0.0332537	-0.342262	0.829301	-0.346336	-0.696069	1.0804	-0.312554	0.136849
2.975	0.544144	0.617256	0.0164977	-0.316521	0.837917	-0.358063	-0.700817	1.06236	-0.312547	0.151448
2.98333	0.55047	0.615698	-0.000766703	-0.289196	0.845544	-0.369637	-0.702694	1.04166	-0.311124	0.166009
2.99167	0.556973	0.614132	-0.0182717	-0.260723	0.852325	-0.38089	-0.702104	1.01919	-0.30827	0.180284
3	0.563636	0.612547	-0.0357754	-0.231552	0.858521	-0.391844	-0.699481	0.995974	-0.303644	0.194037
3.00833	0.570454	0.610931	-0.0531819	-0.201911	0.864293	-0.402227	-0.695176	0.973207	-0.297148	0.207189
3.01667	0.577431	0.609283	-0.0701375	-0.172276	0.869711	-0.411627	-0.689589	0.951692	-0.288728	0.21937
3.025	0.584599	0.60761	-0.0864841	-0.142798	0.874759	-0.419841	-0.682752	0.931983	-0.278294	0.230361
3.03333	0.591975	0.60592	-0.102025	-0.11377	0.879582	-0.426696	-0.674472	0.913946	-0.266192	0.239899
3.04167	0.599583	0.604214	-0.116752	-0.0852648	0.884388	-0.432123	-0.664438	0.897372	-0.253182	0.247885
3.05	0.607444	0.602505	-0.130285	-0.0576908	0.889211	-0.435957	-0.652314	0.881127	-0.239429	0.253842
3.05833	0.615592	0.600793	-0.142659	-0.0309372	0.894049	-0.43815	-0.637491	0.864239	-0.224519	0.257735
3.06667	0.623996	0.599086	-0.153019	-0.00620188	0.89931	-0.438626	-0.620603	0.845966	-0.205287	0.258684
3.075	0.632652	0.597356	-0.161213	0.0162333	0.905273	-0.437472	-0.60245	0.827251	-0.175512	0.256528
3.08333	0.641466	0.595597	-0.166505	0.0351347	0.912356	-0.434674	-0.586034	0.812416	-0.144331	0.250781
3.09167	0.650361	0.593836	-0.169233	0.0507459	0.920396	-0.430102	-0.573276	0.805307	-0.115604	0.242095
3.1	0.65922	0.592167	-0.169692	0.0631692	0.929104	-0.423116	-0.565721	0.808498	-0.0946622	0.231228
3.10833	0.667968	0.590684	-0.169335	0.0740136	0.937884	-0.413132	-0.562618	0.822193	-0.0824262	0.220162
3.11667	0.676532	0.589505	-0.168634	0.0837904	0.946161	-0.3998	-0.562828	0.8442	-0.0822858	0.209688
3.125	0.684932	0.588716	-0.168235	0.0935179	0.953188	-0.382909	-0.563634	0.869811	-0.0925231	0.200412
3.13333	0.693185	0.5884	-0.167641	0.102848	0.958527	-0.362201	-0.563309	0.894133	-0.112271	0.191607
3.14167	0.701313	0.588597	-0.165363	0.110185	0.962184	-0.337879	-0.56095	0.911616	-0.129634	0.181379
3.15	0.709338	0.589306	-0.160165	0.114163	0.964362	-0.310343	-0.556892	0.920923	-0.145364	0.168127
3.15833	0.717284	0.590502	-0.151577	0.114281	0.965258	-0.279961	-0.551542	0.922348	-0.160196	0.151155
3.16667	0.725147	0.592164	-0.139894	0.110809	0.965001	-0.246983	-0.545379	0.917209	-0.173993	0.130838
3.175	0.732874	0.59426	-0.126241	0.104717	0.963944	-0.211826	-0.538419	0.907064	-0.186221	0.108769
3.18333	0.740384	0.596762	-0.111407	0.0964157	0.962651	-0.175311	-0.530891	0.893073	-0.196109	0.0862729
3.19167	0.74764	0.599618	-0.0963541	0.0866117	0.961617	-0.138744	-0.522648	0.876405	-0.203121	0.0647207
3.2	0.754636	0.602755	-0.0821521	0.0762836	0.961091	-0.10421	-0.51317	0.857949	-0.207811	0.0454576
3.20833	0.761369	0.606076	-0.0690878	0.06558	0.96115	-0.0749683	-0.502407	0.838081	-0.211054	0.0289028
3.21667	0.767867	0.609485	-0.0570581	0.0544078	0.96138	-0.0542356	-0.490433	0.816849	-0.213152	0.0149754
3.225	0.774188	0.612887	-0.0461794	0.043074	0.960913	-0.0437019	-0.477014	0.794278	-0.214364	0.00367978
3.23333	0.780363	0.616207	-0.0363894	0.0316069	0.95879	-0.0431536	-0.462276	0.770607	-0.214872	-0.00521941
3.24167	0.786412	0.619379	-0.0279606	0.0202982	0.95436	-0.051001	-0.44622	0.746481	-0.214859	-0.0115526
3.25	0.792318	0.622365	-0.0206015	0.00852868	0.947676	-0.0645916	-0.42948	0.722392	-0.214351	-0.0156819
3.25833	0.798075	0.625139	-0.0140112	-0.00446294	0.939388	-0.0805749	-0.412773	0.699031	-0.213228	-0.0180085
3.26667	0.803667	0.627688	-0.00781087	-0.0197121	0.930838	-0.0958474	-0.396884	0.677037	-0.211433	-0.0190356
3.275	0.809075	0.630002	-0.00184396	-0.0381108	0.923822	-0.108636	-0.38222	0.656818	-0.209114	-0.0190403
3.28333	0.814296	0.63206	0.00396408	-0.0603674	0.92015	-0.118668	-0.368965	0.638649	-0.206298	-0.0181872
3.29167	0.819341	0.633829	0.00987818	-0.0871774	0.921243	-0.12654	-0.357493	0.622788	-0.203476	-0.0168596
3.3	0.824228	0.635274	0.0159122	-0.118606	0.927753	-0.133037	-0.347855	0.609443	-0.201337	-0.0152771
3.30833	0.82899	0.636373	0.0216135	-0.153797	0.939534	-0.138974	-0.339442	0.598606	-0.200393	-0.0132375
3.31667	0.833678	0.637125	0.0263176	-0.191313	0.955789	-0.145133	-0.331327	0.590119	-0.201145	-0.0103285
3.325	0.838352	0.637547	0.0293711	-0.229534	0.97528	-0.152159	-0.322625	0.583863	-0.204074	-0.0061541
3.33333	0.843065	0.637671	0.030382	-0.267124	0.996605	-0.160645	-0.312787	0.579781	-0.209369	-0.000563123
3.34167	0.847855	0.637543	0.0290658	-0.302929	1.01823	-0.171075	-0.301436	0.577796	-0.217054	0.00655834
3.35	0.852737	0.637215	0.0251996	-0.335942	1.03855	-0.183467	-0.288296	0.577821	-0.226608	0.0153708
3.35833	0.857706	0.636735	0.0189423	-0.365641	1.05606	-0.197197	-0.273528	0.579797	-0.237142	0.0257271
3.36667	0.862744	0.636125	0.0107743	-0.392006	1.06953	-0.211305	-0.257704	0.58376	-0.248223	0.0371633
3.375	0.86784	0.635397	0.00104255	-0.415043	1.07811	-0.224704	-0.241129	0.589595	-0.25932	0.0493917
3.38333	0.873001	0.634565	-0.00994654	-0.434825	1.08142	-0.236313	-0.22385	0.596856	-0.269726	0.0621836
3.39167	0.87825	0.633634	-0.0218018	-0.451651	1.07961	-0.245234	-0.205903	0.604962	-0.279118	0.0751706
3.4	0.88361	0.632607	-0.0343822	-0.46571	1.07329	-0.250924	-0.187078	0.613421	-0.287694	0.0882406
3.40833	0.889113	0.631488	-0.0477398	-0.477127	1.06345	-0.253341	-0.16703	0.621861	-0.29596	0.101526
3.41667	0.894787	0.630291	-0.0617337	-0.486291	1.05131	-0.252953	-0.145622	0.629855	-0.304365	0.114981
3.425	0.900643	0.629035	-0.076128	-0.493733	1.03816	-0.25055	-0.122843	0.636932	-0.313058	0.128507
3.43333	0.906657	0.627718	-0.0907719	-0.499941	1.02526	-0.246978	-0.0990594	0.643341	-0.322285	0.142126
3.44167	0.912789	0.626345	-0.105878	-0.504854	1.01356	-0.242956	-0.0741267	0.64908	-0.332112	0.156239
3.45	0.91904	0.624937	-0.121017	-0.508893	1.00374	-0.238765	-0.0485969	0.654236	-0.342086	0.170902
3.45833	0.925311	0.623474	-0.136713	-0.511589	0.995527	-0.234464	-0.0222409	0.6591	-0.35171	0.186591
3.46667	0.931623	0.621975	-0.151849	-0.513787	0.988254	-0.229552	0.00365029	0.663827	-0.360688	0.202448
3.475	0.937898	0.620408	-0.167187	-0.514393	0.980925	-0.223305	0.0295394	0.66887	-0.368953	0.219082
3.48333	0.94418	0.618783	-0.181809	-0.513756	0.972356	-0.214877	0.0543469	0.674494	-0.376342	0.235539
3.49167	0.950483	0.617093	-0.195649	-0.511334	0.961145	-0.204125	0.0779582	0.680823	-0.382864	0.251349
3.5	0.956848	0.615337	-0.20842	-0.506849	0.946285	-0.191012	0.0999516	0.688184	-0.388523	0.265898
3.50833	0.963321	0.613513	-0.220128	-0.499765	0.926969	-0.175611	0.120407	0.696602	-0.393219	0.278908
3.51667	0.969968	0.611615	-0.230574	-0.490028	0.903618	-0.15718	0.139218	0.706135	-0.396671	0.290221
3.525	0.976798	0.609625	-0.240317	-0.477088	0.876673	-0.13448	0.156897	0.717058	-0.398758	0.300232
3.53333	0.983806	0.607561	-0.248897	-0.462742	0.851299	-0.111756	0.172838	0.729555	-0.399495	0.308542
3.54167	0.990978	0.605433	-0.25656	-0.448616	0.832893	-0.0932415	0.187236	0.743643	-0.398857	0.315563
3.55	0.998227	0.60327	-0.263786	-0.436071	0.825735	-0.0827292	0.200386	0.759305	-0.39633	0.321991
3.55833	1.00549	0.601172	-0.269618	-0.426997	0.830159	-0.0805609	0.211077	0.776406	-0.391083	0.327321
3.56667	1.01257	0.599226	-0.274743	-0.421174	0.8452	-0.0866011	0.219637	0.794832	-0.382881	0.332526
3.575	1.01942	0.597552	-0.27869	-0.41826	0.867259	-0.098774	0.225647	0.813895	-0.371923	0.337527
3.58333	1.02598	0.596193	-0.282065	-0.416587	0.892186	-0.115029	0.229878	0.833071	-0.358173	0.343075
3.59167	1.03225	0.595177	-0.284895	-0.414486	0.91409	-0.129909	0.23262	0.851876	-0.341379	0.349185
3.6	1.03825	0.594573	-0.286717	-0.411349	0.930622	-0.142064	0.233872	0.869461	-0.321785	0.35522
3.60833	1.04401	0.594392	-0.287779	-0.406395	0.941799	-0.152553	0.234351	0.885217	-0.299959	0.361081
3.61667	1.04966	0.594635	-0.288068	-0.39945	0.948331	-0.162663	0.234561	0.898576	-0.276348	0.36619
3.625	1.05525	0.595271	-0.28722	-0.39108	0.950664	-0.172607	0.234052	0.909928	-0.251005	0.36971
3.63333	1.0608	0.596335	-0.284996	-0.38193	0.949029	-0.181724	0.232855	0.918999	-0.224304	0.371081
3.64167	1.06633	0.597834	-0.281537	-0.372327	0.944138	-0.189176	0.23091	0.926147	-0.198467	0.370291
3.65	1.07187	0.599742	-0.277071	-0.36241	0.936753	-0.194529	0.228402	0.931468	-0.176163	0.367934
3.65833	1.07739	0.601959	-0.271845	-0.352394	0.927675	-0.198141	0.224998	0.935756	-0.159159	0.364457
3.66667	1.08289	0.604441	-0.266137	-0.341981	0.916838	-0.200211	0.220882	0.938652	-0.148535	0.360524
3.675	1.08832	0.607127	-0.260736	-0.330371	0.904171	-0.200932	0.216595	0.939748	-0.144993	0.357307
3.68333	1.09363	0.609977	-0.256344	-0.31685	0.88967	-0.200391	0.212704	0.938198	-0.148189	0.355935
3.69167	1.09874	0.612898	-0.253786	-0.300955	0.873771	-0.19873	0.209374	0.934058	-0.157424	0.357282
3.7	1.10361	0.615849	-0.253905	-0.281937	0.856583	-0.19606	0.207427	0.926744	-0.171281	0.362434
3.70833	1.10825	0.618798	-0.256814	-0.259918	0.838382	-0.192436	0.20691	0.916174	-0.188489	0.371302
3.71667	1.11266	0.621704	-0.26243	-0.235396	0.819781	-0.187913	0.207581	0.902749	-0.20789	0.384003
3.725	1.11684	0.624509	-0.269676	-0.210067	0.801665	-0.182751	0.207743	0.887808	-0.227556	0.399366
3.73333	1.12077	0.627157	-0.276267	-0.186942	0.784942	-0.177173	0.204021	0.87352	-0.245364	0.414844
3.74167	1.12442	0.629576	-0.280049	-0.168904	0.770512	-0.17135	0.192961	0.862454	-0.259837	0.427863
3.75	1.12779	0.631704	-0.277245	-0.16049	0.759329	-0.165509	0.169364	0.857325	-0.270207	0.434221
3.75833	1.13088	0.63346	-0.265911	-0.164224	0.752232	-0.160025	0.130277	0.860114	-0.277025	0.431317
3.76667	1.13371	0.634777	-0.245129	-0.181157	0.74956	-0.155206	0.074584	0.871562	-0.282089	0.417655
3.775	1.13634	0.635611	-0.215987	-0.209732	0.750987	-0.151336	0.00418451	0.890958	-0.28702	0.393983
3.78333	1.13895	0.635996	-0.180541	-0.246848	0.755557	-0.148903	-0.0769485	0.915919	-0.292591	0.362205
3.79167	1.14169	0.636037	-0.142404	-0.287424	0.761808	-0.148394	-0.162547	0.94308	-0.299051	0.326345
3.8	1.14453	0.635823	-0.107974	-0.323843	0.768509	-0.14997	-0.244004	0.969793	-0.30655	0.293652
3.80833	1.14752	0.635477	-0.07758	-0.355318	0.775037	-0.15293	-0.319844	0.994531	-0.314498	0.264712
3.81667	1.15062	0.635051	-0.0525515	-0.380558	0.781363	-0.156588	-0.388195	1.01657	-0.322089	0.241082
3.825	1.1539	0.634614	-0.0307329	-0.40181	0.787405	-0.160372	-0.450832	1.03522	-0.328858	0.220608
3.83333	1.15724	0.634138	-0.0142067	-0.41729	0.793561	-0.164138	-0.505671	1.0504	-0.334989	0.205386
3.84167	1.16056	0.633568	-0.00330359	-0.427056	0.800422	-0.167978	-0.552742	1.0625	-0.340814	0.195971
