# Supplementary material for: Optimal Control Based Stiffness Identification of an Ankle-Foot Orthosis Using a Predictive Walking Model
Source: Front Comput Neurosci. 2017 Apr 13;11:23. doi: 10.3389/fncom.2017.00023 (PMC5390028; doi:10.3389/fncom.2017.00023)
Supplement: Supplementary file 1 [file DataSheet1.ZIP › PathWalker/InvKinDyn/results/barefeet_3053179.fit]

frame	steps	SACR	LASI	RKNE	RTHI	RANK	RTIB	RHEE	RTOE	RANK	LKNE	LTHI	LANK	LTIB	LANK	LHEE	LTOE	CLAV	C7
0	40	0.0099328	0.0266604	0.00948026	0.0372337	0.00990568	0.0139033	0.0215636	0.0118102	0.00990568	0.00431633	0.0136121	0.00340802	0.00483935	0.00340802	0.00737438	0.00406949	0.0133336	0.00942908
1	30	0.0096432	0.0268597	0.00931056	0.0378069	0.00985197	0.0140788	0.0215816	0.0118427	0.00985197	0.00455819	0.0124929	0.00340938	0.00271739	0.00340938	0.00672856	0.00375628	0.0134684	0.00950472
2	31	0.00936222	0.0271447	0.00917503	0.0384247	0.00973285	0.014294	0.0216201	0.0119076	0.00973285	0.00482476	0.0115971	0.0034156	0.00313123	0.0034156	0.00634728	0.00355751	0.0136519	0.00962177
3	31	0.0091482	0.0275341	0.00914466	0.0389364	0.00954554	0.0146447	0.0218232	0.0120712	0.00954554	0.00490617	0.011348	0.003411	0.00440852	0.003411	0.00625739	0.00349824	0.0139276	0.00976567
4	30	0.00908466	0.0279375	0.00922919	0.0391777	0.00948618	0.0151519	0.0219371	0.0122048	0.00948618	0.00454227	0.0118807	0.00321092	0.00480355	0.00321092	0.00642661	0.00358878	0.0142352	0.00992437
5	24	0.00926772	0.028407	0.00945243	0.0391007	0.00936844	0.0158645	0.022252	0.01243	0.00936844	0.00387092	0.0132097	0.00285179	0.00403216	0.00285179	0.00688475	0.0038084	0.0145846	0.0100782
6	30	0.00968361	0.028797	0.00975944	0.0386391	0.00926917	0.0166698	0.022579	0.0126506	0.00926917	0.00317359	0.0150138	0.002413	0.00368102	0.002413	0.00739264	0.00404689	0.0149254	0.0101943
7	31	0.0102009	0.0289988	0.0101233	0.037848	0.00922185	0.0174247	0.0228895	0.0128573	0.00922185	0.00329302	0.016836	0.00244158	0.00609292	0.00244158	0.00764019	0.00414455	0.0152282	0.0102743
8	29	0.010672	0.0286687	0.0105822	0.0369893	0.00932438	0.0182212	0.0231247	0.0129524	0.00932438	0.00394939	0.0180458	0.002765	0.00892041	0.002765	0.00747219	0.00403764	0.0154231	0.0103256
9	28	0.0110574	0.0281754	0.0109984	0.0361673	0.00948138	0.0188246	0.0232873	0.0129732	0.00948138	0.00462527	0.0185351	0.00303158	0.0107676	0.00303158	0.00699579	0.00376937	0.0155806	0.0103522
10	30	0.011281	0.0274765	0.0113846	0.0353602	0.00956842	0.0191434	0.023329	0.0129335	0.00956842	0.00506639	0.0184211	0.00316053	0.0112384	0.00316053	0.00639651	0.00344282	0.0156866	0.0104341
11	31	0.0112901	0.0266832	0.0118121	0.0345884	0.00953618	0.0192548	0.0234959	0.0129374	0.00953618	0.00524863	0.0180657	0.00318253	0.0103695	0.00318253	0.00582985	0.00315642	0.015763	0.0106101
12	30	0.0111051	0.0258659	0.0123333	0.0338292	0.00942431	0.0191866	0.0237875	0.0129998	0.00942431	0.00518576	0.0178317	0.00312024	0.00842779	0.00312024	0.00540238	0.0030011	0.0158144	0.0109185
13	30	0.0108381	0.0251377	0.0129622	0.0331666	0.00934563	0.0190862	0.0242874	0.0131642	0.00934563	0.00493569	0.0179381	0.00298674	0.00589083	0.00298674	0.00516392	0.00301715	0.0158543	0.0113461
14	30	0.0106048	0.02452	0.0136692	0.0326209	0.00929955	0.0189982	0.0248701	0.0133899	0.00929955	0.00464634	0.018396	0.00280969	0.0033927	0.00280969	0.00508772	0.00315216	0.0158849	0.0118697
15	30	0.0104747	0.024052	0.0144044	0.0321767	0.00932774	0.0190142	0.0255652	0.013705	0.00932774	0.00450724	0.0190785	0.00263048	0.00170261	0.00263048	0.0051113	0.00331751	0.0159071	0.0124149
16	29	0.0105024	0.0236521	0.0150492	0.0317532	0.00931325	0.0190539	0.0261921	0.0140271	0.00931325	0.00459896	0.019797	0.0025033	0.00144865	0.0025033	0.00516526	0.00345268	0.015916	0.0129506
17	29	0.0107019	0.0235262	0.0154995	0.0314522	0.00937269	0.0191437	0.0268382	0.0144118	0.00937269	0.0048012	0.0204154	0.00242856	0.00156711	0.00242856	0.00522531	0.00353414	0.0159983	0.0133676
18	28	0.0109938	0.0235214	0.0156978	0.0310975	0.00947685	0.0190684	0.0270945	0.0146104	0.00947685	0.00489914	0.0207854	0.00238398	0.0014229	0.00238398	0.0052873	0.00356787	0.0161413	0.013683
19	29	0.0112987	0.0235509	0.0157813	0.0306965	0.00975049	0.0190183	0.0270999	0.0147174	0.00975049	0.00481963	0.0209016	0.00235469	0.00137189	0.00235469	0.00535403	0.00357836	0.0163063	0.0139015
20	28	0.01156	0.0235513	0.0157178	0.030217	0.00997385	0.0187809	0.0268713	0.0147155	0.00997385	0.00461965	0.0208662	0.00233625	0.00166393	0.00233625	0.00542684	0.00357918	0.0164419	0.0140811
21	28	0.0117573	0.023537	0.0155901	0.0297536	0.0102953	0.0184302	0.0264363	0.0146408	0.0102953	0.0043723	0.0208056	0.00232106	0.0019955	0.00232106	0.00550666	0.00358101	0.0165447	0.0142559
22	28	0.0118755	0.0234594	0.0153853	0.0292893	0.0104973	0.017841	0.0259504	0.0145607	0.0104973	0.00410334	0.0207818	0.00229474	0.00207411	0.00229474	0.0055865	0.00360078	0.0165983	0.0144778
23	28	0.0119102	0.0232969	0.0152676	0.0288936	0.0107792	0.017255	0.0254983	0.0145415	0.0107792	0.00385966	0.0208368	0.00225186	0.00180055	0.00225186	0.00564825	0.00364652	0.0165846	0.014738
24	27	0.0118586	0.0229547	0.0151906	0.0284211	0.0108735	0.0164964	0.0250167	0.0145029	0.0108735	0.00366356	0.0209375	0.00219599	0.00126214	0.00219599	0.0056731	0.00370177	0.0164684	0.0150886
25	28	0.011726	0.0225418	0.0151381	0.0278058	0.0108959	0.0155979	0.0246282	0.0144917	0.0108959	0.00350898	0.021061	0.0021317	0.00065128	0.0021317	0.00566401	0.00375053	0.0162934	0.0155172
26	28	0.0115507	0.0221028	0.0150456	0.0271201	0.0107803	0.0146005	0.0243732	0.0145167	0.0107803	0.00340358	0.021193	0.00207198	0.000378142	0.00207198	0.00562404	0.00378532	0.0160954	0.0159786
27	29	0.0113351	0.0216052	0.0150023	0.0262665	0.0106958	0.0137695	0.0240998	0.0145044	0.0106958	0.00333269	0.0213387	0.00201949	0.000640531	0.00201949	0.00558486	0.00381375	0.0158911	0.0164476
28	29	0.0111355	0.0210579	0.0149889	0.0252703	0.0106149	0.0132297	0.0238651	0.0144564	0.0106149	0.00332696	0.021537	0.00197511	0.000801069	0.00197511	0.00555423	0.00382004	0.0156926	0.0168979
29	29	0.0109834	0.020492	0.0149779	0.0241642	0.0105422	0.0130161	0.0235869	0.0143523	0.0105422	0.00338953	0.0217865	0.0019389	0.000740896	0.0019389	0.00553835	0.00378455	0.0155069	0.01733
30	29	0.0109083	0.0199564	0.0149262	0.0230476	0.0104052	0.0130122	0.0233034	0.0142385	0.0104052	0.0034998	0.0220592	0.00191135	0.000568501	0.00191135	0.00553736	0.00372007	0.0153507	0.017742
31	29	0.0109171	0.0194461	0.0148537	0.0219574	0.0102984	0.0131003	0.0230452	0.0141409	0.0102984	0.00363194	0.0223406	0.00189672	0.000541914	0.00189672	0.00554037	0.00365798	0.0152162	0.0181019
32	28	0.0110195	0.018968	0.0148269	0.0210148	0.0102008	0.0132442	0.0226588	0.0139804	0.0102008	0.00379068	0.0226175	0.0018981	0.000719577	0.0018981	0.00550569	0.00360265	0.0150966	0.0183872
33	28	0.0111514	0.0185136	0.014831	0.020092	0.0100919	0.013304	0.0222013	0.0137191	0.0100919	0.00393782	0.0228473	0.00190271	0.000932062	0.00190271	0.00542382	0.00354854	0.0150134	0.0186167
34	27	0.011318	0.0181031	0.014858	0.0193311	0.0101025	0.0133327	0.0217063	0.0134103	0.0101025	0.00406453	0.0229944	0.00190582	0.00109301	0.00190582	0.00528305	0.00349003	0.0149603	0.0187675
35	25	0.011497	0.0177444	0.0148469	0.0187137	0.0101161	0.0133812	0.0212362	0.0130672	0.0101161	0.00415368	0.0230582	0.00191595	0.00122524	0.00191595	0.00511097	0.00344365	0.0148951	0.0188225
36	24	0.0116696	0.0174354	0.014784	0.0181721	0.0101736	0.0135364	0.0208256	0.0127304	0.0101736	0.00419814	0.0230746	0.0019433	0.00137485	0.0019433	0.00495056	0.00341986	0.0148148	0.0187765
37	21	0.0118203	0.0171786	0.014624	0.0176306	0.0102115	0.0137431	0.0205461	0.0124415	0.0102115	0.00418398	0.0230529	0.00198665	0.0015994	0.00198665	0.00483772	0.00340422	0.0147342	0.0186505
38	22	0.0119458	0.016996	0.0143469	0.0171013	0.0101742	0.0139036	0.020431	0.0122344	0.0101742	0.00411167	0.0229747	0.00204096	0.00194251	0.00204096	0.00479758	0.0033771	0.0146642	0.0184679
39	22	0.0120423	0.0168751	0.0139423	0.0165761	0.0100745	0.0139221	0.0205284	0.0121585	0.0100745	0.00400473	0.022847	0.00210658	0.00242331	0.00210658	0.00483734	0.0033335	0.014601	0.0182395
40	18	0.0121028	0.0167842	0.0134617	0.0160425	0.00995452	0.0138376	0.0207395	0.0121537	0.00995452	0.00389152	0.0226986	0.00218675	0.00302608	0.00218675	0.00493162	0.00327919	0.0145433	0.0179745
41	22	0.0121199	0.0167111	0.0129675	0.0154965	0.00987935	0.0137297	0.0209743	0.0121775	0.00987935	0.00379753	0.0225481	0.00227208	0.00368935	0.00227208	0.00506167	0.00322031	0.0144864	0.0176809
42	23	0.0120954	0.0166348	0.012492	0.0149701	0.00982768	0.0136459	0.0211747	0.0121967	0.00982768	0.0037381	0.0224016	0.00234244	0.00435073	0.00234244	0.0052123	0.00316243	0.0144252	0.0173779
43	24	0.0120343	0.0165361	0.0120345	0.0145149	0.00976994	0.0136198	0.0212946	0.0121844	0.00976994	0.0037206	0.0222796	0.00238926	0.00496755	0.00238926	0.00535006	0.00311027	0.0143484	0.0170698
44	24	0.0119399	0.0164106	0.0115832	0.0141511	0.00969401	0.0136772	0.0213115	0.0121278	0.00969401	0.00374586	0.0221987	0.00241792	0.00551017	0.00241792	0.00545084	0.00306517	0.0142219	0.0167221
45	24	0.0118243	0.0162761	0.0111333	0.0138822	0.00961966	0.0138161	0.0212591	0.01204	0.00961966	0.00379914	0.0221428	0.00243807	0.00597201	0.00243807	0.00551775	0.0030313	0.0140651	0.0163292
46	24	0.0116953	0.0161511	0.0106761	0.0137014	0.00956709	0.0139797	0.0211772	0.0119479	0.00956709	0.00386966	0.0221012	0.00246717	0.00636617	0.00246717	0.00556453	0.00301112	0.013925	0.0159185
47	23	0.0115484	0.0160441	0.0102059	0.0136139	0.00953622	0.0141224	0.0210835	0.0118634	0.00953622	0.00397017	0.0220628	0.00252256	0.00670907	0.00252256	0.00559645	0.00299908	0.0138196	0.0154982
48	23	0.011375	0.015954	0.0097292	0.0136193	0.00949245	0.0142348	0.0210062	0.0117811	0.00949245	0.00411726	0.0220079	0.00260744	0.00701913	0.00260744	0.00561222	0.00298824	0.0137352	0.0150597
49	22	0.0111699	0.0158791	0.00927303	0.0137198	0.00945833	0.0143398	0.0209771	0.0117181	0.00945833	0.00430725	0.0219246	0.00270945	0.00731484	0.00270945	0.0056199	0.00297815	0.0136375	0.0145915
50	21	0.0109182	0.0158147	0.0088547	0.013951	0.00943345	0.0144627	0.0210178	0.0116841	0.00943345	0.0045232	0.021825	0.00280626	0.00760465	0.00280626	0.0056479	0.00298051	0.0134979	0.0141039
51	20	0.0106161	0.0157656	0.00848091	0.0143096	0.00938848	0.0146324	0.0211292	0.0116841	0.00938848	0.00476613	0.0217376	0.00288866	0.00787701	0.00288866	0.00571577	0.00300559	0.0133276	0.0136086
52	17	0.0102869	0.0157428	0.00815413	0.0147612	0.00931358	0.0148913	0.0212853	0.011718	0.00931358	0.00503593	0.021675	0.0029595	0.00810898	0.0029595	0.00578808	0.00303907	0.0131571	0.0131066
53	20	0.00995119	0.0157436	0.00787923	0.0153122	0.00921062	0.0152674	0.0214783	0.0117777	0.00921062	0.00532497	0.0216169	0.00300705	0.00829459	0.00300705	0.00585165	0.00307778	0.0129289	0.0125839
54	21	0.00962305	0.0157939	0.00767521	0.0159386	0.00908377	0.0157503	0.021714	0.0118593	0.00908377	0.00562323	0.0215538	0.00302819	0.00845945	0.00302819	0.00590193	0.00312499	0.0127162	0.0120696
55	22	0.00930857	0.0159282	0.00755372	0.0165799	0.00892971	0.0162932	0.0219484	0.0119597	0.00892971	0.0059033	0.0215011	0.00307185	0.00861778	0.00307185	0.00593039	0.00317496	0.0125877	0.0115605
56	23	0.00900258	0.0161438	0.00751661	0.0172583	0.00876648	0.0168541	0.0221847	0.0120949	0.00876648	0.00614658	0.0214662	0.00314426	0.00874187	0.00314426	0.00591084	0.00320825	0.0124607	0.0110585
57	24	0.00871027	0.0164855	0.00758828	0.0179761	0.00860287	0.0173794	0.0224205	0.0122754	0.00860287	0.00636785	0.0214072	0.00323062	0.00882941	0.00323062	0.00583976	0.00321727	0.0124024	0.010578
58	24	0.00846701	0.0169601	0.00777041	0.0187429	0.00848528	0.0178252	0.0227423	0.0124966	0.00848528	0.00654419	0.0213086	0.00330307	0.00888203	0.00330307	0.00572386	0.0032036	0.012396	0.010126
59	25	0.00829415	0.0175575	0.00804686	0.0195227	0.00842386	0.0181382	0.0231662	0.0127532	0.00842386	0.00666486	0.0211681	0.00333852	0.0088923	0.00333852	0.00561037	0.00318319	0.0124468	0.00969091
60	26	0.00821783	0.0182501	0.00838309	0.0202718	0.0084283	0.0182969	0.023698	0.0130567	0.0084283	0.00672189	0.0209945	0.00333065	0.00884199	0.00333065	0.00549496	0.00315942	0.012517	0.00927534
61	26	0.00824497	0.0190224	0.00874227	0.0209971	0.00849355	0.0183066	0.0243032	0.013411	0.00849355	0.00672851	0.0207871	0.00328675	0.008736	0.00328675	0.00537988	0.00313319	0.0126188	0.00888931
62	27	0.00838191	0.0198227	0.00909973	0.0216906	0.00860345	0.0182095	0.0249833	0.0138011	0.00860345	0.00669627	0.0205532	0.0031913	0.00859701	0.0031913	0.00526926	0.0031125	0.0126862	0.00853102
63	27	0.0086045	0.0206583	0.00942943	0.022272	0.00869113	0.0180326	0.0256401	0.0141866	0.00869113	0.00664288	0.020307	0.00306491	0.00846841	0.00306491	0.00515602	0.00309292	0.0128865	0.00821416
64	28	0.00890279	0.0214771	0.00969697	0.0227442	0.00873893	0.0177926	0.026142	0.0145291	0.00873893	0.00654421	0.0200954	0.0029262	0.00836002	0.0029262	0.00501552	0.00306179	0.0130652	0.00792244
65	28	0.00923957	0.0222828	0.00990801	0.0231168	0.00872487	0.0174736	0.0262682	0.0147817	0.00872487	0.00641268	0.01992	0.00279017	0.00828341	0.00279017	0.00483202	0.00301344	0.0132766	0.00767326
66	28	0.00960104	0.0230664	0.0100043	0.0233441	0.00881007	0.0169226	0.0261912	0.014918	0.00881007	0.00627419	0.0197833	0.00267978	0.00823031	0.00267978	0.00458564	0.00293026	0.0135266	0.00745009
67	27	0.010006	0.0238232	0.0100522	0.0234521	0.00900609	0.0161591	0.0259346	0.0149275	0.00900609	0.00614531	0.0196831	0.00258202	0.00817756	0.00258202	0.00427982	0.00281207	0.0137682	0.00724775
68	27	0.0104504	0.0245376	0.0101367	0.0235279	0.00928745	0.0152644	0.0255485	0.0147977	0.00928745	0.0060275	0.0196019	0.00247205	0.00811897	0.00247205	0.00394413	0.00268546	0.0138879	0.00706277
69	27	0.0108582	0.0252239	0.0103927	0.0237041	0.00953933	0.0144765	0.025122	0.0145952	0.00953933	0.00594594	0.0195009	0.00235361	0.00806702	0.00235361	0.0036207	0.00257932	0.0139048	0.00694308
70	27	0.0111569	0.0258791	0.0107914	0.0240479	0.00971639	0.0138719	0.0248055	0.0143951	0.00971639	0.0059412	0.0193575	0.00224348	0.00803198	0.00224348	0.00334974	0.00250758	0.0137932	0.00689042
71	27	0.011318	0.0265314	0.0112192	0.0245967	0.0097915	0.0134827	0.0246726	0.0142546	0.0097915	0.00601075	0.0191464	0.00215708	0.00802146	0.00215708	0.00315476	0.0024764	0.0136427	0.00691098
72	27	0.0113488	0.0272249	0.0115229	0.0253351	0.00979952	0.0132872	0.0247251	0.0141792	0.00979952	0.00612226	0.0188389	0.00209859	0.00804203	0.00209859	0.00305535	0.00249917	0.0135374	0.00700173
73	27	0.0112879	0.0280142	0.0116205	0.0262272	0.0097043	0.0132724	0.0247549	0.014135	0.0097043	0.00625164	0.0184157	0.00205495	0.0080796	0.00205495	0.00303628	0.00255729	0.013537	0.0071448
74	26	0.0111612	0.0289258	0.0114717	0.0271785	0.00961884	0.0133403	0.0247818	0.0140964	0.00961884	0.00638798	0.0178798	0.00203156	0.0081162	0.00203156	0.0030602	0.00260571	0.0136833	0.00730751
75	24	0.0110389	0.0299662	0.0111801	0.0281293	0.00963122	0.0134108	0.024822	0.0140617	0.00963122	0.00652986	0.0172498	0.00204307	0.00813439	0.00204307	0.00309276	0.00261337	0.013957	0.00744609
76	28	0.0110077	0.0311322	0.0108947	0.029063	0.00976329	0.0134259	0.0248114	0.0140008	0.00976329	0.00665843	0.016562	0.00208132	0.00811087	0.00208132	0.00311028	0.00257328	0.0143073	0.00754317
77	29	0.0110771	0.0324013	0.0107776	0.0300205	0.0099739	0.0133568	0.0247523	0.0139172	0.0099739	0.00673744	0.0158527	0.00216274	0.00801205	0.00216274	0.00312519	0.00249273	0.0147164	0.00762378
78	31	0.0112135	0.0337224	0.010917	0.0310488	0.0101931	0.0131549	0.024681	0.0138422	0.0101931	0.00676322	0.0151729	0.00231292	0.00779753	0.00231292	0.0031531	0.00236247	0.0151389	0.00771254
79	32	0.011398	0.035037	0.0112657	0.0321633	0.010396	0.0128489	0.024657	0.0138038	0.010396	0.00672162	0.0145923	0.00252243	0.00745878	0.00252243	0.00320659	0.00219339	0.0155203	0.00780949
80	33	0.0116088	0.0363089	0.0117339	0.0333611	0.0105919	0.012499	0.0247387	0.0138241	0.0105919	0.00657653	0.0141411	0.00277946	0.00700342	0.00277946	0.003323	0.00203418	0.0158649	0.00793347
81	33	0.0118338	0.0375354	0.0122264	0.0346212	0.0107925	0.0121674	0.0249432	0.0139067	0.0107925	0.00633839	0.0138475	0.00308253	0.00640665	0.00308253	0.00351304	0.00191554	0.0162048	0.00813236
82	34	0.0120405	0.0387137	0.0126776	0.03592	0.0109756	0.0118693	0.0252358	0.014036	0.0109756	0.0060472	0.0137437	0.00342492	0.00567946	0.00342492	0.00375762	0.00188009	0.0165528	0.00843832
83	35	0.012212	0.0398338	0.013089	0.0372282	0.0111283	0.0115764	0.0256183	0.0142157	0.0111283	0.00573478	0.0138291	0.00379975	0.00489939	0.00379975	0.00404621	0.00197548	0.016878	0.00882496
84	36	0.0123583	0.0408901	0.0134804	0.0384727	0.0112522	0.0112296	0.0260407	0.0144213	0.0112522	0.00543465	0.014074	0.0041881	0.00416787	0.0041881	0.00434229	0.00221089	0.0171667	0.00925061
85	37	0.012497	0.0418825	0.0138596	0.0395814	0.0113533	0.010832	0.0264441	0.0146233	0.0113533	0.00517868	0.0144272	0.00457502	0.00358285	0.00457502	0.00461283	0.00256202	0.0174351	0.00969033
86	35	0.0126401	0.0427994	0.0142375	0.0405213	0.0114582	0.0104401	0.0267762	0.0147933	0.0114582	0.00500369	0.0148528	0.00495623	0.00319069	0.00495623	0.00485142	0.00298261	0.0176845	0.0101253
87	30	0.0127954	0.0436182	0.0146116	0.04127	0.0115662	0.0100665	0.0270508	0.0149339	0.0115662	0.00494887	0.015336	0.00532624	0.00299785	0.00532624	0.0050541	0.00344339	0.0179001	0.0105436
88	33	0.0129581	0.0443026	0.0149465	0.0418232	0.0116525	0.00967759	0.0272922	0.015052	0.0116525	0.00502649	0.0158443	0.00566545	0.0030175	0.00566545	0.00525299	0.00390258	0.0180369	0.0109401
89	41	0.013101	0.0448518	0.0152346	0.0422399	0.0117284	0.00929386	0.0275296	0.0151603	0.0117284	0.00523612	0.0163398	0.0059656	0.00329751	0.0059656	0.00553793	0.00432177	0.0181148	0.0113193
90	47	0.0132029	0.045308	0.0154804	0.0426157	0.0118138	0.00894335	0.0277341	0.0152473	0.0118138	0.00556489	0.016805	0.00625512	0.00396389	0.00625512	0.00607444	0.00469193	0.0181639	0.0117106
91	50	0.0132554	0.0457238	0.0156972	0.0430593	0.011911	0.00863161	0.0279367	0.0153332	0.011911	0.00599142	0.0172338	0.00657469	0.00515134	0.00657469	0.00706678	0.00499273	0.0181915	0.0121222
92	54	0.0132499	0.0461463	0.0159178	0.0436457	0.012029	0.0083362	0.0281856	0.015446	0.012029	0.00650656	0.017613	0.00694327	0.0069138	0.00694327	0.00864025	0.0051929	0.0182168	0.0125658
93	57	0.013217	0.0465928	0.0161509	0.0443933	0.0121796	0.00801975	0.0284645	0.0155776	0.0121796	0.0070947	0.0179272	0.00734568	0.00924673	0.00734568	0.0107717	0.00527788	0.0181764	0.0130228
94	62	0.0131541	0.0470627	0.0163937	0.0452858	0.0123769	0.00766045	0.0287212	0.0156997	0.0123769	0.00772788	0.0181967	0.00775062	0.0121192	0.00775062	0.0132999	0.00527229	0.0180919	0.0135116
95	67	0.0130712	0.0475132	0.0166628	0.0462904	0.0126136	0.00725061	0.0289462	0.0158068	0.0126136	0.00839284	0.0184656	0.00813544	0.0154505	0.00813544	0.01596	0.00523578	0.0179498	0.0140254
96	73	0.0129975	0.0478642	0.0169586	0.0473608	0.0128439	0.00678118	0.0291379	0.0158973	0.0128439	0.00907049	0.0187607	0.00846701	0.0190664	0.00846701	0.018446	0.0052441	0.0176801	0.0145512
97	80	0.0129216	0.0480593	0.0172731	0.048456	0.0130433	0.00628226	0.0292992	0.0159696	0.0130433	0.00972393	0.0190854	0.00869932	0.022691	0.00869932	0.0204864	0.00536667	0.0173578	0.0150524
98	86	0.0128635	0.0480827	0.0175845	0.0495609	0.0132305	0.00581029	0.0294392	0.0160279	0.0132305	0.0103361	0.0194271	0.00881543	0.0259804	0.00881543	0.0218726	0.00563711	0.0170593	0.0154739
99	90	0.0128639	0.047948	0.0178388	0.050671	0.0134029	0.00539707	0.0295594	0.0160754	0.0134029	0.0108912	0.019783	0.00883963	0.0285334	0.00883963	0.0225128	0.00603083	0.0168471	0.0157526
100	92	0.0129425	0.0476821	0.0179845	0.0517547	0.0135389	0.00506009	0.0296484	0.0161083	0.0135389	0.0113786	0.0201449	0.00881575	0.0299741	0.00881575	0.0224666	0.00647656	0.0167973	0.0158647
101	91	0.0131085	0.0473162	0.017995	0.0527535	0.0136503	0.00480033	0.029644	0.0160911	0.0136503	0.0117935	0.0204717	0.00876052	0.0301085	0.00876052	0.0219019	0.00687422	0.0168814	0.0158101
102	87	0.0133331	0.0468901	0.0178448	0.0536218	0.0137436	0.00458695	0.029479	0.0159884	0.0137436	0.0121219	0.0207303	0.00867795	0.028953	0.00867795	0.0210377	0.00711013	0.0170592	0.0156179
103	83	0.0135539	0.0464392	0.0175289	0.0543232	0.0137809	0.00438991	0.0291754	0.0158177	0.0137809	0.0123684	0.0209047	0.00860567	0.0267087	0.00860567	0.0200756	0.00711214	0.017317	0.0153445
104	78	0.0137534	0.0459557	0.0170832	0.0548373	0.013732	0.00419938	0.0287869	0.0156086	0.013732	0.0125436	0.0209742	0.00856622	0.0237757	0.00856622	0.0191559	0.00687915	0.0175152	0.0150203
105	73	0.0138983	0.0454454	0.0165789	0.0551539	0.0136065	0.00402782	0.0283638	0.0153843	0.0136065	0.0126137	0.0209215	0.00855358	0.0206922	0.00855358	0.0183815	0.00648603	0.0176588	0.014694
106	69	0.0139701	0.044903	0.0160837	0.055288	0.013435	0.00389965	0.027972	0.0151771	0.013435	0.0125635	0.0207357	0.00855579	0.0180191	0.00855579	0.017821	0.0060508	0.0177464	0.0144034
107	65	0.0139565	0.0443004	0.0156383	0.0552824	0.0132433	0.00382966	0.0276646	0.0150128	0.0132433	0.0123953	0.0204095	0.00853597	0.0161911	0.00853597	0.0174675	0.00567824	0.0177699	0.0141639
108	62	0.013868	0.0436022	0.0152551	0.0551678	0.0130452	0.00382227	0.0274578	0.0148996	0.0130452	0.0120943	0.0199677	0.00846162	0.0154209	0.00846162	0.0172482	0.00545214	0.0177178	0.0139864
109	59	0.0137317	0.0428004	0.0149348	0.0549706	0.012877	0.00385869	0.0272964	0.0148082	0.012877	0.0116618	0.0194435	0.00831717	0.015721	0.00831717	0.0170998	0.00542744	0.0175823	0.0138749
110	58	0.0135645	0.0418982	0.014671	0.0547292	0.0127701	0.00391112	0.0271101	0.014701	0.0127701	0.0111254	0.0188762	0.00809565	0.0168897	0.00809565	0.016979	0.005592	0.0173643	0.0137991
111	56	0.0133654	0.0409014	0.0144393	0.0544701	0.0127023	0.0039711	0.0268834	0.0145723	0.0127023	0.0105402	0.0183125	0.00782237	0.0185109	0.00782237	0.0168183	0.0058746	0.0170768	0.0137266
112	54	0.0131355	0.0398505	0.0142035	0.0542034	0.0126238	0.00404376	0.0266325	0.0144303	0.0126238	0.00995918	0.0177856	0.00753109	0.0200885	0.00753109	0.01655	0.00618143	0.0167536	0.0136514
113	51	0.012895	0.0388091	0.0139289	0.0539112	0.0125015	0.00413451	0.0263644	0.0142759	0.0125015	0.00939276	0.0173183	0.00724401	0.0211812	0.00724401	0.0161431	0.00642448	0.0164245	0.0135724
114	39	0.012658	0.0378319	0.0135957	0.0535625	0.0123424	0.00425638	0.0260806	0.0141112	0.0123424	0.0088568	0.0169252	0.00699872	0.0214901	0.00699872	0.015603	0.00655924	0.0161122	0.0134787
115	48	0.012417	0.0369415	0.0131947	0.0531579	0.0121645	0.00441975	0.0257882	0.0139413	0.0121645	0.00837613	0.0165972	0.0068228	0.0209183	0.0068228	0.0149517	0.00658455	0.0158263	0.0133635
116	50	0.01217	0.0361364	0.0127265	0.052706	0.011973	0.00461947	0.0254976	0.0137709	0.011973	0.00795025	0.0163114	0.00671366	0.0195683	0.00671366	0.0142088	0.00652544	0.0155587	0.0132412
117	50	0.0119368	0.0354349	0.0122153	0.0522009	0.0117803	0.0048404	0.025216	0.0136056	0.0117803	0.00758286	0.0160449	0.00665742	0.0176771	0.00665742	0.0133978	0.00641406	0.0153076	0.0131228
118	50	0.011733	0.0348475	0.0116899	0.0516432	0.0115984	0.0050596	0.0249366	0.0134444	0.0115984	0.00729491	0.0157815	0.00663029	0.0155524	0.00663029	0.0125579	0.00627783	0.0150733	0.0129931
119	49	0.0115468	0.0343325	0.0111902	0.0510515	0.0114341	0.00526923	0.0246618	0.0132874	0.0114341	0.00709248	0.0155052	0.00659726	0.0135087	0.00659726	0.01172	0.00613849	0.0148493	0.0128401
120	48	0.0113673	0.0338607	0.0107532	0.0504682	0.0112924	0.00548206	0.0244097	0.013143	0.0112924	0.00694109	0.0152008	0.00651861	0.0117881	0.00651861	0.0109035	0.00600146	0.0146352	0.0126691
121	47	0.011192	0.0334337	0.0103802	0.0499211	0.0111644	0.00569181	0.0241923	0.0130166	0.0111644	0.0068071	0.0148571	0.00646579	0.0104643	0.00646579	0.0102361	0.00594815	0.014445	0.0124893
122	46	0.0110181	0.0330422	0.0100602	0.0494136	0.0110494	0.00587914	0.0240043	0.0129054	0.0110494	0.00666538	0.0144723	0.00630942	0.00957443	0.00630942	0.00960034	0.00582723	0.0142763	0.0123066
123	45	0.010843	0.0326704	0.0097749	0.0489281	0.0109571	0.00606231	0.0238309	0.0128024	0.0109571	0.00650142	0.0140812	0.00612212	0.0089769	0.00612212	0.00908445	0.00569403	0.0141135	0.0121188
124	44	0.0106632	0.0322992	0.00950867	0.0484508	0.0108828	0.00626386	0.0236786	0.012712	0.0108828	0.00628844	0.0137271	0.00587572	0.0085617	0.00587572	0.00866227	0.00551387	0.0139467	0.0119264
125	44	0.0104751	0.0319378	0.00925155	0.047949	0.0108154	0.00648872	0.0235625	0.0126422	0.0108154	0.00601791	0.0134516	0.00562114	0.00819934	0.00562114	0.00838659	0.00534326	0.0137752	0.0117332
126	43	0.0102886	0.0315968	0.0090057	0.0473738	0.0107503	0.00673534	0.023479	0.0125902	0.0107503	0.00569323	0.0132851	0.0053038	0.00783801	0.0053038	0.00819551	0.00514761	0.0135931	0.0115436
127	42	0.0101142	0.0312657	0.00877252	0.0467031	0.0106818	0.00700756	0.0234108	0.0125467	0.0106818	0.00532324	0.0132526	0.00497014	0.00746368	0.00497014	0.00811618	0.00498076	0.0133969	0.0113532
128	41	0.00996683	0.0309343	0.00855859	0.0459444	0.0106061	0.00731416	0.0233472	0.0125072	0.0106061	0.00488524	0.0133634	0.00456748	0.00712183	0.00456748	0.00808736	0.00481867	0.01319	0.0111497
129	40	0.00986683	0.0305994	0.00836887	0.045106	0.0105183	0.00765209	0.0232831	0.012469	0.0105183	0.00443022	0.0135796	0.00424536	0.0068015	0.00424536	0.00814303	0.00474607	0.012982	0.0109225
130	39	0.00982012	0.0302473	0.0081985	0.0442418	0.0104114	0.007992	0.0232105	0.0124272	0.0104114	0.00404008	0.0138119	0.0039364	0.00646227	0.0039364	0.00813814	0.00464968	0.0127691	0.0106893
131	37	0.00982835	0.0298629	0.0080302	0.043416	0.0102851	0.00831641	0.0231192	0.0123754	0.0102851	0.00383748	0.0139295	0.00369261	0.00605206	0.00369261	0.00806278	0.0045343	0.0125499	0.0104649
132	35	0.00985775	0.0294327	0.00785258	0.0426506	0.0101445	0.00863788	0.0230156	0.0123159	0.0101445	0.00394082	0.0137819	0.00349165	0.00555509	0.00349165	0.00784762	0.00434274	0.0123406	0.0102487
133	33	0.0098618	0.0289725	0.00765872	0.0419558	0.00999137	0.0089665	0.0229204	0.0122589	0.00999137	0.00436138	0.0133291	0.00337513	0.0049766	0.00337513	0.00754036	0.0041278	0.0121626	0.0100478
134	29	0.00983039	0.0285138	0.00746738	0.0413135	0.0098302	0.00930054	0.0228497	0.012212	0.0098302	0.00499949	0.0127063	0.00334765	0.00436914	0.00334765	0.00725466	0.00394846	0.0120251	0.00989054
135	27	0.00978522	0.0280828	0.00731101	0.0406689	0.0096671	0.00964716	0.0228153	0.0121816	0.0096671	0.00566726	0.0121525	0.0033506	0.0039011	0.0033506	0.00711596	0.00387316	0.0119284	0.00979453
136	28	0.00977233	0.0276925	0.0072198	0.0399691	0.00950862	0.0100192	0.0228298	0.0121757	0.00950862	0.0061798	0.0119011	0.00327959	0.00382188	0.00327959	0.00718287	0.00391058	0.0118858	0.009745
137	22	0.00985205	0.0273444	0.00722109	0.0391638	0.00937039	0.0104121	0.0228955	0.0121959	0.00937039	0.00639098	0.0121131	0.00309163	0.00433532	0.00309163	0.00746375	0.00405738	0.0119062	0.00971191
138	28	0.0100643	0.0270225	0.00731749	0.0382545	0.00927379	0.0107985	0.0230094	0.0122405	0.00927379	0.00628092	0.0128071	0.00283386	0.0055467	0.00283386	0.00785628	0.00425045	0.0119692	0.00967958
139	29	0.0104219	0.0266924	0.00749591	0.0373158	0.00922872	0.0111505	0.0231745	0.0123123	0.00922872	0.00597787	0.0138487	0.00270527	0.00748644	0.00270527	0.0082858	0.00446152	0.0120574	0.00964293
140	28	0.010864	0.026299	0.00773987	0.0364158	0.0092287	0.0114649	0.023395	0.0124161	0.0092287	0.00572161	0.0149704	0.00276462	0.00994766	0.00276462	0.00859295	0.00460178	0.0121622	0.00960252
141	24	0.0112774	0.0258068	0.00802723	0.0356081	0.00925938	0.0117478	0.0236707	0.0125528	0.00925938	0.00567539	0.0159162	0.00293854	0.0123893	0.00293854	0.00864804	0.00461341	0.0122667	0.00957652
142	27	0.0115767	0.0252122	0.00834818	0.0349409	0.00930737	0.01199	0.0239929	0.0127186	0.00930737	0.00580659	0.0165743	0.00313775	0.0141973	0.00313775	0.00844686	0.00449466	0.0123644	0.00959041
143	29	0.0117062	0.0245355	0.00871858	0.0343958	0.00935943	0.0122004	0.024358	0.0129148	0.00935943	0.00597797	0.0169817	0.00328303	0.0149403	0.00328303	0.00806452	0.004271	0.0124568	0.00966224
144	30	0.0116269	0.0238148	0.00917855	0.0339186	0.009401	0.0124208	0.0247856	0.0131558	0.009401	0.00607286	0.017262	0.00330848	0.0144391	0.00330848	0.00759186	0.00399234	0.0125494	0.00981225
145	30	0.0113568	0.0230897	0.00976094	0.0335011	0.00943024	0.0126815	0.0253019	0.0134576	0.00943024	0.00601427	0.017549	0.00320818	0.012794	0.00320818	0.00711851	0.00373228	0.0126458	0.0100628
146	30	0.0109596	0.0224031	0.0104504	0.0331475	0.00946066	0.0129899	0.0259055	0.0138232	0.00946066	0.00576597	0.0179326	0.00303224	0.0103984	0.00303224	0.00673164	0.00357004	0.0127374	0.01041
147	30	0.0105193	0.0217977	0.0111858	0.0328423	0.00949842	0.0133488	0.0265546	0.014234	0.00949842	0.0053775	0.0184355	0.00284977	0.00779876	0.00284977	0.00647459	0.00353573	0.0128251	0.0108219
148	30	0.01013	0.0213026	0.0118902	0.0325785	0.00953083	0.0137451	0.0271869	0.0146575	0.00953083	0.00498678	0.0190193	0.00271649	0.00548317	0.00271649	0.00632688	0.00359662	0.0129086	0.011261
149	30	0.0098634	0.0209278	0.0124888	0.0323304	0.00954976	0.0141478	0.0277408	0.0150633	0.00954976	0.00471428	0.0195949	0.00264265	0.00376786	0.00264265	0.00624527	0.00369542	0.01297	0.0117004
150	30	0.00975807	0.0206591	0.0129283	0.0320687	0.00956209	0.0145176	0.0281565	0.015421	0.00956209	0.00457373	0.0200564	0.00261028	0.00276153	0.00261028	0.00619562	0.00378056	0.0130098	0.0121171
151	30	0.00981233	0.0204649	0.0132003	0.0317521	0.00957762	0.0148248	0.0283733	0.0156947	0.00957762	0.00451658	0.0203399	0.00260923	0.00235488	0.00260923	0.0061652	0.00382518	0.013047	0.012482
152	30	0.00997633	0.0203034	0.0133339	0.0312868	0.00960651	0.0150735	0.0283501	0.0158538	0.00960651	0.00448197	0.0204537	0.00263175	0.00233581	0.00263175	0.00615818	0.00383288	0.01308	0.0127821
153	29	0.0101854	0.0201338	0.0133712	0.0306445	0.00966684	0.015265	0.0281121	0.0158994	0.00966684	0.00442738	0.0204546	0.00266169	0.00256672	0.00266169	0.00616983	0.00382414	0.0130951	0.0130365
154	28	0.0103921	0.0199215	0.0133543	0.0298865	0.00977369	0.0153711	0.0277467	0.0158691	0.00977369	0.00434225	0.0204049	0.00268657	0.00290523	0.00268657	0.00619348	0.00381698	0.0130791	0.013272
155	28	0.010558	0.0196486	0.0133069	0.0290651	0.00991699	0.0153623	0.0273291	0.0157895	0.00991699	0.00422604	0.0203595	0.00269736	0.00316097	0.00269736	0.00623015	0.00382245	0.0130059	0.0135071
156	27	0.0106564	0.0193293	0.0132288	0.0282145	0.0100585	0.0152183	0.0268935	0.0156577	0.0100585	0.00407648	0.0203536	0.00268528	0.00320153	0.00268528	0.00627483	0.00384405	0.0128559	0.0137532
157	27	0.0106933	0.0189785	0.013101	0.027341	0.0101665	0.0149656	0.0264654	0.0154767	0.0101665	0.00388956	0.0204003	0.00265198	0.00301124	0.00265198	0.00632203	0.00388202	0.012621	0.0140156
158	27	0.0106965	0.0185983	0.0128992	0.0264279	0.0102283	0.0147232	0.0260631	0.0152617	0.0102283	0.00366439	0.0204874	0.00260755	0.00266073	0.00260755	0.00637677	0.00393456	0.01231	0.0142876
159	27	0.0106868	0.0181914	0.0126141	0.0254434	0.0102205	0.0146698	0.025681	0.0150194	0.0102205	0.0034222	0.0205805	0.00255935	0.00226981	0.00255935	0.00645151	0.00399255	0.0119595	0.0145494
160	27	0.0106788	0.0177444	0.0122405	0.0243252	0.0101228	0.0149722	0.0252871	0.0147492	0.0101228	0.00321015	0.0206804	0.00251501	0.00199153	0.00251501	0.00656508	0.00404795	0.0115945	0.0147832
161	27	0.0106828	0.0172334	0.0117699	0.0230398	0.00995007	0.0156889	0.0248476	0.0144472	0.00995007	0.00308063	0.0208295	0.00249413	0.00196085	0.00249413	0.00673037	0.00410214	0.0112278	0.014976
162	28	0.0107078	0.0166359	0.0111969	0.0216032	0.00974973	0.0166958	0.0243692	0.0141218	0.00974973	0.00307793	0.0210547	0.00252602	0.00221812	0.00252602	0.00694551	0.00415634	0.0108839	0.0151017
163	28	0.0107637	0.0159322	0.0105143	0.0200729	0.0095694	0.017763	0.0238819	0.0137837	0.0095694	0.00321789	0.0213667	0.00263458	0.00270784	0.00263458	0.00720204	0.00421253	0.0105612	0.0151386
164	27	0.0108418	0.015142	0.00971988	0.018607	0.00943424	0.0186677	0.0234113	0.0134307	0.00943424	0.00347161	0.0217646	0.00282114	0.00335038	0.00282114	0.00748641	0.00427137	0.0102511	0.0150946
165	27	0.0109188	0.0142928	0.00882279	0.0173768	0.00936714	0.0192561	0.0229842	0.0130672	0.00936714	0.00380206	0.0222391	0.00306706	0.00407093	0.00306706	0.00777837	0.00433539	0.00996103	0.0149878
166	27	0.0109797	0.013396	0.00784666	0.0164907	0.00939452	0.0194777	0.0226248	0.0127023	0.00939452	0.00417656	0.0227991	0.00334113	0.00480133	0.00334113	0.00806733	0.00441439	0.00967751	0.0148253
167	27	0.011014	0.0124685	0.00683739	0.0159948	0.00950072	0.0194133	0.0223367	0.0123364	0.00950072	0.00457602	0.0234354	0.00361232	0.00550032	0.00361232	0.00835047	0.00451292	0.00938946	0.0146154
168	26	0.0110046	0.0115287	0.00584194	0.0158671	0.00963771	0.0192392	0.0221181	0.0119758	0.00963771	0.00500357	0.0241206	0.00386921	0.00617557	0.00386921	0.00861915	0.00462752	0.00909991	0.0143836
169	26	0.0109385	0.0105912	0.00490955	0.0160594	0.00976946	0.0191219	0.0219854	0.0116347	0.00976946	0.0054596	0.0248463	0.00411722	0.00685634	0.00411722	0.00886906	0.00475717	0.00881978	0.0141584
170	26	0.0108101	0.00965221	0.00412126	0.0164676	0.00987579	0.0191776	0.0219555	0.0113237	0.00987579	0.0059313	0.0256046	0.00437035	0.00756007	0.00437035	0.0091054	0.00490398	0.00856815	0.0139439
171	26	0.010615	0.0087	0.00356894	0.0169699	0.00994975	0.0194992	0.0220257	0.0110589	0.00994975	0.00641316	0.0264027	0.00463348	0.00828633	0.00463348	0.00933743	0.00507053	0.00833044	0.0137239
172	26	0.010352	0.00773242	0.00331654	0.0175299	0.00999111	0.0201377	0.0221899	0.0108605	0.00999111	0.00690902	0.0272557	0.00489907	0.00903212	0.00489907	0.00956476	0.00525731	0.0080764	0.0134893
173	26	0.0100262	0.00674128	0.00339633	0.0181303	0.0100033	0.0210813	0.0224339	0.0107397	0.0100033	0.00742372	0.0281545	0.00516364	0.0097902	0.00516364	0.0097725	0.00545958	0.00781107	0.0132386
174	26	0.00964905	0.00571763	0.00377965	0.0187279	0.00999648	0.0222567	0.0227181	0.0106917	0.00999648	0.00795066	0.029098	0.00542331	0.0105389	0.00542331	0.00995441	0.00567323	0.00754231	0.0129613
175	26	0.00923609	0.00466529	0.00435554	0.0193108	0.00997493	0.0235443	0.0230083	0.0106845	0.00997493	0.00847302	0.0301062	0.00567302	0.0112571	0.00567302	0.0101217	0.00590042	0.00726029	0.0126341
176	26	0.00879943	0.00360444	0.00501814	0.019899	0.00993242	0.0248065	0.0232603	0.0106852	0.00993242	0.00898153	0.0311798	0.00590291	0.0119266	0.00590291	0.0102789	0.0061418	0.00696315	0.0122474
177	26	0.0083499	0.00258974	0.00570621	0.0205117	0.00987775	0.0258932	0.0234293	0.010695	0.00987775	0.00945678	0.0322914	0.00610046	0.012531	0.00610046	0.0104179	0.00638933	0.00667195	0.0118227
178	26	0.00790245	0.00170049	0.00637907	0.0211458	0.00982896	0.0266972	0.0235149	0.0107129	0.00982896	0.00987561	0.0334061	0.00626343	0.0130564	0.00626343	0.0105283	0.00662694	0.00642029	0.0113875
179	26	0.00746775	0.00106805	0.0070091	0.0217814	0.00979431	0.0271962	0.0235381	0.0107273	0.00979431	0.0102266	0.0344953	0.00639503	0.0134839	0.00639503	0.0106028	0.0068377	0.00621748	0.0109491
180	26	0.00704988	0.00090336	0.00756448	0.0223956	0.00977656	0.0274193	0.0235184	0.0107463	0.00977656	0.0105115	0.0355291	0.00648353	0.0137979	0.00648353	0.0106424	0.00701864	0.00604735	0.0105062
181	26	0.00666156	0.00108231	0.00801964	0.0229618	0.00976653	0.0274256	0.0234608	0.0107895	0.00976653	0.0107424	0.0364594	0.00651712	0.0139973	0.00651712	0.0106442	0.00716987	0.00590418	0.0100641
182	24	0.00631978	0.00126626	0.00837815	0.0234397	0.00976035	0.0272953	0.0233807	0.0108779	0.00976035	0.0109159	0.0372443	0.00650996	0.0140908	0.00650996	0.0105968	0.00728443	0.00578966	0.0096298
183	18	0.00602714	0.00132088	0.00863826	0.0238039	0.00975657	0.0271085	0.0233204	0.0110056	0.00975657	0.0110188	0.0378652	0.00647892	0.0140961	0.00647892	0.0104969	0.00736247	0.00570131	0.0092062
184	25	0.00578279	0.00122003	0.00879552	0.0240509	0.00972886	0.0269246	0.0232903	0.0111374	0.00972886	0.0110532	0.0383069	0.00642414	0.0140327	0.00642414	0.0103535	0.00741736	0.00563816	0.00879949
185	26	0.00558652	0.000968789	0.00886859	0.024175	0.00966729	0.0267603	0.0232658	0.0112714	0.00966729	0.0110131	0.0385553	0.00634227	0.0139164	0.00634227	0.0101793	0.00745746	0.00559304	0.00842601
186	27	0.00542901	0.000576475	0.00888188	0.0241788	0.00959177	0.0266047	0.0232437	0.0114244	0.00959177	0.0108868	0.0386058	0.00622675	0.0137612	0.00622675	0.00998771	0.00748491	0.0055497	0.00810343
187	27	0.00530721	0.000326967	0.00887309	0.0240691	0.00952444	0.0264394	0.0232441	0.0115958	0.00952444	0.0106901	0.0384654	0.00607134	0.0135712	0.00607134	0.00978773	0.00750549	0.00550259	0.00782806
188	28	0.00522905	0.000947733	0.00887238	0.0238604	0.00946852	0.0262248	0.023262	0.0117768	0.00946852	0.0104455	0.0381449	0.00587849	0.0133423	0.00587849	0.00958279	0.00752365	0.00546698	0.00758089
189	28	0.00519726	0.00184377	0.00886355	0.0235838	0.00939602	0.0259014	0.0232151	0.0119298	0.00939602	0.010178	0.0376591	0.0056476	0.0130765	0.0056476	0.00937747	0.00754109	0.0054581	0.0073486
190	28	0.00522036	0.0028517	0.00879996	0.0232369	0.00930149	0.0254159	0.0229929	0.0120026	0.00930149	0.00991038	0.0370444	0.00538636	0.0127806	0.00538636	0.00917177	0.00755617	0.00548191	0.00711898
191	28	0.00530279	0.00387943	0.00851877	0.0227756	0.00929645	0.0245885	0.022558	0.0121509	0.00929645	0.00964531	0.0363666	0.00511787	0.0124656	0.00511787	0.00896017	0.00756018	0.00554546	0.00688238
192	27	0.00544866	0.00484255	0.00799761	0.0221847	0.00933044	0.0234005	0.0219474	0.0122632	0.00933044	0.00937632	0.0357024	0.00485282	0.012147	0.00485282	0.00873467	0.00753744	0.00567314	0.00662487
193	26	0.00563824	0.00568669	0.0072495	0.0214979	0.00939552	0.0220879	0.0213546	0.0122962	0.00939552	0.00913399	0.0351225	0.00459527	0.0118622	0.00459527	0.00850583	0.0074864	0.0058581	0.00635687
194	25	0.00584279	0.00642111	0.00653404	0.0208625	0.0095005	0.0209297	0.020871	0.012365	0.0095005	0.00895135	0.0346394	0.0043345	0.0116389	0.0043345	0.00829751	0.00742263	0.00607115	0.00608899
195	23	0.0060311	0.00708185	0.00602215	0.0204485	0.00958301	0.0201559	0.020586	0.0125022	0.00958301	0.00887607	0.0342295	0.00405684	0.0115085	0.00405684	0.0081523	0.00738109	0.00627882	0.00584085
196	22	0.00620243	0.00771837	0.00584506	0.0203717	0.00959896	0.0198094	0.0205677	0.0126678	0.00959896	0.00892182	0.0338516	0.00376165	0.011498	0.00376165	0.0081087	0.00738881	0.00648043	0.00561389
197	21	0.00635818	0.00839471	0.00589361	0.020677	0.00958382	0.0196584	0.0208455	0.0128326	0.00958382	0.00907453	0.0334554	0.00345788	0.0116237	0.00345788	0.00819144	0.00745167	0.00668044	0.00539573
198	21	0.00650788	0.00916759	0.00605744	0.0213402	0.00956782	0.0193525	0.0212188	0.0128846	0.00956782	0.00931378	0.0329935	0.00315684	0.0118777	0.00315684	0.00840687	0.00756121	0.00689063	0.00517201
199	21	0.00663741	0.0100217	0.00600041	0.022222	0.00965761	0.0185272	0.0214481	0.0129217	0.00965761	0.00960295	0.0324677	0.00289516	0.0122216	0.00289516	0.00874051	0.00769222	0.00712197	0.00496072
200	21	0.00676292	0.0109225	0.0057338	0.0231027	0.00983128	0.0170428	0.0213793	0.0128695	0.00983128	0.00987201	0.0318887	0.00269208	0.0125799	0.00269208	0.00915147	0.00779867	0.00738791	0.00476485
201	17	0.00690973	0.011855	0.00526605	0.0238083	0.0100201	0.0152493	0.0211257	0.0126107	0.0100201	0.0100941	0.0312597	0.00252963	0.0128819	0.00252963	0.0095939	0.00784467	0.00768838	0.00459521
202	20	0.00708892	0.0128207	0.00471349	0.0243193	0.0102353	0.01358	0.0207863	0.0123113	0.0102353	0.0102653	0.030567	0.00238806	0.0130586	0.00238806	0.0100356	0.00781569	0.00802064	0.00447127
203	21	0.0072738	0.0138119	0.00423468	0.024709	0.0104057	0.012307	0.0204366	0.0120577	0.0104057	0.0104039	0.0298046	0.0022696	0.0130597	0.0022696	0.0104654	0.00771504	0.0083749	0.00441157
204	22	0.00741942	0.0148065	0.00396029	0.0250793	0.0104661	0.0115139	0.0201526	0.0118829	0.0104661	0.0105377	0.0289781	0.00218083	0.0128747	0.00218083	0.0108763	0.00756065	0.00873206	0.0044374
205	23	0.00749554	0.0157907	0.00396405	0.0255299	0.0104268	0.0112355	0.020023	0.0118209	0.0104268	0.0106778	0.0281051	0.00211839	0.0125281	0.00211839	0.0112719	0.00738927	0.00907303	0.00456077
206	23	0.00750567	0.0167698	0.0042034	0.026117	0.0103388	0.0114671	0.0200836	0.011879	0.0103388	0.0108235	0.0272094	0.00208422	0.0120763	0.00208422	0.0116622	0.00723851	0.00937846	0.0047711
207	24	0.00747023	0.0177437	0.00454818	0.0268236	0.010249	0.0120762	0.0202929	0.0120255	0.010249	0.0109539	0.0263263	0.00209427	0.0115985	0.00209427	0.0120307	0.00711939	0.00963925	0.00505247
208	24	0.00741467	0.0187062	0.00489949	0.027567	0.0101736	0.0128579	0.0205675	0.0122159	0.0101736	0.0110335	0.0254923	0.00215953	0.0111718	0.00215953	0.0123327	0.00702427	0.00986573	0.00538743
209	24	0.00736973	0.0196503	0.00522002	0.0282532	0.0101075	0.0136523	0.0208342	0.0124128	0.0101075	0.0110497	0.0247248	0.00229631	0.0108233	0.00229631	0.0125243	0.00693643	0.010062	0.00575089
210	24	0.00736474	0.0205605	0.00551853	0.0288276	0.0100507	0.0143507	0.0210593	0.0125952	0.0100507	0.010993	0.0240319	0.00252849	0.0105103	0.00252849	0.0125679	0.0068283	0.01023	0.00612652
211	21	0.00742226	0.0214362	0.00582723	0.0292513	0.0100168	0.0148191	0.0212343	0.0127515	0.0100168	0.0108359	0.0234151	0.00286394	0.0101453	0.00286394	0.012435	0.00668163	0.0103929	0.00649826
212	24	0.0075547	0.0222952	0.00616876	0.0295068	0.0100272	0.0149111	0.0213662	0.0128703	0.0100272	0.010563	0.0228499	0.00329277	0.00961799	0.00329277	0.012115	0.00649973	0.0105708	0.00684953
213	25	0.00774836	0.023145	0.00655053	0.0296617	0.0100937	0.0145772	0.0214824	0.0129487	0.0100937	0.010176	0.0222968	0.00379045	0.00879266	0.00379045	0.0116321	0.00630043	0.0107677	0.007193
214	26	0.00795158	0.0239781	0.00697619	0.0298027	0.0102109	0.0139145	0.0216163	0.0130004	0.0102109	0.00968388	0.0217339	0.00431885	0.00753962	0.00431885	0.0110679	0.00611919	0.0109722	0.00755911
215	26	0.00809264	0.0247883	0.00744372	0.0299874	0.0103626	0.0131227	0.0217972	0.0130516	0.0103626	0.00909321	0.0211481	0.00482493	0.005803	0.00482493	0.0105489	0.00599737	0.0111619	0.00796651
216	25	0.00811089	0.0255742	0.00794287	0.0302656	0.010532	0.0123983	0.0220438	0.0131257	0.010532	0.00842238	0.0205149	0.00526545	0.00370323	0.00526545	0.0102088	0.00595554	0.0113309	0.00842505
217	26	0.00797604	0.0263251	0.00845368	0.0306702	0.0107074	0.0118459	0.0223466	0.0132289	0.0107074	0.0077202	0.0198004	0.00562464	0.00211343	0.00562464	0.0101544	0.00598939	0.0114752	0.00892662
218	30	0.00768725	0.027006	0.008963	0.031228	0.0108841	0.0114818	0.022678	0.0133555	0.0108841	0.00706251	0.0189732	0.00589338	0.00352211	0.00589338	0.0103997	0.00608763	0.0115857	0.00944404
219	33	0.00726885	0.0275754	0.00946206	0.031939	0.0110546	0.0112786	0.0230049	0.013491	0.0110546	0.0065103	0.0180372	0.00606909	0.00633199	0.00606909	0.0108363	0.00623694	0.0116713	0.00994551
220	35	0.00676851	0.0280104	0.0099171	0.032755	0.0112	0.0111858	0.0232934	0.0136121	0.0112	0.00610339	0.0170333	0.00616278	0.00912832	0.00616278	0.0112974	0.00640508	0.0117431	0.0103901
221	36	0.00626054	0.0283059	0.0102745	0.0336348	0.011306	0.011148	0.0235204	0.0136963	0.011306	0.00586716	0.0160042	0.00619809	0.0114426	0.00619809	0.0116329	0.00655268	0.0118029	0.0107405
222	37	0.00583502	0.0284722	0.0104961	0.0345346	0.0113718	0.011117	0.0236673	0.0137288	0.0113718	0.00578473	0.014997	0.00620121	0.0129989	0.00620121	0.0117596	0.00664714	0.0118623	0.0109788
223	38	0.00557076	0.0285465	0.0105719	0.035397	0.0113938	0.011054	0.0237185	0.0137111	0.0113938	0.00580604	0.0140831	0.00618842	0.0136378	0.00618842	0.0116672	0.00664896	0.011933	0.0110988
224	38	0.00549815	0.0285747	0.0105051	0.0361918	0.0113764	0.010949	0.0236836	0.0136586	0.0113764	0.00588648	0.0133266	0.0061788	0.0133312	0.0061788	0.0114065	0.00652897	0.0120057	0.0111059
225	37	0.00557696	0.0285866	0.0103043	0.0368939	0.0113347	0.0108215	0.0235893	0.0135801	0.0113347	0.00599429	0.01275	0.00620303	0.012208	0.00620303	0.0110703	0.00629659	0.0120786	0.011024
226	35	0.00573501	0.0285959	0.00999997	0.0374767	0.011279	0.010708	0.0234494	0.0134745	0.011279	0.00610578	0.0123469	0.00627819	0.0105261	0.00627819	0.010744	0.00598722	0.0121395	0.0108787
227	33	0.00591548	0.0286015	0.00964822	0.0379329	0.0112153	0.0106441	0.0232655	0.0133446	0.0112153	0.00621187	0.0121039	0.0064022	0.00862669	0.0064022	0.0104869	0.0056542	0.0121426	0.0106933
228	22	0.00607223	0.0285685	0.00929874	0.0382564	0.0111397	0.0106415	0.0230375	0.0131956	0.0111397	0.00630918	0.0119947	0.00655664	0.00686359	0.00655664	0.0103346	0.00535979	0.0120552	0.0105001
229	33	0.00616764	0.0284345	0.00897195	0.0384464	0.0110474	0.010689	0.0227734	0.0130293	0.0110474	0.00640411	0.0119823	0.00670152	0.00554335	0.00670152	0.0102935	0.00514694	0.0118549	0.0103357
230	34	0.00619278	0.0281681	0.0086742	0.0385141	0.0109503	0.0107705	0.0224898	0.0128465	0.0109503	0.00649807	0.0120298	0.00679429	0.00486495	0.00679429	0.0103456	0.00504001	0.0115317	0.0102132
231	35	0.00615975	0.0277796	0.00841907	0.0384545	0.0108554	0.0108581	0.0222033	0.0126504	0.0108554	0.00658168	0.0121225	0.00680181	0.00488007	0.00680181	0.0104503	0.00504294	0.0111121	0.0101288
232	35	0.00608903	0.0272892	0.00821116	0.0382735	0.0107584	0.0109202	0.0219252	0.0124502	0.0107584	0.00666247	0.012268	0.00671075	0.00549562	0.00671075	0.0105703	0.00512899	0.0106324	0.0100838
233	35	0.00600981	0.026729	0.00803959	0.0379916	0.0106585	0.0109505	0.0216681	0.012257	0.0106585	0.00676251	0.0124481	0.0065328	0.00647871	0.0065328	0.0106657	0.00525659	0.0101393	0.0100735
234	35	0.0059562	0.026159	0.00788215	0.0376242	0.0105553	0.010961	0.0214377	0.0120705	0.0105553	0.00689481	0.0126331	0.00629254	0.00749043	0.00629254	0.0106814	0.00537589	0.00966882	0.0100759
235	35	0.00597078	0.0256516	0.00771753	0.0371838	0.0104476	0.0109688	0.0212174	0.0118784	0.0104476	0.00705968	0.0128092	0.00602147	0.00818725	0.00602147	0.0105722	0.00544344	0.00920021	0.0100396
236	35	0.00608743	0.0252401	0.00754076	0.036687	0.0103289	0.0109829	0.0209881	0.0116739	0.0103289	0.00724073	0.0129567	0.00575123	0.00831469	0.00575123	0.0103195	0.00543608	0.00872617	0.00995171
237	34	0.00632275	0.0249084	0.00736276	0.0361704	0.0102015	0.0109951	0.0207511	0.0114624	0.0102015	0.0074149	0.0130426	0.00550538	0.0077638	0.00550538	0.0099416	0.0053445	0.00827095	0.0098199
238	34	0.00668586	0.0246406	0.0072026	0.0356688	0.0100767	0.0110142	0.0205054	0.011252	0.0100767	0.00757304	0.0130529	0.00528813	0.00660056	0.00528813	0.00948226	0.00516976	0.00783298	0.00964805
239	33	0.00716046	0.0244298	0.00707087	0.0351832	0.00995533	0.0110398	0.0202452	0.011044	0.00995533	0.00770255	0.0129885	0.00508235	0.00508749	0.00508235	0.00899593	0.00493122	0.00741734	0.00943131
240	33	0.00770934	0.0242536	0.00696004	0.0347154	0.0098299	0.0110507	0.0199805	0.0108403	0.0098299	0.00779423	0.0128389	0.00487116	0.00381924	0.00487116	0.00855794	0.00467392	0.00704956	0.00918527
241	32	0.00830643	0.0240848	0.00687341	0.0342712	0.00970209	0.0110459	0.0197277	0.0106505	0.00970209	0.00785045	0.0126038	0.00463885	0.00382423	0.00463885	0.00824079	0.00445509	0.00674882	0.00892374
242	31	0.00893363	0.0239156	0.00681627	0.0338397	0.00958557	0.0110247	0.0194975	0.0104816	0.00958557	0.00787134	0.0123155	0.00436907	0.00519656	0.00436907	0.00809436	0.00433148	0.00651893	0.00866622
243	30	0.00957025	0.0237543	0.0067869	0.0334013	0.0094904	0.0109717	0.0192927	0.01033	0.0094904	0.00786741	0.0120162	0.00406116	0.00702503	0.00406116	0.00815107	0.00435492	0.00633744	0.0083988
244	30	0.0102215	0.0235931	0.00678856	0.0329328	0.00941341	0.0108793	0.019111	0.0101885	0.00941341	0.00784477	0.0117568	0.00371269	0.00880968	0.00371269	0.00839959	0.00455025	0.00617027	0.00811697
245	29	0.0109104	0.0233886	0.00683218	0.0324102	0.00935381	0.0107385	0.0189646	0.0100562	0.00935381	0.0077901	0.0116016	0.00332247	0.0103948	0.00332247	0.0088058	0.00491428	0.00600355	0.00782865
246	28	0.0116575	0.0231161	0.00693394	0.0318105	0.00931381	0.0105463	0.0188548	0.00993089	0.00931381	0.00770111	0.0116344	0.00289333	0.011777	0.00289333	0.00932318	0.00542845	0.00583089	0.00753271
247	28	0.0124817	0.0228097	0.00709955	0.0311129	0.00928213	0.0103206	0.0187519	0.00980338	0.00928213	0.00758986	0.0119406	0.00242342	0.0129965	0.00242342	0.00990364	0.00606846	0.00565386	0.00722283
248	27	0.0133899	0.022503	0.00730544	0.0303212	0.0092425	0.0100857	0.0186428	0.00967137	0.0092425	0.00745989	0.0125412	0.00192876	0.0141089	0.00192876	0.0105274	0.00681016	0.00547597	0.00689834
249	26	0.0143739	0.022202	0.00752877	0.0294555	0.00918749	0.00987481	0.0185424	0.00954546	0.00918749	0.0073111	0.0133814	0.00142413	0.0151805	0.00142413	0.0111712	0.00761467	0.0052959	0.00655052
250	26	0.015417	0.021909	0.00775807	0.0285311	0.00912312	0.00971047	0.0184516	0.00942866	0.00912312	0.00714547	0.014385	0.000921568	0.0162566	0.000921568	0.0118072	0.00843559	0.00512477	0.00617054
251	25	0.016486	0.0216374	0.00797499	0.0275844	0.00905589	0.00960374	0.0183595	0.00931429	0.00905589	0.00698642	0.0154621	0.000465458	0.017345	0.000465458	0.0123889	0.00922442	0.0049831	0.00575574
252	25	0.0175297	0.0213943	0.00815991	0.0266834	0.0089864	0.00957366	0.0182636	0.00920022	0.0089864	0.00689805	0.0164695	0.00032352	0.0183833	0.00032352	0.0128747	0.00997109	0.00487862	0.00531041
253	24	0.0184454	0.0211205	0.00830327	0.0258973	0.00892367	0.00963701	0.0181793	0.00909658	0.00892367	0.0070649	0.017172	0.000519106	0.0191996	0.000519106	0.0130249	0.0106665	0.00481568	0.00487672
254	21	0.0191313	0.0207228	0.00839856	0.0252728	0.00887538	0.00980027	0.0181273	0.00901573	0.00887538	0.00774603	0.0172679	0.000822353	0.0193698	0.000822353	0.0127199	0.0113131	0.00481745	0.0045037
255	22	0.0195843	0.0202113	0.00846863	0.024797	0.00883025	0.0100428	0.0181029	0.00895948	0.00883025	0.00874977	0.0168398	0.00137173	0.01889	0.00137173	0.0121616	0.0119359	0.00490114	0.00421752
256	22	0.0198692	0.01963	0.00856909	0.0243854	0.00878012	0.0103207	0.0181026	0.00893412	0.00878012	0.00984725	0.0163142	0.00194414	0.0181111	0.00194414	0.0116581	0.0124015	0.00504574	0.00403374
257	22	0.020073	0.0189819	0.0087688	0.0239208	0.00873547	0.0105676	0.0181528	0.00895849	0.00873547	0.0106654	0.0160718	0.00245989	0.0174548	0.00245989	0.0113892	0.0128249	0.00522612	0.00394266
258	21	0.0202909	0.0182728	0.00912751	0.0233113	0.00871073	0.0107065	0.0182747	0.0090423	0.00871073	0.011031	0.0163485	0.00278965	0.0173556	0.00278965	0.0114515	0.0132479	0.00544591	0.00390454
259	20	0.0206234	0.0175172	0.00966453	0.0225144	0.00872061	0.0106592	0.0184635	0.00917464	0.00872061	0.0108204	0.0172404	0.00279148	0.0182302	0.00279148	0.0118419	0.0137014	0.00570643	0.00386427
260	17	0.0211366	0.0167181	0.0103479	0.0215423	0.00877544	0.0103738	0.018706	0.00933974	0.00877544	0.0101771	0.0187164	0.00247036	0.0202509	0.00247036	0.0124984	0.0141519	0.0059871	0.00376517
261	20	0.021791	0.0158792	0.0110927	0.020463	0.00887938	0.00987033	0.0189876	0.00952976	0.00887938	0.00941668	0.0205314	0.0019759	0.023331	0.0019759	0.0131408	0.0145966	0.00626132	0.00359553
262	18	0.0224116	0.0149975	0.0117898	0.0193826	0.00903897	0.00924759	0.0192964	0.00974331	0.00903897	0.00914376	0.0221552	0.00163223	0.0265449	0.00163223	0.013379	0.0149881	0.00653227	0.00341058
263	20	0.0228857	0.0141352	0.0123686	0.0183951	0.00923811	0.00865843	0.0196322	0.00997983	0.00923811	0.00934367	0.0231607	0.00146198	0.0290087	0.00146198	0.0131529	0.0153145	0.00682722	0.00325751
264	21	0.0231454	0.0133507	0.0128189	0.0175268	0.0094355	0.00824478	0.0200141	0.0102585	0.0094355	0.00977851	0.0235629	0.00130584	0.0302026	0.00130584	0.0126427	0.0153242	0.00712327	0.00318701
265	22	0.02315	0.0126516	0.0131758	0.0167451	0.0096033	0.0080845	0.0204562	0.0106039	0.0096033	0.0101101	0.0235814	0.00124857	0.0299233	0.00124857	0.0120469	0.0150567	0.00737036	0.003237
266	21	0.0228731	0.012036	0.0135255	0.0160124	0.00973264	0.00816322	0.0209428	0.0110195	0.00973264	0.0101082	0.023567	0.00136381	0.0281891	0.00136381	0.0115137	0.0146102	0.00755997	0.00343631
267	21	0.0223594	0.0115209	0.0139388	0.0153139	0.00982213	0.00840035	0.0214314	0.0114876	0.00982213	0.00968871	0.0237915	0.00162592	0.0254234	0.00162592	0.0111303	0.0140816	0.0077231	0.00378847
268	21	0.0217165	0.0110999	0.0144058	0.0146544	0.00987978	0.00867698	0.0218669	0.0119756	0.00987978	0.00893171	0.0243383	0.00195577	0.0222097	0.00195577	0.0109195	0.0135416	0.00786005	0.00427132
269	21	0.021103	0.0107795	0.0148384	0.0140572	0.00992122	0.00888644	0.0221642	0.0124248	0.00992122	0.00804206	0.0250808	0.0022527	0.0193328	0.0022527	0.0108492	0.0130776	0.00796379	0.00482542
270	21	0.0206152	0.0105724	0.0151397	0.0135266	0.00997154	0.00897116	0.022226	0.0127584	0.00997154	0.00726787	0.0257992	0.00247117	0.0171786	0.00247117	0.0108481	0.0127254	0.00804362	0.00539391
271	20	0.0203128	0.01049	0.0152494	0.0130411	0.0100484	0.00894129	0.0220208	0.0129215	0.0100484	0.00677612	0.0263018	0.00258123	0.0159376	0.00258123	0.0108565	0.0124794	0.00813499	0.00592305
272	20	0.0202072	0.010508	0.0151426	0.0125881	0.0101431	0.00885752	0.0216389	0.0129061	0.0101431	0.00656198	0.026492	0.0025858	0.0155509	0.0025858	0.0108619	0.0123147	0.00825661	0.00638309
273	20	0.0202534	0.0105753	0.0148264	0.0121687	0.010238	0.00880866	0.0212157	0.0127373	0.010238	0.00651698	0.0263905	0.00252027	0.0157894	0.00252027	0.0108861	0.0122055	0.00838856	0.0067724
274	20	0.0203706	0.0106498	0.0143476	0.011787	0.0103141	0.00891437	0.0208365	0.0124369	0.0103141	0.00654252	0.026122	0.00243492	0.0163385	0.00243492	0.0109525	0.0121183	0.00850064	0.00712632
275	20	0.0204729	0.0107092	0.0137796	0.011428	0.010341	0.00933122	0.0205415	0.0120311	0.010341	0.00657508	0.0258423	0.00238404	0.0168763	0.00238404	0.0110671	0.0120216	0.00858011	0.00749677
276	21	0.0204936	0.0107302	0.0131703	0.0110738	0.0103124	0.0102001	0.0203658	0.0115899	0.0103124	0.00657692	0.0256666	0.00241179	0.0171643	0.00241179	0.0112215	0.0119061	0.00861501	0.00791743
277	21	0.0203954	0.0106899	0.0125165	0.0107453	0.0102543	0.011543	0.0202999	0.0111911	0.0102543	0.00653376	0.0256444	0.00252724	0.0171031	0.00252724	0.0114031	0.0117801	0.00859156	0.00840802
278	22	0.0201658	0.010577	0.0117976	0.0104992	0.0101794	0.013224	0.0202539	0.0108634	0.0101794	0.00645356	0.0257717	0.00271111	0.0167168	0.00271111	0.011595	0.0116547	0.00851548	0.00896873
279	23	0.0198164	0.010376	0.0109893	0.0104143	0.0100936	0.0150053	0.0201364	0.0106148	0.0100936	0.00636422	0.0260051	0.00294409	0.0161211	0.00294409	0.0117776	0.0115442	0.00840628	0.00957121
280	24	0.0193658	0.010065	0.0100536	0.0105872	0.0100229	0.016617	0.0199276	0.0104478	0.0100229	0.00630617	0.0262867	0.00320543	0.0154864	0.00320543	0.0119375	0.0114665	0.00828576	0.0101797
281	25	0.0188308	0.00963622	0.00896219	0.0110927	0.010001	0.0178257	0.0196585	0.0103468	0.010001	0.00630949	0.0265974	0.00348111	0.0149794	0.00348111	0.0120708	0.0114362	0.00817533	0.010749
282	26	0.018238	0.00911251	0.0077297	0.0119228	0.0100416	0.0184748	0.0193627	0.0102722	0.0100416	0.00637707	0.0269601	0.00376792	0.0147142	0.00376792	0.0121765	0.011461	0.00809508	0.0112296
283	26	0.0176218	0.00853435	0.00640167	0.0129862	0.0101314	0.0185145	0.0190702	0.0101561	0.0101314	0.00649219	0.0273977	0.00406098	0.0147274	0.00406098	0.0122495	0.0115391	0.00804188	0.0115934
284	26	0.0170122	0.00793059	0.00501761	0.0141601	0.0102631	0.0180289	0.0188288	0.00996046	0.0102631	0.00663125	0.0279024	0.00435355	0.0149759	0.00435355	0.0122903	0.0116661	0.00799144	0.011829
285	26	0.0164223	0.00732277	0.00360179	0.0153328	0.0104391	0.0172235	0.0187018	0.00970396	0.0104391	0.00677091	0.028443	0.00463947	0.015381	0.00463947	0.0123099	0.0118381	0.00793786	0.0119476
286	26	0.015851	0.00674041	0.00220112	0.016428	0.0106277	0.0163825	0.0187209	0.00941831	0.0106277	0.00691136	0.0290022	0.00491823	0.0158596	0.00491823	0.0123209	0.0120448	0.00788897	0.0119729
287	26	0.0152946	0.00619801	0.000907461	0.0174005	0.0107734	0.0157994	0.0188818	0.00913683	0.0107734	0.00707582	0.0295707	0.00519023	0.0163438	0.00519023	0.0123397	0.0122695	0.00784264	0.0119161
288	26	0.0147415	0.00568634	0.00062869	0.0182311	0.0108475	0.0156895	0.0191807	0.00891047	0.0108475	0.0072932	0.0301328	0.00544821	0.016819	0.00544821	0.01238	0.0125038	0.00779185	0.0117876
289	26	0.0141647	0.00518858	0.0017217	0.0189259	0.0108466	0.0161482	0.0196045	0.0087931	0.0108466	0.00758846	0.0306738	0.00569135	0.0173164	0.00569135	0.0124418	0.0127492	0.00774031	0.0115947
290	26	0.013537	0.00469755	0.00281825	0.0195021	0.0107651	0.0171698	0.0201024	0.0088168	0.0107651	0.0079598	0.031186	0.00592807	0.0178766	0.00592807	0.0125174	0.0130054	0.00771276	0.0113344
291	27	0.0128492	0.00423169	0.00381683	0.0199836	0.0106046	0.0186616	0.0206105	0.00897939	0.0106046	0.00839317	0.031673	0.00615583	0.0185172	0.00615583	0.0125985	0.0132652	0.00773238	0.0110027
292	27	0.01211	0.00381377	0.00469343	0.0203933	0.0103904	0.0204373	0.0210897	0.00925253	0.0103904	0.00887417	0.0321365	0.00636344	0.0192085	0.00636344	0.0126786	0.0135139	0.00778491	0.0105963
293	27	0.0113274	0.00347354	0.00545958	0.0207521	0.010152	0.0222402	0.0215069	0.00958907	0.010152	0.00937179	0.0325788	0.00654545	0.0199052	0.00654545	0.0127416	0.0137475	0.00786168	0.0101157
294	27	0.0105212	0.00324119	0.00613259	0.0210698	0.00991333	0.0238136	0.0218302	0.00993788	0.00991333	0.00984274	0.0329988	0.00669988	0.0205651	0.00669988	0.0127679	0.0139732	0.00798398	0.00957096
295	26	0.00973814	0.00310919	0.00669538	0.0213483	0.00970754	0.024973	0.022055	0.010271	0.00970754	0.0102552	0.033377	0.00681301	0.0211265	0.00681301	0.0127484	0.014176	0.00814405	0.00898106
296	26	0.00902308	0.0030447	0.00713065	0.0215896	0.00956287	0.0256395	0.0221996	0.0105801	0.00956287	0.0105902	0.033698	0.00686955	0.0215356	0.00686955	0.0126832	0.014327	0.00831153	0.00837106
297	25	0.00840509	0.00301763	0.0074467	0.0217863	0.00948516	0.0258429	0.0222932	0.0108606	0.00948516	0.010829	0.0339694	0.00687308	0.0217767	0.00687308	0.0125759	0.01442	0.00847494	0.00776132
298	24	0.00789827	0.0030065	0.00764868	0.021939	0.009462	0.0256934	0.0223578	0.0111139	0.009462	0.0109608	0.034198	0.00683761	0.0218688	0.00683761	0.0124278	0.014464	0.00863834	0.00716993
299	23	0.00750191	0.0030112	0.0077389	0.0220509	0.00946601	0.0253485	0.0223997	0.0113503	0.00946601	0.010998	0.0343781	0.00677162	0.0218463	0.00677162	0.0122385	0.0144649	0.00879758	0.00661403
300	20	0.00720464	0.00304548	0.00772105	0.0221211	0.00946576	0.0249776	0.0224392	0.011586	0.00946576	0.010972	0.0345011	0.00668025	0.0217281	0.00668025	0.0120188	0.0144232	0.00893594	0.00609687
301	21	0.00698087	0.00312686	0.00760057	0.0221634	0.00944135	0.0247144	0.0225227	0.0118345	0.00944135	0.010909	0.0345638	0.00657284	0.0215366	0.00657284	0.0117798	0.0143579	0.0090475	0.0056156
302	22	0.00681592	0.00330107	0.00739393	0.0222037	0.00937395	0.02463	0.0226732	0.0120968	0.00937395	0.0108178	0.0345806	0.00646395	0.0213163	0.00646395	0.0115287	0.01431	0.00914003	0.00516383
303	23	0.00671674	0.00362305	0.00711939	0.0222744	0.00926193	0.0247265	0.022901	0.0123759	0.00926193	0.0107099	0.0345484	0.00635875	0.0210916	0.00635875	0.0112766	0.0142955	0.00921582	0.00473356
304	23	0.0066841	0.00410872	0.00679885	0.0224012	0.00912635	0.0249556	0.0232251	0.0126799	0.00912635	0.0106003	0.0344395	0.00624706	0.0208733	0.00624706	0.011031	0.0143016	0.00927088	0.00432921
305	24	0.00671571	0.0047399	0.00645504	0.0225869	0.00898411	0.0252525	0.0236437	0.0130011	0.00898411	0.0104824	0.0342475	0.00612602	0.0206857	0.00612602	0.0107972	0.01432	0.00931457	0.00395598
306	24	0.00681802	0.00549672	0.00610324	0.0228109	0.00884547	0.0255443	0.0241243	0.0133232	0.00884547	0.0103485	0.0339928	0.00599525	0.0205359	0.00599525	0.0105771	0.0143458	0.00936435	0.00361077
307	25	0.00700127	0.00636746	0.00576487	0.023045	0.0087157	0.0257601	0.0246285	0.0136335	0.0087157	0.0101984	0.0336929	0.00584201	0.0204117	0.00584201	0.0103663	0.0143601	0.00942004	0.00329288
308	25	0.00726837	0.00735599	0.00546339	0.0232557	0.00859437	0.0258563	0.02514	0.0139258	0.00859437	0.0100253	0.0333554	0.00565931	0.020298	0.00565931	0.0101585	0.014343	0.00947206	0.00299474
309	25	0.00761401	0.00846565	0.00520453	0.023405	0.00846352	0.0258176	0.025632	0.0141921	0.00846352	0.00982185	0.0329708	0.00545046	0.0201632	0.00545046	0.00994607	0.0142888	0.00952655	0.00270807
310	26	0.00805064	0.00968115	0.00499371	0.0234669	0.00830567	0.0256462	0.0260664	0.0144235	0.00830567	0.00957972	0.0325042	0.00521335	0.0199722	0.00521335	0.00972265	0.0141969	0.00958719	0.00244062
311	26	0.0086091	0.0110016	0.00485551	0.0234523	0.00812145	0.02535	0.0264402	0.0146185	0.00812145	0.00928443	0.0319063	0.00495081	0.0196943	0.00495081	0.00948089	0.0140623	0.00966084	0.00220109
312	26	0.00930311	0.0124402	0.00481339	0.0233863	0.007932	0.0249112	0.0268016	0.0147834	0.007932	0.0089193	0.0311296	0.0046602	0.0193067	0.0046602	0.00921201	0.0138809	0.00977302	0.00199143
313	26	0.010104	0.013934	0.00470452	0.0232048	0.00769207	0.0242044	0.0267618	0.0147473	0.00769207	0.00848362	0.0301971	0.00434759	0.0188198	0.00434759	0.00890891	0.0136609	0.00993501	0.00181852
314	25	0.0109598	0.0153635	0.004243	0.022752	0.00731112	0.0228737	0.0261977	0.0144272	0.00731112	0.00800792	0.0292145	0.00403605	0.0182498	0.00403605	0.0085656	0.0134173	0.0101373	0.00169232
315	25	0.0117995	0.0166692	0.00398057	0.0220076	0.00688047	0.0214534	0.0254727	0.0139851	0.00688047	0.00755219	0.0282934	0.0037235	0.0176126	0.0037235	0.0081925	0.0131718	0.0103544	0.00162343
316	24	0.0125245	0.0178554	0.00445843	0.0212323	0.00661232	0.0203499	0.0249817	0.01371	0.00661232	0.00717193	0.0274957	0.00342043	0.0169636	0.00342043	0.00782777	0.0129615	0.0105382	0.001633
317	23	0.0130786	0.0189837	0.00541678	0.0208179	0.00642186	0.0197077	0.0247731	0.013584	0.00642186	0.00691093	0.0268048	0.00315948	0.0163892	0.00315948	0.00752034	0.0128182	0.0106705	0.00173213
318	23	0.0134533	0.0201278	0.00624537	0.0210246	0.00634682	0.0194851	0.0249182	0.0136438	0.00634682	0.00681021	0.0261463	0.00293284	0.0159656	0.00293284	0.00732127	0.0127278	0.0107885	0.00189116
319	23	0.0137198	0.0213796	0.00666099	0.0219516	0.00641837	0.0196828	0.0253888	0.0138517	0.00641837	0.00685875	0.0254096	0.00270118	0.0157281	0.00270118	0.00726175	0.0126399	0.0109588	0.00202335
320	24	0.0139779	0.022833	0.00661943	0.0235069	0.00674575	0.0202167	0.0262153	0.0142275	0.00674575	0.00700741	0.0245121	0.00244142	0.0156765	0.00244142	0.00733523	0.0125112	0.0112437	0.00202523
321	25	0.0142936	0.0245088	0.00617886	0.0254388	0.00728238	0.0211412	0.0269025	0.0145333	0.00728238	0.00721017	0.023435	0.00213864	0.0157818	0.00213864	0.00752555	0.0123169	0.0116793	0.00183173
322	25	0.0146585	0.0262928	0.00538998	0.0273285	0.00781912	0.0222352	0.0269677	0.0145342	0.00781912	0.00744502	0.0222448	0.00178602	0.0159823	0.00178602	0.00782552	0.0120363	0.0122553	0.00146844
323	23	0.0150419	0.0280499	0.00471814	0.0288398	0.0081847	0.0234969	0.0265227	0.0142677	0.0081847	0.00770462	0.0210269	0.00138888	0.0161899	0.00138888	0.00822191	0.0116638	0.0129318	0.00105879
324	25	0.0153641	0.0296654	0.00457557	0.0299314	0.00854185	0.0246227	0.0259381	0.0139558	0.00854185	0.00798031	0.0198497	0.000980951	0.0163255	0.000980951	0.00870609	0.0112307	0.0136422	0.000872567
325	28	0.0155394	0.0310404	0.00490604	0.0308464	0.00877727	0.0249879	0.0253992	0.013673	0.00877727	0.00828459	0.0187633	0.000629294	0.016355	0.000629294	0.00927863	0.0107788	0.0143006	0.00103249
326	29	0.0154971	0.032101	0.0053512	0.0318624	0.00883646	0.024215	0.0250378	0.01348	0.00883646	0.00867047	0.017802	0.000457291	0.0163009	0.000457291	0.00994077	0.0103382	0.0148494	0.00124641
327	30	0.0152045	0.0328186	0.00556879	0.0331568	0.00873696	0.0223932	0.0249209	0.0134178	0.00873696	0.00918639	0.016989	0.000548174	0.0162142	0.000548174	0.0106748	0.00992072	0.0152712	0.00132747
328	30	0.014709	0.0332256	0.00542093	0.0347495	0.00854467	0.0200728	0.0250363	0.0134915	0.00854467	0.00983677	0.0163472	0.00072897	0.0161392	0.00072897	0.0114145	0.009515	0.015564	0.0012582
329	31	0.0141198	0.0334057	0.00496145	0.0365009	0.00833028	0.0180647	0.0252973	0.0136618	0.00833028	0.0105763	0.015911	0.000883375	0.0160829	0.000883375	0.0120465	0.00908989	0.0157511	0.00113316
330	31	0.0135499	0.0334483	0.00441411	0.0381676	0.00811751	0.0168572	0.0255814	0.0138596	0.00811751	0.0113297	0.0157144	0.00101244	0.016007	0.00101244	0.0124553	0.00860824	0.0158769	0.00110867
331	32	0.0130747	0.0334236	0.00403942	0.0395056	0.00790638	0.0164489	0.0257982	0.0140274	0.00790638	0.0120056	0.0157375	0.0011992	0.0158346	0.0011992	0.012556	0.00804029	0.0159741	0.00129065
332	32	0.0127369	0.0334033	0.0039199	0.0403646	0.00772647	0.0164996	0.0259056	0.0141323	0.00772647	0.0125064	0.0158847	0.00155548	0.0154512	0.00155548	0.0123016	0.00737742	0.0160678	0.00164474
333	31	0.0125455	0.0334556	0.00397646	0.0407236	0.00761735	0.0165954	0.0259266	0.0141785	0.00761735	0.0127764	0.0160391	0.00210352	0.0147072	0.00210352	0.0116843	0.00662981	0.0161523	0.00209726
334	30	0.0124863	0.0336325	0.0041107	0.0406932	0.00760186	0.0164672	0.0259169	0.0141914	0.00760186	0.0128042	0.0160942	0.00278289	0.0134589	0.00278289	0.0107395	0.00584375	0.0162044	0.00260629
335	29	0.0125097	0.0339567	0.00429565	0.0404504	0.00768114	0.0160762	0.0259412	0.0142059	0.00768114	0.0126089	0.0159598	0.00350222	0.011651	0.00350222	0.00956789	0.00513897	0.0162141	0.00316405
336	27	0.0125472	0.0344298	0.0045521	0.040176	0.00785163	0.0155635	0.0260536	0.0142583	0.00785163	0.0122314	0.0155642	0.00417278	0.00935596	0.00417278	0.00833903	0.00468174	0.0161724	0.00378222
337	24	0.0125319	0.0350377	0.0048794	0.0400434	0.00810134	0.0150769	0.0262709	0.0143656	0.00810134	0.0117341	0.0148683	0.00474274	0.00682982	0.00474274	0.00729892	0.00457966	0.0160765	0.00446983
338	27	0.0124137	0.0357428	0.0052563	0.040167	0.00839899	0.0146685	0.0265831	0.0145249	0.00839899	0.0111931	0.0138724	0.00519536	0.00481719	0.00519536	0.00677646	0.00480493	0.0159369	0.00522177
339	31	0.0121727	0.0364851	0.00567691	0.0405661	0.00871864	0.0143242	0.026958	0.0147177	0.00871864	0.0106481	0.0126084	0.00552605	0.00488336	0.00552605	0.00698406	0.0052412	0.0157624	0.00601168
340	34	0.0118263	0.0372004	0.00613324	0.0412049	0.00904932	0.014009	0.0273408	0.0149118	0.00904932	0.0101058	0.011146	0.00575207	0.00693732	0.00575207	0.0077609	0.00576327	0.0155651	0.00679423
341	37	0.0114305	0.037841	0.00660399	0.0420291	0.00937579	0.0136951	0.0276852	0.0150803	0.00937579	0.00960046	0.00960551	0.00590547	0.00932516	0.00590547	0.00872616	0.0062549	0.0153791	0.00751216
342	40	0.0110632	0.038384	0.00704485	0.0429872	0.00968008	0.0133781	0.0279606	0.0152062	0.00968008	0.00918638	0.00815093	0.0060146	0.011202	0.0060146	0.00957121	0.00662482	0.0152463	0.00809866
343	42	0.0107971	0.0388288	0.00739566	0.0440212	0.00993921	0.0130763	0.0281525	0.0152832	0.00993921	0.00889824	0.00698974	0.00611567	0.0122018	0.00611567	0.0101534	0.00681998	0.015187	0.00850711
344	43	0.01068	0.0392019	0.00761609	0.045062	0.0101304	0.0128254	0.0282742	0.015321	0.0101304	0.00875172	0.00632678	0.00624099	0.0122271	0.00624099	0.0104541	0.00681856	0.015194	0.00873467
345	43	0.0107164	0.0395394	0.0076897	0.0460523	0.0102526	0.0126496	0.0283145	0.015317	0.0102526	0.00878353	0.00620618	0.00640989	0.011418	0.00640989	0.0105403	0.00664321	0.0152564	0.00882219
346	43	0.0108579	0.0398591	0.00762354	0.0469524	0.0103164	0.0125452	0.0282496	0.0152608	0.0103164	0.00891192	0.00644794	0.00661575	0.0101286	0.00661575	0.0105204	0.00634797	0.0153565	0.00883083
347	42	0.0110403	0.0401563	0.0074651	0.0477365	0.0103332	0.012508	0.028104	0.0151646	0.0103332	0.00908255	0.00682198	0.00683976	0.00879689	0.00683976	0.0104938	0.00599552	0.015444	0.00880721
348	41	0.0112272	0.0404037	0.00727867	0.0483785	0.0103206	0.012543	0.0279105	0.0150464	0.0103206	0.00919559	0.00718808	0.00704143	0.00776765	0.00704143	0.0104873	0.00563573	0.0154583	0.00877938
349	38	0.0114023	0.0405636	0.00712022	0.0488721	0.0102923	0.0126356	0.0276868	0.0149153	0.0102923	0.00920081	0.00750288	0.00718519	0.00711902	0.00718519	0.0104969	0.00532096	0.0153544	0.0087712
350	37	0.0115546	0.040599	0.00702279	0.049258	0.010271	0.0127567	0.0274381	0.0147745	0.010271	0.0090494	0.00777335	0.00723168	0.00674653	0.00723168	0.0105174	0.00509958	0.0151209	0.00879065
351	41	0.0116798	0.0404844	0.00698686	0.049564	0.0102686	0.0128968	0.0271743	0.0146324	0.0102686	0.00875555	0.00803293	0.00716631	0.00658198	0.00716631	0.0105288	0.00499472	0.014769	0.00882826
352	43	0.0117959	0.040218	0.00699045	0.0497895	0.010264	0.0130633	0.0269333	0.0145117	0.010264	0.00834767	0.00833089	0.00700948	0.0067065	0.00700948	0.0105041	0.0049932	0.0143087	0.00887532
353	44	0.0119268	0.0398211	0.0070036	0.0499579	0.010249	0.0132524	0.0267233	0.0144196	0.010249	0.00795538	0.00868629	0.00680393	0.00715638	0.00680393	0.0104307	0.0050621	0.0137546	0.00893178
354	45	0.0120672	0.0393232	0.00699141	0.0500988	0.0102334	0.0134386	0.0264997	0.014332	0.0102334	0.0075705	0.00908775	0.0065678	0.00777688	0.0065678	0.0102721	0.00514108	0.0131563	0.00899992
355	46	0.0121864	0.0387461	0.00693508	0.0502218	0.010216	0.0135959	0.0262556	0.0142425	0.010216	0.00717634	0.00950523	0.00632236	0.0082632	0.00632236	0.0100062	0.0051726	0.0125771	0.00908814
356	46	0.0122847	0.0381134	0.00681655	0.0503126	0.0101807	0.0137182	0.0260236	0.0141619	0.0101807	0.00679277	0.00989771	0.00609213	0.00833391	0.00609213	0.00962716	0.00510597	0.0120248	0.00918539
357	46	0.0123722	0.0374416	0.00662585	0.0503436	0.0101144	0.013803	0.0258057	0.0140829	0.0101144	0.00648992	0.0102321	0.00589718	0.00781748	0.00589718	0.00912725	0.00491865	0.0114801	0.00928284
358	46	0.0124278	0.0367411	0.00637177	0.0503206	0.0100227	0.0138337	0.0255775	0.0139908	0.0100227	0.00618987	0.0104769	0.00572946	0.00671087	0.00572946	0.00849969	0.00464266	0.010965	0.0093877
359	46	0.0124331	0.0360375	0.00606872	0.0502692	0.00991285	0.0138091	0.0253432	0.0138881	0.00991285	0.00594922	0.0106156	0.0055806	0.00513495	0.0055806	0.00776489	0.00432721	0.0104913	0.00950013
360	46	0.012398	0.035354	0.00573131	0.0501843	0.00978735	0.0137587	0.0251233	0.0137861	0.00978735	0.00579086	0.010664	0.00544092	0.00332357	0.00544092	0.00699701	0.00399892	0.0100334	0.00961427
361	46	0.0123538	0.0347271	0.00536256	0.0500451	0.00965109	0.0137242	0.0249055	0.0136826	0.00965109	0.00562698	0.0106541	0.00529822	0.00177158	0.00529822	0.00631798	0.00369734	0.00957124	0.00972253
362	45	0.0123186	0.0341889	0.00497923	0.0498856	0.0095194	0.0137339	0.0246737	0.0135744	0.0095194	0.00541662	0.0106069	0.00514344	0.00178106	0.00514344	0.0058394	0.00346723	0.0090947	0.00982187
363	45	0.012276	0.0337388	0.0046165	0.0497293	0.00940512	0.0137969	0.0244338	0.0134666	0.00940512	0.00511901	0.0105692	0.00495477	0.00297317	0.00495477	0.00565424	0.00333024	0.00863388	0.00991506
364	45	0.0122075	0.0333503	0.00430477	0.0495551	0.0093042	0.0139087	0.0242165	0.0133741	0.0093042	0.00481275	0.0105828	0.00474098	0.00412931	0.00474098	0.00577825	0.00330885	0.00820817	0.010012
365	45	0.0121341	0.0330199	0.0040367	0.0493204	0.00920143	0.0140622	0.0240367	0.0133011	0.00920143	0.00445535	0.0106781	0.00450397	0.00502428	0.00450397	0.00617627	0.00342516	0.00779257	0.0101061
366	44	0.0120458	0.0327246	0.00382804	0.0490206	0.00909729	0.0142507	0.023891	0.0132462	0.00909729	0.00410408	0.0108713	0.00425062	0.00571361	0.00425062	0.00674085	0.00364047	0.00738714	0.0101991
367	44	0.0119448	0.0324653	0.00367032	0.0486543	0.00898344	0.0144713	0.0237831	0.013214	0.00898344	0.00369645	0.0111577	0.00397511	0.00624734	0.00397511	0.00740037	0.00393486	0.00702519	0.0102683
368	44	0.0118112	0.0322042	0.0035598	0.0482445	0.00885531	0.014715	0.0237499	0.013223	0.00885531	0.00358613	0.0114215	0.00368183	0.00667261	0.00368183	0.00774443	0.00410615	0.00671593	0.0103133
369	43	0.0116603	0.0319813	0.00345531	0.0477915	0.0087045	0.0149846	0.0237891	0.013267	0.0087045	0.00368127	0.0115449	0.0033281	0.0069318	0.0033281	0.00778511	0.00413634	0.00650779	0.0103065
370	41	0.0115149	0.0317808	0.00332104	0.0473678	0.00853833	0.0152792	0.0238836	0.0133343	0.00853833	0.00419792	0.0113357	0.00314241	0.00696821	0.00314241	0.00736234	0.00392753	0.00637518	0.0102523
371	39	0.0114203	0.0316014	0.00315034	0.0469884	0.00837048	0.0156114	0.0240192	0.0134164	0.00837048	0.0050611	0.0108024	0.00314209	0.00709042	0.00314209	0.00674063	0.00361312	0.00630053	0.0101609
372	35	0.0113637	0.031395	0.00297191	0.0466332	0.00820403	0.015976	0.0242007	0.0135155	0.00820403	0.00612492	0.0101637	0.00334519	0.00733653	0.00334519	0.00605945	0.00325455	0.00627016	0.0100803
373	30	0.0113724	0.0311692	0.00280518	0.0462578	0.00803601	0.0163665	0.0244342	0.0136339	0.00803601	0.00699195	0.00975741	0.00357803	0.00755178	0.00357803	0.00565472	0.00303678	0.00627182	0.0100346
374	34	0.0114007	0.0309006	0.00269516	0.0458722	0.00788486	0.0167871	0.024735	0.0137813	0.00788486	0.00746449	0.00983043	0.00375775	0.00766388	0.00375775	0.0055715	0.00299101	0.00629671	0.0100623
375	32	0.0114492	0.0305748	0.00271477	0.0454409	0.00776203	0.0172406	0.0251017	0.0139583	0.00776203	0.00731677	0.010516	0.00380604	0.00776688	0.00380604	0.00598966	0.0032161	0.0063431	0.0101542
376	28	0.0114981	0.0301404	0.00294991	0.0449384	0.00767459	0.0177159	0.0255494	0.014169	0.00767459	0.00668154	0.0116842	0.0037509	0.00794069	0.0037509	0.00652992	0.00350568	0.00638657	0.010305
377	33	0.0115064	0.0295781	0.00340621	0.0443904	0.00761811	0.018202	0.0260969	0.0144151	0.00761811	0.00584487	0.0130854	0.00359569	0.00819183	0.00359569	0.00699026	0.0037588	0.00645256	0.0104806
378	36	0.0114671	0.0289075	0.00400188	0.0438532	0.00759429	0.0186698	0.0267311	0.014681	0.00759429	0.00525626	0.0143579	0.00350812	0.00846566	0.00350812	0.00704693	0.00379502	0.00653506	0.0106494
379	38	0.0114173	0.0281857	0.00463368	0.0433688	0.00761226	0.019096	0.02742	0.0149479	0.00761226	0.00534229	0.015254	0.00353401	0.00882581	0.00353401	0.00664091	0.00358055	0.00663282	0.0107869
380	39	0.0113778	0.0274833	0.00525351	0.042925	0.00765945	0.0194586	0.0281341	0.0152122	0.00765945	0.00583693	0.0157587	0.00365872	0.00919698	0.00365872	0.0059323	0.00319934	0.00676794	0.0108857
381	39	0.0113649	0.02684	0.00586628	0.0424651	0.00771837	0.0197355	0.0288335	0.0154729	0.00771837	0.00632407	0.0160561	0.00380392	0.00932443	0.00380392	0.00514629	0.00277166	0.00693706	0.0109465
382	38	0.0113278	0.02626	0.00653234	0.0419549	0.00779037	0.0199435	0.0294883	0.0157403	0.00779037	0.00659865	0.0163709	0.00387672	0.00899209	0.00387672	0.00447004	0.0024115	0.00713809	0.0110133
383	38	0.0112382	0.0257435	0.0072808	0.0414582	0.00787549	0.0201008	0.0300816	0.0160297	0.00787549	0.00659923	0.0168491	0.00383489	0.00815655	0.00383489	0.00404434	0.00221022	0.00737395	0.0111212
384	37	0.0111036	0.0252876	0.00811265	0.040951	0.00799004	0.0201997	0.0305584	0.0163272	0.00799004	0.00637122	0.0175026	0.00369537	0.00691904	0.00369537	0.00391009	0.0022025	0.00760164	0.0112881
385	36	0.010933	0.0248833	0.00899312	0.040447	0.00816828	0.0202208	0.0308449	0.0165972	0.00816828	0.0060121	0.0182128	0.00350952	0.00546498	0.00350952	0.00399624	0.00235584	0.00780797	0.0114963
386	35	0.0107376	0.0245275	0.00987434	0.0399257	0.00842929	0.0201239	0.0309002	0.0168019	0.00842929	0.00566772	0.0188363	0.00332166	0.00401542	0.00332166	0.00419966	0.00258753	0.00800622	0.0117202
387	35	0.010562	0.0242397	0.0106854	0.0394009	0.00875777	0.0198269	0.0307273	0.0169081	0.00875777	0.00539449	0.01924	0.00315967	0.0027808	0.00315967	0.00441193	0.00281209	0.0082133	0.0119351
388	33	0.0104346	0.0240256	0.0113718	0.0388631	0.00910095	0.0192518	0.0303601	0.0168971	0.00910095	0.00510749	0.0193459	0.00303687	0.00192301	0.00303687	0.004577	0.00299063	0.00844107	0.0121127
389	31	0.0103913	0.0238811	0.0119067	0.0382562	0.00940787	0.0183828	0.0298312	0.0167706	0.00940787	0.00468075	0.0191738	0.00295158	0.00142558	0.00295158	0.00469748	0.00312905	0.00870832	0.0122134
390	28	0.0104128	0.0237781	0.0123102	0.0374515	0.00964299	0.0173158	0.0291696	0.0165514	0.00964299	0.00417681	0.0188287	0.00289673	0.00113053	0.00289673	0.00478497	0.00323245	0.00901602	0.0122493
391	26	0.0104792	0.0237015	0.0126168	0.0364254	0.00976203	0.0162244	0.0284374	0.0162817	0.00976203	0.00371587	0.0184691	0.0028559	0.000951788	0.0028559	0.00488479	0.00330121	0.00934109	0.0122565
392	26	0.0105602	0.0236105	0.0128714	0.035166	0.00973281	0.0152959	0.0276823	0.0159928	0.00973281	0.00339749	0.0182322	0.00282511	0.0009746	0.00282511	0.00502946	0.00336225	0.00963296	0.0122684
393	27	0.0106344	0.0234651	0.0131076	0.0336767	0.00958109	0.0146666	0.0269112	0.0156945	0.00958109	0.00322095	0.0181767	0.00280169	0.0011574	0.00280169	0.00522133	0.00343397	0.00984654	0.0123133
394	28	0.0107041	0.0232518	0.0133393	0.0320005	0.00936765	0.0143395	0.0261307	0.0153892	0.00936765	0.00312488	0.0183102	0.00277242	0.00131348	0.00277242	0.00545805	0.0035014	0.00997937	0.0124014
395	29	0.0107697	0.0229726	0.0135629	0.0302174	0.00914087	0.0141637	0.0253729	0.0150716	0.00914087	0.00304734	0.0185914	0.00272506	0.00130848	0.00272506	0.00570166	0.00355678	0.0100535	0.0125281
396	29	0.010821	0.0226357	0.0137667	0.0283979	0.00892943	0.0139571	0.0246813	0.0147272	0.00892943	0.0029381	0.0189572	0.00264752	0.00108637	0.00264752	0.00589149	0.003588	0.0100804	0.0126795
397	29	0.0108688	0.0222624	0.0139486	0.0265928	0.0087564	0.0136444	0.0240751	0.014346	0.0087564	0.00280133	0.0193485	0.00254108	0.000684004	0.00254108	0.00597517	0.00358219	0.0100623	0.0128289
398	28	0.010954	0.0218913	0.0141101	0.0248679	0.00864947	0.0133257	0.0235557	0.0139338	0.00864947	0.0026722	0.0196878	0.00241955	0.000317116	0.00241955	0.00592569	0.0035348	0.0100065	0.0129609
399	28	0.0110941	0.0215674	0.0142463	0.0233083	0.00862773	0.0132558	0.0231359	0.0135134	0.00862773	0.00259004	0.0199334	0.00230708	0.000564351	0.00230708	0.00574813	0.0034511	0.00992563	0.0130734
400	27	0.0112757	0.0213286	0.0143597	0.0219638	0.00868162	0.0136867	0.0228216	0.0131205	0.00868162	0.00258626	0.0200982	0.00223658	0.000934238	0.00223658	0.00547428	0.00334682	0.00982954	0.0131589
401	25	0.0114935	0.0212062	0.0144437	0.0208543	0.00877978	0.0146407	0.0226065	0.0127973	0.00877978	0.00265521	0.0201916	0.00222558	0.00115557	0.00222558	0.00513399	0.00325105	0.00970808	0.0132185
402	24	0.011748	0.0212166	0.01447	0.0200238	0.00887911	0.0158755	0.0224901	0.0125764	0.00887911	0.00276495	0.0202117	0.00226	0.00119681	0.00226	0.00477296	0.0031789	0.00953983	0.013262
403	27	0.0120218	0.021348	0.014413	0.0194985	0.00894186	0.0170817	0.0224925	0.0124743	0.00894186	0.00287636	0.0201657	0.00231477	0.00108492	0.00231477	0.00444583	0.0031158	0.00933053	0.0132814
404	28	0.0122733	0.0215811	0.0142661	0.0192493	0.00893995	0.0180538	0.0226316	0.0124837	0.00893995	0.00295796	0.0200716	0.00236563	0.000936391	0.00236563	0.00416614	0.0030457	0.00910554	0.0132509
405	29	0.0124698	0.0219015	0.0140426	0.0192252	0.00884547	0.0187449	0.0228759	0.0125706	0.00884547	0.00300085	0.0199502	0.00238808	0.000944531	0.00238808	0.00392891	0.00293757	0.00888675	0.0131522
406	30	0.0126441	0.0222836	0.0137685	0.0193657	0.00864784	0.0192289	0.023172	0.0126949	0.00864784	0.00300586	0.0197963	0.0023689	0.00122888	0.0023689	0.00374137	0.00275327	0.00868246	0.0129704
407	30	0.0128532	0.022691	0.0134772	0.0195974	0.00836359	0.0196177	0.0234818	0.0128221	0.00836359	0.00299751	0.0196	0.00231278	0.00170492	0.00231278	0.00360185	0.0024903	0.00848153	0.0126828
408	30	0.0131185	0.023104	0.0132054	0.0198302	0.00804294	0.0200046	0.0237574	0.0129185	0.00804294	0.00302235	0.019384	0.0022367	0.00226954	0.0022367	0.00348418	0.00218708	0.00826107	0.0122727
409	31	0.013459	0.0235485	0.012984	0.020014	0.00774413	0.0204213	0.0239602	0.0129699	0.00774413	0.00308369	0.0191723	0.00215692	0.00285154	0.00215692	0.00336479	0.00190635	0.00802872	0.011747
410	31	0.0138891	0.0240718	0.0128224	0.0201505	0.00750309	0.0208698	0.0240884	0.0129913	0.00750309	0.00316927	0.0189656	0.0020865	0.00338639	0.0020865	0.00323574	0.00169865	0.00781449	0.0111398
411	31	0.0143965	0.024681	0.0127038	0.0202374	0.00734398	0.0213995	0.0241754	0.013014	0.00734398	0.00330515	0.0187568	0.00203479	0.00384529	0.00203479	0.0030839	0.00156642	0.00761135	0.0105017
412	31	0.0149654	0.0253517	0.0126006	0.0203034	0.00728745	0.0220767	0.0242731	0.0130715	0.00728745	0.00340731	0.018557	0.00200486	0.00420825	0.00200486	0.00291114	0.00148277	0.00739687	0.00986634
413	31	0.0155672	0.0260698	0.0125051	0.0203917	0.00731337	0.0229014	0.0244037	0.0131689	0.00731337	0.00349237	0.0183896	0.00199598	0.00447908	0.00199598	0.00270124	0.00138035	0.00716813	0.0092707
414	32	0.0161226	0.0268421	0.0124124	0.0205471	0.00731772	0.0237934	0.0245688	0.0132832	0.00731772	0.00354447	0.0182496	0.00198556	0.00468962	0.00198556	0.0024804	0.00125482	0.00712318	0.0087615
415	32	0.0166486	0.027568	0.0123076	0.0208178	0.00733571	0.0245637	0.0248087	0.0134344	0.00733571	0.00358714	0.018151	0.00196101	0.0048528	0.00196101	0.002276	0.00112992	0.00699889	0.00831252
416	32	0.017055	0.0282521	0.0122104	0.0211616	0.00730399	0.0250748	0.0251032	0.0136138	0.00730399	0.00361413	0.0180781	0.00191776	0.00499351	0.00191776	0.00210684	0.00102706	0.00703334	0.00792835
417	32	0.0173762	0.0288336	0.0121319	0.0215463	0.00723304	0.0252712	0.0254551	0.0138328	0.00723304	0.00364819	0.0180501	0.00186249	0.00513682	0.00186249	0.0019716	0.000955478	0.00698075	0.00756936
418	32	0.0175766	0.0293793	0.01208	0.02195	0.00709176	0.0252031	0.0258645	0.0140882	0.00709176	0.00370675	0.0180574	0.00180414	0.00533312	0.00180414	0.00188736	0.000952784	0.00705007	0.00722429
419	32	0.0177109	0.0298963	0.0120515	0.0223344	0.00691706	0.0249884	0.0263713	0.0144046	0.00691706	0.00381958	0.0180916	0.00174498	0.00556565	0.00174498	0.00184521	0.00103957	0.00713393	0.00686062
420	32	0.0178342	0.0303987	0.0120267	0.0226616	0.00673032	0.0247869	0.026963	0.0147667	0.00673032	0.00394696	0.0181415	0.00168041	0.0057859	0.00168041	0.00183506	0.00120178	0.00719276	0.00646174
421	32	0.0179869	0.0309206	0.0119928	0.0229019	0.0065703	0.0246781	0.027617	0.0151617	0.0065703	0.0040566	0.0181974	0.00161843	0.0059797	0.00161843	0.00184813	0.00138603	0.0072721	0.00602621
422	32	0.0181842	0.0315079	0.0119561	0.0230362	0.0063634	0.0246719	0.028135	0.0154758	0.0063634	0.00414112	0.0182408	0.00156374	0.00613749	0.00156374	0.00188371	0.00158077	0.00750588	0.00556016
423	32	0.0184866	0.0321514	0.0119307	0.023087	0.00623293	0.0247298	0.0283232	0.0156163	0.00623293	0.00417786	0.0182694	0.00152281	0.00621717	0.00152281	0.00194076	0.00177313	0.00781056	0.00503992
424	32	0.0188638	0.0328549	0.0118597	0.0229962	0.00616928	0.0248912	0.0282083	0.0156334	0.00616928	0.00419474	0.0182873	0.00151237	0.00620811	0.00151237	0.00201907	0.00194078	0.00824768	0.00449219
425	31	0.0193444	0.0336631	0.0119151	0.0227646	0.00623497	0.025304	0.0278441	0.0155453	0.00623497	0.00418294	0.0182949	0.00155641	0.0061254	0.00155641	0.00211085	0.00207059	0.00879834	0.00393987
426	31	0.0199254	0.0345733	0.0121248	0.0225553	0.00639755	0.0262365	0.0273486	0.0154071	0.00639755	0.00418218	0.0182858	0.0016659	0.00601456	0.0016659	0.00220603	0.00216962	0.00931305	0.00339714
427	30	0.0204618	0.0356095	0.0125981	0.0226065	0.00652184	0.0274	0.0268124	0.0152539	0.00652184	0.00420868	0.0182105	0.00181207	0.00593227	0.00181207	0.00229608	0.00227814	0.00993046	0.00293536
428	30	0.0209312	0.0366787	0.0132394	0.0230751	0.00647583	0.0283893	0.0264397	0.0151933	0.00647583	0.0043104	0.0180452	0.00197141	0.00587536	0.00197141	0.00235922	0.00238934	0.0103685	0.0025935
429	29	0.021246	0.0378449	0.0139294	0.0240525	0.00642753	0.0288658	0.0263382	0.0152232	0.00642753	0.0044813	0.0177456	0.00213331	0.00585317	0.00213331	0.00237195	0.00245789	0.010794	0.00241043
430	29	0.0214456	0.0391498	0.0144262	0.0255337	0.0064288	0.0289773	0.0265659	0.0153938	0.0064288	0.00462431	0.0173071	0.0022934	0.00586372	0.0022934	0.00235672	0.0024724	0.0111711	0.00234331
431	30	0.021576	0.0406129	0.014671	0.0274366	0.00650415	0.0287102	0.0268549	0.01556	0.00650415	0.00469908	0.0167772	0.00245616	0.00588295	0.00245616	0.00236508	0.00242236	0.0115226	0.00234511
432	31	0.0216419	0.0422387	0.0146295	0.0295068	0.00651687	0.0283525	0.0270682	0.0157226	0.00651687	0.0047596	0.0162148	0.00267328	0.0058902	0.00267328	0.00241336	0.00225855	0.0119372	0.00244024
433	32	0.0217631	0.0440362	0.0145333	0.0314821	0.00653692	0.0280746	0.0271614	0.0158583	0.00653692	0.00478377	0.01572	0.00299808	0.00582368	0.00299808	0.00248886	0.00195616	0.0123323	0.00262233
434	34	0.022026	0.0460563	0.0145522	0.0332527	0.00671314	0.0282388	0.0271657	0.0159669	0.00671314	0.00475836	0.0154129	0.00342795	0.00559213	0.00342795	0.00255791	0.00153357	0.012748	0.00285489
435	35	0.0224507	0.0482389	0.0148003	0.034908	0.0069977	0.0286832	0.0270964	0.0160421	0.0069977	0.00470051	0.0154214	0.00392635	0.0051269	0.00392635	0.00264969	0.00110788	0.0131777	0.00309291
436	34	0.0229748	0.0504875	0.0152859	0.0365003	0.00718062	0.0291137	0.0270447	0.0161541	0.00718062	0.00468813	0.0157586	0.00451242	0.00444111	0.00451242	0.00277606	0.000915719	0.0136199	0.00338062
437	37	0.0235309	0.0526339	0.0159056	0.0381227	0.00728304	0.0292518	0.0270599	0.0162992	0.00728304	0.00471431	0.0163963	0.00514826	0.00354053	0.00514826	0.00292892	0.00121485	0.0139535	0.00369005
438	43	0.0240413	0.054604	0.0164924	0.0398039	0.00742054	0.0292018	0.0271755	0.016477	0.00742054	0.00479553	0.0172629	0.00579218	0.00250099	0.00579218	0.00313283	0.00183416	0.014237	0.00410993
439	48	0.024522	0.0563102	0.0169151	0.0415327	0.00766631	0.0290408	0.0274119	0.0166811	0.00766631	0.00489429	0.0183177	0.00639565	0.00142123	0.00639565	0.00352151	0.0025973	0.0143752	0.00456876
440	52	0.0249217	0.0577525	0.0171621	0.0432208	0.00801464	0.0287838	0.0277575	0.0169138	0.00801464	0.00509674	0.0194417	0.00698824	0.00100271	0.00698824	0.00424491	0.00344094	0.0144438	0.00509995
441	55	0.0252557	0.0589361	0.0173123	0.0447706	0.00843105	0.028392	0.028172	0.0171609	0.00843105	0.00546452	0.0205603	0.00761018	0.00216604	0.00761018	0.00544663	0.00431834	0.0144141	0.00572225
442	52	0.0255193	0.0599261	0.0175012	0.046095	0.00888759	0.0278214	0.0286127	0.0173936	0.00888759	0.00609088	0.0216339	0.00828073	0.00401075	0.00828073	0.00722987	0.00514339	0.0143248	0.00649689
443	61	0.0257765	0.0607364	0.0178245	0.0471775	0.00936941	0.0270955	0.0290444	0.0175948	0.00936941	0.00682488	0.0227165	0.00895634	0.00640082	0.00895634	0.00964384	0.00582538	0.0141153	0.00731344
444	73	0.026064	0.0614405	0.0183397	0.0480092	0.00988276	0.0263477	0.0294542	0.0177707	0.00988276	0.00764278	0.0238424	0.00964545	0.00939438	0.00964545	0.0126481	0.00632197	0.0138388	0.0081627
445	82	0.0263761	0.0620925	0.0190451	0.0486382	0.0104266	0.0257331	0.029851	0.0179443	0.0104266	0.00848373	0.0250513	0.0103221	0.0130061	0.0103221	0.0160607	0.00663675	0.0135428	0.00895098
446	91	0.0266945	0.0627098	0.0198922	0.0491492	0.0109777	0.025353	0.0302664	0.0181428	0.0109777	0.00936091	0.0263766	0.0109479	0.0171013	0.0109479	0.0196054	0.00683955	0.0132733	0.00972043
447	100	0.0270076	0.0632876	0.0208119	0.0496673	0.011497	0.0252307	0.030751	0.0183895	0.011497	0.0102564	0.0278352	0.0115094	0.0214349	0.0115094	0.0229707	0.00705448	0.0130573	0.0104674
448	108	0.027261	0.0637949	0.0217417	0.0503107	0.0119584	0.0253143	0.0313403	0.0186984	0.0119584	0.0112108	0.0293957	0.0120078	0.0256959	0.0120078	0.0258604	0.00739358	0.0129316	0.0111877
449	112	0.0274352	0.0641449	0.0226505	0.0511639	0.0123731	0.0255183	0.0320149	0.0190575	0.0123731	0.0123192	0.0310109	0.0124593	0.0295471	0.0124593	0.0280519	0.00790751	0.0128464	0.0118692
450	122	0.0274337	0.0642742	0.0235351	0.0523254	0.0127625	0.0257471	0.032715	0.0194296	0.0127625	0.0136815	0.0326245	0.0128539	0.032638	0.0128539	0.0294511	0.00855108	0.0128812	0.0125068
451	148	0.0272973	0.0640632	0.0243593	0.0538536	0.013104	0.0259115	0.0333979	0.0197841	0.013104	0.0153622	0.0341578	0.0131418	0.0346406	0.0131418	0.0301059	0.0092257	0.0128981	0.0130192
452	166	0.0270935	0.0634435	0.0250722	0.0557171	0.0133882	0.025969	0.0340113	0.0200945	0.0133882	0.0173398	0.0355199	0.0132894	0.0353716	0.0132894	0.0301911	0.0098154	0.0128233	0.0133302
453	177	0.0269415	0.0624189	0.0256352	0.0577859	0.0136318	0.0259113	0.0344917	0.0203283	0.0136318	0.0194768	0.0366367	0.0132895	0.0348301	0.0132895	0.0299336	0.0101736	0.0126136	0.0133834
454	180	0.0268373	0.061137	0.0260469	0.0599035	0.0138386	0.0257459	0.0348269	0.0204749	0.0138386	0.0215466	0.0374407	0.013166	0.0332066	0.013166	0.0295494	0.0102041	0.0124602	0.0131565
455	174	0.0267117	0.0598187	0.0263219	0.0618993	0.0140057	0.0255091	0.0350333	0.0205416	0.0140057	0.0233259	0.0378988	0.0129891	0.0309309	0.0129891	0.0292216	0.00992409	0.0126338	0.0126795
456	163	0.0267133	0.0585122	0.0264467	0.0636244	0.0141479	0.0252491	0.0351176	0.0205358	0.0141479	0.0247137	0.0380414	0.0128196	0.0286306	0.0128196	0.0290556	0.00943504	0.0128985	0.0120292
457	150	0.0266915	0.0573076	0.0264648	0.0650767	0.0143075	0.0250023	0.0350726	0.0204635	0.0143075	0.0256515	0.0378769	0.0126651	0.0269083	0.0126651	0.0290312	0.00885878	0.0133909	0.0113359
458	138	0.0266935	0.0561384	0.0264068	0.0662873	0.0144856	0.0247659	0.034883	0.0203305	0.0144856	0.0261322	0.0374408	0.0125025	0.0261586	0.0125025	0.0290507	0.00829505	0.0138812	0.0106697
459	128	0.0265399	0.0550683	0.026338	0.0672833	0.0146519	0.0245502	0.0346005	0.0201732	0.0146519	0.0261748	0.0367305	0.0122817	0.0264542	0.0122817	0.028985	0.00781482	0.0146282	0.0100726
460	118	0.0264263	0.053966	0.0262541	0.0680768	0.0147553	0.0243421	0.0342672	0.0200122	0.0147553	0.0259029	0.035798	0.0119669	0.027633	0.0119669	0.0287293	0.00747898	0.0152324	0.00956308
461	110	0.0264727	0.0527616	0.0261211	0.0686872	0.0147737	0.0241303	0.0339096	0.0198577	0.0147737	0.0254218	0.0347114	0.0115553	0.0293499	0.0115553	0.0282205	0.00730135	0.0153633	0.00910204
