# Supplementary material for: Optimal Control Based Stiffness Identification of an Ankle-Foot Orthosis Using a Predictive Walking Model
Source: Front Comput Neurosci. 2017 Apr 13;11:23. doi: 10.3389/fncom.2017.00023 (PMC5390028; doi:10.3389/fncom.2017.00023)
Supplement: Supplementary file 1 [file DataSheet1.ZIP › PathWalker/InvKinDyn/results/barefeet_3053179.log]

397 0 0 0 0 0 0 3.218e-18 2.17805 4.94066e-324 2.42937e-312 2.17805 -9.94337e-22 -1.49362 0 -0.191431 -1.48607 0 0.0802524 -1.09778 0 -0.0786361 -1.07909 0 -0.228526 0 0 0 0 0 0 0 0 0 0 0 0 0 2.17805 2.50999e-14 3.41849e-319 2.17805 5.41947e-16
398 0 0 0 0 0 0 3.218e-18 2.17805 4.94066e-324 2.42937e-312 2.17805 -9.94337e-22 -1.49667 0 -0.189097 -1.48493 0 0.0824377 -1.09988 0 -0.083397 -1.08538 0 -0.233749 0 0 0 0 0 0 0 0 0 0 0 0 0 2.17805 2.50999e-14 3.41849e-319 2.17805 5.41947e-16
399 0 0 0 0 0 0 3.218e-18 2.17805 4.94066e-324 2.42937e-312 2.17805 -9.94337e-22 -1.50018 0 -0.18629 -1.4835 0 0.0849864 -1.10211 0 -0.0865873 -1.09229 0 -0.237318 0 0 0 0 0 0 0 0 0 0 0 0 0 2.17805 2.50999e-14 3.41849e-319 2.17805 5.41947e-16
400 0 0 0 0 0 0 3.218e-18 2.17805 4.94066e-324 2.42937e-312 2.17805 -9.94337e-22 -1.5038 0 -0.183135 -1.48185 0 0.0877651 -1.10389 0 -0.0881221 -1.09875 0 -0.239085 0 0 0 0 0 0 0 0 0 0 0 0 0 2.17805 2.50999e-14 3.41849e-319 2.17805 5.41947e-16
401 0 0 0 0 0 0 3.218e-18 2.17805 4.94066e-324 2.42937e-312 2.17805 -9.94337e-22 -1.50781 0 -0.179577 -1.47997 0 0.0907819 -1.10483 0 -0.0882678 -1.10374 0 -0.239314 0 0 0 0 0 0 0 0 0 0 0 0 0 2.17805 2.50999e-14 3.41849e-319 2.17805 5.41947e-16
402 0 0 0 0 0 0 3.218e-18 2.17805 4.94066e-324 2.42937e-312 2.17805 -9.94337e-22 -1.5117 0 -0.17587 -1.47805 0 0.093828 -1.10475 0 -0.0876089 -1.10654 0 -0.238648 0 0 0 0 0 0 0 0 0 0 0 0 0 2.17805 2.50999e-14 3.41849e-319 2.17805 5.41947e-16
403 0 0 0 0 0 0 3.218e-18 2.17805 4.94066e-324 2.42937e-312 2.17805 -9.94337e-22 -1.5156 0 -0.172002 -1.4761 0 0.0969009 -1.10395 0 -0.0868716 -1.1073 0 -0.237884 0 0 0 0 0 0 0 0 0 0 0 0 0 2.17805 2.50999e-14 3.41849e-319 2.17805 5.41947e-16
404 0 0 0 0 0 0 3.218e-18 2.17805 4.94066e-324 2.42937e-312 2.17805 -9.94337e-22 -1.51948 0 -0.167956 -1.47407 0 0.100012 -1.10312 0 -0.0865247 -1.10736 0 -0.237515 0 0 0 0 0 0 0 0 0 0 0 0 0 2.17805 2.50999e-14 3.41849e-319 2.17805 5.41947e-16
405 0 0 0 0 0 0 3.218e-18 2.17805 4.94066e-324 2.42937e-312 2.17805 -9.94337e-22 -1.52334 0 -0.163825 -1.47218 0 0.103105 -1.10258 0 -0.0866669 -1.10723 0 -0.237645 0 0 0 0 0 0 0 0 0 0 0 0 0 2.17805 2.50999e-14 3.41849e-319 2.17805 5.41947e-16
406 0 0 0 0 0 0 3.218e-18 2.17805 4.94066e-324 2.42937e-312 2.17805 -9.94337e-22 -1.52737 0 -0.15938 -1.47026 0 0.10634 -1.10227 0 -0.0871076 -1.10698 0 -0.238084 0 0 0 0 0 0 0 0 0 0 0 0 0 2.17805 2.50999e-14 3.41849e-319 2.17805 5.41947e-16
407 0 0 0 0 0 0 3.218e-18 2.17805 4.94066e-324 2.42937e-312 2.17805 -9.94337e-22 -1.5317 0 -0.154451 -1.4681 0 0.109793 -1.10221 0 -0.0876531 -1.1068 0 -0.238633 0 0 0 0 0 0 0 0 0 0 0 0 0 2.17805 2.50999e-14 3.41849e-319 2.17805 5.41947e-16
408 0 0 0 0 0 0 3.218e-18 2.17805 4.94066e-324 2.42937e-312 2.17805 -9.94337e-22 -1.53615 0 -0.149018 -1.46577 0 0.113499 -1.10237 0 -0.0881442 -1.10681 0 -0.239129 0 0 0 0 0 0 0 0 0 0 0 0 0 2.17805 2.50999e-14 3.41849e-319 2.17805 5.41947e-16
409 0 0 0 0 0 0 3.218e-18 2.17805 4.94066e-324 2.42937e-312 2.17805 -9.94337e-22 -1.54063 0 -0.143089 -1.46317 0 0.117427 -1.10271 0 -0.0884973 -1.10702 0 -0.239486 0 0 0 0 0 0 0 0 0 0 0 0 0 2.17805 2.50999e-14 3.41849e-319 2.17805 5.41947e-16
410 0 0 0 0 0 0 3.218e-18 2.17805 4.94066e-324 2.42937e-312 2.17805 -9.94337e-22 -1.54497 0 -0.136763 -1.46039 0 0.12153 -1.10316 0 -0.0886919 -1.10735 0 -0.239684 0 0 0 0 0 0 0 0 0 0 0 0 0 2.17805 2.50999e-14 3.41849e-319 2.17805 5.41947e-16
411 0 0 0 0 0 0 3.218e-18 2.17805 4.94066e-324 2.42937e-312 2.17805 -9.94337e-22 -1.54915 0 -0.130094 -1.4574 0 0.125737 -1.10359 0 -0.0887584 -1.10766 0 -0.239753 0 0 0 0 0 0 0 0 0 0 0 0 0 2.17805 2.50999e-14 3.41849e-319 2.17805 5.41947e-16
412 0 0 0 0 0 0 3.218e-18 2.17805 4.94066e-324 2.42937e-312 2.17805 -9.94337e-22 -1.55288 0 -0.123434 -1.45436 0 0.129869 -1.10394 0 -0.0887488 -1.10789 0 -0.239747 0 0 0 0 0 0 0 0 0 0 0 0 0 2.17805 2.50999e-14 3.41849e-319 2.17805 5.41947e-16
413 0 0 0 0 0 0 3.218e-18 2.17805 4.94066e-324 2.42937e-312 2.17805 -9.94337e-22 -1.55615 0 -0.11681 -1.45125 0 0.133917 -1.10424 0 -0.0887228 -1.10812 0 -0.239723 0 0 0 0 0 0 0 0 0 0 0 0 0 2.17805 2.50999e-14 3.41849e-319 2.17805 5.41947e-16
414 0 0 0 0 0 0 3.218e-18 2.17805 4.94066e-324 2.42937e-312 2.17805 -9.94337e-22 -1.5587 0 -0.110574 -1.44829 0 0.13778 -1.10454 0 -0.0887038 -1.10841 0 -0.239704 0 0 0 0 0 0 0 0 0 0 0 0 0 2.17805 2.50999e-14 3.41849e-319 2.17805 5.41947e-16
415 0 0 0 0 0 0 3.218e-18 2.17805 4.94066e-324 2.42937e-312 2.17805 -9.94337e-22 -1.56105 0 -0.104252 -1.44521 0 0.141612 -1.10486 0 -0.0886883 -1.10881 0 -0.239687 0 0 0 0 0 0 0 0 0 0 0 0 0 2.17805 2.50999e-14 3.41849e-319 2.17805 5.41947e-16
416 0 0 0 0 0 0 3.218e-18 2.17805 4.94066e-324 2.42937e-312 2.17805 -9.94337e-22 -1.56291 0 -0.0983089 -1.44234 0 0.145271 -1.10521 0 -0.088666 -1.10933 0 -0.23966 0 0 0 0 0 0 0 0 0 0 0 0 0 2.17805 2.50999e-14 3.41849e-319 2.17805 5.41947e-16
417 0 0 0 0 0 0 3.218e-18 2.17805 4.94066e-324 2.42937e-312 2.17805 -9.94337e-22 -1.56427 0 -0.0926357 -1.43943 0 0.148787 -1.10563 0 -0.088641 -1.10997 0 -0.239629 0 0 0 0 0 0 0 0 0 0 0 0 0 2.17805 2.50999e-14 3.41849e-319 2.17805 5.41947e-16
418 0 0 0 0 0 0 3.218e-18 2.17805 4.94066e-324 2.42937e-312 2.17805 -9.94337e-22 -1.56503 0 -0.0874573 -1.43663 0 0.152091 -1.10608 0 -0.0886203 -1.11069 0 -0.2396 0 0 0 0 0 0 0 0 0 0 0 0 0 2.17805 2.50999e-14 3.41849e-319 2.17805 5.41947e-16
419 0 0 0 0 0 0 3.218e-18 2.17805 4.94066e-324 2.42937e-312 2.17805 -9.94337e-22 -1.56501 0 -0.082884 -1.43378 0 0.155126 -1.10652 0 -0.0886001 -1.1114 0 -0.239571 0 0 0 0 0 0 0 0 0 0 0 0 0 2.17805 2.50999e-14 3.41849e-319 2.17805 5.41947e-16
420 0 0 0 0 0 0 3.218e-18 2.17805 4.94066e-324 2.42937e-312 2.17805 -9.94337e-22 -1.56387 0 -0.0795419 -1.43115 0 0.157636 -1.10687 0 -0.0885755 -1.11199 0 -0.239539 0 0 0 0 0 0 0 0 0 0 0 0 0 2.17805 2.50999e-14 3.41849e-319 2.17805 5.41947e-16
421 0 0 0 0 0 0 3.218e-18 2.17805 4.94066e-324 2.42937e-312 2.17805 -9.94337e-22 -1.56164 0 -0.0772394 -1.42836 0 0.159626 -1.10713 0 -0.088543 -1.11243 0 -0.2395 0 0 0 0 0 0 0 0 0 0 0 0 0 2.17805 2.50999e-14 3.41849e-319 2.17805 5.41947e-16
422 0 0 0 0 0 0 3.218e-18 2.17805 4.94066e-324 2.42937e-312 2.17805 -9.94337e-22 -1.55828 0 -0.0759359 -1.4253 0 0.161095 -1.10727 0 -0.0884948 -1.11272 0 -0.239447 0 0 0 0 0 0 0 0 0 0 0 0 0 2.17805 2.50999e-14 3.41849e-319 2.17805 5.41947e-16
423 0 0 0 0 0 0 3.218e-18 2.17805 4.94066e-324 2.42937e-312 2.17805 -9.94337e-22 -1.55382 0 -0.0754251 -1.42169 0 0.162083 -1.10732 0 -0.0884386 -1.11287 0 -0.239387 0 0 0 0 0 0 0 0 0 0 0 0 0 2.17805 2.50999e-14 3.41849e-319 2.17805 5.41947e-16
424 0 0 0 0 0 0 3.218e-18 2.17805 4.94066e-324 2.42937e-312 2.17805 -9.94337e-22 -1.54838 0 -0.0755802 -1.41746 0 0.162593 -1.10728 0 -0.0883544 -1.11292 0 -0.239299 0 0 0 0 0 0 0 0 0 0 0 0 0 2.17805 2.50999e-14 3.41849e-319 2.17805 5.41947e-16
425 0 0 0 0 0 0 3.218e-18 2.17805 4.94066e-324 2.42937e-312 2.17805 -9.94337e-22 -1.54185 0 -0.0763546 -1.41243 0 0.162641 -1.10717 0 -0.0882503 -1.11291 0 -0.239191 0 0 0 0 0 0 0 0 0 0 0 0 0 2.17805 2.50999e-14 3.41849e-319 2.17805 5.41947e-16
426 0 0 0 0 0 0 3.218e-18 2.17805 4.94066e-324 2.42937e-312 2.17805 -9.94337e-22 -1.53433 0 -0.0775116 -1.4065 0 0.162337 -1.10703 0 -0.0881384 -1.11289 0 -0.239075 0 0 0 0 0 0 0 0 0 0 0 0 0 2.17805 2.50999e-14 3.41849e-319 2.17805 5.41947e-16
427 0 0 0 0 0 0 3.218e-18 2.17805 4.94066e-324 2.42937e-312 2.17805 -9.94337e-22 -1.52579 0 -0.0789276 -1.39958 0 0.16178 -1.10689 0 -0.0880291 -1.11292 0 -0.238959 0 0 0 0 0 0 0 0 0 0 0 0 0 2.17805 2.50999e-14 3.41849e-319 2.17805 5.41947e-16
428 0 0 0 0 0 0 3.218e-18 2.17805 4.94066e-324 2.42937e-312 2.17805 -9.94337e-22 -1.51619 0 -0.0806558 -1.39179 0 0.160994 -1.10677 0 -0.0879327 -1.11302 0 -0.238853 0 0 0 0 0 0 0 0 0 0 0 0 0 2.17805 2.50999e-14 3.41849e-319 2.17805 5.41947e-16
429 0 0 0 0 0 0 3.218e-18 2.17805 4.94066e-324 2.42937e-312 2.17805 -9.94337e-22 -1.50536 0 -0.0830034 -1.3833 0 0.159832 -1.10666 0 -0.0878678 -1.11317 0 -0.238777 0 0 0 0 0 0 0 0 0 0 0 0 0 2.17805 2.50999e-14 3.41849e-319 2.17805 5.41947e-16
430 0 0 0 0 0 0 3.218e-18 2.17805 4.94066e-324 2.42937e-312 2.17805 -9.94337e-22 -1.49334 0 -0.0858952 -1.37404 0 0.158314 -1.10657 0 -0.0878248 -1.11339 0 -0.238721 0 0 0 0 0 0 0 0 0 0 0 0 0 2.17805 2.50999e-14 3.41849e-319 2.17805 5.41947e-16
431 0 0 0 0 0 0 3.218e-18 2.17805 4.94066e-324 2.42937e-312 2.17805 -9.94337e-22 -1.48027 0 -0.0892768 -1.36419 0 0.156477 -1.10651 0 -0.0878151 -1.11366 0 -0.238696 0 0 0 0 0 0 0 0 0 0 0 0 0 2.17805 2.50999e-14 3.41849e-319 2.17805 5.41947e-16
432 0 0 0 0 0 0 3.218e-18 2.17805 4.94066e-324 2.42937e-312 2.17805 -9.94337e-22 -1.46611 0 -0.0931294 -1.35371 0 0.154326 -1.10646 0 -0.0878236 -1.11394 0 -0.238688 0 0 0 0 0 0 0 0 0 0 0 0 0 2.17805 2.50999e-14 3.41849e-319 2.17805 5.41947e-16
433 0 0 0 0 0 0 3.218e-18 2.17805 4.94066e-324 2.42937e-312 2.17805 -9.94337e-22 -1.45087 0 -0.0974481 -1.34269 0 0.151883 -1.10639 0 -0.0878238 -1.11419 0 -0.238673 0 0 0 0 0 0 0 0 0 0 0 0 0 2.17805 2.50999e-14 3.41849e-319 2.17805 5.41947e-16
434 0 0 0 0 0 0 3.218e-18 2.17805 4.94066e-324 2.42937e-312 2.17805 -9.94337e-22 -1.43449 0 -0.102161 -1.33112 0 0.149205 -1.10633 0 -0.0877952 -1.11445 0 -0.238627 0 0 0 0 0 0 0 0 0 0 0 0 0 2.17805 2.50999e-14 3.41849e-319 2.17805 5.41947e-16
435 0 0 0 0 0 0 3.218e-18 2.17805 4.94066e-324 2.42937e-312 2.17805 -9.94337e-22 -1.41704 0 -0.107151 -1.31903 0 0.146347 -1.10626 0 -0.0877214 -1.11473 0 -0.238534 0 0 0 0 0 0 0 0 0 0 0 0 0 2.17805 2.50999e-14 3.41849e-319 2.17805 5.41947e-16
436 0 0 0 0 0 0 3.218e-18 2.17805 4.94066e-324 2.42937e-312 2.17805 -9.94337e-22 -1.39879 0 -0.112172 -1.30643 0 0.14344 -1.10619 0 -0.0875944 -1.11504 0 -0.238385 0 0 0 0 0 0 0 0 0 0 0 0 0 2.17805 2.50999e-14 3.41849e-319 2.17805 5.41947e-16
437 0 0 0 0 0 0 3.218e-18 2.17805 4.94066e-324 2.42937e-312 2.17805 -9.94337e-22 -1.3798 0 -0.117241 -1.29339 0 0.140444 -1.10612 0 -0.0874185 -1.11536 0 -0.238186 0 0 0 0 0 0 0 0 0 0 0 0 0 2.17805 2.50999e-14 3.41849e-319 2.17805 5.41947e-16
438 0 0 0 0 0 0 3.218e-18 2.17805 4.94066e-324 2.42937e-312 2.17805 -9.94337e-22 -1.36007 0 -0.122418 -1.28 0 0.13731 -1.10607 0 -0.0871996 -1.11572 0 -0.237941 0 0 0 0 0 0 0 0 0 0 0 0 0 2.17805 2.50999e-14 3.41849e-319 2.17805 5.41947e-16
439 0 0 0 0 0 0 3.218e-18 2.17805 4.94066e-324 2.42937e-312 2.17805 -9.94337e-22 -1.33961 0 -0.127689 -1.26629 0 0.134024 -1.10607 0 -0.0869484 -1.11617 0 -0.237661 0 0 0 0 0 0 0 0 0 0 0 0 0 2.17805 2.50999e-14 3.41849e-319 2.17805 5.41947e-16
440 0 0 0 0 0 0 3.218e-18 2.17805 4.94066e-324 2.42937e-312 2.17805 -9.94337e-22 -1.31852 0 -0.132994 -1.2523 0 0.130605 -1.10613 0 -0.0866812 -1.1167 0 -0.237361 0 0 0 0 0 0 0 0 0 0 0 0 0 2.17805 2.50999e-14 3.41849e-319 2.17805 5.41947e-16
441 0 0 0 0 0 0 3.218e-18 2.17805 4.94066e-324 2.42937e-312 2.17805 -9.94337e-22 -1.29682 0 -0.138258 -1.23806 0 0.127102 -1.10621 0 -0.086409 -1.11725 0 -0.237055 0 0 0 0 0 0 0 0 0 0 0 0 0 2.17805 2.50999e-14 3.41849e-319 2.17805 5.41947e-16
442 0 0 0 0 0 0 3.218e-18 2.17805 4.94066e-324 2.42937e-312 2.17805 -9.94337e-22 -1.27455 0 -0.143397 -1.22364 0 0.123579 -1.10632 0 -0.0861321 -1.11782 0 -0.236744 0 0 0 0 0 0 0 0 0 0 0 0 0 2.17805 2.50999e-14 3.41849e-319 2.17805 5.41947e-16
443 0 0 0 0 0 0 3.218e-18 2.17805 4.94066e-324 2.42937e-312 2.17805 -9.94337e-22 -1.25182 0 -0.148295 -1.20907 0 0.120112 -1.10647 0 -0.0858521 -1.11846 0 -0.236426 0 0 0 0 0 0 0 0 0 0 0 0 0 2.17805 2.50999e-14 3.41849e-319 2.17805 5.41947e-16
444 0 0 0 0 0 0 3.218e-18 2.17805 4.94066e-324 2.42937e-312 2.17805 -9.94337e-22 -1.22895 0 -0.152781 -1.19442 0 0.116805 -1.10666 0 -0.0855656 -1.11917 0 -0.236097 0 0 0 0 0 0 0 0 0 0 0 0 0 2.17805 2.50999e-14 3.41849e-319 2.17805 5.41947e-16
445 0 0 0 0 0 0 3.218e-18 2.17805 4.94066e-324 2.42937e-312 2.17805 -9.94337e-22 -1.20632 0 -0.156732 -1.17973 0 0.113752 -1.10688 0 -0.0852616 -1.11994 0 -0.235745 0 0 0 0 0 0 0 0 0 0 0 0 0 2.17805 2.50999e-14 3.41849e-319 2.17805 5.41947e-16
446 0 0 0 0 0 0 3.218e-18 2.17805 4.94066e-324 2.42937e-312 2.17805 -9.94337e-22 -1.18416 0 -0.16014 -1.16511 0 0.110981 -1.10711 0 -0.0849321 -1.12078 0 -0.235362 0 0 0 0 0 0 0 0 0 0 0 0 0 2.17805 2.50999e-14 3.41849e-319 2.17805 5.41947e-16
447 0 0 0 0 0 0 3.218e-18 2.17805 4.94066e-324 2.42937e-312 2.17805 -9.94337e-22 -1.1626 0 -0.163046 -1.15066 0 0.10848 -1.10738 0 -0.0845648 -1.12171 0 -0.234934 0 0 0 0 0 0 0 0 0 0 0 0 0 2.17805 2.50999e-14 3.41849e-319 2.17805 5.41947e-16
448 0 0 0 0 0 0 3.218e-18 2.17805 4.94066e-324 2.42937e-312 2.17805 -9.94337e-22 -1.14182 0 -0.165502 -1.1364 0 0.106232 -1.10771 0 -0.0841485 -1.12277 0 -0.234446 0 0 0 0 0 0 0 0 0 0 0 0 0 2.17805 2.50999e-14 3.41849e-319 2.17805 5.41947e-16
449 0 0 0 0 0 0 3.218e-18 2.17805 4.94066e-324 2.42937e-312 2.17805 -9.94337e-22 -1.12191 0 -0.167602 -1.12239 0 0.104186 -1.10808 0 -0.0836931 -1.12391 0 -0.233912 0 0 0 0 0 0 0 0 0 0 0 0 0 2.17805 2.50999e-14 3.41849e-319 2.17805 5.41947e-16
450 0 0 0 0 0 0 3.218e-18 2.17805 4.94066e-324 2.42937e-312 2.17805 -9.94337e-22 -1.10283 0 -0.16947 -1.10868 0 0.102255 -1.10848 0 -0.0832112 -1.12512 0 -0.233342 0 0 0 0 0 0 0 0 0 0 0 0 0 2.17805 2.50999e-14 3.41849e-319 2.17805 5.41947e-16
451 0 0 0 0 0 0 3.218e-18 2.17805 4.94066e-324 2.42937e-312 2.17805 -9.94337e-22 -1.08456 0 -0.171214 -1.09529 0 0.100363 -1.10887 0 -0.0827135 -1.12631 0 -0.232754 0 0 0 0 0 0 0 0 0 0 0 0 0 2.17805 2.50999e-14 3.41849e-319 2.17805 5.41947e-16
452 0 0 0 0 0 0 3.218e-18 2.17805 4.94066e-324 2.42937e-312 2.17805 -9.94337e-22 -1.06714 0 -0.172924 -1.08225 0 0.0984443 -1.10928 0 -0.0822107 -1.12755 0 -0.232152 0 0 0 0 0 0 0 0 0 0 0 0 0 2.17805 2.50999e-14 3.41849e-319 2.17805 5.41947e-16
453 0 0 0 0 0 0 3.218e-18 2.17805 4.94066e-324 2.42937e-312 2.17805 -9.94337e-22 -1.05035 0 -0.174747 -1.06951 0 0.0963653 -1.10973 0 -0.0816989 -1.12887 0 -0.231532 0 0 0 0 0 0 0 0 0 0 0 0 0 2.17805 2.50999e-14 3.41849e-319 2.17805 5.41947e-16
454 0 0 0 0 0 0 3.218e-18 2.17805 4.94066e-324 2.42937e-312 2.17805 -9.94337e-22 -1.03399 0 -0.176805 -1.05708 0 0.0940004 -1.11023 0 -0.0811662 -1.13028 0 -0.230879 0 0 0 0 0 0 0 0 0 0 0 0 0 2.17805 2.50999e-14 3.41849e-319 2.17805 5.41947e-16
455 0 0 0 0 0 0 3.218e-18 2.17805 4.94066e-324 2.42937e-312 2.17805 -9.94337e-22 -1.01786 0 -0.179193 -1.04493 0 0.0912445 -1.11076 0 -0.0806096 -1.13177 0 -0.230191 0 0 0 0 0 0 0 0 0 0 0 0 0 2.17805 2.50999e-14 3.41849e-319 2.17805 5.41947e-16
456 0 0 0 0 0 0 3.218e-18 2.17805 4.94066e-324 2.42937e-312 2.17805 -9.94337e-22 -1.00208 0 -0.181894 -1.03308 0 0.0881218 -1.11136 0 -0.0800094 -1.13342 0 -0.22944 0 0 0 0 0 0 0 0 0 0 0 0 0 2.17805 2.50999e-14 3.41849e-319 2.17805 5.41947e-16
457 0 0 0 0 0 0 3.218e-18 2.17805 4.94066e-324 2.42937e-312 2.17805 -9.94337e-22 -0.986829 0 -0.184869 -1.02156 0 0.084691 -1.112 0 -0.0793676 -1.13516 0 -0.228632 0 0 0 0 0 0 0 0 0 0 0 0 0 2.17805 2.50999e-14 3.41849e-319 2.17805 5.41947e-16
458 0 0 0 0 0 0 3.218e-18 2.17805 4.94066e-324 2.42937e-312 2.17805 -9.94337e-22 -0.972372 0 -0.188062 -1.01047 0 0.0810437 -1.11266 0 -0.0787013 -1.13694 0 -0.227786 0 0 0 0 0 0 0 0 0 0 0 0 0 2.17805 2.50999e-14 3.41849e-319 2.17805 5.41947e-16
459 0 0 0 0 0 0 3.218e-18 2.17805 4.94066e-324 2.42937e-312 2.17805 -9.94337e-22 -0.959008 0 -0.191422 -0.999897 0 0.077273 -1.11325 0 -0.0780369 -1.13862 0 -0.226941 0 0 0 0 0 0 0 0 0 0 0 0 0 2.17805 2.50999e-14 3.41849e-319 2.17805 5.41947e-16
460 0 0 0 0 0 0 3.218e-18 2.17805 4.94066e-324 2.42937e-312 2.17805 -9.94337e-22 -0.947223 0 -0.194863 -0.989993 0 0.0735386 -1.11376 0 -0.0774007 -1.14017 0 -0.226124 0 0 0 0 0 0 0 0 0 0 0 0 0 2.17805 2.50999e-14 3.41849e-319 2.17805 5.41947e-16
461 0 0 0 0 0 0 3.218e-18 2.17805 4.94066e-324 2.42937e-312 2.17805 -9.94337e-22 -0.937214 0 -0.198318 -0.98093 0 0.069931 -1.11421 0 -0.0768098 -1.1416 0 -0.225356 0 0 0 0 0 0 0 0 0 0 0 0 0 2.17805 2.50999e-14 3.41849e-319 2.17805 5.41947e-16
462 0 0 0 0 0 0 3.218e-18 2.17805 4.94066e-324 2.42937e-312 2.17805 -9.94337e-22 -0.929013 0 -0.201711 -0.97295 0 0.0665019 -1.11462 0 -0.0762572 -1.14294 0 -0.224629 0 0 0 0 0 0 0 0 0 0 0 0 0 2.17805 2.50999e-14 3.41849e-319 2.17805 5.41947e-16
463 0 0 0 0 0 0 3.218e-18 2.17805 4.94066e-324 2.42937e-312 2.17805 -9.94337e-22 -0.922729 0 -0.204788 -0.966674 0 0.0634245 -1.11505 0 -0.075733 -1.14428 0 -0.223929 0 0 0 0 0 0 0 0 0 0 0 0 0 2.17805 2.50999e-14 3.41849e-319 2.17805 5.41947e-16
464 0 0 0 0 0 0 3.218e-18 2.17805 4.94066e-324 2.42937e-312 2.17805 -9.94337e-22 -0.918249 0 -0.207388 -0.96219 0 0.0608248 -1.11557 0 -0.0752053 -1.14575 0 -0.223211 0 0 0 0 0 0 0 0 0 0 0 0 0 2.17805 2.50999e-14 3.41849e-319 2.17805 5.41947e-16
465 0 0 0 0 0 0 3.218e-18 2.17805 4.94066e-324 2.42937e-312 2.17805 -9.94337e-22 -0.915426 0 -0.209354 -0.959359 0 0.0588605 -1.11624 0 -0.0746218 -1.1475 0 -0.222402 0 0 0 0 0 0 0 0 0 0 0 0 0 2.17805 2.50999e-14 3.41849e-319 2.17805 5.41947e-16
466 0 0 0 0 0 0 3.218e-18 2.17805 4.94066e-324 2.42937e-312 2.17805 -9.94337e-22 -0.913873 0 -0.210651 -0.957748 0 0.057573 -1.11704 0 -0.0739167 -1.14955 0 -0.221425 0 0 0 0 0 0 0 0 0 0 0 0 0 2.17805 2.50999e-14 3.41849e-319 2.17805 5.41947e-16
467 0 0 0 0 0 0 3.218e-18 2.17805 4.94066e-324 2.42937e-312 2.17805 -9.94337e-22 -0.913327 0 -0.211242 -0.956953 0 0.0570224 -1.11795 0 -0.0730193 -1.15195 0 -0.220194 0 0 0 0 0 0 0 0 0 0 0 0 0 2.17805 2.50999e-14 3.41849e-319 2.17805 5.41947e-16
468 0 0 0 0 0 0 3.218e-18 2.17805 4.94066e-324 2.42937e-312 2.17805 -9.94337e-22 -0.913379 0 -0.21125 -0.956393 0 0.0571135 -1.119 0 -0.0718796 -1.15475 0 -0.218637 0 0 0 0 0 0 0 0 0 0 0 0 0 2.17805 2.50999e-14 3.41849e-319 2.17805 5.41947e-16
469 0 0 0 0 0 0 3.218e-18 2.17805 4.94066e-324 2.42937e-312 2.17805 -9.94337e-22 -0.913751 0 -0.210847 -0.955718 0 0.0576819 -1.12017 0 -0.070456 -1.158 0 -0.216694 0 0 0 0 0 0 0 0 0 0 0 0 0 2.17805 2.50999e-14 3.41849e-319 2.17805 5.41947e-16
470 0 0 0 0 0 0 3.218e-18 2.17805 4.94066e-324 2.42937e-312 2.17805 -9.94337e-22 -0.914021 0 -0.21036 -0.954624 0 0.0583789 -1.1215 0 -0.0687044 -1.16171 0 -0.214304 0 0 0 0 0 0 0 0 0 0 0 0 0 2.17805 2.50999e-14 3.41849e-319 2.17805 5.41947e-16
471 0 0 0 0 0 0 3.218e-18 2.17805 4.94066e-324 2.42937e-312 2.17805 -9.94337e-22 -0.914161 0 -0.2099 -0.953482 0 0.0590293 -1.123 0 -0.066598 -1.1659 0 -0.211425 0 0 0 0 0 0 0 0 0 0 0 0 0 2.17805 2.50999e-14 3.41849e-319 2.17805 5.41947e-16
472 0 0 0 0 0 0 3.218e-18 2.17805 4.94066e-324 2.42937e-312 2.17805 -9.94337e-22 -0.914179 0 -0.209559 -0.95257 0 0.0595048 -1.12466 0 -0.0641356 -1.17056 0 -0.208041 0 0 0 0 0 0 0 0 0 0 0 0 0 2.17805 2.50999e-14 3.41849e-319 2.17805 5.41947e-16
473 0 0 0 0 0 0 3.218e-18 2.17805 4.94066e-324 2.42937e-312 2.17805 -9.94337e-22 -0.914186 0 -0.209368 -0.951976 0 0.0597806 -1.12647 0 -0.0613194 -1.17562 0 -0.204146 0 0 0 0 0 0 0 0 0 0 0 0 0 2.17805 2.50999e-14 3.41849e-319 2.17805 5.41947e-16
474 0 0 0 0 0 0 3.218e-18 2.17805 4.94066e-324 2.42937e-312 2.17805 -9.94337e-22 -0.914171 0 -0.209337 -0.951671 0 0.0598515 -1.12837 0 -0.058168 -1.18099 0 -0.199759 0 0 0 0 0 0 0 0 0 0 0 0 0 2.17805 2.50999e-14 3.41849e-319 2.17805 5.41947e-16
475 0 0 0 0 0 0 3.218e-18 2.17805 4.94066e-324 2.42937e-312 2.17805 -9.94337e-22 -0.914164 0 -0.209409 -0.951571 0 0.0597927 -1.13032 0 -0.0547014 -1.18656 0 -0.194895 0 0 0 0 0 0 0 0 0 0 0 0 0 2.17805 2.50999e-14 3.41849e-319 2.17805 5.41947e-16
476 0 0 0 0 0 0 3.218e-18 2.17805 4.94066e-324 2.42937e-312 2.17805 -9.94337e-22 -0.914198 0 -0.20948 -0.951539 0 0.0597314 -1.13228 0 -0.0509576 -1.19226 0 -0.189591 0 0 0 0 0 0 0 0 0 0 0 0 0 2.17805 2.50999e-14 3.41849e-319 2.17805 5.41947e-16
477 0 0 0 0 0 0 3.218e-18 2.17805 4.94066e-324 2.42937e-312 2.17805 -9.94337e-22 -0.914313 0 -0.209462 -0.95149 0 0.059772 -1.13422 0 -0.0469877 -1.19802 0 -0.183902 0 0 0 0 0 0 0 0 0 0 0 0 0 2.17805 2.50999e-14 3.41849e-319 2.17805 5.41947e-16
478 0 0 0 0 0 0 3.218e-18 2.17805 4.94066e-324 2.42937e-312 2.17805 -9.94337e-22 -0.914567 0 -0.209304 -0.951399 0 0.0599771 -1.13611 0 -0.04282 -1.20378 0 -0.177866 0 0 0 0 0 0 0 0 0 0 0 0 0 2.17805 2.50999e-14 3.41849e-319 2.17805 5.41947e-16
479 0 0 0 0 0 0 3.218e-18 2.17805 4.94066e-324 2.42937e-312 2.17805 -9.94337e-22 -0.915031 0 -0.208983 -0.95127 0 0.0603783 -1.13794 0 -0.0384737 -1.20947 0 -0.171512 0 0 0 0 0 0 0 0 0 0 0 0 0 2.17805 2.50999e-14 3.41849e-319 2.17805 5.41947e-16
480 0 0 0 0 0 0 3.218e-18 2.17805 4.94066e-324 2.42937e-312 2.17805 -9.94337e-22 -0.915597 0 -0.208549 -0.951131 0 0.0609065 -1.13965 0 -0.0339878 -1.21499 0 -0.164909 0 0 0 0 0 0 0 0 0 0 0 0 0 2.17805 2.50999e-14 3.41849e-319 2.17805 5.41947e-16
481 0 0 0 0 0 0 3.218e-18 2.17805 4.94066e-324 2.42937e-312 2.17805 -9.94337e-22 -0.916227 0 -0.208051 -0.951009 0 0.0615028 -1.14113 0 -0.0294244 -1.22006 0 -0.158208 0 0 0 0 0 0 0 0 0 0 0 0 0 2.17805 2.50999e-14 3.41849e-319 2.17805 5.41947e-16
482 0 0 0 0 0 0 3.218e-18 2.17805 4.94066e-324 2.42937e-312 2.17805 -9.94337e-22 -0.916897 0 -0.207535 -0.950917 0 0.062116 -1.1423 0 -0.0248482 -1.22449 0 -0.151578 0 0 0 0 0 0 0 0 0 0 0 0 0 2.17805 2.50999e-14 3.41849e-319 2.17805 5.41947e-16
483 0 0 0 0 0 0 3.218e-18 2.17805 4.94066e-324 2.42937e-312 2.17805 -9.94337e-22 -0.917601 0 -0.207032 -0.950859 0 0.0627143 -1.14312 0 -0.0203173 -1.22817 0 -0.145149 0 0 0 0 0 0 0 0 0 0 0 0 0 2.17805 2.50999e-14 3.41849e-319 2.17805 5.41947e-16
484 0 0 0 0 0 0 3.218e-18 2.17805 4.94066e-324 2.42937e-312 2.17805 -9.94337e-22 -0.918286 0 -0.206557 -0.950807 0 0.0632792 -1.14357 0 -0.0159006 -1.231 0 -0.139073 0 0 0 0 0 0 0 0 0 0 0 0 0 2.17805 2.50999e-14 3.41849e-319 2.17805 5.41947e-16
485 0 0 0 0 0 0 3.218e-18 2.17805 4.94066e-324 2.42937e-312 2.17805 -9.94337e-22 -0.918942 0 -0.206096 -0.950721 0 0.0638277 -1.14358 0 -0.01169 -1.23287 0 -0.133521 0 0 0 0 0 0 0 0 0 0 0 0 0 2.17805 2.50999e-14 3.41849e-319 2.17805 5.41947e-16
486 0 0 0 0 0 0 3.218e-18 2.17805 4.94066e-324 2.42937e-312 2.17805 -9.94337e-22 -0.9195 0 -0.205664 -0.950591 0 0.0643402 -1.1431 0 -0.00776823 -1.23372 0 -0.128613 0 0 0 0 0 0 0 0 0 0 0 0 0 2.17805 2.50999e-14 3.41849e-319 2.17805 5.41947e-16
487 0 0 0 0 0 0 3.218e-18 2.17805 4.94066e-324 2.42937e-312 2.17805 -9.94337e-22 -0.920046 0 -0.205242 -0.950426 0 0.0648426 -1.14206 0 -0.00423043 -1.23349 0 -0.124462 0 0 0 0 0 0 0 0 0 0 0 0 0 2.17805 2.50999e-14 3.41849e-319 2.17805 5.41947e-16
488 0 0 0 0 0 0 3.218e-18 2.17805 4.94066e-324 2.42937e-312 2.17805 -9.94337e-22 -0.92059 0 -0.204818 -0.950244 0 0.0653477 -1.14032 0 -0.00121358 -1.23203 0 -0.121236 0 0 0 0 0 0 0 0 0 0 0 0 0 2.17805 2.50999e-14 3.41849e-319 2.17805 5.41947e-16
489 0 0 0 0 0 0 3.218e-18 2.17805 4.94066e-324 2.42937e-312 2.17805 -9.94337e-22 -0.921092 0 -0.204393 -0.950066 0 0.0658464 -1.13772 0 0.00111622 -1.22911 0 -0.119152 0 0 0 0 0 0 0 0 0 0 0 0 0 2.17805 2.50999e-14 3.41849e-319 2.17805 5.41947e-16
490 0 0 0 0 0 0 3.218e-18 2.17805 4.94066e-324 2.42937e-312 2.17805 -9.94337e-22 -0.92159 0 -0.203964 -0.949894 0 0.0663465 -1.13406 0 0.00260062 -1.22445 0 -0.118414 0 0 0 0 0 0 0 0 0 0 0 0 0 2.17805 2.50999e-14 3.41849e-319 2.17805 5.41947e-16
491 0 0 0 0 0 0 3.218e-18 2.17805 4.94066e-324 2.42937e-312 2.17805 -9.94337e-22 -0.922173 0 -0.203515 -0.949725 0 0.0668734 -1.12919 0 0.00315552 -1.21791 0 -0.119091 0 0 0 0 0 0 0 0 0 0 0 0 0 2.17805 2.50999e-14 3.41849e-319 2.17805 5.41947e-16
492 0 0 0 0 0 0 3.218e-18 2.17805 4.94066e-324 2.42937e-312 2.17805 -9.94337e-22 -0.922877 0 -0.203036 -0.949561 0 0.0674397 -1.12305 0 0.00280585 -1.20947 0 -0.121077 0 0 0 0 0 0 0 0 0 0 0 0 0 2.17805 2.50999e-14 3.41849e-319 2.17805 5.41947e-16
493 0 0 0 0 0 0 3.218e-18 2.17805 4.94066e-324 2.42937e-312 2.17805 -9.94337e-22 -0.92372 0 -0.202506 -0.949393 0 0.0680675 -1.11566 0 0.00167935 -1.1993 0 -0.124102 0 0 0 0 0 0 0 0 0 0 0 0 0 2.17805 2.50999e-14 3.41849e-319 2.17805 5.41947e-16
494 0 0 0 0 0 0 3.218e-18 2.17805 4.94066e-324 2.42937e-312 2.17805 -9.94337e-22 -0.924626 0 -0.201939 -0.949203 0 0.0687362 -1.10714 0 -1.58211e-05 -1.18774 0 -0.127764 0 0 0 0 0 0 0 0 0 0 0 0 0 2.17805 2.50999e-14 3.41849e-319 2.17805 5.41947e-16
495 0 0 0 0 0 0 3.218e-18 2.17805 4.94066e-324 2.42937e-312 2.17805 -9.94337e-22 -0.92551 0 -0.201373 -0.948993 0 0.0693991 -1.09768 0 -0.00205625 -1.17527 0 -0.13165 0 0 0 0 0 0 0 0 0 0 0 0 0 2.17805 2.50999e-14 3.41849e-319 2.17805 5.41947e-16
496 0 0 0 0 0 0 3.218e-18 2.17805 4.94066e-324 2.42937e-312 2.17805 -9.94337e-22 -0.926367 0 -0.200822 -0.948778 0 0.0700409 -1.08741 0 -0.00427063 -1.16224 0 -0.135486 0 0 0 0 0 0 0 0 0 0 0 0 0 2.17805 2.50999e-14 3.41849e-319 2.17805 5.41947e-16
497 0 0 0 0 0 0 3.218e-18 2.17805 4.94066e-324 2.42937e-312 2.17805 -9.94337e-22 -0.927194 0 -0.200301 -0.948572 0 0.0706455 -1.07645 0 -0.00654159 -1.14881 0 -0.139132 0 0 0 0 0 0 0 0 0 0 0 0 0 2.17805 2.50999e-14 3.41849e-319 2.17805 5.41947e-16
498 0 0 0 0 0 0 3.218e-18 2.17805 4.94066e-324 2.42937e-312 2.17805 -9.94337e-22 -0.92804 0 -0.199823 -0.948365 0 0.0712043 -1.06486 0 -0.00879951 -1.13506 0 -0.142544 0 0 0 0 0 0 0 0 0 0 0 0 0 2.17805 2.50999e-14 3.41849e-319 2.17805 5.41947e-16
499 0 0 0 0 0 0 3.218e-18 2.17805 4.94066e-324 2.42937e-312 2.17805 -9.94337e-22 -0.928997 0 -0.199379 -0.948143 0 0.0717346 -1.0526 0 -0.0110427 -1.12081 0 -0.145813 0 0 0 0 0 0 0 0 0 0 0 0 0 2.17805 2.50999e-14 3.41849e-319 2.17805 5.41947e-16
500 0 0 0 0 0 0 3.218e-18 2.17805 4.94066e-324 2.42937e-312 2.17805 -9.94337e-22 -0.930075 0 -0.198957 -0.947926 0 0.0722448 -1.03959 0 -0.0133179 -1.10575 0 -0.149107 0 0 0 0 0 0 0 0 0 0 0 0 0 2.17805 2.50999e-14 3.41849e-319 2.17805 5.41947e-16
501 0 0 0 0 0 0 3.218e-18 2.17805 4.94066e-324 2.42937e-312 2.17805 -9.94337e-22 -0.931199 0 -0.198565 -0.947726 0 0.0727202 -1.02578 0 -0.0156656 -1.08965 0 -0.152549 0 0 0 0 0 0 0 0 0 0 0 0 0 2.17805 2.50999e-14 3.41849e-319 2.17805 5.41947e-16
502 0 0 0 0 0 0 3.218e-18 2.17805 4.94066e-324 2.42937e-312 2.17805 -9.94337e-22 -0.932242 0 -0.198228 -0.94753 0 0.0731302 -1.01119 0 -0.0180934 -1.0724 0 -0.156184 0 0 0 0 0 0 0 0 0 0 0 0 0 2.17805 2.50999e-14 3.41849e-319 2.17805 5.41947e-16
503 0 0 0 0 0 0 3.218e-18 2.17805 4.94066e-324 2.42937e-312 2.17805 -9.94337e-22 -0.933085 0 -0.197968 -0.947338 0 0.0734459 -0.995865 0 -0.0205943 -1.05402 0 -0.160002 0 0 0 0 0 0 0 0 0 0 0 0 0 2.17805 2.50999e-14 3.41849e-319 2.17805 5.41947e-16
504 0 0 0 0 0 0 3.218e-18 2.17805 4.94066e-324 2.42937e-312 2.17805 -9.94337e-22 -0.933704 0 -0.197779 -0.947155 0 0.0736765 -0.979869 0 -0.0231586 -1.03456 0 -0.163961 0 0 0 0 0 0 0 0 0 0 0 0 0 2.17805 2.50999e-14 3.41849e-319 2.17805 5.41947e-16
505 0 0 0 0 0 0 3.218e-18 2.17805 4.94066e-324 2.42937e-312 2.17805 -9.94337e-22 -0.934137 0 -0.197633 -0.946984 0 0.0738511 -0.963251 0 -0.0257694 -1.01412 0 -0.167997 0 0 0 0 0 0 0 0 0 0 0 0 0 2.17805 2.50999e-14 3.41849e-319 2.17805 5.41947e-16
506 0 0 0 0 0 0 3.218e-18 2.17805 4.94066e-324 2.42937e-312 2.17805 -9.94337e-22 -0.934362 0 -0.197523 -0.946805 0 0.0739806 -0.94609 0 -0.0283965 -0.992878 0 -0.172018 0 0 0 0 0 0 0 0 0 0 0 0 0 2.17805 2.50999e-14 3.41849e-319 2.17805 5.41947e-16
507 0 0 0 0 0 0 3.218e-18 2.17805 4.94066e-324 2.42937e-312 2.17805 -9.94337e-22 -0.934387 0 -0.197446 -0.946596 0 0.0740678 -0.928449 0 -0.0310091 -0.971021 0 -0.175936 0 0 0 0 0 0 0 0 0 0 0 0 0 2.17805 2.50999e-14 3.41849e-319 2.17805 5.41947e-16
508 0 0 0 0 0 0 3.218e-18 2.17805 4.94066e-324 2.42937e-312 2.17805 -9.94337e-22 -0.934408 0 -0.197366 -0.946369 0 0.074159 -0.910334 0 -0.0336027 -0.948608 0 -0.179723 0 0 0 0 0 0 0 0 0 0 0 0 0 2.17805 2.50999e-14 3.41849e-319 2.17805 5.41947e-16
509 0 0 0 0 0 0 3.218e-18 2.17805 4.94066e-324 2.42937e-312 2.17805 -9.94337e-22 -0.934558 0 -0.197254 -0.946135 0 0.0742872 -0.891724 0 -0.0361814 -0.925637 0 -0.183375 0 0 0 0 0 0 0 0 0 0 0 0 0 2.17805 2.50999e-14 3.41849e-319 2.17805 5.41947e-16
510 0 0 0 0 0 0 3.218e-18 2.17805 4.94066e-324 2.42937e-312 2.17805 -9.94337e-22 -0.934836 0 -0.197115 -0.945888 0 0.0744483 -0.872609 0 -0.0387369 -0.902097 0 -0.186881 0 0 0 0 0 0 0 0 0 0 0 0 0 2.17805 2.50999e-14 3.41849e-319 2.17805 5.41947e-16
511 0 0 0 0 0 0 3.218e-18 2.17805 4.94066e-324 2.42937e-312 2.17805 -9.94337e-22 -0.935236 0 -0.196959 -0.945634 0 0.0746308 -0.853035 0 -0.0412421 -0.878063 0 -0.190204 0 0 0 0 0 0 0 0 0 0 0 0 0 2.17805 2.50999e-14 3.41849e-319 2.17805 5.41947e-16
512 0 0 0 0 0 0 3.218e-18 2.17805 4.94066e-324 2.42937e-312 2.17805 -9.94337e-22 -0.935747 0 -0.196799 -0.94539 0 0.0748186 -0.833117 0 -0.0436655 -0.853723 0 -0.193303 0 0 0 0 0 0 0 0 0 0 0 0 0 2.17805 2.50999e-14 3.41849e-319 2.17805 5.41947e-16
513 0 0 0 0 0 0 3.218e-18 2.17805 4.94066e-324 2.42937e-312 2.17805 -9.94337e-22 -0.936383 0 -0.196631 -0.945158 0 0.075016 -0.812991 0 -0.0459831 -0.829304 0 -0.19615 0 0 0 0 0 0 0 0 0 0 0 0 0 2.17805 2.50999e-14 3.41849e-319 2.17805 5.41947e-16
514 0 0 0 0 0 0 3.218e-18 2.17805 4.94066e-324 2.42937e-312 2.17805 -9.94337e-22 -0.937066 0 -0.196453 -0.944932 0 0.0752217 -0.792766 0 -0.0481784 -0.804952 0 -0.198736 0 0 0 0 0 0 0 0 0 0 0 0 0 2.17805 2.50999e-14 3.41849e-319 2.17805 5.41947e-16
515 0 0 0 0 0 0 3.218e-18 2.17805 4.94066e-324 2.42937e-312 2.17805 -9.94337e-22 -0.937661 0 -0.196274 -0.944707 0 0.0754229 -0.772552 0 -0.050244 -0.780809 0 -0.201068 0 0 0 0 0 0 0 0 0 0 0 0 0 2.17805 2.50999e-14 3.41849e-319 2.17805 5.41947e-16
516 0 0 0 0 0 0 3.218e-18 2.17805 4.94066e-324 2.42937e-312 2.17805 -9.94337e-22 -0.938198 0 -0.196083 -0.944479 0 0.0756325 -0.752517 0 -0.0521787 -0.757144 0 -0.203158 0 0 0 0 0 0 0 0 0 0 0 0 0 2.17805 2.50999e-14 3.41849e-319 2.17805 5.41947e-16
517 0 0 0 0 0 0 3.218e-18 2.17805 4.94066e-324 2.42937e-312 2.17805 -9.94337e-22 -0.938758 0 -0.195859 -0.944244 0 0.0758742 -0.732804 0 -0.0540017 -0.734169 0 -0.205046 0 0 0 0 0 0 0 0 0 0 0 0 0 2.17805 2.50999e-14 3.41849e-319 2.17805 5.41947e-16
518 0 0 0 0 0 0 3.218e-18 2.17805 4.94066e-324 2.42937e-312 2.17805 -9.94337e-22 -0.93935 0 -0.195583 -0.943989 0 0.0761658 -0.713603 0 -0.0557058 -0.712073 0 -0.206748 0 0 0 0 0 0 0 0 0 0 0 0 0 2.17805 2.50999e-14 3.41849e-319 2.17805 5.41947e-16
519 0 0 0 0 0 0 3.218e-18 2.17805 4.94066e-324 2.42937e-312 2.17805 -9.94337e-22 -0.939998 0 -0.19523 -0.943698 0 0.0765336 -0.694857 0 -0.0573588 -0.690753 0 -0.208353 0 0 0 0 0 0 0 0 0 0 0 0 0 2.17805 2.50999e-14 3.41849e-319 2.17805 5.41947e-16
520 0 0 0 0 0 0 3.218e-18 2.17805 4.94066e-324 2.42937e-312 2.17805 -9.94337e-22 -0.940733 0 -0.194784 -0.943368 0 0.0769916 -0.676776 0 -0.0589801 -0.670411 0 -0.209896 0 0 0 0 0 0 0 0 0 0 0 0 0 2.17805 2.50999e-14 3.41849e-319 2.17805 5.41947e-16
521 0 0 0 0 0 0 3.218e-18 2.17805 4.94066e-324 2.42937e-312 2.17805 -9.94337e-22 -0.941588 0 -0.194236 -0.942996 0 0.077549 -0.659466 0 -0.0606383 -0.651133 0 -0.211458 0 0 0 0 0 0 0 0 0 0 0 0 0 2.17805 2.50999e-14 3.41849e-319 2.17805 5.41947e-16
522 0 0 0 0 0 0 3.218e-18 2.17805 4.94066e-324 2.42937e-312 2.17805 -9.94337e-22 -0.942574 0 -0.193571 -0.942578 0 0.0782175 -0.643162 0 -0.0623733 -0.633152 0 -0.213091 0 0 0 0 0 0 0 0 0 0 0 0 0 2.17805 2.50999e-14 3.41849e-319 2.17805 5.41947e-16
523 0 0 0 0 0 0 3.218e-18 2.17805 4.94066e-324 2.42937e-312 2.17805 -9.94337e-22 -0.943718 0 -0.192774 -0.942107 0 0.0790091 -0.627932 0 -0.0642451 -0.616467 0 -0.214859 0 0 0 0 0 0 0 0 0 0 0 0 0 2.17805 2.50999e-14 3.41849e-319 2.17805 5.41947e-16
524 0 0 0 0 0 0 3.218e-18 2.17805 4.94066e-324 2.42937e-312 2.17805 -9.94337e-22 -0.945045 0 -0.19184 -0.941578 0 0.0799259 -0.614004 0 -0.0662915 -0.601299 0 -0.216806 0 0 0 0 0 0 0 0 0 0 0 0 0 2.17805 2.50999e-14 3.41849e-319 2.17805 5.41947e-16
525 0 0 0 0 0 0 3.218e-18 2.17805 4.94066e-324 2.42937e-312 2.17805 -9.94337e-22 -0.946515 0 -0.19078 -0.940991 0 0.0809521 -0.601531 0 -0.0685872 -0.587855 0 -0.219017 0 0 0 0 0 0 0 0 0 0 0 0 0 2.17805 2.50999e-14 3.41849e-319 2.17805 5.41947e-16
526 0 0 0 0 0 0 3.218e-18 2.17805 4.94066e-324 2.42937e-312 2.17805 -9.94337e-22 -0.948105 0 -0.189599 -0.940346 0 0.082079 -0.590982 0 -0.0711576 -0.576836 0 -0.221544 0 0 0 0 0 0 0 0 0 0 0 0 0 2.17805 2.50999e-14 3.41849e-319 2.17805 5.41947e-16
527 0 0 0 0 0 0 3.218e-18 2.17805 4.94066e-324 2.42937e-312 2.17805 -9.94337e-22 -0.949854 0 -0.188268 -0.939639 0 0.0833286 -0.582745 0 -0.0740219 -0.569084 0 -0.224453 0 0 0 0 0 0 0 0 0 0 0 0 0 2.17805 2.50999e-14 3.41849e-319 2.17805 5.41947e-16
528 0 0 0 0 0 0 3.218e-18 2.17805 4.94066e-324 2.42937e-312 2.17805 -9.94337e-22 -0.951823 0 -0.186748 -0.93886 0 0.0847313 -0.577381 0 -0.077087 -0.565689 0 -0.227684 0 0 0 0 0 0 0 0 0 0 0 0 0 2.17805 2.50999e-14 3.41849e-319 2.17805 5.41947e-16
529 0 0 0 0 0 0 3.218e-18 2.17805 4.94066e-324 2.42937e-312 2.17805 -9.94337e-22 -0.954073 0 -0.185003 -0.938006 0 0.0863105 -0.574561 0 -0.0800518 -0.565836 0 -0.23085 0 0 0 0 0 0 0 0 0 0 0 0 0 2.17805 2.50999e-14 3.41849e-319 2.17805 5.41947e-16
530 0 0 0 0 0 0 3.218e-18 2.17805 4.94066e-324 2.42937e-312 2.17805 -9.94337e-22 -0.95666 0 -0.182976 -0.937062 0 0.0881051 -0.573753 0 -0.0825969 -0.568509 0 -0.233556 0 0 0 0 0 0 0 0 0 0 0 0 0 2.17805 2.50999e-14 3.41849e-319 2.17805 5.41947e-16
531 0 0 0 0 0 0 3.218e-18 2.17805 4.94066e-324 2.42937e-312 2.17805 -9.94337e-22 -0.959619 0 -0.180598 -0.935999 0 0.0901617 -0.574273 0 -0.0844563 -0.572612 0 -0.235497 0 0 0 0 0 0 0 0 0 0 0 0 0 2.17805 2.50999e-14 3.41849e-319 2.17805 5.41947e-16
532 0 0 0 0 0 0 3.218e-18 2.17805 4.94066e-324 2.42937e-312 2.17805 -9.94337e-22 -0.962962 0 -0.177814 -0.934782 0 0.0925092 -0.575392 0 -0.0855048 -0.577136 0 -0.236545 0 0 0 0 0 0 0 0 0 0 0 0 0 2.17805 2.50999e-14 3.41849e-319 2.17805 5.41947e-16
533 0 0 0 0 0 0 3.218e-18 2.17805 4.94066e-324 2.42937e-312 2.17805 -9.94337e-22 -0.966618 0 -0.174611 -0.933375 0 0.0951372 -0.576307 0 -0.0857793 -0.580819 0 -0.236762 0 0 0 0 0 0 0 0 0 0 0 0 0 2.17805 2.50999e-14 3.41849e-319 2.17805 5.41947e-16
534 0 0 0 0 0 0 3.218e-18 2.17805 4.94066e-324 2.42937e-312 2.17805 -9.94337e-22 -0.970481 0 -0.170997 -0.931757 0 0.0980185 -0.576528 0 -0.08549 -0.582925 0 -0.236404 0 0 0 0 0 0 0 0 0 0 0 0 0 2.17805 2.50999e-14 3.41849e-319 2.17805 5.41947e-16
535 0 0 0 0 0 0 3.218e-18 2.17805 4.94066e-324 2.42937e-312 2.17805 -9.94337e-22 -0.974528 0 -0.166953 -0.929926 0 0.10115 -0.575986 0 -0.0849223 -0.583463 0 -0.235787 0 0 0 0 0 0 0 0 0 0 0 0 0 2.17805 2.50999e-14 3.41849e-319 2.17805 5.41947e-16
536 0 0 0 0 0 0 3.218e-18 2.17805 4.94066e-324 2.42937e-312 2.17805 -9.94337e-22 -0.978731 0 -0.162474 -0.927878 0 0.104514 -0.575238 0 -0.0843625 -0.583625 0 -0.235179 0 0 0 0 0 0 0 0 0 0 0 0 0 2.17805 2.50999e-14 3.41849e-319 2.17805 5.41947e-16
537 0 0 0 0 0 0 3.218e-18 2.17805 4.94066e-324 2.42937e-312 2.17805 -9.94337e-22 -0.983033 0 -0.157585 -0.925612 0 0.108069 -0.574521 0 -0.0840063 -0.583675 0 -0.234779 0 0 0 0 0 0 0 0 0 0 0 0 0 2.17805 2.50999e-14 3.41849e-319 2.17805 5.41947e-16
538 0 0 0 0 0 0 3.218e-18 2.17805 4.94066e-324 2.42937e-312 2.17805 -9.94337e-22 -0.987418 0 -0.152277 -0.923124 0 0.111797 -0.573889 0 -0.0839358 -0.583446 0 -0.234683 0 0 0 0 0 0 0 0 0 0 0 0 0 2.17805 2.50999e-14 3.41849e-319 2.17805 5.41947e-16
539 0 0 0 0 0 0 3.218e-18 2.17805 4.94066e-324 2.42937e-312 2.17805 -9.94337e-22 -0.991907 0 -0.146483 -0.920379 0 0.115725 -0.573469 0 -0.0841225 -0.583091 0 -0.234866 0 0 0 0 0 0 0 0 0 0 0 0 0 2.17805 2.50999e-14 3.41849e-319 2.17805 5.41947e-16
540 0 0 0 0 0 0 3.218e-18 2.17805 4.94066e-324 2.42937e-312 2.17805 -9.94337e-22 -0.996499 0 -0.140122 -0.917322 0 0.119878 -0.573319 0 -0.0844708 -0.582824 0 -0.235221 0 0 0 0 0 0 0 0 0 0 0 0 0 2.17805 2.50999e-14 3.41849e-319 2.17805 5.41947e-16
541 0 0 0 0 0 0 3.218e-18 2.17805 4.94066e-324 2.42937e-312 2.17805 -9.94337e-22 -1.0011 0 -0.133178 -0.913901 0 0.124242 -0.573402 0 -0.0848683 -0.582737 0 -0.23563 0 0 0 0 0 0 0 0 0 0 0 0 0 2.17805 2.50999e-14 3.41849e-319 2.17805 5.41947e-16
542 0 0 0 0 0 0 3.218e-18 2.17805 4.94066e-324 2.42937e-312 2.17805 -9.94337e-22 -1.00558 0 -0.125681 -0.91008 0 0.128778 -0.573651 0 -0.0852191 -0.582809 0 -0.235991 0 0 0 0 0 0 0 0 0 0 0 0 0 2.17805 2.50999e-14 3.41849e-319 2.17805 5.41947e-16
543 0 0 0 0 0 0 3.218e-18 2.17805 4.94066e-324 2.42937e-312 2.17805 -9.94337e-22 -1.00982 0 -0.117669 -0.905854 0 0.133451 -0.574027 0 -0.0854645 -0.583041 0 -0.236245 0 0 0 0 0 0 0 0 0 0 0 0 0 2.17805 2.50999e-14 3.41849e-319 2.17805 5.41947e-16
544 0 0 0 0 0 0 3.218e-18 2.17805 4.94066e-324 2.42937e-312 2.17805 -9.94337e-22 -1.01369 0 -0.10924 -0.901265 0 0.138205 -0.574489 0 -0.0855993 -0.583422 0 -0.236385 0 0 0 0 0 0 0 0 0 0 0 0 0 2.17805 2.50999e-14 3.41849e-319 2.17805 5.41947e-16
545 0 0 0 0 0 0 3.218e-18 2.17805 4.94066e-324 2.42937e-312 2.17805 -9.94337e-22 -1.017 0 -0.100602 -0.896385 0 0.142955 -0.57496 0 -0.0856559 -0.583854 0 -0.236444 0 0 0 0 0 0 0 0 0 0 0 0 0 2.17805 2.50999e-14 3.41849e-319 2.17805 5.41947e-16
546 0 0 0 0 0 0 3.218e-18 2.17805 4.94066e-324 2.42937e-312 2.17805 -9.94337e-22 -1.01956 0 -0.09201 -0.891326 0 0.147626 -0.575403 0 -0.0856758 -0.584301 0 -0.236463 0 0 0 0 0 0 0 0 0 0 0 0 0 2.17805 2.50999e-14 3.41849e-319 2.17805 5.41947e-16
547 0 0 0 0 0 0 3.218e-18 2.17805 4.94066e-324 2.42937e-312 2.17805 -9.94337e-22 -1.02127 0 -0.083638 -0.886192 0 0.152204 -0.575812 0 -0.0856909 -0.584763 0 -0.236475 0 0 0 0 0 0 0 0 0 0 0 0 0 2.17805 2.50999e-14 3.41849e-319 2.17805 5.41947e-16
548 0 0 0 0 0 0 3.218e-18 2.17805 4.94066e-324 2.42937e-312 2.17805 -9.94337e-22 -1.02211 0 -0.0756316 -0.881066 0 0.156696 -0.576184 0 -0.0857068 -0.58524 0 -0.236485 0 0 0 0 0 0 0 0 0 0 0 0 0 2.17805 2.50999e-14 3.41849e-319 2.17805 5.41947e-16
549 0 0 0 0 0 0 3.218e-18 2.17805 4.94066e-324 2.42937e-312 2.17805 -9.94337e-22 -1.02193 0 -0.0682248 -0.876002 0 0.161067 -0.576526 0 -0.085708 -0.585745 0 -0.236476 0 0 0 0 0 0 0 0 0 0 0 0 0 2.17805 2.50999e-14 3.41849e-319 2.17805 5.41947e-16
550 0 0 0 0 0 0 3.218e-18 2.17805 4.94066e-324 2.42937e-312 2.17805 -9.94337e-22 -1.02061 0 -0.0616517 -0.870997 0 0.165248 -0.576824 0 -0.0856789 -0.586237 0 -0.236435 0 0 0 0 0 0 0 0 0 0 0 0 0 2.17805 2.50999e-14 3.41849e-319 2.17805 5.41947e-16
551 0 0 0 0 0 0 3.218e-18 2.17805 4.94066e-324 2.42937e-312 2.17805 -9.94337e-22 -1.01805 0 -0.0561286 -0.865997 0 0.169144 -0.577084 0 -0.0856102 -0.586707 0 -0.236353 0 0 0 0 0 0 0 0 0 0 0 0 0 2.17805 2.50999e-14 3.41849e-319 2.17805 5.41947e-16
552 0 0 0 0 0 0 3.218e-18 2.17805 4.94066e-324 2.42937e-312 2.17805 -9.94337e-22 -1.0141 0 -0.0518926 -0.860925 0 0.172621 -0.577347 0 -0.0854953 -0.587216 0 -0.236223 0 0 0 0 0 0 0 0 0 0 0 0 0 2.17805 2.50999e-14 3.41849e-319 2.17805 5.41947e-16
553 0 0 0 0 0 0 3.218e-18 2.17805 4.94066e-324 2.42937e-312 2.17805 -9.94337e-22 -1.00862 0 -0.0491432 -0.855667 0 0.175522 -0.577622 0 -0.0853336 -0.587769 0 -0.236042 0 0 0 0 0 0 0 0 0 0 0 0 0 2.17805 2.50999e-14 3.41849e-319 2.17805 5.41947e-16
554 0 0 0 0 0 0 3.218e-18 2.17805 4.94066e-324 2.42937e-312 2.17805 -9.94337e-22 -1.00148 0 -0.0480132 -0.850085 0 0.177706 -0.577899 0 -0.0851313 -0.588348 0 -0.235819 0 0 0 0 0 0 0 0 0 0 0 0 0 2.17805 2.50999e-14 3.41849e-319 2.17805 5.41947e-16
555 0 0 0 0 0 0 3.218e-18 2.17805 4.94066e-324 2.42937e-312 2.17805 -9.94337e-22 -0.992641 0 -0.0484838 -0.844043 0 0.179085 -0.57817 0 -0.0848933 -0.588948 0 -0.235558 0 0 0 0 0 0 0 0 0 0 0 0 0 2.17805 2.50999e-14 3.41849e-319 2.17805 5.41947e-16
556 0 0 0 0 0 0 3.218e-18 2.17805 4.94066e-324 2.42937e-312 2.17805 -9.94337e-22 -0.982187 0 -0.0503713 -0.837402 0 0.179642 -0.578411 0 -0.0846159 -0.58954 0 -0.235255 0 0 0 0 0 0 0 0 0 0 0 0 0 2.17805 2.50999e-14 3.41849e-319 2.17805 5.41947e-16
557 0 0 0 0 0 0 3.218e-18 2.17805 4.94066e-324 2.42937e-312 2.17805 -9.94337e-22 -0.970213 0 -0.0534366 -0.830041 0 0.179416 -0.578613 0 -0.0842931 -0.590126 0 -0.234904 0 0 0 0 0 0 0 0 0 0 0 0 0 2.17805 2.50999e-14 3.41849e-319 2.17805 5.41947e-16
558 0 0 0 0 0 0 3.218e-18 2.17805 4.94066e-324 2.42937e-312 2.17805 -9.94337e-22 -0.956895 0 -0.0573724 -0.821847 0 0.17849 -0.578784 0 -0.0839225 -0.590741 0 -0.234499 0 0 0 0 0 0 0 0 0 0 0 0 0 2.17805 2.50999e-14 3.41849e-319 2.17805 5.41947e-16
559 0 0 0 0 0 0 3.218e-18 2.17805 4.94066e-324 2.42937e-312 2.17805 -9.94337e-22 -0.942417 0 -0.0618859 -0.812738 0 0.17697 -0.578939 0 -0.083507 -0.59142 0 -0.23404 0 0 0 0 0 0 0 0 0 0 0 0 0 2.17805 2.50999e-14 3.41849e-319 2.17805 5.41947e-16
560 0 0 0 0 0 0 3.218e-18 2.17805 4.94066e-324 2.42937e-312 2.17805 -9.94337e-22 -0.926786 0 -0.0668634 -0.802712 0 0.174951 -0.579084 0 -0.0830531 -0.592165 0 -0.233536 0 0 0 0 0 0 0 0 0 0 0 0 0 2.17805 2.50999e-14 3.41849e-319 2.17805 5.41947e-16
561 0 0 0 0 0 0 3.218e-18 2.17805 4.94066e-324 2.42937e-312 2.17805 -9.94337e-22 -0.909967 0 -0.0722421 -0.791796 0 0.172512 -0.579236 0 -0.082566 -0.592986 0 -0.232989 0 0 0 0 0 0 0 0 0 0 0 0 0 2.17805 2.50999e-14 3.41849e-319 2.17805 5.41947e-16
562 0 0 0 0 0 0 3.218e-18 2.17805 4.94066e-324 2.42937e-312 2.17805 -9.94337e-22 -0.891999 0 -0.0779143 -0.780032 0 0.16974 -0.579394 0 -0.0820548 -0.593865 0 -0.23241 0 0 0 0 0 0 0 0 0 0 0 0 0 2.17805 2.50999e-14 3.41849e-319 2.17805 5.41947e-16
563 0 0 0 0 0 0 3.218e-18 2.17805 4.94066e-324 2.42937e-312 2.17805 -9.94337e-22 -0.872906 0 -0.0838036 -0.767497 0 0.166712 -0.579552 0 -0.0815338 -0.594773 0 -0.231815 0 0 0 0 0 0 0 0 0 0 0 0 0 2.17805 2.50999e-14 3.41849e-319 2.17805 5.41947e-16
564 0 0 0 0 0 0 3.218e-18 2.17805 4.94066e-324 2.42937e-312 2.17805 -9.94337e-22 -0.852657 0 -0.0899057 -0.75428 0 0.163454 -0.579721 0 -0.0810096 -0.595731 0 -0.231209 0 0 0 0 0 0 0 0 0 0 0 0 0 2.17805 2.50999e-14 3.41849e-319 2.17805 5.41947e-16
565 0 0 0 0 0 0 3.218e-18 2.17805 4.94066e-324 2.42937e-312 2.17805 -9.94337e-22 -0.831218 0 -0.0962249 -0.740457 0 0.159961 -0.579904 0 -0.0804812 -0.596745 0 -0.230589 0 0 0 0 0 0 0 0 0 0 0 0 0 2.17805 2.50999e-14 3.41849e-319 2.17805 5.41947e-16
566 0 0 0 0 0 0 3.218e-18 2.17805 4.94066e-324 2.42937e-312 2.17805 -9.94337e-22 -0.808667 0 -0.102688 -0.72608 0 0.156249 -0.580101 0 -0.0799488 -0.597815 0 -0.229957 0 0 0 0 0 0 0 0 0 0 0 0 0 2.17805 2.50999e-14 3.41849e-319 2.17805 5.41947e-16
567 0 0 0 0 0 0 3.218e-18 2.17805 4.94066e-324 2.42937e-312 2.17805 -9.94337e-22 -0.785134 0 -0.109212 -0.711197 0 0.152326 -0.580313 0 -0.0794102 -0.598943 0 -0.229307 0 0 0 0 0 0 0 0 0 0 0 0 0 2.17805 2.50999e-14 3.41849e-319 2.17805 5.41947e-16
568 0 0 0 0 0 0 3.218e-18 2.17805 4.94066e-324 2.42937e-312 2.17805 -9.94337e-22 -0.760639 0 -0.115777 -0.695865 0 0.148179 -0.580541 0 -0.0788583 -0.60013 0 -0.228633 0 0 0 0 0 0 0 0 0 0 0 0 0 2.17805 2.50999e-14 3.41849e-319 2.17805 5.41947e-16
569 0 0 0 0 0 0 3.218e-18 2.17805 4.94066e-324 2.42937e-312 2.17805 -9.94337e-22 -0.735209 0 -0.122337 -0.680108 0 0.143808 -0.580776 0 -0.0782877 -0.601362 0 -0.227928 0 0 0 0 0 0 0 0 0 0 0 0 0 2.17805 2.50999e-14 3.41849e-319 2.17805 5.41947e-16
570 0 0 0 0 0 0 3.218e-18 2.17805 4.94066e-324 2.42937e-312 2.17805 -9.94337e-22 -0.709034 0 -0.128766 -0.663937 0 0.139254 -0.580991 0 -0.077695 -0.602583 0 -0.227194 0 0 0 0 0 0 0 0 0 0 0 0 0 2.17805 2.50999e-14 3.41849e-319 2.17805 5.41947e-16
571 0 0 0 0 0 0 3.218e-18 2.17805 4.94066e-324 2.42937e-312 2.17805 -9.94337e-22 -0.682327 0 -0.134962 -0.647375 0 0.134569 -0.581173 0 -0.0770829 -0.603751 0 -0.226436 0 0 0 0 0 0 0 0 0 0 0 0 0 2.17805 2.50999e-14 3.41849e-319 2.17805 5.41947e-16
572 0 0 0 0 0 0 3.218e-18 2.17805 4.94066e-324 2.42937e-312 2.17805 -9.94337e-22 -0.655189 0 -0.140879 -0.630416 0 0.129778 -0.581341 0 -0.0764567 -0.604898 0 -0.225659 0 0 0 0 0 0 0 0 0 0 0 0 0 2.17805 2.50999e-14 3.41849e-319 2.17805 5.41947e-16
573 0 0 0 0 0 0 3.218e-18 2.17805 4.94066e-324 2.42937e-312 2.17805 -9.94337e-22 -0.627679 0 -0.146504 -0.613055 0 0.12489 -0.581508 0 -0.07582 -0.606048 0 -0.224863 0 0 0 0 0 0 0 0 0 0 0 0 0 2.17805 2.50999e-14 3.41849e-319 2.17805 5.41947e-16
574 0 0 0 0 0 0 3.218e-18 2.17805 4.94066e-324 2.42937e-312 2.17805 -9.94337e-22 -0.599912 0 -0.151813 -0.595344 0 0.119937 -0.581674 0 -0.07518 -0.607194 0 -0.224059 0 0 0 0 0 0 0 0 0 0 0 0 0 2.17805 2.50999e-14 3.41849e-319 2.17805 5.41947e-16
575 0 0 0 0 0 0 3.218e-18 2.17805 4.94066e-324 2.42937e-312 2.17805 -9.94337e-22 -0.571989 0 -0.156796 -0.577344 0 0.114939 -0.581843 0 -0.0745505 -0.608326 0 -0.223261 0 0 0 0 0 0 0 0 0 0 0 0 0 2.17805 2.50999e-14 3.41849e-319 2.17805 5.41947e-16
576 0 0 0 0 0 0 3.218e-18 2.17805 4.94066e-324 2.42937e-312 2.17805 -9.94337e-22 -0.543976 0 -0.161473 -0.55912 0 0.109893 -0.582043 0 -0.073937 -0.609482 0 -0.222474 0 0 0 0 0 0 0 0 0 0 0 0 0 2.17805 2.50999e-14 3.41849e-319 2.17805 5.41947e-16
577 0 0 0 0 0 0 3.218e-18 2.17805 4.94066e-324 2.42937e-312 2.17805 -9.94337e-22 -0.516004 0 -0.165852 -0.540766 0 0.104806 -0.582297 0 -0.0733354 -0.610705 0 -0.22169 0 0 0 0 0 0 0 0 0 0 0 0 0 2.17805 2.50999e-14 3.41849e-319 2.17805 5.41947e-16
578 0 0 0 0 0 0 3.218e-18 2.17805 4.94066e-324 2.42937e-312 2.17805 -9.94337e-22 -0.488341 0 -0.169936 -0.522406 0 0.0997088 -0.582601 0 -0.0727377 -0.611985 0 -0.220902 0 0 0 0 0 0 0 0 0 0 0 0 0 2.17805 2.50999e-14 3.41849e-319 2.17805 5.41947e-16
579 0 0 0 0 0 0 3.218e-18 2.17805 4.94066e-324 2.42937e-312 2.17805 -9.94337e-22 -0.461354 0 -0.17375 -0.504196 0 0.0946401 -0.582964 0 -0.0721348 -0.613338 0 -0.220099 0 0 0 0 0 0 0 0 0 0 0 0 0 2.17805 2.50999e-14 3.41849e-319 2.17805 5.41947e-16
580 0 0 0 0 0 0 3.218e-18 2.17805 4.94066e-324 2.42937e-312 2.17805 -9.94337e-22 -0.435363 0 -0.177341 -0.486263 0 0.089639 -0.583397 0 -0.0715154 -0.6148 0 -0.219265 0 0 0 0 0 0 0 0 0 0 0 0 0 2.17805 2.50999e-14 3.41849e-319 2.17805 5.41947e-16
581 0 0 0 0 0 0 3.218e-18 2.17805 4.94066e-324 2.42937e-312 2.17805 -9.94337e-22 -0.410625 0 -0.180788 -0.46871 0 0.084721 -0.583899 0 -0.0708578 -0.61639 0 -0.218372 0 0 0 0 0 0 0 0 0 0 0 0 0 2.17805 2.50999e-14 3.41849e-319 2.17805 5.41947e-16
582 0 0 0 0 0 0 3.218e-18 2.17805 4.94066e-324 2.42937e-312 2.17805 -9.94337e-22 -0.387465 0 -0.184175 -0.451706 0 0.0799122 -0.584461 0 -0.0701401 -0.618114 0 -0.217394 0 0 0 0 0 0 0 0 0 0 0 0 0 2.17805 2.50999e-14 3.41849e-319 2.17805 5.41947e-16
583 0 0 0 0 0 0 3.218e-18 2.17805 4.94066e-324 2.42937e-312 2.17805 -9.94337e-22 -0.366185 0 -0.187585 -0.435431 0 0.0752338 -0.585094 0 -0.0693419 -0.620013 0 -0.2163 0 0 0 0 0 0 0 0 0 0 0 0 0 2.17805 2.50999e-14 3.41849e-319 2.17805 5.41947e-16
584 0 0 0 0 0 0 3.218e-18 2.17805 4.94066e-324 2.42937e-312 2.17805 -9.94337e-22 -0.346933 0 -0.191121 -0.420025 0 0.0706552 -0.585827 0 -0.0684428 -0.622163 0 -0.215057 0 0 0 0 0 0 0 0 0 0 0 0 0 2.17805 2.50999e-14 3.41849e-319 2.17805 5.41947e-16
585 0 0 0 0 0 0 3.218e-18 2.17805 4.94066e-324 2.42937e-312 2.17805 -9.94337e-22 -0.329788 0 -0.194863 -0.405613 0 0.0661338 -0.586668 0 -0.0674287 -0.624584 0 -0.213642 0 0 0 0 0 0 0 0 0 0 0 0 0 2.17805 2.50999e-14 3.41849e-319 2.17805 5.41947e-16
586 0 0 0 0 0 0 3.218e-18 2.17805 4.94066e-324 2.42937e-312 2.17805 -9.94337e-22 -0.315065 0 -0.19886 -0.392339 0 0.0617116 -0.587618 0 -0.0662815 -0.627286 0 -0.21203 0 0 0 0 0 0 0 0 0 0 0 0 0 2.17805 2.50999e-14 3.41849e-319 2.17805 5.41947e-16
587 0 0 0 0 0 0 3.218e-18 2.17805 4.94066e-324 2.42937e-312 2.17805 -9.94337e-22 -0.303365 0 -0.20312 -0.380338 0 0.0575407 -0.588685 0 -0.0649931 -0.630275 0 -0.210205 0 0 0 0 0 0 0 0 0 0 0 0 0 2.17805 2.50999e-14 3.41849e-319 2.17805 5.41947e-16
588 0 0 0 0 0 0 3.218e-18 2.17805 4.94066e-324 2.42937e-312 2.17805 -9.94337e-22 -0.295793 0 -0.207428 -0.370216 0 0.0539727 -0.589836 0 -0.0635658 -0.633498 0 -0.208168 0 0 0 0 0 0 0 0 0 0 0 0 0 2.17805 2.50999e-14 3.41849e-319 2.17805 5.41947e-16
589 0 0 0 0 0 0 3.218e-18 2.17805 4.94066e-324 2.42937e-312 2.17805 -9.94337e-22 -0.291371 0 -0.211292 -0.362308 0 0.0510754 -0.591042 0 -0.0619885 -0.636924 0 -0.205902 0 0 0 0 0 0 0 0 0 0 0 0 0 2.17805 2.50999e-14 3.41849e-319 2.17805 5.41947e-16
590 0 0 0 0 0 0 3.218e-18 2.17805 4.94066e-324 2.42937e-312 2.17805 -9.94337e-22 -0.289928 0 -0.214322 -0.356773 0 0.0491181 -0.592299 0 -0.0602205 -0.640577 0 -0.203348 0 0 0 0 0 0 0 0 0 0 0 0 0 2.17805 2.50999e-14 3.41849e-319 2.17805 5.41947e-16
591 0 0 0 0 0 0 3.218e-18 2.17805 4.94066e-324 2.42937e-312 2.17805 -9.94337e-22 -0.290602 0 -0.216287 -0.353213 0 0.0481911 -0.593595 0 -0.0581984 -0.644484 0 -0.200418 0 0 0 0 0 0 0 0 0 0 0 0 0 2.17805 2.50999e-14 3.41849e-319 2.17805 5.41947e-16
592 0 0 0 0 0 0 3.218e-18 2.17805 4.94066e-324 2.42937e-312 2.17805 -9.94337e-22 -0.292751 0 -0.217118 -0.351135 0 0.0483253 -0.594931 0 -0.0558359 -0.648716 0 -0.196986 0 0 0 0 0 0 0 0 0 0 0 0 0 2.17805 2.50999e-14 3.41849e-319 2.17805 5.41947e-16
593 0 0 0 0 0 0 3.218e-18 2.17805 4.94066e-324 2.42937e-312 2.17805 -9.94337e-22 -0.295056 0 -0.21693 -0.349851 0 0.0492771 -0.596299 0 -0.0530637 -0.653309 0 -0.192942 0 0 0 0 0 0 0 0 0 0 0 0 0 2.17805 2.50999e-14 3.41849e-319 2.17805 5.41947e-16
594 0 0 0 0 0 0 3.218e-18 2.17805 4.94066e-324 2.42937e-312 2.17805 -9.94337e-22 -0.296951 0 -0.216023 -0.348865 0 0.0507611 -0.597668 0 -0.0498375 -0.658229 0 -0.188215 0 0 0 0 0 0 0 0 0 0 0 0 0 2.17805 2.50999e-14 3.41849e-319 2.17805 5.41947e-16
595 0 0 0 0 0 0 3.218e-18 2.17805 4.94066e-324 2.42937e-312 2.17805 -9.94337e-22 -0.297823 0 -0.214883 -0.347575 0 0.0523134 -0.599045 0 -0.0461274 -0.663481 0 -0.182744 0 0 0 0 0 0 0 0 0 0 0 0 0 2.17805 2.50999e-14 3.41849e-319 2.17805 5.41947e-16
596 0 0 0 0 0 0 3.218e-18 2.17805 4.94066e-324 2.42937e-312 2.17805 -9.94337e-22 -0.298585 0 -0.213901 -0.346035 0 0.0537132 -0.600448 0 -0.0419268 -0.669071 0 -0.176489 0 0 0 0 0 0 0 0 0 0 0 0 0 2.17805 2.50999e-14 3.41849e-319 2.17805 5.41947e-16
597 0 0 0 0 0 0 3.218e-18 2.17805 4.94066e-324 2.42937e-312 2.17805 -9.94337e-22 -0.298835 0 -0.213282 -0.344532 0 0.0546372 -0.601873 0 -0.037256 -0.674942 0 -0.169457 0 0 0 0 0 0 0 0 0 0 0 0 0 2.17805 2.50999e-14 3.41849e-319 2.17805 5.41947e-16
598 0 0 0 0 0 0 3.218e-18 2.17805 4.94066e-324 2.42937e-312 2.17805 -9.94337e-22 -0.298749 0 -0.213009 -0.343405 0 0.0550856 -0.603299 0 -0.0321272 -0.681024 0 -0.161646 0 0 0 0 0 0 0 0 0 0 0 0 0 2.17805 2.50999e-14 3.41849e-319 2.17805 5.41947e-16
599 0 0 0 0 0 0 3.218e-18 2.17805 4.94066e-324 2.42937e-312 2.17805 -9.94337e-22 -0.298607 0 -0.212998 -0.342737 0 0.0551839 -0.604693 0 -0.0265335 -0.68725 0 -0.153026 0 0 0 0 0 0 0 0 0 0 0 0 0 2.17805 2.50999e-14 3.41849e-319 2.17805 5.41947e-16
600 0 0 0 0 0 0 3.218e-18 2.17805 4.94066e-324 2.42937e-312 2.17805 -9.94337e-22 -0.298544 0 -0.213133 -0.342443 0 0.0550862 -0.605995 0 -0.0204687 -0.693535 0 -0.143566 0 0 0 0 0 0 0 0 0 0 0 0 0 2.17805 2.50999e-14 3.41849e-319 2.17805 5.41947e-16
601 0 0 0 0 0 0 3.218e-18 2.17805 4.94066e-324 2.42937e-312 2.17805 -9.94337e-22 -0.298637 0 -0.213275 -0.342366 0 0.0549725 -0.607067 0 -0.0139853 -0.699631 0 -0.13335 0 0 0 0 0 0 0 0 0 0 0 0 0 2.17805 2.50999e-14 3.41849e-319 2.17805 5.41947e-16
602 0 0 0 0 0 0 3.218e-18 2.17805 4.94066e-324 2.42937e-312 2.17805 -9.94337e-22 -0.298934 0 -0.2133 -0.342401 0 0.0549898 -0.607694 0 -0.0072086 -0.705134 0 -0.122628 0 0 0 0 0 0 0 0 0 0 0 0 0 2.17805 2.50999e-14 3.41849e-319 2.17805 5.41947e-16
603 0 0 0 0 0 0 3.218e-18 2.17805 4.94066e-324 2.42937e-312 2.17805 -9.94337e-22 -0.299436 0 -0.21316 -0.342501 0 0.0551944 -0.60771 0 -0.00028465 -0.709703 0 -0.111701 0 0 0 0 0 0 0 0 0 0 0 0 0 2.17805 2.50999e-14 3.41849e-319 2.17805 5.41947e-16
604 0 0 0 0 0 0 3.218e-18 2.17805 4.94066e-324 2.42937e-312 2.17805 -9.94337e-22 -0.300108 0 -0.212879 -0.342632 0 0.0555624 -0.607034 0 0.00662903 -0.713136 0 -0.100881 0 0 0 0 0 0 0 0 0 0 0 0 0 2.17805 2.50999e-14 3.41849e-319 2.17805 5.41947e-16
605 0 0 0 0 0 0 3.218e-18 2.17805 4.94066e-324 2.42937e-312 2.17805 -9.94337e-22 -0.300872 0 -0.212516 -0.34277 0 0.0560231 -0.605599 0 0.0133342 -0.71524 0 -0.0905648 0 0 0 0 0 0 0 0 0 0 0 0 0 2.17805 2.50999e-14 3.41849e-319 2.17805 5.41947e-16
606 0 0 0 0 0 0 3.218e-18 2.17805 4.94066e-324 2.42937e-312 2.17805 -9.94337e-22 -0.301655 0 -0.212132 -0.3429 0 0.0565084 -0.603315 0 0.0195985 -0.715793 0 -0.081222 0 0 0 0 0 0 0 0 0 0 0 0 0 2.17805 2.50999e-14 3.41849e-319 2.17805 5.41947e-16
607 0 0 0 0 0 0 3.218e-18 2.17805 4.94066e-324 2.42937e-312 2.17805 -9.94337e-22 -0.302417 0 -0.21176 -0.343015 0 0.0569787 -0.600067 0 0.0251524 -0.71458 0 -0.0733513 0 0 0 0 0 0 0 0 0 0 0 0 0 2.17805 2.50999e-14 3.41849e-319 2.17805 5.41947e-16
608 0 0 0 0 0 0 3.218e-18 2.17805 4.94066e-324 2.42937e-312 2.17805 -9.94337e-22 -0.303124 0 -0.21141 -0.343103 0 0.0574217 -0.595743 0 0.0297077 -0.711419 0 -0.0674273 0 0 0 0 0 0 0 0 0 0 0 0 0 2.17805 2.50999e-14 3.41849e-319 2.17805 5.41947e-16
609 0 0 0 0 0 0 3.218e-18 2.17805 4.94066e-324 2.42937e-312 2.17805 -9.94337e-22 -0.303752 0 -0.211075 -0.343143 0 0.0578439 -0.590193 0 0.0329725 -0.706078 0 -0.0639128 0 0 0 0 0 0 0 0 0 0 0 0 0 2.17805 2.50999e-14 3.41849e-319 2.17805 5.41947e-16
610 0 0 0 0 0 0 3.218e-18 2.17805 4.94066e-324 2.42937e-312 2.17805 -9.94337e-22 -0.304304 0 -0.210735 -0.343115 0 0.0582681 -0.583254 0 0.0347381 -0.698327 0 -0.0631109 0 0 0 0 0 0 0 0 0 0 0 0 0 2.17805 2.50999e-14 3.41849e-319 2.17805 5.41947e-16
611 0 0 0 0 0 0 3.218e-18 2.17805 4.94066e-324 2.42937e-312 2.17805 -9.94337e-22 -0.304828 0 -0.210362 -0.343017 0 0.0587303 -0.574828 0 0.0349683 -0.688097 0 -0.0649633 0 0 0 0 0 0 0 0 0 0 0 0 0 2.17805 2.50999e-14 3.41849e-319 2.17805 5.41947e-16
612 0 0 0 0 0 0 3.218e-18 2.17805 4.94066e-324 2.42937e-312 2.17805 -9.94337e-22 -0.305376 0 -0.209933 -0.34286 0 0.0592577 -0.564896 0 0.0337671 -0.675478 0 -0.0691293 0 0 0 0 0 0 0 0 0 0 0 0 0 2.17805 2.50999e-14 3.41849e-319 2.17805 5.41947e-16
613 0 0 0 0 0 0 3.218e-18 2.17805 4.94066e-324 2.42937e-312 2.17805 -9.94337e-22 -0.305963 0 -0.209443 -0.342663 0 0.0598558 -0.553497 0 0.0313418 -0.660641 0 -0.0751301 0 0 0 0 0 0 0 0 0 0 0 0 0 2.17805 2.50999e-14 3.41849e-319 2.17805 5.41947e-16
614 0 0 0 0 0 0 3.218e-18 2.17805 4.94066e-324 2.42937e-312 2.17805 -9.94337e-22 -0.306633 0 -0.208885 -0.342447 0 0.0605336 -0.540699 0 0.0279609 -0.643794 0 -0.0824366 0 0 0 0 0 0 0 0 0 0 0 0 0 2.17805 2.50999e-14 3.41849e-319 2.17805 5.41947e-16
615 0 0 0 0 0 0 3.218e-18 2.17805 4.94066e-324 2.42937e-312 2.17805 -9.94337e-22 -0.307436 0 -0.208252 -0.342219 0 0.061301 -0.526611 0 0.0239168 -0.625232 0 -0.0904952 0 0 0 0 0 0 0 0 0 0 0 0 0 2.17805 2.50999e-14 3.41849e-319 2.17805 5.41947e-16
616 0 0 0 0 0 0 3.218e-18 2.17805 4.94066e-324 2.42937e-312 2.17805 -9.94337e-22 -0.308385 0 -0.207553 -0.341978 0 0.0621518 -0.511374 0 0.0194775 -0.605302 0 -0.0988169 0 0 0 0 0 0 0 0 0 0 0 0 0 2.17805 2.50999e-14 3.41849e-319 2.17805 5.41947e-16
617 0 0 0 0 0 0 3.218e-18 2.17805 4.94066e-324 2.42937e-312 2.17805 -9.94337e-22 -0.309466 0 -0.206798 -0.341713 0 0.0630704 -0.495123 0 0.0148571 -0.584301 0 -0.107059 0 0 0 0 0 0 0 0 0 0 0 0 0 2.17805 2.50999e-14 3.41849e-319 2.17805 5.41947e-16
618 0 0 0 0 0 0 3.218e-18 2.17805 4.94066e-324 2.42937e-312 2.17805 -9.94337e-22 -0.310644 0 -0.206013 -0.341413 0 0.0640285 -0.477983 0 0.0102393 -0.562463 0 -0.114977 0 0 0 0 0 0 0 0 0 0 0 0 0 2.17805 2.50999e-14 3.41849e-319 2.17805 5.41947e-16
619 0 0 0 0 0 0 3.218e-18 2.17805 4.94066e-324 2.42937e-312 2.17805 -9.94337e-22 -0.311879 0 -0.205234 -0.34108 0 0.0649814 -0.460092 0 0.00578511 -0.540032 0 -0.122378 0 0 0 0 0 0 0 0 0 0 0 0 0 2.17805 2.50999e-14 3.41849e-319 2.17805 5.41947e-16
620 0 0 0 0 0 0 3.218e-18 2.17805 4.94066e-324 2.42937e-312 2.17805 -9.94337e-22 -0.313105 0 -0.2045 -0.340729 0 0.0658811 -0.441587 0 0.0015883 -0.51721 0 -0.129169 0 0 0 0 0 0 0 0 0 0 0 0 0 2.17805 2.50999e-14 3.41849e-319 2.17805 5.41947e-16
621 0 0 0 0 0 0 3.218e-18 2.17805 4.94066e-324 2.42937e-312 2.17805 -9.94337e-22 -0.314223 0 -0.203846 -0.340379 0 0.0666804 -0.422551 0 -0.00232482 -0.494052 0 -0.13538 0 0 0 0 0 0 0 0 0 0 0 0 0 2.17805 2.50999e-14 3.41849e-319 2.17805 5.41947e-16
622 0 0 0 0 0 0 3.218e-18 2.17805 4.94066e-324 2.42937e-312 2.17805 -9.94337e-22 -0.315181 0 -0.203295 -0.340042 0 0.0673537 -0.403004 0 -0.00597091 -0.470462 0 -0.141121 0 0 0 0 0 0 0 0 0 0 0 0 0 2.17805 2.50999e-14 3.41849e-319 2.17805 5.41947e-16
623 0 0 0 0 0 0 3.218e-18 2.17805 4.94066e-324 2.42937e-312 2.17805 -9.94337e-22 -0.316002 0 -0.202841 -0.339722 0 0.0679104 -0.382959 0 -0.00938413 -0.446332 0 -0.146497 0 0 0 0 0 0 0 0 0 0 0 0 0 2.17805 2.50999e-14 3.41849e-319 2.17805 5.41947e-16
624 0 0 0 0 0 0 3.218e-18 2.17805 4.94066e-324 2.42937e-312 2.17805 -9.94337e-22 -0.316722 0 -0.202465 -0.339424 0 0.0683735 -0.362453 0 -0.0125875 -0.421628 0 -0.151564 0 0 0 0 0 0 0 0 0 0 0 0 0 2.17805 2.50999e-14 3.41849e-319 2.17805 5.41947e-16
625 0 0 0 0 0 0 3.218e-18 2.17805 4.94066e-324 2.42937e-312 2.17805 -9.94337e-22 -0.317369 0 -0.20214 -0.339137 0 0.0687757 -0.341515 0 -0.0156063 -0.396326 0 -0.156361 0 0 0 0 0 0 0 0 0 0 0 0 0 2.17805 2.50999e-14 3.41849e-319 2.17805 5.41947e-16
626 0 0 0 0 0 0 3.218e-18 2.17805 4.94066e-324 2.42937e-312 2.17805 -9.94337e-22 -0.31799 0 -0.201829 -0.33884 0 0.0691588 -0.320162 0 -0.0184724 -0.370432 0 -0.160912 0 0 0 0 0 0 0 0 0 0 0 0 0 2.17805 2.50999e-14 3.41849e-319 2.17805 5.41947e-16
627 0 0 0 0 0 0 3.218e-18 2.17805 4.94066e-324 2.42937e-312 2.17805 -9.94337e-22 -0.318647 0 -0.201503 -0.338519 0 0.0695576 -0.298425 0 -0.0212066 -0.344007 0 -0.165215 0 0 0 0 0 0 0 0 0 0 0 0 0 2.17805 2.50999e-14 3.41849e-319 2.17805 5.41947e-16
628 0 0 0 0 0 0 3.218e-18 2.17805 4.94066e-324 2.42937e-312 2.17805 -9.94337e-22 -0.319381 0 -0.201145 -0.338168 0 0.0699935 -0.276348 0 -0.0238118 -0.317155 0 -0.169245 0 0 0 0 0 0 0 0 0 0 0 0 0 2.17805 2.50999e-14 3.41849e-319 2.17805 5.41947e-16
629 0 0 0 0 0 0 3.218e-18 2.17805 4.94066e-324 2.42937e-312 2.17805 -9.94337e-22 -0.320197 0 -0.200746 -0.337794 0 0.0704724 -0.253962 0 -0.026289 -0.289978 0 -0.172982 0 0 0 0 0 0 0 0 0 0 0 0 0 2.17805 2.50999e-14 3.41849e-319 2.17805 5.41947e-16
630 0 0 0 0 0 0 3.218e-18 2.17805 4.94066e-324 2.42937e-312 2.17805 -9.94337e-22 -0.321075 0 -0.200312 -0.337402 0 0.0709859 -0.231279 0 -0.0286421 -0.262535 0 -0.176423 0 0 0 0 0 0 0 0 0 0 0 0 0 2.17805 2.50999e-14 3.41849e-319 2.17805 5.41947e-16
631 0 0 0 0 0 0 3.218e-18 2.17805 4.94066e-324 2.42937e-312 2.17805 -9.94337e-22 -0.322009 0 -0.199847 -0.336995 0 0.0715281 -0.2083 0 -0.0308738 -0.234842 0 -0.179574 0 0 0 0 0 0 0 0 0 0 0 0 0 2.17805 2.50999e-14 3.41849e-319 2.17805 5.41947e-16
632 0 0 0 0 0 0 3.218e-18 2.17805 4.94066e-324 2.42937e-312 2.17805 -9.94337e-22 -0.323 0 -0.199354 -0.336576 0 0.0720952 -0.185013 0 -0.0329772 -0.206871 0 -0.182437 0 0 0 0 0 0 0 0 0 0 0 0 0 2.17805 2.50999e-14 3.41849e-319 2.17805 5.41947e-16
633 0 0 0 0 0 0 3.218e-18 2.17805 4.94066e-324 2.42937e-312 2.17805 -9.94337e-22 -0.324018 0 -0.198843 -0.336149 0 0.0726743 -0.161436 0 -0.034934 -0.178629 0 -0.185002 0 0 0 0 0 0 0 0 0 0 0 0 0 2.17805 2.50999e-14 3.41849e-319 2.17805 5.41947e-16
634 0 0 0 0 0 0 3.218e-18 2.17805 4.94066e-324 2.42937e-312 2.17805 -9.94337e-22 -0.325013 0 -0.198328 -0.335707 0 0.0732496 -0.13763 0 -0.0367306 -0.150193 0 -0.187257 0 0 0 0 0 0 0 0 0 0 0 0 0 2.17805 2.50999e-14 3.41849e-319 2.17805 5.41947e-16
635 0 0 0 0 0 0 3.218e-18 2.17805 4.94066e-324 2.42937e-312 2.17805 -9.94337e-22 -0.325993 0 -0.19781 -0.33526 0 0.0738205 -0.113699 0 -0.0383607 -0.121707 0 -0.189198 0 0 0 0 0 0 0 0 0 0 0 0 0 2.17805 2.50999e-14 3.41849e-319 2.17805 5.41947e-16
636 0 0 0 0 0 0 3.218e-18 2.17805 4.94066e-324 2.42937e-312 2.17805 -9.94337e-22 -0.32701 0 -0.197266 -0.334812 0 0.0744103 -0.0897875 0 -0.0398124 -0.0933612 0 -0.19082 0 0 0 0 0 0 0 0 0 0 0 0 0 2.17805 2.50999e-14 3.41849e-319 2.17805 5.41947e-16
637 0 0 0 0 0 0 3.218e-18 2.17805 4.94066e-324 2.42937e-312 2.17805 -9.94337e-22 -0.328072 0 -0.196682 -0.334355 0 0.075034 -0.0660838 0 -0.0410733 -0.0654095 0 -0.192122 0 0 0 0 0 0 0 0 0 0 0 0 0 2.17805 2.50999e-14 3.41849e-319 2.17805 5.41947e-16
638 0 0 0 0 0 0 3.218e-18 2.17805 4.94066e-324 2.42937e-312 2.17805 -9.94337e-22 -0.329181 0 -0.196051 -0.333889 0 0.0756968 -0.0428332 0 -0.0421459 -0.0382024 0 -0.193125 0 0 0 0 0 0 0 0 0 0 0 0 0 2.17805 2.50999e-14 3.41849e-319 2.17805 5.41947e-16
639 0 0 0 0 0 0 3.218e-18 2.17805 4.94066e-324 2.42937e-312 2.17805 -9.94337e-22 -0.33035 0 -0.195362 -0.333417 0 0.0764087 -0.0203169 0 -0.043052 -0.0121357 0 -0.19388 0 0 0 0 0 0 0 0 0 0 0 0 0 2.17805 2.50999e-14 3.41849e-319 2.17805 5.41947e-16
640 0 0 0 0 0 0 3.218e-18 2.17805 4.94066e-324 2.42937e-312 2.17805 -9.94337e-22 -0.331586 0 -0.194602 -0.332931 0 0.0771835 0.00120218 0 -0.0438313 0.012465 0 -0.194461 0 0 0 0 0 0 0 0 0 0 0 0 0 2.17805 2.50999e-14 3.41849e-319 2.17805 5.41947e-16
641 0 0 0 0 0 0 3.218e-18 2.17805 4.94066e-324 2.42937e-312 2.17805 -9.94337e-22 -0.332898 0 -0.193753 -0.332422 0 0.0780347 0.0215096 0 -0.0445437 0.0353923 0 -0.194954 0 0 0 0 0 0 0 0 0 0 0 0 0 2.17805 2.50999e-14 3.41849e-319 2.17805 5.41947e-16
642 0 0 0 0 0 0 3.218e-18 2.17805 4.94066e-324 2.42937e-312 2.17805 -9.94337e-22 -0.334278 0 -0.192808 -0.331878 0 0.0789702 0.0403543 0 -0.0452738 0.0563634 0 -0.195473 0 0 0 0 0 0 0 0 0 0 0 0 0 2.17805 2.50999e-14 3.41849e-319 2.17805 5.41947e-16
643 0 0 0 0 0 0 3.218e-18 2.17805 4.94066e-324 2.42937e-312 2.17805 -9.94337e-22 -0.335743 0 -0.191748 -0.331287 0 0.0800042 0.057456 0 -0.0461363 0.0750178 0 -0.196162 0 0 0 0 0 0 0 0 0 0 0 0 0 2.17805 2.50999e-14 3.41849e-319 2.17805 5.41947e-16
644 0 0 0 0 0 0 3.218e-18 2.17805 4.94066e-324 2.42937e-312 2.17805 -9.94337e-22 -0.337363 0 -0.190543 -0.330645 0 0.0811618 0.0726371 0 -0.0472537 0.0911738 0 -0.197162 0 0 0 0 0 0 0 0 0 0 0 0 0 2.17805 2.50999e-14 3.41849e-319 2.17805 5.41947e-16
645 0 0 0 0 0 0 3.218e-18 2.17805 4.94066e-324 2.42937e-312 2.17805 -9.94337e-22 -0.339175 0 -0.189172 -0.329946 0 0.0824598 0.0858179 0 -0.0487447 0.1048 0 -0.198597 0 0 0 0 0 0 0 0 0 0 0 0 0 2.17805 2.50999e-14 3.41849e-319 2.17805 5.41947e-16
646 0 0 0 0 0 0 3.218e-18 2.17805 4.94066e-324 2.42937e-312 2.17805 -9.94337e-22 -0.341186 0 -0.187619 -0.329188 0 0.0839048 0.0969581 0 -0.0507435 0.115883 0 -0.200603 0 0 0 0 0 0 0 0 0 0 0 0 0 2.17805 2.50999e-14 3.41849e-319 2.17805 5.41947e-16
647 0 0 0 0 0 0 3.218e-18 2.17805 4.94066e-324 2.42937e-312 2.17805 -9.94337e-22 -0.343428 0 -0.185866 -0.328371 0 0.0855048 0.106037 0 -0.0533855 0.124392 0 -0.203316 0 0 0 0 0 0 0 0 0 0 0 0 0 2.17805 2.50999e-14 3.41849e-319 2.17805 5.41947e-16
648 0 0 0 0 0 0 3.218e-18 2.17805 4.94066e-324 2.42937e-312 2.17805 -9.94337e-22 -0.345926 0 -0.183903 -0.327496 0 0.0872599 0.113031 0 -0.0567849 0.13024 0 -0.206851 0 0 0 0 0 0 0 0 0 0 0 0 0 2.17805 2.50999e-14 3.41849e-319 2.17805 5.41947e-16
649 0 0 0 0 0 0 3.218e-18 2.17805 4.94066e-324 2.42937e-312 2.17805 -9.94337e-22 -0.348682 0 -0.181715 -0.326565 0 0.0891719 0.117915 0 -0.0609838 0.133257 0 -0.211253 0 0 0 0 0 0 0 0 0 0 0 0 0 2.17805 2.50999e-14 3.41849e-319 2.17805 5.41947e-16
650 0 0 0 0 0 0 3.218e-18 2.17805 4.94066e-324 2.42937e-312 2.17805 -9.94337e-22 -0.351695 0 -0.179271 -0.325572 0 0.0912589 0.120253 0 -0.0658162 0.132252 0 -0.216389 0 0 0 0 0 0 0 0 0 0 0 0 0 2.17805 2.50999e-14 3.41849e-319 2.17805 5.41947e-16
651 0 0 0 0 0 0 3.218e-18 2.17805 4.94066e-324 2.42937e-312 2.17805 -9.94337e-22 -0.354963 0 -0.17652 -0.32449 0 0.0935549 0.121144 0 -0.0706872 0.129328 0 -0.221515 0 0 0 0 0 0 0 0 0 0 0 0 0 2.17805 2.50999e-14 3.41849e-319 2.17805 5.41947e-16
652 0 0 0 0 0 0 3.218e-18 2.17805 4.94066e-324 2.42937e-312 2.17805 -9.94337e-22 -0.358498 0 -0.173384 -0.323253 0 0.0961096 0.12077 0 -0.0749503 0.124832 0 -0.225946 0 0 0 0 0 0 0 0 0 0 0 0 0 2.17805 2.50999e-14 3.41849e-319 2.17805 5.41947e-16
653 0 0 0 0 0 0 3.218e-18 2.17805 4.94066e-324 2.42937e-312 2.17805 -9.94337e-22 -0.362311 0 -0.169771 -0.321775 0 0.0989771 0.119819 0 -0.0780904 0.119855 0 -0.22914 0 0 0 0 0 0 0 0 0 0 0 0 0 2.17805 2.50999e-14 3.41849e-319 2.17805 5.41947e-16
654 0 0 0 0 0 0 3.218e-18 2.17805 4.94066e-324 2.42937e-312 2.17805 -9.94337e-22 -0.366398 0 -0.165582 -0.319965 0 0.102211 0.118679 0 -0.079871 0.114815 0 -0.230872 0 0 0 0 0 0 0 0 0 0 0 0 0 2.17805 2.50999e-14 3.41849e-319 2.17805 5.41947e-16
655 0 0 0 0 0 0 3.218e-18 2.17805 4.94066e-324 2.42937e-312 2.17805 -9.94337e-22 -0.370752 0 -0.160726 -0.317751 0 0.105845 0.118081 0 -0.0803625 0.111075 0 -0.23125 0 0 0 0 0 0 0 0 0 0 0 0 0 2.17805 2.50999e-14 3.41849e-319 2.17805 5.41947e-16
656 0 0 0 0 0 0 3.218e-18 2.17805 4.94066e-324 2.42937e-312 2.17805 -9.94337e-22 -0.375381 0 -0.155133 -0.315082 0 0.109882 0.118066 0 -0.0799231 0.108734 0 -0.230685 0 0 0 0 0 0 0 0 0 0 0 0 0 2.17805 2.50999e-14 3.41849e-319 2.17805 5.41947e-16
657 0 0 0 0 0 0 3.218e-18 2.17805 4.94066e-324 2.42937e-312 2.17805 -9.94337e-22 -0.380258 0 -0.148771 -0.311929 0 0.114288 0.118886 0 -0.0791531 0.108369 0 -0.229837 0 0 0 0 0 0 0 0 0 0 0 0 0 2.17805 2.50999e-14 3.41849e-319 2.17805 5.41947e-16
658 0 0 0 0 0 0 3.218e-18 2.17805 4.94066e-324 2.42937e-312 2.17805 -9.94337e-22 -0.385276 0 -0.141652 -0.308294 0 0.119006 0.119522 0 -0.0785471 0.107824 0 -0.229143 0 0 0 0 0 0 0 0 0 0 0 0 0 2.17805 2.50999e-14 3.41849e-319 2.17805 5.41947e-16
659 0 0 0 0 0 0 3.218e-18 2.17805 4.94066e-324 2.42937e-312 2.17805 -9.94337e-22 -0.390324 0 -0.133808 -0.304203 0 0.123975 0.120274 0 -0.0784243 0.107803 0 -0.228959 0 0 0 0 0 0 0 0 0 0 0 0 0 2.17805 2.50999e-14 3.41849e-319 2.17805 5.41947e-16
660 0 0 0 0 0 0 3.218e-18 2.17805 4.94066e-324 2.42937e-312 2.17805 -9.94337e-22 -0.395339 0 -0.125253 -0.299666 0 0.129139 0.121015 0 -0.0787616 0.108358 0 -0.22928 0 0 0 0 0 0 0 0 0 0 0 0 0 2.17805 2.50999e-14 3.41849e-319 2.17805 5.41947e-16
661 0 0 0 0 0 0 3.218e-18 2.17805 4.94066e-324 2.42937e-312 2.17805 -9.94337e-22 -0.400246 0 -0.115991 -0.294671 0 0.134454 0.12146 0 -0.0793256 0.108954 0 -0.229857 0 0 0 0 0 0 0 0 0 0 0 0 0 2.17805 2.50999e-14 3.41849e-319 2.17805 5.41947e-16
662 0 0 0 0 0 0 3.218e-18 2.17805 4.94066e-324 2.42937e-312 2.17805 -9.94337e-22 -0.404903 0 -0.106057 -0.289226 0 0.139885 0.12159 0 -0.0798987 0.109317 0 -0.230449 0 0 0 0 0 0 0 0 0 0 0 0 0 2.17805 2.50999e-14 3.41849e-319 2.17805 5.41947e-16
663 0 0 0 0 0 0 3.218e-18 2.17805 4.94066e-324 2.42937e-312 2.17805 -9.94337e-22 -0.409136 0 -0.0955365 -0.283371 0 0.145404 0.121403 0 -0.0803066 0.109272 0 -0.230869 0 0 0 0 0 0 0 0 0 0 0 0 0 2.17805 2.50999e-14 3.41849e-319 2.17805 5.41947e-16
664 0 0 0 0 0 0 3.218e-18 2.17805 4.94066e-324 2.42937e-312 2.17805 -9.94337e-22 -0.412756 0 -0.0845875 -0.277175 0 0.150968 0.12095 0 -0.0804813 0.108821 0 -0.231044 0 0 0 0 0 0 0 0 0 0 0 0 0 2.17805 2.50999e-14 3.41849e-319 2.17805 5.41947e-16
665 0 0 0 0 0 0 3.218e-18 2.17805 4.94066e-324 2.42937e-312 2.17805 -9.94337e-22 -0.415566 0 -0.0734232 -0.27071 0 0.156546 0.120329 0 -0.0804488 0.108086 0 -0.231002 0 0 0 0 0 0 0 0 0 0 0 0 0 2.17805 2.50999e-14 3.41849e-319 2.17805 5.41947e-16
666 0 0 0 0 0 0 3.218e-18 2.17805 4.94066e-324 2.42937e-312 2.17805 -9.94337e-22 -0.417263 0 -0.0624222 -0.26406 0 0.162072 0.119679 0 -0.0802976 0.107259 0 -0.230836 0 0 0 0 0 0 0 0 0 0 0 0 0 2.17805 2.50999e-14 3.41849e-319 2.17805 5.41947e-16
667 0 0 0 0 0 0 3.218e-18 2.17805 4.94066e-324 2.42937e-312 2.17805 -9.94337e-22 -0.417476 0 -0.0521568 -0.257306 0 0.167422 0.11909 0 -0.0801198 0.106487 0 -0.230643 0 0 0 0 0 0 0 0 0 0 0 0 0 2.17805 2.50999e-14 3.41849e-319 2.17805 5.41947e-16
668 0 0 0 0 0 0 3.218e-18 2.17805 4.94066e-324 2.42937e-312 2.17805 -9.94337e-22 -0.415901 0 -0.0432359 -0.250482 0 0.172415 0.118599 0 -0.0799809 0.105839 0 -0.230491 0 0 0 0 0 0 0 0 0 0 0 0 0 2.17805 2.50999e-14 3.41849e-319 2.17805 5.41947e-16
669 0 0 0 0 0 0 3.218e-18 2.17805 4.94066e-324 2.42937e-312 2.17805 -9.94337e-22 -0.412322 0 -0.0361994 -0.243564 0 0.176849 0.118179 0 -0.0798917 0.10529 0 -0.230391 0 0 0 0 0 0 0 0 0 0 0 0 0 2.17805 2.50999e-14 3.41849e-319 2.17805 5.41947e-16
670 0 0 0 0 0 0 3.218e-18 2.17805 4.94066e-324 2.42937e-312 2.17805 -9.94337e-22 -0.406604 0 -0.0314172 -0.236476 0 0.180538 0.117786 0 -0.0798245 0.104766 0 -0.230312 0 0 0 0 0 0 0 0 0 0 0 0 0 2.17805 2.50999e-14 3.41849e-319 2.17805 5.41947e-16
671 0 0 0 0 0 0 3.218e-18 2.17805 4.94066e-324 2.42937e-312 2.17805 -9.94337e-22 -0.398735 0 -0.0289883 -0.229088 0 0.183353 0.117358 0 -0.079733 0.104157 0 -0.230205 0 0 0 0 0 0 0 0 0 0 0 0 0 2.17805 2.50999e-14 3.41849e-319 2.17805 5.41947e-16
672 0 0 0 0 0 0 3.218e-18 2.17805 4.94066e-324 2.42937e-312 2.17805 -9.94337e-22 -0.388798 0 -0.0287941 -0.221263 0 0.185218 0.116869 0 -0.0795748 0.103413 0 -0.230024 0 0 0 0 0 0 0 0 0 0 0 0 0 2.17805 2.50999e-14 3.41849e-319 2.17805 5.41947e-16
673 0 0 0 0 0 0 3.218e-18 2.17805 4.94066e-324 2.42937e-312 2.17805 -9.94337e-22 -0.376954 0 -0.0305111 -0.212869 0 0.186157 0.11635 0 -0.0793346 0.102588 0 -0.229756 0 0 0 0 0 0 0 0 0 0 0 0 0 2.17805 2.50999e-14 3.41849e-319 2.17805 5.41947e-16
674 0 0 0 0 0 0 3.218e-18 2.17805 4.94066e-324 2.42937e-312 2.17805 -9.94337e-22 -0.363427 0 -0.0336559 -0.203776 0 0.1863 0.115833 0 -0.0790207 0.101723 0 -0.22941 0 0 0 0 0 0 0 0 0 0 0 0 0 2.17805 2.50999e-14 3.41849e-319 2.17805 5.41947e-16
675 0 0 0 0 0 0 3.218e-18 2.17805 4.94066e-324 2.42937e-312 2.17805 -9.94337e-22 -0.348423 0 -0.0377686 -0.19387 0 0.185798 0.115341 0 -0.078658 0.100842 0 -0.229011 0 0 0 0 0 0 0 0 0 0 0 0 0 2.17805 2.50999e-14 3.41849e-319 2.17805 5.41947e-16
676 0 0 0 0 0 0 3.218e-18 2.17805 4.94066e-324 2.42937e-312 2.17805 -9.94337e-22 -0.332121 0 -0.0424668 -0.183064 0 0.184802 0.114904 0 -0.0782801 0.0999936 0 -0.228592 0 0 0 0 0 0 0 0 0 0 0 0 0 2.17805 2.50999e-14 3.41849e-319 2.17805 5.41947e-16
677 0 0 0 0 0 0 3.218e-18 2.17805 4.94066e-324 2.42937e-312 2.17805 -9.94337e-22 -0.314647 0 -0.0474816 -0.171326 0 0.183447 0.114533 0 -0.0779119 0.0991986 0 -0.228182 0 0 0 0 0 0 0 0 0 0 0 0 0 2.17805 2.50999e-14 3.41849e-319 2.17805 5.41947e-16
678 0 0 0 0 0 0 3.218e-18 2.17805 4.94066e-324 2.42937e-312 2.17805 -9.94337e-22 -0.296057 0 -0.0526664 -0.158675 0 0.181844 0.114227 0 -0.0775681 0.0984485 0 -0.227792 0 0 0 0 0 0 0 0 0 0 0 0 0 2.17805 2.50999e-14 3.41849e-319 2.17805 5.41947e-16
679 0 0 0 0 0 0 3.218e-18 2.17805 4.94066e-324 2.42937e-312 2.17805 -9.94337e-22 -0.276412 0 -0.0579074 -0.145151 0 0.180083 0.113979 0 -0.0772585 0.0977242 0 -0.227431 0 0 0 0 0 0 0 0 0 0 0 0 0 2.17805 2.50999e-14 3.41849e-319 2.17805 5.41947e-16
680 0 0 0 0 0 0 3.218e-18 2.17805 4.94066e-324 2.42937e-312 2.17805 -9.94337e-22 -0.255783 0 -0.0631225 -0.130813 0 0.178231 0.1138 0 -0.0769851 0.097056 0 -0.227104 0 0 0 0 0 0 0 0 0 0 0 0 0 2.17805 2.50999e-14 3.41849e-319 2.17805 5.41947e-16
681 0 0 0 0 0 0 3.218e-18 2.17805 4.94066e-324 2.42937e-312 2.17805 -9.94337e-22 -0.234191 0 -0.0682978 -0.115758 0 0.176329 0.113711 0 -0.0767377 0.0964954 0 -0.226803 0 0 0 0 0 0 0 0 0 0 0 0 0 2.17805 2.50999e-14 3.41849e-319 2.17805 5.41947e-16
682 0 0 0 0 0 0 3.218e-18 2.17805 4.94066e-324 2.42937e-312 2.17805 -9.94337e-22 -0.211619 0 -0.073471 -0.100102 0 0.174386 0.113698 0 -0.0764992 0.0960319 0 -0.226513 0 0 0 0 0 0 0 0 0 0 0 0 0 2.17805 2.50999e-14 3.41849e-319 2.17805 5.41947e-16
683 0 0 0 0 0 0 3.218e-18 2.17805 4.94066e-324 2.42937e-312 2.17805 -9.94337e-22 -0.188028 0 -0.07871 -0.0839375 0 0.172356 0.113732 0 -0.0762554 0.0956126 0 -0.226215 0 0 0 0 0 0 0 0 0 0 0 0 0 2.17805 2.50999e-14 3.41849e-319 2.17805 5.41947e-16
684 0 0 0 0 0 0 3.218e-18 2.17805 4.94066e-324 2.42937e-312 2.17805 -9.94337e-22 -0.163358 0 -0.0840952 -0.0673211 0 0.17016 0.113778 0 -0.075994 0.0951698 0 -0.225893 0 0 0 0 0 0 0 0 0 0 0 0 0 2.17805 2.50999e-14 3.41849e-319 2.17805 5.41947e-16
685 0 0 0 0 0 0 3.218e-18 2.17805 4.94066e-324 2.42937e-312 2.17805 -9.94337e-22 -0.13756 0 -0.0896776 -0.0502879 0 0.167718 0.113808 0 -0.075703 0.0946652 0 -0.225535 0 0 0 0 0 0 0 0 0 0 0 0 0 2.17805 2.50999e-14 3.41849e-319 2.17805 5.41947e-16
686 0 0 0 0 0 0 3.218e-18 2.17805 4.94066e-324 2.42937e-312 2.17805 -9.94337e-22 -0.110635 0 -0.0954532 -0.0328475 0 0.164966 0.113782 0 -0.0753757 0.0940263 0 -0.225128 0 0 0 0 0 0 0 0 0 0 0 0 0 2.17805 2.50999e-14 3.41849e-319 2.17805 5.41947e-16
687 0 0 0 0 0 0 3.218e-18 2.17805 4.94066e-324 2.42937e-312 2.17805 -9.94337e-22 -0.0826436 0 -0.101371 -0.0149855 0 0.161861 0.11364 0 -0.075007 0.0931284 0 -0.224658 0 0 0 0 0 0 0 0 0 0 0 0 0 2.17805 2.50999e-14 3.41849e-319 2.17805 5.41947e-16
688 0 0 0 0 0 0 3.218e-18 2.17805 4.94066e-324 2.42937e-312 2.17805 -9.94337e-22 -0.0536847 0 -0.107364 0.00332779 0 0.158377 0.113398 0 -0.0745997 0.092004 0 -0.224127 0 0 0 0 0 0 0 0 0 0 0 0 0 2.17805 2.50999e-14 3.41849e-319 2.17805 5.41947e-16
689 0 0 0 0 0 0 3.218e-18 2.17805 4.94066e-324 2.42937e-312 2.17805 -9.94337e-22 -0.0238882 0 -0.113345 0.0221263 0 0.15452 0.113107 0 -0.0741673 0.0907642 0 -0.223556 0 0 0 0 0 0 0 0 0 0 0 0 0 2.17805 2.50999e-14 3.41849e-319 2.17805 5.41947e-16
690 0 0 0 0 0 0 3.218e-18 2.17805 4.94066e-324 2.42937e-312 2.17805 -9.94337e-22 0.00660755 0 -0.119217 0.0414274 0 0.150332 0.112781 0 -0.0737231 0.0894474 0 -0.22296 0 0 0 0 0 0 0 0 0 0 0 0 0 2.17805 2.50999e-14 3.41849e-319 2.17805 5.41947e-16
691 0 0 0 0 0 0 3.218e-18 2.17805 4.94066e-324 2.42937e-312 2.17805 -9.94337e-22 0.0376749 0 -0.124884 0.0612276 0 0.145882 0.112431 0 -0.0732778 0.0880846 0 -0.222353 0 0 0 0 0 0 0 0 0 0 0 0 0 2.17805 2.50999e-14 3.41849e-319 2.17805 5.41947e-16
692 0 0 0 0 0 0 3.218e-18 2.17805 4.94066e-324 2.42937e-312 2.17805 -9.94337e-22 0.0691867 0 -0.130256 0.0814864 0 0.141254 0.112042 0 -0.0728294 0.0866553 0 -0.221731 0 0 0 0 0 0 0 0 0 0 0 0 0 2.17805 2.50999e-14 3.41849e-319 2.17805 5.41947e-16
693 0 0 0 0 0 0 3.218e-18 2.17805 4.94066e-324 2.42937e-312 2.17805 -9.94337e-22 0.101008 0 -0.13525 0.102124 0 0.136536 0.111597 0 -0.0723687 0.0851407 0 -0.221084 0 0 0 0 0 0 0 0 0 0 0 0 0 2.17805 2.50999e-14 3.41849e-319 2.17805 5.41947e-16
694 0 0 0 0 0 0 3.218e-18 2.17805 4.94066e-324 2.42937e-312 2.17805 -9.94337e-22 0.132917 0 -0.139779 0.123041 0 0.13183 0.111101 0 -0.0718892 0.0835644 0 -0.220408 0 0 0 0 0 0 0 0 0 0 0 0 0 2.17805 2.50999e-14 3.41849e-319 2.17805 5.41947e-16
695 0 0 0 0 0 0 3.218e-18 2.17805 4.94066e-324 2.42937e-312 2.17805 -9.94337e-22 0.164551 0 -0.143758 0.144109 0 0.12726 0.110519 0 -0.0713751 0.0818575 0 -0.219681 0 0 0 0 0 0 0 0 0 0 0 0 0 2.17805 2.50999e-14 3.41849e-319 2.17805 5.41947e-16
696 0 0 0 0 0 0 3.218e-18 2.17805 4.94066e-324 2.42937e-312 2.17805 -9.94337e-22 0.19548 0 -0.147141 0.165165 0 0.122951 0.109835 0 -0.0708066 0.0799782 0 -0.218876 0 0 0 0 0 0 0 0 0 0 0 0 0 2.17805 2.50999e-14 3.41849e-319 2.17805 5.41947e-16
697 0 0 0 0 0 0 3.218e-18 2.17805 4.94066e-324 2.42937e-312 2.17805 -9.94337e-22 0.225278 0 -0.149943 0.186029 0 0.118996 0.109084 0 -0.0701718 0.0779742 0 -0.217984 0 0 0 0 0 0 0 0 0 0 0 0 0 2.17805 2.50999e-14 3.41849e-319 2.17805 5.41947e-16
698 0 0 0 0 0 0 3.218e-18 2.17805 4.94066e-324 2.42937e-312 2.17805 -9.94337e-22 0.253591 0 -0.152235 0.20651 0 0.115444 0.108284 0 -0.0694639 0.0758507 0 -0.216991 0 0 0 0 0 0 0 0 0 0 0 0 0 2.17805 2.50999e-14 3.41849e-319 2.17805 5.41947e-16
699 0 0 0 0 0 0 3.218e-18 2.17805 4.94066e-324 2.42937e-312 2.17805 -9.94337e-22 0.280218 0 -0.154123 0.226431 0 0.11229 0.107453 0 -0.0686775 0.0736057 0 -0.215886 0 0 0 0 0 0 0 0 0 0 0 0 0 2.17805 2.50999e-14 3.41849e-319 2.17805 5.41947e-16
700 0 0 0 0 0 0 3.218e-18 2.17805 4.94066e-324 2.42937e-312 2.17805 -9.94337e-22 0.305044 0 -0.155721 0.245635 0 0.109494 0.106582 0 -0.0677922 0.0712037 0 -0.214641 0 0 0 0 0 0 0 0 0 0 0 0 0 2.17805 2.50999e-14 3.41849e-319 2.17805 5.41947e-16
701 0 0 0 0 0 0 3.218e-18 2.17805 4.94066e-324 2.42937e-312 2.17805 -9.94337e-22 0.328019 0 -0.157154 0.26398 0 0.106982 0.105643 0 -0.0667826 0.068579 0 -0.213215 0 0 0 0 0 0 0 0 0 0 0 0 0 2.17805 2.50999e-14 3.41849e-319 2.17805 5.41947e-16
702 0 0 0 0 0 0 3.218e-18 2.17805 4.94066e-324 2.42937e-312 2.17805 -9.94337e-22 0.34918 0 -0.158563 0.281364 0 0.104629 0.104629 0 -0.0656465 0.065725 0 -0.2116 0 0 0 0 0 0 0 0 0 0 0 0 0 2.17805 2.50999e-14 3.41849e-319 2.17805 5.41947e-16
703 0 0 0 0 0 0 3.218e-18 2.17805 4.94066e-324 2.42937e-312 2.17805 -9.94337e-22 0.368573 0 -0.160108 0.29772 0 0.102283 0.103551 0 -0.0643938 0.0626813 0 -0.20981 0 0 0 0 0 0 0 0 0 0 0 0 0 2.17805 2.50999e-14 3.41849e-319 2.17805 5.41947e-16
704 0 0 0 0 0 0 3.218e-18 2.17805 4.94066e-324 2.42937e-312 2.17805 -9.94337e-22 0.386206 0 -0.161962 0.313007 0 0.099784 0.102414 0 -0.063032 0.0594865 0 -0.207854 0 0 0 0 0 0 0 0 0 0 0 0 0 2.17805 2.50999e-14 3.41849e-319 2.17805 5.41947e-16
705 0 0 0 0 0 0 3.218e-18 2.17805 4.94066e-324 2.42937e-312 2.17805 -9.94337e-22 0.402084 0 -0.164303 0.327218 0 0.0969711 0.101221 0 -0.0615704 0.0561638 0 -0.205744 0 0 0 0 0 0 0 0 0 0 0 0 0 2.17805 2.50999e-14 3.41849e-319 2.17805 5.41947e-16
706 0 0 0 0 0 0 3.218e-18 2.17805 4.94066e-324 2.42937e-312 2.17805 -9.94337e-22 0.416132 0 -0.167295 0.340344 0 0.0937127 0.0999724 0 -0.0600196 0.0527231 0 -0.20349 0 0 0 0 0 0 0 0 0 0 0 0 0 2.17805 2.50999e-14 3.41849e-319 2.17805 5.41947e-16
707 0 0 0 0 0 0 3.218e-18 2.17805 4.94066e-324 2.42937e-312 2.17805 -9.94337e-22 0.428222 0 -0.17108 0.35234 0 0.0899001 0.0986686 0 -0.0583858 0.0491724 0 -0.201096 0 0 0 0 0 0 0 0 0 0 0 0 0 2.17805 2.50999e-14 3.41849e-319 2.17805 5.41947e-16
708 0 0 0 0 0 0 3.218e-18 2.17805 4.94066e-324 2.42937e-312 2.17805 -9.94337e-22 0.438261 0 -0.175749 0.36314 0 0.0854516 0.0973058 0 -0.0566735 0.0455131 0 -0.198566 0 0 0 0 0 0 0 0 0 0 0 0 0 2.17805 2.50999e-14 3.41849e-319 2.17805 5.41947e-16
709 0 0 0 0 0 0 3.218e-18 2.17805 4.94066e-324 2.42937e-312 2.17805 -9.94337e-22 0.446141 0 -0.181299 0.372664 0 0.0803688 0.095872 0 -0.054884 0.041726 0 -0.195896 0 0 0 0 0 0 0 0 0 0 0 0 0 2.17805 2.50999e-14 3.41849e-319 2.17805 5.41947e-16
710 0 0 0 0 0 0 3.218e-18 2.17805 4.94066e-324 2.42937e-312 2.17805 -9.94337e-22 0.45063 0 -0.187524 0.380762 0 0.0751304 0.0943779 0 -0.0530258 0.0378311 0 -0.193092 0 0 0 0 0 0 0 0 0 0 0 0 0 2.17805 2.50999e-14 3.41849e-319 2.17805 5.41947e-16
711 0 0 0 0 0 0 3.218e-18 2.17805 4.94066e-324 2.42937e-312 2.17805 -9.94337e-22 0.453051 0 -0.193733 0.387309 0 0.0699847 0.0928658 0 -0.0511153 0.0338982 0 -0.19018 0 0 0 0 0 0 0 0 0 0 0 0 0 2.17805 2.50999e-14 3.41849e-319 2.17805 5.41947e-16
712 0 0 0 0 0 0 3.218e-18 2.17805 4.94066e-324 2.42937e-312 2.17805 -9.94337e-22 0.453175 0 -0.199077 0.39203 0 0.0657443 0.0913778 0 -0.0491371 0.0299683 0 -0.187141 0 0 0 0 0 0 0 0 0 0 0 0 0 2.17805 2.50999e-14 3.41849e-319 2.17805 5.41947e-16
713 0 0 0 0 0 0 3.218e-18 2.17805 4.94066e-324 2.42937e-312 2.17805 -9.94337e-22 0.451726 0 -0.202915 0.395273 0 0.0629453 0.0899478 0 -0.0470331 0.0260326 0 -0.183894 0 0 0 0 0 0 0 0 0 0 0 0 0 2.17805 2.50999e-14 3.41849e-319 2.17805 5.41947e-16
714 0 0 0 0 0 0 3.218e-18 2.17805 4.94066e-324 2.42937e-312 2.17805 -9.94337e-22 0.449222 0 -0.205015 0.397626 0 0.0618312 0.0885822 0 -0.0447158 0.0220205 0 -0.180309 0 0 0 0 0 0 0 0 0 0 0 0 0 2.17805 2.50999e-14 3.41849e-319 2.17805 5.41947e-16
715 0 0 0 0 0 0 3.218e-18 2.17805 4.94066e-324 2.42937e-312 2.17805 -9.94337e-22 0.446872 0 -0.205454 0.399587 0 0.0621891 0.0872334 0 -0.0420543 0.0177767 0 -0.176188 0 0 0 0 0 0 0 0 0 0 0 0 0 2.17805 2.50999e-14 3.41849e-319 2.17805 5.41947e-16
716 0 0 0 0 0 0 3.218e-18 2.17805 4.94066e-324 2.42937e-312 2.17805 -9.94337e-22 0.444992 0 -0.204656 0.401424 0 0.0636172 0.0858317 0 -0.0389147 0.0131256 0 -0.171315 0 0 0 0 0 0 0 0 0 0 0 0 0 2.17805 2.50999e-14 3.41849e-319 2.17805 5.41947e-16
717 0 0 0 0 0 0 3.218e-18 2.17805 4.94066e-324 2.42937e-312 2.17805 -9.94337e-22 0.444505 0 -0.203371 0.403347 0 0.0652826 0.0843243 0 -0.0351964 0.00793765 0 -0.165508 0 0 0 0 0 0 0 0 0 0 0 0 0 2.17805 2.50999e-14 3.41849e-319 2.17805 5.41947e-16
718 0 0 0 0 0 0 3.218e-18 2.17805 4.94066e-324 2.42937e-312 2.17805 -9.94337e-22 0.44423 0 -0.202293 0.405389 0 0.0667054 0.0827065 0 -0.030822 0.00218998 0 -0.158623 0 0 0 0 0 0 0 0 0 0 0 0 0 2.17805 2.50999e-14 3.41849e-319 2.17805 5.41947e-16
719 0 0 0 0 0 0 3.218e-18 2.17805 4.94066e-324 2.42937e-312 2.17805 -9.94337e-22 0.444771 0 -0.201919 0.407382 0 0.0672856 0.0810422 0 -0.0257564 -0.00400037 0 -0.150592 0 0 0 0 0 0 0 0 0 0 0 0 0 2.17805 2.50999e-14 3.41849e-319 2.17805 5.41947e-16
720 0 0 0 0 0 0 3.218e-18 2.17805 4.94066e-324 2.42937e-312 2.17805 -9.94337e-22 0.445808 0 -0.202192 0.408806 0 0.0670662 0.0794345 0 -0.0200225 -0.0104443 0 -0.141422 0 0 0 0 0 0 0 0 0 0 0 0 0 2.17805 2.50999e-14 3.41849e-319 2.17805 5.41947e-16
721 0 0 0 0 0 0 3.218e-18 2.17805 4.94066e-324 2.42937e-312 2.17805 -9.94337e-22 0.446655 0 -0.202738 0.409465 0 0.0664944 0.0780057 0 -0.0136759 -0.0169236 0 -0.131169 0 0 0 0 0 0 0 0 0 0 0 0 0 2.17805 2.50999e-14 3.41849e-319 2.17805 5.41947e-16
722 0 0 0 0 0 0 3.218e-18 2.17805 4.94066e-324 2.42937e-312 2.17805 -9.94337e-22 0.447133 0 -0.203303 0.409586 0 0.0658795 0.0768834 0 -0.00678799 -0.0231889 0 -0.119932 0 0 0 0 0 0 0 0 0 0 0 0 0 2.17805 2.50999e-14 3.41849e-319 2.17805 5.41947e-16
723 0 0 0 0 0 0 3.218e-18 2.17805 4.94066e-324 2.42937e-312 2.17805 -9.94337e-22 0.447189 0 -0.203691 0.409369 0 0.0654531 0.0761787 0 0.000553604 -0.0289857 0 -0.107874 0 0 0 0 0 0 0 0 0 0 0 0 0 2.17805 2.50999e-14 3.41849e-319 2.17805 5.41947e-16
724 0 0 0 0 0 0 3.218e-18 2.17805 4.94066e-324 2.42937e-312 2.17805 -9.94337e-22 0.446858 0 -0.203823 0.408928 0 0.0653052 0.075995 0 0.00821694 -0.0340471 0 -0.0952569 0 0 0 0 0 0 0 0 0 0 0 0 0 2.17805 2.50999e-14 3.41849e-319 2.17805 5.41947e-16
725 0 0 0 0 0 0 3.218e-18 2.17805 4.94066e-324 2.42937e-312 2.17805 -9.94337e-22 0.446227 0 -0.203736 0.408322 0 0.0653965 0.076448 0 0.0159864 -0.038069 0 -0.0825122 0 0 0 0 0 0 0 0 0 0 0 0 0 2.17805 2.50999e-14 3.41849e-319 2.17805 5.41947e-16
726 0 0 0 0 0 0 3.218e-18 2.17805 4.94066e-324 2.42937e-312 2.17805 -9.94337e-22 0.445464 0 -0.203532 0.407624 0 0.0656097 0.0777167 0 0.0235041 -0.0406238 0 -0.0703663 0 0 0 0 0 0 0 0 0 0 0 0 0 2.17805 2.50999e-14 3.41849e-319 2.17805 5.41947e-16
727 0 0 0 0 0 0 3.218e-18 2.17805 4.94066e-324 2.42937e-312 2.17805 -9.94337e-22 0.44473 0 -0.203332 0.406896 0 0.0658098 0.0800561 0 0.03025 -0.0411703 0 -0.0598625 0 0 0 0 0 0 0 0 0 0 0 0 0 2.17805 2.50999e-14 3.41849e-319 2.17805 5.41947e-16
728 0 0 0 0 0 0 3.218e-18 2.17805 4.94066e-324 2.42937e-312 2.17805 -9.94337e-22 0.444098 0 -0.203211 0.40618 0 0.0659197 0.0837237 0 0.0356541 -0.0392336 0 -0.0520818 0 0 0 0 0 0 0 0 0 0 0 0 0 2.17805 2.50999e-14 3.41849e-319 2.17805 5.41947e-16
729 0 0 0 0 0 0 3.218e-18 2.17805 4.94066e-324 2.42937e-312 2.17805 -9.94337e-22 0.443595 0 -0.203179 0.405529 0 0.0659307 0.0889271 0 0.0392601 -0.0345062 0 -0.0478051 0 0 0 0 0 0 0 0 0 0 0 0 0 2.17805 2.50999e-14 3.41849e-319 2.17805 5.41947e-16
730 0 0 0 0 0 0 3.218e-18 2.17805 4.94066e-324 2.42937e-312 2.17805 -9.94337e-22 0.443188 0 -0.203194 0.404991 0 0.065897 0.095809 0 0.0408396 -0.0268527 0 -0.0473091 0 0 0 0 0 0 0 0 0 0 0 0 0 2.17805 2.50999e-14 3.41849e-319 2.17805 5.41947e-16
731 0 0 0 0 0 0 3.218e-18 2.17805 4.94066e-324 2.42937e-312 2.17805 -9.94337e-22 0.442828 0 -0.20319 0.404608 0 0.0658977 0.104438 0 0.0404284 -0.0162999 0 -0.050338 0 0 0 0 0 0 0 0 0 0 0 0 0 2.17805 2.50999e-14 3.41849e-319 2.17805 5.41947e-16
732 0 0 0 0 0 0 3.218e-18 2.17805 4.94066e-324 2.42937e-312 2.17805 -9.94337e-22 0.442469 0 -0.2031 0.404405 0 0.0660101 0.114793 0 0.0382985 -0.00304521 0 -0.0562011 0 0 0 0 0 0 0 0 0 0 0 0 0 2.17805 2.50999e-14 3.41849e-319 2.17805 5.41947e-16
733 0 0 0 0 0 0 3.218e-18 2.17805 4.94066e-324 2.42937e-312 2.17805 -9.94337e-22 0.442047 0 -0.202878 0.404369 0 0.0662865 0.126757 0 0.034882 0.0125385 0 -0.0639621 0 0 0 0 0 0 0 0 0 0 0 0 0 2.17805 2.50999e-14 3.41849e-319 2.17805 5.41947e-16
734 0 0 0 0 0 0 3.218e-18 2.17805 4.94066e-324 2.42937e-312 2.17805 -9.94337e-22 0.441508 0 -0.202507 0.404467 0 0.0667451 0.140153 0 0.030646 0.0300034 0 -0.0727137 0 0 0 0 0 0 0 0 0 0 0 0 0 2.17805 2.50999e-14 3.41849e-319 2.17805 5.41947e-16
735 0 0 0 0 0 0 3.218e-18 2.17805 4.94066e-324 2.42937e-312 2.17805 -9.94337e-22 0.440839 0 -0.201999 0.404672 0 0.0673727 0.154824 0 0.0259662 0.0489832 0 -0.0818011 0 0 0 0 0 0 0 0 0 0 0 0 0 2.17805 2.50999e-14 3.41849e-319 2.17805 5.41947e-16
736 0 0 0 0 0 0 3.218e-18 2.17805 4.94066e-324 2.42937e-312 2.17805 -9.94337e-22 0.440064 0 -0.201387 0.404964 0 0.0681253 0.170672 0 0.0211044 0.0692403 0 -0.0908225 0 0 0 0 0 0 0 0 0 0 0 0 0 2.17805 2.50999e-14 3.41849e-319 2.17805 5.41947e-16
737 0 0 0 0 0 0 3.218e-18 2.17805 4.94066e-324 2.42937e-312 2.17805 -9.94337e-22 0.439243 0 -0.200727 0.405325 0 0.0689371 0.18764 0 0.0162564 0.0906298 0 -0.0995243 0 0 0 0 0 0 0 0 0 0 0 0 0 2.17805 2.50999e-14 3.41849e-319 2.17805 5.41947e-16
738 0 0 0 0 0 0 3.218e-18 2.17805 4.94066e-324 2.42937e-312 2.17805 -9.94337e-22 0.438443 0 -0.200074 0.405737 0 0.0697398 0.205677 0 0.0115689 0.113043 0 -0.107742 0 0 0 0 0 0 0 0 0 0 0 0 0 2.17805 2.50999e-14 3.41849e-319 2.17805 5.41947e-16
739 0 0 0 0 0 0 3.218e-18 2.17805 4.94066e-324 2.42937e-312 2.17805 -9.94337e-22 0.437725 0 -0.199481 0.406189 0 0.0704717 0.224711 0 0.00713355 0.13636 0 -0.115383 0 0 0 0 0 0 0 0 0 0 0 0 0 2.17805 2.50999e-14 3.41849e-319 2.17805 5.41947e-16
740 0 0 0 0 0 0 3.218e-18 2.17805 4.94066e-324 2.42937e-312 2.17805 -9.94337e-22 0.437131 0 -0.198982 0.406674 0 0.0710948 0.244655 0 0.00300067 0.160483 0 -0.122423 0 0 0 0 0 0 0 0 0 0 0 0 0 2.17805 2.50999e-14 3.41849e-319 2.17805 5.41947e-16
741 0 0 0 0 0 0 3.218e-18 2.17805 4.94066e-324 2.42937e-312 2.17805 -9.94337e-22 0.436688 0 -0.198584 0.407189 0 0.0715983 0.265445 0 -0.000821473 0.185403 0 -0.128921 0 0 0 0 0 0 0 0 0 0 0 0 0 2.17805 2.50999e-14 3.41849e-319 2.17805 5.41947e-16
742 0 0 0 0 0 0 3.218e-18 2.17805 4.94066e-324 2.42937e-312 2.17805 -9.94337e-22 0.436342 0 -0.198279 0.407721 0 0.0719979 0.287023 0 -0.00437764 0.211164 0 -0.134998 0 0 0 0 0 0 0 0 0 0 0 0 0 2.17805 2.50999e-14 3.41849e-319 2.17805 5.41947e-16
743 0 0 0 0 0 0 3.218e-18 2.17805 4.94066e-324 2.42937e-312 2.17805 -9.94337e-22 0.435998 0 -0.198033 0.408269 0 0.0723369 0.309321 0 -0.00771874 0.237778 0 -0.140751 0 0 0 0 0 0 0 0 0 0 0 0 0 2.17805 2.50999e-14 3.41849e-319 2.17805 5.41947e-16
744 0 0 0 0 0 0 3.218e-18 2.17805 4.94066e-324 2.42937e-312 2.17805 -9.94337e-22 0.435616 0 -0.197804 0.408853 0 0.0726634 0.332297 0 -0.010935 0.265295 0 -0.146311 0 0 0 0 0 0 0 0 0 0 0 0 0 2.17805 2.50999e-14 3.41849e-319 2.17805 5.41947e-16
745 0 0 0 0 0 0 3.218e-18 2.17805 4.94066e-324 2.42937e-312 2.17805 -9.94337e-22 0.435199 0 -0.197563 0.409479 0 0.0730052 0.355912 0 -0.0140917 0.293725 0 -0.151747 0 0 0 0 0 0 0 0 0 0 0 0 0 2.17805 2.50999e-14 3.41849e-319 2.17805 5.41947e-16
746 0 0 0 0 0 0 3.218e-18 2.17805 4.94066e-324 2.42937e-312 2.17805 -9.94337e-22 0.43476 0 -0.197293 0.410149 0 0.0733786 0.380142 0 -0.0172452 0.323074 0 -0.1571 0 0 0 0 0 0 0 0 0 0 0 0 0 2.17805 2.50999e-14 3.41849e-319 2.17805 5.41947e-16
747 0 0 0 0 0 0 3.218e-18 2.17805 4.94066e-324 2.42937e-312 2.17805 -9.94337e-22 0.43429 0 -0.196981 0.41087 0 0.0737966 0.405013 0 -0.0204487 0.353403 0 -0.162408 0 0 0 0 0 0 0 0 0 0 0 0 0 2.17805 2.50999e-14 3.41849e-319 2.17805 5.41947e-16
748 0 0 0 0 0 0 3.218e-18 2.17805 4.94066e-324 2.42937e-312 2.17805 -9.94337e-22 0.433784 0 -0.196627 0.411625 0 0.0742569 0.430479 0 -0.0237288 0.38461 0 -0.167646 0 0 0 0 0 0 0 0 0 0 0 0 0 2.17805 2.50999e-14 3.41849e-319 2.17805 5.41947e-16
749 0 0 0 0 0 0 3.218e-18 2.17805 4.94066e-324 2.42937e-312 2.17805 -9.94337e-22 0.433252 0 -0.196241 0.412387 0 0.0747455 0.456458 0 -0.0270673 0.416501 0 -0.172737 0 0 0 0 0 0 0 0 0 0 0 0 0 2.17805 2.50999e-14 3.41849e-319 2.17805 5.41947e-16
750 0 0 0 0 0 0 3.218e-18 2.17805 4.94066e-324 2.42937e-312 2.17805 -9.94337e-22 0.432648 0 -0.195826 0.413132 0 0.075261 0.482888 0 -0.0304487 0.448953 0 -0.177638 0 0 0 0 0 0 0 0 0 0 0 0 0 2.17805 2.50999e-14 3.41849e-319 2.17805 5.41947e-16
751 0 0 0 0 0 0 3.218e-18 2.17805 4.94066e-324 2.42937e-312 2.17805 -9.94337e-22 0.431892 0 -0.195381 0.413832 0 0.0758072 0.509673 0 -0.0338214 0.481783 0 -0.182274 0 0 0 0 0 0 0 0 0 0 0 0 0 2.17805 2.50999e-14 3.41849e-319 2.17805 5.41947e-16
752 0 0 0 0 0 0 3.218e-18 2.17805 4.94066e-324 2.42937e-312 2.17805 -9.94337e-22 0.430989 0 -0.194913 0.414481 0 0.0763739 0.536749 0 -0.0371357 0.514892 0 -0.186596 0 0 0 0 0 0 0 0 0 0 0 0 0 2.17805 2.50999e-14 3.41849e-319 2.17805 5.41947e-16
753 0 0 0 0 0 0 3.218e-18 2.17805 4.94066e-324 2.42937e-312 2.17805 -9.94337e-22 0.429995 0 -0.194429 0.415073 0 0.0769493 0.564034 0 -0.0403316 0.548198 0 -0.190549 0 0 0 0 0 0 0 0 0 0 0 0 0 2.17805 2.50999e-14 3.41849e-319 2.17805 5.41947e-16
754 0 0 0 0 0 0 3.218e-18 2.17805 4.94066e-324 2.42937e-312 2.17805 -9.94337e-22 0.428937 0 -0.193921 0.415609 0 0.0775407 0.591347 0 -0.0433339 0.58146 0 -0.19406 0 0 0 0 0 0 0 0 0 0 0 0 0 2.17805 2.50999e-14 3.41849e-319 2.17805 5.41947e-16
755 0 0 0 0 0 0 3.218e-18 2.17805 4.94066e-324 2.42937e-312 2.17805 -9.94337e-22 0.427781 0 -0.19336 0.416114 0 0.0781776 0.61845 0 -0.046031 0.614361 0 -0.197026 0 0 0 0 0 0 0 0 0 0 0 0 0 2.17805 2.50999e-14 3.41849e-319 2.17805 5.41947e-16
756 0 0 0 0 0 0 3.218e-18 2.17805 4.94066e-324 2.42937e-312 2.17805 -9.94337e-22 0.426514 0 -0.192718 0.416611 0 0.07889 0.645029 0 -0.0483598 0.646457 0 -0.199403 0 0 0 0 0 0 0 0 0 0 0 0 0 2.17805 2.50999e-14 3.41849e-319 2.17805 5.41947e-16
757 0 0 0 0 0 0 3.218e-18 2.17805 4.94066e-324 2.42937e-312 2.17805 -9.94337e-22 0.425135 0 -0.19197 0.417108 0 0.0796996 0.670686 0 -0.0503009 0.677169 0 -0.201212 0 0 0 0 0 0 0 0 0 0 0 0 0 2.17805 2.50999e-14 3.41849e-319 2.17805 5.41947e-16
758 0 0 0 0 0 0 3.218e-18 2.17805 4.94066e-324 2.42937e-312 2.17805 -9.94337e-22 0.423584 0 -0.191091 0.417628 0 0.0806319 0.695041 0 -0.0518675 0.705952 0 -0.202523 0 0 0 0 0 0 0 0 0 0 0 0 0 2.17805 2.50999e-14 3.41849e-319 2.17805 5.41947e-16
759 0 0 0 0 0 0 3.218e-18 2.17805 4.94066e-324 2.42937e-312 2.17805 -9.94337e-22 0.4218 0 -0.190053 0.418208 0 0.0817121 0.717743 0 -0.053147 0.732336 0 -0.20349 0 0 0 0 0 0 0 0 0 0 0 0 0 2.17805 2.50999e-14 3.41849e-319 2.17805 5.41947e-16
760 0 0 0 0 0 0 3.218e-18 2.17805 4.94066e-324 2.42937e-312 2.17805 -9.94337e-22 0.419759 0 -0.18883 0.418875 0 0.0829574 0.738478 0 -0.0542804 0.755893 0 -0.204323 0 0 0 0 0 0 0 0 0 0 0 0 0 2.17805 2.50999e-14 3.41849e-319 2.17805 5.41947e-16
761 0 0 0 0 0 0 3.218e-18 2.17805 4.94066e-324 2.42937e-312 2.17805 -9.94337e-22 0.417428 0 -0.187373 0.419658 0 0.0844067 0.757108 0 -0.055463 0.776501 0 -0.205263 0 0 0 0 0 0 0 0 0 0 0 0 0 2.17805 2.50999e-14 3.41849e-319 2.17805 5.41947e-16
762 0 0 0 0 0 0 3.218e-18 2.17805 4.94066e-324 2.42937e-312 2.17805 -9.94337e-22 0.414768 0 -0.185624 0.420574 0 0.0861025 0.773642 0 -0.0568648 0.794271 0 -0.206499 0 0 0 0 0 0 0 0 0 0 0 0 0 2.17805 2.50999e-14 3.41849e-319 2.17805 5.41947e-16
763 0 0 0 0 0 0 3.218e-18 2.17805 4.94066e-324 2.42937e-312 2.17805 -9.94337e-22 0.411751 0 -0.183537 0.42164 0 0.0880709 0.788144 0 -0.0587059 0.809356 0 -0.208259 0 0 0 0 0 0 0 0 0 0 0 0 0 2.17805 2.50999e-14 3.41849e-319 2.17805 5.41947e-16
764 0 0 0 0 0 0 3.218e-18 2.17805 4.94066e-324 2.42937e-312 2.17805 -9.94337e-22 0.408357 0 -0.18107 0.422869 0 0.0903308 0.800654 0 -0.0611695 0.821797 0 -0.210733 0 0 0 0 0 0 0 0 0 0 0 0 0 2.17805 2.50999e-14 3.41849e-319 2.17805 5.41947e-16
765 0 0 0 0 0 0 3.218e-18 2.17805 4.94066e-324 2.42937e-312 2.17805 -9.94337e-22 0.404564 0 -0.178153 0.424272 0 0.09292 0.810848 0 -0.0643908 0.83087 0 -0.214108 0 0 0 0 0 0 0 0 0 0 0 0 0 2.17805 2.50999e-14 3.41849e-319 2.17805 5.41947e-16
766 0 0 0 0 0 0 3.218e-18 2.17805 4.94066e-324 2.42937e-312 2.17805 -9.94337e-22 0.400367 0 -0.174744 0.425859 0 0.0958463 0.817875 0 -0.0683691 0.834746 0 -0.218474 0 0 0 0 0 0 0 0 0 0 0 0 0 2.17805 2.50999e-14 3.41849e-319 2.17805 5.41947e-16
767 0 0 0 0 0 0 3.218e-18 2.17805 4.94066e-324 2.42937e-312 2.17805 -9.94337e-22 0.395816 0 -0.170826 0.427658 0 0.0990908 0.822333 0 -0.0724985 0.835075 0 -0.22301 0 0 0 0 0 0 0 0 0 0 0 0 0 2.17805 2.50999e-14 3.41849e-319 2.17805 5.41947e-16
768 0 0 0 0 0 0 3.218e-18 2.17805 4.94066e-324 2.42937e-312 2.17805 -9.94337e-22 0.390989 0 -0.166398 0.429701 0 0.10262 0.824426 0 -0.0762472 0.832398 0 -0.227087 0 0 0 0 0 0 0 0 0 0 0 0 0 2.17805 2.50999e-14 3.41849e-319 2.17805 5.41947e-16
769 0 0 0 0 0 0 3.218e-18 2.17805 4.94066e-324 2.42937e-312 2.17805 -9.94337e-22 0.385913 0 -0.161412 0.432049 0 0.106432 0.824808 0 -0.0791073 0.828067 0 -0.230122 0 0 0 0 0 0 0 0 0 0 0 0 0 2.17805 2.50999e-14 3.41849e-319 2.17805 5.41947e-16
770 0 0 0 0 0 0 3.218e-18 2.17805 4.94066e-324 2.42937e-312 2.17805 -9.94337e-22 0.38062 0 -0.155814 0.434761 0 0.110527 0.823972 0 -0.0808144 0.822792 0 -0.23186 0 0 0 0 0 0 0 0 0 0 0 0 0 2.17805 2.50999e-14 3.41849e-319 2.17805 5.41947e-16
771 0 0 0 0 0 0 3.218e-18 2.17805 4.94066e-324 2.42937e-312 2.17805 -9.94337e-22 0.375221 0 -0.14959 0.437878 0 0.114877 0.822857 0 -0.0813614 0.818258 0 -0.232341 0 0 0 0 0 0 0 0 0 0 0 0 0 2.17805 2.50999e-14 3.41849e-319 2.17805 5.41947e-16
772 0 0 0 0 0 0 3.218e-18 2.17805 4.94066e-324 2.42937e-312 2.17805 -9.94337e-22 0.369793 0 -0.142732 0.441416 0 0.119449 0.822015 0 -0.081086 0.815157 0 -0.23198 0 0 0 0 0 0 0 0 0 0 0 0 0 2.17805 2.50999e-14 3.41849e-319 2.17805 5.41947e-16
773 0 0 0 0 0 0 3.218e-18 2.17805 4.94066e-324 2.42937e-312 2.17805 -9.94337e-22 0.364366 0 -0.135208 0.445371 0 0.124228 0.822028 0 -0.0804236 0.814341 0 -0.231278 0 0 0 0 0 0 0 0 0 0 0 0 0 2.17805 2.50999e-14 3.41849e-319 2.17805 5.41947e-16
774 0 0 0 0 0 0 3.218e-18 2.17805 4.94066e-324 2.42937e-312 2.17805 -9.94337e-22 0.359013 0 -0.127034 0.449712 0 0.129175 0.822126 0 -0.0798964 0.813722 0 -0.230712 0 0 0 0 0 0 0 0 0 0 0 0 0 2.17805 2.50999e-14 3.41849e-319 2.17805 5.41947e-16
775 0 0 0 0 0 0 3.218e-18 2.17805 4.94066e-324 2.42937e-312 2.17805 -9.94337e-22 0.353803 0 -0.118232 0.454395 0 0.134255 0.822356 0 -0.0797551 0.813524 0 -0.230547 0 0 0 0 0 0 0 0 0 0 0 0 0 2.17805 2.50999e-14 3.41849e-319 2.17805 5.41947e-16
776 0 0 0 0 0 0 3.218e-18 2.17805 4.94066e-324 2.42937e-312 2.17805 -9.94337e-22 0.348779 0 -0.108817 0.459383 0 0.139448 0.822618 0 -0.0800528 0.813706 0 -0.23084 0 0 0 0 0 0 0 0 0 0 0 0 0 2.17805 2.50999e-14 3.41849e-319 2.17805 5.41947e-16
777 0 0 0 0 0 0 3.218e-18 2.17805 4.94066e-324 2.42937e-312 2.17805 -9.94337e-22 0.343992 0 -0.0987951 0.464664 0 0.144736 0.822794 0 -0.0806358 0.814046 0 -0.231432 0 0 0 0 0 0 0 0 0 0 0 0 0 2.17805 2.50999e-14 3.41849e-319 2.17805 5.41947e-16
778 0 0 0 0 0 0 3.218e-18 2.17805 4.94066e-324 2.42937e-312 2.17805 -9.94337e-22 0.339528 0 -0.0881754 0.470238 0 0.150118 0.822842 0 -0.0812904 0.81436 0 -0.232102 0 0 0 0 0 0 0 0 0 0 0 0 0 2.17805 2.50999e-14 3.41849e-319 2.17805 5.41947e-16
779 0 0 0 0 0 0 3.218e-18 2.17805 4.94066e-324 2.42937e-312 2.17805 -9.94337e-22 0.335562 0 -0.0770521 0.476104 0 0.155578 0.822745 0 -0.0818411 0.814492 0 -0.232665 0 0 0 0 0 0 0 0 0 0 0 0 0 2.17805 2.50999e-14 3.41849e-319 2.17805 5.41947e-16
780 0 0 0 0 0 0 3.218e-18 2.17805 4.94066e-324 2.42937e-312 2.17805 -9.94337e-22 0.332342 0 -0.0656381 0.482252 0 0.161069 0.822454 0 -0.0821658 0.814259 0 -0.232993 0 0 0 0 0 0 0 0 0 0 0 0 0 2.17805 2.50999e-14 3.41849e-319 2.17805 5.41947e-16
781 0 0 0 0 0 0 3.218e-18 2.17805 4.94066e-324 2.42937e-312 2.17805 -9.94337e-22 0.330242 0 -0.0543914 0.48863 0 0.166475 0.822061 0 -0.082223 0.813785 0 -0.233046 0 0 0 0 0 0 0 0 0 0 0 0 0 2.17805 2.50999e-14 3.41849e-319 2.17805 5.41947e-16
782 0 0 0 0 0 0 3.218e-18 2.17805 4.94066e-324 2.42937e-312 2.17805 -9.94337e-22 0.32982 0 -0.0441785 0.495121 0 0.171563 0.821686 0 -0.0820694 0.813302 0 -0.232887 0 0 0 0 0 0 0 0 0 0 0 0 0 2.17805 2.50999e-14 3.41849e-319 2.17805 5.41947e-16
783 0 0 0 0 0 0 3.218e-18 2.17805 4.94066e-324 2.42937e-312 2.17805 -9.94337e-22 0.33164 0 -0.0360583 0.501609 0 0.176026 0.821355 0 -0.0818034 0.81287 0 -0.232615 0 0 0 0 0 0 0 0 0 0 0 0 0 2.17805 2.50999e-14 3.41849e-319 2.17805 5.41947e-16
784 0 0 0 0 0 0 3.218e-18 2.17805 4.94066e-324 2.42937e-312 2.17805 -9.94337e-22 0.336077 0 -0.0308931 0.508076 0 0.179547 0.821081 0 -0.0815249 0.812518 0 -0.232332 0 0 0 0 0 0 0 0 0 0 0 0 0 2.17805 2.50999e-14 3.41849e-319 2.17805 5.41947e-16
785 0 0 0 0 0 0 3.218e-18 2.17805 4.94066e-324 2.42937e-312 2.17805 -9.94337e-22 0.34331 0 -0.0291541 0.514624 0 0.181845 0.820858 0 -0.0812837 0.812242 0 -0.232088 0 0 0 0 0 0 0 0 0 0 0 0 0 2.17805 2.50999e-14 3.41849e-319 2.17805 5.41947e-16
786 0 0 0 0 0 0 3.218e-18 2.17805 4.94066e-324 2.42937e-312 2.17805 -9.94337e-22 0.353351 0 -0.0308282 0.521447 0 0.182743 0.820655 0 -0.0810791 0.811983 0 -0.23188 0 0 0 0 0 0 0 0 0 0 0 0 0 2.17805 2.50999e-14 3.41849e-319 2.17805 5.41947e-16
787 0 0 0 0 0 0 3.218e-18 2.17805 4.94066e-324 2.42937e-312 2.17805 -9.94337e-22 0.366021 0 -0.0354316 0.528795 0 0.182223 0.820465 0 -0.0808991 0.811715 0 -0.231696 0 0 0 0 0 0 0 0 0 0 0 0 0 2.17805 2.50999e-14 3.41849e-319 2.17805 5.41947e-16
788 0 0 0 0 0 0 3.218e-18 2.17805 4.94066e-324 2.42937e-312 2.17805 -9.94337e-22 0.380932 0 -0.0421003 0.536954 0 0.180444 0.820242 0 -0.0807063 0.811332 0 -0.231493 0 0 0 0 0 0 0 0 0 0 0 0 0 2.17805 2.50999e-14 3.41849e-319 2.17805 5.41947e-16
789 0 0 0 0 0 0 3.218e-18 2.17805 4.94066e-324 2.42937e-312 2.17805 -9.94337e-22 0.397544 0 -0.0498286 0.546168 0 0.177723 0.819952 0 -0.0804644 0.810757 0 -0.231234 0 0 0 0 0 0 0 0 0 0 0 0 0 2.17805 2.50999e-14 3.41849e-319 2.17805 5.41947e-16
790 0 0 0 0 0 0 3.218e-18 2.17805 4.94066e-324 2.42937e-312 2.17805 -9.94337e-22 0.415366 0 -0.05777 0.556579 0 0.174454 0.819592 0 -0.080164 0.809986 0 -0.230908 0 0 0 0 0 0 0 0 0 0 0 0 0 2.17805 2.50999e-14 3.41849e-319 2.17805 5.41947e-16
791 0 0 0 0 0 0 3.218e-18 2.17805 4.94066e-324 2.42937e-312 2.17805 -9.94337e-22 0.434064 0 -0.0653733 0.568211 0 0.171002 0.819129 0 -0.0798209 0.808963 0 -0.230528 0 0 0 0 0 0 0 0 0 0 0 0 0 2.17805 2.50999e-14 3.41849e-319 2.17805 5.41947e-16
792 0 0 0 0 0 0 3.218e-18 2.17805 4.94066e-324 2.42937e-312 2.17805 -9.94337e-22 0.453445 0 -0.0723546 0.581 0 0.167643 0.8186 0 -0.0794693 0.807779 0 -0.230131 0 0 0 0 0 0 0 0 0 0 0 0 0 2.17805 2.50999e-14 3.41849e-319 2.17805 5.41947e-16
793 0 0 0 0 0 0 3.218e-18 2.17805 4.94066e-324 2.42937e-312 2.17805 -9.94337e-22 0.47341 0 -0.0786187 0.594833 0 0.164538 0.818061 0 -0.079152 0.806568 0 -0.229764 0 0 0 0 0 0 0 0 0 0 0 0 0 2.17805 2.50999e-14 3.41849e-319 2.17805 5.41947e-16
794 0 0 0 0 0 0 3.218e-18 2.17805 4.94066e-324 2.42937e-312 2.17805 -9.94337e-22 0.493917 0 -0.0841919 0.609557 0 0.161768 0.817547 0 -0.0789136 0.805418 0 -0.229476 0 0 0 0 0 0 0 0 0 0 0 0 0 2.17805 2.50999e-14 3.41849e-319 2.17805 5.41947e-16
795 0 0 0 0 0 0 3.218e-18 2.17805 4.94066e-324 2.42937e-312 2.17805 -9.94337e-22 0.514972 0 -0.0891837 0.624995 0 0.15934 0.817108 0 -0.0787868 0.80444 0 -0.229305 0 0 0 0 0 0 0 0 0 0 0 0 0 2.17805 2.50999e-14 3.41849e-319 2.17805 5.41947e-16
796 0 0 0 0 0 0 3.218e-18 2.17805 4.94066e-324 2.42937e-312 2.17805 -9.94337e-22 0.536622 0 -0.0937621 0.640975 0 0.157195 0.816804 0 -0.0787774 0.803749 0 -0.229262 0 0 0 0 0 0 0 0 0 0 0 0 0 2.17805 2.50999e-14 3.41849e-319 2.17805 5.41947e-16
797 0 0 0 0 0 0 3.218e-18 2.17805 4.94066e-324 2.42937e-312 2.17805 -9.94337e-22 0.558989 0 -0.0981449 0.657356 0 0.155218 0.81666 0 -0.0788635 0.803384 0 -0.229329 0 0 0 0 0 0 0 0 0 0 0 0 0 2.17805 2.50999e-14 3.41849e-319 2.17805 5.41947e-16
798 0 0 0 0 0 0 3.218e-18 2.17805 4.94066e-324 2.42937e-312 2.17805 -9.94337e-22 0.582282 0 -0.102592 0.674047 0 0.153237 0.816708 0 -0.0790068 0.803376 0 -0.229467 0 0 0 0 0 0 0 0 0 0 0 0 0 2.17805 2.50999e-14 3.41849e-319 2.17805 5.41947e-16
799 0 0 0 0 0 0 3.218e-18 2.17805 4.94066e-324 2.42937e-312 2.17805 -9.94337e-22 0.606697 0 -0.107326 0.691019 0 0.151052 0.81691 0 -0.0791522 0.803617 0 -0.229616 0 0 0 0 0 0 0 0 0 0 0 0 0 2.17805 2.50999e-14 3.41849e-319 2.17805 5.41947e-16
800 0 0 0 0 0 0 3.218e-18 2.17805 4.94066e-324 2.42937e-312 2.17805 -9.94337e-22 0.632304 0 -0.112475 0.70827 0 0.148481 0.817168 0 -0.0792433 0.803882 0 -0.229708 0 0 0 0 0 0 0 0 0 0 0 0 0 2.17805 2.50999e-14 3.41849e-319 2.17805 5.41947e-16
801 0 0 0 0 0 0 3.218e-18 2.17805 4.94066e-324 2.42937e-312 2.17805 -9.94337e-22 0.659094 0 -0.118097 0.725836 0 0.145369 0.817431 0 -0.0792436 0.804065 0 -0.229701 0 0 0 0 0 0 0 0 0 0 0 0 0 2.17805 2.50999e-14 3.41849e-319 2.17805 5.41947e-16
802 0 0 0 0 0 0 3.218e-18 2.17805 4.94066e-324 2.42937e-312 2.17805 -9.94337e-22 0.686988 0 -0.124161 0.743782 0 0.141628 0.817623 0 -0.0791372 0.804019 0 -0.229573 0 0 0 0 0 0 0 0 0 0 0 0 0 2.17805 2.50999e-14 3.41849e-319 2.17805 5.41947e-16
803 0 0 0 0 0 0 3.218e-18 2.17805 4.94066e-324 2.42937e-312 2.17805 -9.94337e-22 0.715787 0 -0.130525 0.762157 0 0.137279 0.817657 0 -0.0789297 0.80358 0 -0.229322 0 0 0 0 0 0 0 0 0 0 0 0 0 2.17805 2.50999e-14 3.41849e-319 2.17805 5.41947e-16
804 0 0 0 0 0 0 3.218e-18 2.17805 4.94066e-324 2.42937e-312 2.17805 -9.94337e-22 0.745196 0 -0.136986 0.780979 0 0.132436 0.817498 0 -0.0786492 0.802698 0 -0.228972 0 0 0 0 0 0 0 0 0 0 0 0 0 2.17805 2.50999e-14 3.41849e-319 2.17805 5.41947e-16
805 0 0 0 0 0 0 3.218e-18 2.17805 4.94066e-324 2.42937e-312 2.17805 -9.94337e-22 0.774879 0 -0.143319 0.800223 0 0.127285 0.817161 0 -0.0783237 0.80144 0 -0.228553 0 0 0 0 0 0 0 0 0 0 0 0 0 2.17805 2.50999e-14 3.41849e-319 2.17805 5.41947e-16
806 0 0 0 0 0 0 3.218e-18 2.17805 4.94066e-324 2.42937e-312 2.17805 -9.94337e-22 0.80451 0 -0.149301 0.819818 0 0.122056 0.816705 0 -0.0779698 0.799953 0 -0.228088 0 0 0 0 0 0 0 0 0 0 0 0 0 2.17805 2.50999e-14 3.41849e-319 2.17805 5.41947e-16
807 0 0 0 0 0 0 3.218e-18 2.17805 4.94066e-324 2.42937e-312 2.17805 -9.94337e-22 0.833801 0 -0.154746 0.839629 0 0.11698 0.816203 0 -0.0776061 0.7984 0 -0.227603 0 0 0 0 0 0 0 0 0 0 0 0 0 2.17805 2.50999e-14 3.41849e-319 2.17805 5.41947e-16
808 0 0 0 0 0 0 3.218e-18 2.17805 4.94066e-324 2.42937e-312 2.17805 -9.94337e-22 0.862495 0 -0.159512 0.859468 0 0.11226 0.815698 0 -0.0772535 0.79688 0 -0.227127 0 0 0 0 0 0 0 0 0 0 0 0 0 2.17805 2.50999e-14 3.41849e-319 2.17805 5.41947e-16
809 0 0 0 0 0 0 3.218e-18 2.17805 4.94066e-324 2.42937e-312 2.17805 -9.94337e-22 0.89035 0 -0.163517 0.879125 0 0.10804 0.815233 0 -0.0768955 0.795468 0 -0.226647 0 0 0 0 0 0 0 0 0 0 0 0 0 2.17805 2.50999e-14 3.41849e-319 2.17805 5.41947e-16
810 0 0 0 0 0 0 3.218e-18 2.17805 4.94066e-324 2.42937e-312 2.17805 -9.94337e-22 0.917106 0 -0.166735 0.898365 0 0.104406 0.814834 0 -0.0765288 0.79421 0 -0.226164 0 0 0 0 0 0 0 0 0 0 0 0 0 2.17805 2.50999e-14 3.41849e-319 2.17805 5.41947e-16
811 0 0 0 0 0 0 3.218e-18 2.17805 4.94066e-324 2.42937e-312 2.17805 -9.94337e-22 0.942409 0 -0.169176 0.916947 0 0.101417 0.814463 0 -0.0761235 0.793006 0 -0.225642 0 0 0 0 0 0 0 0 0 0 0 0 0 2.17805 2.50999e-14 3.41849e-319 2.17805 5.41947e-16
812 0 0 0 0 0 0 3.218e-18 2.17805 4.94066e-324 2.42937e-312 2.17805 -9.94337e-22 0.966351 0 -0.171014 0.93486 0 0.0989436 0.814065 0 -0.0756693 0.791726 0 -0.225058 0 0 0 0 0 0 0 0 0 0 0 0 0 2.17805 2.50999e-14 3.41849e-319 2.17805 5.41947e-16
813 0 0 0 0 0 0 3.218e-18 2.17805 4.94066e-324 2.42937e-312 2.17805 -9.94337e-22 0.988883 0 -0.172421 0.952082 0 0.0968645 0.813611 0 -0.0751453 0.790301 0 -0.224386 0 0 0 0 0 0 0 0 0 0 0 0 0 2.17805 2.50999e-14 3.41849e-319 2.17805 5.41947e-16
814 0 0 0 0 0 0 3.218e-18 2.17805 4.94066e-324 2.42937e-312 2.17805 -9.94337e-22 1.01005 0 -0.173621 0.968671 0 0.0949987 0.813077 0 -0.0745364 0.788673 0 -0.223602 0 0 0 0 0 0 0 0 0 0 0 0 0 2.17805 2.50999e-14 3.41849e-319 2.17805 5.41947e-16
815 0 0 0 0 0 0 3.218e-18 2.17805 4.94066e-324 2.42937e-312 2.17805 -9.94337e-22 1.02983 0 -0.174829 0.984664 0 0.0931794 0.812442 0 -0.0738139 0.786784 0 -0.222669 0 0 0 0 0 0 0 0 0 0 0 0 0 2.17805 2.50999e-14 3.41849e-319 2.17805 5.41947e-16
816 0 0 0 0 0 0 3.218e-18 2.17805 4.94066e-324 2.42937e-312 2.17805 -9.94337e-22 1.04852 0 -0.176285 1.00017 0 0.0911675 0.811705 0 -0.0729684 0.784622 0 -0.221571 0 0 0 0 0 0 0 0 0 0 0 0 0 2.17805 2.50999e-14 3.41849e-319 2.17805 5.41947e-16
817 0 0 0 0 0 0 3.218e-18 2.17805 4.94066e-324 2.42937e-312 2.17805 -9.94337e-22 1.06624 0 -0.178166 1.01521 0 0.0887887 0.810859 0 -0.0719644 0.782155 0 -0.220262 0 0 0 0 0 0 0 0 0 0 0 0 0 2.17805 2.50999e-14 3.41849e-319 2.17805 5.41947e-16
818 0 0 0 0 0 0 3.218e-18 2.17805 4.94066e-324 2.42937e-312 2.17805 -9.94337e-22 1.08314 0 -0.180604 1.02983 0 0.0859046 0.80989 0 -0.0707779 0.779339 0 -0.218706 0 0 0 0 0 0 0 0 0 0 0 0 0 2.17805 2.50999e-14 3.41849e-319 2.17805 5.41947e-16
819 0 0 0 0 0 0 3.218e-18 2.17805 4.94066e-324 2.42937e-312 2.17805 -9.94337e-22 1.09867 0 -0.183615 1.04386 0 0.0825898 0.808744 0 -0.0693725 0.77606 0 -0.216844 0 0 0 0 0 0 0 0 0 0 0 0 0 2.17805 2.50999e-14 3.41849e-319 2.17805 5.41947e-16
820 0 0 0 0 0 0 3.218e-18 2.17805 4.94066e-324 2.42937e-312 2.17805 -9.94337e-22 1.11228 0 -0.187192 1.0572 0 0.0789556 0.807388 0 -0.0676945 0.772235 0 -0.214597 0 0 0 0 0 0 0 0 0 0 0 0 0 2.17805 2.50999e-14 3.41849e-319 2.17805 5.41947e-16
821 0 0 0 0 0 0 3.218e-18 2.17805 4.94066e-324 2.42937e-312 2.17805 -9.94337e-22 1.12326 0 -0.190949 1.06901 0 0.0753688 0.805832 0 -0.0656988 0.767876 0 -0.211902 0 0 0 0 0 0 0 0 0 0 0 0 0 2.17805 2.50999e-14 3.41849e-319 2.17805 5.41947e-16
822 0 0 0 0 0 0 3.218e-18 2.17805 4.94066e-324 2.42937e-312 2.17805 -9.94337e-22 1.13116 0 -0.194482 1.07865 0 0.0721867 0.804115 0 -0.0633504 0.76303 0 -0.208706 0 0 0 0 0 0 0 0 0 0 0 0 0 2.17805 2.50999e-14 3.41849e-319 2.17805 5.41947e-16
823 0 0 0 0 0 0 3.218e-18 2.17805 4.94066e-324 2.42937e-312 2.17805 -9.94337e-22 1.13593 0 -0.19743 1.08574 0 0.0696833 0.802251 0 -0.060612 0.757674 0 -0.204935 0 0 0 0 0 0 0 0 0 0 0 0 0 2.17805 2.50999e-14 3.41849e-319 2.17805 5.41947e-16
824 0 0 0 0 0 0 3.218e-18 2.17805 4.94066e-324 2.42937e-312 2.17805 -9.94337e-22 1.13809 0 -0.19959 1.09053 0 0.0680043 0.800241 0 -0.0574195 0.751754 0 -0.200476 0 0 0 0 0 0 0 0 0 0 0 0 0 2.17805 2.50999e-14 3.41849e-319 2.17805 5.41947e-16
825 0 0 0 0 0 0 3.218e-18 2.17805 4.94066e-324 2.42937e-312 2.17805 -9.94337e-22 1.13832 0 -0.200803 1.09335 0 0.0672403 0.798173 0 -0.0537466 0.745408 0 -0.195281 0 0 0 0 0 0 0 0 0 0 0 0 0 2.17805 2.50999e-14 3.41849e-319 2.17805 5.41947e-16
826 0 0 0 0 0 0 3.218e-18 2.17805 4.94066e-324 2.42937e-312 2.17805 -9.94337e-22 1.13736 0 -0.201137 1.09477 0 0.0672939 0.796214 0 -0.0496273 0.738936 0 -0.189396 0 0 0 0 0 0 0 0 0 0 0 0 0 2.17805 2.50999e-14 3.41849e-319 2.17805 5.41947e-16
827 0 0 0 0 0 0 3.218e-18 2.17805 4.94066e-324 2.42937e-312 2.17805 -9.94337e-22 1.13613 0 -0.200827 1.09542 0 0.0678938 0.794417 0 -0.0450977 0.732451 0 -0.182852 0 0 0 0 0 0 0 0 0 0 0 0 0 2.17805 2.50999e-14 3.41849e-319 2.17805 5.41947e-16
828 0 0 0 0 0 0 3.218e-18 2.17805 4.94066e-324 2.42937e-312 2.17805 -9.94337e-22 1.13516 0 -0.200323 1.09614 0 0.0686492 0.792753 0 -0.0401725 0.725936 0 -0.17564 0 0 0 0 0 0 0 0 0 0 0 0 0 2.17805 2.50999e-14 3.41849e-319 2.17805 5.41947e-16
829 0 0 0 0 0 0 3.218e-18 2.17805 4.94066e-324 2.42937e-312 2.17805 -9.94337e-22 1.13455 0 -0.19987 1.09706 0 0.06932 0.791247 0 -0.0349181 0.719516 0 -0.167849 0 0 0 0 0 0 0 0 0 0 0 0 0 2.17805 2.50999e-14 3.41849e-319 2.17805 5.41947e-16
830 0 0 0 0 0 0 3.218e-18 2.17805 4.94066e-324 2.42937e-312 2.17805 -9.94337e-22 1.13423 0 -0.199567 1.09797 0 0.0697917 0.789938 0 -0.0294103 0.713339 0 -0.159597 0 0 0 0 0 0 0 0 0 0 0 0 0 2.17805 2.50999e-14 3.41849e-319 2.17805 5.41947e-16
831 0 0 0 0 0 0 3.218e-18 2.17805 4.94066e-324 2.42937e-312 2.17805 -9.94337e-22 1.13411 0 -0.199424 1.09868 0 0.0700453 0.788863 0 -0.0237187 0.707515 0 -0.150992 0 0 0 0 0 0 0 0 0 0 0 0 0 2.17805 2.50999e-14 3.41849e-319 2.17805 5.41947e-16
832 0 0 0 0 0 0 3.218e-18 2.17805 4.94066e-324 2.42937e-312 2.17805 -9.94337e-22 1.13418 0 -0.199436 1.09918 0 0.0700891 0.787979 0 -0.017812 0.701974 0 -0.141986 0 0 0 0 0 0 0 0 0 0 0 0 0 2.17805 2.50999e-14 3.41849e-319 2.17805 5.41947e-16
833 0 0 0 0 0 0 3.218e-18 2.17805 4.94066e-324 2.42937e-312 2.17805 -9.94337e-22 1.13445 0 -0.19951 1.09961 0 0.0700376 0.787279 0 -0.011706 0.696763 0 -0.132632 0 0 0 0 0 0 0 0 0 0 0 0 0 2.17805 2.50999e-14 3.41849e-319 2.17805 5.41947e-16
834 0 0 0 0 0 0 3.218e-18 2.17805 4.94066e-324 2.42937e-312 2.17805 -9.94337e-22 1.13465 0 -0.199512 1.10001 0 0.07006 0.786991 0 -0.00554257 0.692358 0 -0.123274 0 0 0 0 0 0 0 0 0 0 0 0 0 2.17805 2.50999e-14 3.41849e-319 2.17805 5.41947e-16
835 0 0 0 0 0 0 3.218e-18 2.17805 4.94066e-324 2.42937e-312 2.17805 -9.94337e-22 1.13459 0 -0.199346 1.10039 0 0.0702824 0.787412 0 0.000412092 0.689338 0 -0.114469 0 0 0 0 0 0 0 0 0 0 0 0 0 2.17805 2.50999e-14 3.41849e-319 2.17805 5.41947e-16
836 0 0 0 0 0 0 3.218e-18 2.17805 4.94066e-324 2.42937e-312 2.17805 -9.94337e-22 1.13424 0 -0.199003 1.10073 0 0.0707123 0.788753 0 0.00592695 0.68805 0 -0.106657 0 0 0 0 0 0 0 0 0 0 0 0 0 2.17805 2.50999e-14 3.41849e-319 2.17805 5.41947e-16
837 0 0 0 0 0 0 3.218e-18 2.17805 4.94066e-324 2.42937e-312 2.17805 -9.94337e-22 1.13368 0 -0.198528 1.10105 0 0.071294 0.791232 0 0.0106736 0.68884 0 -0.100376 0 0 0 0 0 0 0 0 0 0 0 0 0 2.17805 2.50999e-14 3.41849e-319 2.17805 5.41947e-16
838 0 0 0 0 0 0 3.218e-18 2.17805 4.94066e-324 2.42937e-312 2.17805 -9.94337e-22 1.13298 0 -0.197977 1.10132 0 0.0719609 0.795121 0 0.0142921 0.692091 0 -0.0961662 0 0 0 0 0 0 0 0 0 0 0 0 0 2.17805 2.50999e-14 3.41849e-319 2.17805 5.41947e-16
839 0 0 0 0 0 0 3.218e-18 2.17805 4.94066e-324 2.42937e-312 2.17805 -9.94337e-22 1.13214 0 -0.197376 1.10155 0 0.0726849 0.800675 0 0.0164537 0.698115 0 -0.0944412 0 0 0 0 0 0 0 0 0 0 0 0 0 2.17805 2.50999e-14 3.41849e-319 2.17805 5.41947e-16
840 0 0 0 0 0 0 3.218e-18 2.17805 4.94066e-324 2.42937e-312 2.17805 -9.94337e-22 1.13119 0 -0.196744 1.10174 0 0.0734439 0.808135 0 0.0169677 0.707154 0 -0.0953668 0 0 0 0 0 0 0 0 0 0 0 0 0 2.17805 2.50999e-14 3.41849e-319 2.17805 5.41947e-16
841 0 0 0 0 0 0 3.218e-18 2.17805 4.94066e-324 2.42937e-312 2.17805 -9.94337e-22 1.13018 0 -0.196092 1.10191 0 0.0742222 0.8176 0 0.0157907 0.719257 0 -0.0988597 0 0 0 0 0 0 0 0 0 0 0 0 0 2.17805 2.50999e-14 3.41849e-319 2.17805 5.41947e-16
842 0 0 0 0 0 0 3.218e-18 2.17805 4.94066e-324 2.42937e-312 2.17805 -9.94337e-22 1.12916 0 -0.19541 1.10212 0 0.0750293 0.829089 0 0.0130438 0.73437 0 -0.104619 0 0 0 0 0 0 0 0 0 0 0 0 0 2.17805 2.50999e-14 3.41849e-319 2.17805 5.41947e-16
843 0 0 0 0 0 0 3.218e-18 2.17805 4.94066e-324 2.42937e-312 2.17805 -9.94337e-22 1.12814 0 -0.194662 1.1024 0 0.0759053 0.842552 0 0.00897092 0.752345 0 -0.112185 0 0 0 0 0 0 0 0 0 0 0 0 0 2.17805 2.50999e-14 3.41849e-319 2.17805 5.41947e-16
844 0 0 0 0 0 0 3.218e-18 2.17805 4.94066e-324 2.42937e-312 2.17805 -9.94337e-22 1.12714 0 -0.193818 1.10279 0 0.076877 0.857767 0 0.0039987 0.772687 0 -0.120811 0 0 0 0 0 0 0 0 0 0 0 0 0 2.17805 2.50999e-14 3.41849e-319 2.17805 5.41947e-16
845 0 0 0 0 0 0 3.218e-18 2.17805 4.94066e-324 2.42937e-312 2.17805 -9.94337e-22 1.12616 0 -0.192877 1.10327 0 0.0779456 0.874381 0 -0.00137194 0.794669 0 -0.129677 0 0 0 0 0 0 0 0 0 0 0 0 0 2.17805 2.50999e-14 3.41849e-319 2.17805 5.41947e-16
846 0 0 0 0 0 0 3.218e-18 2.17805 4.94066e-324 2.42937e-312 2.17805 -9.94337e-22 1.12519 0 -0.191859 1.10383 0 0.0790881 0.892023 0 -0.00669391 0.817556 0 -0.138112 0 0 0 0 0 0 0 0 0 0 0 0 0 2.17805 2.50999e-14 3.41849e-319 2.17805 5.41947e-16
847 0 0 0 0 0 0 3.218e-18 2.17805 4.94066e-324 2.42937e-312 2.17805 -9.94337e-22 1.12419 0 -0.190806 1.10442 0 0.0802622 0.910354 0 -0.0116117 0.840704 0 -0.145645 0 0 0 0 0 0 0 0 0 0 0 0 0 2.17805 2.50999e-14 3.41849e-319 2.17805 5.41947e-16
848 0 0 0 0 0 0 3.218e-18 2.17805 4.94066e-324 2.42937e-312 2.17805 -9.94337e-22 1.12315 0 -0.189766 1.105 0 0.0814163 0.929199 0 -0.0159331 0.863843 0 -0.152112 0 0 0 0 0 0 0 0 0 0 0 0 0 2.17805 2.50999e-14 3.41849e-319 2.17805 5.41947e-16
849 0 0 0 0 0 0 3.218e-18 2.17805 4.94066e-324 2.42937e-312 2.17805 -9.94337e-22 1.12207 0 -0.188792 1.10556 0 0.0824939 0.948548 0 -0.0195905 0.887104 0 -0.157579 0 0 0 0 0 0 0 0 0 0 0 0 0 2.17805 2.50999e-14 3.41849e-319 2.17805 5.41947e-16
850 0 0 0 0 0 0 3.218e-18 2.17805 4.94066e-324 2.42937e-312 2.17805 -9.94337e-22 1.12097 0 -0.187938 1.10604 0 0.0834396 0.968394 0 -0.0225481 0.910669 0 -0.162133 0 0 0 0 0 0 0 0 0 0 0 0 0 2.17805 2.50999e-14 3.41849e-319 2.17805 5.41947e-16
851 0 0 0 0 0 0 3.218e-18 2.17805 4.94066e-324 2.42937e-312 2.17805 -9.94337e-22 1.11991 0 -0.187239 1.10643 0 0.0842147 0.988681 0 -0.0248236 0.934645 0 -0.165878 0 0 0 0 0 0 0 0 0 0 0 0 0 2.17805 2.50999e-14 3.41849e-319 2.17805 5.41947e-16
852 0 0 0 0 0 0 3.218e-18 2.17805 4.94066e-324 2.42937e-312 2.17805 -9.94337e-22 1.11904 0 -0.186708 1.10673 0 0.0848017 1.00932 0 -0.0264938 0.959075 0 -0.168943 0 0 0 0 0 0 0 0 0 0 0 0 0 2.17805 2.50999e-14 3.41849e-319 2.17805 5.41947e-16
853 0 0 0 0 0 0 3.218e-18 2.17805 4.94066e-324 2.42937e-312 2.17805 -9.94337e-22 1.11842 0 -0.186345 1.10696 0 0.0852018 1.03019 0 -0.0276565 0.983934 0 -0.171448 0 0 0 0 0 0 0 0 0 0 0 0 0 2.17805 2.50999e-14 3.41849e-319 2.17805 5.41947e-16
854 0 0 0 0 0 0 3.218e-18 2.17805 4.94066e-324 2.42937e-312 2.17805 -9.94337e-22 1.11792 0 -0.186088 1.10714 0 0.0854867 1.05117 0 -0.0283893 1.00905 0 -0.173447 0 0 0 0 0 0 0 0 0 0 0 0 0 2.17805 2.50999e-14 3.41849e-319 2.17805 5.41947e-16
855 0 0 0 0 0 0 3.218e-18 2.17805 4.94066e-324 2.42937e-312 2.17805 -9.94337e-22 1.11744 0 -0.185869 1.10733 0 0.0857314 1.07209 0 -0.0287674 1.03418 0 -0.174981 0 0 0 0 0 0 0 0 0 0 0 0 0 2.17805 2.50999e-14 3.41849e-319 2.17805 5.41947e-16
856 0 0 0 0 0 0 3.218e-18 2.17805 4.94066e-324 2.42937e-312 2.17805 -9.94337e-22 1.11691 0 -0.185631 1.10756 0 0.0859969 1.09292 0 -0.0288999 1.05925 0 -0.176149 0 0 0 0 0 0 0 0 0 0 0 0 0 2.17805 2.50999e-14 3.41849e-319 2.17805 5.41947e-16
857 0 0 0 0 0 0 3.218e-18 2.17805 4.94066e-324 2.42937e-312 2.17805 -9.94337e-22 1.11628 0 -0.185349 1.10787 0 0.0863091 1.1137 0 -0.0289029 1.08436 0 -0.177074 0 0 0 0 0 0 0 0 0 0 0 0 0 2.17805 2.50999e-14 3.41849e-319 2.17805 5.41947e-16
858 0 0 0 0 0 0 3.218e-18 2.17805 4.94066e-324 2.42937e-312 2.17805 -9.94337e-22 1.11554 0 -0.18502 1.10826 0 0.0866708 1.13454 0 -0.0288485 1.10963 0 -0.177831 0 0 0 0 0 0 0 0 0 0 0 0 0 2.17805 2.50999e-14 3.41849e-319 2.17805 5.41947e-16
