# Supplementary material for: Optimal Control Based Stiffness Identification of an Ankle-Foot Orthosis Using a Predictive Walking Model
Source: Front Comput Neurosci. 2017 Apr 13;11:23. doi: 10.3389/fncom.2017.00023 (PMC5390028; doi:10.3389/fncom.2017.00023)
Supplement: Supplementary file 1 [file DataSheet1.ZIP › PathWalker/InvKinDyn/results/barefeet_3053179.qdot]

0	0.578399	-0.15108	1.19172	-0.991619	1.49688	0.1536	0.832679	-2.22492	3.5465	-1.1904
1	0.5472	-0.13668	1.14108	-1.11396	1.63896	0.51564	-0.01908	-0.964919	3.57158	-0.949439
2	0.5232	-0.117	0.882359	-0.913283	1.64184	0.725279	-0.672959	0.32736	3.1875	-0.50436
3	0.5148	-0.0938399	0.46176	-0.44166	1.5204	1.06968	-0.954119	1.42332	2.28618	0.05244
4	0.522	-0.0689999	-0.03648	0.24672	1.2588	1.1118	-0.765479	2.046	1.0467	0.633239
5	0.546	-0.03948	-0.42456	0.892319	0.910799	1.22976	-0.20052	2.08764	-0.222302	0.995639
6	0.5688	-0.003	-0.441	1.08588	0.607199	1.39032	0.31224	1.58328	-0.755687	0.902039
7	0.583199	0.03564	0.00983999	0.783983	0.3228	1.46268	0.40416	0.936239	-1.01531	0.29064
8	0.5712	0.0754799	0.604079	0.128652	0.2436	1.70664	0.21456	0.34032	-1.11456	-0.37716
9	0.546	0.12612	1.1148	-0.498024	0.1596	2.1588	0.03948	-0.23364	-1.01458	-0.901079
10	0.5172	0.17976	1.51475	-1.02084	0.1128	2.48544	-0.10584	-0.736799	-0.794111	-1.2702
11	0.4884	0.23328	1.71589	-1.32745	0.036	2.82396	-0.0952799	-1.17	-0.554532	-1.40424
12	0.4704	0.27624	1.77961	-1.44696	-0.0312	2.99076	-0.0036	-1.48464	-0.378696	-1.40004
13	0.468	0.30852	1.69111	-1.34928	-0.1404	3.14928	0.2166	-1.7178	-0.28746	-1.2684
14	0.4776	0.32688	1.53213	-1.09776	-0.2964	3.04884	0.47364	-1.86864	-0.234264	-1.10328
15	0.5016	0.33612	1.25743	-0.695279	-0.4476	2.92596	0.850079	-1.96584	-0.203688	-0.852239
16	0.5208	0.32544	1.14241	-0.49296	-0.4752	2.47116	0.965759	-1.9254	-0.185448	-0.792359
17	0.54	0.31224	1.07015	-0.42072	-0.4284	2.41944	1.0194	-1.86228	-0.163932	-0.775079
18	0.5496	0.29592	1.06284	-0.35952	-0.4176	2.0328	0.976679	-1.76868	-0.14346	-0.819959
19	0.5532	0.282	1.02648	-0.35316	-0.3636	1.80048	0.977999	-1.70136	-0.12228	-0.821879
20	0.5556	0.26688	1.00181	-0.32964	-0.3384	1.443	0.961559	-1.63632	-0.112152	-0.828239
21	0.5592	0.25236	0.954263	-0.32424	-0.3132	1.1046	0.966839	-1.56468	-0.139932	-0.808919
22	0.564	0.23352	0.933047	-0.24216	-0.4308	0.4962	0.908159	-1.4352	-0.217008	-0.826679
23	0.5724	0.21912	0.846119	-0.16104	-0.5532	0.15156	0.941159	-1.33332	-0.305028	-0.775559
24	0.577199	0.20148	0.820019	-0.21672	-0.604919	-0.1488	0.878399	-1.18896	-0.397476	-0.795599
25	0.585599	0.17832	0.798107	-0.36048	-0.56772	-0.30144	0.779759	-0.976679	-0.51978	-0.847079
26	0.592799	0.15348	0.805187	-0.55752	-0.51948	-0.3354	0.617639	-0.715799	-0.634991	-0.930239
27	0.598799	0.12684	0.755891	-0.761399	-0.40368	-0.34848	0.504	-0.42744	-0.757475	-0.949799
28	0.601199	0.10224	0.629819	-0.938879	-0.21648	-0.27024	0.4896	-0.16896	-0.853439	-0.882239
29	0.601199	0.0796799	0.462492	-1.12488	0.05076	-0.1998	0.53916	0.05484	-0.921119	-0.764039
30	0.599999	0.057	0.325356	-1.33116	0.33384	-0.23112	0.56472	0.26364	-0.975479	-0.683039
31	0.598799	0.03516	0.179052	-1.43796	0.47808	-0.37344	0.625439	0.43548	-1.02792	-0.595919
32	0.596399	0.0198	0.0639719	-1.57896	0.587159	-0.438	0.689759	0.53604	-1.04808	-0.53172
33	0.596399	0.00671999	-0.0982919	-1.5888	0.626039	-0.51444	0.835679	0.599879	-1.07748	-0.43476
34	0.595199	-0.00288	-0.24246	-1.61124	0.637199	-0.57	0.973439	0.639959	-1.10952	-0.36636
35	0.593999	-0.01008	-0.343488	-1.656	0.629999	-0.671399	1.06128	0.679439	-1.14636	-0.33588
36	0.592799	-0.0132	-0.442356	-1.70832	0.629999	-0.788039	1.15776	0.692159	-1.14816	-0.29688
37	0.587999	-0.01116	-0.53286	-1.75164	0.604799	-0.861959	1.26204	0.666599	-1.1154	-0.25872
38	0.585599	-0.00635999	-0.571992	-1.8414	0.596399	-0.847439	1.32276	0.613079	-1.06548	-0.27
39	0.580799	-0.000599999	-0.565212	-1.929	0.51	-0.799319	1.34328	0.54312	-1.00788	-0.3264
40	0.578399	0.00504	-0.518808	-2.01168	0.3648	-0.778199	1.3266	0.47052	-0.950519	-0.42084
41	0.5748	0.01092	-0.4653	-2.06904	0.1764	-0.747599	1.3164	0.38124	-0.879239	-0.51528
42	0.5712	0.01692	-0.42408	-2.08944	-0.0276	-0.702719	1.3314	0.27192	-0.801839	-0.586919
43	0.5676	0.0204	-0.367176	-2.13048	-0.1992	-0.684839	1.31748	0.17868	-0.757439	-0.666359
44	0.564	0.02196	-0.311652	-2.17824	-0.3132	-0.733799	1.29156	0.1116	-0.722999	-0.725999
45	0.5604	0.02232	-0.287484	-2.19468	-0.3852	-0.797279	1.2948	0.0528	-0.672359	-0.722399
46	0.5556	0.02244	-0.283284	-2.181	-0.432	-0.766799	1.3116	0.00144	-0.614879	-0.685439
47	0.552	0.02184	-0.293196	-2.14284	-0.4596	-0.629279	1.32612	-0.02472	-0.55956	-0.635039
48	0.5472	0.02004	-0.323904	-2.05908	-0.4788	-0.48468	1.34796	-0.02568	-0.51612	-0.56688
49	0.54	0.01776	-0.356652	-1.95144	-0.5136	-0.31896	1.35936	-0.00564	-0.47508	-0.49488
50	0.534	0.01536	-0.388344	-1.82088	-0.579599	-0.0938399	1.36116	0.02916	-0.4194	-0.42996
51	0.528	0.01116	-0.414768	-1.66632	-0.675599	0.15036	1.3572	0.0753599	-0.40224	-0.36276
52	0.5232	0.00504	-0.461448	-1.46004	-0.805199	0.35868	1.3776	0.1212	-0.39156	-0.2754
53	0.5232	-0.00192	-0.516322	-1.21356	-0.971039	0.54504	1.41024	0.16884	-0.4212	-0.15024
54	0.5244	-0.01032	-0.583173	-0.924119	-1.17204	0.743759	1.46928	0.20544	-0.42696	-0.02148
55	0.5268	-0.0234	-0.64949	-0.623999	-1.4118	0.890399	1.50372	0.29544	-0.45756	0.12576
56	0.5328	-0.036	-0.726617	-0.26988	-1.72272	0.979919	1.55568	0.38352	-0.47604	0.25452
57	0.5364	-0.05004	-0.84915	0.15408	-2.0802	1.01364	1.64808	0.48648	-0.5166	0.44244
58	0.5388	-0.0639599	-0.987995	0.597239	-2.4342	1.08132	1.74912	0.599879	-0.52152	0.626999
59	0.54	-0.0808799	-1.10935	1.00116	-2.73984	1.18452	1.81524	0.740999	-0.56268	0.797759
60	0.5424	-0.0987599	-1.18753	1.34364	-2.97864	1.32396	1.84236	0.870239	-0.617879	0.920039
61	0.5448	-0.11988	-1.23721	1.62588	-3.1248	1.48932	1.82892	1.01004	-0.726479	1.01832
62	0.552	-0.14112	-1.20759	1.79292	-3.14484	1.719	1.7496	1.1208	-0.827039	1.02108
63	0.5544	-0.1668	-1.17585	1.88652	-2.98296	1.84932	1.6566	1.25256	-0.940199	1.04172
64	0.5592	-0.19104	-1.09246	1.87704	-2.6346	1.75116	1.5252	1.37124	-1.05252	0.994559
65	0.56484	-0.21396	-0.981791	1.70004	-1.78092	1.05912	1.37532	1.47936	-1.1424	0.907439
66	0.56688	-0.23472	-0.910103	1.43856	-0.672239	0.14532	1.27224	1.57596	-1.16712	0.889799
67	0.56184	-0.24852	-0.894863	1.13712	0.53424	-0.772559	1.22309	1.65324	-1.10112	0.936719
68	0.54828	-0.24984	-0.848039	0.806399	1.51908	-1.4514	1.1251	1.70508	-0.959759	0.971039
69	0.52584	-0.2394	-0.774959	0.46284	2.27256	-1.84956	0.968831	1.7508	-0.740519	0.998039
70	0.50256	-0.2196	-0.675959	0.16992	2.63112	-1.851	0.782867	1.77168	-0.44304	1.01748
71	0.47952	-0.19236	-0.55488	-0.04344	2.65152	-1.5852	0.579107	1.77036	-0.0993599	1.01148
72	0.46128	-0.15924	-0.42156	-0.10092	2.24748	-1.11552	0.383028	1.7478	0.25368	0.941399
73	0.45	-0.1218	-0.22188	-0.11484	1.81368	-0.904559	0.14112	1.704	0.606959	0.738959
74	0.44712	-0.0841199	0.00767999	-0.0790799	1.37916	-0.892919	-0.104208	1.63872	0.948119	0.4668
75	0.45264	-0.04788	0.19848	0.03084	0.956879	-0.918599	-0.275208	1.55052	1.24992	0.19896
76	0.46176	-0.00959999	0.34536	0.20064	0.51264	-0.929039	-0.370116	1.41864	1.52064	-0.04716
77	0.46908	0.03168	0.45816	0.37644	0.0796799	-0.872999	-0.420408	1.24956	1.79328	-0.24912
78	0.47496	0.0729599	0.52416	0.528	-0.28176	-0.740879	-0.407868	1.04748	2.05776	-0.37296
79	0.48084	0.11052	0.55176	0.649319	-0.55008	-0.578159	-0.342528	0.824759	2.2986	-0.41988
80	0.4866	0.14292	0.54996	0.749879	-0.733439	-0.41244	-0.253692	0.624719	2.49036	-0.4146
81	0.49116	0.17076	0.53964	0.831599	-0.867479	-0.23952	-0.166392	0.44916	2.63916	-0.39048
82	0.4944	0.19392	0.53508	0.908999	-1.0002	-0.1302	-0.102156	0.30576	2.72016	-0.37488
83	0.49752	0.20976	0.54348	0.968879	-1.11816	-0.0590399	-0.0826439	0.23388	2.62992	-0.38844
84	0.50244	0.2178	0.529464	1.04904	-1.21584	-0.02376	-0.056028	0.22728	2.35932	-0.38736
85	0.50832	0.21936	0.474012	1.1664	-1.29312	-0.00791999	0.00915599	0.25752	1.983	-0.34596
86	0.51312	0.21588	0.418692	1.25964	-1.34292	-0.00767999	0.0598439	0.3264	1.50336	-0.2958
87	0.51528	0.2076	0.40146	1.26984	-1.34244	0.000719999	0.050364	0.42084	0.949079	-0.2646
88	0.51684	0.19668	0.45696	1.18524	-1.32252	-0.01356	-0.055224	0.51828	0.39612	-0.3528
89	0.51552	0.1866	0.550788	1.0512	-1.2942	0.00791999	-0.217248	0.582359	-0.10824	-0.46968
90	0.51	0.17796	0.625739	0.932519	-1.26276	0.02712	-0.366768	0.580559	-0.56532	-0.56076
91	0.50184	0.17028	0.705899	0.808199	-1.23108	0.01932	-0.53262	0.51636	-1.01256	-0.641999
92	0.49176	0.1626	0.777335	0.689879	-1.19736	0.02712	-0.705959	0.3996	-1.45536	-0.740639
93	0.4818	0.15504	0.882011	0.52944	-1.15344	0.0761999	-0.937835	0.25236	-1.8474	-0.859199
94	0.46764	0.14532	1.0148	0.31488	-1.07688	0.13236	-1.25232	0.13212	-2.13612	-1.00332
95	0.44856	0.1314	1.22187	-0.03096	-0.927719	0.18528	-1.72668	0.1008	-2.27568	-1.18152
96	0.43104	0.11316	1.54358	-0.52728	-0.731999	0.20136	-2.3874	0.16092	-2.19168	-1.5072
97	0.41568	0.0905999	1.86318	-1.02396	-0.52236	0.168	-3.08652	0.28884	-1.86504	-1.84824
98	0.40008	0.0638399	2.09207	-1.43124	-0.28416	0.0987599	-3.71712	0.4776	-1.40556	-2.08968
99	0.38664	0.03372	2.17574	-1.67772	-0.03108	-0.00935999	-4.18836	0.700799	-0.929759	-2.15604
100	0.37572	0.0042	2.04522	-1.66644	0.18936	-0.10176	-4.3908	0.910079	-0.5076	-1.99435
101	0.36876	-0.02208	1.74078	-1.4352	0.36636	-0.15012	-4.35156	1.08096	-0.24912	-1.64383
102	0.36564	-0.04212	1.32769	-1.04688	0.49584	-0.2034	-4.12392	1.18524	-0.20772	-1.17554
103	0.3624	-0.05664	0.865499	-0.577199	0.57624	-0.27924	-3.78372	1.2288	-0.33156	-0.676151
104	0.36276	-0.0657599	0.471528	-0.14724	0.593639	-0.37008	-3.459	1.2144	-0.54264	-0.2532
105	0.36528	-0.0706799	0.148476	0.23124	0.56268	-0.48456	-3.15768	1.1436	-0.781679	0.0850079
106	0.3696	-0.0722399	-0.05676	0.49356	0.51336	-0.595439	-2.94324	1.02	-0.986999	0.276624
107	0.37584	-0.0721199	-0.174156	0.661079	0.46752	-0.687959	-2.7978	0.851999	-1.12188	0.364776
108	0.38136	-0.0728399	-0.243084	0.757439	0.4452	-0.780839	-2.6976	0.663599	-1.14636	0.407832
109	0.38628	-0.0757199	-0.264804	0.785879	0.44088	-0.858119	-2.6556	0.468	-1.05384	0.400536
110	0.39144	-0.0801599	-0.270876	0.791879	0.45744	-0.868679	-2.63172	0.2568	-0.897839	0.374796
111	0.39588	-0.0867599	-0.314352	0.830759	0.4974	-0.844559	-2.56512	0.0324	-0.721799	0.40098
112	0.4008	-0.0946799	-0.427308	0.943919	0.5412	-0.825599	-2.41632	-0.198	-0.55248	0.515868
113	0.4068	-0.10404	-0.591647	1.12056	0.580199	-0.820079	-2.20008	-0.4284	-0.38364	0.695771
114	0.4134	-0.11412	-0.769331	1.32408	0.605519	-0.826919	-1.95336	-0.652799	-0.17688	0.891527
115	0.4224	-0.12156	-0.970739	1.57572	0.598199	-0.819479	-1.64808	-0.897599	0.0787199	1.11456
116	0.43236	-0.12648	-1.17938	1.84344	0.57456	-0.837119	-1.30584	-1.1484	0.34044	1.36104
117	0.44028	-0.12996	-1.34461	2.05344	0.55728	-0.903719	-0.992519	-1.4016	0.610679	1.5636
118	0.44796	-0.13152	-1.43395	2.18592	0.52524	-0.939479	-0.734639	-1.6656	0.947519	1.6674
119	0.4572	-0.13128	-1.45323	2.24868	0.4824	-0.927359	-0.52188	-1.94172	1.3242	1.68528
120	0.46788	-0.12996	-1.45182	2.286	0.44472	-0.904679	-0.30492	-2.1744	1.63176	1.6758
121	0.48084	-0.12744	-1.43009	2.2998	0.41184	-0.866879	-0.0797999	-2.45628	1.92048	1.63536
122	0.498	-0.12492	-1.41515	2.32956	0.3786	-0.822239	0.1848	-2.68548	2.11908	1.58916
123	0.52008	-0.12288	-1.43198	2.40972	0.33468	-0.770999	0.51996	-2.90532	2.25144	1.56252
124	0.54888	-0.12012	-1.48718	2.55492	0.26976	-0.717599	0.927359	-3.05568	2.28108	1.56108
125	0.581519	-0.11772	-1.55006	2.72028	0.19584	-0.652799	1.35888	-3.16812	2.2002	1.55076
126	0.617039	-0.11676	-1.5983	2.87689	0.11688	-0.576359	1.77324	-3.17952	2.01672	1.50216
127	0.655319	-0.11604	-1.59955	2.99287	0.02484	-0.50964	2.14644	-3.16116	1.83972	1.38348
128	0.693959	-0.1164	-1.51593	3.01068	-0.0577199	-0.44988	2.40444	-3.0054	1.74216	1.16676
129	0.726719	-0.117	-1.30812	2.85723	-0.0938399	-0.3702	2.47668	-2.79924	2.01756	0.826679
130	0.749639	-0.1182	-0.980519	2.51724	-0.0592799	-0.26352	2.30976	-2.41332	2.65332	0.384
131	0.759599	-0.11976	-0.56544	2.02311	0.0444	-0.12936	1.86924	-1.73556	2.79528	-0.10608
132	0.759359	-0.11796	-0.16944	1.51374	0.17988	0.03816	1.2672	-0.824039	2.4945	-0.52764
133	0.753119	-0.11076	0.10056	1.13094	0.30696	0.24276	0.653999	0.19464	1.89787	-0.772679
134	0.744119	-0.0982799	0.21612	0.924191	0.39888	0.48384	0.14328	1.12824	1.21724	-0.821759
135	0.737399	-0.0812399	0.20556	0.880787	0.4314	0.731999	-0.19128	1.84464	0.340596	-0.724679
136	0.736079	-0.0601199	0.0851999	0.996419	0.39408	0.965519	-0.2634	2.22648	-0.549024	-0.51252
137	0.739319	-0.03564	-0.0691199	1.18004	0.30972	1.20636	-0.10188	2.23584	-1.20717	-0.282
138	0.743639	-0.00791999	-0.13908	1.27902	0.20748	1.45608	0.17856	1.88208	-1.19667	-0.17172
139	0.741719	0.02148	-0.02268	1.14343	0.1332	1.70496	0.39504	1.35192	-1.11444	-0.26868
140	0.730919	0.0534	0.28824	0.747275	0.11244	1.96584	0.465	0.770399	-1.20261	-0.5646
141	0.712919	0.0891599	0.687719	0.207312	0.14436	2.259	0.4404	0.19812	-1.275	-0.950879
142	0.689039	0.1272	1.0836	-0.373032	0.22236	2.5824	0.36384	-0.33924	-1.2006	-1.32708
143	0.662639	0.16584	1.44695	-0.945743	0.32352	2.89656	0.24216	-0.811919	-1.0122	-1.65624
144	0.638639	0.20112	1.73061	-1.4369	0.42816	3.16776	0.126	-1.18212	-0.815999	-1.88736
145	0.621599	0.23088	1.89066	-1.77315	0.52128	3.37884	0.0806399	-1.44768	-0.638399	-1.99488
146	0.614039	0.25272	1.92768	-1.93355	0.585599	3.49512	0.12972	-1.63704	-0.48468	-2.0046
147	0.615239	0.26496	1.84958	-1.92644	0.624479	3.4566	0.27672	-1.77012	-0.38676	-1.92072
148	0.621479	0.26796	1.70888	-1.82652	0.669839	3.2286	0.4704	-1.86024	-0.31632	-1.78176
149	0.631079	0.2628	1.56077	-1.71089	0.755039	2.85264	0.652559	-1.91016	-0.261	-1.6476
150	0.642359	0.2526	1.40302	-1.58601	0.880799	2.35657	0.821039	-1.91328	-0.22692	-1.521
151	0.652079	0.23988	1.23963	-1.46369	1.02384	1.7393	0.968279	-1.86936	-0.20868	-1.39488
152	0.659759	0.2262	1.08418	-1.36071	1.15212	1.06675	1.08792	-1.79364	-0.22416	-1.26986
153	0.666599	0.21408	0.944543	-1.27962	1.23216	0.39738	1.19004	-1.71168	-0.25572	-1.15727
154	0.671759	0.20364	0.830003	-1.22844	1.23888	-0.2433	1.27356	-1.64052	-0.26748	-1.07344
155	0.674639	0.19512	0.733595	-1.20549	1.16568	-0.812795	1.34532	-1.5864	-0.27132	-1.01046
156	0.676199	0.18696	0.641663	-1.2041	1.03068	-1.29929	1.41612	-1.54464	-0.27252	-0.952403
157	0.676799	0.17736	0.570648	-1.24975	0.872039	-1.67232	1.45344	-1.49028	-0.27192	-0.913535
158	0.676559	0.16584	0.536796	-1.36549	0.722039	-1.89302	1.42956	-1.40748	-0.27948	-0.913415
159	0.675599	0.153	0.523344	-1.53804	0.607919	-1.98504	1.36212	-1.29552	-0.2838	-0.932207
160	0.672959	0.138	0.511584	-1.74912	0.54624	-1.93248	1.26564	-1.14324	-0.27996	-0.939971
161	0.668999	0.1194	0.499572	-1.99548	0.55248	-1.77108	1.14156	-0.941759	-0.2814	-0.933431
162	0.662999	0.0980399	0.474216	-2.25972	0.633959	-1.64652	1.01052	-0.700079	-0.30684	-0.896231
163	0.653759	0.0754799	0.427668	-2.52072	0.767039	-1.58568	0.891599	-0.438	-0.34764	-0.818054
164	0.642479	0.05316	0.38358	-2.78616	0.927479	-1.54908	0.774239	-0.18096	-0.40224	-0.735479
165	0.630359	0.03108	0.346488	-3.0456	1.0968	-1.55688	0.660719	0.05664	-0.46404	-0.658454
166	0.617279	0.01032	0.318468	-3.28428	1.23732	-1.62072	0.55008	0.27048	-0.50856	-0.589147
167	0.603599	-0.00767999	0.29496	-3.48336	1.3128	-1.71108	0.45216	0.45048	-0.53424	-0.527928
168	0.590759	-0.02256	0.252084	-3.6084	1.3128	-1.76388	0.39864	0.590399	-0.543	-0.450048
169	0.578999	-0.03624	0.21588	-3.69036	1.2432	-1.75776	0.34812	0.714599	-0.54564	-0.379164
170	0.56664	-0.04968	0.188112	-3.7428	1.1232	-1.75308	0.28356	0.847199	-0.55044	-0.311652
171	0.55368	-0.0623999	0.125388	-3.72636	0.959999	-1.7382	0.25632	0.979079	-0.56148	-0.197652
172	0.54204	-0.0737999	0.048624	-3.65964	0.754799	-1.63752	0.25296	1.10052	-0.595799	-0.0680399
173	0.53268	-0.0850799	0.00977999	-3.60216	0.5208	-1.45788	0.21924	1.21356	-0.650759	0.011532
174	0.52548	-0.0961199	0.004152	-3.56052	0.264	-1.2288	0.1638	1.30944	-0.690239	0.054408
175	0.52092	-0.10656	0.00959999	-3.50232	-0.0312	-0.968759	0.11472	1.38216	-0.715079	0.0837359
176	0.51996	-0.11616	0.004728	-3.39384	-0.3528	-0.701519	0.0998399	1.4274	-0.742439	0.108144
177	0.5226	-0.12516	-0.004692	-3.24204	-0.689999	-0.444	0.1164	1.44156	-0.776519	0.119952
178	0.52776	-0.13452	-0.00306	-3.06324	-1.0524	-0.20772	0.13908	1.44	-0.803759	0.1143
179	0.5352	-0.14328	-0.028236	-2.814	-1.428	0.01248	0.20304	1.42692	-0.818999	0.137628
180	0.54576	-0.15024	-0.117036	-2.44092	-1.8204	0.24648	0.35508	1.39176	-0.839759	0.224304
181	0.55908	-0.15492	-0.249168	-1.96776	-2.2206	0.52248	0.57168	1.33524	-0.855239	0.351192
182	0.57252	-0.15792	-0.396756	-1.44696	-2.61444	0.846479	0.812399	1.26336	-0.844319	0.498132
183	0.586439	-0.15888	-0.568164	-0.871319	-3.01284	1.21368	1.07652	1.1892	-0.813119	0.682283
184	0.601079	-0.159	-0.756143	-0.25032	-3.38868	1.60572	1.35228	1.1226	-0.772439	0.882238
185	0.616199	-0.15924	-0.948599	0.39024	-3.71856	1.99728	1.6242	1.06788	-0.710039	1.07795
186	0.632279	-0.16092	-1.12994	1.02936	-4.01568	2.35692	1.87536	1.03092	-0.618599	1.25871
187	0.650039	-0.1656	-1.26155	1.61628	-4.27104	2.66148	2.06052	1.02084	-0.5244	1.38048
188	0.670799	-0.17244	-1.33217	2.1204	-4.44228	2.98716	2.17116	1.03776	-0.438	1.42175
189	0.693959	-0.18156	-1.34556	2.51376	-4.48128	3.45156	2.2206	1.06464	-0.35412	1.38753
190	0.713519	-0.19152	-1.2638	2.65632	-4.02996	3.80988	2.14476	1.11252	-0.27708	1.25699
191	0.727319	-0.20292	-1.09357	2.38764	-2.89716	3.2004	1.93212	1.20696	-0.1992	1.04755
192	0.734039	-0.21108	-0.857808	1.75332	-1.1976	2.16984	1.6104	1.33344	-0.0823199	0.788915
193	0.735119	-0.2124	-0.638577	0.968759	0.620879	0.974039	1.27932	1.47312	0.0830399	0.573048
194	0.730439	-0.20364	-0.477469	0.25092	2.21064	-0.0695999	0.990719	1.6062	0.33204	0.450348
195	0.723479	-0.18576	-0.393722	-0.25968	3.28344	-1.0104	0.783959	1.71252	0.651239	0.424668
196	0.718319	-0.15996	-0.354756	-0.4896	3.73668	-1.59516	0.643799	1.77528	0.998999	0.43566
197	0.718079	-0.12756	-0.32808	-0.42444	3.44424	-1.71948	0.55812	1.77576	1.37604	0.431616
198	0.719039	-0.0890399	-0.238776	-0.15264	2.68656	-1.26276	0.44076	1.71168	1.79064	0.335844
199	0.719759	-0.04788	-0.0820679	0.162	1.83636	-1.1304	0.27516	1.605	2.20212	0.145956
200	0.720119	-0.00444	0.125364	0.43524	1.09872	-1.19316	0.0671999	1.47276	2.60328	-0.115764
201	0.719399	0.04032	0.334788	0.669839	0.4554	-1.22472	-0.14592	1.3344	3.00696	-0.383796
202	0.715199	0.0860399	0.517464	0.857879	-0.1068	-1.1652	-0.35172	1.20456	3.41952	-0.601607
203	0.706199	0.13116	0.664058	0.978839	-0.56712	-0.999479	-0.54996	1.09272	3.76596	-0.749759
204	0.694799	0.17304	0.766729	1.04748	-0.902039	-0.795239	-0.733679	1.01532	3.93456	-0.827471
205	0.684239	0.20844	0.812728	1.11312	-1.13856	-0.607439	-0.875999	0.979319	3.90132	-0.830063
206	0.675119	0.23412	0.806595	1.19868	-1.31688	-0.44664	-0.965999	0.978719	3.6853	-0.767495
207	0.667679	0.24936	0.771971	1.29876	-1.47012	-0.32088	-1.02156	1.00704	3.2589	-0.667463
208	0.661439	0.25644	0.718571	1.41072	-1.61124	-0.22632	-1.059	1.06092	2.60559	-0.545136
209	0.655559	0.25644	0.644555	1.52916	-1.72404	-0.16068	-1.07772	1.11144	1.77124	-0.406308
210	0.650639	0.25068	0.543648	1.65228	-1.79292	-0.1266	-1.05816	1.11072	0.830978	-0.244944
211	0.646319	0.24156	0.425196	1.76952	-1.81992	-0.11232	-1.00752	1.038	-0.196869	-0.0734279
212	0.642119	0.23208	0.325476	1.84836	-1.82196	-0.0931199	-0.982439	0.905999	-1.25066	0.0667919
213	0.634679	0.2244	0.261576	1.875	-1.8108	-0.04812	-1.01688	0.721199	-2.15515	0.166764
214	0.622559	0.21768	0.237876	1.84248	-1.78236	0.01608	-1.12224	0.5004	-2.79457	0.223524
215	0.606359	0.21024	0.275736	1.72764	-1.7316	0.0778799	-1.3302	0.2928	-3.17849	0.207732
216	0.587039	0.20076	0.376668	1.52436	-1.6452	0.13896	-1.65288	0.1428	-3.34728	0.118992
217	0.5652	0.18804	0.503076	1.26528	-1.50732	0.19776	-2.04972	0.0623999	-3.29208	-0.001224
218	0.54336	0.17076	0.630095	0.977759	-1.31508	0.23724	-2.48076	0.0468	-3.03432	-0.1284
219	0.5232	0.14856	0.753407	0.669479	-1.0692	0.24456	-2.92788	0.0923999	-2.66496	-0.25992
220	0.50772	0.12228	0.850151	0.38208	-0.792479	0.21732	-3.3522	0.2028	-2.26092	-0.37914
221	0.49884	0.0929999	0.879707	0.18444	-0.51936	0.15192	-3.69204	0.354	-1.842	-0.442932
222	0.49632	0.0622799	0.803663	0.12936	-0.26448	0.03132	-3.87996	0.5064	-1.43148	-0.404268
223	0.50064	0.03216	0.607343	0.24564	-0.05124	-0.14988	-3.88068	0.631199	-1.10676	-0.253392
224	0.5112	0.00623999	0.31896	0.51192	0.0955199	-0.35232	-3.71616	0.713999	-0.935279	-0.018396
225	0.525	-0.01536	0.000468	0.849479	0.18396	-0.52824	-3.45804	0.746399	-0.888599	0.239652
226	0.5388	-0.03288	-0.307584	1.19472	0.23664	-0.672239	-3.16584	0.728399	-0.904439	0.47838
227	0.55032	-0.04524	-0.613811	1.5492	0.25608	-0.777959	-2.83332	0.653999	-0.950159	0.725027
228	0.56088	-0.05232	-0.923231	1.91808	0.24084	-0.829199	-2.45484	0.5028	-0.973319	0.992015
229	0.56952	-0.05748	-1.18647	2.2338	0.219	-0.833159	-2.10312	0.3024	-0.939959	1.2186
230	0.57588	-0.0635999	-1.36518	2.439	0.22056	-0.814559	-1.8402	0.0803999	-0.834479	1.36562
231	0.580559	-0.0711599	-1.4862	2.56824	0.24384	-0.799199	-1.64028	-0.156	-0.653759	1.464
232	0.586319	-0.0799199	-1.58756	2.67924	0.26748	-0.797279	-1.45524	-0.4092	-0.42684	1.5531
233	0.594719	-0.0896399	-1.66898	2.77584	0.28728	-0.800879	-1.28016	-0.675599	-0.19056	1.62744
234	0.603599	-0.1014	-1.72154	2.8368	0.32028	-0.812159	-1.1358	-0.932399	0.02004	1.665
235	0.611279	-0.1146	-1.77682	2.89692	0.357	-0.838199	-0.986519	-1.1784	0.20424	1.71216
236	0.619679	-0.12612	-1.87537	3.02436	0.3546	-0.869039	-0.765239	-1.4388	0.38292	1.81836
237	0.629879	-0.1362	-1.98233	3.18224	0.32088	-0.890279	-0.5052	-1.7088	0.56832	1.93884
238	0.639599	-0.14544	-2.04349	3.28909	0.28992	-0.888359	-0.27264	-1.9704	0.761519	2.01192
239	0.649439	-0.153	-2.04116	3.32132	0.264	-0.872759	-0.0883199	-2.21256	0.966959	2.01876
240	0.660359	-0.15864	-1.98003	3.29651	0.228	-0.849359	0.05568	-2.42616	1.20672	1.95816
241	0.674399	-0.16224	-1.88033	3.24341	0.1752	-0.813479	0.18228	-2.5956	1.4706	1.84584
242	0.691319	-0.16452	-1.7766	3.19329	0.1158	-0.771959	0.3216	-2.69856	1.70016	1.71384
243	0.710279	-0.16608	-1.67124	3.14311	0.0583199	-0.726599	0.47256	-2.7276	1.83768	1.56756
244	0.734279	-0.16608	-1.56012	3.10361	-0.02076	-0.673559	0.637319	-2.68308	1.90812	1.39284
245	0.764759	-0.16464	-1.45572	3.09641	-0.129	-0.603359	0.832799	-2.57004	1.9518	1.20156
246	0.798839	-0.16332	-1.3554	3.10536	-0.24588	-0.50508	1.04964	-2.4036	1.92936	0.999719
247	0.834959	-0.16272	-1.23528	3.093	-0.35676	-0.39204	1.26312	-2.21256	1.82772	0.766799
248	0.872759	-0.1626	-1.09128	3.05712	-0.46584	-0.27636	1.48872	-2.05416	1.7028	0.50172
249	0.911999	-0.16368	-0.907319	2.97936	-0.56976	-0.15	1.7214	-1.974	1.61604	0.18492
250	0.951515	-0.16668	-0.674039	2.84124	-0.657599	-0.01764	1.94916	-1.99284	1.63512	-0.18744
251	0.985799	-0.17124	-0.3918	2.62032	-0.702239	0.10644	2.14428	-2.11644	1.85568	-0.593999
252	1.00628	-0.17352	0.01044	2.1954	-0.651599	0.22128	2.10672	-2.22636	2.77622	-1.08996
253	1.00876	-0.17052	0.51036	1.56672	-0.48492	0.33912	1.69236	-2.05044	2.88495	-1.62924
254	0.996935	-0.16044	0.906959	0.989399	-0.27252	0.49848	1.005	-1.2906	2.65595	-1.98456
255	0.976079	-0.14328	1.06224	0.650519	-0.0767999	0.723359	0.2622	-0.14532	2.02055	-2.01204
256	0.951995	-0.11976	0.971279	0.57528	0.0844799	1.00668	-0.35244	1.09764	1.38138	-1.7322
257	0.930743	-0.0914399	0.724319	0.682079	0.20676	1.33644	-0.728279	2.17224	0.329496	-1.28712
258	0.918755	-0.0615599	0.4308	0.874919	0.27588	1.713	-0.795239	2.85084	-0.635918	-0.833879
259	0.917015	-0.03204	0.1746	1.06692	0.29268	2.11548	-0.50904	2.91228	-1.6347	-0.47604
260	0.914735	-0.000959999	0.0823199	1.0662	0.33084	2.48568	-0.0372	2.36136	-1.46515	-0.32976
261	0.897278	0.03552	0.29064	0.652199	0.48432	2.8026	0.29604	1.45116	-1.42202	-0.50376
262	0.868562	0.0772799	0.678839	-0.00492	0.684719	3.117	0.432	0.609719	-1.57239	-0.862799
263	0.832553	0.12504	1.08288	-0.688799	0.860159	3.45252	0.44172	-0.0546	-1.59044	-1.2216
264	0.791701	0.17676	1.40172	-1.27764	1.00548	3.75396	0.41748	-0.610079	-1.39422	-1.4658
265	0.750359	0.22968	1.62444	-1.74396	1.119	3.97248	0.39012	-1.04712	-1.08054	-1.59756
266	0.716651	0.27744	1.75188	-2.0652	1.19808	4.059	0.3966	-1.37916	-0.770879	-1.64736
267	0.694931	0.31452	1.77655	-2.24088	1.27932	3.96571	0.48	-1.63992	-0.52584	-1.61808
268	0.687095	0.33672	1.66603	-2.244	1.38216	3.60334	0.690239	-1.85424	-0.36108	-1.473
269	0.687443	0.3444	1.47834	-2.16708	1.5192	2.93411	0.968159	-2.0286	-0.27156	-1.257
270	0.693827	0.339	1.26299	-2.06088	1.64352	2.04913	1.25448	-2.1462	-0.24708	-1.02684
271	0.704123	0.3252	1.06296	-1.96524	1.70172	1.07006	1.49604	-2.19156	-0.26376	-0.830231
272	0.713459	0.309	0.906071	-1.92624	1.69008	0.103888	1.66152	-2.18028	-0.28332	-0.684503
273	0.717527	0.29388	0.800783	-1.96704	1.62204	-0.728129	1.74612	-2.13612	-0.2664	-0.582827
274	0.715715	0.28116	0.749711	-2.09076	1.51452	-1.36245	1.74852	-2.0676	-0.22704	-0.52482
275	0.708539	0.27	0.742199	-2.29764	1.42572	-1.79297	1.68936	-1.99584	-0.19164	-0.503352
276	0.696995	0.25908	0.751631	-2.57604	1.42356	-2.0361	1.60476	-1.93464	-0.1446	-0.49026
277	0.682691	0.24468	0.768035	-2.92239	1.5408	-2.14481	1.49604	-1.85976	-0.0937199	-0.480396
278	0.667367	0.22368	0.806375	-3.34925	1.78224	-2.16504	1.33512	-1.74012	-0.0725999	-0.501924
279	0.652907	0.19596	0.865468	-3.83344	2.12028	-2.15659	1.11696	-1.55148	-0.0927599	-0.5616
280	0.640319	0.1626	0.92559	-4.32562	2.50812	-2.17068	0.864119	-1.29276	-0.1422	-0.641459
281	0.630239	0.12636	0.958247	-4.76678	2.88744	-2.18736	0.622439	-0.988919	-0.21108	-0.706631
282	0.623159	0.0902399	0.949019	-5.1145	3.20688	-2.1912	0.4248	-0.663839	-0.31884	-0.739415
283	0.619559	0.05724	0.901355	-5.35332	3.43416	-2.21028	0.28116	-0.3426	-0.46344	-0.742079
284	0.618119	0.02976	0.810575	-5.47044	3.5502	-2.26056	0.2106	-0.05388	-0.606719	-0.698471
285	0.618119	0.00767999	0.686711	-5.47728	3.53964	-2.32068	0.20892	0.18552	-0.718199	-0.619607
286	0.620159	-0.00971999	0.570396	-5.42544	3.4032	-2.3736	0.23112	0.37548	-0.785879	-0.559008
287	0.622439	-0.02376	0.481692	-5.35296	3.1704	-2.40936	0.24456	0.53508	-0.833039	-0.531552
288	0.623639	-0.03624	0.414804	-5.26884	2.8608	-2.4024	0.24696	0.672239	-0.843119	-0.516756
289	0.623399	-0.04776	0.362112	-5.17128	2.49	-2.32332	0.24276	0.788999	-0.787919	-0.497772
290	0.623039	-0.0587999	0.33186	-5.06796	2.0616	-2.154	0.22296	0.889679	-0.737279	-0.492484
291	0.623999	-0.0693599	0.330072	-4.96788	1.5864	-1.89564	0.18588	0.968759	-0.722879	-0.517581
292	0.625559	-0.0800399	0.336564	-4.85904	1.1016	-1.57668	0.15288	1.02816	-0.720719	-0.536338
293	0.628319	-0.0899999	0.314424	-4.69932	0.611999	-1.23204	0.16992	1.06212	-0.731879	-0.50649
294	0.635639	-0.0973199	0.230484	-4.43712	0.1272	-0.899279	0.28656	1.05612	-0.735599	-0.410929
295	0.647399	-0.10236	0.0999839	-4.09128	-0.3384	-0.610679	0.48012	1.02456	-0.742079	-0.276351
296	0.661079	-0.10692	-0.0596399	-3.69396	-0.759599	-0.34116	0.714599	0.988799	-0.771239	-0.115356
297	0.674279	-0.11196	-0.246144	-3.25812	-1.1172	-0.05052	0.974999	0.961799	-0.780959	0.0844679
298	0.686759	-0.11748	-0.442812	-2.8038	-1.4052	0.27288	1.23528	0.952679	-0.777359	0.299768
299	0.700679	-0.12312	-0.628415	-2.346	-1.6296	0.626759	1.47672	0.951839	-0.784199	0.486794
300	0.714839	-0.12948	-0.782423	-1.91196	-1.794	0.985319	1.67436	0.956759	-0.772559	0.630213
301	0.727799	-0.13728	-0.893999	-1.52052	-1.8996	1.30176	1.80828	0.977279	-0.740639	0.732626
302	0.741599	-0.14472	-0.987779	-1.13868	-1.962	1.5504	1.91664	1.00596	-0.684839	0.816852
303	0.757439	-0.15108	-1.07892	-0.741119	-1.998	1.71852	2.02992	1.0272	-0.598919	0.894155
304	0.773759	-0.15756	-1.14804	-0.34668	-2.0304	1.80696	2.12604	1.04016	-0.50784	0.946271
305	0.789119	-0.16608	-1.19469	0.04884	-2.0892	1.84716	2.2002	1.05276	-0.4392	0.980051
306	0.804839	-0.17616	-1.22772	0.46932	-2.19996	1.88436	2.26608	1.06512	-0.40152	1.00291
307	0.820319	-0.18744	-1.25578	0.934559	-2.39808	1.95468	2.33592	1.06776	-0.37956	1.02439
308	0.835919	-0.19908	-1.28334	1.4556	-2.68956	2.0934	2.41884	1.04856	-0.3552	1.04942
309	0.854879	-0.21036	-1.31209	2.043	-3.06732	2.29344	2.52684	0.998039	-0.32844	1.07039
310	0.877319	-0.22116	-1.34733	2.69148	-3.50328	2.50872	2.66881	0.913079	-0.29808	1.09138
311	0.902639	-0.23112	-1.38584	3.36288	-3.94368	2.7216	2.83977	0.790559	-0.24804	1.11227
312	0.923279	-0.23964	-1.35086	3.8484	-4.18104	3.33528	2.92221	0.661559	-0.18312	1.06668
313	0.929999	-0.24696	-1.18427	3.84408	-3.83388	3.0552	2.8043	0.578519	-0.11712	0.916439
314	0.921839	-0.24948	-0.942563	3.24864	-2.5476	2.32895	2.53374	0.55284	-0.02892	0.730799
315	0.898319	-0.24264	-0.696803	2.23104	-0.720479	1.3079	2.18667	0.57612	0.12192	0.594239
316	0.864719	-0.22644	-0.515304	1.13424	1.10184	0.467652	1.85015	0.642719	0.35364	0.5724
317	0.828119	-0.20376	-0.406248	0.17604	2.61	-0.44418	1.55036	0.764399	0.667199	0.644399
318	0.797639	-0.17784	-0.391032	-0.38916	3.52104	-1.07634	1.35063	0.910079	1.05612	0.798479
319	0.777239	-0.15	-0.441372	-0.4524	3.62136	-1.6505	1.24976	1.03692	1.5168	0.980879
320	0.766079	-0.11808	-0.4452	-0.10308	2.93688	-1.35408	1.12384	1.14084	2.0202	1.05468
321	0.755999	-0.0796799	-0.2364	0.27468	1.85832	-1.24908	0.750491	1.26156	2.5236	0.849959
322	0.743399	-0.03456	0.1722	0.4506	0.954119	-1.4046	0.1419	1.37784	3.02112	0.399
323	0.726599	0.01872	0.684839	0.3798	0.3462	-1.49448	-0.581543	1.44264	3.5274	-0.1734
324	0.706799	0.0800399	1.22665	0.16056	-0.171	-1.37532	-1.32563	1.44324	4.00656	-0.779159
325	0.685079	0.14448	1.7681	-0.16788	-0.594119	-1.128	-2.0571	1.40664	4.39695	-1.38012
326	0.664199	0.20556	2.25683	-0.50508	-0.949559	-0.851159	-2.71131	1.34832	4.62976	-1.91256
327	0.648119	0.25692	2.60784	-0.717119	-1.26804	-0.611279	-3.17979	1.26672	4.62164	-2.28624
328	0.640439	0.29412	2.76681	-0.728879	-1.56948	-0.4398	-3.39951	1.17	4.23228	-2.44808
329	0.640679	0.31596	2.74009	-0.54084	-1.86204	-0.33444	-3.3909	1.06452	3.35072	-2.40503
330	0.646079	0.32496	2.55624	-0.20112	-2.11728	-0.27528	-3.20199	0.932039	2.04938	-2.18004
331	0.654599	0.32364	2.22435	0.25404	-2.29956	-0.24468	-2.85067	0.746279	0.533448	-1.78225
332	0.662879	0.31548	1.80461	0.742199	-2.38536	-0.21984	-2.41791	0.504	-0.947303	-1.28539
333	0.669119	0.30384	1.37195	1.17828	-2.37504	-0.18588	-2.00184	0.22656	-2.17779	-0.776711
334	0.670439	0.29076	0.991919	1.49748	-2.28264	-0.13692	-1.69344	-0.0432	-3.01039	-0.326964
335	0.664199	0.27588	0.698219	1.67424	-2.1216	-0.0788399	-1.55412	-0.2406	-3.39621	0.030372
336	0.650159	0.25812	0.502104	1.70952	-1.90656	-0.02112	-1.60848	-0.30624	-3.41684	0.282204
337	0.629999	0.23616	0.423828	1.58748	-1.64712	0.02568	-1.88064	-0.21072	-3.22943	0.397968
338	0.604799	0.2076	0.455004	1.3206	-1.3476	0.04704	-2.35824	0.04812	-2.96069	0.38424
339	0.577679	0.17196	0.55704	0.960359	-1.01316	0.02196	-2.98524	0.4536	-2.68545	0.281616
340	0.55272	0.12912	0.696959	0.5484	-0.642479	-0.0640799	-3.69648	0.959999	-2.42712	0.117036
341	0.53268	0.0796799	0.821279	0.1542	-0.24432	-0.21072	-4.38156	1.48476	-2.175	-0.05664
342	0.52068	0.02808	0.856679	-0.12852	0.16224	-0.41076	-4.91172	1.9542	-1.94412	-0.16188
343	0.51756	-0.02172	0.763439	-0.24168	0.5538	-0.650399	-5.21196	2.3232	-1.78404	-0.154404
344	0.52332	-0.0658799	0.53448	-0.15792	0.896639	-0.882959	-5.24412	2.54544	-1.7154	-0.0174
345	0.53592	-0.10224	0.21312	0.0748799	1.1784	-1.07028	-5.05812	2.6112	-1.69536	0.208452
346	0.552	-0.1296	-0.14496	0.38616	1.39512	-1.20804	-4.71864	2.5152	-1.71108	0.473172
347	0.5688	-0.1482	-0.51144	0.746279	1.53732	-1.30932	-4.28256	2.2824	-1.72068	0.762779
348	0.585839	-0.15912	-0.854399	1.11996	1.60548	-1.37916	-3.80112	1.932	-1.70268	1.04345
349	0.602759	-0.16452	-1.14588	1.46676	1.614	-1.407	-3.32304	1.4904	-1.66956	1.28153
350	0.618959	-0.16764	-1.37592	1.7682	1.584	-1.41732	-2.8686	0.973199	-1.5474	1.463
351	0.634679	-0.17016	-1.5597	2.03568	1.5324	-1.43544	-2.44188	0.42	-1.31808	1.60045
352	0.650879	-0.1728	-1.70223	2.27568	1.45896	-1.43532	-2.03388	-0.1536	-1.04472	1.69399
353	0.669359	-0.17556	-1.79353	2.47968	1.36764	-1.40928	-1.66668	-0.715199	-0.730199	1.72585
354	0.691199	-0.17904	-1.85845	2.67108	1.26096	-1.38732	-1.31532	-1.2492	-0.43728	1.72572
355	0.713879	-0.18276	-1.93131	2.8758	1.14924	-1.392	-0.949919	-1.7376	-0.20232	1.73616
356	0.736079	-0.18564	-2.01072	3.08892	1.03392	-1.40724	-0.56976	-2.1648	0.000839999	1.75188
357	0.759119	-0.18696	-2.07173	3.279	0.915239	-1.38888	-0.22524	-2.484	0.17076	1.74732
358	0.780359	-0.18792	-2.1006	3.41676	0.813719	-1.35036	0.0707999	-2.6964	0.34248	1.713
359	0.799559	-0.1902	-2.10044	3.50052	0.743519	-1.31448	0.31476	-2.78592	0.55512	1.65036
360	0.818159	-0.19392	-2.08878	3.55692	0.692639	-1.24596	0.5166	-2.73204	0.779519	1.57824
361	0.837239	-0.19776	-2.03467	3.5562	0.650159	-1.128	0.670439	-2.5818	1.0104	1.46172
362	0.860159	-0.20076	-1.96159	3.53736	0.605759	-0.985679	0.820439	-2.36508	1.25208	1.31892
363	0.885119	-0.2028	-1.86491	3.48336	0.578759	-0.822599	0.993599	-2.16444	1.45224	1.14456
364	0.912959	-0.20472	-1.76724	3.42062	0.576719	-0.651239	1.20408	-1.98888	1.5612	0.958319
365	0.943319	-0.20508	-1.62396	3.30888	0.578759	-0.46008	1.45488	-1.9494	1.65036	0.714839
366	0.977759	-0.20544	-1.48488	3.21043	0.580559	-0.26316	1.77876	-2.02656	1.7892	0.46716
367	1.00848	-0.20484	-1.2432	2.96824	0.631319	-0.05712	2.02656	-2.19276	2.30784	0.11388
368	1.03872	-0.2076	-0.983279	2.69222	0.715559	0.13848	2.17836	-2.2458	3.573	-0.25872
369	1.05768	-0.21108	-0.635039	2.26817	0.849959	0.33576	1.96992	-1.7802	3.74172	-0.689639
370	1.0674	-0.21132	-0.32736	1.87334	0.964799	0.54864	1.53096	-0.853079	3.44724	-1.04232
371	1.06308	-0.20028	-0.05508	1.49079	1.04496	0.838319	0.906599	0.38292	2.51301	-1.30404
372	1.04976	-0.17796	0.04284	1.30133	1.0536	1.19808	0.37236	1.6434	1.46832	-1.32792
373	1.02768	-0.14148	0.0841199	1.17321	0.993239	1.59984	-0.0252	2.64084	0.016848	-1.25688
374	1.008	-0.0946799	0.04788	1.1673	0.843239	2.02692	-0.0967199	3.07332	-1.22847	-1.11312
375	0.990359	-0.03792	0.0712799	1.11961	0.640679	2.48496	0.039	2.91864	-2.36975	-1.0566
376	0.975359	0.02364	0.27336	0.880439	0.43884	2.91864	0.28308	2.09796	-2.08356	-1.22736
377	0.962999	0.0850799	0.623759	0.47736	0.26136	3.30432	0.48696	1.11684	-1.8876	-1.59024
378	0.953519	0.14352	1.03056	0.01416	0.10752	3.64584	0.641999	0.171	-1.77984	-2.03664
379	0.943559	0.19944	1.40196	-0.41664	-0.03084	3.95736	0.739559	-0.616679	-1.65564	-2.43804
380	0.927239	0.25152	1.63836	-0.731039	-0.12684	4.21884	0.835199	-1.2174	-1.46736	-2.64828
381	0.901199	0.30024	1.78008	-0.996155	-0.15516	4.3818	0.903359	-1.67892	-1.18656	-2.69953
382	0.870719	0.34272	1.80635	-1.17648	-0.12408	4.38804	0.989159	-2.00016	-0.841439	-2.58626
383	0.839519	0.37644	1.70424	-1.23937	-0.0631199	4.14408	1.13736	-2.21472	-0.5628	-2.31157
384	0.807959	0.39852	1.56771	-1.28443	0.00707999	3.509	1.29156	-2.38416	-0.38916	-1.98657
385	0.779759	0.40908	1.44356	-1.34066	0.0276	2.48792	1.43688	-2.54784	-0.25176	-1.67129
386	0.758519	0.40824	1.30544	-1.36005	-0.05604	1.26404	1.61028	-2.70852	-0.14544	-1.35547
387	0.740999	0.3984	1.1748	-1.37605	-0.25476	0.0657959	1.76856	-2.84052	-0.0609599	-1.0679
388	0.725879	0.38064	1.01146	-1.35704	-0.5316	-0.941687	1.92672	-2.89512	0.00156	-0.759982
389	0.708719	0.35832	0.883091	-1.41234	-0.802079	-1.63087	2.0088	-2.89068	0.0609599	-0.495516
390	0.690839	0.33288	0.790835	-1.55899	-0.994559	-1.91799	2.00484	-2.80332	0.13476	-0.279192
391	0.671039	0.30588	0.744039	-1.8299	-1.026	-1.8327	1.90668	-2.63928	0.2154	-0.123252
392	0.648959	0.27768	0.716029	-2.20784	-0.841919	-1.53463	1.75968	-2.42628	0.27828	-0.000564
393	0.626519	0.24696	0.696964	-2.67079	-0.44064	-1.20384	1.5906	-2.18028	0.33792	0.102372
394	0.605399	0.21228	0.709691	-3.2172	0.13116	-0.944639	1.37664	-1.90332	0.33864	0.159312
395	0.586439	0.1734	0.724082	-3.77143	0.781199	-0.779639	1.15656	-1.6014	0.25668	0.1899
396	0.57144	0.13188	0.684155	-4.22292	1.41372	-0.712439	1.00956	-1.30044	0.11328	0.244752
397	0.56256	0.0902399	0.564492	-4.50192	1.9506	-0.739079	0.973799	-1.01844	-0.0902399	0.34908
398	0.56088	0.05064	0.36642	-4.58652	2.33892	-0.843119	1.04424	-0.750719	-0.35148	0.500928
399	0.56556	0.01488	0.121308	-4.5108	2.559	-1.01832	1.18056	-0.48984	-0.635399	0.670917
400	0.5748	-0.01536	-0.157944	-4.2966	2.595	-1.2516	1.36212	-0.2382	-0.922199	0.854575
401	0.585839	-0.03936	-0.463944	-3.96156	2.4384	-1.48704	1.5768	0.003	-1.14648	1.05749
402	0.596279	-0.0576	-0.750875	-3.56388	2.1012	-1.6476	1.77216	0.23712	-1.26408	1.24275
403	0.604559	-0.0731999	-0.980159	-3.1638	1.6164	-1.69296	1.89888	0.47556	-1.32972	1.37234
404	0.611519	-0.0873599	-1.16781	-2.76444	1.0296	-1.60788	1.989	0.700199	-1.33164	1.46741
405	0.619319	-0.0998399	-1.31869	-2.37384	0.3972	-1.39308	2.07348	0.871319	-1.24872	1.53503
406	0.629879	-0.11172	-1.42263	-2.01912	-0.2172	-1.07052	2.15364	0.972719	-1.12704	1.55844
407	0.643199	-0.12324	-1.50965	-1.68708	-0.758399	-0.682799	2.259	1.01508	-1.02912	1.5684
408	0.660359	-0.13428	-1.60291	-1.37004	-1.1808	-0.29004	2.40576	1.0128	-0.991919	1.59425
409	0.680879	-0.14364	-1.67927	-1.09968	-1.4568	0.04656	2.56896	0.959279	-1.0086	1.6146
410	0.702719	-0.15072	-1.72731	-0.893039	-1.578	0.28836	2.73348	0.849239	-1.04316	1.62312
411	0.721679	-0.15804	-1.75727	-0.744959	-1.548	0.42864	2.85403	0.769079	-1.10724	1.63428
412	0.735839	-0.16476	-1.81273	-0.589559	-1.404	0.48264	2.99192	0.688679	-1.17924	1.69356
413	0.750119	-0.16896	-1.81668	-0.48468	-1.1784	0.50292	3.06357	0.618719	-1.19688	1.75956
414	0.752519	-0.17556	-1.88352	-0.32352	-0.985559	0.51612	3.16272	0.583679	-1.15488	1.88268
415	0.757439	-0.17988	-1.81632	-0.26376	-0.872759	0.589439	3.10694	0.56724	-1.07736	1.90284
416	0.752999	-0.18804	-1.84056	-0.0727199	-0.879479	0.749639	3.10669	0.605159	-0.991799	1.99608
417	0.753839	-0.195	-1.75464	0.0764399	-1.02828	1.01136	2.9769	0.674879	-0.886679	1.97484
418	0.756359	-0.2028	-1.6608	0.29064	-1.34532	1.29024	2.83335	0.759479	-0.782639	1.8972
419	0.763799	-0.21072	-1.53252	0.5382	-1.7832	1.57356	2.63921	0.883319	-0.679079	1.74588
420	0.776759	-0.21888	-1.40496	0.850079	-2.31792	1.84812	2.45465	1.01016	-0.56352	1.5612
421	0.797639	-0.22776	-1.25352	1.16844	-2.80212	2.21172	2.25732	1.14396	-0.41424	1.35756
422	0.819599	-0.2388	-1.16916	1.5528	-3.2334	2.724	2.12148	1.31076	-0.25044	1.20132
423	0.840959	-0.24768	-1.0296	1.72152	-3.04488	2.72688	1.91292	1.49964	-0.0884399	0.997199
424	0.860639	-0.25536	-0.919559	1.69512	-2.20872	2.22174	1.72776	1.69056	0.0765599	0.842519
425	0.869879	-0.25956	-0.867119	1.5054	-0.858959	1.26147	1.578	1.87944	0.30324	0.771359
426	0.871559	-0.25176	-0.699839	1.08888	0.53088	0.260196	1.28292	2.05212	0.629639	0.639599
427	0.849599	-0.23352	-0.614999	0.698759	1.80492	-0.724823	1.0272	2.21112	0.984239	0.624599
428	0.821999	-0.20088	-0.47364	0.34968	2.64708	-1.46075	0.721199	2.28756	1.31496	0.600119
429	0.787199	-0.16308	-0.405	0.20076	2.99124	-1.9506	0.50772	2.30112	1.65	0.665759
430	0.752399	-0.12192	-0.3396	0.25212	2.62848	-1.7856	0.32904	2.2566	2.01528	0.733199
431	0.719999	-0.0724799	-0.21864	0.37644	1.98384	-1.4586	0.15024	2.1102	2.35128	0.724199
432	0.691199	-0.02172	-0.12744	0.594479	1.34124	-1.25868	0.05748	1.89072	2.61912	0.703319
433	0.677999	0.02916	-0.03468	0.833399	0.783839	-1.2132	0.0252	1.60308	2.83332	0.613079
434	0.670799	0.0763199	0.10176	1.0044	0.27996	-1.19328	-0.0610799	1.36224	3.04116	0.4224
435	0.665999	0.12768	0.26688	1.098	-0.1962	-1.09404	-0.14364	1.08852	3.20412	0.16452
436	0.663599	0.17988	0.41508	1.15236	-0.586919	-0.894239	-0.2334	0.857759	3.10044	-0.0947999
437	0.664799	0.22896	0.53592	1.19004	-0.886199	-0.642359	-0.30096	0.638519	2.67648	-0.28284
438	0.662399	0.26604	0.627119	1.20192	-1.08936	-0.43344	-0.40848	0.51456	2.04048	-0.41724
439	0.659999	0.29784	0.684959	1.24956	-1.30044	-0.2484	-0.49392	0.34752	1.27488	-0.47196
440	0.651599	0.32232	0.648119	1.3932	-1.52004	-0.0865199	-0.51444	0.13152	0.42504	-0.38604
441	0.637199	0.342	0.52704	1.62252	-1.74012	0.0649199	-0.46692	-0.186	-0.38352	-0.16464
442	0.613199	0.35052	0.30696	1.9074	-1.90788	0.19932	-0.3996	-0.4968	-1.1082	0.16164
443	0.584399	0.35412	-0.01428	2.28216	-2.06256	0.3204	-0.23364	-0.877679	-1.66284	0.618239
444	0.5568	0.35388	-0.34908	2.64228	-2.18412	0.43488	-0.0620399	-1.2684	-2.06496	1.06416
445	0.5292	0.34872	-0.673919	2.94264	-2.23212	0.54276	0.0805199	-1.611	-2.32812	1.52412
446	0.5016	0.3366	-0.869519	3.03948	-2.17392	0.619439	0.01944	-1.79292	-2.35992	1.84356
447	0.4716	0.31776	-0.790919	2.775	-2.00676	0.669359	-0.44664	-1.71456	-2.13696	1.85736
448	0.438	0.29028	-0.45384	2.16456	-1.7316	0.698759	-1.3272	-1.32792	-1.73676	1.56228
449	0.4044	0.25536	0.33648	1.00968	-1.34196	0.700919	-2.83164	-0.615479	-1.2444	0.762959
450	0.3708	0.21072	1.36008	-0.44808	-0.851639	0.658079	-4.69044	0.33468	-0.818159	-0.34848
451	0.3396	0.15804	2.49384	-2.03196	-0.32064	0.578279	-6.68315	1.37376	-0.607679	-1.63944
452	0.3156	0.10008	3.49704	-3.429	0.17124	0.4644	-8.44793	2.32752	-0.591719	-2.84064
453	0.3132	0.0462	4.25352	-4.45392	0.5484	0.29196	-9.73595	2.99532	-0.668519	-3.81336
454	0.3288	0.00492	4.57644	-4.86912	0.750119	0.0610799	-10.2718	3.25932	-0.775199	-4.3032
455	0.3408	-0.02568	4.1316	-4.37028	0.804119	-0.18912	-9.77483	3.20556	-0.899879	-3.92316
456	0.3588	-0.04152	3.64728	-3.777	0.783359	-0.3552	-9.10079	2.96856	-0.953759	-3.4728
457	0.372	-0.05112	3.00342	-3.0288	0.759119	-0.43896	-8.20211	2.64468	-0.910919	-2.8356
458	0.3936	-0.05244	2.61823	-2.55024	0.725039	-0.45408	-7.51643	2.238	-0.812279	-2.45688
459	0.4008	-0.05712	1.98314	-1.8576	0.738719	-0.45192	-6.58067	1.8216	-0.735719	-1.82664
460	0.3984	-0.0683999	1.30837	-1.17192	0.823319	-0.4608	-5.64852	1.452	-0.698999	-1.1298
461	0.3984	-0.0683999	1.30837	-1.17192	0.823319	-0.4608	-5.64852	1.452	-0.698999	-1.1298
