# Supplementary material for: Optimal Control Based Stiffness Identification of an Ankle-Foot Orthosis Using a Predictive Walking Model
Source: Front Comput Neurosci. 2017 Apr 13;11:23. doi: 10.3389/fncom.2017.00023 (PMC5390028; doi:10.3389/fncom.2017.00023)
Supplement: Supplementary file 1 [file DataSheet1.ZIP › PathWalker/InvKinDyn/results/barefeet_3053179.torque]

0	24.1696	320.873	-16.0931	1.67532	4.52511	3.57482	-20.0861	-2.25975	-0.623344	3.14561
1	37.1307	335.108	-22.4412	0.600228	3.15307	1.75015	-22.2297	-2.85939	-0.457291	1.36235
2	44.9732	337.678	-27.0394	-1.35168	1.21079	-0.544064	-20.5459	-3.12355	-1.33918	-2.15953
3	40.9543	323.687	-19.7173	1.27418	2.83444	0.799757	-13.8081	-1.50907	-0.982452	-4.67319
4	24.1403	315.805	-11.8652	3.8334	5.02702	3.45338	-3.98571	0.997196	-0.550526	-10.3311
5	-9.85855	326.434	-9.78962	1.5691	2.89453	0.952962	3.24482	2.55527	0.0973912	-15.2513
6	-46.5352	336.249	-4.26888	3.34245	2.50863	-0.286883	5.70011	2.73244	-0.306833	-16.8057
7	-67.6744	343.827	-3.53753	1.23053	1.51737	-1.13799	4.39314	2.4027	-0.232242	-13.5387
8	-76.3185	373.105	-6.68315	0.127222	1.07433	-1.3336	2.47545	1.9893	-0.234108	-13.2871
9	-68.499	382.219	-6.09608	1.13666	2.1785	-0.426234	0.719021	1.91599	0.274903	-11.4548
10	-56.8556	380.637	-9.019	0.186122	1.86077	-0.501823	-1.18543	1.27575	-0.0375546	-10.4253
11	-29.7418	352.685	-8.14904	1.44343	3.07753	0.764437	-3.05619	0.575975	-0.311359	-8.08433
12	1.73205	323.412	-10.1342	1.07629	3.2051	1.42138	-4.11253	0.409586	-0.00347598	-7.3766
13	17.7915	289.766	-13.1885	0.504336	2.10499	-0.0477582	-5.51257	-0.44583	-0.514005	-7.69217
14	44.8106	265.775	-15.2782	-0.423165	1.99701	0.199008	-5.70443	-0.358926	-0.218438	-7.57883
15	27.6508	218.295	-13.0973	1.33145	2.77273	0.66173	-4.77307	0.164134	0.28689	-8.47304
16	35.8234	212.552	-15.1115	-1.46743	1.25035	-0.396894	-4.74179	0.151669	0.294955	-7.63424
17	6.28111	204.854	-12.0218	2.6026	3.16095	1.02979	-4.86887	-0.397599	-0.478813	-9.15792
18	-0.0485733	209.386	-14.5857	0.457555	2.34669	0.764674	-3.77388	0.183658	-0.0604587	-10.2647
19	-1.90297	205.979	-13.5616	0.0811941	1.46531	-0.397339	-3.31392	0.548277	0.409125	-9.57131
20	6.52108	206.872	-15.2307	-0.730901	1.74331	0.538949	-4.05312	-0.0456763	-0.200978	-9.33297
21	1.68155	194.068	-12.0363	2.09902	2.8158	1.64721	-3.9773	0.290409	0.300032	-9.36068
22	18.936	205.78	-18.3927	-2.9014	0.178895	-0.199589	-4.53517	-0.111083	-0.0942057	-9.36911
23	13.5204	199.197	-20.4243	-4.14606	-0.333417	-0.481996	-4.12634	0.183711	0.195886	-10.4285
24	23.3265	186.075	-24.3807	-5.7985	-0.310349	0.366797	-4.25231	0.293315	0.392737	-11.7769
25	22.9396	182.233	-25.3255	-5.41426	0.147477	1.05626	-5.49592	-0.648173	-0.492665	-11.8377
26	26.6554	177.616	-28.7798	-8.32413	-1.46916	-0.462862	-5.12258	-0.311224	-0.179547	-12.136
27	21.6766	180.441	-29.9049	-7.66695	0.00470813	1.45435	-4.86837	-0.319992	-0.231982	-13.5595
28	19.8327	186.556	-32.1675	-9.71908	-1.20588	-0.0125283	-4.20321	0.0023772	0.0029107	-14.1196
29	12.691	186.381	-30.0818	-7.75109	0.207946	1.24188	-3.63738	0.265151	0.210859	-14.7688
30	4.36618	186.944	-29.1001	-6.77267	-0.0409249	0.889645	-3.35718	0.208013	0.0665237	-15.307
31	2.93556	203.277	-27.5393	-6.51434	0.228667	1.18614	-2.97106	0.23537	-0.0103066	-14.8004
32	-4.57012	210.948	-28.1355	-5.62631	-0.0373674	0.225217	-2.57725	0.433375	0.101174	-16.5895
33	-11.7351	221.259	-29.0077	-4.87029	0.688247	1.10029	-2.65996	0.20608	-0.259539	-18.1115
34	-10.8642	229.13	-27.4554	-5.4329	-0.23223	-0.309305	-2.22175	0.666457	0.202382	-16.9213
35	-7.95771	239.52	-25.4779	-4.33963	0.918581	0.802818	-2.5606	0.370533	-0.107488	-15.9125
36	-17.7587	254.201	-25.68	-4.66198	0.299272	-0.180369	-2.22042	0.401849	-0.231563	-16.3968
37	-11.2319	262.989	-23.5395	-4.47401	0.367419	-0.499239	-2.57564	0.10527	-0.500566	-14.6159
38	-21.4961	263.387	-20.1567	-2.9375	0.860844	-0.0974168	-1.46126	0.777683	0.0553357	-14.4443
39	-17.2068	262.424	-17.3132	-2.60569	0.689306	-0.454183	-1.31359	0.849187	0.0760563	-12.6163
40	-21.8552	259.939	-13.9442	-0.981071	1.72646	0.709805	-0.642083	1.10036	0.152164	-11.891
41	-20.8533	258.727	-12.5809	-1.01323	1.54102	0.469105	-0.653819	0.937274	-0.0342092	-10.6839
42	-17.8002	251.786	-10.5202	-0.798421	1.7383	0.534454	-0.622701	0.985947	0.0162062	-9.10624
43	-11.4897	247.331	-8.75321	-1.24555	1.44086	-0.0656308	-1.14134	0.557286	-0.437494	-6.65953
44	-2.37655	243.158	-4.92841	-2.11287	0.70601	-1.2771	-0.229367	1.43869	0.525642	-3.23038
45	-3.12833	242.5	-3.46042	-1.02856	1.44209	-0.787496	-1.04165	0.718952	-0.225022	-2.18465
46	-0.521395	239.057	-1.66932	0.706804	2.85174	0.818143	-1.26123	0.805815	-0.021334	-1.82848
47	-7.58521	236.748	-2.37401	0.888064	2.49591	0.0115369	-1.2629	0.852691	-0.0119953	-2.63157
48	-14.9032	234.489	-1.56763	1.63788	2.77841	0.26469	-0.866937	1.14478	0.218599	-3.02671
49	-14.1832	234.479	-3.01284	0.843772	1.87645	-0.646579	-1.40956	0.76523	-0.15758	-3.0972
50	-14.1677	225.964	0.907448	3.05862	3.28431	0.877019	-1.23897	0.783968	-0.213596	-1.86924
51	-12.8618	218.949	1.2397	2.86431	2.83024	0.468005	-0.991692	0.989149	0.0130631	-1.54793
52	8.5844	212.448	7.10694	3.95948	3.53938	1.40723	-1.84538	0.41403	-0.529504	3.49243
53	6.47801	207.464	6.69174	3.17617	2.57838	0.361404	-0.869747	1.10042	0.113085	2.95845
54	17.5211	193.108	9.12618	3.03489	2.27748	0.255867	-1.48529	0.710812	-0.276297	5.87987
55	16.238	193.121	6.60064	3.01619	2.03995	0.234757	-1.32725	1.02426	0.124115	3.66119
56	13.6281	188.521	5.54948	1.84481	0.885123	-0.804325	-1.23515	1.06854	0.0980156	3.83072
57	3.36338	188.432	3.39525	2.98498	1.68326	-0.0887534	-1.24976	1.12967	0.196144	1.00384
58	3.69991	181.112	3.49379	2.97837	1.76229	0.112157	-1.71873	0.68614	-0.319624	1.51424
59	5.0137	177.778	6.72403	5.0365	3.42543	1.54699	-1.47807	0.793209	-0.20525	2.14067
60	7.88654	171.423	7.28518	4.5745	3.05247	0.790426	-1.86112	0.472867	-0.490117	3.30976
61	15.5515	174.17	8.84696	3.63302	2.37165	-0.467694	-0.951315	1.19848	0.289108	4.44399
62	10.2863	162.502	12.5312	5.99283	4.5233	1.42915	-0.740436	1.07046	0.0205677	5.34538
63	10.2324	172.105	11.906	4.96684	3.83459	-0.128203	-0.387655	1.18969	0.0309703	5.14634
64	5.82351	184.074	14.2294	7.50057	6.55487	0.744808	0.0147883	1.3964	0.138099	4.40401
65	9.03522	196.714	13.0997	4.94594	5.51261	-0.687317	-0.0565983	1.15125	-0.229495	5.96334
66	-1.66444	219.656	7.99675	2.87935	5.12812	-0.534173	0.299013	1.43616	-0.00694401	3.35247
67	-11.3528	252.17	6.91048	1.90887	4.95651	0.439001	0.704302	1.79472	0.316352	2.76036
68	-20.7798	285.756	2.39241	-1.71964	2.66112	-0.615657	0.677975	1.90157	0.396563	1.96116
69	-10.7399	306.769	1.45472	-3.76618	1.45488	0.0396159	-0.292525	1.14272	-0.461508	3.83993
70	-10.6892	322.506	0.179982	-4.89034	0.217341	-0.232582	-0.310697	1.15385	-0.546035	3.57015
71	-19.3457	331.057	-3.57987	-4.37374	-0.366714	0.0666587	0.20828	1.6858	-0.100138	-0.851351
72	-32.4565	339.979	-3.29998	-0.12406	1.59509	0.924015	0.500047	1.93599	0.0210198	-5.2709
73	-31.7903	339.19	-1.86368	2.60687	2.77546	1.06121	0.406526	1.84943	-0.145868	-6.70327
74	-25.3775	336.394	-5.29225	1.30778	1.5655	-0.398156	0.627164	2.12388	0.076013	-8.57165
75	-25.6751	341.475	-7.9229	1.33108	1.71941	-0.13138	0.762324	2.23676	0.137689	-10.8567
76	-25.5839	351.032	-9.85546	0.280454	1.40459	-0.277015	0.383691	1.89442	-0.1864	-11.1245
77	-16.1806	350.93	-7.9483	-0.0753766	2.08532	0.8291	0.482541	1.83924	-0.269939	-8.89738
78	-0.336645	341.931	-5.84792	-2.03587	1.32561	0.334122	0.56555	1.80425	-0.226913	-5.03793
79	9.25738	330.143	-5.49561	-3.83833	0.282387	-0.708562	0.494857	1.77278	-0.256205	-2.77834
80	10.8456	317.202	-4.09548	-3.10083	0.963134	0.149642	0.366825	1.58744	-0.525924	-1.97969
81	6.09529	303.763	-2.83435	-2.00188	1.48098	0.432308	1.03152	2.23899	0.242528	-2.47133
82	2.36334	285.152	-4.37989	-1.36391	1.73938	0.750693	0.518409	1.99206	-0.0754183	-3.8557
83	4.91176	266.742	-6.90109	-2.99939	0.174675	-0.933007	0.295628	1.95746	-0.232968	-4.19154
84	6.23078	246.913	-5.1898	-1.14317	1.58738	0.591031	0.669725	2.40142	0.265278	-4.41486
85	8.60153	235.531	-6.27282	-2.45543	0.572674	-0.348378	0.0627226	1.82366	-0.478863	-3.55897
86	12.1616	223.226	-4.49677	-3.06465	0.194599	-0.663014	-0.00903099	1.70498	-0.520033	-1.43873
87	-0.601594	216.256	-7.99605	-1.68741	1.27658	0.664995	-0.253932	1.60052	-0.337875	-5.66473
88	-1.87336	218.153	-7.9555	-1.8775	0.985842	0.309412	-0.977207	1.08242	-0.518112	-4.96204
89	-9.60964	220.336	-9.14085	-1.61642	1.03363	0.162062	-1.24094	1.05729	0.0475619	-5.96966
90	-9.76821	220.296	-8.1346	-0.833525	1.45422	0.442769	-2.02794	0.648668	0.219973	-5.10849
91	-20.6608	220.663	-14.6078	-1.11589	1.11516	0.17488	-3.75413	-0.539164	-0.540372	-8.87824
92	-11.5073	218.827	-12.8806	-1.13306	1.09271	0.22923	-4.36296	-0.572218	0.0406114	-6.78729
93	-16.4313	213.147	-14.2739	-1.11204	1.00418	0.028163	-5.13442	-0.777218	0.281581	-7.32718
94	-6.6989	201.7	-10.8062	-1.49286	0.762966	-0.157799	-6.32866	-1.28777	0.0242853	-2.94775
95	-5.80255	191.8	-12.184	-0.649473	1.43286	0.517159	-7.46417	-1.74704	-0.259608	-4.0477
96	-3.06477	179.251	-13.4329	-0.281416	1.71974	0.980229	-7.59084	-1.28146	0.459604	-5.11826
97	-0.446363	170.815	-17.2363	-2.1535	0.303373	-0.492481	-8.55098	-1.73125	-0.115394	-5.45744
98	10.991	159.279	-14.7791	-1.26324	1.2401	0.62712	-8.44327	-1.32085	0.129557	-3.56692
99	13.225	162.526	-18.028	-2.52761	0.281696	-0.519311	-8.24337	-1.04314	0.0757177	-4.7551
100	19.5009	170.293	-17.9279	-1.79435	1.04736	0.412479	-8.18848	-1.04859	-0.406464	-4.83395
101	23.6066	188.498	-17.37	-2.59746	0.434886	-0.278679	-6.80265	-0.140358	0.0648893	-4.68784
102	9.41082	204.966	-19.2533	-1.47792	1.18501	0.317213	-6.28779	-0.281125	-0.642147	-7.92473
103	12.5585	219.656	-16.2657	-1.602	0.988187	0.2583	-4.95755	0.336192	-0.384101	-6.83515
104	10.1079	232.42	-14.7678	-2.16834	0.314368	-0.644256	-3.55961	0.996597	0.0297227	-6.75937
105	4.71868	241.847	-13.7721	-1.44843	0.839584	-0.056982	-2.91212	1.04454	-0.10763	-7.68162
106	5.01103	249.302	-14.5031	-2.78993	-0.385572	-1.64528	-2.98559	0.73135	-0.452576	-7.48668
107	5.86203	243.504	-11.0319	-1.14727	1.13216	0.169003	-2.45235	1.08745	0.0987141	-6.5333
108	6.16878	239.164	-12.3486	-2.24931	0.209459	-0.860446	-3.15121	0.536721	-0.279914	-6.2261
109	6.30228	234.76	-12.285	-1.87145	0.373333	-0.901302	-3.60212	0.277943	-0.318902	-6.15463
110	8.95437	225.386	-10.1457	-0.899976	1.26949	0.219357	-3.23417	0.713247	0.420239	-5.27999
111	15.0885	220.433	-9.9232	-1.00761	1.29143	0.37283	-3.97788	0.208371	-0.0948551	-4.04545
112	19.8744	214.016	-8.1218	-0.240427	1.92895	1.09692	-4.01612	0.183344	-0.115599	-2.93285
113	19.9986	212.957	-8.2582	-1.43774	0.778313	-0.350607	-3.31464	0.651736	0.327716	-2.64664
114	24.4381	219.029	-7.90013	-1.77713	0.5544	-0.466831	-3.33304	0.46618	-0.0411763	-2.0029
115	28.8959	223.015	-3.80175	-0.684346	1.40252	0.278803	-2.62724	0.857102	0.169891	-0.114312
116	23.4345	226.66	-3.02124	-0.484686	1.61223	0.514402	-2.24388	0.888465	0.00878129	-0.222577
117	14.6086	232.826	-3.68635	-0.68665	1.26227	-0.0423379	-1.4293	1.19906	0.15613	-1.77545
118	12.9998	236.607	-2.77055	-0.288846	1.56048	0.436088	-1.02176	1.1813	-0.101717	-2.03754
119	11.4761	240.212	-1.79687	-0.162716	1.59665	0.224781	-0.392066	1.33109	-0.499536	-2.08529
120	14.6501	241.548	-1.50219	-0.336881	1.6806	0.479987	0.309082	1.73445	0.0919203	-2.32381
121	17.7718	241.593	-1.17199	-0.97084	1.22389	-0.0481801	1.43677	2.23319	0.0337284	-2.52445
122	22.613	238.596	-0.673118	-1.17414	1.0815	-0.283783	2.57599	2.79427	0.340139	-2.83015
123	30.105	238.746	1.14911	-0.347878	1.91336	0.603184	3.6193	3.259	0.146673	-2.81424
124	32.0607	237.39	0.844235	-0.661644	1.62064	0.261787	4.46309	3.66479	0.227773	-3.55435
125	29.4092	235.152	0.126024	-1.18864	1.18841	-0.202186	5.75203	4.36006	0.254229	-4.97219
126	27.8762	233.707	0.577539	-0.244973	1.91561	0.712115	6.02739	4.18488	-0.224425	-5.89471
127	24.0329	233.044	2.82018	-0.549282	1.55314	0.186774	7.95323	5.31497	0.110441	-5.80184
128	14.4388	232.734	4.77553	0.647612	2.30532	1.04966	7.86385	5.21271	0.109953	-5.58283
129	1.56645	238.343	4.8997	-0.465953	1.06499	-0.760554	7.74702	5.41422	0.0606022	-4.85998
130	-9.99719	245.83	6.19082	0.125131	1.38138	-0.359145	6.13836	5.35964	-0.342669	-3.08744
131	-11.2399	259.929	6.76342	1.49075	2.56236	1.20869	3.61071	5.2618	-0.0441729	-1.23363
132	-2.29316	281.634	1.92966	0.548137	1.74147	0.0597862	-1.01998	3.75066	-0.386752	0.349307
133	9.34467	298.32	-2.46102	0.634271	1.75688	-0.225662	-5.75662	1.7129	-0.775859	1.56717
134	23.7039	305.623	-3.95347	1.02819	2.44729	1.08469	-7.87838	0.779758	-0.381207	2.51851
135	33.2232	312.372	-4.81593	0.556615	1.9154	0.0219905	-8.5409	-0.269438	-0.708315	3.10618
136	31.9742	310.323	-2.57203	1.58951	2.82561	1.26858	-6.60054	-0.251198	-0.436732	2.284
137	16.1563	310.953	-1.61518	1.02745	2.11016	0.253381	-3.28172	0.044056	-0.342883	-0.0958951
138	-10.7454	310.262	2.93209	1.43625	2.03223	0.0485227	0.93485	1.24401	-0.0377254	-1.4925
139	-36.0264	315.227	7.91726	2.33791	2.39875	0.416994	3.92998	2.19924	-0.0881758	-1.8107
140	-52.9364	325.588	8.78606	3.1453	3.18824	1.49979	4.80049	2.49718	-0.226487	-3.04644
141	-60.9486	335.245	5.04018	2.00899	2.27993	0.456978	3.81597	2.23738	-0.265087	-4.31824
142	-56.5616	338.963	3.646	2.40089	2.96637	1.3787	2.09408	1.83968	-0.153938	-3.94249
143	-39.9589	332.539	2.31177	1.25005	2.34323	0.834912	0.6323	1.67511	0.0656552	-2.09342
144	-21.5583	321.442	-0.882414	0.529004	1.92467	0.197034	-1.53308	0.830021	-0.499913	-1.47458
145	-7.00475	300.181	-4.01875	1.0515	2.57737	1.04375	-2.68963	0.544785	-0.384685	-2.8263
146	7.05532	275.756	-7.68725	-0.206644	1.66981	-0.0160027	-3.02372	0.685199	0.0687498	-3.84694
147	16.4877	250.764	-8.6836	0.146035	2.04733	0.521924	-4.04323	-0.0378911	-0.494064	-3.69394
148	21.2936	231.18	-9.11755	-0.25119	1.58001	-0.506581	-3.78963	0.179202	-0.135201	-3.77307
149	21.1087	217.792	-10.74	0.309734	2.23894	0.468223	-4.20826	-0.0589342	-0.296463	-5.14095
150	16.4484	212.497	-12.3605	0.129094	2.17116	0.38316	-4.16781	0.016763	-0.268672	-6.35759
151	15.7172	209.585	-12.4113	-0.555624	1.74423	0.184152	-3.8188	0.31505	0.0223678	-6.08382
152	16.3834	213.671	-12.7409	-1.43857	1.18289	-0.213771	-3.67506	0.322831	-0.0226838	-5.75163
153	11.8995	217.074	-13.7977	-2.24557	0.649412	-0.343658	-3.3784	0.272003	-0.246267	-6.34556
154	7.50586	217.434	-14.3804	-2.42173	0.979468	1.21581	-2.89445	0.463917	-0.0754624	-7.14807
155	6.98517	216.649	-16.4548	-4.09567	0.0552973	0.929585	-2.73881	0.403232	-0.174352	-7.5321
156	8.28795	211.732	-17.2556	-5.36114	-0.773182	0.4053	-2.60875	0.435428	-0.136635	-7.19994
157	9.78867	207.163	-18.0593	-6.18017	-1.24654	-0.0215253	-2.91817	0.215052	-0.279064	-6.90976
158	12.871	202.141	-18.0378	-6.50776	-1.06206	0.643009	-2.88267	0.34652	-0.0365136	-6.52767
159	15.3664	196.342	-17.1316	-6.43954	-0.839972	0.816166	-3.15314	0.1783	-0.18145	-5.47092
160	20.5946	187.837	-17.0636	-7.28579	-1.17911	0.42007	-3.58072	-0.109769	-0.39543	-4.12831
161	23.0947	181.029	-15.4188	-7.55823	-1.15078	0.212803	-2.9204	0.45788	0.1999	-2.90628
162	21.0276	179.162	-14.0263	-6.98263	-0.593729	0.565916	-3.13179	0.0915501	-0.315838	-1.98902
163	16.7992	182.018	-12.9425	-6.63459	-0.405443	0.286859	-2.76422	0.167312	-0.331314	-1.78915
164	12.8809	182.923	-11.3624	-5.73759	0.133809	0.717854	-2.32625	0.328078	-0.203364	-1.73115
165	7.44168	189.047	-10.3278	-5.29091	0.0415105	-0.0240193	-2.01938	0.397714	-0.160188	-1.72262
166	0.611343	197.576	-9.86893	-4.61995	0.196996	-0.0275535	-1.86942	0.280024	-0.41778	-2.27167
167	-3.8457	206.483	-8.86194	-3.56256	0.576697	0.0357391	-1.6623	0.3403	-0.385251	-2.65139
168	-4.82284	209.992	-7.49629	-3.05813	0.542442	-0.227384	-1.52848	0.421408	-0.277316	-2.19783
169	-7.52732	207.837	-4.92911	-1.76235	1.13374	0.675832	-1.09017	0.80432	0.113045	-1.6484
170	-8.72439	210.854	-4.22805	-1.31021	1.26241	0.47649	-1.46752	0.493014	-0.263583	-1.10963
171	-8.38109	213.845	-2.99897	-0.805491	1.3805	0.406066	-1.25531	0.6932	-0.0786394	-0.728361
172	-8.28035	214.445	-2.574	-0.698684	1.25089	0.162921	-1.22852	0.615988	-0.265064	-0.69299
173	-4.89942	214.287	-0.97258	-0.556784	1.3264	0.249111	-0.974124	0.729709	-0.198164	0.19453
174	-0.888545	214.941	-0.343277	-0.573391	1.20554	0.242381	-1.31541	0.299021	-0.764453	0.969649
175	0.0988963	216.862	-0.738036	-0.550491	1.17106	-0.0498166	-0.911386	0.661474	-0.351595	0.239264
176	-0.544323	216.354	-0.379213	0.198142	1.53656	0.276792	-0.417386	0.93505	-0.208294	-0.613541
177	0.786985	214.864	0.534865	0.267929	1.38865	-0.166401	-0.0640064	1.11153	-0.118738	-0.325568
178	4.02283	211.875	2.12179	1.49111	1.90916	0.667321	-0.251046	0.994952	-0.24017	0.199765
179	5.56504	215.835	2.30026	2.05714	1.93546	0.0597553	-0.400014	0.946012	-0.341333	0.0810186
180	6.38625	219.456	2.92862	2.95959	2.21396	0.0723549	-0.359441	1.0147	-0.354293	-0.153348
181	5.27089	220.724	4.21247	3.37121	2.05582	-0.263116	0.177589	1.49176	0.175184	0.0868837
182	9.06599	224.518	5.7259	4.27507	2.51446	0.0766678	-0.563551	0.965459	-0.455431	1.30105
183	8.49343	225.766	6.29541	5.05678	2.85045	0.000261037	-0.588442	1.13083	-0.232774	1.13202
184	4.9596	223.925	6.46156	6.14367	3.30551	-0.00462739	-0.502599	1.38235	0.138837	0.200212
185	5.12662	218.166	7.50583	7.3131	3.76614	0.223069	-0.815237	1.18161	-0.119147	0.280329
186	7.46619	211.19	7.90286	7.2352	3.53663	-0.248684	-0.987949	1.0777	-0.272472	0.675051
187	9.36827	205.927	9.19659	8.35661	4.25976	0.0479342	-0.879542	1.23824	-0.15012	0.516408
188	11.9056	202.116	9.03983	8.37138	4.50437	0.160922	-0.886836	1.17273	-0.276358	0.243628
189	2.63098	208.75	11.9284	10.2776	6.28324	-0.0442542	-0.862947	1.08998	-0.378344	0.507325
190	2.60412	222.866	10.891	8.05229	7.03531	-0.440525	-0.515771	1.38444	-0.0316532	1.18438
191	3.33078	245.909	8.35543	5.22488	7.17502	-0.628046	-0.6464	1.31757	-0.0694459	1.68182
192	16.1694	258.061	2.32643	-0.198235	3.99812	-0.622757	-1.04009	1.1274	-0.36412	2.32461
193	35.9431	156.915	6.82069	4.88612	-4.07763	1.31585	-1.17336	1.22925	-0.273164	3.15555
194	20.6118	214.616	9.11273	7.01906	0.241724	1.41587	-1.50326	1.14735	-0.42951	3.10874
195	9.0595	207.836	14.0192	12.9094	0.410556	1.57335	-1.51799	1.25557	-0.355785	1.83952
196	3.40233	197.979	15.8701	16.0234	-0.947355	2.32435	-1.02542	1.56965	-0.131597	-0.00905931
197	-9.85133	172.327	18.7755	19.7679	-3.88809	3.32858	-0.291606	1.73124	-0.156369	-2.05798
198	-13.7766	160.088	15.0454	17.402	-7.71381	4.43391	0.599707	2.06714	0.0721667	-4.15838
199	-11.781	163.375	8.19937	12.1832	-11.3118	5.01828	1.20395	2.30273	0.244429	-5.93023
200	-14.5356	156.424	7.27568	12.5376	-12.4031	5.60592	0.947274	2.01794	-0.219438	-6.81005
201	-17.9615	142.422	11.7563	16.1025	-11.9505	6.41599	0.611405	1.92231	-0.217685	-5.77968
202	-18.0629	130.475	14.3798	17.4457	-12.0601	6.82331	0.177364	1.78176	-0.286236	-4.13348
203	-10.3938	117.768	14.0438	16.3882	-12.6938	7.2576	-0.395931	1.71885	-0.221671	-2.53562
204	0.0373876	100.271	13.719	15.3245	-12.9555	7.44357	-0.961922	1.63693	-0.214769	-0.900168
205	6.69188	73.1598	14.5015	15.3276	-12.666	7.81327	-1.36092	1.3818	-0.522345	0.466942
206	12.6908	48.4967	15.7445	15.2311	-11.7874	8.46126	-1.34474	1.41481	-0.449519	1.85173
207	16.4034	30.1263	15.6484	14.7198	-11.2535	8.75273	-1.4985	1.40122	-0.330259	2.54199
208	16.412	18.8123	13.6156	13.961	-10.2814	9.12634	-1.90912	1.23821	-0.164223	2.00724
209	16.9579	6.76703	11.4876	13.5776	-9.54351	9.21522	-2.82688	0.61626	-0.274585	1.49523
210	16.259	2.47598	8.85622	12.9891	-8.6886	9.42085	-3.65083	0.0349337	-0.338045	0.60014
211	14.6471	4.35861	6.30948	12.639	-7.87581	9.77165	-4.49338	-0.355521	-0.109143	-0.527508
212	6.703	13.323	4.12892	12.808	-6.83719	10.0562	-5.73917	-1.21586	-0.528969	-1.64119
213	-5.1834	18.0913	2.80121	13.0167	-6.07251	10.0648	-6.01	-1.34407	-0.135649	-2.9884
214	-18.1992	19.894	1.37854	13.6372	-5.15822	10.1342	-6.55147	-1.75466	-0.455575	-4.6396
215	-21.5097	14.8017	-3.23817	10.4341	-6.90763	9.50061	-6.65396	-1.60543	-0.213418	-5.77653
216	-30.8836	14.9715	-1.68248	13.2835	-3.82039	10.7297	-6.96366	-1.57617	-0.196087	-6.85964
217	-30.5986	8.45202	-3.46055	12.6702	-3.34466	10.8117	-7.24058	-1.51954	-0.196472	-7.50138
218	-27.2706	1.33383	-4.80587	12.0609	-2.8861	10.8492	-7.41762	-1.37913	-0.121361	-7.82191
219	-19.4648	-5.17689	-7.08463	10.5676	-3.27335	10.5858	-7.36307	-1.05977	-0.128911	-8.25001
220	-9.02855	-8.8675	-8.64917	9.93469	-3.03987	10.8502	-7.58186	-0.955354	-0.397427	-8.46555
221	-0.256824	-12.1905	-8.58799	10.0642	-2.48498	11.4985	-7.1505	-0.535916	-0.224733	-8.48203
222	6.22044	-10.9369	-10.2283	9.2481	-2.96684	11.3392	-6.6451	-0.22038	-0.300407	-9.2277
223	11.1829	-0.615968	-10.6396	9.00072	-2.97552	11.7725	-5.82978	0.281237	-0.153963	-9.84139
224	10.0162	10.0372	-10.4047	9.06125	-2.93199	12.2558	-5.21102	0.369882	-0.579776	-10.3212
225	2.5918	20.0158	-10.504	8.89054	-3.08145	12.4954	-4.20589	0.792408	-0.349622	-11.3952
226	-4.50266	28.8045	-9.3074	8.80989	-3.36228	12.8992	-3.36393	1.02451	-0.266735	-11.2958
227	-4.53698	37.9339	-7.19157	8.6551	-3.4693	13.4975	-2.81029	1.19357	-0.0671265	-9.99234
228	-8.02094	41.1844	-6.46538	7.88505	-4.03971	13.4168	-2.50269	1.13769	-0.0487988	-9.30653
229	-9.28576	35.355	-5.24868	7.30933	-4.39813	13.932	-2.61736	0.885155	-0.207582	-8.04006
230	-8.73926	28.6981	-3.8626	6.67527	-4.86354	14.111	-2.69315	0.749077	-0.155932	-6.53187
231	-2.22916	22.894	-2.55795	6.07074	-5.28803	14.3057	-3.18697	0.42055	-0.345449	-4.59346
232	6.69687	18.2924	-0.893128	5.40786	-5.50489	14.7319	-3.14742	0.468159	-0.0928993	-2.72801
233	5.91946	12.4243	-1.58788	4.87137	-5.77684	15.0657	-3.38791	0.327223	-0.249227	-2.87332
234	4.8906	5.99244	-1.89926	4.04058	-6.31917	15.4067	-3.51658	0.223317	-0.385955	-2.4511
235	8.48271	5.3195	-0.362028	3.65231	-6.49599	16.1776	-3.12028	0.438963	-0.203076	-1.19115
236	12.194	5.5111	0.739678	2.83135	-7.03194	16.4983	-2.68396	0.569891	-0.164022	-0.0995391
237	9.75825	5.10201	1.1065	1.68185	-7.81758	16.7633	-2.13924	0.728108	-0.322322	0.312349
238	8.508	4.70519	2.61471	0.694928	-8.55939	17.2027	-1.09394	1.26002	-0.0991215	1.04076
239	6.29023	9.11974	4.22595	0.521092	-8.53108	17.776	-0.275188	1.5822	-0.171594	1.31548
240	7.12726	9.9112	4.88482	-0.586794	-9.36627	18.0834	0.847166	2.11073	-0.112759	1.40423
241	6.06297	12.8644	4.01277	-1.5548	-9.85905	18.2969	1.53623	2.42605	-0.342276	0.581307
242	3.17305	11.8143	4.31246	-2.03688	-10.0233	18.9132	2.80797	3.0904	-0.240941	-0.189552
243	5.353	13.5862	3.65856	-3.28885	-10.5408	19.3909	4.10432	3.72455	-0.216832	-1.06833
244	9.18311	13.1578	3.64255	-4.10037	-10.9912	19.7948	5.34506	4.30425	-0.176437	-1.72325
245	10.0713	10.0497	3.59444	-5.13794	-11.441	20.0709	6.64149	4.87188	-0.0757808	-2.22378
246	10.2412	7.54084	3.29926	-6.4523	-11.9197	20.1433	7.60521	5.14409	-0.148717	-2.42816
247	9.50341	2.02547	3.88123	-7.66789	-12.5178	20.2085	8.90411	5.45785	-0.0615468	-2.33516
248	8.29041	-2.45565	4.14419	-8.68181	-12.7416	20.3206	9.88882	5.53625	-0.0208857	-2.40656
249	5.97371	-11.6073	5.29892	-9.42724	-12.8256	20.793	10.9156	5.57844	0.0314184	-2.03579
250	-0.00437586	-15.8471	5.53822	-10.9704	-13.4313	20.409	11.3243	5.40712	0.168518	-1.11016
251	-14.5854	-2.72993	4.23538	-11.663	-13.4219	20.5515	9.26267	4.59347	0.141097	-0.219674
252	-26.2479	32.0987	0.00704159	-12.6474	-13.5984	20.3477	4.06727	3.54437	-0.201709	1.55818
253	-22.1988	76.2608	-5.16961	-13.7046	-13.6484	19.921	-1.94159	2.92235	-0.428326	4.36508
254	-4.01525	112.187	-11.4958	-14.5076	-13.5158	19.5006	-8.84048	1.05116	-0.746581	7.42938
255	6.40348	-1.88514	10.7481	-15.2773	-13.4925	19.049	11.7978	-0.212777	-2.33032	9.46746
256	3.83917	-27.6542	22.0228	-15.8506	-13.2342	18.9534	24.1079	3.72715	-0.187699	9.0847
257	16.439	-6.90118	11.5233	-16.5568	-13.1978	17.6659	17.3203	-0.765069	-0.975483	7.23379
258	19.6679	3.01936	4.65259	-17.0745	-13.1904	16.9022	13.7627	-3.62687	-0.600446	4.83312
259	4.17542	-14.5387	5.84252	-17.1283	-12.9062	15.523	17.2156	-6.42375	0.210527	2.00586
260	-22.4213	-18.1052	4.08652	-16.6882	-12.5881	14.1115	16.464	-11.2143	1.26011	-0.389083
261	-43.52	1.48844	3.80922	-15.4479	-11.7735	12.5494	15.7714	-13.3977	1.5242	-1.79752
262	-54.7005	18.3729	7.47294	-14.4083	-10.7455	11.0327	18.6827	-13.6044	1.61002	-2.15519
263	-51.3719	28.3498	6.87367	-14.1152	-10.3438	9.19922	18.1876	-15.3511	1.69505	-1.80126
264	-43.5224	44.221	5.9235	-13.1431	-9.32708	7.19737	17.1107	-16.2646	1.74417	-1.63048
265	-28.1083	43.4278	4.36408	-12.3762	-8.43838	5.6468	16.3813	-16.246	2.18025	-2.04397
266	-5.90675	31.4929	2.20114	-12.4769	-7.9492	3.81753	15.8659	-15.5831	2.63266	-2.27239
267	22.2765	12.2701	0.130709	-12.5794	-7.07092	2.59152	14.9946	-14.4653	3.12457	-1.89421
268	42.0518	-4.6032	-1.50338	-13.3288	-6.79785	1.10468	14.1918	-13.1023	3.54033	-0.997482
269	54.4837	-19.7379	-3.47461	-14.0292	-6.64668	0.0835534	13.473	-11.5792	4.036	-0.843539
270	57.4957	-27.4093	-4.66206	-14.0285	-6.46995	-0.378748	12.9951	-10.0881	4.29958	-1.28434
271	52.0018	-16.2211	-4.40027	-13.2379	-5.7592	-0.940463	12.932	-8.4641	4.46518	-1.78601
272	34.8374	1.33487	0.799064	-9.10721	-3.32833	-0.691238	13.4946	-6.70219	4.83931	-1.90184
273	21.2923	13.6355	2.38516	-8.55674	-3.18478	-0.570027	13.9839	-5.39026	4.92251	-1.85574
274	8.48965	25.9999	4.29885	-7.51065	-2.37836	-0.530151	14.8565	-4.05573	5.07766	-2.20122
275	0.0453	31.5345	4.85422	-7.49157	-2.11465	-0.341522	15.5364	-2.87546	5.33732	-2.45899
276	-3.56777	27.5626	3.83923	-8.07908	-2.12111	-0.410083	15.6099	-2.08803	5.50877	-2.82416
277	-6.59145	15.5851	2.10557	-8.35009	-2.03789	-0.568116	15.3369	-1.49072	5.69463	-3.79408
278	-5.71259	4.1583	-0.752376	-8.71347	-1.84848	-0.589473	14.5031	-1.18902	5.91993	-5.04623
279	-5.9374	-6.24107	-3.01976	-8.19842	-1.36238	-0.37302	13.5847	-0.987736	6.19736	-6.5056
280	-3.94696	-10.9916	-5.53042	-8.12293	-1.3347	-0.558099	12.4819	-1.08598	6.43912	-7.55575
281	-2.4649	-8.1629	-6.46331	-7.23211	-0.690568	-0.502602	11.806	-1.14112	6.77063	-8.37254
282	-1.89702	-0.444131	-6.73475	-6.19324	-0.263438	-0.505326	11.1647	-1.40759	7.00096	-8.9046
283	-2.84864	9.11722	-5.77377	-5.24297	-0.158386	-0.602177	10.8952	-1.69799	7.40581	-8.70971
284	-5.55699	18.7352	-4.84339	-4.23605	0.180266	-0.60029	10.6951	-2.08531	7.78046	-8.69584
285	-9.00689	24.294	-4.90773	-3.45987	0.352366	-0.483597	10.2729	-2.71113	8.16513	-9.24328
286	-14.0772	29.3238	-4.07098	-2.33968	1.00652	-0.293716	9.88948	-3.33007	8.44865	-9.4269
287	-16.8627	25.8344	-3.22887	-2.47859	0.253962	-0.629597	9.45539	-3.91622	8.7357	-8.4214
288	-16.3812	22.3979	-1.25925	-2.31446	0.14629	-0.640666	8.98173	-4.53617	9.06366	-6.58592
289	-15.4952	18.6343	0.0948812	-1.94952	0.135012	-0.642132	8.25535	-5.22678	9.38707	-5.24404
290	-13.5429	16.1127	0.775712	-1.40328	0.574583	-0.239369	7.43795	-5.95698	9.70266	-4.52496
291	-7.62355	11.6508	1.84716	-1.71388	0.226422	-0.412714	6.46259	-6.78706	9.91384	-2.48279
292	-0.51356	10.5468	3.79816	-1.44152	0.440137	-0.323613	5.69058	-7.42698	10.1961	-0.26513
293	8.63268	15.313	3.65367	-1.27328	0.781088	-0.194737	4.63137	-8.20429	10.421	0.651601
294	13.7357	21.6382	2.97035	-0.558659	1.70075	0.18565	3.63144	-8.8961	10.5982	0.489019
295	15.0022	20.4945	1.98046	-0.717641	1.35887	-0.223214	3.0498	-9.29674	10.9716	0.364189
296	14.6409	16.5985	2.33611	-0.633415	0.838925	-0.832141	2.4056	-9.75237	11.1123	1.16075
297	13.2311	15.6158	2.35822	-0.170703	1.14792	-0.855916	1.65546	-10.1594	11.3716	1.40095
298	9.93574	16.9719	1.06037	0.938274	1.91744	-0.5171	0.571124	-10.6421	11.5065	0.147256
299	5.58763	14.5468	0.298977	1.81421	2.11737	-0.677536	-0.512338	-11.2322	11.6223	-0.563513
300	3.46935	12.5762	1.41599	2.96684	3.01793	-0.21206	-1.47096	-11.6839	11.7999	-0.0310261
301	4.85195	11.6794	1.14905	2.80317	2.02948	-1.18386	-2.40248	-12.0303	12.0166	0.53215
302	7.26057	17.253	1.67342	3.93338	3.10187	-0.526387	-3.43202	-12.4554	12.1086	0.789002
303	6.40566	18.3314	2.52384	5.25082	3.99609	0.0493353	-4.40496	-12.8917	12.2211	1.00062
304	5.47059	12.0557	2.4028	5.31588	3.15649	-0.600992	-5.52245	-13.4173	12.1513	1.6043
305	5.93871	7.32677	3.76466	6.77911	3.61765	-0.339274	-6.70626	-13.9393	12.157	2.33557
306	5.78411	1.53756	3.78926	7.20042	3.04125	-0.657034	-7.82604	-14.5135	12.1343	2.81111
307	6.03982	-0.818933	4.53579	8.40095	3.43706	-0.278323	-9.11482	-15.188	12.15	3.37594
308	9.88117	-1.92262	5.96284	10.2602	4.38991	0.496482	-10.3704	-15.8841	12.1204	3.9311
309	13.0488	-2.66667	6.04758	10.7441	3.85848	-0.161018	-11.379	-16.4163	12.0698	4.29794
310	16.3594	2.67601	7.05735	11.7409	4.62814	0.3202	-12.2078	-16.7905	11.9631	4.86993
311	10.2533	14.9486	6.13098	10.8864	4.41842	-0.325081	-13.3072	-17.4194	11.8293	5.36397
312	-1.63703	44.5896	1.3749	5.95604	3.7134	-1.66488	-14.2307	-17.9192	11.7481	6.00119
313	-7.23245	91.7496	-3.80614	1.31092	5.37106	-0.874222	-15.4188	-18.5339	11.5768	6.7722
314	-5.4682	140.12	-12.7645	-6.92637	3.32233	-1.67501	-16.3228	-18.9249	11.5058	7.66959
315	0.853587	174.779	-17.553	-11.2282	2.75311	-0.342293	-17.3036	-19.2139	11.3957	8.89551
316	5.22562	185.582	-22.703	-15.1202	-0.5615	-1.95125	-18.2326	-19.5881	11.5552	9.06815
317	5.99141	182.217	-22.1623	-13.5201	-1.93732	-2.62867	-18.25	-19.1511	11.1798	8.16688
318	3.16961	175.85	-17.4775	-6.40208	1.4244	1.01614	-18.6808	-18.908	10.8433	6.12919
319	-9.90826	159.606	-17.3059	-1.8985	-1.09239	-1.46435	-20.2579	-19.5554	10.4818	2.76807
320	-33.9432	174.662	-15.2246	3.51562	0.477739	-0.570999	-20.7319	-19.4352	9.66696	-1.09209
321	-56.1361	201.059	-15.3403	5.76317	1.0977	-1.392	-20.8005	-19.2256	8.97755	-4.22097
322	-66.8035	247.155	-16.1521	6.46856	3.35807	-0.205146	-20.3357	-18.3719	7.82071	-6.25168
323	-65.9164	287.01	-21.5053	2.75265	1.80643	-1.03879	-20.0725	-17.6445	6.63723	-7.61341
324	-60.4374	317.873	-23.626	0.984073	2.32933	-0.0352447	-19.4205	-16.4499	5.2921	-8.00043
325	-48.6264	323.348	-24.4646	-0.532645	1.51604	-0.67712	-19.3446	-15.5704	4.06606	-6.86299
326	-27.5966	309.568	-24.7339	-1.66078	1.09796	-0.51497	-19.3978	-14.7157	2.76906	-5.03401
327	-1.07227	279.537	-25.3278	-2.8694	-0.326219	-1.60975	-19.7867	-13.9321	1.45788	-2.92686
328	25.7298	247.391	-25.6604	-3.29209	-0.54767	-1.44116	-20.5538	-13.2996	0.267588	-0.918958
329	48.7096	221.206	-25.2136	-2.92898	0.12111	-0.577738	-21.6735	-12.9932	-0.786208	1.21222
330	65.4236	198.651	-26.0869	-4.66931	-1.21243	-1.46067	-21.5251	-12.2043	-1.41828	2.74508
331	65.5813	191.28	-22.7037	-4.66496	-0.185768	-0.292875	-17.5268	-9.20435	-1.1586	2.53148
332	59.5363	189.891	-21.3868	-5.54749	-0.594538	-0.64737	-14.1338	-6.66252	-0.873314	1.48968
333	48.2896	190.068	-22.1734	-6.69294	-1.51502	-1.47057	-12.2456	-5.23702	-0.531714	-0.0638543
334	33.0057	189.869	-21.7811	-4.89538	0.447609	0.278959	-11.9254	-4.87834	-0.520317	-1.90107
335	15.7267	183.377	-23.7705	-5.83078	-1.22445	-1.47273	-11.2801	-4.16802	-0.410042	-3.80307
336	1.28899	176.023	-24.843	-5.30474	-1.02691	-1.26883	-10.9028	-3.52398	-0.347813	-5.92444
337	-11.8562	161.058	-26.1162	-4.78348	-1.12055	-1.45779	-10.8113	-3.09499	-0.371178	-7.92931
338	-17.6652	147.821	-25.5958	-3.13244	0.317188	-0.198127	-10.6051	-2.43575	-0.330222	-9.26545
339	-16.5105	133.192	-26.7611	-2.92975	0.441145	0.0171901	-10.5935	-1.96805	-0.450953	-10.4437
340	-13.1095	116.367	-29.9516	-4.86874	-1.7758	-1.92832	-10.2649	-1.54898	-0.401834	-11.6657
341	-5.43304	116.224	-29.2717	-3.05482	0.482938	0.071247	-9.76684	-1.24318	-0.408376	-12.7801
342	2.83515	121.213	-32.1732	-5.07593	-1.41313	-1.48437	-8.85574	-0.786565	-0.368557	-13.9499
343	11.4554	140.289	-30.7265	-4.1402	0.062062	-0.0954271	-7.62096	-0.338417	-0.415336	-14.333
344	14.8491	160.098	-29.8697	-4.64197	-0.750787	-1.07403	-6.11949	0.187682	-0.389996	-14.495
345	14.4612	182.218	-28.5493	-5.22186	-1.40201	-1.74957	-4.77187	0.396718	-0.435027	-14.2673
346	14.5077	203.667	-24.9283	-4.72127	-0.88045	-1.22588	-3.66699	0.587795	-0.435879	-12.8412
347	14.3909	220.997	-21.7647	-4.59929	-1.01704	-1.49052	-2.98269	0.582181	-0.454422	-11.1938
348	13.9684	234.936	-16.7386	-2.40272	1.13535	0.346145	-2.3554	0.694336	-0.346372	-9.71522
349	11.4308	235.137	-15.4881	-3.51373	-0.658173	-1.37675	-1.82804	0.75161	-0.207245	-8.53535
350	10.3958	235.15	-12.7932	-1.98738	0.7053	-0.292513	-1.90864	0.438533	-0.267481	-7.719
351	9.44212	231.012	-11.875	-2.23948	-0.0092866	-0.984355	-1.64733	0.421923	-0.241011	-7.17231
352	10.8971	229.903	-9.78136	-1.0203	0.796694	-0.511533	-1.5673	0.448698	-0.218228	-6.73523
353	17.4025	226.266	-8.99751	-1.45651	0.190291	-1.08683	-1.54257	0.510586	-0.205255	-5.76231
354	19.8783	226.191	-7.72824	-0.642867	1.1455	-0.294217	-1.61733	0.461113	-0.379601	-5.27615
355	16.9626	229.175	-7.51369	-0.753429	1.20532	-0.172525	-0.870701	1.06132	-0.236621	-5.69302
356	18.1172	233.619	-7.55888	-1.54753	0.289738	-1.03416	-0.637496	1.44971	-0.308902	-5.35016
357	13.9455	235.45	-6.63906	-2.01917	-0.166219	-1.45876	0.196029	2.05224	-0.316977	-5.0862
358	8.97763	233.782	-4.9877	-1.60613	0.431198	-0.956026	1.17633	2.66189	-0.275241	-5.03982
359	7.09951	232.152	-2.07173	-0.0902917	2.0186	0.34348	2.00477	3.2387	-0.305746	-4.64175
360	7.3723	228.754	-2.10811	-2.50116	-0.3662	-1.4599	3.27012	3.90006	-0.225707	-3.88937
361	12.2343	229.386	0.474444	-2.24727	-0.079272	-1.30338	4.49145	4.40053	-0.211462	-3.06081
362	13.161	229.92	2.86525	-2.16049	0.371851	-0.871489	6.33893	5.20204	0.181719	-2.82223
363	15.4083	227.795	4.15623	-1.50002	1.26815	-0.220137	7.10451	5.05185	-0.117606	-2.95459
364	15.9063	225.562	5.77946	-2.11607	0.526517	-0.937487	8.59307	5.20915	0.0377898	-2.6079
365	22.13	220.199	7.51332	-1.67651	1.13995	-0.399607	9.33465	4.91831	-0.0894086	-2.09656
366	14.5306	218.838	8.5977	-2.3753	0.344232	-1.05538	10.285	4.95165	0.0917509	-1.84844
367	16.1953	212.523	10.2225	-0.576616	2.01202	0.0937274	9.83567	4.91222	0.251002	-1.48743
368	5.1619	226.184	8.5664	-1.92495	0.481395	-1.05828	7.80835	5.62085	-0.240894	-0.145864
369	0.323958	250.263	6.45726	-0.801896	1.20284	-0.596788	4.31377	5.68124	-0.467331	0.545718
370	-8.73615	294.208	3.36539	-0.805064	1.08981	-0.608182	0.484728	5.43424	-0.589127	1.56867
371	-6.72702	329.428	-0.0136786	-1.04352	0.897153	-0.734192	-3.25328	4.45939	-0.542312	3.0114
372	-17.0429	367.582	-0.153309	-0.330613	1.33126	-0.494037	-4.74455	3.57768	-0.676076	3.60311
373	-18.5909	382.812	-1.10333	0.261655	1.7448	-0.261293	-5.36031	1.28783	-1.71676	2.83591
374	-27.97	398.7	0.28875	-0.187424	0.907303	-0.983522	-2.85705	1.80659	-0.492044	1.64042
375	-39.2573	391.476	1.95443	-1.33018	-0.61558	-2.25637	0.236838	1.01038	-0.0883224	0.301192
376	-50.3046	387.949	7.28929	1.75721	2.0793	-0.30975	2.95803	1.50665	-0.026538	-0.944746
377	-53.7439	378.993	8.18768	2.18336	2.232	-0.291143	4.02405	1.80115	-0.16385	-1.71281
378	-49.6884	375.891	6.80691	1.4679	1.49254	-0.878902	2.90602	1.69995	-0.372704	-0.950644
379	-42.7473	373.42	6.38506	1.25006	1.5777	-0.771481	0.932117	1.71992	-0.146535	1.48044
380	-40.6612	372.022	7.2885	1.33704	1.90412	-0.583442	-0.817854	1.44756	-0.167107	4.35172
381	-31.4568	360.513	6.9588	0.326376	1.38374	-0.957504	-2.13153	1.23958	-0.208352	6.85441
382	-18.9257	341.291	6.01132	-0.646754	1.14626	-1.01962	-2.97651	1.23773	-0.00587076	8.46404
383	-10.6173	310.112	5.34781	-2.13366	0.385187	-1.25212	-3.12901	0.915252	-0.144253	9.68973
384	2.36643	274.801	4.56628	-5.19743	-1.78232	-2.26207	-2.56032	0.794055	-0.182993	11.3561
385	17.2103	240.326	4.53036	-5.79115	-1.58766	-1.38931	-2.26734	0.549862	-0.299175	11.8789
386	22.5831	212.317	2.33478	-6.90133	-1.99334	-0.820063	-1.93063	0.61692	-0.195238	10.8095
387	27.5739	187.154	-2.18606	-9.33158	-3.74326	-1.40039	-2.17864	0.519825	-0.239145	9.55251
388	24.3889	174.596	-3.97406	-9.84499	-3.86826	-1.16191	-2.13	0.623171	-0.117686	8.40465
389	23.2682	167.505	-4.77705	-8.96108	-2.79128	-0.323346	-2.5395	0.414981	-0.27294	7.31456
390	20.5979	166.299	-6.6453	-8.31595	-1.49273	0.596603	-3.06793	0.0796593	-0.507886	5.65185
391	15.2797	165.344	-10.4716	-9.62936	-2.22318	-0.420162	-2.94988	0.24946	-0.338794	3.45931
392	14.6117	160.018	-13.7814	-11.5574	-3.55306	-1.97033	-2.68456	0.363971	-0.250546	2.14002
393	16.9886	154.142	-12.7964	-9.7429	-1.22934	-0.534341	-2.59662	0.337615	-0.231302	1.36992
394	13.6898	145.104	-14.6509	-9.39198	-0.973013	-0.718626	-2.30121	0.560894	-0.0322673	-0.8147
395	8.94056	139.633	-17.4306	-8.28684	-0.200822	-0.421655	-2.47504	0.335965	-0.178538	-3.93173
396	5.7458	138.73	-21.1034	-8.32583	-1.04134	-1.45104	-2.73134	0.082889	-0.397394	-6.76486
397	4.24857	146.901	-21.3385	-5.23475	1.03542	-0.133556	-3.06325	0.114313	-0.272115	-9.29003
398	3.11726	156.717	-24.2188	-5.61426	-0.225888	-1.24863	-3.18986	0.314993	-0.0816552	-11.3619
399	1.65765	170.661	-26.6874	-5.99326	-1.39682	-2.2334	-3.57193	0.289295	-0.0761827	-12.8894
400	-1.63085	187.215	-25.886	-3.61975	0.29416	-0.714095	-4.25301	-0.13987	-0.40132	-13.7649
401	-7.11884	199.232	-25.8193	-4.079	-1.16025	-1.79252	-4.22301	-0.127726	-0.440562	-13.6675
402	-13.8319	203.962	-23.298	-2.89171	-0.779475	-1.13989	-3.77066	0.196712	-0.223627	-13.3396
403	-16.6724	203.783	-21.3493	-2.69621	-1.20893	-1.24077	-3.503	0.153525	-0.324958	-12.3828
404	-13.9546	205.722	-17.2852	-1.54158	-0.313633	-0.422152	-3.08322	0.0563301	-0.518278	-10.5154
405	-8.4304	204.703	-14.1283	-1.89211	-0.945749	-1.09711	-2.18324	0.413159	-0.299962	-8.54788
406	-2.25738	205.759	-10.8122	-1.20156	0.0200844	-0.46182	-1.50818	0.573237	-0.318938	-6.98125
407	10.0169	207.716	-8.62204	-1.88564	-0.0875942	-0.785325	-1.1439	0.699794	-0.306258	-4.72348
408	20.9297	215.06	-4.17923	-1.02697	1.21721	-0.258609	-0.739005	0.86922	-0.238244	-2.04158
409	28.8676	223.996	0.148471	-0.515566	2.26996	0.178966	-0.283	0.946944	-0.277688	0.725114
410	29.0026	224.977	1.5222	-1.06758	1.54182	-1.07341	-0.473434	0.894048	-0.305581	2.4494
411	21.923	228.664	3.73465	0.125684	2.60912	-0.622795	-0.178123	1.09199	-0.199048	3.00456
412	40.8619	234.863	13.5084	1.00737	3.00999	-0.727948	-0.268138	1.04279	-0.247406	10.5351
413	7.71976	227.695	8.1827	1.96837	3.56942	-0.0856402	-0.0581782	1.15047	-0.144693	4.90696
414	26.3366	228.99	15.4752	1.03383	1.58476	-1.87688	-0.0593324	1.09192	-0.221652	11.5113
415	-5.11568	214.684	7.94255	1.53414	1.38957	-1.56375	-0.19991	0.974015	-0.333134	4.81825
416	8.73553	213.554	12.7992	2.70579	1.67766	-1.00312	-0.501021	0.826331	-0.463574	7.89312
417	-3.62969	205.23	6.23225	1.67297	-0.382118	-2.47833	-0.569563	0.826545	-0.46463	3.03875
418	-3.74202	203.055	6.0478	4.17599	1.56178	-0.483938	-0.719674	1.01546	-0.292852	0.733042
419	-1.96927	198.85	3.81996	4.66584	1.46811	-0.378473	-1.01255	0.910693	-0.366901	-1.36713
420	17.9544	194.095	8.19056	4.96699	1.10899	-1.05372	-1.12885	0.863067	-0.475687	2.19803
421	12.4848	188.085	4.64446	4.95892	0.808369	-1.57952	-0.942272	1.31021	-0.158492	-0.778692
422	9.7999	206.427	9.0248	7.46639	3.74703	-1.47434	-1.13793	1.14987	-0.31323	0.670063
423	11.5717	224.421	10.9282	8.31176	6.36587	-1.00942	-1.14512	1.25799	-0.262164	1.85161
424	-3.92583	246.257	8.19128	7.78669	7.90299	-0.624282	-1.19623	1.17236	-0.2917	0.294352
425	5.9649	284.796	11.458	4.76151	7.05042	-0.595	-1.16264	0.981748	-0.474696	5.54564
426	-38.2346	317.05	2.93486	2.01647	5.78881	-0.896608	-0.413578	1.35706	-0.263553	-0.0088796
427	-32.9028	351.757	6.85113	0.730969	5.03678	-0.158075	-0.291578	1.14271	-0.481453	4.08646
428	-44.9749	359.285	4.13651	-0.794294	3.77553	0.450283	0.645441	1.64808	-0.193989	2.37557
429	-43.2442	354.414	2.11646	-3.08786	0.845274	0.224932	1.19754	1.76774	-0.175663	2.04717
430	-50.3357	367.752	2.41821	-3.11179	-0.781346	-1.18046	1.79545	1.58891	-0.470971	1.09342
431	-63.6018	368.553	0.872848	-1.36801	-0.110296	-0.99428	3.01948	2.26323	-0.135148	-3.09129
432	-51.0959	367.634	-3.04912	-1.94979	-1.0541	-2.49654	2.74718	2.06418	-0.303482	-5.74253
433	-52.264	362.294	-5.40112	-0.217135	1.16086	-0.370882	3.14451	2.65583	0.0901709	-9.63146
434	-57.0356	377.833	-10.5132	-1.75294	0.82221	-0.319735	3.46042	2.47497	-0.255392	-13.0863
435	-52.5144	384.847	-15.1879	-3.59236	-0.259441	-1.38172	3.05456	2.76963	-0.072541	-14.8571
436	-25.1925	377.31	-11.2641	-4.32853	-0.416952	-1.49593	1.66405	1.9878	-0.613774	-9.13985
437	-19.4413	346.865	-11.3831	-4.10971	0.032493	-0.949725	0.42658	1.80866	-0.442269	-7.83074
438	-2.075	328.124	-8.11432	-4.38091	-0.619565	-1.59502	-1.24856	0.826832	-0.695115	-2.99205
439	0.18572	305.286	-6.06038	-2.83239	0.72739	-0.200905	-2.3129	0.710885	-0.0845011	-1.09072
440	2.53009	286.802	-4.04543	-0.890016	2.25164	1.02478	-4.79462	-0.962093	-0.515091	1.49472
441	-13.8317	251.559	-14.7518	-3.48184	-0.744847	-1.72488	-7.8038	-2.58139	-0.873496	-2.33712
442	-16.166	235.903	-14.4824	-2.29373	0.573714	-0.393279	-8.38586	-2.72088	-0.41783	-2.15533
443	-18.6404	226.469	-17.8542	-1.89323	1.32631	0.406698	-8.96495	-2.96867	-0.37293	-4.70606
444	-6.7127	213.155	-16.6503	-4.07671	-0.543989	-1.18301	-8.73366	-2.58395	-0.0824513	-1.75058
445	-1.33113	197.794	-16.4366	-4.68898	-0.792353	-1.23439	-9.11489	-2.70105	-0.320247	-0.851631
446	-4.76567	186.485	-13.9354	-2.91472	0.96649	0.448224	-9.32022	-2.72825	-0.635947	-0.805336
447	-16.9974	170.171	-16.2131	-2.89276	0.464646	-0.142733	-9.29628	-2.15663	-0.469893	-3.5377
448	-16.1968	158.652	-12.6995	-3.21196	-0.705066	-1.29978	-8.67516	-1.3181	-0.155392	-2.22107
449	-30.5268	142.837	-16.768	-1.53518	0.682928	0.0106371	-9.2474	-1.3863	-0.475661	-7.35374
450	-44.9837	129.857	-21.2129	-1.44741	0.327401	-0.273346	-8.43871	-0.761672	-0.407509	-12.3935
451	-51.5136	120.063	-25.1672	-2.07721	-0.706118	-1.36561	-7.06645	-0.0754935	-0.476331	-16.1441
452	-22.3358	133.057	-22.4146	-1.68406	0.283013	-0.362927	-5.43671	0.652768	-0.492772	-14.7085
453	8.42034	159.376	-18.11	-3.51807	-1.02698	-1.58	-3.16517	1.28999	-0.743782	-10.2668
454	-2.35154	175.568	-22.2365	-4.55142	-1.28014	-1.76377	-1.21305	2.26099	-0.460276	-12.4879
455	11.6623	210.6	-15.8507	-3.92743	-0.368161	-0.945329	-0.0334644	2.34071	-0.634538	-8.92977
456	1.33324	223.548	-17.0324	-3.34077	0.750165	0.103386	0.555246	2.54749	-0.369973	-10.7174
457	26.4398	242.725	-8.85643	-4.14602	0.0939876	-0.381423	1.17811	2.40829	-0.427951	-4.55971
458	-13.4749	231.092	-20.2483	-4.07627	0.467258	-0.0190644	0.547041	1.88669	-0.512256	-13.1957
459	-26.1658	210.861	-21.7203	-4.04437	0.452859	0.00169234	-0.136895	1.32468	-0.691121	-13.7308
460	-5.23309	255.622	-8.7686	-2.06818	0.949479	0.0351781	-1.79143	2.00145	-0.697283	-5.18465
461	-6.11659	253.835	-10.908	-4.21757	-1.49365	-2.34907	-1.79342	2.2297	-0.46109	-5.2271
