# Supplementary material for: Optimal Control Based Stiffness Identification of an Ankle-Foot Orthosis Using a Predictive Walking Model
Source: Front Comput Neurosci. 2017 Apr 13;11:23. doi: 10.3389/fncom.2017.00023 (PMC5390028; doi:10.3389/fncom.2017.00023)
Supplement: Supplementary file 1 [file DataSheet1.ZIP › PathWalker/InvKinDyn/results/barefeet_3053180.csv]

0	-1.29485	0.617488	0.00783832	-0.489363	0.817946	-0.248188	-0.278659	0.934724	-0.25939	0.183796
0.00833333	-1.294	0.61842	0.0128618	-0.489395	0.810765	-0.24553	-0.284013	0.936083	-0.246547	0.187072
0.0166667	-1.29309	0.619318	0.0171613	-0.488971	0.804409	-0.243511	-0.288646	0.93774	-0.234188	0.191017
0.025	-1.29219	0.620168	0.0208422	-0.488312	0.798939	-0.242149	-0.29289	0.939939	-0.222029	0.195518
0.0333333	-1.29122	0.620984	0.0238519	-0.487137	0.794152	-0.241279	-0.296366	0.942423	-0.210161	0.200468
0.0416667	-1.2902	0.621743	0.026304	-0.485569	0.790016	-0.240731	-0.299143	0.945233	-0.199467	0.205609
0.05	-1.28909	0.622442	0.0282281	-0.483509	0.786374	-0.240412	-0.301032	0.948151	-0.1908	0.210579
0.0583333	-1.28789	0.623058	0.0298786	-0.481264	0.783203	-0.24025	-0.302411	0.951299	-0.184414	0.215227
0.0666667	-1.28657	0.623605	0.0311146	-0.478518	0.780376	-0.240322	-0.302912	0.954389	-0.179986	0.219386
0.075	-1.28516	0.624038	0.0322454	-0.475835	0.778157	-0.24056	-0.303176	0.957856	-0.177529	0.223101
0.0833333	-1.2836	0.624368	0.0328377	-0.472658	0.77657	-0.240986	-0.302638	0.961648	-0.176885	0.226361
0.0916667	-1.28197	0.624569	0.0333562	-0.469855	0.776164	-0.241865	-0.302302	0.966394	-0.177151	0.229174
0.1	-1.28024	0.624669	0.0336943	-0.467121	0.776792	-0.243442	-0.301978	0.971941	-0.177385	0.231131
0.108333	-1.27836	0.624668	0.0346007	-0.465142	0.777889	-0.245473	-0.302459	0.978366	-0.177353	0.231804
0.116667	-1.27637	0.624571	0.0359871	-0.463927	0.779603	-0.248012	-0.303812	0.985772	-0.177365	0.23112
0.125	-1.27431	0.624389	0.0381762	-0.463835	0.781753	-0.250883	-0.306513	0.994167	-0.177585	0.229012
0.133333	-1.27217	0.624137	0.0407616	-0.464337	0.78438	-0.254273	-0.31011	1.00338	-0.177636	0.225921
0.141667	-1.26996	0.623811	0.0434766	-0.465163	0.787495	-0.258228	-0.314372	1.01341	-0.177567	0.222348
0.15	-1.26769	0.62343	0.0470956	-0.46698	0.790858	-0.262597	-0.320312	1.02437	-0.177526	0.217302
0.158333	-1.26541	0.622967	0.0501672	-0.468546	0.795039	-0.267676	-0.326493	1.03638	-0.177986	0.212891
0.166667	-1.26312	0.622471	0.0533929	-0.470464	0.799981	-0.273272	-0.333579	1.04889	-0.178865	0.207939
0.175	-1.2608	0.621953	0.0564536	-0.472244	0.80512	-0.279016	-0.341008	1.06134	-0.180415	0.203126
0.183333	-1.25846	0.621431	0.0593493	-0.473914	0.810362	-0.28473	-0.348821	1.07339	-0.183248	0.198383
0.191667	-1.25614	0.620918	0.0616946	-0.475111	0.815758	-0.290247	-0.356494	1.08443	-0.18771	0.194281
0.2	-1.25381	0.620452	0.0640642	-0.476275	0.820944	-0.295226	-0.364526	1.0937	-0.193535	0.190393
0.208333	-1.25151	0.620026	0.0653553	-0.476215	0.825972	-0.299892	-0.371707	1.10083	-0.201112	0.188003
0.216667	-1.24923	0.619667	0.0671545	-0.476423	0.830401	-0.304138	-0.379848	1.10564	-0.210097	0.185368
0.225	-1.24699	0.61935	0.0682987	-0.475783	0.834459	-0.308273	-0.387718	1.10808	-0.219898	0.183743
0.233333	-1.2448	0.619086	0.0694293	-0.474984	0.838078	-0.312079	-0.395839	1.10784	-0.228944	0.182304
0.241667	-1.24265	0.618868	0.0704284	-0.473958	0.841348	-0.315387	-0.403677	1.10463	-0.235847	0.181262
0.25	-1.24054	0.618699	0.0709708	-0.472346	0.844304	-0.318182	-0.410954	1.09858	-0.240504	0.180821
0.258333	-1.23846	0.618563	0.0705864	-0.469774	0.847205	-0.320595	-0.417322	1.09024	-0.243842	0.181342
0.266667	-1.2364	0.61846	0.0697108	-0.466682	0.850085	-0.322706	-0.423418	1.07999	-0.246173	0.182609
0.275	-1.23436	0.618373	0.0684891	-0.463216	0.852968	-0.324623	-0.429653	1.06846	-0.248395	0.184489
0.283333	-1.23232	0.618282	0.0676784	-0.460187	0.855897	-0.326462	-0.437329	1.05654	-0.251144	0.186171
0.291667	-1.23026	0.618177	0.0663671	-0.456556	0.858918	-0.328579	-0.445506	1.04478	-0.255021	0.188505
0.3	-1.22823	0.618049	0.0647475	-0.452645	0.86197	-0.330951	-0.454689	1.0336	-0.259701	0.191332
0.308333	-1.22624	0.617887	0.0623784	-0.448001	0.865056	-0.333569	-0.464022	1.02309	-0.2645	0.195294
0.316667	-1.22422	0.617708	0.0598716	-0.443123	0.868009	-0.336273	-0.473957	1.01335	-0.268807	0.199398
0.325	-1.22219	0.617501	0.0571958	-0.438034	0.870944	-0.339127	-0.484492	1.00483	-0.273072	0.203444
0.333333	-1.22016	0.617255	0.0546141	-0.433073	0.873858	-0.342212	-0.496009	0.997962	-0.277648	0.20736
0.341667	-1.2181	0.616997	0.0520469	-0.427971	0.876557	-0.345433	-0.508203	0.992692	-0.282715	0.211118
0.35	-1.21602	0.61671	0.0507268	-0.424124	0.879178	-0.348565	-0.522611	0.98953	-0.287946	0.213566
0.358333	-1.21386	0.616399	0.0498952	-0.420718	0.881998	-0.351715	-0.538144	0.988493	-0.292943	0.21528
0.366667	-1.21163	0.616063	0.0491831	-0.417476	0.885169	-0.354936	-0.554253	0.989163	-0.297378	0.216724
0.375	-1.2094	0.615699	0.0477309	-0.413577	0.888683	-0.35822	-0.570173	0.991733	-0.30145	0.219138
0.383333	-1.20717	0.615296	0.0450304	-0.408492	0.892533	-0.361474	-0.585296	0.996007	-0.305077	0.222876
0.391667	-1.20491	0.614838	0.0413571	-0.402544	0.89691	-0.364685	-0.599876	1.00202	-0.308306	0.227356
0.4	-1.20262	0.614315	0.0367889	-0.395792	0.9018	-0.367922	-0.613834	1.00938	-0.3114	0.232542
0.408333	-1.20029	0.613749	0.0312387	-0.387965	0.906949	-0.371142	-0.6268	1.01764	-0.314616	0.23846
0.416667	-1.1979	0.613148	0.0255445	-0.379812	0.912112	-0.374253	-0.639476	1.02639	-0.31805	0.244304
0.425	-1.19543	0.612515	0.0203246	-0.371957	0.917256	-0.377307	-0.652412	1.03547	-0.321815	0.249521
0.433333	-1.19284	0.611877	0.0160215	-0.364781	0.922297	-0.380446	-0.665554	1.0439	-0.325768	0.253429
0.441667	-1.19011	0.611236	0.0128162	-0.358398	0.927073	-0.383932	-0.678993	1.05157	-0.329688	0.25608
0.45	-1.18727	0.610593	0.0114688	-0.353586	0.931328	-0.387798	-0.693497	1.05821	-0.333162	0.256615
0.458333	-1.18422	0.609962	0.0118092	-0.350082	0.935092	-0.391892	-0.708513	1.06356	-0.33625	0.255141
0.466667	-1.18107	0.609318	0.01249	-0.346752	0.938626	-0.396095	-0.722781	1.06762	-0.338751	0.252979
0.475	-1.17783	0.608659	0.01288	-0.342895	0.942	-0.400415	-0.735408	1.07007	-0.340598	0.2508
0.483333	-1.17453	0.607977	0.0132345	-0.338875	0.945419	-0.40482	-0.746582	1.07065	-0.341802	0.248282
0.491667	-1.17112	0.607281	0.0133911	-0.334439	0.94898	-0.409223	-0.755881	1.06915	-0.342546	0.245674
0.5	-1.16762	0.606559	0.012855	-0.329155	0.952926	-0.413565	-0.762753	1.06545	-0.342398	0.243514
0.508333	-1.16399	0.605812	0.0115659	-0.322801	0.957224	-0.417948	-0.766906	1.05934	-0.340583	0.241855
0.516667	-1.16023	0.605035	0.01049	-0.316318	0.961534	-0.422303	-0.769269	1.0505	-0.336232	0.239646
0.525	-1.15622	0.604275	0.0090573	-0.308674	0.965396	-0.426462	-0.768584	1.03847	-0.329353	0.237636
0.533333	-1.15201	0.603527	0.00625604	-0.298811	0.968672	-0.430273	-0.76365	1.023	-0.31944	0.237005
0.541667	-1.14756	0.602796	0.00187715	-0.286375	0.9713	-0.433736	-0.753927	1.00373	-0.30621	0.23802
0.55	-1.14298	0.602043	-0.00464742	-0.271	0.973551	-0.436988	-0.738871	0.98064	-0.289469	0.240855
0.558333	-1.13821	0.601251	-0.0122747	-0.2538	0.97542	-0.440071	-0.719591	0.954069	-0.268117	0.244407
0.566667	-1.13325	0.600387	-0.0219305	-0.233995	0.977285	-0.443012	-0.695502	0.92501	-0.23986	0.249536
0.575	-1.12812	0.599408	-0.0314966	-0.214226	0.979772	-0.445683	-0.671252	0.899436	-0.212726	0.253971
0.583333	-1.12289	0.598303	-0.0398704	-0.196093	0.983322	-0.447833	-0.650126	0.881931	-0.190346	0.256552
0.591667	-1.11755	0.597119	-0.0476823	-0.179101	0.988031	-0.449006	-0.633079	0.875326	-0.176473	0.258354
0.6	-1.11223	0.595936	-0.055503	-0.162833	0.993695	-0.448654	-0.619945	0.878949	-0.170071	0.260376
0.608333	-1.10694	0.594859	-0.0627456	-0.147965	1.00011	-0.446195	-0.611072	0.891315	-0.171988	0.26274
0.616667	-1.10182	0.593931	-0.0706902	-0.133392	1.00742	-0.441267	-0.603962	0.908877	-0.179969	0.266909
0.625	-1.09687	0.593169	-0.0782127	-0.120388	1.01559	-0.433841	-0.598335	0.927959	-0.191972	0.271685
0.633333	-1.09202	0.592592	-0.085723	-0.108359	1.02438	-0.424116	-0.591243	0.943128	-0.200514	0.277178
0.641667	-1.08724	0.592171	-0.0915878	-0.0991655	1.03404	-0.412159	-0.583788	0.954078	-0.207899	0.281104
0.65	-1.08248	0.591875	-0.0945335	-0.0940752	1.04471	-0.398077	-0.577058	0.961809	-0.216288	0.281659
0.658333	-1.0777	0.591694	-0.0946487	-0.092787	1.05626	-0.382258	-0.571028	0.966916	-0.226103	0.278813
0.666667	-1.0729	0.591654	-0.0918233	-0.0952512	1.06828	-0.364971	-0.566084	0.969426	-0.236425	0.272403
0.675	-1.06812	0.591806	-0.0866091	-0.100798	1.0803	-0.346219	-0.562076	0.969544	-0.246096	0.263205
0.683333	-1.06343	0.592204	-0.0805315	-0.107741	1.09192	-0.326028	-0.557878	0.967598	-0.25446	0.253429
0.691667	-1.05889	0.592871	-0.0738539	-0.115819	1.10296	-0.304543	-0.553786	0.964065	-0.261241	0.243797
0.7	-1.05451	0.593823	-0.0673395	-0.124106	1.11319	-0.282013	-0.54907	0.95907	-0.266546	0.235147
0.708333	-1.05028	0.59505	-0.0608929	-0.132661	1.12254	-0.258821	-0.54377	0.952546	-0.270641	0.227239
0.716667	-1.04615	0.596517	-0.0544741	-0.141309	1.13092	-0.234864	-0.537742	0.944409	-0.274142	0.219818
0.725	-1.04212	0.598174	-0.047628	-0.150439	1.13845	-0.210093	-0.531395	0.934611	-0.277366	0.212256
0.733333	-1.03816	0.599961	-0.0400201	-0.160374	1.14531	-0.18544	-0.525045	0.923183	-0.280531	0.204076
0.741667	-1.03423	0.601819	-0.0318924	-0.170464	1.15123	-0.16422	-0.518469	0.910291	-0.283672	0.195428
0.75	-1.03033	0.603714	-0.0236949	-0.180044	1.15614	-0.147965	-0.511311	0.896124	-0.286469	0.186759
0.758333	-1.02643	0.605625	-0.0158401	-0.18837	1.15973	-0.138371	-0.503387	0.881037	-0.28876	0.17855
0.766667	-1.02254	0.607543	-0.00884253	-0.194793	1.16181	-0.135103	-0.494369	0.865379	-0.290385	0.171241
0.775	-1.01861	0.609478	-0.00342235	-0.198383	1.16196	-0.137748	-0.483474	0.849201	-0.291102	0.165448
0.783333	-1.01465	0.611431	0.0010592	-0.200056	1.16001	-0.144192	-0.471611	0.832771	-0.290835	0.160519
0.791667	-1.01061	0.613411	0.00504766	-0.200238	1.15553	-0.151794	-0.459144	0.816155	-0.28982	0.155718
0.8	-1.00649	0.615405	0.00919905	-0.200233	1.14898	-0.157196	-0.446839	0.799469	-0.288127	0.150267
0.808333	-1.00232	0.617399	0.013238	-0.200064	1.14064	-0.160409	-0.434376	0.782743	-0.286041	0.14452
0.816667	-0.998147	0.619367	0.0172691	-0.200369	1.1312	-0.161306	-0.42195	0.766025	-0.283705	0.138549
0.825	-0.99399	0.621287	0.0217296	-0.201905	1.12127	-0.160274	-0.410059	0.749329	-0.281265	0.131932
0.833333	-0.989885	0.623121	0.0270878	-0.20554	1.11168	-0.157895	-0.399475	0.732999	-0.278882	0.124239
0.841667	-0.985818	0.624863	0.032404	-0.210285	1.10278	-0.155164	-0.389094	0.716977	-0.276674	0.116402
0.85	-0.981828	0.626496	0.0375852	-0.216384	1.09522	-0.153219	-0.379028	0.701469	-0.274555	0.108654
0.858333	-0.977872	0.628019	0.0429847	-0.224188	1.08922	-0.153235	-0.369703	0.686623	-0.272949	0.100511
0.866667	-0.973946	0.629447	0.0488263	-0.234004	1.08499	-0.156018	-0.361455	0.67248	-0.272758	0.0917567
0.875	-0.970056	0.630771	0.0545296	-0.245251	1.08278	-0.161901	-0.353621	0.659065	-0.273025	0.0835448
0.883333	-0.966225	0.632004	0.0600535	-0.257939	1.08259	-0.170467	-0.346204	0.646437	-0.273828	0.0757819
0.891667	-0.962438	0.63314	0.0648289	-0.271374	1.08439	-0.181007	-0.338469	0.634546	-0.274487	0.0689855
0.9	-0.95872	0.634179	0.0694959	-0.286362	1.08814	-0.192426	-0.331302	0.623697	-0.275332	0.0623108
0.908333	-0.955023	0.6351	0.0737462	-0.302291	1.09337	-0.204153	-0.324224	0.613949	-0.275671	0.0558683
0.916667	-0.951352	0.635902	0.077753	-0.319295	1.09964	-0.21574	-0.317432	0.605356	-0.27511	0.0492195
0.925	-0.947688	0.636583	0.081527	-0.337257	1.10647	-0.227069	-0.310943	0.59787	-0.274338	0.0423572
0.933333	-0.944067	0.637159	0.0856383	-0.356852	1.11352	-0.238028	-0.305545	0.591519	-0.274188	0.0346345
0.941667	-0.940467	0.637612	0.089526	-0.37733	1.12052	-0.248968	-0.300447	0.586202	-0.273382	0.0271796
0.95	-0.93691	0.637944	0.0935951	-0.399004	1.12704	-0.259948	-0.296162	0.581932	-0.272089	0.0197555
0.958333	-0.933399	0.638159	0.0973272	-0.421134	1.13279	-0.270821	-0.292047	0.578505	-0.270689	0.012897
0.966667	-0.92997	0.638267	0.100453	-0.443418	1.13753	-0.28155	-0.287877	0.575909	-0.269615	0.007012
0.975	-0.926571	0.638274	0.102378	-0.464922	1.14099	-0.292216	-0.282769	0.573929	-0.269247	0.00262767
0.983333	-0.923134	0.63819	0.102636	-0.484804	1.14285	-0.302893	-0.275877	0.572228	-0.269292	5.56409e-05
0.991667	-0.91965	0.63804	0.101059	-0.502694	1.14288	-0.313643	-0.26696	0.570642	-0.270765	-0.000539617
1	-0.916162	0.637844	0.0981819	-0.519148	1.14092	-0.324199	-0.256743	0.569163	-0.273925	0.000342267
1.00833	-0.912713	0.637612	0.094654	-0.534939	1.13712	-0.334014	-0.246032	0.567943	-0.277423	0.00217647
1.01667	-0.909294	0.637329	0.0907059	-0.550235	1.1316	-0.343217	-0.235136	0.567176	-0.280896	0.0047865
1.025	-0.905971	0.636992	0.0871878	-0.566078	1.12456	-0.351583	-0.225342	0.56726	-0.284241	0.00742992
1.03333	-0.902764	0.636589	0.0838311	-0.5822	1.11611	-0.359021	-0.216458	0.568379	-0.287511	0.0104405
1.04167	-0.899685	0.636112	0.0804874	-0.598445	1.10645	-0.365034	-0.208389	0.570651	-0.290794	0.014044
1.05	-0.896699	0.635564	0.0770396	-0.614493	1.09553	-0.369182	-0.200824	0.573839	-0.294144	0.0183118
1.05833	-0.893729	0.634953	0.0726234	-0.629131	1.08329	-0.37151	-0.192435	0.577492	-0.297624	0.0240337
1.06667	-0.89077	0.634283	0.0672245	-0.642146	1.06954	-0.371843	-0.183155	0.5815	-0.301247	0.0311719
1.075	-0.887823	0.633569	0.0610707	-0.653621	1.05414	-0.369851	-0.173154	0.585671	-0.305007	0.0394948
1.08333	-0.884865	0.632808	0.054227	-0.663537	1.03728	-0.365449	-0.162396	0.589888	-0.308947	0.048947
1.09167	-0.881847	0.631999	0.0468507	-0.67188	1.0192	-0.358727	-0.150908	0.594046	-0.313047	0.0592251
1.1	-0.878765	0.631141	0.0389412	-0.678581	1.00021	-0.349789	-0.138696	0.598208	-0.317257	0.0702873
1.10833	-0.875575	0.630222	0.0297984	-0.682861	0.98087	-0.3389	-0.124833	0.602286	-0.321779	0.0827213
1.11667	-0.872306	0.629243	0.0199608	-0.68535	0.96156	-0.325995	-0.110078	0.606508	-0.326721	0.0959205
1.125	-0.86892	0.628207	0.00923678	-0.685745	0.942716	-0.311463	-0.094043	0.610682	-0.332014	0.109984
1.13333	-0.865445	0.627118	-0.00201776	-0.684333	0.924438	-0.295358	-0.077239	0.614901	-0.337449	0.12458
1.14167	-0.861851	0.625975	-0.0137977	-0.680867	0.906751	-0.278166	-0.0595212	0.61898	-0.34287	0.139552
1.15	-0.858137	0.624779	-0.0259352	-0.675348	0.889632	-0.260336	-0.0410181	0.622835	-0.348173	0.15471
1.15833	-0.854256	0.623532	-0.038704	-0.667178	0.873041	-0.242227	-0.021144	0.626103	-0.353439	0.170242
1.16667	-0.850186	0.622244	-0.05204	-0.6561	0.856759	-0.223852	0.000159752	0.628578	-0.358451	0.186006
1.175	-0.845898	0.620926	-0.0659118	-0.641884	0.840564	-0.205147	0.0229941	0.630047	-0.36286	0.201827
1.18333	-0.841387	0.619569	-0.0803289	-0.624373	0.824179	-0.186135	0.0473628	0.630558	-0.366729	0.217647
1.19167	-0.836659	0.618166	-0.095229	-0.603488	0.807175	-0.166929	0.0731141	0.630244	-0.370202	0.233456
1.2	-0.831757	0.616718	-0.110102	-0.579823	0.789305	-0.146661	0.0994591	0.629331	-0.373223	0.248875
1.20833	-0.826695	0.615218	-0.124147	-0.554646	0.77112	-0.124434	0.125273	0.628217	-0.375799	0.263052
1.21667	-0.821513	0.613673	-0.136343	-0.53	0.754128	-0.10078	0.149017	0.627582	-0.377967	0.274998
1.225	-0.816246	0.612089	-0.14659	-0.508154	0.742238	-0.081711	0.17032	0.627802	-0.379979	0.284785
1.23333	-0.810929	0.610508	-0.155084	-0.490761	0.738351	-0.0692963	0.189243	0.628972	-0.38172	0.292803
1.24167	-0.805592	0.608978	-0.161788	-0.479311	0.743985	-0.0643353	0.205518	0.631318	-0.382777	0.29914
1.25	-0.800263	0.607555	-0.167058	-0.473764	0.758391	-0.0653702	0.219455	0.634764	-0.382733	0.304326
1.25833	-0.794978	0.606266	-0.171469	-0.472977	0.779492	-0.0718862	0.23162	0.639243	-0.381344	0.309153
1.26667	-0.789766	0.605136	-0.175801	-0.474505	0.803719	-0.0813266	0.242928	0.644474	-0.378162	0.314621
1.275	-0.784605	0.604162	-0.180343	-0.476054	0.827544	-0.0914489	0.253923	0.650107	-0.372767	0.320952
1.28333	-0.779478	0.603354	-0.18462	-0.47593	0.847501	-0.0991322	0.26419	0.656022	-0.364821	0.32745
1.29167	-0.774378	0.602705	-0.188038	-0.473874	0.862981	-0.107055	0.273064	0.662338	-0.35445	0.333293
1.3	-0.769287	0.602242	-0.190523	-0.469693	0.874426	-0.116605	0.280699	0.668629	-0.341943	0.338217
1.30833	-0.764205	0.601985	-0.191818	-0.463905	0.882416	-0.127637	0.286861	0.674759	-0.327357	0.341812
1.31667	-0.759134	0.601972	-0.191727	-0.457283	0.887432	-0.139341	0.291326	0.680618	-0.310604	0.343811
1.325	-0.754098	0.60223	-0.189978	-0.450841	0.890081	-0.150711	0.293663	0.686263	-0.291899	0.343968
1.33333	-0.749151	0.602764	-0.186611	-0.4453	0.891123	-0.160802	0.293585	0.692082	-0.271347	0.342502
1.34167	-0.744322	0.603552	-0.181995	-0.440748	0.891106	-0.169221	0.291288	0.698317	-0.248816	0.339925
1.35	-0.739602	0.604555	-0.176417	-0.436998	0.890223	-0.176129	0.287037	0.705144	-0.224246	0.336559
1.35833	-0.734984	0.60571	-0.169762	-0.434195	0.888548	-0.18185	0.280457	0.713116	-0.198023	0.332273
1.36667	-0.730467	0.606957	-0.162005	-0.432379	0.886105	-0.186606	0.271254	0.72258	-0.171168	0.327028
1.375	-0.726038	0.608234	-0.153323	-0.431326	0.882913	-0.190686	0.259449	0.733887	-0.145023	0.320932
1.38333	-0.721665	0.609483	-0.143905	-0.430824	0.879082	-0.194501	0.24524	0.74736	-0.12059	0.314034
1.39167	-0.717308	0.610661	-0.133977	-0.430723	0.874858	-0.198349	0.228991	0.763076	-0.098771	0.306391
1.4	-0.712957	0.611739	-0.123864	-0.430884	0.870635	-0.202301	0.211128	0.781132	-0.0802811	0.298276
1.40833	-0.708608	0.612705	-0.113923	-0.431139	0.866777	-0.206346	0.192158	0.80145	-0.0652047	0.290047
1.41667	-0.704261	0.613567	-0.10467	-0.431038	0.863468	-0.21049	0.172953	0.823578	-0.0534688	0.282264
1.425	-0.699924	0.614356	-0.0964763	-0.430195	0.860712	-0.214711	0.15428	0.846795	-0.0454527	0.275391
1.43333	-0.695616	0.615102	-0.0893527	-0.428562	0.858397	-0.218909	0.136409	0.870037	-0.0416593	0.269557
1.44167	-0.691363	0.615829	-0.0833881	-0.425992	0.856371	-0.223002	0.119605	0.892181	-0.042603	0.264989
1.45	-0.687184	0.616556	-0.0787145	-0.422235	0.854413	-0.226943	0.104198	0.912207	-0.0486961	0.261956
1.45833	-0.683093	0.617301	-0.0753525	-0.417141	0.852277	-0.230551	0.0903266	0.929127	-0.0598694	0.260577
1.46667	-0.679105	0.618077	-0.0734715	-0.41047	0.849784	-0.233574	0.0781547	0.942153	-0.0757463	0.261125
1.475	-0.675256	0.618887	-0.0725713	-0.402781	0.846773	-0.235857	0.0668101	0.951113	-0.0953959	0.263168
1.48333	-0.671551	0.619718	-0.0726138	-0.394191	0.843348	-0.237535	0.0559859	0.956071	-0.117251	0.266697
1.49167	-0.668003	0.620547	-0.0735948	-0.384881	0.839748	-0.238785	0.0452934	0.957527	-0.140115	0.271742
1.5	-0.664607	0.621345	-0.075185	-0.375391	0.836306	-0.239791	0.033978	0.956214	-0.163102	0.277905
1.50833	-0.661361	0.622079	-0.076728	-0.366694	0.833511	-0.24057	0.0208943	0.953077	-0.184976	0.28442
1.51667	-0.65825	0.622712	-0.0779707	-0.359271	0.831849	-0.241315	0.00548196	0.949055	-0.20475	0.290942
1.525	-0.65526	0.623211	-0.0781408	-0.354081	0.831628	-0.242187	-0.0134212	0.945266	-0.222295	0.296561
1.53333	-0.652364	0.623553	-0.0771454	-0.351226	0.833008	-0.243193	-0.0359911	0.942461	-0.238083	0.301104
1.54167	-0.649552	0.623733	-0.0743888	-0.351305	0.836014	-0.244219	-0.0629392	0.941299	-0.252866	0.303836
1.55	-0.646806	0.623752	-0.0695751	-0.354533	0.840663	-0.245386	-0.0944248	0.942043	-0.26756	0.304292
1.55833	-0.644114	0.623609	-0.0627246	-0.360623	0.846329	-0.246767	-0.130224	0.944835	-0.282977	0.302386
1.56667	-0.64147	0.623313	-0.0534888	-0.369853	0.852797	-0.248464	-0.170544	0.949744	-0.299384	0.297631
1.575	-0.638849	0.622888	-0.0419135	-0.381953	0.8597	-0.250378	-0.21489	0.956312	-0.316391	0.289973
1.58333	-0.636213	0.622367	-0.0280217	-0.396764	0.867001	-0.252521	-0.262672	0.963791	-0.333268	0.279325
1.59167	-0.633545	0.621768	-0.0119858	-0.414114	0.874837	-0.25495	-0.313278	0.971564	-0.349368	0.265819
1.6	-0.63084	0.621095	0.00475022	-0.432225	0.882888	-0.257793	-0.364726	0.97903	-0.364345	0.251165
1.60833	-0.628077	0.620352	0.0209331	-0.449582	0.890968	-0.261125	-0.415273	0.985682	-0.377938	0.236813
1.61667	-0.625226	0.619542	0.0358044	-0.465295	0.89927	-0.26509	-0.463808	0.991149	-0.390096	0.223568
1.625	-0.622277	0.618658	0.0483481	-0.478195	0.907666	-0.269695	-0.50909	0.995255	-0.400955	0.212579
1.63333	-0.619218	0.617695	0.0576256	-0.487179	0.916025	-0.275031	-0.550066	0.998055	-0.410424	0.204921
1.64167	-0.616025	0.616666	0.0630379	-0.491517	0.924316	-0.281116	-0.585952	0.999471	-0.418302	0.201277
1.65	-0.612671	0.615589	0.0645655	-0.490995	0.932298	-0.287922	-0.616497	0.999313	-0.424555	0.201656
1.65833	-0.609133	0.614487	0.0625494	-0.486007	0.940171	-0.295441	-0.641831	0.997415	-0.428807	0.205659
1.66667	-0.605406	0.613382	0.0568271	-0.476194	0.947625	-0.303577	-0.661535	0.99368	-0.430676	0.213497
1.675	-0.601484	0.612298	0.0475534	-0.461598	0.95438	-0.312161	-0.675511	0.988002	-0.429904	0.224939
1.68333	-0.597359	0.611241	0.0356227	-0.443183	0.960409	-0.321019	-0.684563	0.980382	-0.426007	0.238832
1.69167	-0.593023	0.610209	0.0220456	-0.422076	0.965779	-0.329976	-0.689649	0.97084	-0.418573	0.253981
1.7	-0.588461	0.609201	0.00763504	-0.399144	0.970427	-0.338809	-0.691409	0.95928	-0.407398	0.269448
1.70833	-0.583648	0.60822	-0.00693547	-0.375108	0.974322	-0.347368	-0.690272	0.945564	-0.392559	0.284414
1.71667	-0.578565	0.607258	-0.0210893	-0.350576	0.977435	-0.355686	-0.686617	0.929689	-0.374536	0.298196
1.725	-0.573194	0.606292	-0.0343987	-0.325979	0.979742	-0.363877	-0.680756	0.911868	-0.354075	0.310288
1.73333	-0.567509	0.605315	-0.0466117	-0.301868	0.982031	-0.371977	-0.672713	0.892233	-0.331968	0.320345
1.74167	-0.561482	0.604309	-0.0577966	-0.277916	0.983733	-0.379821	-0.6622	0.871013	-0.308893	0.328267
1.75	-0.555105	0.603265	-0.0681894	-0.254022	0.985223	-0.387259	-0.648841	0.848401	-0.284188	0.334101
1.75833	-0.548399	0.602161	-0.0774433	-0.230821	0.986853	-0.394015	-0.633567	0.825697	-0.253732	0.337363
1.76667	-0.541399	0.600975	-0.0852796	-0.209107	0.989533	-0.399858	-0.617705	0.806065	-0.216118	0.337909
1.775	-0.534188	0.599687	-0.0911885	-0.189867	0.993325	-0.404128	-0.603847	0.793496	-0.179958	0.335521
1.78333	-0.52687	0.598334	-0.0955386	-0.173462	0.999414	-0.406314	-0.593217	0.790712	-0.149719	0.33105
1.79167	-0.519555	0.59698	-0.0988848	-0.15927	1.00662	-0.405467	-0.586329	0.798141	-0.128321	0.325642
1.8	-0.512327	0.595732	-0.102156	-0.146909	1.01623	-0.401061	-0.582119	0.814233	-0.116914	0.320802
1.80833	-0.505233	0.594681	-0.105784	-0.13562	1.02715	-0.392457	-0.579379	0.836013	-0.117326	0.317196
1.81667	-0.498274	0.593911	-0.110061	-0.124798	1.03883	-0.379691	-0.576036	0.859155	-0.128017	0.315077
1.825	-0.491438	0.593479	-0.114209	-0.114976	1.05039	-0.362649	-0.571282	0.87931	-0.14368	0.313346
1.83333	-0.48468	0.593401	-0.117093	-0.107276	1.06201	-0.341695	-0.564782	0.894021	-0.156333	0.310467
1.84167	-0.477986	0.593657	-0.117395	-0.102967	1.07304	-0.317183	-0.557459	0.90293	-0.168093	0.304871
1.85	-0.471359	0.594226	-0.114448	-0.103035	1.08416	-0.289782	-0.550069	0.906601	-0.180409	0.29579
1.85833	-0.464826	0.595103	-0.108103	-0.107559	1.09462	-0.259568	-0.543173	0.905454	-0.192632	0.283126
1.86667	-0.458432	0.596301	-0.0988398	-0.116147	1.10446	-0.226812	-0.536867	0.899974	-0.203936	0.267657
1.875	-0.452231	0.597827	-0.0874476	-0.128017	1.11363	-0.191965	-0.531008	0.890863	-0.213789	0.250537
1.88333	-0.446263	0.59967	-0.0746156	-0.142366	1.122	-0.15586	-0.525384	0.878736	-0.221883	0.23273
1.89167	-0.440523	0.601796	-0.0610577	-0.158247	1.12948	-0.119691	-0.519494	0.864001	-0.228148	0.215069
1.9	-0.434965	0.604144	-0.047457	-0.174717	1.13628	-0.0848313	-0.512706	0.846977	-0.232741	0.198136
1.90833	-0.429531	0.606641	-0.034318	-0.191051	1.14275	-0.0527551	-0.504501	0.827846	-0.235957	0.182274
1.91667	-0.424167	0.609202	-0.0219869	-0.206757	1.14915	-0.0250294	-0.494601	0.806835	-0.23811	0.16769
1.925	-0.418817	0.611755	-0.0108041	-0.221372	1.15555	-0.00330907	-0.482858	0.784388	-0.239573	0.154538
1.93333	-0.413445	0.614247	-0.00128315	-0.234217	1.16169	0.010924	-0.469023	0.761054	-0.240665	0.143176
1.94167	-0.408041	0.616645	0.00614649	-0.244778	1.16708	0.017017	-0.453038	0.737481	-0.24155	0.133978
1.95	-0.402618	0.618923	0.0116094	-0.253303	1.17127	0.0153562	-0.435524	0.71445	-0.242265	0.126807
1.95833	-0.397194	0.621059	0.0154602	-0.260341	1.17386	0.00699734	-0.417272	0.692653	-0.242785	0.121294
1.96667	-0.391788	0.623046	0.0177666	-0.266163	1.17456	-0.00651864	-0.398537	0.67246	-0.243179	0.11734
1.975	-0.386411	0.624881	0.018801	-0.271392	1.17355	-0.0232277	-0.37961	0.653957	-0.243563	0.114583
1.98333	-0.381074	0.626556	0.0191101	-0.276972	1.17119	-0.0410712	-0.360997	0.637071	-0.243989	0.112421
1.99167	-0.375795	0.628048	0.0190515	-0.283671	1.16798	-0.0583895	-0.343077	0.621823	-0.244573	0.110531
2	-0.3706	0.629341	0.0187237	-0.291997	1.16462	-0.0742333	-0.326015	0.608318	-0.245502	0.108868
2.00833	-0.365506	0.630424	0.0181047	-0.302184	1.16178	-0.0882403	-0.309808	0.596592	-0.246904	0.107475
2.01667	-0.360509	0.63129	0.0170499	-0.314143	1.15992	-0.100442	-0.294304	0.58669	-0.2489	0.106509
2.025	-0.3556	0.631932	0.0154045	-0.32767	1.15934	-0.111252	-0.279419	0.578816	-0.251567	0.106118
2.03333	-0.350762	0.632355	0.0128918	-0.342323	1.16014	-0.121206	-0.264879	0.573027	-0.254967	0.106552
2.04167	-0.345975	0.632581	0.00905771	-0.357329	1.16222	-0.131051	-0.250065	0.569138	-0.259202	0.108242
2.05	-0.341208	0.632636	0.00391049	-0.372331	1.16536	-0.141791	-0.234857	0.567028	-0.264257	0.111045
2.05833	-0.336434	0.632546	-0.00222846	-0.387281	1.1692	-0.154117	-0.219474	0.56655	-0.270002	0.114501
2.06667	-0.331653	0.632335	-0.00901809	-0.402264	1.1734	-0.1683	-0.204233	0.567577	-0.276215	0.11825
2.075	-0.326889	0.632021	-0.0158387	-0.417853	1.17784	-0.184356	-0.18987	0.570131	-0.282498	0.121674
2.08333	-0.322155	0.631618	-0.0221577	-0.434511	1.18233	-0.201895	-0.176923	0.574103	-0.288661	0.124233
2.09167	-0.317458	0.631139	-0.0277028	-0.452357	1.1865	-0.220152	-0.165586	0.579327	-0.294916	0.125684
2.1	-0.31281	0.630587	-0.032158	-0.471643	1.18993	-0.238066	-0.156201	0.585769	-0.301433	0.125785
2.10833	-0.308219	0.629968	-0.0356173	-0.492112	1.19215	-0.25455	-0.148523	0.593156	-0.308034	0.124756
2.11667	-0.303679	0.629281	-0.0383249	-0.513248	1.19263	-0.268879	-0.142106	0.60123	-0.314477	0.122938
2.125	-0.29918	0.628527	-0.0404069	-0.534659	1.1909	-0.280605	-0.136662	0.60983	-0.320894	0.120493
2.13333	-0.294697	0.627716	-0.0423571	-0.555465	1.18648	-0.289575	-0.131381	0.618572	-0.327401	0.117977
2.14167	-0.290214	0.626847	-0.0446912	-0.574808	1.17911	-0.296191	-0.125507	0.627166	-0.33378	0.116095
2.15	-0.285719	0.625914	-0.0477165	-0.592185	1.16888	-0.301095	-0.118599	0.635454	-0.339852	0.115367
2.15833	-0.281194	0.624915	-0.0517721	-0.607108	1.15609	-0.304604	-0.110143	0.643257	-0.345853	0.116249
2.16667	-0.27663	0.623852	-0.0571093	-0.619224	1.14107	-0.306715	-0.099848	0.65056	-0.352116	0.119072
2.175	-0.272017	0.622727	-0.0636891	-0.628511	1.12423	-0.307271	-0.0878116	0.657458	-0.358618	0.123808
2.18333	-0.267345	0.621531	-0.071202	-0.63531	1.10605	-0.305967	-0.0744266	0.66407	-0.365132	0.130102
2.19167	-0.262619	0.62026	-0.0793197	-0.639991	1.08687	-0.302376	-0.0601199	0.67054	-0.3717	0.137565
2.2	-0.257829	0.618925	-0.0880373	-0.64238	1.06671	-0.29633	-0.0448117	0.676756	-0.378435	0.146058
2.20833	-0.252952	0.617537	-0.0973339	-0.642268	1.04546	-0.288054	-0.0283708	0.682508	-0.385282	0.155414
2.21667	-0.24798	0.616097	-0.10678	-0.640252	1.02382	-0.278058	-0.0112539	0.687811	-0.392198	0.165136
2.225	-0.242886	0.614604	-0.116389	-0.635885	1.00102	-0.266736	0.00667906	0.692536	-0.399094	0.175144
2.23333	-0.237651	0.613065	-0.126266	-0.629081	0.977615	-0.254906	0.0256475	0.696525	-0.405835	0.185429
2.24167	-0.23226	0.611476	-0.136676	-0.619313	0.953252	-0.242799	0.045976	0.69971	-0.412362	0.196192
2.25	-0.226715	0.609829	-0.14757	-0.606653	0.928291	-0.230057	0.0675505	0.702194	-0.418728	0.20737
2.25833	-0.221007	0.608112	-0.158899	-0.590978	0.902479	-0.215754	0.0903217	0.704003	-0.425034	0.218875
2.26667	-0.215147	0.606318	-0.170573	-0.572504	0.876334	-0.198897	0.114175	0.705139	-0.43131	0.230619
2.275	-0.209131	0.604449	-0.182718	-0.550918	0.849605	-0.177763	0.139348	0.705426	-0.437523	0.24273
2.28333	-0.202986	0.602514	-0.194593	-0.527902	0.824437	-0.148936	0.164818	0.705164	-0.44356	0.254433
2.29167	-0.196752	0.600532	-0.205354	-0.506023	0.80479	-0.119566	0.18927	0.704931	-0.449201	0.26489
2.3	-0.19047	0.59854	-0.214556	-0.487681	0.794345	-0.094129	0.211803	0.705237	-0.454138	0.273748
2.30833	-0.18421	0.59659	-0.221878	-0.474878	0.795341	-0.0774136	0.231465	0.706795	-0.458002	0.280904
2.31667	-0.178049	0.594731	-0.22724	-0.468196	0.806921	-0.0692083	0.247495	0.710434	-0.460271	0.286595
2.325	-0.172065	0.593016	-0.230399	-0.467674	0.827158	-0.0703709	0.259001	0.716927	-0.460215	0.290852
2.33333	-0.166288	0.591477	-0.231542	-0.471905	0.852433	-0.0784919	0.265899	0.7266	-0.457198	0.294014
2.34167	-0.160711	0.590142	-0.231196	-0.478523	0.878658	-0.091999	0.268898	0.739136	-0.450851	0.296651
2.35	-0.155281	0.589037	-0.229855	-0.484649	0.900971	-0.103195	0.269068	0.753692	-0.441053	0.299109
2.35833	-0.149958	0.588198	-0.227419	-0.489263	0.918417	-0.113185	0.266811	0.769434	-0.427864	0.301058
2.36667	-0.144685	0.587657	-0.22411	-0.491633	0.93123	-0.123511	0.263099	0.785211	-0.411524	0.302468
2.375	-0.139405	0.587447	-0.220364	-0.491383	0.940117	-0.13474	0.259179	0.799774	-0.392523	0.303556
2.38333	-0.134097	0.587604	-0.216604	-0.488432	0.945488	-0.146267	0.256128	0.812026	-0.371343	0.304648
2.39167	-0.128786	0.588169	-0.212889	-0.483268	0.947629	-0.157029	0.254317	0.821274	-0.348155	0.305827
2.4	-0.123515	0.589161	-0.208985	-0.476737	0.946972	-0.166132	0.253473	0.827375	-0.322986	0.306936
2.40833	-0.118319	0.590568	-0.204896	-0.469276	0.943997	-0.173184	0.253424	0.830537	-0.296129	0.308085
2.41667	-0.113218	0.592346	-0.200786	-0.4609	0.938977	-0.178276	0.25407	0.831224	-0.268187	0.309503
2.425	-0.108227	0.594438	-0.196594	-0.451687	0.931942	-0.181696	0.254901	0.830255	-0.239895	0.311149
2.43333	-0.10336	0.596778	-0.192056	-0.441897	0.922862	-0.183767	0.255062	0.82872	-0.212168	0.312768
2.44167	-0.0986088	0.599287	-0.187095	-0.431632	0.911857	-0.184898	0.254008	0.827635	-0.186175	0.314235
2.45	-0.0939442	0.601888	-0.182015	-0.420634	0.899171	-0.18549	0.251844	0.827653	-0.163289	0.315758
2.45833	-0.089331	0.604524	-0.177363	-0.408434	0.88508	-0.185859	0.249173	0.828859	-0.1448	0.317792
2.46667	-0.0847345	0.607159	-0.173574	-0.394785	0.869937	-0.186181	0.246617	0.83087	-0.131572	0.320683
2.475	-0.0801258	0.609772	-0.170848	-0.379753	0.854181	-0.18644	0.244589	0.833046	-0.12397	0.324543
2.48333	-0.0754885	0.612351	-0.169423	-0.363325	0.838205	-0.186517	0.243569	0.834553	-0.121967	0.329561
2.49167	-0.070826	0.614899	-0.169649	-0.345288	0.822288	-0.186206	0.24411	0.834552	-0.125037	0.336126
2.5	-0.0661517	0.61742	-0.171519	-0.325748	0.806588	-0.185329	0.246198	0.832487	-0.13231	0.344272
2.50833	-0.0614842	0.61991	-0.174688	-0.305123	0.79117	-0.183801	0.249291	0.828222	-0.142914	0.353677
2.51667	-0.056849	0.622349	-0.178807	-0.283814	0.77606	-0.18155	0.252711	0.822063	-0.156016	0.364028
2.525	-0.052277	0.624709	-0.183215	-0.262613	0.761322	-0.178618	0.25522	0.814874	-0.17082	0.374632
2.53333	-0.0478012	0.626953	-0.186982	-0.242684	0.747163	-0.175225	0.255102	0.807912	-0.186345	0.384451
2.54167	-0.043453	0.62904	-0.188996	-0.225499	0.733959	-0.17168	0.250302	0.802752	-0.201604	0.392237
2.55	-0.0392543	0.630923	-0.187837	-0.21295	0.722251	-0.168218	0.238379	0.801177	-0.216071	0.396378
2.55833	-0.0352143	0.632551	-0.182207	-0.206825	0.712711	-0.165101	0.217205	0.804731	-0.229606	0.395351
2.56667	-0.0313267	0.633881	-0.171118	-0.208502	0.70596	-0.162793	0.185261	0.814482	-0.242173	0.387946
2.575	-0.0275654	0.634877	-0.153916	-0.218823	0.702363	-0.161588	0.141762	0.83082	-0.253995	0.373269
2.58333	-0.0238913	0.635517	-0.130888	-0.23739	0.701926	-0.161445	0.0874839	0.853105	-0.265699	0.351509
2.59167	-0.020248	0.63581	-0.103749	-0.261991	0.704255	-0.162312	0.0253837	0.879566	-0.277744	0.324508
2.6	-0.0165711	0.635796	-0.075287	-0.289049	0.708636	-0.164256	-0.0400798	0.90783	-0.290091	0.295332
2.60833	-0.0128243	0.635537	-0.0481771	-0.31514	0.71431	-0.167389	-0.10479	0.935871	-0.302521	0.267033
2.61667	-0.00900041	0.635087	-0.0239859	-0.338235	0.720743	-0.171682	-0.166317	0.962465	-0.314952	0.241473
2.625	-0.00510223	0.634488	-0.00322112	-0.357628	0.727673	-0.176939	-0.223696	0.986884	-0.327489	0.219275
2.63333	-0.0011351	0.633768	0.0139545	-0.373056	0.734913	-0.183103	-0.276519	1.00866	-0.34009	0.200685
2.64167	0.00289195	0.63295	0.0275585	-0.384491	0.742318	-0.190116	-0.324678	1.02746	-0.352317	0.185748
2.65	0.00696108	0.632032	0.0381849	-0.392668	0.74996	-0.197766	-0.368878	1.04322	-0.363765	0.173816
2.65833	0.0110602	0.631007	0.0462184	-0.398118	0.757981	-0.20593	-0.409659	1.05601	-0.374344	0.164508
2.66667	0.0151977	0.629881	0.0513106	-0.400429	0.766367	-0.214642	-0.446517	1.0656	-0.384063	0.158284
2.675	0.0193902	0.628665	0.0532536	-0.399313	0.775078	-0.224027	-0.479056	1.07178	-0.39277	0.155423
2.68333	0.0236501	0.627364	0.0522787	-0.394982	0.784104	-0.234166	-0.507527	1.07471	-0.400239	0.155687
2.69167	0.0279869	0.625989	0.0487468	-0.387734	0.79337	-0.24502	-0.532355	1.07465	-0.40642	0.158666
2.7	0.0324102	0.624558	0.0428471	-0.377619	0.802665	-0.256357	-0.553744	1.07189	-0.411411	0.164166
2.70833	0.0369307	0.623092	0.034799	-0.364696	0.811693	-0.267812	-0.571864	1.06667	-0.415254	0.17198
2.71667	0.0415422	0.621611	0.0253341	-0.349696	0.820266	-0.279095	-0.58744	1.05919	-0.417678	0.18131
2.725	0.0462275	0.620131	0.0150481	-0.333269	0.828267	-0.290096	-0.601172	1.04982	-0.418417	0.191512
2.73333	0.0509667	0.618663	0.00409259	-0.315561	0.835545	-0.300863	-0.613243	1.03889	-0.417406	0.202476
2.74167	0.0557391	0.617215	-0.00740001	-0.296764	0.842074	-0.311448	-0.623681	1.02641	-0.414288	0.214135
2.75	0.060538	0.61579	-0.0192447	-0.277174	0.847962	-0.321796	-0.632597	1.01246	-0.408709	0.226305
2.75833	0.0653664	0.614391	-0.0312178	-0.257099	0.853319	-0.331871	-0.640181	0.99726	-0.40062	0.238748
2.76667	0.0702352	0.613017	-0.0432228	-0.236657	0.858197	-0.341652	-0.646435	0.980958	-0.390029	0.251367
2.775	0.0751676	0.611656	-0.0554737	-0.215575	0.862618	-0.351085	-0.651009	0.963842	-0.377401	0.264368
2.78333	0.0801871	0.610307	-0.0681591	-0.193622	0.866609	-0.360084	-0.653572	0.946323	-0.363518	0.277944
2.79167	0.0853082	0.608973	-0.0813322	-0.170737	0.870198	-0.368587	-0.653953	0.928803	-0.349005	0.292142
2.8	0.0905411	0.607655	-0.0951118	-0.146736	0.873324	-0.376593	-0.651985	0.911764	-0.334303	0.307061
2.80833	0.0958878	0.606351	-0.109494	-0.121596	0.875918	-0.384075	-0.647573	0.895444	-0.319458	0.32266
2.81667	0.101351	0.605064	-0.124152	-0.0957065	0.877994	-0.390907	-0.640864	0.879741	-0.304167	0.338488
2.825	0.106936	0.603803	-0.138475	-0.069797	0.879638	-0.396901	-0.632222	0.864333	-0.28822	0.353739
2.83333	0.112646	0.602575	-0.15175	-0.0447421	0.881012	-0.401922	-0.622053	0.848596	-0.27157	0.367533
2.84167	0.118489	0.601372	-0.163557	-0.0210754	0.882308	-0.405925	-0.610466	0.831843	-0.254307	0.379329
2.85	0.124474	0.600185	-0.173822	0.00103242	0.883733	-0.408934	-0.597213	0.81345	-0.236655	0.388989
2.85833	0.1306	0.599009	-0.18232	0.0211786	0.885597	-0.411009	-0.582305	0.792891	-0.218159	0.396279
2.86667	0.136846	0.597833	-0.188663	0.038702	0.888321	-0.412172	-0.566368	0.770249	-0.197374	0.400877
2.875	0.143159	0.596641	-0.19252	0.0528843	0.892395	-0.412239	-0.550674	0.747154	-0.168631	0.402628
2.88333	0.149468	0.59542	-0.193886	0.0633259	0.898268	-0.410937	-0.536714	0.726141	-0.130491	0.401808
2.89167	0.155692	0.594192	-0.193058	0.0699834	0.906205	-0.407971	-0.526303	0.710517	-0.0892653	0.399106
2.9	0.161768	0.592993	-0.190908	0.0736636	0.916067	-0.403067	-0.520568	0.703392	-0.0499797	0.395789
2.90833	0.167667	0.591865	-0.188536	0.0756358	0.927445	-0.395952	-0.519643	0.70654	-0.0174493	0.393266
2.91667	0.173415	0.590854	-0.187181	0.0775886	0.939647	-0.386452	-0.52212	0.719503	0.00453562	0.392854
2.925	0.179059	0.589999	-0.187495	0.0807023	0.951858	-0.374551	-0.52593	0.739623	0.0127579	0.395038
2.93333	0.184642	0.589333	-0.189152	0.0850099	0.963472	-0.360276	-0.529246	0.762611	0.00723889	0.399166
2.94167	0.190166	0.588884	-0.190682	0.088993	0.974333	-0.343697	-0.53144	0.784301	-0.0062896	0.403376
2.95	0.195608	0.588668	-0.190295	0.0906362	0.984526	-0.32498	-0.532596	0.801542	-0.0195451	0.405521
2.95833	0.200914	0.588714	-0.186714	0.0883884	0.994206	-0.304325	-0.53328	0.812786	-0.0328821	0.404225
2.96667	0.206037	0.589058	-0.17965	0.0818835	1.00329	-0.282004	-0.533967	0.818071	-0.0460233	0.399294
2.975	0.210947	0.589731	-0.169542	0.0716657	1.01147	-0.258174	-0.534845	0.81816	-0.0582188	0.391318
2.98333	0.215642	0.590759	-0.157195	0.0587054	1.01851	-0.232775	-0.535815	0.814096	-0.0688256	0.381271
2.99167	0.22014	0.592144	-0.143538	0.0441563	1.02414	-0.205811	-0.536589	0.80701	-0.0777918	0.370185
3	0.224484	0.593849	-0.129651	0.0293653	1.02829	-0.17755	-0.536608	0.797904	-0.0853429	0.359192
3.00833	0.228732	0.595809	-0.116387	0.0153351	1.03119	-0.148444	-0.535374	0.787424	-0.0916658	0.349081
3.01667	0.23295	0.597934	-0.104078	0.00247923	1.03315	-0.119196	-0.53275	0.775949	-0.0968971	0.340009
3.025	0.237197	0.600136	-0.0929043	-0.00897083	1.03455	-0.0907641	-0.528687	0.763816	-0.10119	0.331992
3.03333	0.241511	0.602335	-0.082978	-0.0189177	1.03581	-0.0641456	-0.523226	0.751375	-0.104783	0.325039
3.04167	0.245907	0.604477	-0.0741475	-0.0275738	1.03725	-0.040266	-0.516691	0.738925	-0.107838	0.318862
3.05	0.250376	0.606536	-0.0661477	-0.0353077	1.0391	-0.0196414	-0.509509	0.72669	-0.110412	0.31309
3.05833	0.254888	0.608507	-0.0585592	-0.0426858	1.04151	-0.00248498	-0.502253	0.714874	-0.112606	0.307298
3.06667	0.259423	0.610396	-0.0509896	-0.050199	1.04447	0.0106648	-0.49539	0.703597	-0.114559	0.301136
3.075	0.263962	0.612218	-0.0434076	-0.0579178	1.04778	0.0192051	-0.488918	0.692823	-0.116432	0.294644
3.08333	0.268494	0.613981	-0.0359763	-0.0656442	1.05112	0.022951	-0.482581	0.682442	-0.118385	0.288035
3.09167	0.273032	0.615685	-0.0289044	-0.0730047	1.05399	0.0219426	-0.476066	0.672404	-0.120509	0.281505
3.1	0.2776	0.617317	-0.0223918	-0.0796467	1.05584	0.0164149	-0.469133	0.662767	-0.122862	0.275174
3.10833	0.282205	0.618861	-0.0166275	-0.0853391	1.05629	0.00702334	-0.461681	0.653725	-0.125507	0.269179
3.11667	0.286841	0.620295	-0.0115601	-0.0902558	1.05532	-0.00508763	-0.453969	0.645569	-0.128465	0.263405
3.125	0.29151	0.621598	-0.00691424	-0.0949024	1.05314	-0.018529	-0.446487	0.638572	-0.131756	0.257455
3.13333	0.296225	0.62276	-0.00237457	-0.0998385	1.05008	-0.0321759	-0.439681	0.632929	-0.135405	0.250903
3.14167	0.300987	0.62378	0.0024259	-0.105773	1.04663	-0.0452671	-0.434049	0.6288	-0.13943	0.243331
3.15	0.305778	0.624659	0.00760207	-0.113226	1.04345	-0.0573539	-0.429762	0.626231	-0.143866	0.23469
3.15833	0.310587	0.625403	0.0130681	-0.12244	1.04126	-0.0683965	-0.42666	0.625117	-0.14871	0.225201
3.16667	0.315417	0.626026	0.018779	-0.13355	1.04045	-0.078825	-0.424541	0.625251	-0.153917	0.214973
3.175	0.320266	0.626539	0.0245989	-0.146517	1.04131	-0.0893191	-0.42312	0.626434	-0.159461	0.2042
3.18333	0.325111	0.626939	0.0303844	-0.161322	1.04414	-0.100349	-0.422263	0.628684	-0.165358	0.193234
3.19167	0.329935	0.627219	0.0360001	-0.17786	1.0491	-0.11227	-0.421836	0.631992	-0.171625	0.182456
3.2	0.334747	0.627394	0.0412081	-0.195728	1.05602	-0.125407	-0.421433	0.636103	-0.178185	0.172175
3.20833	0.33955	0.627483	0.045943	-0.214693	1.06461	-0.139708	-0.420881	0.640821	-0.184881	0.162444
3.21667	0.34433	0.627502	0.0501457	-0.234555	1.07458	-0.154918	-0.420077	0.646043	-0.191598	0.15334
3.225	0.349072	0.627467	0.0537069	-0.255078	1.0857	-0.170887	-0.418813	0.651586	-0.198253	0.144993
3.23333	0.353768	0.627396	0.0568548	-0.276398	1.0976	-0.187441	-0.41722	0.657209	-0.204759	0.137096
3.24167	0.358423	0.627312	0.0600304	-0.298823	1.10982	-0.204539	-0.415671	0.662714	-0.211	0.129033
3.25	0.363031	0.627218	0.0636645	-0.322677	1.1219	-0.222248	-0.414615	0.668065	-0.216815	0.120269
3.25833	0.367582	0.627117	0.0678998	-0.347963	1.13336	-0.24058	-0.414199	0.673229	-0.222144	0.11073
3.26667	0.372072	0.627021	0.0726945	-0.37441	1.14363	-0.259438	-0.414288	0.678038	-0.22699	0.100527
3.275	0.3765	0.626943	0.0780992	-0.401877	1.15218	-0.27836	-0.414859	0.682323	-0.231328	0.0896788
3.28333	0.380857	0.626887	0.0840384	-0.430125	1.1586	-0.296705	-0.415834	0.686055	-0.235197	0.078407
3.29167	0.385142	0.626856	0.0903321	-0.458789	1.16254	-0.313738	-0.417034	0.689278	-0.238751	0.0670063
3.3	0.389357	0.626846	0.0968696	-0.487602	1.1637	-0.328763	-0.418329	0.691987	-0.242138	0.0556483
3.30833	0.393511	0.626853	0.103566	-0.516357	1.16228	-0.341765	-0.41966	0.694238	-0.245416	0.0444297
3.31667	0.397611	0.626865	0.110306	-0.544762	1.15795	-0.352858	-0.420991	0.696218	-0.248644	0.0334611
3.325	0.401657	0.626873	0.116653	-0.572282	1.15099	-0.362623	-0.421921	0.698082	-0.251869	0.0232648
3.33333	0.405647	0.626874	0.122224	-0.59846	1.14162	-0.371362	-0.422066	0.699906	-0.25502	0.014304
3.34167	0.409584	0.626853	0.127084	-0.623419	1.1305	-0.379252	-0.421543	0.701831	-0.25797	0.0064925
3.35	0.413468	0.626798	0.131236	-0.647198	1.118	-0.386312	-0.420412	0.703965	-0.260547	-0.00013602
3.35833	0.417292	0.626698	0.134566	-0.669769	1.10476	-0.392272	-0.418634	0.706422	-0.262719	-0.00538617
3.36667	0.421063	0.626548	0.136937	-0.690903	1.09087	-0.396403	-0.416083	0.709263	-0.264601	-0.00909648
3.375	0.424799	0.626341	0.138254	-0.710465	1.07698	-0.398483	-0.412631	0.712495	-0.266296	-0.0112334
3.38333	0.428532	0.626074	0.138544	-0.728247	1.06294	-0.398263	-0.408249	0.716111	-0.267916	-0.0119801
3.39167	0.432288	0.625749	0.137634	-0.743915	1.04881	-0.395715	-0.402722	0.720162	-0.269599	-0.0112077
3.4	0.436072	0.625358	0.13518	-0.757066	1.03492	-0.390922	-0.395671	0.724689	-0.271422	-0.00846418
3.40833	0.439893	0.624889	0.131126	-0.76759	1.02145	-0.383945	-0.387012	0.729713	-0.273543	-0.00366958
3.41667	0.443774	0.624333	0.125553	-0.775337	1.00809	-0.375089	-0.376741	0.735198	-0.276106	0.0030167
3.425	0.447728	0.623686	0.11847	-0.780059	0.994489	-0.364801	-0.364832	0.741091	-0.279118	0.0115766
3.43333	0.451756	0.622944	0.109926	-0.78151	0.980227	-0.353322	-0.351335	0.747379	-0.282537	0.0219884
3.44167	0.455876	0.622109	0.100027	-0.779366	0.96465	-0.340742	-0.336281	0.753949	-0.286389	0.0340913
3.45	0.46009	0.621175	0.0891455	-0.77356	0.947048	-0.326878	-0.320061	0.760781	-0.290779	0.0474563
3.45833	0.464399	0.620142	0.0774914	-0.763943	0.926955	-0.311243	-0.302879	0.767868	-0.295661	0.0617934
3.46667	0.4688	0.618994	0.0653115	-0.750696	0.904507	-0.29339	-0.285036	0.775301	-0.301027	0.0767645
3.475	0.473294	0.617717	0.0527977	-0.734166	0.880397	-0.273021	-0.266691	0.783039	-0.306979	0.0921104
3.48333	0.477905	0.616307	0.0400419	-0.714505	0.855075	-0.250063	-0.247802	0.790971	-0.313518	0.107634
3.49167	0.482669	0.614758	0.0268329	-0.691521	0.828914	-0.224641	-0.228006	0.799001	-0.320608	0.123424
3.5	0.487588	0.613059	0.013089	-0.665509	0.8028	-0.196852	-0.207292	0.807259	-0.328068	0.139532
3.50833	0.492657	0.611223	-0.00107478	-0.637218	0.777843	-0.167267	-0.185901	0.815889	-0.335385	0.155825
3.51667	0.49781	0.609233	-0.0148453	-0.610348	0.759496	-0.142618	-0.165298	0.825627	-0.342135	0.171612
3.525	0.502959	0.607106	-0.0277612	-0.587918	0.751491	-0.125307	-0.146652	0.837204	-0.347827	0.18676
3.53333	0.508009	0.604891	-0.0396415	-0.572256	0.756168	-0.116429	-0.13072	0.851131	-0.351938	0.201431
3.54167	0.512894	0.602659	-0.0502929	-0.564105	0.772654	-0.114493	-0.11808	0.867614	-0.353929	0.215691
3.55	0.517591	0.600474	-0.0595138	-0.563151	0.79905	-0.11915	-0.109096	0.886679	-0.353173	0.229383
3.55833	0.522125	0.598386	-0.0675999	-0.566799	0.830771	-0.127901	-0.10321	0.90791	-0.349279	0.24265
3.56667	0.526552	0.596438	-0.0746443	-0.572176	0.863083	-0.138776	-0.0998866	0.930641	-0.342276	0.255281
3.575	0.530914	0.594687	-0.0799623	-0.576687	0.890238	-0.147703	-0.0993986	0.954126	-0.332083	0.266101
3.58333	0.535233	0.593166	-0.0825682	-0.580116	0.911254	-0.156905	-0.102488	0.977839	-0.318708	0.273594
3.59167	0.539523	0.591923	-0.0821527	-0.582524	0.926554	-0.167674	-0.109106	1.00108	-0.302204	0.277193
3.6	0.543814	0.591025	-0.0790281	-0.583931	0.936827	-0.179467	-0.118422	1.02299	-0.282661	0.277145
3.60833	0.548108	0.590546	-0.0735928	-0.584694	0.942719	-0.190846	-0.129685	1.04294	-0.260404	0.27396
3.61667	0.552389	0.590524	-0.0662166	-0.585335	0.945039	-0.200743	-0.142381	1.06068	-0.235804	0.268244
3.625	0.556646	0.590965	-0.0574203	-0.585998	0.944606	-0.208645	-0.155893	1.07616	-0.209419	0.260736
3.63333	0.560884	0.591834	-0.0478783	-0.586328	0.942037	-0.214616	-0.169443	1.08943	-0.182351	0.252311
3.64167	0.56512	0.593062	-0.0380037	-0.586016	0.937703	-0.219116	-0.182591	1.10075	-0.15599	0.243474
3.65	0.569365	0.594556	-0.0280256	-0.58486	0.931732	-0.222572	-0.195189	1.11062	-0.131679	0.234463
3.65833	0.573628	0.596222	-0.0185353	-0.582268	0.924207	-0.225394	-0.206675	1.11944	-0.1105	0.225962
3.66667	0.577921	0.59798	-0.0102005	-0.577599	0.915328	-0.228042	-0.216354	1.12746	-0.0933885	0.218708
3.675	0.582266	0.599769	-0.00328819	-0.570703	0.905354	-0.230755	-0.223982	1.13484	-0.0813501	0.212926
3.68333	0.586665	0.601545	0.00209738	-0.561726	0.894652	-0.23352	-0.229513	1.1415	-0.0751406	0.208719
3.69167	0.591105	0.603294	0.00605862	-0.551061	0.883587	-0.236205	-0.233146	1.14709	-0.0750734	0.205984
3.7	0.595562	0.605029	0.0088343	-0.539152	0.872359	-0.238594	-0.235237	1.15109	-0.0809182	0.204481
3.70833	0.599999	0.606774	0.0105752	-0.526301	0.861143	-0.240544	-0.23607	1.15287	-0.0918859	0.20412
3.71667	0.604383	0.608531	0.0116667	-0.513077	0.850108	-0.241971	-0.23627	1.152	-0.107044	0.20452
3.725	0.608674	0.610287	0.0124919	-0.500037	0.83937	-0.242779	-0.236564	1.14838	-0.125349	0.205314
3.73333	0.612823	0.612018	0.0132122	-0.487524	0.829094	-0.24298	-0.237527	1.14224	-0.145314	0.206474
3.74167	0.616804	0.613684	0.014236	-0.476137	0.819508	-0.242768	-0.240033	1.13413	-0.165425	0.207643
3.75	0.620606	0.615234	0.015935	-0.466432	0.810872	-0.242375	-0.2449	1.12475	-0.184609	0.208397
3.75833	0.624226	0.616619	0.018576	-0.458849	0.803484	-0.241955	-0.252802	1.11493	-0.202088	0.208364
3.76667	0.627681	0.617806	0.0224504	-0.453779	0.79755	-0.241643	-0.264314	1.10541	-0.217244	0.207125
3.775	0.630992	0.618783	0.0272948	-0.450942	0.79319	-0.241542	-0.279229	1.09668	-0.229592	0.204916
3.78333	0.634186	0.619534	0.0327792	-0.450029	0.790609	-0.241656	-0.297215	1.08925	-0.239225	0.201972
3.79167	0.637295	0.620047	0.0387987	-0.450922	0.789924	-0.242066	-0.318126	1.08352	-0.247126	0.198228
3.8	0.64033	0.620325	0.0449072	-0.453056	0.791098	-0.243008	-0.341385	1.07976	-0.25451	0.19416
3.80833	0.643302	0.620375	0.0504384	-0.455581	0.794028	-0.244696	-0.366072	1.07805	-0.262388	0.190579
3.81667	0.646225	0.620219	0.0547581	-0.45762	0.798484	-0.247324	-0.391235	1.07834	-0.271648	0.188211
3.825	0.649114	0.619881	0.0575373	-0.458598	0.804159	-0.250998	-0.416231	1.0805	-0.282433	0.187369
3.83333	0.651989	0.61939	0.0590608	-0.458609	0.810702	-0.255677	-0.441054	1.08424	-0.294315	0.187642
3.84167	0.654858	0.61877	0.0594796	-0.457679	0.817824	-0.261252	-0.46558	1.08911	-0.306881	0.18885
3.85	0.657723	0.61805	0.058722	-0.455681	0.825413	-0.26749	-0.489511	1.09467	-0.319412	0.191076
3.85833	0.660591	0.617246	0.0570818	-0.4529	0.833406	-0.274063	-0.512987	1.10047	-0.331142	0.193936
3.86667	0.663467	0.616364	0.0548964	-0.449644	0.841723	-0.280908	-0.536224	1.10607	-0.341564	0.197019
3.875	0.666363	0.615401	0.0522397	-0.445922	0.850285	-0.288127	-0.559155	1.11104	-0.350564	0.200237
3.88333	0.669292	0.614355	0.0488854	-0.441377	0.858977	-0.295781	-0.581349	1.11497	-0.35844	0.203846
3.89167	0.672271	0.613223	0.0445327	-0.435583	0.867733	-0.303973	-0.602336	1.11764	-0.365186	0.208189
3.9	0.675321	0.612004	0.0392501	-0.428508	0.876488	-0.312718	-0.622042	1.11891	-0.370639	0.213148
3.90833	0.678464	0.610709	0.0332107	-0.420221	0.885112	-0.32206	-0.640477	1.11864	-0.37521	0.218488
3.91667	0.681713	0.609367	0.0261917	-0.410341	0.893412	-0.332053	-0.65721	1.11668	-0.37936	0.224477
3.925	0.685066	0.608011	0.0180298	-0.398615	0.901232	-0.342452	-0.671898	1.11294	-0.383239	0.231386
3.93333	0.688512	0.606664	0.00898937	-0.385365	0.908536	-0.352915	-0.684732	1.1075	-0.386794	0.238987
3.94167	0.692042	0.605347	-0.000603036	-0.370984	0.915273	-0.363289	-0.695983	1.10046	-0.389841	0.246965
3.95	0.695643	0.604077	-0.0104888	-0.355765	0.921335	-0.373497	-0.705846	1.09185	-0.392261	0.25511
3.95833	0.699301	0.602865	-0.0205171	-0.33989	0.926654	-0.383484	-0.714427	1.08171	-0.39382	0.263343
3.96667	0.703014	0.601708	-0.0304873	-0.323632	0.931306	-0.393158	-0.721938	1.07027	-0.39406	0.271513
3.975	0.706794	0.600601	-0.0400909	-0.307367	0.935405	-0.402472	-0.728687	1.05776	-0.39253	0.279273
3.98333	0.710666	0.599543	-0.0492469	-0.29116	0.938966	-0.41149	-0.734686	1.04439	-0.389131	0.286475
3.99167	0.71464	0.598529	-0.0579706	-0.275014	0.942085	-0.420147	-0.739849	1.03043	-0.384093	0.293095
4	0.718729	0.59755	-0.0663414	-0.258894	0.944925	-0.42833	-0.744074	1.01618	-0.377433	0.299176
4.00833	0.722957	0.59659	-0.0744514	-0.242687	0.947532	-0.436037	-0.747245	1.002	-0.369401	0.304705
4.01667	0.727342	0.59564	-0.0823293	-0.22634	0.949906	-0.443334	-0.749223	0.98809	-0.360531	0.309604
4.025	0.731893	0.594703	-0.0901826	-0.209576	0.951981	-0.45031	-0.749556	0.974327	-0.350862	0.314039
4.03333	0.736625	0.593783	-0.0981854	-0.192136	0.953675	-0.457007	-0.747801	0.960574	-0.340455	0.318135
4.04167	0.741551	0.59288	-0.106264	-0.174057	0.954958	-0.463357	-0.74376	0.946618	-0.329309	0.321746
4.05	0.746678	0.591998	-0.114414	-0.155306	0.955731	-0.469287	-0.737146	0.932199	-0.317183	0.324831
4.05833	0.752007	0.591135	-0.122628	-0.135866	0.955945	-0.474795	-0.727781	0.917227	-0.304166	0.327383
4.06667	0.757538	0.590287	-0.130787	-0.115841	0.955652	-0.479803	-0.715593	0.901418	-0.290267	0.329322
4.075	0.763282	0.58945	-0.138646	-0.095443	0.954825	-0.484145	-0.700625	0.884329	-0.275555	0.330402
4.08333	0.769254	0.588613	-0.145708	-0.0751833	0.953453	-0.487721	-0.683266	0.865608	-0.260291	0.330056
4.09167	0.775442	0.587763	-0.151645	-0.0555093	0.951674	-0.490536	-0.663852	0.844932	-0.243919	0.327967
4.1	0.781809	0.586884	-0.155901	-0.0372772	0.949829	-0.492697	-0.643518	0.822831	-0.219822	0.323644
4.10833	0.788298	0.585962	-0.157625	-0.0217918	0.948419	-0.494288	-0.624543	0.8009	-0.183571	0.316363
4.11667	0.7948	0.584996	-0.156105	-0.0103869	0.94808	-0.495294	-0.610122	0.782333	-0.140679	0.305722
4.125	0.801228	0.58401	-0.15264	-0.00184245	0.948775	-0.495684	-0.601252	0.770828	-0.0973663	0.293578
4.13333	0.807499	0.583026	-0.14879	0.00542878	0.950355	-0.495265	-0.598255	0.76926	-0.0593526	0.282133
4.14167	0.813575	0.582097	-0.146156	0.013243	0.952462	-0.493538	-0.599802	0.778212	-0.0306493	0.273507
4.15	0.819451	0.581266	-0.145578	0.0226183	0.954797	-0.490129	-0.604003	0.795955	-0.0152577	0.268709
4.15833	0.825158	0.580571	-0.147829	0.0346904	0.95682	-0.484851	-0.607638	0.818675	-0.0151516	0.268455
4.16667	0.83072	0.580037	-0.152137	0.0487337	0.958345	-0.477679	-0.608843	0.842001	-0.0261	0.271633
4.175	0.836167	0.579692	-0.156602	0.0627053	0.959371	-0.468588	-0.607242	0.862032	-0.0384385	0.275806
4.18333	0.841473	0.579548	-0.158461	0.0732338	0.960507	-0.457702	-0.60488	0.876856	-0.0511962	0.277714
4.19167	0.846624	0.579636	-0.156461	0.0788324	0.961943	-0.445275	-0.602966	0.886219	-0.064255	0.275839
4.2	0.851599	0.57999	-0.150492	0.0793667	0.963595	-0.431416	-0.602232	0.890765	-0.0770236	0.270053
4.20833	0.856357	0.580645	-0.140975	0.0751727	0.965427	-0.415938	-0.603092	0.891495	-0.088452	0.26102
4.21667	0.86087	0.581624	-0.128399	0.0666233	0.967546	-0.398676	-0.60579	0.889269	-0.0978172	0.249491
4.225	0.865116	0.58293	-0.113406	0.0543201	0.97005	-0.379528	-0.61017	0.884654	-0.104954	0.236306
4.23333	0.869092	0.584542	-0.0968872	0.0392232	0.972895	-0.358469	-0.615551	0.877988	-0.109847	0.222498
4.24167	0.872839	0.586423	-0.0795128	0.0222174	0.975852	-0.335604	-0.621202	0.869323	-0.112686	0.20873
4.25	0.876424	0.588514	-0.0617315	0.00407281	0.978667	-0.311226	-0.626503	0.858629	-0.113993	0.19529
4.25833	0.879901	0.590739	-0.0439845	-0.0144805	0.981259	-0.285904	-0.630919	0.84601	-0.11435	0.182435
4.26667	0.883313	0.593029	-0.0267268	-0.0327206	0.983549	-0.260385	-0.633997	0.8317	-0.11419	0.170396
4.275	0.886696	0.595335	-0.0105008	-0.049853	0.985391	-0.235429	-0.635322	0.816081	-0.113804	0.159538
4.28333	0.890073	0.597613	0.00445188	-0.0654992	0.986822	-0.2117	-0.634966	0.799751	-0.113363	0.150012
4.29167	0.893461	0.599835	0.0182045	-0.0796798	0.988006	-0.189593	-0.633403	0.783395	-0.112966	0.141645
4.3	0.896874	0.601998	0.0305072	-0.0920065	0.988853	-0.16928	-0.630645	0.76752	-0.112571	0.134592
4.30833	0.900337	0.604108	0.0410161	-0.101988	0.98916	-0.150949	-0.626463	0.752465	-0.112127	0.129128
4.31667	0.903884	0.60616	0.0499252	-0.109773	0.988901	-0.134852	-0.621118	0.738432	-0.11174	0.124927
4.325	0.907542	0.608139	0.0575866	-0.115708	0.988134	-0.121155	-0.614981	0.725523	-0.111594	0.121472
4.33333	0.911318	0.610025	0.0643285	-0.120248	0.98702	-0.109888	-0.608394	0.713797	-0.111896	0.118266
4.34167	0.915217	0.611806	0.0704273	-0.123834	0.985641	-0.101115	-0.60155	0.703139	-0.112811	0.114858
4.35	0.91908	0.61364	0.0768267	-0.127483	0.984254	-0.091781	-0.595036	0.692183	-0.112955	0.111669
