# Supplementary material for: Optimal Control Based Stiffness Identification of an Ankle-Foot Orthosis Using a Predictive Walking Model
Source: Front Comput Neurosci. 2017 Apr 13;11:23. doi: 10.3389/fncom.2017.00023 (PMC5390028; doi:10.3389/fncom.2017.00023)
Supplement: Supplementary file 1 [file DataSheet1.ZIP › PathWalker/InvKinDyn/results/barefeet_3053180.fit]

frame	steps	SACR	LASI	RKNE	RTHI	RANK	RTIB	RHEE	RTOE	RANK	LKNE	LTHI	LANK	LTIB	LANK	LHEE	LTOE	CLAV	C7
0	40	0.00893471	0.0244516	0.00769905	0.0278405	0.00921246	0.0171861	0.0238975	0.0136892	0.00921246	0.0114144	0.0155975	0.00190333	0.0119097	0.00190333	0.0047676	0.00393534	0.0163792	0.00846188
1	25	0.00904337	0.0250515	0.00828342	0.0278192	0.00932088	0.0165062	0.0241006	0.0137886	0.00932088	0.0109903	0.0149887	0.00200165	0.0114985	0.00200165	0.0047623	0.00382885	0.016713	0.00879834
2	25	0.00920254	0.025726	0.00884355	0.0280124	0.00947477	0.0158232	0.02436	0.0139181	0.00947477	0.0105944	0.0144794	0.00215892	0.0110521	0.00215892	0.00475513	0.00365742	0.0170382	0.00914349
3	25	0.00934113	0.0263899	0.00939524	0.0283255	0.00965911	0.015238	0.0246633	0.0140771	0.00965911	0.0102578	0.014139	0.00235608	0.0105628	0.00235608	0.0046992	0.00339967	0.0172273	0.00947819
4	23	0.00943813	0.0270609	0.00991293	0.0287668	0.00985627	0.0147801	0.0249952	0.0142563	0.00985627	0.00998119	0.0139565	0.00256533	0.0100487	0.00256533	0.00461324	0.00311658	0.017399	0.00984188
5	19	0.00948717	0.0276862	0.0104036	0.0292436	0.0100476	0.0144352	0.0253292	0.0144361	0.0100476	0.00971389	0.0139395	0.00276895	0.009526	0.00276895	0.00454218	0.00284288	0.0174944	0.0102143
6	24	0.00950396	0.0282989	0.0108571	0.0297507	0.0102139	0.0141603	0.0256339	0.0145947	0.0102139	0.00942616	0.01405	0.00297048	0.00898322	0.00297048	0.00452644	0.00261142	0.0175698	0.0105829
7	25	0.00950207	0.0288792	0.0112727	0.0302092	0.0103409	0.0139146	0.025873	0.0147136	0.0103409	0.00912229	0.0142546	0.00317441	0.00841628	0.00317441	0.00456728	0.00247499	0.0176553	0.0109686
8	27	0.00948411	0.0294376	0.011641	0.0306483	0.0104337	0.0136535	0.0260475	0.0147902	0.0104337	0.00880779	0.0144976	0.00337906	0.00785728	0.00337906	0.00465981	0.00247865	0.0177659	0.011337
9	28	0.00945984	0.0299058	0.011978	0.0310032	0.0105002	0.0133719	0.0261226	0.0148101	0.0105002	0.00849869	0.0147884	0.00359431	0.00731175	0.00359431	0.00482323	0.00262565	0.0178372	0.0117121
10	29	0.00946715	0.0303433	0.0122737	0.0313775	0.0105895	0.0130692	0.0261039	0.0147846	0.0105895	0.00821239	0.0150809	0.00382313	0.00679672	0.00382313	0.00504077	0.00288234	0.0178822	0.0120339
11	29	0.00949183	0.0306938	0.0125184	0.031672	0.010713	0.0127547	0.0260535	0.0147472	0.010713	0.0079863	0.0153666	0.00404876	0.0063103	0.00404876	0.005251	0.00319466	0.0178692	0.0123412
12	29	0.0095136	0.0309878	0.0127218	0.0318926	0.0109093	0.0124505	0.0260067	0.0147206	0.0109093	0.00783288	0.0156057	0.00426327	0.00584151	0.00426327	0.00542033	0.00352261	0.0177675	0.012555
13	27	0.0095018	0.0312484	0.0129012	0.0320764	0.0110515	0.0121742	0.0259024	0.0146442	0.0110515	0.00772475	0.0157979	0.00446433	0.005417	0.00446433	0.0055745	0.0038559	0.0177507	0.0127765
14	31	0.00945995	0.0314758	0.0130556	0.0322694	0.0111613	0.0119127	0.0257718	0.0145421	0.0111613	0.00763265	0.0159355	0.0046523	0.00509708	0.0046523	0.00573285	0.00419956	0.0176781	0.0129549
15	34	0.00937372	0.031714	0.0131754	0.0325055	0.0111972	0.0116791	0.0256208	0.0144108	0.0111972	0.00753789	0.0160046	0.00482591	0.0049336	0.00482591	0.00589516	0.00456216	0.0176473	0.0131426
16	35	0.00926077	0.0319781	0.0132566	0.0328156	0.0111956	0.0114712	0.0254893	0.0142829	0.0111956	0.00745465	0.0160063	0.00498546	0.0049588	0.00498546	0.00605502	0.00492383	0.0176255	0.013314
17	36	0.00915441	0.0322492	0.0132874	0.0332535	0.0111295	0.011271	0.0253522	0.0141471	0.0111295	0.00742415	0.0159684	0.00513117	0.00515122	0.00513117	0.00619186	0.00525379	0.0175739	0.0134777
18	37	0.00900939	0.0325364	0.0133446	0.0336829	0.0110693	0.0110778	0.0251896	0.0140106	0.0110693	0.00743377	0.0158897	0.00525717	0.00543563	0.00525717	0.00631418	0.00554059	0.0175928	0.0136197
19	37	0.00895191	0.032849	0.0133396	0.0342527	0.011011	0.0108819	0.0250319	0.0138845	0.011011	0.00746111	0.0158077	0.00537527	0.00578059	0.00537527	0.00644717	0.00578951	0.0175569	0.0137545
20	38	0.00888795	0.0331571	0.0133334	0.034776	0.0110317	0.0106817	0.0249375	0.0138072	0.0110317	0.00749112	0.0157131	0.00548084	0.00612885	0.00548084	0.00659904	0.00599263	0.0174833	0.0138336
21	39	0.00883881	0.0334616	0.0133025	0.0352952	0.0110455	0.0104902	0.0248347	0.0137203	0.0110455	0.00751313	0.0156346	0.00556996	0.00647472	0.00556996	0.0067659	0.00614903	0.0174469	0.0139191
22	39	0.00878851	0.033737	0.0132847	0.0357531	0.0110489	0.0102893	0.0247184	0.013623	0.0110489	0.00752054	0.0155702	0.00566296	0.00680905	0.00566296	0.00696798	0.00628428	0.017374	0.0139677
23	39	0.00875078	0.0340054	0.0132567	0.036249	0.0110428	0.0100792	0.0246036	0.0135238	0.0110428	0.00751942	0.0155161	0.00578469	0.00713334	0.00578469	0.00722362	0.00641018	0.0172535	0.0139903
24	40	0.00865598	0.0342834	0.0132715	0.0367035	0.0110297	0.00986736	0.024498	0.0134305	0.0110297	0.00751539	0.015461	0.00594687	0.00745699	0.00594687	0.00755521	0.00651701	0.0172499	0.014048
25	39	0.00858729	0.0345616	0.0133007	0.0372251	0.0110241	0.00964862	0.0244139	0.0133525	0.0110241	0.00756126	0.0154351	0.00615957	0.00782878	0.00615957	0.00795871	0.00660023	0.0172102	0.0141128
26	40	0.00844166	0.0348487	0.013416	0.0376642	0.0110448	0.00943591	0.0243517	0.0132936	0.0110448	0.00769548	0.0154161	0.0064213	0.00825913	0.0064213	0.00841413	0.00665072	0.0173202	0.0142231
27	40	0.00832901	0.0351678	0.0135644	0.0382043	0.0111023	0.009233	0.0243233	0.0132591	0.0111023	0.00792751	0.0154069	0.00672196	0.00884234	0.00672196	0.00889404	0.00666535	0.0174111	0.0143369
28	41	0.00821241	0.0355084	0.0137954	0.0387805	0.0111805	0.00904588	0.0243249	0.0132414	0.0111805	0.0081791	0.0154083	0.00702071	0.00964842	0.00702071	0.00939059	0.00665087	0.0175204	0.0144464
29	41	0.00812585	0.0358522	0.0140744	0.0393757	0.0112648	0.00888468	0.0243504	0.0132363	0.0112648	0.0083266	0.0154684	0.00724617	0.0106513	0.00724617	0.0099481	0.00663832	0.0176214	0.0145628
30	41	0.00809415	0.0362171	0.0143836	0.0400189	0.0113563	0.00874403	0.0244004	0.0132445	0.0113563	0.00837661	0.0155739	0.0073649	0.011792	0.0073649	0.0105157	0.00656189	0.0176969	0.0146694
31	39	0.0081658	0.0365928	0.014706	0.0407042	0.0114447	0.00862702	0.0244655	0.0132586	0.0114447	0.0083337	0.015718	0.00737669	0.0129605	0.00737669	0.0110691	0.00646696	0.0176439	0.0147077
32	36	0.008293	0.0369831	0.0150356	0.041402	0.0115252	0.00853184	0.0245398	0.013276	0.0115252	0.00823605	0.0158909	0.00731124	0.0140578	0.00731124	0.0115648	0.00635599	0.0176376	0.0147499
33	23	0.00846545	0.0373479	0.0153817	0.0420909	0.0116079	0.00845401	0.0246236	0.0133024	0.0116079	0.00812363	0.0161113	0.00720664	0.0149707	0.00720664	0.0120012	0.00626096	0.0176659	0.0147978
34	41	0.00864268	0.0376503	0.0157458	0.0427452	0.0117038	0.00840845	0.0247162	0.0133404	0.0117038	0.00807393	0.0163739	0.00711453	0.015612	0.00711453	0.0123154	0.00618624	0.0177637	0.014866
35	39	0.00884264	0.0379415	0.0160485	0.0435279	0.0118128	0.00837885	0.0248207	0.0133878	0.0118128	0.0081325	0.0166688	0.00707099	0.0159553	0.00707099	0.0124751	0.00616265	0.0179198	0.0149439
36	40	0.00907236	0.0381959	0.0163293	0.0443174	0.0119163	0.00838425	0.0249244	0.0134336	0.0119163	0.00827934	0.0169547	0.00708283	0.0160304	0.00708283	0.0124869	0.00614316	0.018091	0.0150001
37	38	0.00935635	0.0384244	0.0165769	0.0451222	0.0120139	0.00845318	0.025035	0.0134826	0.0120139	0.0084483	0.0172588	0.00713622	0.0158289	0.00713622	0.0124995	0.00615793	0.0182503	0.0150487
38	37	0.00965796	0.0386414	0.0168036	0.0458827	0.0121203	0.00858915	0.0251619	0.0135429	0.0121203	0.00864124	0.0175801	0.00719389	0.0154274	0.00719389	0.0124846	0.00613369	0.018415	0.0150825
39	29	0.00999027	0.0388273	0.0170036	0.0466502	0.0122324	0.00873404	0.0252997	0.0136094	0.0122324	0.00884987	0.0179184	0.00723707	0.0149451	0.00723707	0.0124332	0.00608205	0.0184941	0.015062
40	42	0.0103632	0.0389613	0.0171882	0.0473485	0.0123299	0.00884441	0.0254191	0.0136646	0.0123299	0.0090712	0.0182426	0.00726772	0.014518	0.00726772	0.01236	0.00604247	0.0184942	0.015017
41	44	0.0107428	0.0390639	0.017365	0.0479819	0.0124217	0.00890983	0.0255154	0.0137097	0.0124217	0.00930083	0.0185192	0.00729402	0.0142589	0.00729402	0.0122925	0.00604539	0.0184684	0.0149548
42	50	0.0111	0.0390908	0.0175803	0.0483888	0.0125116	0.00897106	0.0255835	0.0137441	0.0125116	0.00950843	0.0187267	0.00732575	0.0141983	0.00732575	0.0122382	0.0061171	0.0184907	0.014909
43	51	0.0114026	0.0391006	0.0177741	0.0488702	0.012611	0.00901034	0.0256548	0.0137827	0.012611	0.00970417	0.0189086	0.00735615	0.0143524	0.00735615	0.0121882	0.00625428	0.0185731	0.0148766
44	52	0.0116813	0.0390993	0.0179322	0.0493852	0.0127007	0.00903691	0.0257188	0.0138178	0.0127007	0.00984136	0.0190575	0.00732143	0.0146997	0.00732143	0.012137	0.00638364	0.0186691	0.0148325
45	51	0.0119881	0.0390857	0.0180593	0.0499506	0.0127739	0.00907939	0.0257818	0.0138524	0.0127739	0.00997473	0.0191456	0.00733301	0.0151188	0.00733301	0.0121622	0.00652187	0.0187353	0.0147868
46	49	0.0123791	0.0390452	0.0181336	0.0505254	0.0128224	0.00914383	0.0258438	0.0138864	0.0128224	0.0101308	0.019177	0.00736959	0.0155095	0.00736959	0.0122183	0.00663259	0.0186501	0.014689
47	47	0.0128166	0.0389607	0.0181152	0.0511694	0.0128392	0.00918289	0.0258975	0.0139162	0.0128392	0.0102981	0.0191909	0.00743694	0.0157917	0.00743694	0.0122722	0.00671993	0.0183724	0.0144989
48	39	0.0132938	0.0388298	0.0180089	0.0518628	0.0128157	0.00916313	0.0259298	0.0139347	0.0128157	0.0104725	0.0192047	0.00749039	0.0159326	0.00749039	0.0122667	0.00678699	0.0179179	0.014237
49	47	0.0137977	0.0386747	0.0178283	0.0525908	0.0127569	0.00909055	0.0259374	0.0139411	0.0127569	0.0106698	0.0192159	0.00754258	0.0159382	0.00754258	0.0122102	0.00685137	0.0173466	0.0139237
50	48	0.0143038	0.0385041	0.0176	0.0531967	0.012669	0.00902024	0.0259118	0.0139305	0.012669	0.0108374	0.0192112	0.00758068	0.0158161	0.00758068	0.0121252	0.00688855	0.0167683	0.0135934
51	45	0.0147672	0.0383404	0.0173099	0.0537346	0.012568	0.00897885	0.02587	0.0139121	0.012568	0.0109769	0.0191917	0.00763204	0.0155746	0.00763204	0.0120635	0.0068906	0.0162662	0.0132838
52	40	0.0151221	0.0381921	0.0169701	0.0542413	0.0124737	0.00897789	0.0258298	0.0138957	0.0124737	0.0110474	0.0191694	0.00759304	0.0152956	0.00759304	0.0120031	0.00680668	0.0158875	0.0130045
53	48	0.0153626	0.0380554	0.016622	0.0547644	0.0124053	0.00902696	0.025807	0.013891	0.0124053	0.0110952	0.0191473	0.00754179	0.0150479	0.00754179	0.0119893	0.0067078	0.0156879	0.0128021
54	52	0.0154952	0.0378903	0.0163226	0.0551202	0.0123479	0.00913371	0.0257859	0.0138903	0.0123479	0.0111131	0.0190733	0.00750483	0.0148645	0.00750483	0.0120157	0.00661203	0.0156645	0.0126748
55	53	0.0154686	0.0377546	0.016024	0.0555584	0.0122863	0.00922165	0.0257751	0.0138994	0.0122863	0.0111186	0.0189859	0.00747727	0.0147997	0.00747727	0.012067	0.00651721	0.0159329	0.0126555
56	53	0.0154607	0.0375548	0.0157164	0.0559184	0.0121944	0.00928592	0.0257527	0.0139069	0.0121944	0.0110931	0.018862	0.00745426	0.0148449	0.00745426	0.0121124	0.00646773	0.0160991	0.0126293
57	53	0.0154621	0.037305	0.0153862	0.0562921	0.0120921	0.00934094	0.0257382	0.0139232	0.0120921	0.011043	0.0187062	0.00742545	0.0150002	0.00742545	0.0121266	0.00648565	0.0161681	0.0126116
58	52	0.0154724	0.0369575	0.0150438	0.0565607	0.0119851	0.00942125	0.0257203	0.0139377	0.0119851	0.0109508	0.0185101	0.00738243	0.0152292	0.00738243	0.0121127	0.00652812	0.0160773	0.0125766
59	51	0.015448	0.0365587	0.0146562	0.0567765	0.0118729	0.00951618	0.0256926	0.0139416	0.0118729	0.0108122	0.0182908	0.00733063	0.0154658	0.00733063	0.012085	0.00656111	0.015915	0.0125434
60	48	0.0153954	0.0360966	0.0141968	0.0568705	0.0117466	0.00962343	0.0256434	0.0139241	0.0117466	0.010597	0.0180441	0.00726572	0.0156412	0.00726572	0.0120535	0.00657325	0.0155932	0.0124889
61	34	0.0152471	0.0356189	0.0136525	0.0569809	0.0116214	0.00974306	0.0255932	0.0138995	0.0116214	0.0103457	0.0177811	0.00719982	0.0157199	0.00719982	0.0120057	0.0065849	0.0152057	0.0124511
62	40	0.0150277	0.0350842	0.0130863	0.0567587	0.011471	0.00991439	0.0255154	0.0138577	0.011471	0.0100283	0.0174599	0.00713061	0.0156225	0.00713061	0.0118945	0.00659767	0.0147489	0.0124169
63	47	0.0146291	0.0346262	0.0124721	0.056577	0.0113072	0.0100998	0.0254542	0.0138291	0.0113072	0.0096757	0.017159	0.00705011	0.0153629	0.00705011	0.0116973	0.00658571	0.0145518	0.0124852
64	51	0.0141657	0.0342308	0.0118158	0.0562189	0.0111084	0.0103175	0.0253933	0.0138048	0.0111084	0.0092389	0.0168359	0.00695572	0.0149177	0.00695572	0.0114135	0.0065423	0.0144871	0.0126183
65	53	0.0136339	0.0339601	0.0111039	0.0557381	0.0108937	0.0105767	0.0253438	0.0137846	0.0108937	0.00870335	0.0164578	0.00686748	0.0142609	0.00686748	0.0110381	0.0065043	0.0146524	0.0128547
66	54	0.013128	0.0337077	0.010328	0.0550706	0.0106769	0.0109099	0.0253009	0.0137582	0.0106769	0.00807057	0.0160058	0.00678689	0.0133723	0.00678689	0.0105741	0.00648875	0.0146613	0.0130578
67	55	0.0125917	0.0334571	0.00951179	0.0542003	0.010489	0.0113453	0.0252426	0.0137105	0.010489	0.00738638	0.0154485	0.006645	0.0122512	0.006645	0.00995954	0.00643063	0.0146304	0.0132517
68	55	0.0120052	0.0331929	0.00863684	0.0533022	0.0103228	0.0118855	0.0251783	0.0136444	0.0103228	0.00668206	0.0147663	0.00627208	0.0109332	0.00627208	0.0089653	0.00622861	0.0144375	0.0133746
69	54	0.0113246	0.0329225	0.00770518	0.0523604	0.0101687	0.0125547	0.0250819	0.0135451	0.0101687	0.00618346	0.0138302	0.00597603	0.0091619	0.00597603	0.00783493	0.00597736	0.0142314	0.0134297
70	52	0.0105978	0.0326293	0.00672541	0.0512152	0.00999735	0.0133462	0.0249512	0.0134147	0.00999735	0.00597986	0.0126339	0.00590698	0.00700464	0.00590698	0.00680801	0.00583454	0.0139297	0.0133781
71	51	0.00980849	0.0323746	0.00570983	0.0502608	0.00982072	0.0142	0.0248479	0.0132952	0.00982072	0.00615442	0.0113995	0.00603168	0.004916	0.00603168	0.00599795	0.00577074	0.0136283	0.0132799
72	50	0.0090331	0.0321286	0.00476137	0.0493434	0.00960723	0.015076	0.0247725	0.0131954	0.00960723	0.00650319	0.0103839	0.00613068	0.00355507	0.00613068	0.0054142	0.00572893	0.0132945	0.0131642
73	48	0.00825162	0.0319627	0.00396777	0.0484589	0.0093656	0.0158978	0.0247298	0.0131225	0.0093656	0.00688434	0.00978447	0.00619221	0.00306253	0.00619221	0.00519993	0.00569452	0.0132808	0.0131982
74	48	0.00759797	0.0318188	0.00334539	0.0475424	0.00912379	0.0166059	0.0247399	0.0130861	0.00912379	0.00706568	0.00976328	0.00619731	0.00300745	0.00619731	0.00536111	0.00570444	0.0132937	0.0133116
75	47	0.00705544	0.0315932	0.0029226	0.0464265	0.00891138	0.0172086	0.0247981	0.0130832	0.00891138	0.00700437	0.0103113	0.00618309	0.0030246	0.00618309	0.00580789	0.00572342	0.0133426	0.0135085
76	47	0.00659747	0.0312522	0.00267146	0.045304	0.00872515	0.0177466	0.0249404	0.0131353	0.00872515	0.00666694	0.0112521	0.00594326	0.00309469	0.00594326	0.00607434	0.005653	0.013383	0.0137504
77	46	0.00621112	0.0307204	0.00260089	0.0442143	0.008537	0.0182936	0.0251463	0.01323	0.008537	0.00631132	0.012161	0.00563602	0.00307836	0.00563602	0.00604481	0.00544467	0.0133684	0.0139421
78	43	0.00591205	0.0300124	0.00270134	0.0430933	0.00837045	0.0188612	0.0254153	0.0133574	0.00837045	0.0061236	0.0126883	0.0055036	0.00299259	0.0055036	0.0058465	0.00522235	0.0132958	0.0140199
79	37	0.00573063	0.0292069	0.00291543	0.0419879	0.00829088	0.0194121	0.0257703	0.0135209	0.00829088	0.0061882	0.0127607	0.00556073	0.00305588	0.00556073	0.00555041	0.00500341	0.0132121	0.0139762
80	39	0.00565651	0.0283497	0.0032602	0.0408715	0.00829165	0.0199382	0.0261731	0.0137034	0.00829165	0.00646137	0.0125616	0.00567047	0.00341409	0.00567047	0.00516331	0.00476995	0.013166	0.0138298
81	40	0.00570121	0.0274972	0.00376897	0.0397093	0.00832944	0.0204357	0.0265981	0.0139	0.00832944	0.00682466	0.0123869	0.00575484	0.00389644	0.00575484	0.00478091	0.00456127	0.0131506	0.0136255
82	39	0.00588382	0.0267465	0.00445354	0.0385723	0.0084183	0.0208944	0.0270408	0.0141115	0.0084183	0.00712124	0.0124979	0.00578012	0.00429997	0.00578012	0.00450053	0.00440683	0.0131714	0.0134452
83	38	0.00613991	0.0261056	0.00528767	0.0372893	0.0085745	0.0213516	0.0274734	0.0143243	0.0085745	0.00722799	0.0130201	0.00573652	0.00461047	0.00573652	0.00432837	0.00430252	0.0132687	0.013359
84	37	0.00642158	0.0255838	0.00621259	0.0360108	0.00877318	0.0218233	0.0279126	0.0145526	0.00877318	0.00708752	0.0139304	0.00563915	0.00483691	0.00563915	0.00421514	0.00424329	0.0134183	0.0134067
85	37	0.00667721	0.0251489	0.00719193	0.0348075	0.00895013	0.0223348	0.0283402	0.0147898	0.00895013	0.00675513	0.0150769	0.00551284	0.0049258	0.00551284	0.00412381	0.00424054	0.0135748	0.0135834
86	36	0.00688268	0.0247886	0.0081671	0.0338715	0.00906077	0.0228737	0.0287516	0.015026	0.00906077	0.00636958	0.0162547	0.00537486	0.00477999	0.00537486	0.00403945	0.00430945	0.0137139	0.013854
87	36	0.00701581	0.0244681	0.00906671	0.0331344	0.00912689	0.0233933	0.0290959	0.0152208	0.00912689	0.00604896	0.0172582	0.00522691	0.00438247	0.00522691	0.0039675	0.00443305	0.0138291	0.0141721
88	37	0.00706608	0.0241614	0.00985076	0.0325279	0.00917531	0.0238139	0.0292438	0.0152985	0.00917531	0.00583417	0.0179373	0.00507431	0.00382977	0.00507431	0.0039187	0.0045796	0.0139401	0.0144878
89	37	0.00705253	0.0238588	0.0104656	0.0320431	0.00920286	0.0241251	0.0292698	0.0153344	0.00920286	0.00570268	0.0182451	0.00493653	0.00331375	0.00493653	0.00389887	0.00473706	0.0140366	0.0147489
90	36	0.00699317	0.0235754	0.0108783	0.0316334	0.00923516	0.0242844	0.0291767	0.0153351	0.00923516	0.00559885	0.0182319	0.00483509	0.00305854	0.00483509	0.00390925	0.00489021	0.0141063	0.01494
91	35	0.0069192	0.0233492	0.0110833	0.0312546	0.00929574	0.0243156	0.0290456	0.0153507	0.00929574	0.00548562	0.0179888	0.00477882	0.00313865	0.00477882	0.00394225	0.00501167	0.0141881	0.0150647
92	34	0.00687948	0.0231975	0.0111049	0.0309195	0.00939938	0.0242155	0.0289105	0.0153677	0.00939938	0.00536942	0.01763	0.00475789	0.00341741	0.00475789	0.00397787	0.00508347	0.0142755	0.0151167
93	31	0.00691862	0.0231361	0.010982	0.0308493	0.00952217	0.0240098	0.0288681	0.0154155	0.00952217	0.00526026	0.0172658	0.004754	0.00372191	0.004754	0.003993	0.00511445	0.0143354	0.0151118
94	28	0.00703439	0.0231191	0.0107431	0.0309037	0.00961793	0.0237513	0.0288922	0.0154604	0.00961793	0.00515556	0.0169668	0.00475543	0.00398583	0.00475543	0.00396387	0.00513684	0.014396	0.0150723
95	31	0.00718132	0.0231666	0.0104201	0.0310171	0.00962443	0.0234902	0.0289574	0.0154984	0.00962443	0.00504925	0.0167582	0.00475362	0.00419863	0.00475362	0.00388568	0.00517069	0.0144515	0.0150149
96	30	0.00735478	0.0232478	0.0100698	0.031061	0.00955357	0.0232137	0.0288979	0.0154407	0.00955357	0.00492977	0.0166175	0.00474461	0.00438392	0.00474461	0.00377757	0.00520939	0.0144815	0.014931
97	30	0.00754874	0.0233592	0.00972203	0.0310602	0.0094446	0.0229585	0.0287641	0.0153504	0.0094446	0.0048106	0.0165066	0.00473906	0.00455242	0.00473906	0.00367698	0.00525403	0.014463	0.0148198
98	30	0.00774169	0.0234416	0.00939937	0.0309218	0.00932635	0.0227079	0.028538	0.015236	0.00932635	0.00473475	0.0164007	0.00474507	0.00471244	0.00474507	0.00361137	0.00530632	0.0144121	0.0146919
99	24	0.00791782	0.0234697	0.00912242	0.0306319	0.00922703	0.0224287	0.0282426	0.0151277	0.00922703	0.00473424	0.0162915	0.00476114	0.00486963	0.00476114	0.00359019	0.00536115	0.0143573	0.0145575
100	30	0.00808868	0.0233972	0.00890701	0.0301077	0.00920345	0.022074	0.0279013	0.0150322	0.00920345	0.00481784	0.0162055	0.00478073	0.00503354	0.00478073	0.00361415	0.00540531	0.0143109	0.0144017
101	30	0.00825767	0.0232574	0.00875143	0.0295541	0.00929622	0.0215808	0.0275332	0.0149347	0.00929622	0.00495549	0.016165	0.00479305	0.00519664	0.00479305	0.00366487	0.00542996	0.0142371	0.0142239
102	30	0.00846715	0.023016	0.00863013	0.0289695	0.00947697	0.020916	0.0271545	0.0148103	0.00947697	0.00512882	0.0161892	0.00479574	0.00537102	0.00479574	0.00372021	0.0054358	0.0141522	0.0140335
103	30	0.00865666	0.022696	0.00850419	0.0283011	0.00970668	0.0201002	0.0267438	0.0146239	0.00970668	0.0053148	0.0162785	0.00480409	0.00556141	0.00480409	0.00375316	0.00547436	0.0140705	0.0138519
104	30	0.00877826	0.0222974	0.00835768	0.0274881	0.00994711	0.0191891	0.0262837	0.0143535	0.00994711	0.00549672	0.0164188	0.00484617	0.00577859	0.00484617	0.00370909	0.00564312	0.013971	0.0136969
105	30	0.00885712	0.0218452	0.00817169	0.0266188	0.0101814	0.0182702	0.0258133	0.0140116	0.0101814	0.0056341	0.0166109	0.00491314	0.00600683	0.00491314	0.00362063	0.00588553	0.0137867	0.0136517
106	30	0.00885904	0.0213294	0.00797609	0.0256263	0.0103757	0.0174227	0.0253756	0.0136145	0.0103757	0.00575883	0.0168302	0.00500312	0.00626371	0.00500312	0.003506	0.00616621	0.0135814	0.0136952
107	29	0.00890974	0.0207577	0.00773819	0.0246408	0.010511	0.016748	0.0250108	0.0131887	0.010511	0.00586227	0.0170644	0.00510325	0.0065362	0.00510325	0.00338743	0.00644674	0.0133787	0.0137986
108	28	0.00913852	0.0200693	0.00747432	0.0236559	0.0105857	0.0163522	0.0247488	0.0127589	0.0105857	0.00598041	0.0173386	0.00521399	0.00683804	0.00521399	0.00328498	0.00668807	0.0131904	0.0139015
109	28	0.0094611	0.0193162	0.00718038	0.0226933	0.0106254	0.0163181	0.0245969	0.0123507	0.0106254	0.00611705	0.0176745	0.00531529	0.00714204	0.00531529	0.00324698	0.00680642	0.013015	0.0139681
110	28	0.00982716	0.0185285	0.00688266	0.0217103	0.0106119	0.0166535	0.024521	0.0119864	0.0106119	0.00630512	0.0180909	0.00538499	0.00744726	0.00538499	0.0033001	0.00672806	0.0128838	0.0139515
111	27	0.0101824	0.0177562	0.0065779	0.0207365	0.0105356	0.0172762	0.0244673	0.0116756	0.0105356	0.00652435	0.0185756	0.00544534	0.00775219	0.00544534	0.003395	0.00656202	0.0128019	0.0138542
112	27	0.0104825	0.0169712	0.00631068	0.0197024	0.0104229	0.0180113	0.0244024	0.0114037	0.0104229	0.00676518	0.0191253	0.0055312	0.00806951	0.0055312	0.00348074	0.00641186	0.0127729	0.013657
113	27	0.0106923	0.0162082	0.00606686	0.0186682	0.0102978	0.0187098	0.024314	0.0111703	0.0102978	0.0069861	0.0197283	0.00560384	0.00835797	0.00560384	0.00361746	0.00615103	0.0127534	0.0134585
114	26	0.0107463	0.0154545	0.00588966	0.0176011	0.0101735	0.019236	0.0241699	0.0109882	0.0101735	0.00720626	0.0203713	0.00567545	0.00862326	0.00567545	0.00379952	0.0058028	0.0127684	0.0132617
115	26	0.0106471	0.0147681	0.00576766	0.0166156	0.0100558	0.0194924	0.0239369	0.0108693	0.0100558	0.00737946	0.0210169	0.00574001	0.00886205	0.00574001	0.00398464	0.00543183	0.0128164	0.0130424
116	25	0.0105779	0.0141333	0.00570398	0.0158212	0.00997874	0.0194448	0.0236787	0.0108025	0.00997874	0.00748636	0.0216448	0.00579191	0.00908793	0.00579191	0.00413809	0.00507536	0.0128604	0.0128039
117	24	0.010554	0.0135526	0.00566314	0.0152482	0.0099508	0.0191275	0.0234126	0.0107837	0.0099508	0.00754383	0.0222023	0.00582431	0.00929602	0.00582431	0.00424516	0.00474105	0.0128941	0.0125351
118	23	0.0105038	0.0130961	0.00560248	0.0148784	0.0099895	0.0186595	0.0232073	0.0108026	0.0099895	0.00756374	0.0226497	0.00581192	0.00946889	0.00581192	0.00432313	0.00440874	0.0129209	0.0122322
119	21	0.0104474	0.0128076	0.00550137	0.0146635	0.0100602	0.0181715	0.0230659	0.0108558	0.0100602	0.00755675	0.0229632	0.00576372	0.00960587	0.00576372	0.00432858	0.00414019	0.0129315	0.0119014
120	19	0.0103787	0.0126485	0.00538653	0.0145251	0.0101389	0.0177648	0.023006	0.0109138	0.0101389	0.0075345	0.0231594	0.00571212	0.00972047	0.00571212	0.00423961	0.00401124	0.0128971	0.0115479
121	17	0.0103121	0.012564	0.00527732	0.0144998	0.0101978	0.0175006	0.02299	0.0109538	0.0101978	0.00752208	0.0232794	0.00564444	0.00982863	0.00564444	0.00414264	0.00389384	0.0128448	0.0112007
122	19	0.0102282	0.0125592	0.00513195	0.0145121	0.010232	0.0174429	0.0230111	0.0109909	0.010232	0.00754159	0.023321	0.00557978	0.00993479	0.00557978	0.00406028	0.0037669	0.0128354	0.0108655
123	18	0.01007	0.0125934	0.00502221	0.014576	0.0102097	0.0175841	0.0230055	0.0110456	0.0102097	0.00761281	0.0233288	0.00554921	0.0100519	0.00554921	0.00399149	0.00364794	0.0128595	0.0105379
124	18	0.009847	0.0126853	0.00498442	0.0146984	0.0101375	0.0178988	0.023008	0.0111317	0.0101375	0.00770649	0.0233117	0.00554406	0.0101685	0.00554406	0.00393056	0.00352863	0.0128486	0.010208
125	18	0.00965332	0.0127774	0.00504188	0.0149225	0.0100248	0.0183158	0.0230015	0.0112568	0.0100248	0.00781053	0.0232769	0.00556424	0.0102885	0.00556424	0.00387503	0.00341451	0.0127564	0.00988678
126	18	0.00945034	0.0128717	0.00519035	0.0152157	0.00990389	0.0187458	0.0229809	0.0114072	0.00990389	0.00789493	0.0232236	0.00559201	0.010406	0.00559201	0.00381091	0.00330136	0.0125983	0.00958855
127	20	0.00926889	0.0130627	0.00537482	0.0155569	0.00979445	0.0191029	0.0229685	0.0115821	0.00979445	0.00792943	0.0231186	0.005592	0.0104963	0.005592	0.00372513	0.0031772	0.0124076	0.00930479
128	21	0.00911556	0.0133362	0.00560718	0.0158548	0.00970146	0.0193168	0.022977	0.0117709	0.00970146	0.00791823	0.0229738	0.00555074	0.0105528	0.00555074	0.00362493	0.00304501	0.0122082	0.00901519
129	22	0.00904245	0.0136585	0.00587832	0.0161669	0.0096099	0.0193387	0.0229852	0.011944	0.0096099	0.00788354	0.0228146	0.00547022	0.0105855	0.00547022	0.00352011	0.00291118	0.0120314	0.00873917
130	22	0.00915974	0.014045	0.00613526	0.016449	0.00951299	0.0191785	0.02297	0.0120811	0.00951299	0.00784271	0.0226502	0.00536273	0.0106049	0.00536273	0.00341795	0.00278316	0.0119608	0.00850175
131	22	0.00929184	0.0145396	0.00636827	0.0166955	0.00942737	0.0189004	0.0229407	0.0121889	0.00942737	0.00779859	0.0224693	0.0052462	0.010614	0.0052462	0.00332085	0.00266351	0.0120255	0.0083036
132	22	0.00941074	0.0151337	0.00661046	0.0169421	0.00936823	0.018587	0.0229352	0.012292	0.00936823	0.00774863	0.0222783	0.00513627	0.0106024	0.00513627	0.00323418	0.00255005	0.0121569	0.00812483
133	23	0.00951855	0.0158407	0.00682329	0.0172323	0.0093252	0.0183365	0.022982	0.0124106	0.0093252	0.00766511	0.0220576	0.00503294	0.0105597	0.00503294	0.00317447	0.00245254	0.0122657	0.00794569
134	23	0.00962241	0.016597	0.00704774	0.0176061	0.00928749	0.0181949	0.0230886	0.0125465	0.00928749	0.00755978	0.0218253	0.00493583	0.0105052	0.00493583	0.00315733	0.00236776	0.0123224	0.00776847
135	24	0.00976475	0.0174372	0.00725447	0.0180622	0.00925193	0.0181878	0.0232592	0.0127035	0.00925193	0.00743938	0.0215661	0.00483285	0.0104455	0.00483285	0.00317622	0.00227646	0.0123231	0.0075818
136	24	0.0100472	0.0183263	0.00748938	0.0185679	0.00921585	0.018302	0.02351	0.0128965	0.00921585	0.00731251	0.021308	0.00471986	0.0104028	0.00471986	0.00322472	0.00217067	0.0122754	0.00738115
137	25	0.0103985	0.0192651	0.00774503	0.0191029	0.00916163	0.0185112	0.0238508	0.013128	0.00916163	0.0071931	0.0210404	0.00459469	0.0103787	0.00459469	0.00328899	0.00206044	0.0121907	0.00715747
138	25	0.0109429	0.0202284	0.00806412	0.0196573	0.00908815	0.0187568	0.0242929	0.0133972	0.00908815	0.00709311	0.0207676	0.00446747	0.0103621	0.00446747	0.00336263	0.00196815	0.0120811	0.00691484
139	26	0.0115279	0.0212598	0.00843505	0.0202223	0.0090151	0.0190058	0.0248202	0.0136952	0.0090151	0.00700212	0.0204724	0.00434192	0.0103409	0.00434192	0.00346808	0.00190281	0.0119718	0.0066658
140	26	0.0121091	0.0223605	0.00883973	0.0207902	0.00897047	0.0192258	0.0254053	0.014015	0.00897047	0.00691291	0.020141	0.00422113	0.0103101	0.00422113	0.00362364	0.00186519	0.0118858	0.00641806
141	27	0.0126321	0.0235218	0.00926632	0.0213428	0.00895941	0.0193774	0.0260058	0.0143408	0.00895941	0.00679902	0.0197596	0.0041026	0.0102586	0.0041026	0.00382399	0.00187295	0.0118151	0.00616244
142	27	0.0130805	0.0247249	0.00971763	0.0218686	0.00896535	0.0194389	0.0265948	0.0146547	0.00896535	0.00665115	0.0193242	0.00397829	0.0101757	0.00397829	0.00406034	0.00192526	0.0117745	0.00589688
143	28	0.0134632	0.0259784	0.0101814	0.0223629	0.00897508	0.0194251	0.0271602	0.0149452	0.00897508	0.00647503	0.0188555	0.00385129	0.0100613	0.00385129	0.00433561	0.00200644	0.0117904	0.00562974
144	29	0.0139088	0.0272738	0.0106518	0.0228243	0.00899419	0.0193347	0.0276427	0.0151875	0.00899419	0.00627164	0.0184074	0.00372787	0.00992175	0.00372787	0.00464697	0.00210852	0.0118725	0.00537433
145	29	0.0143981	0.0285767	0.0110592	0.0232249	0.00901515	0.0191132	0.0279043	0.0153226	0.00901515	0.00606174	0.0180168	0.00361387	0.00976653	0.00361387	0.00497464	0.00223015	0.0120224	0.00512018
146	29	0.0148846	0.0298068	0.0113183	0.0235231	0.00900902	0.0187194	0.027886	0.0153371	0.00900902	0.00585731	0.0177073	0.00351534	0.00960912	0.00351534	0.00528669	0.00237242	0.012223	0.00486652
147	29	0.0153683	0.0309398	0.0116856	0.0235716	0.00896797	0.0181395	0.0276259	0.0152246	0.00896797	0.00564298	0.0174972	0.00342764	0.00945093	0.00342764	0.00557136	0.00252171	0.0124588	0.00462331
148	29	0.0158371	0.0319747	0.0122119	0.0234428	0.00890816	0.0175763	0.0272723	0.0150591	0.00890816	0.00544052	0.0173813	0.00334626	0.00930327	0.00334626	0.00582098	0.00263089	0.0127172	0.00441323
149	28	0.0162813	0.0328877	0.0129295	0.023193	0.00885704	0.0172294	0.0269346	0.0148917	0.00885704	0.00527157	0.017335	0.00326453	0.00916546	0.00326453	0.00600551	0.00266768	0.0129678	0.00423127
150	28	0.0166841	0.0336654	0.0136629	0.0231025	0.00882369	0.0172175	0.0267454	0.0147891	0.00882369	0.00517229	0.0172949	0.00318147	0.00902037	0.00318147	0.00608787	0.00261488	0.0131688	0.00408986
151	27	0.0170355	0.0343523	0.014293	0.0232547	0.00881233	0.0175736	0.0267846	0.0147723	0.00881233	0.00513831	0.0172208	0.00310916	0.0088514	0.00310916	0.00607109	0.00248358	0.0133386	0.00400254
152	27	0.0173535	0.0350671	0.0146514	0.0237913	0.00885368	0.0183276	0.0270747	0.0148613	0.00885368	0.00516361	0.0170888	0.00306795	0.00865628	0.00306795	0.0059802	0.00229751	0.0135036	0.00396358
153	28	0.017683	0.0359028	0.0147012	0.0246797	0.00896792	0.0193953	0.0274551	0.0149833	0.00896792	0.00523764	0.0168919	0.00305352	0.00841988	0.00305352	0.00585459	0.00206658	0.0136919	0.00393316
154	29	0.0180168	0.0368799	0.0143291	0.0258924	0.00913107	0.0206456	0.0277343	0.0150745	0.00913107	0.00535954	0.0166186	0.00305778	0.00815021	0.00305778	0.00571313	0.00181371	0.0139314	0.00388516
155	29	0.0183686	0.0379884	0.0138005	0.0270772	0.0093059	0.0218535	0.0277667	0.0150445	0.0093059	0.00548796	0.01629	0.00307903	0.00784828	0.00307903	0.00557711	0.00158738	0.0142469	0.00379474
156	30	0.0187548	0.0392368	0.0133897	0.0281597	0.00949216	0.0228838	0.0275695	0.0148988	0.00949216	0.00559152	0.0159132	0.00311801	0.00751743	0.00311801	0.0054839	0.00141219	0.0146347	0.00365998
157	30	0.0191791	0.0406007	0.0133151	0.0290287	0.00968631	0.0236764	0.0272208	0.014684	0.00968631	0.00565274	0.0155369	0.00317175	0.00714373	0.00317175	0.00546881	0.00129193	0.0150754	0.00347137
158	29	0.0196263	0.0420192	0.0136308	0.0298375	0.00986968	0.0241495	0.0268566	0.0144719	0.00986968	0.00569681	0.0151774	0.00325005	0.00670856	0.00325005	0.00552241	0.00122771	0.0155271	0.00325023
159	28	0.0200385	0.0434312	0.0142312	0.0306818	0.0100159	0.0242496	0.0265787	0.0143142	0.0100159	0.00571794	0.0148264	0.00337271	0.0061993	0.00337271	0.00561321	0.00124608	0.0159725	0.00304338
160	28	0.0203525	0.0448092	0.0149229	0.0316772	0.0101265	0.0239977	0.0264535	0.0142441	0.0101265	0.00572104	0.0144868	0.00354721	0.00563456	0.00354721	0.00570736	0.00137721	0.0164057	0.00288864
161	31	0.0205433	0.0461408	0.0155119	0.0328982	0.0102204	0.0234852	0.0265147	0.0142765	0.0102204	0.00572827	0.0141692	0.00374682	0.00503339	0.00374682	0.00577234	0.00160893	0.0168233	0.00280471
162	34	0.0206229	0.0474349	0.0158737	0.0343605	0.0103199	0.0228229	0.0267526	0.0144047	0.0103199	0.00575605	0.0138858	0.00399417	0.00441835	0.00399417	0.00582801	0.00194605	0.0172171	0.00281058
163	36	0.0206282	0.04869	0.0159845	0.0359469	0.010429	0.0220947	0.0270957	0.0145899	0.010429	0.00579516	0.0136673	0.00431442	0.00381743	0.00431442	0.00589741	0.00239253	0.0175873	0.00290711
164	39	0.0205859	0.049896	0.015923	0.0375695	0.0105372	0.0213343	0.0274493	0.0147811	0.0105372	0.00582272	0.0135224	0.00464418	0.00325148	0.00464418	0.00593457	0.00285396	0.0179281	0.00308057
165	41	0.0205282	0.0510489	0.0158073	0.0390979	0.0106271	0.0205615	0.0277345	0.0149356	0.0106271	0.00581861	0.0134694	0.00493093	0.00272586	0.00493093	0.00588314	0.00326041	0.0182246	0.00329893
166	43	0.0205058	0.0521349	0.0157341	0.0404375	0.0106995	0.0198185	0.0279234	0.0150382	0.0106995	0.00577718	0.013516	0.00516418	0.00223363	0.00516418	0.00571936	0.00360638	0.0184591	0.00352771
167	45	0.0205586	0.0531586	0.0157521	0.0415704	0.0107785	0.0191663	0.0280171	0.0150891	0.0107785	0.00568077	0.0136406	0.00535516	0.0017629	0.00535516	0.00547115	0.00390004	0.0186314	0.00373461
168	47	0.0207008	0.0541285	0.0158485	0.0425223	0.0108854	0.0186655	0.0280321	0.0150968	0.0108854	0.00552006	0.0138209	0.00551407	0.00132248	0.00551407	0.00517364	0.00415176	0.0187445	0.00390252
169	49	0.020907	0.0550256	0.015975	0.0433519	0.0110249	0.0183544	0.0280073	0.0150824	0.0110249	0.00532114	0.0140333	0.005642	0.000949595	0.005642	0.00484678	0.00435824	0.0188079	0.00404297
170	50	0.0211292	0.0558395	0.0160804	0.0441488	0.011187	0.0182222	0.0279925	0.0150728	0.011187	0.00512257	0.0142631	0.0057937	0.000695755	0.0057937	0.00459367	0.00455814	0.0188277	0.00418179
171	52	0.0213397	0.0565894	0.0161362	0.0449912	0.0113549	0.0182149	0.0280241	0.0150885	0.0113549	0.00494828	0.0145068	0.006041	0.000582529	0.006041	0.00459318	0.00481357	0.0188061	0.00435274
172	53	0.0215267	0.057298	0.0161556	0.0459006	0.0115111	0.0182679	0.0281125	0.0151355	0.0115111	0.00481385	0.0147651	0.00637363	0.00066233	0.00637363	0.0049582	0.00509058	0.0187377	0.00458925
173	55	0.0216749	0.0579993	0.0161669	0.046864	0.0116423	0.018319	0.0282545	0.0152124	0.0116423	0.00472953	0.0150573	0.00676777	0.00119251	0.00676777	0.00576874	0.00533056	0.018622	0.00491527
174	56	0.021776	0.0587163	0.0162074	0.0478576	0.0117457	0.0183242	0.0284399	0.0153141	0.0117457	0.0046993	0.0154138	0.00723449	0.00233442	0.00723449	0.00709701	0.00553852	0.0184628	0.00535132
175	58	0.0218417	0.0594651	0.0163275	0.0488736	0.0118405	0.0182715	0.0286506	0.0154308	0.0118405	0.00476044	0.0158801	0.00776686	0.0041309	0.00776686	0.00896562	0.00571555	0.0182448	0.00590047
176	60	0.0219032	0.06028	0.0165564	0.0499239	0.0119516	0.0181659	0.0288703	0.0155555	0.0119516	0.00498237	0.0165065	0.0083312	0.00658082	0.0083312	0.0113161	0.00585049	0.0179559	0.00655163
177	62	0.0219734	0.0611337	0.0169423	0.0509121	0.0120904	0.0180592	0.0290885	0.0156839	0.0120904	0.00543122	0.0173174	0.00888979	0.00962008	0.00888979	0.0139972	0.0059572	0.0175871	0.00729581
178	63	0.0220728	0.062001	0.0174789	0.0518645	0.0122639	0.0180051	0.0293026	0.0158144	0.0122639	0.00614938	0.0183583	0.00942345	0.0131233	0.00942345	0.0168216	0.00608314	0.0171465	0.00810446
179	56	0.0222203	0.0628738	0.0181481	0.0528214	0.0124773	0.0180527	0.0295233	0.0159535	0.0124773	0.00713507	0.0196679	0.0099201	0.0168885	0.0099201	0.0195977	0.00628278	0.0166739	0.00894262
180	66	0.022445	0.0637393	0.018926	0.0538063	0.0127303	0.0182363	0.029763	0.0161082	0.0127303	0.00832391	0.0212531	0.0103788	0.0206636	0.0103788	0.0221449	0.00659957	0.0162115	0.00977393
181	67	0.0227592	0.0645481	0.0197867	0.0548227	0.0130038	0.0185643	0.0300272	0.0162806	0.0130038	0.00962035	0.023054	0.0108105	0.0241907	0.0108105	0.0243181	0.00703394	0.015776	0.0105654
182	92	0.0231561	0.0652733	0.0206816	0.0559404	0.0132722	0.0189999	0.0303224	0.0164729	0.0132722	0.0109658	0.0249808	0.0112336	0.0272176	0.0112336	0.0260774	0.00755423	0.015397	0.0112881
183	112	0.0236161	0.0658719	0.0215872	0.0571891	0.0135206	0.0195037	0.0306381	0.0166787	0.0135206	0.0123497	0.0269408	0.0116525	0.029526	0.0116525	0.0274687	0.00811544	0.0150883	0.0119229
184	128	0.0241418	0.0663257	0.0224622	0.0586163	0.0137495	0.0200337	0.0309524	0.0168872	0.0137495	0.0137774	0.0288703	0.0120601	0.0309917	0.0120601	0.0285647	0.0086428	0.0148466	0.0124566
185	144	0.0247171	0.0665947	0.023307	0.06014	0.0139582	0.0205716	0.0312483	0.0170885	0.0139582	0.015264	0.0306859	0.01244	0.0316146	0.01244	0.0294707	0.00904759	0.0146608	0.0128903
186	157	0.0253312	0.0666717	0.0241109	0.0617192	0.0141327	0.021113	0.03154	0.0172833	0.0141327	0.0168057	0.0323344	0.0127741	0.0315244	0.0127741	0.0303046	0.0092741	0.0145159	0.013223
187	169	0.0259792	0.0665828	0.0248758	0.0633534	0.014287	0.0216434	0.0317922	0.0174622	0.014287	0.0183905	0.0337951	0.0130584	0.0309773	0.0130584	0.0311444	0.0093178	0.0144028	0.0134466
188	178	0.0266415	0.0663406	0.0256105	0.0650179	0.0144301	0.0221525	0.0320012	0.017626	0.0144301	0.0199747	0.0350444	0.0132928	0.0303126	0.0132928	0.0320168	0.00921392	0.0143147	0.0135765
189	185	0.0272963	0.0659507	0.0263247	0.066698	0.014579	0.0226315	0.0321497	0.0177694	0.014579	0.0214713	0.036059	0.0134723	0.0298914	0.0134723	0.0328858	0.0090031	0.014246	0.0136277
190	189	0.027919	0.0654191	0.0270242	0.0683747	0.0147127	0.0230817	0.0322784	0.0179096	0.0147127	0.0227818	0.0368002	0.0135838	0.029998	0.0135838	0.0336786	0.00872064	0.0141944	0.0136135
191	191	0.0285	0.0647495	0.0277061	0.0699948	0.0147662	0.0234944	0.0324309	0.0180631	0.0147662	0.0238224	0.0372377	0.0136094	0.0307536	0.0136094	0.0343221	0.00841012	0.0141723	0.0135543
192	189	0.0290635	0.0639486	0.0283578	0.0715084	0.0147756	0.0238775	0.032571	0.0182053	0.0147756	0.0245682	0.0373912	0.0135448	0.0321062	0.0135448	0.0347377	0.00811349	0.0141888	0.0134641
193	185	0.0296162	0.0630222	0.0289462	0.0728761	0.0147446	0.0242113	0.03268	0.0183237	0.0147446	0.0250384	0.0372896	0.013392	0.0338606	0.013392	0.0348558	0.00786412	0.0142361	0.0133521
194	178	0.030146	0.0620049	0.0294254	0.0740713	0.014691	0.0244926	0.0327533	0.0184062	0.014691	0.0252593	0.0369669	0.0131493	0.0357042	0.0131493	0.0346471	0.00768241	0.0143158	0.0132129
195	170	0.0306459	0.0609533	0.0297563	0.0750707	0.0146164	0.0246918	0.0327509	0.0184457	0.0146164	0.025268	0.0364816	0.0128249	0.0372607	0.0128249	0.0341015	0.00756302	0.0144368	0.0130359
196	160	0.0310996	0.0598957	0.0299026	0.0758448	0.0145379	0.0247734	0.0326313	0.0184301	0.0145379	0.0251096	0.0358902	0.0124434	0.038191	0.0124434	0.0332259	0.00748569	0.0145947	0.0128217
197	149	0.0314765	0.058831	0.0298327	0.0763769	0.0144444	0.0247157	0.0324005	0.0183622	0.0144444	0.0248181	0.0352376	0.0120302	0.0382937	0.0120302	0.0320672	0.00742186	0.0147551	0.0125733
198	136	0.0317426	0.0577445	0.0295461	0.0766786	0.0143535	0.0245244	0.0320752	0.01825	0.0143535	0.0244163	0.0345638	0.0116008	0.0375415	0.0116008	0.0306726	0.00734412	0.0148722	0.0122884
199	122	0.0318763	0.056611	0.0290599	0.0767119	0.0142064	0.0242081	0.0317396	0.0181243	0.0142064	0.0238967	0.0338721	0.0111719	0.0360443	0.0111719	0.0290552	0.00725343	0.0149177	0.0119853
200	86	0.0318635	0.0554151	0.0284052	0.0764604	0.0140297	0.0237891	0.0313979	0.0179835	0.0140297	0.0232808	0.0331463	0.010766	0.0340174	0.010766	0.0272392	0.00717551	0.0149008	0.0116853
201	107	0.0316786	0.0541392	0.0276083	0.0759568	0.0138316	0.023289	0.0310655	0.0178353	0.0138316	0.0226074	0.0323513	0.0103938	0.0317149	0.0103938	0.0252628	0.00713545	0.0148338	0.0114138
202	107	0.0313083	0.0527744	0.0266975	0.0752457	0.0136151	0.0227355	0.0307623	0.0176889	0.0136151	0.0218815	0.0314627	0.0100504	0.029379	0.0100504	0.0231821	0.00713611	0.014717	0.0111809
203	103	0.0307694	0.051347	0.025704	0.0743484	0.0134005	0.0221464	0.0304744	0.0175421	0.0134005	0.0210703	0.0304756	0.00972365	0.0272003	0.00972365	0.0210657	0.0071656	0.0145477	0.0109814
204	98	0.0300763	0.0498888	0.0246578	0.0732684	0.013194	0.0215181	0.0301625	0.0173821	0.013194	0.0201634	0.0293885	0.00940542	0.0252666	0.00940542	0.0189706	0.00720657	0.0143437	0.0108135
205	93	0.0292344	0.0484112	0.0235855	0.0720177	0.012978	0.0208563	0.0298119	0.017201	0.012978	0.0191877	0.0282186	0.00909538	0.0235686	0.00909538	0.0169586	0.00723838	0.0141183	0.0106714
206	88	0.0282712	0.0469238	0.0224879	0.0706264	0.0127526	0.0201863	0.0294293	0.0170015	0.0127526	0.0181539	0.0270145	0.00879279	0.0220543	0.00879279	0.0150967	0.00723813	0.0138386	0.0105373
207	83	0.0272267	0.0454391	0.0213551	0.0691125	0.0125387	0.0195461	0.0290151	0.016782	0.0125387	0.0170641	0.0258274	0.00849817	0.0206433	0.00849817	0.0134204	0.00718073	0.013454	0.0103982
208	78	0.0261212	0.0439771	0.020182	0.0674507	0.0122657	0.0189285	0.0286765	0.0165733	0.0122657	0.0159322	0.0246747	0.00821846	0.0192329	0.00821846	0.0119454	0.00706029	0.0129456	0.0102644
209	74	0.0249549	0.0425686	0.0189859	0.0657051	0.0119935	0.0183258	0.028308	0.0163432	0.0119935	0.0148241	0.0235643	0.00795062	0.0177539	0.00795062	0.0106876	0.00687679	0.0123484	0.0101428
210	70	0.0237368	0.0412301	0.0177742	0.0639093	0.0117131	0.0177678	0.027945	0.016104	0.0117131	0.0137831	0.0224884	0.00767672	0.0161856	0.00767672	0.00965982	0.00657156	0.0117043	0.0100614
211	67	0.0224976	0.0399824	0.0165675	0.0621287	0.011444	0.0172864	0.0275759	0.0158556	0.011444	0.0128257	0.0214153	0.00725969	0.0145304	0.00725969	0.00865996	0.00600034	0.0110526	0.0100282
212	63	0.0212655	0.0388783	0.0153665	0.0603941	0.0111863	0.0168501	0.0272374	0.0156047	0.0111863	0.0119357	0.0203058	0.00691415	0.0127375	0.00691415	0.00777732	0.0054147	0.0104196	0.0100235
213	59	0.0200749	0.0379267	0.0142172	0.0587864	0.0109264	0.0165085	0.0268457	0.0153371	0.0109264	0.0111624	0.0191361	0.00661546	0.0108749	0.00661546	0.00693286	0.0048492	0.00986003	0.0100149
214	55	0.0189585	0.0371216	0.0131313	0.0572978	0.0106545	0.0163355	0.0265529	0.0151066	0.0106545	0.0105168	0.0179603	0.00643178	0.00915518	0.00643178	0.00627402	0.00439923	0.00940904	0.00998904
215	50	0.0179587	0.0364421	0.0121702	0.0560002	0.0103788	0.0163592	0.0262236	0.0148972	0.0103788	0.0100031	0.0169024	0.00629673	0.00782234	0.00629673	0.00576397	0.00417044	0.00906608	0.00995319
216	48	0.0170953	0.0358652	0.0113589	0.0548046	0.0101023	0.016485	0.0261135	0.014784	0.0101023	0.0095238	0.0161284	0.00620038	0.0069643	0.00620038	0.00554934	0.00420003	0.00880652	0.00995295
217	46	0.0163723	0.0353561	0.0107569	0.0537104	0.00981856	0.0167091	0.0261408	0.0147409	0.00981856	0.00906829	0.01577	0.00604722	0.00654984	0.00604722	0.00559387	0.00438069	0.00861664	0.010001
218	47	0.0157809	0.0348845	0.010381	0.0526686	0.00956425	0.0170496	0.0263525	0.0147775	0.00956425	0.00865101	0.0158599	0.00590717	0.00648009	0.00590717	0.00598394	0.00463683	0.00848437	0.0101072
219	47	0.0153089	0.0343967	0.0102435	0.0516742	0.00931306	0.0175077	0.0266677	0.0148655	0.00931306	0.00835657	0.0162938	0.00563822	0.00651994	0.00563822	0.00630176	0.00471486	0.00840147	0.0102785
220	46	0.0149583	0.0338745	0.0103343	0.0507193	0.0091285	0.0180172	0.0271009	0.0149863	0.0091285	0.00824676	0.0169132	0.00542276	0.00646643	0.00542276	0.0064897	0.00475687	0.00833696	0.0104943
221	42	0.0147405	0.0333151	0.0106487	0.0498512	0.00894369	0.0185861	0.0275372	0.0151105	0.00894369	0.00840617	0.0175429	0.00532055	0.00619339	0.00532055	0.00640878	0.00473002	0.00826568	0.0107211
222	42	0.01466	0.0327531	0.011135	0.0490478	0.00883316	0.0192591	0.0280756	0.0152741	0.00883316	0.00875775	0.0181004	0.00532872	0.0057574	0.00532872	0.00608944	0.00455171	0.0081799	0.0109416
223	46	0.0147144	0.0322373	0.0117548	0.0483567	0.00871725	0.020031	0.0286149	0.0154556	0.00871725	0.00916317	0.0186212	0.00544372	0.00526269	0.00544372	0.0056108	0.00436339	0.00806798	0.0111675
224	48	0.014883	0.0318056	0.0124942	0.0478102	0.0086261	0.0208235	0.0291799	0.0156657	0.0086261	0.00950203	0.0192121	0.00559483	0.00469244	0.00559483	0.00509076	0.00425011	0.00792774	0.0114358
225	50	0.0151302	0.0314803	0.0133425	0.0474249	0.00855951	0.0216294	0.029789	0.0159186	0.00855951	0.00975589	0.0199659	0.00570587	0.00397084	0.00570587	0.00466034	0.00425182	0.00776598	0.0117777
226	52	0.0154287	0.0312779	0.0142779	0.0472219	0.00848722	0.0224794	0.0304441	0.0162218	0.00848722	0.0100291	0.0208744	0.0057551	0.00315566	0.0057551	0.00440982	0.00437933	0.00757669	0.0122183
227	53	0.0157614	0.0312148	0.0152578	0.0472129	0.0083885	0.0233641	0.0311095	0.016557	0.0083885	0.0103933	0.0218423	0.00576004	0.00266456	0.00576004	0.00436026	0.00462028	0.00736112	0.0127604
228	55	0.0160992	0.0312784	0.0162369	0.0473787	0.00827521	0.0242392	0.0317309	0.016894	0.00827521	0.0108424	0.0227602	0.00576638	0.00323783	0.00576638	0.00448481	0.00495697	0.00712933	0.0133774
229	58	0.0164102	0.0314385	0.0171913	0.0476791	0.00817839	0.0250811	0.0322722	0.0172114	0.00817839	0.0113325	0.0235327	0.00582109	0.00477333	0.00582109	0.00473385	0.00536015	0.00689238	0.0140311
230	60	0.0166745	0.0316874	0.0180842	0.0480466	0.00812852	0.0258687	0.0326923	0.0174849	0.00812852	0.011757	0.02409	0.00593399	0.0066622	0.00593399	0.00505332	0.00578652	0.00666188	0.0146838
231	61	0.01688	0.0320357	0.0188638	0.0484033	0.00816052	0.0265532	0.0329372	0.0176867	0.00816052	0.0119883	0.0244172	0.00609577	0.00848496	0.00609577	0.00539967	0.00620109	0.00645226	0.015294
232	62	0.0170163	0.0324841	0.0194939	0.0486933	0.00828503	0.0270693	0.0329839	0.0178051	0.00828503	0.01196	0.0245462	0.00629533	0.00995042	0.00629533	0.00573332	0.00657085	0.00628852	0.0158278
233	59	0.0170742	0.033011	0.0199533	0.0488684	0.00848036	0.027348	0.0328603	0.0178479	0.00848036	0.0116909	0.0245258	0.00650505	0.0108971	0.00650505	0.0060096	0.00685882	0.00618747	0.016273
234	54	0.0170551	0.0335845	0.0202363	0.0488926	0.00871874	0.027327	0.03262	0.0178328	0.00871874	0.0112568	0.0243965	0.00668697	0.0112979	0.00668697	0.0062017	0.00704218	0.00614722	0.0166298
235	63	0.0169648	0.0341703	0.0203676	0.0487611	0.00895591	0.0269833	0.0323018	0.017774	0.00895591	0.0107384	0.0241869	0.00681619	0.0112346	0.00681619	0.00630979	0.00712497	0.00616227	0.0169065
236	66	0.0168018	0.0347182	0.0203908	0.0484609	0.00915479	0.0263514	0.0319331	0.0176835	0.00915479	0.0101858	0.0239294	0.00688519	0.0108476	0.00688519	0.00634751	0.00712915	0.006228	0.0171217
237	67	0.0165504	0.0351624	0.0203324	0.0479669	0.0093114	0.0255086	0.0315544	0.0175796	0.0093114	0.00963003	0.023644	0.00690311	0.0102833	0.00690311	0.00633742	0.00708208	0.00632979	0.017299
238	67	0.0161976	0.0354494	0.0202242	0.0472582	0.00940695	0.0245721	0.0311855	0.0174645	0.00940695	0.0090728	0.0233336	0.00687929	0.00969215	0.00687929	0.00630176	0.00700424	0.00645028	0.017448
239	66	0.0157561	0.0355583	0.0201119	0.0463096	0.00942301	0.0236767	0.0307981	0.0173155	0.00942301	0.00850189	0.0230024	0.00681327	0.00919274	0.00681327	0.00625311	0.00691506	0.00657901	0.0175605
240	64	0.0152516	0.0354897	0.0200165	0.0451049	0.00937635	0.022934	0.0303832	0.017128	0.00937635	0.00791227	0.0226634	0.00670714	0.00883717	0.00670714	0.00619718	0.00683591	0.00671574	0.0176279
241	62	0.0147131	0.0352533	0.0199367	0.0436456	0.00928428	0.0224167	0.0299599	0.0169171	0.00928428	0.00731065	0.0223284	0.00656988	0.00861292	0.00656988	0.00613611	0.00677388	0.00686523	0.0176515
242	60	0.0141802	0.0348775	0.0198636	0.0419439	0.00917416	0.0221495	0.0295326	0.0166826	0.00917416	0.00672588	0.0220047	0.00641149	0.00844667	0.00641149	0.00606814	0.00672525	0.00703478	0.0176297
243	57	0.0136879	0.0344058	0.0197753	0.0400361	0.00907983	0.0221122	0.0290967	0.0164132	0.00907983	0.0061883	0.0217001	0.00624378	0.00824542	0.00624378	0.00598352	0.00668217	0.00724135	0.017552
244	55	0.0132527	0.033873	0.0196504	0.0379788	0.0090205	0.0222599	0.0286405	0.0161047	0.0090205	0.00571579	0.021428	0.00607409	0.00794634	0.00607409	0.0058729	0.00662458	0.00749755	0.0174187
245	53	0.0128869	0.0333007	0.0194619	0.0358409	0.00902124	0.0225449	0.0281651	0.0157676	0.00902124	0.00532648	0.02119	0.0059005	0.00751834	0.0059005	0.00573666	0.00653403	0.00778223	0.0172463
246	52	0.0125942	0.0327044	0.019187	0.0337057	0.00909274	0.0229217	0.0276696	0.0154114	0.00909274	0.00501996	0.0209729	0.00572314	0.0069659	0.00572314	0.00557225	0.00640842	0.00805947	0.0170426
247	50	0.0123668	0.0320847	0.0188336	0.0316372	0.00921425	0.0233264	0.0271237	0.0150314	0.00921425	0.00476003	0.0207599	0.00553552	0.00632904	0.00553552	0.00537368	0.00624711	0.00830898	0.0168075
248	47	0.012193	0.0314267	0.0184095	0.0296835	0.00936806	0.0236426	0.0265268	0.0146374	0.00936806	0.00450256	0.0205372	0.00532428	0.00565446	0.00532428	0.00515045	0.00604299	0.00851907	0.0165516
249	45	0.012053	0.030718	0.0179074	0.0278838	0.00953794	0.0237223	0.0259235	0.0142613	0.00953794	0.00421595	0.0202947	0.00508908	0.00498085	0.00508908	0.00492409	0.00578707	0.00867751	0.0162843
250	42	0.0119272	0.0299572	0.0173336	0.0262408	0.00969958	0.0234622	0.0253432	0.0139221	0.00969958	0.00389415	0.0200256	0.00483413	0.00433778	0.00483413	0.00471054	0.00548022	0.00877203	0.016009
251	39	0.011795	0.0291422	0.0167035	0.0247344	0.00982527	0.0228504	0.0247907	0.0136179	0.00982527	0.00354235	0.0197425	0.0045646	0.00376403	0.0045646	0.00451618	0.00513702	0.00880624	0.0157217
252	34	0.0116297	0.0282666	0.0160322	0.02335	0.00989476	0.0219578	0.0242877	0.0133528	0.00989476	0.00318654	0.0194697	0.00430199	0.00331287	0.00430199	0.00434365	0.00477033	0.00879541	0.0154153
253	29	0.0114138	0.0273336	0.0153365	0.0220749	0.00991128	0.0209266	0.0238741	0.0131435	0.00991128	0.00288074	0.0192311	0.00407625	0.00304158	0.00407625	0.00419879	0.00439326	0.00874455	0.0150823
254	31	0.0111461	0.0263878	0.0146392	0.0209059	0.0098821	0.0199377	0.0235614	0.012991	0.0098821	0.00268076	0.0190592	0.00389697	0.00301233	0.00389697	0.00408033	0.00401808	0.00865085	0.0147076
255	31	0.0108432	0.0254802	0.0139713	0.0198502	0.00981203	0.0191309	0.0233223	0.0128743	0.00981203	0.00261387	0.0189711	0.0037526	0.00323623	0.0037526	0.00397011	0.0036513	0.00853805	0.0142744
256	30	0.0105406	0.0246146	0.0133523	0.0189085	0.00971512	0.0185562	0.023118	0.012765	0.00971512	0.00266599	0.0189649	0.00364111	0.00364247	0.00364111	0.00386468	0.0033023	0.00843395	0.0137819
257	28	0.0102659	0.023804	0.0127853	0.0180786	0.00961364	0.0181695	0.0229237	0.0126417	0.00961364	0.00280752	0.0190463	0.00356265	0.00413945	0.00356265	0.00377377	0.00297299	0.00833308	0.0132527
258	23	0.0100305	0.0230936	0.012268	0.0173617	0.00952627	0.0178643	0.0227277	0.0125017	0.00952627	0.00300067	0.0192076	0.00350652	0.00464682	0.00350652	0.0036964	0.00266506	0.00822643	0.0127207
259	26	0.00984724	0.0225116	0.0117968	0.0167538	0.0094578	0.0175355	0.0225139	0.0123474	0.0094578	0.00322378	0.0194364	0.00346731	0.00511586	0.00346731	0.00363165	0.00238753	0.00812219	0.0122124
260	27	0.00971855	0.0220601	0.0113835	0.0162582	0.00940522	0.0171338	0.0222683	0.0121772	0.00940522	0.00346761	0.019719	0.00344186	0.00553264	0.00344186	0.0035803	0.00214062	0.00803208	0.0117385
261	27	0.00963218	0.0217298	0.0110454	0.0158782	0.00936913	0.0166723	0.0219967	0.0120036	0.00936913	0.00370053	0.0200235	0.00342639	0.00589067	0.00342639	0.00354271	0.00193019	0.00795504	0.0113021
262	27	0.00956755	0.0215267	0.0107883	0.0156134	0.00935394	0.0162052	0.0217432	0.0118561	0.00935394	0.00389467	0.0203235	0.00341887	0.00619044	0.00341887	0.0035207	0.00175967	0.00788724	0.0109037
263	27	0.00951843	0.021469	0.0106164	0.0154823	0.00935064	0.0157928	0.0215616	0.0117609	0.00935064	0.00403862	0.020597	0.00340957	0.00643412	0.00340957	0.00350869	0.00161204	0.00784212	0.0105443
264	27	0.00950058	0.0215461	0.0105386	0.0155053	0.00934081	0.0154777	0.0214762	0.0117277	0.00934081	0.00413277	0.0208131	0.00339387	0.00662658	0.00339387	0.00350938	0.00147629	0.00783908	0.0102122
265	28	0.00951942	0.0217472	0.0105619	0.0156967	0.00931068	0.0152776	0.021497	0.0117531	0.00931068	0.00418903	0.0209569	0.00337917	0.00678789	0.00337917	0.00353616	0.00135091	0.00787419	0.00989461
266	28	0.0095645	0.0220803	0.0106496	0.0160342	0.0093332	0.0151196	0.0217391	0.0119101	0.0093332	0.00421913	0.0210233	0.00336741	0.00692683	0.00336741	0.00358689	0.00123399	0.00794115	0.00959772
267	28	0.00966502	0.0225639	0.0108078	0.0165316	0.00927988	0.0150526	0.0220442	0.012098	0.00927988	0.00423674	0.0209949	0.00335362	0.00703089	0.00335362	0.00365219	0.0011277	0.00804231	0.00932693
268	28	0.00984092	0.0231794	0.0109994	0.0171481	0.00924915	0.0150029	0.0224754	0.0123649	0.00924915	0.00425213	0.0208793	0.00333342	0.00710084	0.00333342	0.0037299	0.00103036	0.00817304	0.00907807
269	29	0.0101138	0.0239236	0.0112395	0.0178699	0.00920041	0.014968	0.022909	0.0126395	0.00920041	0.00425957	0.0206899	0.00330307	0.00714532	0.00330307	0.00382318	0.000941248	0.00833644	0.00883767
270	29	0.0104921	0.0248079	0.0115231	0.0186431	0.00918317	0.0149165	0.0233687	0.012937	0.00918317	0.00425173	0.0204486	0.00326248	0.00716754	0.00326248	0.0039382	0.000864255	0.00853441	0.00859269
271	30	0.0109875	0.0258511	0.0118604	0.0194308	0.00917058	0.014907	0.0238298	0.01322	0.00917058	0.00420496	0.0201735	0.00321531	0.00715858	0.00321531	0.00408258	0.000807994	0.00876581	0.00833924
272	30	0.0115862	0.0270315	0.0122164	0.0201666	0.00920051	0.0149302	0.024334	0.013513	0.00920051	0.00410935	0.0198823	0.00316772	0.00710427	0.00316772	0.00426805	0.000782724	0.00903244	0.00808692
273	31	0.0122818	0.0283055	0.0125929	0.0208393	0.00924097	0.0150377	0.0247709	0.0137403	0.00924097	0.0039878	0.0195825	0.00312517	0.0070027	0.00312517	0.00451055	0.000792034	0.00933816	0.00783813
274	31	0.0130141	0.029596	0.012915	0.02138	0.00926665	0.0151131	0.0250125	0.0139022	0.00926665	0.00386509	0.0192897	0.00309278	0.00686764	0.00309278	0.00480865	0.000841114	0.00968014	0.00760136
275	31	0.0137308	0.0308431	0.0131762	0.0217095	0.00932531	0.0150589	0.0249999	0.0139617	0.00932531	0.00375617	0.019023	0.00307238	0.00671325	0.00307238	0.00513974	0.000935401	0.0100544	0.00739055
276	31	0.0144056	0.0319971	0.0134592	0.0218373	0.00939486	0.0149505	0.0247916	0.0139471	0.00939486	0.00367648	0.0187839	0.00305978	0.0065655	0.00305978	0.00546936	0.00105832	0.0104354	0.00722541
277	31	0.0149887	0.0330003	0.013813	0.0218705	0.00949027	0.0148964	0.0245157	0.0138963	0.00949027	0.00364442	0.0185532	0.0030505	0.00644153	0.0030505	0.00576343	0.001173	0.0107871	0.00712896
278	30	0.0154255	0.0338271	0.0142464	0.0219823	0.00956078	0.014935	0.0242125	0.0138305	0.00956078	0.00367646	0.0183104	0.00303926	0.0063256	0.00303926	0.00598481	0.00123968	0.0111142	0.00711122
279	29	0.0156648	0.0344837	0.0146672	0.0222891	0.00961382	0.0150313	0.0240651	0.013809	0.00961382	0.0037665	0.0180455	0.00302023	0.00619245	0.00302023	0.00609052	0.00122253	0.0114305	0.00717517
280	26	0.0157305	0.0350343	0.0149654	0.0228572	0.00964761	0.0152118	0.0241461	0.013857	0.00964761	0.00388675	0.0177541	0.00300381	0.00602059	0.00300381	0.00606663	0.00110919	0.0117438	0.00729807
281	27	0.0156847	0.0355468	0.0150231	0.0236826	0.00972739	0.0155196	0.0244948	0.013967	0.00972739	0.00402628	0.0174265	0.0030048	0.00580233	0.0030048	0.00592565	0.000919334	0.0120709	0.00744025
282	29	0.0155993	0.0360771	0.0147978	0.0247168	0.00971939	0.0159416	0.0247937	0.014043	0.00971939	0.00416907	0.0170522	0.00303144	0.00554694	0.00303144	0.00569783	0.000698879	0.0124398	0.00755699
283	30	0.0155224	0.036671	0.014332	0.0257682	0.00969091	0.0163365	0.0248781	0.0140279	0.00969091	0.00428418	0.0166497	0.00309334	0.00527218	0.00309334	0.00543725	0.000509004	0.0128637	0.00764266
284	31	0.01555	0.0374065	0.0138363	0.0267063	0.0096841	0.0166292	0.0247279	0.0139001	0.0096841	0.00434957	0.0162365	0.00319807	0.00498905	0.00319807	0.00520778	0.000444612	0.0133503	0.00770175
285	31	0.0157551	0.0383398	0.0135341	0.0275373	0.00973037	0.0168497	0.0244195	0.0136812	0.00973037	0.00436404	0.0158085	0.00334645	0.00468388	0.00334645	0.00506228	0.00055468	0.0138916	0.00774204
286	30	0.0161402	0.0394738	0.0135597	0.0283473	0.00983227	0.0170252	0.0240528	0.0134288	0.00983227	0.00432947	0.01536	0.00352647	0.0042893	0.00352647	0.0050289	0.000763842	0.0144629	0.00778159
287	29	0.0166427	0.0407628	0.0139026	0.0292248	0.00995879	0.0171608	0.023729	0.0132028	0.00995879	0.00425372	0.0149009	0.00372063	0.00373533	0.00372063	0.0050966	0.00101957	0.0150409	0.00785758
288	27	0.0171805	0.0421502	0.014426	0.0302365	0.010105	0.0173073	0.0235421	0.0130538	0.010105	0.00414664	0.014468	0.0039332	0.00301749	0.0039332	0.00524244	0.00131648	0.0156057	0.00801321
289	27	0.0177013	0.0435936	0.0149575	0.0314218	0.0102846	0.0175269	0.0235525	0.0130143	0.0102846	0.00402216	0.0141144	0.00418398	0.00217296	0.00418398	0.00544489	0.00166738	0.0161361	0.00826226
290	32	0.0181707	0.0450469	0.015358	0.0327684	0.010488	0.0177997	0.0237675	0.0130896	0.010488	0.00390619	0.0138779	0.00447789	0.00125098	0.00447789	0.00567055	0.0020829	0.0166294	0.00858747
291	34	0.0185665	0.0464647	0.0155777	0.0341925	0.0106916	0.0180168	0.0241393	0.0132568	0.0106916	0.0037987	0.0137854	0.0048051	0.000356299	0.0048051	0.00589097	0.00255095	0.0170868	0.00897765
292	36	0.018889	0.0478235	0.0156682	0.0355858	0.0108722	0.0180314	0.0245908	0.0134766	0.0108722	0.00368278	0.0138573	0.00515575	0.000715416	0.00515575	0.00608854	0.00304827	0.0175077	0.00942607
293	35	0.0191488	0.0491089	0.0157307	0.0368599	0.0110136	0.0177372	0.0250509	0.0137119	0.0110136	0.00355381	0.0140908	0.00552406	0.00155183	0.00552406	0.00625979	0.00356095	0.0179127	0.00990842
294	35	0.0193797	0.050309	0.0158694	0.03795	0.0111199	0.0171433	0.0254703	0.0139342	0.0111199	0.00340087	0.0144692	0.00590294	0.0022896	0.00590294	0.00642913	0.00406517	0.0183031	0.0103892
295	38	0.019637	0.0514242	0.0161439	0.0388173	0.0112119	0.0163682	0.0258313	0.0141297	0.0112119	0.00320968	0.0149672	0.00627166	0.0029307	0.00627166	0.00664301	0.00451724	0.0186547	0.0108392
296	43	0.0199452	0.0524681	0.0165368	0.03946	0.0113119	0.0155876	0.0261411	0.0142967	0.0113119	0.00298299	0.0155564	0.00661799	0.00353224	0.00661799	0.00697924	0.00488486	0.0189695	0.0112464
297	47	0.0202875	0.0534601	0.0169872	0.039928	0.0114354	0.0149571	0.0264232	0.0144428	0.0114354	0.00275526	0.0162142	0.00696314	0.00420114	0.00696314	0.00756186	0.00516915	0.0192567	0.0116142
298	50	0.0206457	0.0544147	0.0174392	0.0403166	0.0115913	0.0145486	0.0267121	0.0145854	0.0115913	0.00260502	0.0169086	0.00734044	0.00508422	0.00734044	0.00853635	0.00538563	0.0195059	0.0119528
299	54	0.0210117	0.0553366	0.017863	0.0407263	0.0117832	0.0143502	0.0270371	0.0147419	0.0117832	0.00260295	0.0176211	0.00777741	0.0063247	0.00777741	0.0100064	0.00553463	0.0197003	0.0122891
300	58	0.021374	0.0562379	0.0182545	0.0412315	0.0120031	0.014293	0.0274167	0.0149248	0.0120031	0.00277684	0.0183692	0.00827894	0.00802798	0.00827894	0.0119677	0.0056043	0.0198244	0.0126654
301	62	0.0217135	0.0571344	0.0186349	0.0418589	0.0122427	0.0142948	0.0278454	0.0151345	0.0122427	0.0031135	0.0191814	0.00882098	0.0102494	0.00882098	0.0143118	0.00561996	0.0198746	0.013102
302	67	0.0220112	0.0580239	0.0190416	0.0425865	0.0125037	0.0142886	0.0282939	0.015358	0.0125037	0.00357863	0.0200901	0.00938233	0.0129719	0.00938233	0.0168874	0.00564809	0.0198534	0.0135938
303	72	0.0222612	0.0588819	0.0195086	0.0433711	0.0127913	0.01422	0.0287338	0.0155806	0.0127913	0.00415163	0.0211288	0.00994979	0.0160915	0.00994979	0.0195223	0.00574405	0.0197559	0.0141335
304	76	0.0224597	0.0596674	0.0200497	0.0441678	0.0131054	0.0140659	0.0291476	0.0157923	0.0131054	0.00482587	0.0223117	0.0104947	0.0194307	0.0104947	0.0220196	0.00594054	0.0195874	0.0147093
305	79	0.0225821	0.0603314	0.0206497	0.044956	0.0134402	0.013839	0.0295226	0.0159858	0.0134402	0.00562216	0.0236287	0.0109873	0.0227543	0.0109873	0.0241909	0.00625843	0.0193654	0.0152962
306	75	0.0225979	0.0608215	0.021266	0.0457626	0.0137838	0.0135662	0.0298536	0.0161579	0.0137838	0.00659089	0.025036	0.0114207	0.0257955	0.0114207	0.0259212	0.00669822	0.0190926	0.0158607
307	98	0.0224927	0.0610807	0.0218457	0.0466511	0.0141164	0.0132663	0.030138	0.0163059	0.0141164	0.00777954	0.0264476	0.0117972	0.0282905	0.0117972	0.0271864	0.00722475	0.0187586	0.0163641
308	112	0.0222622	0.0610514	0.0223436	0.0476847	0.0144147	0.0129498	0.0303727	0.0164273	0.0144147	0.00921044	0.0277716	0.0120962	0.0300197	0.0120962	0.0280104	0.00775635	0.0183593	0.0167671
309	124	0.0219163	0.0607053	0.0227282	0.0488896	0.0146544	0.0126341	0.0305469	0.016516	0.0146544	0.0108578	0.0289253	0.0122765	0.0308652	0.0122765	0.0284583	0.00819534	0.0179047	0.0170313
310	133	0.0214914	0.0600767	0.0229827	0.0502517	0.0148285	0.0123291	0.0306344	0.0165582	0.0148285	0.012632	0.0298288	0.0123236	0.0308453	0.0123236	0.0286441	0.00846637	0.0174239	0.0171183
311	138	0.0210504	0.0592275	0.0231034	0.0517077	0.0149421	0.0120191	0.0306206	0.0165469	0.0149421	0.0143845	0.0304235	0.0122613	0.0301144	0.0122613	0.0286841	0.00852086	0.0169454	0.0170051
312	139	0.0206478	0.0582025	0.0230971	0.053146	0.0150009	0.0116975	0.0305163	0.0164869	0.0150009	0.0159434	0.0306878	0.0121221	0.0289493	0.0121221	0.0286552	0.00835148	0.0164887	0.0167049
313	136	0.020297	0.0570545	0.0229841	0.0544692	0.0150174	0.0113807	0.0303452	0.0163906	0.0150174	0.0171872	0.0306393	0.0119272	0.0276952	0.0119272	0.0285957	0.0079973	0.0160763	0.016265
314	130	0.0199951	0.0558391	0.0227931	0.0556294	0.0150056	0.0110871	0.0301312	0.0162715	0.0150056	0.0180685	0.0303255	0.0116906	0.0266713	0.0116906	0.028516	0.00752544	0.0157053	0.015737
315	123	0.019738	0.0545837	0.0225416	0.0566065	0.0149662	0.0108315	0.0298861	0.0161365	0.0149662	0.0185874	0.0297846	0.0114268	0.0260973	0.0114268	0.0283981	0.00700899	0.0153484	0.0151729
316	116	0.0195124	0.0532813	0.0222413	0.05739	0.0148959	0.010625	0.0296119	0.0159857	0.0148959	0.0187466	0.0290462	0.0111301	0.0260636	0.0111301	0.0281964	0.00651293	0.0149828	0.0146111
317	109	0.0193049	0.0519253	0.0219153	0.0579771	0.0147953	0.0104738	0.0293066	0.0158171	0.0147953	0.0185938	0.0281591	0.0107869	0.0265146	0.0107869	0.0278667	0.00610622	0.0145998	0.014072
318	102	0.0191125	0.0505492	0.0215735	0.0583844	0.0146656	0.0103592	0.0289541	0.0156223	0.0146656	0.0182266	0.0271655	0.0103959	0.0272731	0.0103959	0.027366	0.00584295	0.0142126	0.0135635
319	96	0.0189432	0.0491946	0.0211942	0.0586267	0.0145195	0.0102468	0.0285374	0.0153923	0.0145195	0.0176944	0.0261063	0.00996371	0.0280748	0.00996371	0.026653	0.0057201	0.0138342	0.0130775
320	90	0.0187993	0.0478694	0.0207534	0.0586867	0.0143583	0.0101172	0.0280661	0.0151328	0.0143583	0.0170203	0.0250341	0.00952132	0.0286293	0.00952132	0.025723	0.00570203	0.0134599	0.0126118
321	83	0.0186625	0.0465677	0.0202404	0.0585473	0.0141675	0.00996098	0.0275628	0.0148559	0.0141675	0.01624	0.0240023	0.00910298	0.028698	0.00910298	0.0245933	0.00574839	0.0130941	0.0121634
322	76	0.0185133	0.0453011	0.0196532	0.0582297	0.0139429	0.00976589	0.0270455	0.0145722	0.0139429	0.0153844	0.0230512	0.00872353	0.0281287	0.00872353	0.0232991	0.00579911	0.0127434	0.0117146
323	69	0.0183441	0.0440937	0.0189927	0.057776	0.0136916	0.00952866	0.0265239	0.0142871	0.0136916	0.0144878	0.0221903	0.00838999	0.0268918	0.00838999	0.0218743	0.00581049	0.0124013	0.0112503
324	58	0.0181433	0.0429516	0.0182589	0.0572167	0.0134234	0.00926972	0.0259992	0.0140016	0.0134234	0.0135664	0.0214047	0.00810204	0.0250963	0.00810204	0.020366	0.00576998	0.0120638	0.010776
325	56	0.0178975	0.0418581	0.0174676	0.0565779	0.0131513	0.00902027	0.0254711	0.0137155	0.0131513	0.012629	0.020677	0.00785752	0.022941	0.00785752	0.0188504	0.00569235	0.0117232	0.0103114
326	57	0.0176115	0.0408082	0.0166546	0.0559005	0.0128805	0.00879883	0.0249502	0.0134344	0.0128805	0.0117517	0.0199945	0.00765222	0.0206572	0.00765222	0.0173868	0.00560301	0.0113686	0.00987966
327	56	0.0172962	0.0398062	0.0158425	0.055223	0.0126228	0.00859861	0.0244516	0.0131662	0.0126228	0.0109815	0.0193464	0.00747484	0.0184709	0.00747484	0.0160167	0.00551979	0.0109944	0.00949801
328	54	0.0169579	0.0388481	0.0150419	0.0545526	0.0123901	0.00840253	0.023986	0.0129164	0.0123901	0.0102892	0.018712	0.00730943	0.0165626	0.00730943	0.014755	0.00546467	0.0106004	0.00917282
329	53	0.0166033	0.0379198	0.0142662	0.0538837	0.0121684	0.00819765	0.0235619	0.0126894	0.0121684	0.00965898	0.0180717	0.0071343	0.0150307	0.0071343	0.0135926	0.00543613	0.0101898	0.00889799
330	51	0.0162303	0.0369996	0.0135265	0.0532204	0.0119456	0.00797056	0.0231739	0.0124821	0.0119456	0.00909411	0.0174252	0.00693518	0.0138559	0.00693518	0.0125249	0.00540485	0.00976958	0.00866434
331	49	0.0158352	0.0360827	0.0128286	0.0525598	0.0117217	0.00771594	0.0228093	0.0122871	0.0117217	0.00860226	0.0167749	0.00670863	0.0129229	0.00670863	0.0115371	0.00534702	0.00934936	0.00846517
332	48	0.0154239	0.0351884	0.0121704	0.0518877	0.0114968	0.00744379	0.022454	0.012097	0.0114968	0.00818636	0.0161245	0.00642966	0.0120928	0.00642966	0.0105868	0.00522759	0.00893948	0.00829348
333	46	0.0150027	0.0343402	0.0115383	0.0511939	0.0112784	0.0071983	0.0220957	0.0119053	0.0112784	0.00782962	0.0154941	0.00608762	0.011243	0.00608762	0.00966818	0.00502108	0.0085555	0.00814445
334	45	0.0145878	0.0335525	0.0109269	0.0504755	0.0110702	0.00702247	0.021745	0.011718	0.0110702	0.00756504	0.0149219	0.00573137	0.0102871	0.00573137	0.00882983	0.00474897	0.00819916	0.00801659
335	44	0.0142066	0.0328327	0.0103471	0.0497311	0.0108702	0.00691898	0.0214232	0.0115468	0.0108702	0.00742926	0.0144591	0.00541925	0.00921872	0.00541925	0.0081357	0.00445357	0.00785331	0.00791292
336	43	0.0138824	0.0321911	0.00981651	0.0489531	0.0106869	0.00688914	0.0211473	0.0114008	0.0106869	0.0073538	0.0141444	0.00516788	0.00812623	0.00516788	0.00763199	0.00419263	0.00751261	0.00782217
337	42	0.0136337	0.0316339	0.00935293	0.0481337	0.0105239	0.00693954	0.0209241	0.0112843	0.0105239	0.00726167	0.0139869	0.00495339	0.00716818	0.00495339	0.00731836	0.00400179	0.00718462	0.00772044
338	41	0.0134671	0.0311466	0.0089662	0.0472899	0.0103756	0.00705959	0.0207492	0.0111958	0.0103756	0.00711482	0.0139884	0.00475374	0.00649274	0.00475374	0.00717777	0.00389172	0.0068695	0.00759593
339	40	0.0133706	0.0306909	0.00866408	0.0464464	0.0102381	0.00722389	0.0206185	0.0111325	0.0102381	0.00689294	0.0141437	0.0045644	0.00613314	0.0045644	0.0071877	0.00386899	0.00656035	0.00745252
340	38	0.0133329	0.0302436	0.00845025	0.0456055	0.0101088	0.0074052	0.0205247	0.0110888	0.0101088	0.00656093	0.014433	0.00435332	0.006007	0.00435332	0.0073037	0.00391475	0.00625352	0.00730188
341	37	0.0133514	0.0298213	0.00831361	0.0447684	0.00998874	0.00759379	0.0204611	0.0110606	0.00998874	0.00607953	0.0148185	0.00407932	0.00597048	0.00407932	0.0074773	0.00399933	0.00595924	0.00714854
342	36	0.0134112	0.0294352	0.0082375	0.0439507	0.00988033	0.00780111	0.0204249	0.0110474	0.00988033	0.00549393	0.0152365	0.00376332	0.0059021	0.00376332	0.00766816	0.00409856	0.00569696	0.00699551
343	35	0.013485	0.0290657	0.00820133	0.0431693	0.00977557	0.00801195	0.0204069	0.0110438	0.00977557	0.00490674	0.0156091	0.00342836	0.00573387	0.00342836	0.0077781	0.00415562	0.00546515	0.00685827
344	34	0.0135513	0.0286945	0.00818258	0.0424502	0.00966748	0.00821126	0.0204061	0.0110481	0.00966748	0.0044228	0.0158394	0.00310009	0.00539546	0.00310009	0.00769332	0.00410566	0.00525928	0.00674707
345	33	0.0136054	0.0283356	0.00816286	0.0418349	0.00955682	0.0084228	0.0204298	0.0110637	0.00955682	0.00416057	0.0158086	0.00278074	0.00487629	0.00278074	0.00737468	0.00392574	0.00509173	0.00665773
346	32	0.0136504	0.0280214	0.00811851	0.0413567	0.00943668	0.00866201	0.020481	0.0110923	0.00943668	0.00416561	0.0154461	0.00251615	0.00424485	0.00251615	0.00692955	0.00368346	0.00497875	0.00659607
347	30	0.0136773	0.0277539	0.00805179	0.0410404	0.00930464	0.0089317	0.0205726	0.0111411	0.00930464	0.00452163	0.0147926	0.00234969	0.00355601	0.00234969	0.00630239	0.00336381	0.00493593	0.00658583
348	22	0.0137017	0.0275295	0.0079933	0.0408711	0.00916996	0.00925918	0.0207155	0.0112166	0.00916996	0.00502363	0.0140583	0.00231243	0.00292194	0.00231243	0.00570785	0.00308594	0.00497266	0.00663394
349	28	0.013759	0.027351	0.00798624	0.0407862	0.00904764	0.00968198	0.020929	0.0113303	0.00904764	0.00549086	0.0135459	0.00237291	0.00249221	0.00237291	0.00531247	0.00291448	0.00507863	0.00673633
350	27	0.0138787	0.0272376	0.00807461	0.0406952	0.00895205	0.0102162	0.0212341	0.0114938	0.00895205	0.00566214	0.0135268	0.00240645	0.00244522	0.00240645	0.00531247	0.00293012	0.00524842	0.00687369
351	17	0.0140596	0.0271748	0.00829499	0.0405193	0.00888622	0.0108587	0.0216203	0.0117025	0.00888622	0.00545178	0.0141291	0.00226984	0.0029767	0.00226984	0.00565967	0.00311453	0.00547501	0.00702146
352	28	0.0142925	0.0271128	0.00866314	0.0402163	0.00883772	0.0115939	0.0220704	0.0119477	0.00883772	0.00490386	0.0152977	0.00197319	0.00417292	0.00197319	0.00622124	0.00342093	0.00573558	0.00716518
353	28	0.014552	0.0269858	0.00916772	0.0398209	0.00879809	0.0124025	0.0225766	0.0122237	0.00879809	0.00438529	0.0167872	0.00172889	0.00593329	0.00172889	0.00672189	0.00370024	0.00599002	0.00730291
354	26	0.0148121	0.0267597	0.00976425	0.0394167	0.00876809	0.013252	0.0231269	0.0125203	0.00876809	0.00424255	0.0182744	0.00175133	0.00798249	0.00175133	0.00706357	0.00389736	0.00620362	0.00744065
355	29	0.0150305	0.0264273	0.0104001	0.0390936	0.00875095	0.0140868	0.0237139	0.0128274	0.00875095	0.00469702	0.0194594	0.00198187	0.00985163	0.00198187	0.00699263	0.0038573	0.00637245	0.00761208
356	31	0.0151883	0.0260188	0.0110309	0.0389176	0.00874157	0.0148785	0.0243206	0.0131339	0.00874157	0.00543996	0.0202127	0.00224571	0.011077	0.00224571	0.00650362	0.00358364	0.00650844	0.00784898
357	33	0.0153072	0.0255839	0.0116483	0.038924	0.00873375	0.0156313	0.0249364	0.0134363	0.00873375	0.00616005	0.0206211	0.002477	0.0113482	0.002477	0.00572838	0.00313547	0.00660986	0.00817395
358	34	0.0154124	0.0251784	0.012266	0.0391072	0.0087271	0.0163353	0.0255784	0.0137445	0.0087271	0.00667914	0.0208806	0.00265886	0.0105547	0.00265886	0.00484127	0.00260552	0.00667842	0.00860583
359	35	0.0155015	0.0248463	0.0128981	0.0394313	0.00871561	0.0169799	0.0262601	0.0140687	0.00871561	0.00696662	0.0211665	0.00277203	0.00879226	0.00277203	0.00400267	0.00213308	0.00673226	0.00914376
360	36	0.0155659	0.0245982	0.0135664	0.0398241	0.00868376	0.017556	0.0269654	0.0144053	0.00868376	0.00709315	0.0215618	0.00282107	0.00635198	0.00282107	0.00335153	0.0018833	0.00679373	0.00976234
361	36	0.015616	0.0244283	0.0142663	0.0402099	0.00862067	0.0180534	0.0276674	0.0147465	0.00862067	0.00718304	0.0220587	0.00283704	0.00366028	0.00283704	0.0029601	0.00192562	0.00686238	0.0104088
362	37	0.0156771	0.0243299	0.0149675	0.0405382	0.00852914	0.018495	0.0283367	0.0150839	0.00852914	0.00734352	0.0226057	0.00285216	0.00116791	0.00285216	0.00279685	0.00215262	0.00692928	0.0110205
363	38	0.0157589	0.0242913	0.015631	0.0407586	0.00842571	0.0189196	0.0289468	0.0154086	0.00842571	0.0075915	0.0231228	0.00288353	0.000805354	0.00288353	0.0027657	0.00240856	0.0070065	0.0115497
364	38	0.0158517	0.0242954	0.0161936	0.0408231	0.00832665	0.0193615	0.0294666	0.0157046	0.00832665	0.00785538	0.0235245	0.00293325	0.00202969	0.00293325	0.00277653	0.00260048	0.00709914	0.0119653
365	38	0.0159471	0.0243262	0.0166082	0.0407083	0.00824474	0.0198474	0.0298681	0.0159545	0.00824474	0.00805158	0.0237679	0.00299018	0.00253298	0.00299018	0.0027812	0.00270028	0.0072014	0.0122649
366	37	0.0160455	0.024369	0.0168643	0.0404264	0.00819835	0.0203684	0.030149	0.0161543	0.00819835	0.00814238	0.0238644	0.00303936	0.00243944	0.00303936	0.002774	0.00272234	0.00729879	0.0124692
367	37	0.0161328	0.0244061	0.016974	0.0400129	0.00819602	0.0208802	0.0303213	0.0163109	0.00819602	0.00812951	0.0238592	0.00307253	0.00196983	0.00307253	0.0027751	0.00270203	0.00738296	0.0126206
368	37	0.0161778	0.0244066	0.0169787	0.0394909	0.00824182	0.0213184	0.0303822	0.0164255	0.00824182	0.00803587	0.0237961	0.0030854	0.00138533	0.0030854	0.00280741	0.00267237	0.00746496	0.0127735
369	38	0.0161543	0.0243304	0.0169245	0.0388725	0.00834003	0.0215923	0.0303111	0.0164889	0.00834003	0.00789866	0.0237076	0.00307647	0.000926382	0.00307647	0.0028808	0.00266135	0.00753676	0.0129663
370	37	0.0160572	0.0241546	0.0168505	0.0381821	0.00849092	0.0216138	0.0301101	0.0165074	0.00849092	0.00774421	0.0236099	0.00304967	0.000727565	0.00304967	0.00298226	0.00268364	0.00758122	0.0132165
371	37	0.0158931	0.0238632	0.0167803	0.0374301	0.00868484	0.0213256	0.0297969	0.0164917	0.00868484	0.00757678	0.023501	0.00300969	0.000734018	0.00300969	0.00308565	0.00273454	0.00759784	0.0135382
372	36	0.015668	0.0234453	0.0167066	0.0365992	0.00889751	0.0207121	0.0293733	0.0164324	0.00889751	0.00738424	0.0233877	0.00295358	0.00085681	0.00295358	0.00317718	0.00280248	0.00759093	0.0139345
373	35	0.0153883	0.0229141	0.0166011	0.0356552	0.00911133	0.0198187	0.0288385	0.0163187	0.00911133	0.00715198	0.0232748	0.00287846	0.00105689	0.00287846	0.00326318	0.0028785	0.00757268	0.0143815
374	34	0.0150623	0.02231	0.0164281	0.0345733	0.00932079	0.01874	0.0282065	0.0161559	0.00932079	0.00687734	0.023156	0.00278837	0.00124916	0.00278837	0.00336324	0.00295519	0.00754615	0.014835
375	34	0.0147014	0.0216662	0.016161	0.0333278	0.00951087	0.017587	0.027512	0.0159547	0.00951087	0.00656673	0.0230468	0.00268537	0.00132477	0.00268537	0.00349205	0.00302431	0.00749748	0.0152675
376	34	0.0143136	0.02099	0.0157967	0.0318735	0.00966041	0.0164687	0.0267925	0.0157208	0.00966041	0.0062412	0.0229688	0.00256767	0.00120325	0.00256767	0.00364994	0.00307167	0.00744114	0.0156772
377	34	0.0139095	0.0202955	0.0153434	0.0301944	0.00975846	0.0154833	0.0260573	0.0154485	0.00975846	0.0059297	0.0229352	0.00243627	0.000863854	0.00243627	0.00384053	0.00309543	0.00740135	0.0160571
378	35	0.013508	0.0195943	0.0148054	0.0283174	0.00981225	0.0147064	0.0253138	0.01514	0.00981225	0.0056396	0.0229533	0.00229886	0.000383981	0.00229886	0.00406782	0.00310606	0.00737895	0.0164032
379	35	0.0131266	0.0188753	0.0141874	0.0262939	0.00984171	0.01418	0.0245942	0.0148174	0.00984171	0.00536206	0.0230201	0.00216707	0.000443444	0.00216707	0.00432251	0.00310991	0.00736898	0.016732
380	35	0.0127747	0.0181186	0.0135059	0.0241893	0.00985089	0.0139137	0.0239156	0.0144876	0.00985089	0.00509821	0.0231448	0.00205052	0.00108297	0.00205052	0.00458866	0.00311037	0.00736562	0.0170604
381	34	0.0124629	0.0173174	0.0127774	0.022073	0.00984116	0.0138763	0.0232736	0.0141449	0.00984116	0.00485644	0.0233336	0.00195932	0.00175846	0.00195932	0.00485211	0.00311202	0.00737118	0.0173887
382	34	0.0121953	0.0164908	0.0119908	0.0200373	0.00982829	0.0139985	0.0226583	0.0137908	0.00982829	0.00463885	0.0235673	0.0019083	0.00242123	0.0019083	0.00511214	0.00312288	0.00737999	0.0177147
383	34	0.0119682	0.0156638	0.0111266	0.0181888	0.00982522	0.014195	0.0220714	0.013431	0.00982522	0.00444762	0.0238286	0.00190431	0.00307391	0.00190431	0.00537923	0.00314883	0.00736394	0.0180435
384	33	0.0117871	0.0148314	0.0101893	0.0166068	0.00984045	0.0143838	0.0215323	0.0130722	0.00984045	0.00431062	0.0241088	0.00194419	0.00373892	0.00194419	0.00565501	0.00319093	0.00730768	0.018377
385	33	0.0116599	0.0139849	0.00920104	0.0153569	0.00988051	0.0145198	0.0210567	0.0127206	0.00988051	0.00425564	0.0244073	0.00202458	0.00444353	0.00202458	0.00593509	0.0032523	0.00722529	0.0186995
386	32	0.0115831	0.0131361	0.00818039	0.0144829	0.00994764	0.0146021	0.0206587	0.0123841	0.00994764	0.00428873	0.0247263	0.00214184	0.00519578	0.00214184	0.00622102	0.0033427	0.00712945	0.0189895
387	32	0.0115343	0.0122958	0.00711964	0.0139843	0.0100343	0.014676	0.0203532	0.0120691	0.0100343	0.0043984	0.0250606	0.00228644	0.00598618	0.00228644	0.00651373	0.00346798	0.00702544	0.0192409
388	32	0.0114869	0.0114693	0.00601069	0.0138226	0.0101311	0.0148078	0.0201591	0.0117799	0.0101311	0.00456133	0.0254138	0.00244558	0.00679973	0.00244558	0.00681447	0.00363013	0.00691771	0.0194408
389	32	0.0114307	0.0106657	0.0048825	0.0139319	0.0102254	0.0150516	0.0200847	0.0115144	0.0102254	0.00476467	0.0257884	0.00261261	0.00761755	0.00261261	0.00712266	0.0038273	0.00680848	0.019558
390	32	0.0113545	0.00990161	0.00378287	0.0142521	0.0102963	0.0154539	0.020122	0.0112586	0.0102963	0.00500972	0.0261951	0.00279359	0.00841494	0.00279359	0.00742912	0.00404584	0.00670269	0.0195857
391	32	0.0112364	0.00918433	0.00275036	0.014739	0.0103334	0.016058	0.0202629	0.0110082	0.0103334	0.00530124	0.0266634	0.00299533	0.00916456	0.00299533	0.00772803	0.00427372	0.00659457	0.01955
392	32	0.0110613	0.00849929	0.00184552	0.0153542	0.0103335	0.0168933	0.0204858	0.0107777	0.0103335	0.00563742	0.0272072	0.00322032	0.00985182	0.00322032	0.00802506	0.00450953	0.00647007	0.019471
393	32	0.0108344	0.00782141	0.00129037	0.0160744	0.0103143	0.0179508	0.0208009	0.0105742	0.0103143	0.00601714	0.0278238	0.0034701	0.0104812	0.0034701	0.00832279	0.00475084	0.00632294	0.0193512
394	32	0.0105602	0.00713673	0.00146066	0.0168794	0.0103132	0.0191782	0.0212447	0.0104072	0.0103132	0.00644289	0.0285058	0.00373771	0.0110572	0.00373771	0.00861708	0.00499227	0.00615521	0.0191879
395	32	0.0102272	0.00644413	0.00213488	0.0177417	0.0103208	0.020521	0.0217718	0.0102878	0.0103208	0.00690489	0.0292384	0.00401435	0.0115811	0.00401435	0.00890676	0.0052296	0.00596798	0.0189833
396	32	0.00983374	0.00574728	0.00297634	0.018632	0.010292	0.0219259	0.022293	0.0101948	0.010292	0.0073925	0.0300038	0.00429142	0.0120553	0.00429142	0.00919177	0.00546416	0.00575802	0.018735
397	33	0.00940584	0.0050705	0.00388116	0.0195206	0.0103161	0.0232681	0.0228534	0.0101726	0.0103161	0.00790692	0.0307781	0.00455187	0.0124731	0.00455187	0.00947071	0.00570074	0.00551528	0.0184296
398	33	0.00896148	0.00445717	0.00479276	0.0203989	0.0102923	0.0245018	0.0233272	0.0101323	0.0102923	0.00844404	0.0315453	0.00479191	0.0128391	0.00479191	0.00973852	0.00593249	0.00523459	0.0180595
399	32	0.00850308	0.00394998	0.00568009	0.0212774	0.0102463	0.0255599	0.0237078	0.0100813	0.0102463	0.00897861	0.0323048	0.00501678	0.0131639	0.00501678	0.00998484	0.00615262	0.00493122	0.0176353
400	32	0.00802839	0.00357924	0.0065414	0.0221455	0.0101531	0.0264435	0.02395	0.01001	0.0101531	0.00948629	0.0330625	0.00522504	0.0134466	0.00522504	0.0102114	0.00637194	0.0046212	0.0171732
401	32	0.00753576	0.00336399	0.00738694	0.0229815	0.0100637	0.0271684	0.0241122	0.00995611	0.0100637	0.00997699	0.0338244	0.0054112	0.0136864	0.0054112	0.0104161	0.0065867	0.00430595	0.0166715
402	31	0.00702596	0.00331162	0.00820276	0.0237665	0.00998209	0.0277886	0.0242382	0.00991832	0.00998209	0.010466	0.0345748	0.005575	0.0138941	0.005575	0.0105877	0.00678271	0.00399232	0.0161233
403	31	0.00650841	0.00340326	0.00896529	0.0244769	0.00995193	0.0283446	0.0243892	0.00994006	0.00995193	0.0109307	0.0353043	0.00572275	0.0140741	0.00572275	0.0107297	0.00696109	0.00369879	0.0155307
404	30	0.00600628	0.00359238	0.00965537	0.0251028	0.00988829	0.0289177	0.0244772	0.00999294	0.00988829	0.0113498	0.0360188	0.00585264	0.0142189	0.00585264	0.0108541	0.00712712	0.00344038	0.0149106
405	30	0.00554606	0.00383343	0.0102613	0.0256469	0.00988784	0.0294919	0.0245968	0.0101526	0.00988784	0.0117153	0.0367124	0.00595199	0.0143116	0.00595199	0.0109617	0.00727908	0.00321987	0.014281
406	29	0.00515002	0.00407548	0.0107734	0.0261033	0.00989278	0.0300973	0.0247105	0.0103823	0.00989278	0.0120156	0.0373748	0.00601574	0.0143473	0.00601574	0.0110442	0.00740724	0.00302209	0.0136605
407	28	0.00483539	0.00428803	0.0111921	0.0264735	0.00988147	0.0307167	0.0248006	0.0106637	0.00988147	0.0122319	0.0379933	0.0060512	0.0143272	0.0060512	0.0110968	0.00750108	0.00283805	0.01307
408	26	0.00460321	0.00444371	0.0115146	0.0267703	0.00988295	0.0312781	0.0248894	0.0110034	0.00988295	0.0123544	0.0385435	0.00606199	0.0142388	0.00606199	0.0111208	0.00756422	0.00266986	0.0125257
409	26	0.00443354	0.00449676	0.0117436	0.0269976	0.00991147	0.0317091	0.0249928	0.0113896	0.00991147	0.0123907	0.0390076	0.00604105	0.0140778	0.00604105	0.0111142	0.0076003	0.0025094	0.0120275
410	29	0.00430211	0.00441856	0.0118899	0.0271459	0.00993724	0.0319751	0.0250871	0.0117816	0.00993724	0.0123515	0.0393588	0.0059849	0.0138568	0.0059849	0.0110739	0.00760592	0.0023425	0.0115683
411	30	0.00418676	0.00419269	0.0119406	0.0271991	0.00996142	0.0320534	0.0251831	0.0121646	0.00996142	0.012238	0.0395652	0.00589934	0.013589	0.00589934	0.0110018	0.00758773	0.00216904	0.0111357
412	31	0.00406454	0.00380198	0.0118812	0.0271589	0.00997852	0.0319441	0.0252842	0.0125237	0.00997852	0.0120664	0.0396051	0.00578431	0.013285	0.00578431	0.0109017	0.00755641	0.00198994	0.0107216
413	31	0.00391786	0.00322502	0.0117157	0.0270694	0.00995811	0.031687	0.0253705	0.0128401	0.00995811	0.0118627	0.0394674	0.00563262	0.0129558	0.00563262	0.0107751	0.00751724	0.00180162	0.0103352
414	32	0.00373762	0.00247655	0.0114374	0.0269308	0.00989329	0.0313389	0.0254409	0.0131133	0.00989329	0.01163	0.0391738	0.00544417	0.0126104	0.00544417	0.0106236	0.00747296	0.00162302	0.00997265
415	32	0.00353622	0.00160277	0.011043	0.026781	0.00977251	0.0309547	0.0254928	0.0133497	0.00977251	0.0113628	0.0387404	0.00522394	0.0122546	0.00522394	0.0104477	0.00742179	0.00145192	0.00963656
416	32	0.00333699	0.000761698	0.0105406	0.0266092	0.00961361	0.0305586	0.0255418	0.0135754	0.00961361	0.0110618	0.0381797	0.00497702	0.0118791	0.00497702	0.0102385	0.00735707	0.00129864	0.00932882
417	32	0.00317533	0.000940019	0.00995312	0.0264146	0.00947618	0.0301281	0.0256466	0.0138367	0.00947618	0.0107346	0.0374956	0.00470756	0.0114786	0.00470756	0.00998635	0.00727439	0.00118564	0.00904309
418	33	0.0030717	0.00207101	0.00931862	0.0261687	0.00936126	0.0296411	0.0258043	0.0141335	0.00936126	0.0103812	0.0366814	0.00441529	0.0110438	0.00441529	0.00968316	0.00716507	0.00111616	0.0087766
419	33	0.00304964	0.00342679	0.00866594	0.0258587	0.00922644	0.0290727	0.02597	0.0144357	0.00922644	0.00999387	0.0357247	0.00410068	0.0105483	0.00410068	0.00932767	0.00701816	0.00109623	0.00853493
420	33	0.00315088	0.0049048	0.00799118	0.0254591	0.00903993	0.0283542	0.026018	0.0146856	0.00903993	0.00956458	0.0346362	0.00376243	0.00998551	0.00376243	0.00892271	0.00682538	0.00114307	0.00832066
421	33	0.00344137	0.00647427	0.00725672	0.0250218	0.00876153	0.0274538	0.025725	0.0148058	0.00876153	0.00912396	0.0334405	0.00339412	0.00937147	0.00339412	0.00846678	0.00658431	0.00125445	0.00813413
422	32	0.00393605	0.00805353	0.00634006	0.0244067	0.00856879	0.0261414	0.0252238	0.0148263	0.00856879	0.00871638	0.032218	0.00298625	0.00871457	0.00298625	0.00797516	0.00630718	0.00147202	0.00791771
423	31	0.0045876	0.00958998	0.00534753	0.0236134	0.00848843	0.0247475	0.0246763	0.0147965	0.00848843	0.00838801	0.031037	0.00254831	0.00805603	0.00254831	0.00749336	0.00602324	0.0017893	0.00763675
424	30	0.00531641	0.0110479	0.00462162	0.0228132	0.00851527	0.0234196	0.0242399	0.0147603	0.00851527	0.00817786	0.0299384	0.00210955	0.00746813	0.00210955	0.0070651	0.00576806	0.0021678	0.00728872
425	29	0.00603295	0.0124306	0.00448708	0.0222633	0.00859016	0.022361	0.0240057	0.0147535	0.00859016	0.00812521	0.0289232	0.00170206	0.00702752	0.00170206	0.00674506	0.00558391	0.00259967	0.00690702
426	28	0.00663387	0.0137659	0.00486238	0.0221341	0.00874592	0.0214823	0.0241164	0.0148163	0.00874592	0.00823759	0.0279431	0.00137641	0.00678663	0.00137641	0.0065685	0.00548893	0.0030721	0.00653161
427	27	0.00706878	0.0151062	0.0053428	0.0225132	0.00897302	0.0208554	0.0245771	0.0149522	0.00897302	0.00848659	0.0269326	0.00123812	0.00676449	0.00123812	0.00652568	0.00546708	0.00354418	0.00619013
428	27	0.00735867	0.0164847	0.00564337	0.0233533	0.0092506	0.0203679	0.0252459	0.0151042	0.0092506	0.00880864	0.0258505	0.00134754	0.00695247	0.00134754	0.00660105	0.00549944	0.00400092	0.00588491
429	26	0.00753567	0.017898	0.00554722	0.0245416	0.00948494	0.0201068	0.0257001	0.0151603	0.00948494	0.00915964	0.0246859	0.00162966	0.0073377	0.00162966	0.00677399	0.00557208	0.00443752	0.0056219
430	13	0.00764489	0.019305	0.00514768	0.0257784	0.00970377	0.0196946	0.0257828	0.0150517	0.00970377	0.00952274	0.0234669	0.00198197	0.00785928	0.00198197	0.00700934	0.00565859	0.00486477	0.00538289
431	27	0.00773915	0.020682	0.00465988	0.0268177	0.0099156	0.0191671	0.025547	0.0147998	0.0099156	0.00987261	0.0222183	0.00234488	0.00842168	0.00234488	0.00727639	0.00572659	0.00529336	0.00516493
432	29	0.00787355	0.0220295	0.00437205	0.0276179	0.0101171	0.0185214	0.025102	0.0144704	0.0101171	0.0101699	0.0209446	0.00269258	0.00893993	0.00269258	0.00755323	0.00574956	0.00572964	0.00498161
433	29	0.00806335	0.0233247	0.00449367	0.0282956	0.0102744	0.0177512	0.0245753	0.014136	0.0102744	0.0103962	0.0196579	0.00303301	0.00935633	0.00303301	0.00784626	0.00571678	0.00617093	0.0048679
434	30	0.00825623	0.0245273	0.00502144	0.0289987	0.0103611	0.016859	0.0241076	0.0138606	0.0103611	0.0105422	0.0183953	0.00338944	0.0096299	0.00338944	0.00817663	0.00562927	0.00659891	0.00487341
435	31	0.0083648	0.0255925	0.00573348	0.0298368	0.0103945	0.0159299	0.0238164	0.0136949	0.0103945	0.0105926	0.0172133	0.00376949	0.00974565	0.00376949	0.00854269	0.00549916	0.00697064	0.00503588
436	32	0.00834044	0.0264875	0.0063773	0.0308529	0.0104014	0.015119	0.023746	0.0136553	0.0104014	0.0105544	0.0161612	0.00416282	0.00970482	0.00416282	0.00891808	0.00535676	0.00724456	0.00536182
437	33	0.00818102	0.0272189	0.0068089	0.0319907	0.0103992	0.014559	0.0238629	0.0137214	0.0103992	0.010443	0.0152837	0.00454619	0.00953469	0.00454619	0.00927659	0.00524613	0.00741223	0.00581783
438	34	0.00791529	0.027812	0.0070261	0.0331096	0.0103901	0.0142965	0.0240906	0.0138517	0.0103901	0.0102663	0.0146403	0.00489646	0.009289	0.00489646	0.00959941	0.00520506	0.00748694	0.00634968
439	35	0.00759552	0.0282913	0.007124	0.0340516	0.0103652	0.0142707	0.024347	0.0140009	0.0103652	0.0100369	0.0142649	0.00519798	0.00900629	0.00519798	0.00986288	0.00524705	0.00749841	0.00690525
440	35	0.00727971	0.0286978	0.00722632	0.0347065	0.0103295	0.0143547	0.024566	0.0141318	0.0103295	0.00976984	0.0141352	0.00544179	0.00869777	0.00544179	0.0100369	0.00536069	0.00749505	0.00743173
441	35	0.00703296	0.0290746	0.00743369	0.0350407	0.010305	0.0144018	0.0247098	0.0142207	0.010305	0.00948652	0.0141922	0.00563776	0.00835837	0.00563776	0.0100948	0.0055145	0.00752016	0.00788732
442	34	0.0069058	0.0294559	0.00778553	0.0350886	0.0103119	0.0142761	0.0247714	0.01426	0.0103119	0.00918372	0.0143855	0.00580074	0.00797111	0.00580074	0.0100332	0.00567387	0.0075795	0.00825601
443	32	0.00689559	0.0298895	0.00825732	0.0349378	0.0103567	0.013929	0.0247702	0.0142553	0.0103567	0.00883642	0.0146876	0.00595159	0.00751727	0.00595159	0.00989765	0.00582074	0.00767453	0.00855221
444	30	0.00695917	0.0303865	0.00879394	0.03471	0.0104299	0.0134619	0.024751	0.0142293	0.0104299	0.00843875	0.0150579	0.00613468	0.00700995	0.00613468	0.00978381	0.00595521	0.00780531	0.00881926
445	35	0.00704907	0.0309228	0.00934725	0.0345297	0.010522	0.0130257	0.0247642	0.0142129	0.010522	0.00799069	0.0154396	0.00638446	0.00656026	0.00638446	0.00982627	0.00608168	0.00795191	0.00910129
446	37	0.00713928	0.0314983	0.0098941	0.0344948	0.0106305	0.0126836	0.0248459	0.0142278	0.0106305	0.00753059	0.0157917	0.00670417	0.00645092	0.00670417	0.010175	0.00618722	0.0080967	0.0094285
447	38	0.00723025	0.0321256	0.0104467	0.0346616	0.0107497	0.0124285	0.0250127	0.014285	0.0107497	0.00712731	0.0160985	0.0070653	0.00706984	0.0070653	0.0109265	0.0062576	0.0082389	0.00982151
448	40	0.00732029	0.0328115	0.0110351	0.0350511	0.0108792	0.0122224	0.0252663	0.0143843	0.0108792	0.00683266	0.0163492	0.00741486	0.00862317	0.00741486	0.012051	0.00629638	0.0084118	0.010281
449	40	0.00739989	0.0335463	0.0116876	0.0356597	0.0110285	0.0120129	0.0256047	0.0145212	0.0110285	0.00669753	0.0165184	0.0077026	0.0109683	0.0077026	0.0134	0.0063119	0.00865893	0.0107819
450	37	0.00748616	0.0343002	0.0124247	0.0364623	0.0112048	0.011758	0.0260142	0.0146878	0.0112048	0.00675303	0.0165846	0.00788907	0.0137629	0.00788907	0.0147643	0.00631529	0.00897227	0.0112823
451	44	0.00760947	0.0350567	0.0132401	0.0374243	0.0114105	0.0114415	0.0264592	0.0148688	0.0114105	0.00698877	0.0165739	0.00795742	0.0166687	0.00795742	0.0159402	0.00633198	0.00931884	0.0117382
452	50	0.00778489	0.0358022	0.014089	0.0385045	0.0116369	0.0110882	0.0269003	0.0150477	0.0116369	0.0073612	0.0165426	0.00793493	0.0194012	0.00793493	0.0168033	0.00640107	0.00969868	0.0121212
453	54	0.00802784	0.0364846	0.0149076	0.0396551	0.0118681	0.0107467	0.027309	0.0152117	0.0118681	0.00780809	0.0165419	0.00787452	0.0216897	0.00787452	0.0173208	0.00655576	0.0101017	0.0124248
454	57	0.00836267	0.0370619	0.0156377	0.0408267	0.0120937	0.0104475	0.0276544	0.0153422	0.0120937	0.00829198	0.0166251	0.0078163	0.0232987	0.0078163	0.0175245	0.00675621	0.0104927	0.0126422
455	60	0.0087995	0.037542	0.0162397	0.0419835	0.0123042	0.0102092	0.0279126	0.0154271	0.0123042	0.00879249	0.0168424	0.00778126	0.0240665	0.00778126	0.0174961	0.00691394	0.0108559	0.0127616
456	61	0.00931595	0.0379504	0.0166936	0.0431026	0.0124854	0.0100536	0.0280781	0.0154683	0.0124854	0.00927544	0.0172143	0.0077783	0.0239509	0.0077783	0.0173467	0.00696538	0.0112058	0.0127839
457	61	0.00987042	0.03831	0.0170017	0.0441638	0.0126243	0.00998163	0.028154	0.0154699	0.0126243	0.00971669	0.0176966	0.00781358	0.0230533	0.00781358	0.0171966	0.006875	0.0115729	0.0127314
458	61	0.0104311	0.0386368	0.0171886	0.0451504	0.0127153	0.00996645	0.0281584	0.0154411	0.0127153	0.0101116	0.018201	0.0078902	0.0215913	0.0078902	0.0171349	0.00664911	0.0119586	0.0126328
459	60	0.010974	0.0389342	0.0172977	0.0460487	0.0127624	0.00997772	0.0281216	0.0153956	0.0127624	0.0104558	0.0186598	0.00799708	0.0198766	0.00799708	0.0171769	0.00633901	0.0123303	0.0125022
460	59	0.0114689	0.0391967	0.0173781	0.046863	0.0127847	0.0100025	0.0280662	0.0153432	0.0127847	0.0107465	0.0190249	0.00811399	0.0182983	0.00811399	0.0173241	0.00600576	0.0126661	0.0123547
461	58	0.0119004	0.0394116	0.0174527	0.0476217	0.0127999	0.0100355	0.0279956	0.0152858	0.0127999	0.0109696	0.0192465	0.00821114	0.0172221	0.00821114	0.0175745	0.0057069	0.0129549	0.0122172
462	58	0.0122786	0.0395481	0.0175203	0.04834	0.0128136	0.0100696	0.0279001	0.0152166	0.0128136	0.0110996	0.0193087	0.00826072	0.0168619	0.00826072	0.017886	0.00549372	0.0131687	0.0121103
463	57	0.0126161	0.0395764	0.0175771	0.0490072	0.0128234	0.010102	0.0277795	0.0151307	0.0128234	0.0111175	0.0192387	0.00824628	0.0172452	0.00824628	0.0182029	0.00538207	0.0132933	0.0120377
464	57	0.012917	0.03948	0.0176104	0.049614	0.0128206	0.0101351	0.0276508	0.0150359	0.0128206	0.0110293	0.0190777	0.00815728	0.0182448	0.00815728	0.0184591	0.005372	0.0133405	0.0119952
465	57	0.0131884	0.0392548	0.0176036	0.0501494	0.0127983	0.0101757	0.02752	0.0149372	0.0127983	0.0108639	0.0188467	0.00799235	0.0196161	0.00799235	0.0185965	0.00544464	0.0133246	0.0119756
466	56	0.0134353	0.0389208	0.0175379	0.0505962	0.0127553	0.0102279	0.0273761	0.0148317	0.0127553	0.0106492	0.018558	0.00777542	0.0210382	0.00777542	0.018581	0.00556304	0.0132637	0.011971
467	54	0.0136466	0.038507	0.0173895	0.0509319	0.012688	0.0102871	0.0272118	0.0147173	0.012688	0.0103936	0.0182528	0.00754516	0.0221748	0.00754516	0.0183838	0.00569985	0.013181	0.0119601
468	50	0.013814	0.0380472	0.0171417	0.0511311	0.0125945	0.0103413	0.0270204	0.0145913	0.0125945	0.0101028	0.0179727	0.00732418	0.02275	0.00732418	0.0179903	0.00581244	0.0130909	0.0119181
469	44	0.0139389	0.0375784	0.0167885	0.0511995	0.012483	0.0103756	0.0267962	0.0144521	0.012483	0.00978707	0.0177201	0.00713033	0.0226201	0.00713033	0.0174254	0.00585281	0.0129963	0.0118443
470	47	0.014017	0.0371119	0.0163298	0.0511689	0.0123649	0.010376	0.0265346	0.0142987	0.0123649	0.0094487	0.0174844	0.00698684	0.0218031	0.00698684	0.0167633	0.00579964	0.0128891	0.0117508
471	50	0.0140468	0.0366329	0.0157734	0.0510595	0.012246	0.0103391	0.0262414	0.0141326	0.012246	0.00909698	0.0172659	0.00690557	0.0204489	0.00690557	0.0160795	0.00566706	0.0127527	0.0116523
472	51	0.0140338	0.0361342	0.0151418	0.0508921	0.0121211	0.0102652	0.0259332	0.0139612	0.0121211	0.00874262	0.0170556	0.00687195	0.0187919	0.00687195	0.0153955	0.00549875	0.0125854	0.011566
473	51	0.0139786	0.0356091	0.014463	0.0506962	0.0119891	0.0101542	0.025628	0.0137929	0.0119891	0.00840869	0.0168289	0.00685312	0.0171041	0.00685312	0.0147227	0.00533518	0.0123989	0.0115036
474	50	0.0138756	0.0350428	0.0137682	0.0505007	0.0118601	0.0100201	0.0253483	0.0136384	0.0118601	0.0081204	0.0165615	0.00683365	0.0156344	0.00683365	0.0141152	0.00520416	0.0121913	0.0114719
475	50	0.0137192	0.0344259	0.0130864	0.0503313	0.0117425	0.00988975	0.0251015	0.0135017	0.0117425	0.0078692	0.0162516	0.00680037	0.0145514	0.00680037	0.0135912	0.00512929	0.0119615	0.01147
476	49	0.0135208	0.0337653	0.0124345	0.0501976	0.0116322	0.00978439	0.0248691	0.0133732	0.0116322	0.00764341	0.0159212	0.00674156	0.0139091	0.00674156	0.0131329	0.0051166	0.0117195	0.0114871
477	48	0.0133074	0.0330876	0.0118195	0.0500968	0.011525	0.00970895	0.0246321	0.0132432	0.011525	0.00744657	0.0155782	0.00666624	0.0136618	0.00666624	0.0127436	0.00514898	0.0114812	0.0115147
478	48	0.0130988	0.0324168	0.0112445	0.050027	0.0114262	0.00966021	0.0243928	0.0131129	0.0114262	0.00728432	0.0152182	0.00658367	0.0136822	0.00658367	0.0124072	0.00520666	0.0112508	0.0115485
479	47	0.0129052	0.0317615	0.0107026	0.0499786	0.0113347	0.00963674	0.02417	0.0129921	0.0113347	0.00717612	0.0148492	0.0065058	0.0137929	0.0065058	0.012096	0.00527137	0.0110178	0.0115947
480	47	0.0127339	0.0311331	0.0101784	0.0499363	0.0112434	0.00964387	0.0239768	0.0128874	0.0112434	0.00709905	0.0144785	0.0064377	0.0138271	0.0064377	0.0117731	0.00532543	0.0107806	0.0116562
481	47	0.0125848	0.0305529	0.00966014	0.0498873	0.0111506	0.00968836	0.023808	0.0127963	0.0111506	0.00700928	0.0141093	0.00636611	0.013667	0.00636611	0.0114089	0.00534084	0.0105459	0.0117221
482	46	0.0124436	0.0300282	0.00915039	0.0498221	0.0110659	0.00977672	0.0236723	0.0127232	0.0110659	0.00691907	0.0137612	0.00629326	0.0132691	0.00629326	0.0110176	0.00530555	0.0103143	0.0117812
483	46	0.0122876	0.0295525	0.00866252	0.049739	0.0109996	0.00991781	0.0235908	0.012679	0.0109996	0.00684534	0.013463	0.00623367	0.0126649	0.00623367	0.0106233	0.00524426	0.0100794	0.0118319
484	46	0.0120963	0.029111	0.00819734	0.0496319	0.0109487	0.0101192	0.0235577	0.0126608	0.0109487	0.00677521	0.0132342	0.00617025	0.0119378	0.00617025	0.0102235	0.00516778	0.00983127	0.0118783
485	46	0.0118572	0.0286929	0.00774857	0.0494879	0.0109044	0.0103784	0.0235425	0.0126525	0.0109044	0.00668903	0.0130816	0.00609042	0.0111974	0.00609042	0.0098545	0.00507155	0.00956961	0.0119151
486	46	0.0115696	0.0283016	0.00731786	0.0492947	0.0108572	0.0106895	0.0235203	0.012641	0.0108572	0.00657204	0.0130051	0.00599109	0.010537	0.00599109	0.00955824	0.00496422	0.00929035	0.0119351
487	46	0.0112413	0.027942	0.00690403	0.0490393	0.0108006	0.0110542	0.0234934	0.0126274	0.0108006	0.00643075	0.0130013	0.00587819	0.0100019	0.00587819	0.00933643	0.00488618	0.00897086	0.0119422
488	46	0.0108669	0.0276185	0.00649915	0.0487002	0.0107231	0.0114582	0.0234715	0.0126164	0.0107231	0.00625223	0.0130412	0.00577225	0.00959504	0.00577225	0.0091966	0.0048791	0.00862842	0.0119499
489	46	0.0104339	0.0273344	0.00610225	0.0482507	0.010611	0.0118777	0.0234498	0.0126045	0.010611	0.0059821	0.0130718	0.00566624	0.00928412	0.00566624	0.00914685	0.00492739	0.00829499	0.0119694
490	45	0.00994163	0.0270937	0.00571974	0.0476818	0.0104709	0.0123046	0.0234162	0.0125847	0.0104709	0.00561653	0.013066	0.00553622	0.00901575	0.00553622	0.00916292	0.00498338	0.00797245	0.0119976
491	45	0.00939548	0.0269029	0.00536093	0.0470118	0.0103224	0.0127395	0.0233706	0.0125561	0.0103224	0.00523332	0.013024	0.00539322	0.00871625	0.00539322	0.00918995	0.00502614	0.00766093	0.0120217
492	44	0.0088008	0.0267538	0.00502065	0.0462888	0.0101733	0.0131805	0.0233165	0.0125196	0.0101733	0.00495779	0.0128833	0.00519189	0.00827758	0.00519189	0.00905455	0.00493896	0.00737321	0.0120479
493	43	0.00816507	0.0266342	0.00467931	0.0455739	0.0100234	0.0136226	0.0232506	0.0124728	0.0100234	0.00488276	0.0125098	0.00508079	0.00758575	0.00508079	0.00881534	0.00478912	0.00713292	0.0120794
494	39	0.00750843	0.0265038	0.00433183	0.0449443	0.00987665	0.014069	0.0231827	0.0124207	0.00987665	0.00509813	0.0117338	0.00499378	0.00693869	0.00499378	0.00835112	0.0046473	0.00694388	0.0121037
495	35	0.00686451	0.0263994	0.00401805	0.0444188	0.00973717	0.0145506	0.0231265	0.0123732	0.00973717	0.00556887	0.0107478	0.00489764	0.0065388	0.00489764	0.00783758	0.00451195	0.00678469	0.0121238
496	39	0.00628783	0.0263682	0.00378696	0.0439906	0.00960042	0.0151036	0.0230862	0.012335	0.00960042	0.00617303	0.0098043	0.00479579	0.00633996	0.00479579	0.00734644	0.00449869	0.00666803	0.0121505
497	38	0.00583064	0.0264473	0.00366421	0.043593	0.00946038	0.0157138	0.0230749	0.012314	0.00946038	0.00667883	0.00924945	0.00473904	0.00608299	0.00473904	0.00708722	0.00463782	0.00663405	0.0122206
498	34	0.0055363	0.0265997	0.00361995	0.0431679	0.00932096	0.0163297	0.023107	0.0123194	0.00932096	0.00691288	0.0092648	0.00466417	0.00561084	0.00466417	0.00708839	0.0048321	0.00668097	0.0123424
499	38	0.00544297	0.0267934	0.00360247	0.0426634	0.00919231	0.0168936	0.0231878	0.0123558	0.00919231	0.00678781	0.00996428	0.00459679	0.00502742	0.00459679	0.00746448	0.0049605	0.0067744	0.0125016
500	41	0.00553872	0.0269791	0.00358126	0.0420823	0.00908823	0.0173721	0.0233214	0.0124245	0.00908823	0.00638702	0.0111658	0.00450605	0.00483377	0.00450605	0.00792318	0.00497785	0.00689387	0.0126732
501	41	0.00577408	0.027082	0.00354551	0.0414583	0.00901669	0.0177611	0.0235032	0.0125202	0.00901669	0.00591132	0.0125182	0.00458093	0.00541861	0.00458093	0.00833925	0.00497505	0.00703762	0.0128357
502	40	0.00605094	0.0269785	0.00349061	0.0408636	0.00898067	0.0180778	0.0237358	0.0126432	0.00898067	0.0056643	0.0134552	0.004831	0.00666292	0.004831	0.00844246	0.00496589	0.00719624	0.0129548
503	34	0.00628432	0.0266619	0.00342636	0.0403347	0.00898679	0.0183463	0.0240286	0.012799	0.00898679	0.00578378	0.0138004	0.00509253	0.00777337	0.00509253	0.0081689	0.00480149	0.00735178	0.0130178
504	38	0.0064464	0.0262027	0.00336313	0.0398715	0.00902135	0.018603	0.0243655	0.0129784	0.00902135	0.00619132	0.013617	0.00531792	0.00839183	0.00531792	0.00761289	0.00452894	0.00749882	0.0130354
505	39	0.00653768	0.0256903	0.00329931	0.0394421	0.00906272	0.0188771	0.0247276	0.0131718	0.00906272	0.00667234	0.013184	0.00550834	0.00843128	0.00550834	0.00698829	0.00428266	0.0076517	0.013054
506	40	0.00655382	0.0251789	0.00325405	0.0390112	0.00910424	0.0191759	0.0251147	0.0133816	0.00910424	0.00702032	0.0128522	0.00563561	0.00793797	0.00563561	0.00647435	0.00415842	0.0078185	0.0131198
507	41	0.006489	0.0246937	0.00328184	0.0385652	0.00914936	0.0194774	0.0255399	0.013617	0.00914936	0.00711259	0.012896	0.00565584	0.00700622	0.00565584	0.0061516	0.0041693	0.00798284	0.0132668
508	41	0.00636184	0.0242655	0.00343947	0.0381162	0.00920905	0.0197467	0.0260184	0.0138854	0.00920905	0.00690876	0.0134208	0.00556658	0.00576576	0.00556658	0.00603464	0.00429786	0.00813452	0.0135165
509	41	0.00620361	0.0238927	0.00374842	0.0376954	0.00928907	0.0199715	0.0265443	0.0141798	0.00928907	0.00643947	0.0143282	0.00539627	0.00438592	0.00539627	0.00607464	0.00450139	0.00828867	0.0138663
510	41	0.0060305	0.023525	0.00418571	0.0373381	0.00938745	0.0201684	0.0270957	0.0144885	0.00938745	0.00581648	0.0153772	0.00519469	0.0030616	0.00519469	0.00618521	0.00472495	0.00845835	0.0142863
511	42	0.00585468	0.0231639	0.00467442	0.037078	0.0095051	0.0203565	0.0276551	0.0148071	0.0095051	0.00520878	0.0163174	0.00500932	0.0019735	0.00500932	0.00628537	0.00493019	0.00864233	0.0147278
512	42	0.00569514	0.0228538	0.00511952	0.0369179	0.00963396	0.0205366	0.0281912	0.0151233	0.00963396	0.00473252	0.0169717	0.0048587	0.00128257	0.0048587	0.00631821	0.00509126	0.00883454	0.0151456
513	42	0.00556211	0.0226169	0.00545364	0.0368324	0.00975033	0.0206998	0.028659	0.0154163	0.00975033	0.00438428	0.0172512	0.00474762	0.00106208	0.00474762	0.00626862	0.00520217	0.00904077	0.0155215
514	42	0.00545632	0.0224818	0.00565176	0.0367936	0.00984776	0.0208445	0.0290416	0.0156816	0.00984776	0.00409685	0.0171783	0.00467124	0.00110291	0.00467124	0.00616367	0.00526847	0.00926638	0.0158451
515	41	0.00538001	0.0224663	0.00573435	0.036761	0.00993621	0.0209713	0.0293417	0.0159212	0.00993621	0.00384859	0.0168666	0.00461937	0.00118292	0.00461937	0.00604996	0.00529937	0.0094925	0.0161021
516	41	0.0053336	0.0225491	0.00573288	0.0367052	0.010014	0.0210692	0.0295546	0.0161286	0.010014	0.00368537	0.0164599	0.00459066	0.00121807	0.00459066	0.00597106	0.00531522	0.00969048	0.0162959
517	40	0.00530493	0.0226837	0.00568445	0.0366123	0.0100711	0.0211255	0.0296767	0.0162957	0.0100711	0.00364654	0.0161029	0.00458433	0.00117109	0.00458433	0.00595182	0.00533446	0.00985416	0.0164534
518	39	0.0052662	0.0228092	0.00565049	0.0364748	0.0101082	0.0211414	0.029713	0.016413	0.0101082	0.00370509	0.0158851	0.0045949	0.0010442	0.0045949	0.00599785	0.00536416	0.00998787	0.0165986
519	38	0.00520879	0.0228852	0.00566813	0.0362875	0.0101372	0.0211341	0.0296759	0.0164811	0.0101372	0.00379302	0.0158151	0.00461115	0.000874135	0.00461115	0.0061012	0.00540491	0.0100729	0.0167314
520	38	0.00515404	0.0229084	0.00572271	0.0360308	0.0101695	0.021128	0.0295798	0.016508	0.0101695	0.00386511	0.0158617	0.00462459	0.000710702	0.00462459	0.00624408	0.00545566	0.0100966	0.0168425
521	37	0.00511748	0.0228667	0.00578658	0.0356796	0.0101989	0.0211336	0.0294202	0.016483	0.0101989	0.00391369	0.0159829	0.0046327	0.00061603	0.0046327	0.00639879	0.00551265	0.0100822	0.0169462
522	37	0.00506108	0.0229489	0.00599244	0.0355401	0.0101551	0.021115	0.0292005	0.0164257	0.0101551	0.00385822	0.0163444	0.00468917	0.000558529	0.00468917	0.00664399	0.00565297	0.0100484	0.0170428
