# Supplementary material for: Optimal Control Based Stiffness Identification of an Ankle-Foot Orthosis Using a Predictive Walking Model
Source: Front Comput Neurosci. 2017 Apr 13;11:23. doi: 10.3389/fncom.2017.00023 (PMC5390028; doi:10.3389/fncom.2017.00023)
Supplement: Supplementary file 1 [file DataSheet1.ZIP › PathWalker/InvKinDyn/results/barefeet_3053180.log]

310 0 0 0 0 0 0 0 2.17805 0 0 2.17805 0 -1.28957 0 -0.202791 -1.32767 0 0.0663136 -1.45799 0 -0.0404014 -1.51744 0 -0.179261 0 0 0 0 0 0 0 0 0 0 0 0 0 2.17805 0 0 2.17805 0
311 0 0 0 0 0 0 0 2.17805 0 0 2.17805 0 -1.2897 0 -0.202658 -1.32767 0 0.066464 -1.45924 0 -0.0385235 -1.52061 0 -0.176545 0 0 0 0 0 0 0 0 0 0 0 0 0 2.17805 0 0 2.17805 0
312 0 0 0 0 0 0 0 2.17805 0 0 2.17805 0 -1.2898 0 -0.20247 -1.32768 0 0.066667 -1.46044 0 -0.0366124 -1.52369 0 -0.173781 0 0 0 0 0 0 0 0 0 0 0 0 0 2.17805 0 0 2.17805 0
313 0 0 0 0 0 0 0 2.17805 0 0 2.17805 0 -1.28988 0 -0.202235 -1.32769 0 0.0669104 -1.46163 0 -0.0346474 -1.52676 0 -0.170931 0 0 0 0 0 0 0 0 0 0 0 0 0 2.17805 0 0 2.17805 0
314 0 0 0 0 0 0 0 2.17805 0 0 2.17805 0 -1.28998 0 -0.201961 -1.32772 0 0.0671943 -1.46282 0 -0.0326243 -1.52985 0 -0.16799 0 0 0 0 0 0 0 0 0 0 0 0 0 2.17805 0 0 2.17805 0
315 0 0 0 0 0 0 0 2.17805 0 0 2.17805 0 -1.29013 0 -0.201673 -1.32775 0 0.0674987 -1.46398 0 -0.030603 -1.53278 0 -0.165074 0 0 0 0 0 0 0 0 0 0 0 0 0 2.17805 0 0 2.17805 0
316 0 0 0 0 0 0 0 2.17805 0 0 2.17805 0 -1.29033 0 -0.20139 -1.32777 0 0.0678069 -1.46502 0 -0.0286557 -1.53538 0 -0.162318 0 0 0 0 0 0 0 0 0 0 0 0 0 2.17805 0 0 2.17805 0
317 0 0 0 0 0 0 0 2.17805 0 0 2.17805 0 -1.29058 0 -0.201135 -1.32778 0 0.0680952 -1.46591 0 -0.026819 -1.53758 0 -0.159785 0 0 0 0 0 0 0 0 0 0 0 0 0 2.17805 0 0 2.17805 0
318 0 0 0 0 0 0 0 2.17805 0 0 2.17805 0 -1.29087 0 -0.20091 -1.32778 0 0.0683598 -1.46667 0 -0.0250945 -1.53943 0 -0.157464 0 0 0 0 0 0 0 0 0 0 0 0 0 2.17805 0 0 2.17805 0
319 0 0 0 0 0 0 0 2.17805 0 0 2.17805 0 -1.29121 0 -0.200729 -1.32776 0 0.0685911 -1.4673 0 -0.0234821 -1.54096 0 -0.155355 0 0 0 0 0 0 0 0 0 0 0 0 0 2.17805 0 0 2.17805 0
320 0 0 0 0 0 0 0 2.17805 0 0 2.17805 0 -1.29164 0 -0.200576 -1.32772 0 0.0688078 -1.46782 0 -0.0219519 -1.54221 0 -0.153412 0 0 0 0 0 0 0 0 0 0 0 0 0 2.17805 0 0 2.17805 0
321 0 0 0 0 0 0 0 2.17805 0 0 2.17805 0 -1.29215 0 -0.200421 -1.32768 0 0.0690351 -1.46831 0 -0.0204114 -1.5434 0 -0.151473 0 0 0 0 0 0 0 0 0 0 0 0 0 2.17805 0 0 2.17805 0
322 0 0 0 0 0 0 0 2.17805 0 0 2.17805 0 -1.29272 0 -0.200256 -1.32767 0 0.069275 -1.46883 0 -0.0187894 -1.5447 0 -0.1494 0 0 0 0 0 0 0 0 0 0 0 0 0 2.17805 0 0 2.17805 0
323 0 0 0 0 0 0 0 2.17805 0 0 2.17805 0 -1.29316 0 -0.200141 -1.32758 0 0.0694576 -1.46941 0 -0.0170553 -1.54618 0 -0.147141 0 0 0 0 0 0 0 0 0 0 0 0 0 2.17805 0 0 2.17805 0
324 0 0 0 0 0 0 0 2.17805 0 0 2.17805 0 -1.29349 0 -0.200055 -1.32744 0 0.0696045 -1.47 0 -0.0152227 -1.54774 0 -0.144734 0 0 0 0 0 0 0 0 0 0 0 0 0 2.17805 0 0 2.17805 0
325 0 0 0 0 0 0 0 2.17805 0 0 2.17805 0 -1.29368 0 -0.200005 -1.32721 0 0.0697075 -1.47053 0 -0.0133152 -1.54926 0 -0.142227 0 0 0 0 0 0 0 0 0 0 0 0 0 2.17805 0 0 2.17805 0
326 0 0 0 0 0 0 0 2.17805 0 0 2.17805 0 -1.29379 0 -0.199973 -1.32696 0 0.0697834 -1.47099 0 -0.0113243 -1.55076 0 -0.13959 0 0 0 0 0 0 0 0 0 0 0 0 0 2.17805 0 0 2.17805 0
327 0 0 0 0 0 0 0 2.17805 0 0 2.17805 0 -1.29378 0 -0.199965 -1.32667 0 0.0698265 -1.47133 0 -0.00926305 -1.5522 0 -0.136842 0 0 0 0 0 0 0 0 0 0 0 0 0 2.17805 0 0 2.17805 0
328 0 0 0 0 0 0 0 2.17805 0 0 2.17805 0 -1.29372 0 -0.199981 -1.3264 0 0.0698363 -1.4715 0 -0.00713546 -1.55347 0 -0.134008 0 0 0 0 0 0 0 0 0 0 0 0 0 2.17805 0 0 2.17805 0
329 0 0 0 0 0 0 0 2.17805 0 0 2.17805 0 -1.29363 0 -0.199993 -1.32614 0 0.0698443 -1.47144 0 -0.00497504 -1.55448 0 -0.131151 0 0 0 0 0 0 0 0 0 0 0 0 0 2.17805 0 0 2.17805 0
330 0 0 0 0 0 0 0 2.17805 0 0 2.17805 0 -1.29365 0 -0.199945 -1.32599 0 0.0699136 -1.47104 0 -0.00286565 -1.55506 0 -0.128393 0 0 0 0 0 0 0 0 0 0 0 0 0 2.17805 0 0 2.17805 0
331 0 0 0 0 0 0 0 2.17805 0 0 2.17805 0 -1.29367 0 -0.199885 -1.32582 0 0.0699947 -1.4702 0 -0.000921283 -1.55503 0 -0.125897 0 0 0 0 0 0 0 0 0 0 0 0 0 2.17805 0 0 2.17805 0
332 0 0 0 0 0 0 0 2.17805 0 0 2.17805 0 -1.29368 0 -0.199806 -1.32563 0 0.0700984 -1.46875 0 0.000718029 -1.55412 0 -0.123892 0 0 0 0 0 0 0 0 0 0 0 0 0 2.17805 0 0 2.17805 0
333 0 0 0 0 0 0 0 2.17805 0 0 2.17805 0 -1.29374 0 -0.199682 -1.32541 0 0.0702544 -1.46653 0 0.0018894 -1.55206 0 -0.122614 0 0 0 0 0 0 0 0 0 0 0 0 0 2.17805 0 0 2.17805 0
334 0 0 0 0 0 0 0 2.17805 0 0 2.17805 0 -1.29387 0 -0.199512 -1.32516 0 0.0704692 -1.46343 0 0.00245132 -1.54868 0 -0.122241 0 0 0 0 0 0 0 0 0 0 0 0 0 2.17805 0 0 2.17805 0
335 0 0 0 0 0 0 0 2.17805 0 0 2.17805 0 -1.29408 0 -0.1993 -1.3249 0 0.0707341 -1.4593 0 0.00227511 -1.54376 0 -0.122955 0 0 0 0 0 0 0 0 0 0 0 0 0 2.17805 0 0 2.17805 0
336 0 0 0 0 0 0 0 2.17805 0 0 2.17805 0 -1.29431 0 -0.199074 -1.32465 0 0.0710146 -1.45406 0 0.00133368 -1.5372 0 -0.124778 0 0 0 0 0 0 0 0 0 0 0 0 0 2.17805 0 0 2.17805 0
337 0 0 0 0 0 0 0 2.17805 0 0 2.17805 0 -1.29452 0 -0.19884 -1.32441 0 0.0713004 -1.44778 0 -0.000339111 -1.52913 0 -0.127609 0 0 0 0 0 0 0 0 0 0 0 0 0 2.17805 0 0 2.17805 0
338 0 0 0 0 0 0 0 2.17805 0 0 2.17805 0 -1.29475 0 -0.198591 -1.32416 0 0.0716005 -1.44059 0 -0.00266208 -1.51987 0 -0.131239 0 0 0 0 0 0 0 0 0 0 0 0 0 2.17805 0 0 2.17805 0
339 0 0 0 0 0 0 0 2.17805 0 0 2.17805 0 -1.29503 0 -0.198321 -1.32391 0 0.0719289 -1.43279 0 -0.00552341 -1.50988 0 -0.135426 0 0 0 0 0 0 0 0 0 0 0 0 0 2.17805 0 0 2.17805 0
340 0 0 0 0 0 0 0 2.17805 0 0 2.17805 0 -1.29538 0 -0.198018 -1.32364 0 0.0722982 -1.42436 0 -0.00885987 -1.49916 0 -0.140087 0 0 0 0 0 0 0 0 0 0 0 0 0 2.17805 0 0 2.17805 0
341 0 0 0 0 0 0 0 2.17805 0 0 2.17805 0 -1.29583 0 -0.19767 -1.32336 0 0.0727205 -1.41525 0 -0.0126085 -1.48762 0 -0.145192 0 0 0 0 0 0 0 0 0 0 0 0 0 2.17805 0 0 2.17805 0
342 0 0 0 0 0 0 0 2.17805 0 0 2.17805 0 -1.29634 0 -0.197274 -1.32307 0 0.0731976 -1.40541 0 -0.0166884 -1.47518 0 -0.150661 0 0 0 0 0 0 0 0 0 0 0 0 0 2.17805 0 0 2.17805 0
343 0 0 0 0 0 0 0 2.17805 0 0 2.17805 0 -1.29693 0 -0.196843 -1.32278 0 0.0737131 -1.39478 0 -0.0210218 -1.46169 0 -0.156444 0 0 0 0 0 0 0 0 0 0 0 0 0 2.17805 0 0 2.17805 0
344 0 0 0 0 0 0 0 2.17805 0 0 2.17805 0 -1.29756 0 -0.196395 -1.32252 0 0.0742448 -1.38329 0 -0.0254852 -1.44705 0 -0.162421 0 0 0 0 0 0 0 0 0 0 0 0 0 2.17805 0 0 2.17805 0
345 0 0 0 0 0 0 0 2.17805 0 0 2.17805 0 -1.2982 0 -0.195941 -1.32228 0 0.0747776 -1.37098 0 -0.0299486 -1.43127 0 -0.168443 0 0 0 0 0 0 0 0 0 0 0 0 0 2.17805 0 0 2.17805 0
346 0 0 0 0 0 0 0 2.17805 0 0 2.17805 0 -1.29877 0 -0.195507 -1.32205 0 0.0752826 -1.35789 0 -0.0343078 -1.41448 0 -0.17436 0 0 0 0 0 0 0 0 0 0 0 0 0 2.17805 0 0 2.17805 0
347 0 0 0 0 0 0 0 2.17805 0 0 2.17805 0 -1.29927 0 -0.195102 -1.32181 0 0.0757504 -1.34438 0 -0.0384388 -1.39716 0 -0.179968 0 0 0 0 0 0 0 0 0 0 0 0 0 2.17805 0 0 2.17805 0
348 0 0 0 0 0 0 0 2.17805 0 0 2.17805 0 -1.29972 0 -0.194724 -1.32155 0 0.0761863 -1.33062 0 -0.0422442 -1.37964 0 -0.185122 0 0 0 0 0 0 0 0 0 0 0 0 0 2.17805 0 0 2.17805 0
349 0 0 0 0 0 0 0 2.17805 0 0 2.17805 0 -1.30013 0 -0.194369 -1.32128 0 0.0765946 -1.31674 0 -0.0456579 -1.36202 0 -0.189761 0 0 0 0 0 0 0 0 0 0 0 0 0 2.17805 0 0 2.17805 0
350 0 0 0 0 0 0 0 2.17805 0 0 2.17805 0 -1.30044 0 -0.194058 -1.321 0 0.0769521 -1.30283 0 -0.0486324 -1.34441 0 -0.193845 0 0 0 0 0 0 0 0 0 0 0 0 0 2.17805 0 0 2.17805 0
351 0 0 0 0 0 0 0 2.17805 0 0 2.17805 0 -1.3007 0 -0.19378 -1.32071 0 0.0772708 -1.28895 0 -0.0511497 -1.32688 0 -0.19736 0 0 0 0 0 0 0 0 0 0 0 0 0 2.17805 0 0 2.17805 0
352 0 0 0 0 0 0 0 2.17805 0 0 2.17805 0 -1.30097 0 -0.193529 -1.32044 0 0.0775617 -1.27525 0 -0.0531508 -1.30964 0 -0.200233 0 0 0 0 0 0 0 0 0 0 0 0 0 2.17805 0 0 2.17805 0
353 0 0 0 0 0 0 0 2.17805 0 0 2.17805 0 -1.30132 0 -0.193252 -1.32018 0 0.0778817 -1.26192 0 -0.0546181 -1.293 0 -0.202434 0 0 0 0 0 0 0 0 0 0 0 0 0 2.17805 0 0 2.17805 0
354 0 0 0 0 0 0 0 2.17805 0 0 2.17805 0 -1.30174 0 -0.192932 -1.31992 0 0.0782475 -1.24896 0 -0.0556334 -1.277 0 -0.204058 0 0 0 0 0 0 0 0 0 0 0 0 0 2.17805 0 0 2.17805 0
355 0 0 0 0 0 0 0 2.17805 0 0 2.17805 0 -1.3022 0 -0.192578 -1.31965 0 0.0786489 -1.2364 0 -0.0562043 -1.26163 0 -0.205132 0 0 0 0 0 0 0 0 0 0 0 0 0 2.17805 0 0 2.17805 0
356 0 0 0 0 0 0 0 2.17805 0 0 2.17805 0 -1.30272 0 -0.192196 -1.31936 0 0.079082 -1.22422 0 -0.0563902 -1.24689 0 -0.205729 0 0 0 0 0 0 0 0 0 0 0 0 0 2.17805 0 0 2.17805 0
357 0 0 0 0 0 0 0 2.17805 0 0 2.17805 0 -1.30334 0 -0.191766 -1.31905 0 0.0795675 -1.21245 0 -0.0562214 -1.23281 0 -0.205893 0 0 0 0 0 0 0 0 0 0 0 0 0 2.17805 0 0 2.17805 0
358 0 0 0 0 0 0 0 2.17805 0 0 2.17805 0 -1.30406 0 -0.191298 -1.31874 0 0.0800944 -1.201 0 -0.0557834 -1.21922 0 -0.20573 0 0 0 0 0 0 0 0 0 0 0 0 0 2.17805 0 0 2.17805 0
359 0 0 0 0 0 0 0 2.17805 0 0 2.17805 0 -1.30489 0 -0.190795 -1.31842 0 0.0806559 -1.18985 0 -0.0551349 -1.20605 0 -0.205313 0 0 0 0 0 0 0 0 0 0 0 0 0 2.17805 0 0 2.17805 0
360 0 0 0 0 0 0 0 2.17805 0 0 2.17805 0 -1.30581 0 -0.19028 -1.31812 0 0.0812294 -1.17892 0 -0.0543381 -1.19315 0 -0.204716 0 0 0 0 0 0 0 0 0 0 0 0 0 2.17805 0 0 2.17805 0
361 0 0 0 0 0 0 0 2.17805 0 0 2.17805 0 -1.30681 0 -0.189755 -1.31783 0 0.0818097 -1.16818 0 -0.0534192 -1.18049 0 -0.203967 0 0 0 0 0 0 0 0 0 0 0 0 0 2.17805 0 0 2.17805 0
362 0 0 0 0 0 0 0 2.17805 0 0 2.17805 0 -1.30782 0 -0.18921 -1.31755 0 0.0824046 -1.15757 0 -0.0524955 -1.16792 0 -0.20319 0 0 0 0 0 0 0 0 0 0 0 0 0 2.17805 0 0 2.17805 0
363 0 0 0 0 0 0 0 2.17805 0 0 2.17805 0 -1.30876 0 -0.188679 -1.31727 0 0.0829762 -1.1471 0 -0.0515904 -1.15551 0 -0.202406 0 0 0 0 0 0 0 0 0 0 0 0 0 2.17805 0 0 2.17805 0
364 0 0 0 0 0 0 0 2.17805 0 0 2.17805 0 -1.30953 0 -0.188222 -1.317 0 0.0834642 -1.13678 0 -0.05074 -1.14327 0 -0.20165 0 0 0 0 0 0 0 0 0 0 0 0 0 2.17805 0 0 2.17805 0
365 0 0 0 0 0 0 0 2.17805 0 0 2.17805 0 -1.31016 0 -0.187798 -1.31667 0 0.0839121 -1.12661 0 -0.0499884 -1.13123 0 -0.200968 0 0 0 0 0 0 0 0 0 0 0 0 0 2.17805 0 0 2.17805 0
366 0 0 0 0 0 0 0 2.17805 0 0 2.17805 0 -1.31068 0 -0.187403 -1.31629 0 0.0843279 -1.1166 0 -0.0493673 -1.11941 0 -0.200391 0 0 0 0 0 0 0 0 0 0 0 0 0 2.17805 0 0 2.17805 0
367 0 0 0 0 0 0 0 2.17805 0 0 2.17805 0 -1.31116 0 -0.187012 -1.31586 0 0.0847361 -1.10675 0 -0.0489398 -1.1078 0 -0.199986 0 0 0 0 0 0 0 0 0 0 0 0 0 2.17805 0 0 2.17805 0
368 0 0 0 0 0 0 0 2.17805 0 0 2.17805 0 -1.31165 0 -0.186601 -1.31543 0 0.0851609 -1.09702 0 -0.0487537 -1.09634 0 -0.199802 0 0 0 0 0 0 0 0 0 0 0 0 0 2.17805 0 0 2.17805 0
369 0 0 0 0 0 0 0 2.17805 0 0 2.17805 0 -1.31224 0 -0.18612 -1.31501 0 0.0856544 -1.0874 0 -0.0488461 -1.085 0 -0.199877 0 0 0 0 0 0 0 0 0 0 0 0 0 2.17805 0 0 2.17805 0
370 0 0 0 0 0 0 0 2.17805 0 0 2.17805 0 -1.31302 0 -0.185527 -1.3146 0 0.0862569 -1.07792 0 -0.0492515 -1.07387 0 -0.200247 0 0 0 0 0 0 0 0 0 0 0 0 0 2.17805 0 0 2.17805 0
371 0 0 0 0 0 0 0 2.17805 0 0 2.17805 0 -1.314 0 -0.184807 -1.31423 0 0.0869813 -1.06867 0 -0.0500202 -1.06315 0 -0.200969 0 0 0 0 0 0 0 0 0 0 0 0 0 2.17805 0 0 2.17805 0
372 0 0 0 0 0 0 0 2.17805 0 0 2.17805 0 -1.31512 0 -0.184025 -1.3139 0 0.0877601 -1.05973 0 -0.0511938 -1.053 0 -0.202094 0 0 0 0 0 0 0 0 0 0 0 0 0 2.17805 0 0 2.17805 0
373 0 0 0 0 0 0 0 2.17805 0 0 2.17805 0 -1.31638 0 -0.183159 -1.31354 0 0.0886148 -1.05113 0 -0.0528367 -1.04352 0 -0.203695 0 0 0 0 0 0 0 0 0 0 0 0 0 2.17805 0 0 2.17805 0
374 0 0 0 0 0 0 0 2.17805 0 0 2.17805 0 -1.31777 0 -0.182216 -1.31316 0 0.0895329 -1.04295 0 -0.0549942 -1.03482 0 -0.205825 0 0 0 0 0 0 0 0 0 0 0 0 0 2.17805 0 0 2.17805 0
375 0 0 0 0 0 0 0 2.17805 0 0 2.17805 0 -1.31934 0 -0.181176 -1.31277 0 0.090533 -1.03525 0 -0.0577186 -1.02702 0 -0.208544 0 0 0 0 0 0 0 0 0 0 0 0 0 2.17805 0 0 2.17805 0
376 0 0 0 0 0 0 0 2.17805 0 0 2.17805 0 -1.32108 0 -0.18004 -1.31238 0 0.0916094 -1.02809 0 -0.06103 -1.02019 0 -0.211873 0 0 0 0 0 0 0 0 0 0 0 0 0 2.17805 0 0 2.17805 0
377 0 0 0 0 0 0 0 2.17805 0 0 2.17805 0 -1.32294 0 -0.178829 -1.31197 0 0.0927381 -1.02175 0 -0.0648978 -1.01482 0 -0.215789 0 0 0 0 0 0 0 0 0 0 0 0 0 2.17805 0 0 2.17805 0
378 0 0 0 0 0 0 0 2.17805 0 0 2.17805 0 -1.32494 0 -0.177494 -1.3115 0 0.0939617 -1.01671 0 -0.0692303 -1.01183 0 -0.220202 0 0 0 0 0 0 0 0 0 0 0 0 0 2.17805 0 0 2.17805 0
379 0 0 0 0 0 0 0 2.17805 0 0 2.17805 0 -1.32714 0 -0.175995 -1.31098 0 0.0953124 -1.01299 0 -0.073382 -1.01057 0 -0.224413 0 0 0 0 0 0 0 0 0 0 0 0 0 2.17805 0 0 2.17805 0
380 0 0 0 0 0 0 0 2.17805 0 0 2.17805 0 -1.32957 0 -0.1743 -1.31038 0 0.0968109 -1.01082 0 -0.0768892 -1.01106 0 -0.227939 0 0 0 0 0 0 0 0 0 0 0 0 0 2.17805 0 0 2.17805 0
381 0 0 0 0 0 0 0 2.17805 0 0 2.17805 0 -1.33225 0 -0.172313 -1.30962 0 0.0985314 -1.00986 0 -0.0794092 -1.01259 0 -0.230435 0 0 0 0 0 0 0 0 0 0 0 0 0 2.17805 0 0 2.17805 0
382 0 0 0 0 0 0 0 2.17805 0 0 2.17805 0 -1.33519 0 -0.169987 -1.30865 0 0.100503 -1.00978 0 -0.0808698 -1.01483 0 -0.231835 0 0 0 0 0 0 0 0 0 0 0 0 0 2.17805 0 0 2.17805 0
383 0 0 0 0 0 0 0 2.17805 0 0 2.17805 0 -1.33843 0 -0.16723 -1.30743 0 0.102784 -1.01004 0 -0.0812696 -1.01691 0 -0.232163 0 0 0 0 0 0 0 0 0 0 0 0 0 2.17805 0 0 2.17805 0
384 0 0 0 0 0 0 0 2.17805 0 0 2.17805 0 -1.34204 0 -0.163941 -1.30595 0 0.105441 -1.01024 0 -0.080879 -1.01843 0 -0.231707 0 0 0 0 0 0 0 0 0 0 0 0 0 2.17805 0 0 2.17805 0
385 0 0 0 0 0 0 0 2.17805 0 0 2.17805 0 -1.34597 0 -0.160129 -1.3042 0 0.108432 -1.01006 0 -0.0800526 -1.01904 0 -0.230836 0 0 0 0 0 0 0 0 0 0 0 0 0 2.17805 0 0 2.17805 0
386 0 0 0 0 0 0 0 2.17805 0 0 2.17805 0 -1.35007 0 -0.155794 -1.30214 0 0.111733 -1.00971 0 -0.0793717 -1.01962 0 -0.230096 0 0 0 0 0 0 0 0 0 0 0 0 0 2.17805 0 0 2.17805 0
387 0 0 0 0 0 0 0 2.17805 0 0 2.17805 0 -1.35434 0 -0.150937 -1.29975 0 0.115312 -1.00916 0 -0.0789897 -1.01984 0 -0.229661 0 0 0 0 0 0 0 0 0 0 0 0 0 2.17805 0 0 2.17805 0
388 0 0 0 0 0 0 0 2.17805 0 0 2.17805 0 -1.3588 0 -0.145539 -1.29707 0 0.119146 -1.00866 0 -0.0789107 -1.01981 0 -0.229548 0 0 0 0 0 0 0 0 0 0 0 0 0 2.17805 0 0 2.17805 0
389 0 0 0 0 0 0 0 2.17805 0 0 2.17805 0 -1.3634 0 -0.139602 -1.29414 0 0.123213 -1.00833 0 -0.079095 -1.01967 0 -0.229719 0 0 0 0 0 0 0 0 0 0 0 0 0 2.17805 0 0 2.17805 0
390 0 0 0 0 0 0 0 2.17805 0 0 2.17805 0 -1.36798 0 -0.133203 -1.29095 0 0.127441 -1.00814 0 -0.0794868 -1.01947 0 -0.230111 0 0 0 0 0 0 0 0 0 0 0 0 0 2.17805 0 0 2.17805 0
391 0 0 0 0 0 0 0 2.17805 0 0 2.17805 0 -1.37243 0 -0.12641 -1.28751 0 0.131769 -1.0081 0 -0.0799742 -1.01939 0 -0.230602 0 0 0 0 0 0 0 0 0 0 0 0 0 2.17805 0 0 2.17805 0
392 0 0 0 0 0 0 0 2.17805 0 0 2.17805 0 -1.37667 0 -0.119248 -1.2838 0 0.136181 -1.00819 0 -0.0804332 -1.01947 0 -0.231062 0 0 0 0 0 0 0 0 0 0 0 0 0 2.17805 0 0 2.17805 0
393 0 0 0 0 0 0 0 2.17805 0 0 2.17805 0 -1.38065 0 -0.11178 -1.27987 0 0.140634 -1.00835 0 -0.0807588 -1.01969 0 -0.231382 0 0 0 0 0 0 0 0 0 0 0 0 0 2.17805 0 0 2.17805 0
394 0 0 0 0 0 0 0 2.17805 0 0 2.17805 0 -1.38427 0 -0.104066 -1.27572 0 0.145105 -1.00854 0 -0.0809201 -1.02003 0 -0.231533 0 0 0 0 0 0 0 0 0 0 0 0 0 2.17805 0 0 2.17805 0
395 0 0 0 0 0 0 0 2.17805 0 0 2.17805 0 -1.38746 0 -0.0962087 -1.27138 0 0.149544 -1.00875 0 -0.080943 -1.02041 0 -0.231543 0 0 0 0 0 0 0 0 0 0 0 0 0 2.17805 0 0 2.17805 0
396 0 0 0 0 0 0 0 2.17805 0 0 2.17805 0 -1.39032 0 -0.0882059 -1.26689 0 0.153941 -1.00895 0 -0.0808836 -1.02073 0 -0.231474 0 0 0 0 0 0 0 0 0 0 0 0 0 2.17805 0 0 2.17805 0
397 0 0 0 0 0 0 0 2.17805 0 0 2.17805 0 -1.39294 0 -0.080039 -1.26231 0 0.158294 -1.00911 0 -0.0808005 -1.02091 0 -0.231389 0 0 0 0 0 0 0 0 0 0 0 0 0 2.17805 0 0 2.17805 0
398 0 0 0 0 0 0 0 2.17805 0 0 2.17805 0 -1.39522 0 -0.0718745 -1.25769 0 0.162546 -1.00923 0 -0.0807494 -1.02094 0 -0.231345 0 0 0 0 0 0 0 0 0 0 0 0 0 2.17805 0 0 2.17805 0
399 0 0 0 0 0 0 0 2.17805 0 0 2.17805 0 -1.39666 0 -0.0643683 -1.25327 0 0.166515 -1.00932 0 -0.0807629 -1.02083 0 -0.231374 0 0 0 0 0 0 0 0 0 0 0 0 0 2.17805 0 0 2.17805 0
400 0 0 0 0 0 0 0 2.17805 0 0 2.17805 0 -1.39709 0 -0.0578612 -1.24916 0 0.17014 -1.00941 0 -0.0808407 -1.02067 0 -0.23147 0 0 0 0 0 0 0 0 0 0 0 0 0 2.17805 0 0 2.17805 0
401 0 0 0 0 0 0 0 2.17805 0 0 2.17805 0 -1.39634 0 -0.0527741 -1.24552 0 0.173329 -1.00947 0 -0.0809513 -1.0205 0 -0.231598 0 0 0 0 0 0 0 0 0 0 0 0 0 2.17805 0 0 2.17805 0
402 0 0 0 0 0 0 0 2.17805 0 0 2.17805 0 -1.39447 0 -0.0491319 -1.24232 0 0.176074 -1.00953 0 -0.0810566 -1.02037 0 -0.231718 0 0 0 0 0 0 0 0 0 0 0 0 0 2.17805 0 0 2.17805 0
403 0 0 0 0 0 0 0 2.17805 0 0 2.17805 0 -1.39151 0 -0.0469642 -1.23951 0 0.178343 -1.0096 0 -0.0811346 -1.02034 0 -0.231802 0 0 0 0 0 0 0 0 0 0 0 0 0 2.17805 0 0 2.17805 0
404 0 0 0 0 0 0 0 2.17805 0 0 2.17805 0 -1.38766 0 -0.0460402 -1.23692 0 0.180112 -1.00967 0 -0.0811518 -1.02045 0 -0.231817 0 0 0 0 0 0 0 0 0 0 0 0 0 2.17805 0 0 2.17805 0
405 0 0 0 0 0 0 0 2.17805 0 0 2.17805 0 -1.38321 0 -0.0460045 -1.23434 0 0.181387 -1.00975 0 -0.0810939 -1.02066 0 -0.23175 0 0 0 0 0 0 0 0 0 0 0 0 0 2.17805 0 0 2.17805 0
406 0 0 0 0 0 0 0 2.17805 0 0 2.17805 0 -1.37858 0 -0.0462622 -1.23148 0 0.182283 -1.00986 0 -0.0809574 -1.02098 0 -0.231597 0 0 0 0 0 0 0 0 0 0 0 0 0 2.17805 0 0 2.17805 0
407 0 0 0 0 0 0 0 2.17805 0 0 2.17805 0 -1.37369 0 -0.0468195 -1.22828 0 0.182799 -1.01001 0 -0.0807571 -1.02141 0 -0.231376 0 0 0 0 0 0 0 0 0 0 0 0 0 2.17805 0 0 2.17805 0
408 0 0 0 0 0 0 0 2.17805 0 0 2.17805 0 -1.36853 0 -0.047594 -1.22464 0 0.182982 -1.01019 0 -0.0805131 -1.0219 0 -0.231108 0 0 0 0 0 0 0 0 0 0 0 0 0 2.17805 0 0 2.17805 0
409 0 0 0 0 0 0 0 2.17805 0 0 2.17805 0 -1.3631 0 -0.0485318 -1.22059 0 0.182899 -1.01039 0 -0.0802486 -1.02242 0 -0.230819 0 0 0 0 0 0 0 0 0 0 0 0 0 2.17805 0 0 2.17805 0
410 0 0 0 0 0 0 0 2.17805 0 0 2.17805 0 -1.35738 0 -0.0495882 -1.21614 0 0.182621 -1.01059 0 -0.0799687 -1.02292 0 -0.230515 0 0 0 0 0 0 0 0 0 0 0 0 0 2.17805 0 0 2.17805 0
411 0 0 0 0 0 0 0 2.17805 0 0 2.17805 0 -1.35128 0 -0.0507888 -1.21134 0 0.182207 -1.0108 0 -0.0796904 -1.02341 0 -0.230213 0 0 0 0 0 0 0 0 0 0 0 0 0 2.17805 0 0 2.17805 0
412 0 0 0 0 0 0 0 2.17805 0 0 2.17805 0 -1.34463 0 -0.0522175 -1.20622 0 0.181689 -1.011 0 -0.0794129 -1.02389 0 -0.229911 0 0 0 0 0 0 0 0 0 0 0 0 0 2.17805 0 0 2.17805 0
413 0 0 0 0 0 0 0 2.17805 0 0 2.17805 0 -1.33726 0 -0.0539867 -1.20083 0 0.181077 -1.01112 0 -0.0791328 -1.02424 0 -0.229612 0 0 0 0 0 0 0 0 0 0 0 0 0 2.17805 0 0 2.17805 0
414 0 0 0 0 0 0 0 2.17805 0 0 2.17805 0 -1.32906 0 -0.0561569 -1.19521 0 0.18039 -1.01101 0 -0.0788484 -1.02415 0 -0.229326 0 0 0 0 0 0 0 0 0 0 0 0 0 2.17805 0 0 2.17805 0
415 0 0 0 0 0 0 0 2.17805 0 0 2.17805 0 -1.31999 0 -0.0586877 -1.18938 0 0.179664 -1.01081 0 -0.0785599 -1.02392 0 -0.229039 0 0 0 0 0 0 0 0 0 0 0 0 0 2.17805 0 0 2.17805 0
416 0 0 0 0 0 0 0 2.17805 0 0 2.17805 0 -1.31012 0 -0.0614746 -1.18333 0 0.178926 -1.01053 0 -0.0782565 -1.02357 0 -0.228742 0 0 0 0 0 0 0 0 0 0 0 0 0 2.17805 0 0 2.17805 0
417 0 0 0 0 0 0 0 2.17805 0 0 2.17805 0 -1.2996 0 -0.0643464 -1.17701 0 0.178223 -1.0103 0 -0.0779414 -1.02334 0 -0.228428 0 0 0 0 0 0 0 0 0 0 0 0 0 2.17805 0 0 2.17805 0
418 0 0 0 0 0 0 0 2.17805 0 0 2.17805 0 -1.2886 0 -0.0671675 -1.17039 0 0.177568 -1.0101 0 -0.0775979 -1.02316 0 -0.228082 0 0 0 0 0 0 0 0 0 0 0 0 0 2.17805 0 0 2.17805 0
419 0 0 0 0 0 0 0 2.17805 0 0 2.17805 0 -1.27716 0 -0.0699268 -1.16342 0 0.176916 -1.01009 0 -0.0772297 -1.02333 0 -0.227698 0 0 0 0 0 0 0 0 0 0 0 0 0 2.17805 0 0 2.17805 0
420 0 0 0 0 0 0 0 2.17805 0 0 2.17805 0 -1.26527 0 -0.0726952 -1.15606 0 0.17619 -1.01033 0 -0.0768314 -1.02399 0 -0.227262 0 0 0 0 0 0 0 0 0 0 0 0 0 2.17805 0 0 2.17805 0
421 0 0 0 0 0 0 0 2.17805 0 0 2.17805 0 -1.25281 0 -0.0755743 -1.14828 0 0.175308 -1.0107 0 -0.0764217 -1.0249 0 -0.226803 0 0 0 0 0 0 0 0 0 0 0 0 0 2.17805 0 0 2.17805 0
422 0 0 0 0 0 0 0 2.17805 0 0 2.17805 0 -1.23968 0 -0.0786574 -1.14003 0 0.174204 -1.01102 0 -0.0760029 -1.02571 0 -0.226337 0 0 0 0 0 0 0 0 0 0 0 0 0 2.17805 0 0 2.17805 0
423 0 0 0 0 0 0 0 2.17805 0 0 2.17805 0 -1.22574 0 -0.0820375 -1.13131 0 0.172817 -1.01151 0 -0.0755815 -1.02687 0 -0.225848 0 0 0 0 0 0 0 0 0 0 0 0 0 2.17805 0 0 2.17805 0
424 0 0 0 0 0 0 0 2.17805 0 0 2.17805 0 -1.21092 0 -0.0858002 -1.12213 0 0.171076 -1.01212 0 -0.0751617 -1.02829 0 -0.225343 0 0 0 0 0 0 0 0 0 0 0 0 0 2.17805 0 0 2.17805 0
425 0 0 0 0 0 0 0 2.17805 0 0 2.17805 0 -1.19521 0 -0.0899217 -1.11249 0 0.168972 -1.01278 0 -0.0747639 -1.02983 0 -0.224849 0 0 0 0 0 0 0 0 0 0 0 0 0 2.17805 0 0 2.17805 0
426 0 0 0 0 0 0 0 2.17805 0 0 2.17805 0 -1.17856 0 -0.0944128 -1.10237 0 0.166479 -1.01343 0 -0.0743938 -1.03134 0 -0.224378 0 0 0 0 0 0 0 0 0 0 0 0 0 2.17805 0 0 2.17805 0
427 0 0 0 0 0 0 0 2.17805 0 0 2.17805 0 -1.16095 0 -0.0992339 -1.09178 0 0.163604 -1.01401 0 -0.0740609 -1.03274 0 -0.223946 0 0 0 0 0 0 0 0 0 0 0 0 0 2.17805 0 0 2.17805 0
428 0 0 0 0 0 0 0 2.17805 0 0 2.17805 0 -1.14237 0 -0.104354 -1.0807 0 0.160346 -1.01461 0 -0.073765 -1.03414 0 -0.223546 0 0 0 0 0 0 0 0 0 0 0 0 0 2.17805 0 0 2.17805 0
429 0 0 0 0 0 0 0 2.17805 0 0 2.17805 0 -1.12279 0 -0.109727 -1.06914 0 0.156713 -1.01503 0 -0.0735142 -1.03521 0 -0.223211 0 0 0 0 0 0 0 0 0 0 0 0 0 2.17805 0 0 2.17805 0
430 0 0 0 0 0 0 0 2.17805 0 0 2.17805 0 -1.10224 0 -0.115291 -1.0571 0 0.152722 -1.01521 0 -0.0733061 -1.03579 0 -0.222947 0 0 0 0 0 0 0 0 0 0 0 0 0 2.17805 0 0 2.17805 0
431 0 0 0 0 0 0 0 2.17805 0 0 2.17805 0 -1.08088 0 -0.120898 -1.04459 0 0.148457 -1.01534 0 -0.0730994 -1.03629 0 -0.22269 0 0 0 0 0 0 0 0 0 0 0 0 0 2.17805 0 0 2.17805 0
432 0 0 0 0 0 0 0 2.17805 0 0 2.17805 0 -1.05876 0 -0.126469 -1.03164 0 0.143963 -1.0155 0 -0.0728822 -1.03686 0 -0.222415 0 0 0 0 0 0 0 0 0 0 0 0 0 2.17805 0 0 2.17805 0
433 0 0 0 0 0 0 0 2.17805 0 0 2.17805 0 -1.036 0 -0.131906 -1.0183 0 0.139305 -1.0157 0 -0.07264 -1.03751 0 -0.222108 0 0 0 0 0 0 0 0 0 0 0 0 0 2.17805 0 0 2.17805 0
434 0 0 0 0 0 0 0 2.17805 0 0 2.17805 0 -1.01267 0 -0.137132 -1.00456 0 0.134535 -1.01595 0 -0.0723726 -1.03826 0 -0.221766 0 0 0 0 0 0 0 0 0 0 0 0 0 2.17805 0 0 2.17805 0
435 0 0 0 0 0 0 0 2.17805 0 0 2.17805 0 -0.988989 0 -0.142032 -0.990464 0 0.129752 -1.01625 0 -0.0720805 -1.03911 0 -0.22139 0 0 0 0 0 0 0 0 0 0 0 0 0 2.17805 0 0 2.17805 0
436 0 0 0 0 0 0 0 2.17805 0 0 2.17805 0 -0.965157 0 -0.146545 -0.976025 0 0.125026 -1.01658 0 -0.0717742 -1.04004 0 -0.220992 0 0 0 0 0 0 0 0 0 0 0 0 0 2.17805 0 0 2.17805 0
437 0 0 0 0 0 0 0 2.17805 0 0 2.17805 0 -0.941279 0 -0.150652 -0.961268 0 0.1204 -1.01695 0 -0.0714646 -1.04102 0 -0.220584 0 0 0 0 0 0 0 0 0 0 0 0 0 2.17805 0 0 2.17805 0
438 0 0 0 0 0 0 0 2.17805 0 0 2.17805 0 -0.917442 0 -0.154377 -0.946227 0 0.115883 -1.01733 0 -0.0711539 -1.04204 0 -0.220169 0 0 0 0 0 0 0 0 0 0 0 0 0 2.17805 0 0 2.17805 0
439 0 0 0 0 0 0 0 2.17805 0 0 2.17805 0 -0.893786 0 -0.157727 -0.930945 0 0.111509 -1.01769 0 -0.0708482 -1.04303 0 -0.219757 0 0 0 0 0 0 0 0 0 0 0 0 0 2.17805 0 0 2.17805 0
440 0 0 0 0 0 0 0 2.17805 0 0 2.17805 0 -0.870487 0 -0.160696 -0.915495 0 0.10734 -1.01804 0 -0.0705542 -1.044 0 -0.219355 0 0 0 0 0 0 0 0 0 0 0 0 0 2.17805 0 0 2.17805 0
441 0 0 0 0 0 0 0 2.17805 0 0 2.17805 0 -0.847738 0 -0.163295 -0.899985 0 0.103424 -1.01837 0 -0.0702709 -1.04495 0 -0.218962 0 0 0 0 0 0 0 0 0 0 0 0 0 2.17805 0 0 2.17805 0
442 0 0 0 0 0 0 0 2.17805 0 0 2.17805 0 -0.825727 0 -0.165546 -0.884535 0 0.0998034 -1.0187 0 -0.0699865 -1.04592 0 -0.218564 0 0 0 0 0 0 0 0 0 0 0 0 0 2.17805 0 0 2.17805 0
443 0 0 0 0 0 0 0 2.17805 0 0 2.17805 0 -0.804671 0 -0.167474 -0.86927 0 0.0965253 -1.01905 0 -0.0696976 -1.04691 0 -0.218157 0 0 0 0 0 0 0 0 0 0 0 0 0 2.17805 0 0 2.17805 0
444 0 0 0 0 0 0 0 2.17805 0 0 2.17805 0 -0.784797 0 -0.169118 -0.85433 0 0.093625 -1.0194 0 -0.0693943 -1.04788 0 -0.217735 0 0 0 0 0 0 0 0 0 0 0 0 0 2.17805 0 0 2.17805 0
445 0 0 0 0 0 0 0 2.17805 0 0 2.17805 0 -0.766282 0 -0.170537 -0.83986 0 0.0911025 -1.01976 0 -0.0690725 -1.04886 0 -0.217293 0 0 0 0 0 0 0 0 0 0 0 0 0 2.17805 0 0 2.17805 0
446 0 0 0 0 0 0 0 2.17805 0 0 2.17805 0 -0.749276 0 -0.171812 -0.825994 0 0.0889244 -1.02015 0 -0.0687231 -1.04989 0 -0.216816 0 0 0 0 0 0 0 0 0 0 0 0 0 2.17805 0 0 2.17805 0
447 0 0 0 0 0 0 0 2.17805 0 0 2.17805 0 -0.733834 0 -0.173048 -0.812845 0 0.0870019 -1.02056 0 -0.0683482 -1.05099 0 -0.216303 0 0 0 0 0 0 0 0 0 0 0 0 0 2.17805 0 0 2.17805 0
448 0 0 0 0 0 0 0 2.17805 0 0 2.17805 0 -0.719964 0 -0.174335 -0.80051 0 0.0852437 -1.02103 0 -0.0679491 -1.05218 0 -0.215752 0 0 0 0 0 0 0 0 0 0 0 0 0 2.17805 0 0 2.17805 0
449 0 0 0 0 0 0 0 2.17805 0 0 2.17805 0 -0.707736 0 -0.175775 -0.789081 0 0.083555 -1.02153 0 -0.0675348 -1.05344 0 -0.215177 0 0 0 0 0 0 0 0 0 0 0 0 0 2.17805 0 0 2.17805 0
450 0 0 0 0 0 0 0 2.17805 0 0 2.17805 0 -0.697253 0 -0.177464 -0.778641 0 0.0818519 -1.02209 0 -0.0670988 -1.05479 0 -0.214566 0 0 0 0 0 0 0 0 0 0 0 0 0 2.17805 0 0 2.17805 0
451 0 0 0 0 0 0 0 2.17805 0 0 2.17805 0 -0.688585 0 -0.179483 -0.769233 0 0.0800643 -1.0227 0 -0.0666304 -1.0563 0 -0.213898 0 0 0 0 0 0 0 0 0 0 0 0 0 2.17805 0 0 2.17805 0
452 0 0 0 0 0 0 0 2.17805 0 0 2.17805 0 -0.681687 0 -0.181893 -0.760849 0 0.0781119 -1.02339 0 -0.0661212 -1.05796 0 -0.213164 0 0 0 0 0 0 0 0 0 0 0 0 0 2.17805 0 0 2.17805 0
453 0 0 0 0 0 0 0 2.17805 0 0 2.17805 0 -0.676421 0 -0.184738 -0.753451 0 0.0759064 -1.02413 0 -0.0655649 -1.05974 0 -0.21236 0 0 0 0 0 0 0 0 0 0 0 0 0 2.17805 0 0 2.17805 0
454 0 0 0 0 0 0 0 2.17805 0 0 2.17805 0 -0.672901 0 -0.188015 -0.747009 0 0.0734743 -1.02491 0 -0.0649612 -1.06162 0 -0.211483 0 0 0 0 0 0 0 0 0 0 0 0 0 2.17805 0 0 2.17805 0
455 0 0 0 0 0 0 0 2.17805 0 0 2.17805 0 -0.671385 0 -0.191639 -0.741517 0 0.0709451 -1.02573 0 -0.0642994 -1.06361 0 -0.21052 0 0 0 0 0 0 0 0 0 0 0 0 0 2.17805 0 0 2.17805 0
456 0 0 0 0 0 0 0 2.17805 0 0 2.17805 0 -0.671897 0 -0.195381 -0.736999 0 0.0684951 -1.02659 0 -0.0635485 -1.06575 0 -0.209432 0 0 0 0 0 0 0 0 0 0 0 0 0 2.17805 0 0 2.17805 0
457 0 0 0 0 0 0 0 2.17805 0 0 2.17805 0 -0.673391 0 -0.198795 -0.733526 0 0.066257 -1.02747 0 -0.0626913 -1.06798 0 -0.208206 0 0 0 0 0 0 0 0 0 0 0 0 0 2.17805 0 0 2.17805 0
458 0 0 0 0 0 0 0 2.17805 0 0 2.17805 0 -0.675518 0 -0.201538 -0.731025 0 0.0645221 -1.02835 0 -0.0616931 -1.0703 0 -0.206802 0 0 0 0 0 0 0 0 0 0 0 0 0 2.17805 0 0 2.17805 0
459 0 0 0 0 0 0 0 2.17805 0 0 2.17805 0 -0.677811 0 -0.203352 -0.72923 0 0.0635283 -1.02926 0 -0.0604986 -1.07278 0 -0.205143 0 0 0 0 0 0 0 0 0 0 0 0 0 2.17805 0 0 2.17805 0
460 0 0 0 0 0 0 0 2.17805 0 0 2.17805 0 -0.680002 0 -0.20415 -0.727774 0 0.0634066 -1.0302 0 -0.0590607 -1.07548 0 -0.203165 0 0 0 0 0 0 0 0 0 0 0 0 0 2.17805 0 0 2.17805 0
461 0 0 0 0 0 0 0 2.17805 0 0 2.17805 0 -0.681522 0 -0.204032 -0.726359 0 0.0640323 -1.03117 0 -0.0573548 -1.0784 0 -0.200829 0 0 0 0 0 0 0 0 0 0 0 0 0 2.17805 0 0 2.17805 0
462 0 0 0 0 0 0 0 2.17805 0 0 2.17805 0 -0.682349 0 -0.203279 -0.724791 0 0.0651755 -1.03219 0 -0.0553604 -1.08162 0 -0.198091 0 0 0 0 0 0 0 0 0 0 0 0 0 2.17805 0 0 2.17805 0
463 0 0 0 0 0 0 0 2.17805 0 0 2.17805 0 -0.682633 0 -0.202264 -0.723031 0 0.0665052 -1.0333 0 -0.0530699 -1.08523 0 -0.194914 0 0 0 0 0 0 0 0 0 0 0 0 0 2.17805 0 0 2.17805 0
464 0 0 0 0 0 0 0 2.17805 0 0 2.17805 0 -0.682956 0 -0.201379 -0.72117 0 0.0677095 -1.03456 0 -0.050465 -1.08929 0 -0.191251 0 0 0 0 0 0 0 0 0 0 0 0 0 2.17805 0 0 2.17805 0
465 0 0 0 0 0 0 0 2.17805 0 0 2.17805 0 -0.682947 0 -0.200852 -0.719494 0 0.0684682 -1.03596 0 -0.0475433 -1.09379 0 -0.187083 0 0 0 0 0 0 0 0 0 0 0 0 0 2.17805 0 0 2.17805 0
466 0 0 0 0 0 0 0 2.17805 0 0 2.17805 0 -0.682669 0 -0.200707 -0.718247 0 0.068743 -1.03743 0 -0.0443248 -1.09858 0 -0.182439 0 0 0 0 0 0 0 0 0 0 0 0 0 2.17805 0 0 2.17805 0
467 0 0 0 0 0 0 0 2.17805 0 0 2.17805 0 -0.682292 0 -0.200866 -0.71748 0 0.0686351 -1.03894 0 -0.0408128 -1.10361 0 -0.177318 0 0 0 0 0 0 0 0 0 0 0 0 0 2.17805 0 0 2.17805 0
468 0 0 0 0 0 0 0 2.17805 0 0 2.17805 0 -0.681879 0 -0.201192 -0.71706 0 0.0683094 -1.04046 0 -0.0369958 -1.10882 0 -0.171694 0 0 0 0 0 0 0 0 0 0 0 0 0 2.17805 0 0 2.17805 0
469 0 0 0 0 0 0 0 2.17805 0 0 2.17805 0 -0.681511 0 -0.201528 -0.716835 0 0.067955 -1.04192 0 -0.0328835 -1.11408 0 -0.165583 0 0 0 0 0 0 0 0 0 0 0 0 0 2.17805 0 0 2.17805 0
470 0 0 0 0 0 0 0 2.17805 0 0 2.17805 0 -0.681333 0 -0.201724 -0.716695 0 0.0677546 -1.0433 0 -0.0284648 -1.11936 0 -0.158966 0 0 0 0 0 0 0 0 0 0 0 0 0 2.17805 0 0 2.17805 0
471 0 0 0 0 0 0 0 2.17805 0 0 2.17805 0 -0.681413 0 -0.201711 -0.716577 0 0.0677928 -1.04458 0 -0.0237296 -1.12466 0 -0.151804 0 0 0 0 0 0 0 0 0 0 0 0 0 2.17805 0 0 2.17805 0
472 0 0 0 0 0 0 0 2.17805 0 0 2.17805 0 -0.681715 0 -0.201508 -0.716465 0 0.0680493 -1.04578 0 -0.0186559 -1.13001 0 -0.144042 0 0 0 0 0 0 0 0 0 0 0 0 0 2.17805 0 0 2.17805 0
473 0 0 0 0 0 0 0 2.17805 0 0 2.17805 0 -0.682169 0 -0.20118 -0.716363 0 0.0684486 -1.04686 0 -0.0132453 -1.13534 0 -0.135672 0 0 0 0 0 0 0 0 0 0 0 0 0 2.17805 0 0 2.17805 0
474 0 0 0 0 0 0 0 2.17805 0 0 2.17805 0 -0.682724 0 -0.200793 -0.716278 0 0.0689166 -1.04767 0 -0.00761323 -1.14036 0 -0.12688 0 0 0 0 0 0 0 0 0 0 0 0 0 2.17805 0 0 2.17805 0
475 0 0 0 0 0 0 0 2.17805 0 0 2.17805 0 -0.683327 0 -0.200415 -0.716217 0 0.0693764 -1.04804 0 -0.00187203 -1.14477 0 -0.117887 0 0 0 0 0 0 0 0 0 0 0 0 0 2.17805 0 0 2.17805 0
476 0 0 0 0 0 0 0 2.17805 0 0 2.17805 0 -0.683904 0 -0.200102 -0.71618 0 0.0697626 -1.04794 0 0.00393294 -1.14846 0 -0.108816 0 0 0 0 0 0 0 0 0 0 0 0 0 2.17805 0 0 2.17805 0
477 0 0 0 0 0 0 0 2.17805 0 0 2.17805 0 -0.684403 0 -0.199876 -0.71615 0 0.0700513 -1.04733 0 0.00974387 -1.15132 0 -0.0998133 0 0 0 0 0 0 0 0 0 0 0 0 0 2.17805 0 0 2.17805 0
478 0 0 0 0 0 0 0 2.17805 0 0 2.17805 0 -0.684841 0 -0.199715 -0.716109 0 0.0702687 -1.0462 0 0.0155223 -1.1533 0 -0.0909956 0 0 0 0 0 0 0 0 0 0 0 0 0 2.17805 0 0 2.17805 0
479 0 0 0 0 0 0 0 2.17805 0 0 2.17805 0 -0.685254 0 -0.199582 -0.716041 0 0.0704568 -1.04459 0 0.0212693 -1.15446 0 -0.0823883 0 0 0 0 0 0 0 0 0 0 0 0 0 2.17805 0 0 2.17805 0
480 0 0 0 0 0 0 0 2.17805 0 0 2.17805 0 -0.685655 0 -0.199444 -0.715928 0 0.0706535 -1.04256 0 0.0269744 -1.15487 0 -0.0740266 0 0 0 0 0 0 0 0 0 0 0 0 0 2.17805 0 0 2.17805 0
481 0 0 0 0 0 0 0 2.17805 0 0 2.17805 0 -0.686049 0 -0.199269 -0.715766 0 0.07089 -1.04008 0 0.0325238 -1.15446 0 -0.0661246 0 0 0 0 0 0 0 0 0 0 0 0 0 2.17805 0 0 2.17805 0
482 0 0 0 0 0 0 0 2.17805 0 0 2.17805 0 -0.686449 0 -0.199039 -0.715559 0 0.0711855 -1.03699 0 0.0376204 -1.15297 0 -0.0591519 0 0 0 0 0 0 0 0 0 0 0 0 0 2.17805 0 0 2.17805 0
483 0 0 0 0 0 0 0 2.17805 0 0 2.17805 0 -0.686859 0 -0.198751 -0.715316 0 0.0715438 -1.03311 0 0.0418972 -1.15009 0 -0.0536681 0 0 0 0 0 0 0 0 0 0 0 0 0 2.17805 0 0 2.17805 0
484 0 0 0 0 0 0 0 2.17805 0 0 2.17805 0 -0.687274 0 -0.198411 -0.715047 0 0.0719544 -1.02828 0 0.0450311 -1.14556 0 -0.0501595 0 0 0 0 0 0 0 0 0 0 0 0 0 2.17805 0 0 2.17805 0
485 0 0 0 0 0 0 0 2.17805 0 0 2.17805 0 -0.687724 0 -0.19803 -0.714764 0 0.0724102 -1.02234 0 0.0467345 -1.13916 0 -0.0490136 0 0 0 0 0 0 0 0 0 0 0 0 0 2.17805 0 0 2.17805 0
486 0 0 0 0 0 0 0 2.17805 0 0 2.17805 0 -0.68824 0 -0.19761 -0.714458 0 0.0729112 -1.01512 0 0.0467868 -1.13068 0 -0.0504884 0 0 0 0 0 0 0 0 0 0 0 0 0 2.17805 0 0 2.17805 0
487 0 0 0 0 0 0 0 2.17805 0 0 2.17805 0 -0.688795 0 -0.197165 -0.714122 0 0.0734403 -1.00652 0 0.0451227 -1.12 0 -0.0545727 0 0 0 0 0 0 0 0 0 0 0 0 0 2.17805 0 0 2.17805 0
488 0 0 0 0 0 0 0 2.17805 0 0 2.17805 0 -0.689358 0 -0.196706 -0.713753 0 0.0739854 -0.996503 0 0.04186 -1.10717 0 -0.0609472 0 0 0 0 0 0 0 0 0 0 0 0 0 2.17805 0 0 2.17805 0
489 0 0 0 0 0 0 0 2.17805 0 0 2.17805 0 -0.689887 0 -0.196233 -0.71334 0 0.074542 -0.98505 0 0.0371976 -1.09225 0 -0.0692136 0 0 0 0 0 0 0 0 0 0 0 0 0 2.17805 0 0 2.17805 0
490 0 0 0 0 0 0 0 2.17805 0 0 2.17805 0 -0.690359 0 -0.195742 -0.712877 0 0.0751119 -0.972157 0 0.0313735 -1.07533 0 -0.0789518 0 0 0 0 0 0 0 0 0 0 0 0 0 2.17805 0 0 2.17805 0
491 0 0 0 0 0 0 0 2.17805 0 0 2.17805 0 -0.690818 0 -0.195213 -0.712366 0 0.0757194 -0.95791 0 0.0246999 -1.05663 0 -0.0896271 0 0 0 0 0 0 0 0 0 0 0 0 0 2.17805 0 0 2.17805 0
492 0 0 0 0 0 0 0 2.17805 0 0 2.17805 0 -0.69129 0 -0.194633 -0.711816 0 0.0763796 -0.942453 0 0.017509 -1.03647 0 -0.100717 0 0 0 0 0 0 0 0 0 0 0 0 0 2.17805 0 0 2.17805 0
493 0 0 0 0 0 0 0 2.17805 0 0 2.17805 0 -0.691777 0 -0.194006 -0.711239 0 0.0770849 -0.925907 0 0.0100795 -1.01507 0 -0.111848 0 0 0 0 0 0 0 0 0 0 0 0 0 2.17805 0 0 2.17805 0
494 0 0 0 0 0 0 0 2.17805 0 0 2.17805 0 -0.69233 0 -0.193335 -0.710646 0 0.0778351 -0.908362 0 0.00262041 -0.992556 0 -0.122789 0 0 0 0 0 0 0 0 0 0 0 0 0 2.17805 0 0 2.17805 0
495 0 0 0 0 0 0 0 2.17805 0 0 2.17805 0 -0.693007 0 -0.192621 -0.710061 0 0.0786314 -0.889893 0 -0.00470381 -0.968988 0 -0.13339 0 0 0 0 0 0 0 0 0 0 0 0 0 2.17805 0 0 2.17805 0
496 0 0 0 0 0 0 0 2.17805 0 0 2.17805 0 -0.693846 0 -0.191859 -0.709524 0 0.0794769 -0.870562 0 -0.0117771 -0.944365 0 -0.14357 0 0 0 0 0 0 0 0 0 0 0 0 0 2.17805 0 0 2.17805 0
497 0 0 0 0 0 0 0 2.17805 0 0 2.17805 0 -0.694688 0 -0.191136 -0.708998 0 0.0802754 -0.850438 0 -0.0184947 -0.918699 0 -0.153241 0 0 0 0 0 0 0 0 0 0 0 0 0 2.17805 0 0 2.17805 0
498 0 0 0 0 0 0 0 2.17805 0 0 2.17805 0 -0.695463 0 -0.190479 -0.708476 0 0.0809977 -0.829625 0 -0.0247408 -0.892088 0 -0.16227 0 0 0 0 0 0 0 0 0 0 0 0 0 2.17805 0 0 2.17805 0
499 0 0 0 0 0 0 0 2.17805 0 0 2.17805 0 -0.696148 0 -0.189904 -0.707949 0 0.0816284 -0.808277 0 -0.0304278 -0.864741 0 -0.170527 0 0 0 0 0 0 0 0 0 0 0 0 0 2.17805 0 0 2.17805 0
500 0 0 0 0 0 0 0 2.17805 0 0 2.17805 0 -0.696787 0 -0.189373 -0.707437 0 0.0822067 -0.786553 0 -0.0355114 -0.836902 0 -0.177923 0 0 0 0 0 0 0 0 0 0 0 0 0 2.17805 0 0 2.17805 0
501 0 0 0 0 0 0 0 2.17805 0 0 2.17805 0 -0.697407 0 -0.188843 -0.706945 0 0.0827778 -0.764582 0 -0.03998 -0.808777 0 -0.18442 0 0 0 0 0 0 0 0 0 0 0 0 0 2.17805 0 0 2.17805 0
502 0 0 0 0 0 0 0 2.17805 0 0 2.17805 0 -0.69798 0 -0.188345 -0.706477 0 0.0833102 -0.742458 0 -0.043854 -0.780517 0 -0.190031 0 0 0 0 0 0 0 0 0 0 0 0 0 2.17805 0 0 2.17805 0
503 0 0 0 0 0 0 0 2.17805 0 0 2.17805 0 -0.698498 0 -0.187894 -0.706024 0 0.0837905 -0.72026 0 -0.0471687 -0.752251 0 -0.194792 0 0 0 0 0 0 0 0 0 0 0 0 0 2.17805 0 0 2.17805 0
504 0 0 0 0 0 0 0 2.17805 0 0 2.17805 0 -0.69905 0 -0.187452 -0.705625 0 0.0842569 -0.698018 0 -0.0499779 -0.724027 0 -0.198772 0 0 0 0 0 0 0 0 0 0 0 0 0 2.17805 0 0 2.17805 0
505 0 0 0 0 0 0 0 2.17805 0 0 2.17805 0 -0.699615 0 -0.187042 -0.705258 0 0.0846883 -0.675732 0 -0.0523339 -0.695846 0 -0.202039 0 0 0 0 0 0 0 0 0 0 0 0 0 2.17805 0 0 2.17805 0
506 0 0 0 0 0 0 0 2.17805 0 0 2.17805 0 -0.700162 0 -0.18669 -0.704904 0 0.0850568 -0.65345 0 -0.0542618 -0.667807 0 -0.204628 0 0 0 0 0 0 0 0 0 0 0 0 0 2.17805 0 0 2.17805 0
507 0 0 0 0 0 0 0 2.17805 0 0 2.17805 0 -0.700712 0 -0.186384 -0.704562 0 0.0853769 -0.631236 0 -0.0557964 -0.640031 0 -0.20659 0 0 0 0 0 0 0 0 0 0 0 0 0 2.17805 0 0 2.17805 0
508 0 0 0 0 0 0 0 2.17805 0 0 2.17805 0 -0.701262 0 -0.186132 -0.704235 0 0.0856397 -0.609138 0 -0.0569916 -0.612586 0 -0.208002 0 0 0 0 0 0 0 0 0 0 0 0 0 2.17805 0 0 2.17805 0
509 0 0 0 0 0 0 0 2.17805 0 0 2.17805 0 -0.701871 0 -0.18587 -0.70394 0 0.0859101 -0.587266 0 -0.0578968 -0.585654 0 -0.208938 0 0 0 0 0 0 0 0 0 0 0 0 0 2.17805 0 0 2.17805 0
510 0 0 0 0 0 0 0 2.17805 0 0 2.17805 0 -0.702536 0 -0.185605 -0.703679 0 0.0861813 -0.565772 0 -0.0585658 -0.559475 0 -0.209485 0 0 0 0 0 0 0 0 0 0 0 0 0 2.17805 0 0 2.17805 0
511 0 0 0 0 0 0 0 2.17805 0 0 2.17805 0 -0.703245 0 -0.185335 -0.703438 0 0.0864536 -0.5448 0 -0.0590621 -0.534256 0 -0.209744 0 0 0 0 0 0 0 0 0 0 0 0 0 2.17805 0 0 2.17805 0
512 0 0 0 0 0 0 0 2.17805 0 0 2.17805 0 -0.704014 0 -0.18504 -0.703215 0 0.0867474 -0.524497 0 -0.0594544 -0.510234 0 -0.20983 0 0 0 0 0 0 0 0 0 0 0 0 0 2.17805 0 0 2.17805 0
513 0 0 0 0 0 0 0 2.17805 0 0 2.17805 0 -0.704886 0 -0.184695 -0.703015 0 0.0870867 -0.504996 0 -0.0598198 -0.487613 0 -0.209866 0 0 0 0 0 0 0 0 0 0 0 0 0 2.17805 0 0 2.17805 0
514 0 0 0 0 0 0 0 2.17805 0 0 2.17805 0 -0.705874 0 -0.184292 -0.702823 0 0.0874791 -0.486406 0 -0.0602484 -0.466541 0 -0.209986 0 0 0 0 0 0 0 0 0 0 0 0 0 2.17805 0 0 2.17805 0
515 0 0 0 0 0 0 0 2.17805 0 0 2.17805 0 -0.706976 0 -0.183821 -0.702621 0 0.0879325 -0.46881 0 -0.0608329 -0.447103 0 -0.210315 0 0 0 0 0 0 0 0 0 0 0 0 0 2.17805 0 0 2.17805 0
516 0 0 0 0 0 0 0 2.17805 0 0 2.17805 0 -0.708161 0 -0.183292 -0.702401 0 0.0884353 -0.452266 0 -0.0616512 -0.429312 0 -0.210947 0 0 0 0 0 0 0 0 0 0 0 0 0 2.17805 0 0 2.17805 0
517 0 0 0 0 0 0 0 2.17805 0 0 2.17805 0 -0.709392 0 -0.182735 -0.702163 0 0.0889576 -0.436836 0 -0.0627683 -0.413164 0 -0.211952 0 0 0 0 0 0 0 0 0 0 0 0 0 2.17805 0 0 2.17805 0
518 0 0 0 0 0 0 0 2.17805 0 0 2.17805 0 -0.71081 0 -0.182009 -0.701928 0 0.0896345 -0.422596 0 -0.0642488 -0.398671 0 -0.213392 0 0 0 0 0 0 0 0 0 0 0 0 0 2.17805 0 0 2.17805 0
519 0 0 0 0 0 0 0 2.17805 0 0 2.17805 0 -0.712337 0 -0.181206 -0.701656 0 0.0903723 -0.409659 0 -0.0661655 -0.38591 0 -0.215337 0 0 0 0 0 0 0 0 0 0 0 0 0 2.17805 0 0 2.17805 0
520 0 0 0 0 0 0 0 2.17805 0 0 2.17805 0 -0.714072 0 -0.180241 -0.701339 0 0.0912487 -0.398268 0 -0.0685949 -0.375274 0 -0.217885 0 0 0 0 0 0 0 0 0 0 0 0 0 2.17805 0 0 2.17805 0
521 0 0 0 0 0 0 0 2.17805 0 0 2.17805 0 -0.716075 0 -0.179063 -0.700947 0 0.0923036 -0.389202 0 -0.0715543 -0.368267 0 -0.221146 0 0 0 0 0 0 0 0 0 0 0 0 0 2.17805 0 0 2.17805 0
522 0 0 0 0 0 0 0 2.17805 0 0 2.17805 0 -0.718502 0 -0.177519 -0.700468 0 0.0936701 -0.383404 0 -0.0748672 -0.366366 0 -0.224953 0 0 0 0 0 0 0 0 0 0 0 0 0 2.17805 0 0 2.17805 0
523 0 0 0 0 0 0 0 2.17805 0 0 2.17805 0 -0.721302 0 -0.175629 -0.699785 0 0.0953067 -0.380268 0 -0.0780009 -0.367971 0 -0.22855 0 0 0 0 0 0 0 0 0 0 0 0 0 2.17805 0 0 2.17805 0
524 0 0 0 0 0 0 0 2.17805 0 0 2.17805 0 -0.724696 0 -0.173118 -0.698857 0 0.0974396 -0.379448 0 -0.0805629 -0.372236 0 -0.231441 0 0 0 0 0 0 0 0 0 0 0 0 0 2.17805 0 0 2.17805 0
525 0 0 0 0 0 0 0 2.17805 0 0 2.17805 0 -0.728476 0 -0.170118 -0.69753 0 0.0999029 -0.38014 0 -0.0822759 -0.377815 0 -0.233308 0 0 0 0 0 0 0 0 0 0 0 0 0 2.17805 0 0 2.17805 0
526 0 0 0 0 0 0 0 2.17805 0 0 2.17805 0 -0.732986 0 -0.166185 -0.695809 0 0.103049 -0.381637 0 -0.0830607 -0.383607 0 -0.234098 0 0 0 0 0 0 0 0 0 0 0 0 0 2.17805 0 0 2.17805 0
527 0 0 0 0 0 0 0 2.17805 0 0 2.17805 0 -0.7381 0 -0.161352 -0.69362 0 0.106772 -0.38293 0 -0.0830259 -0.387993 0 -0.233991 0 0 0 0 0 0 0 0 0 0 0 0 0 2.17805 0 0 2.17805 0
528 0 0 0 0 0 0 0 2.17805 0 0 2.17805 0 -0.743738 0 -0.155558 -0.690971 0 0.111059 -0.38349 0 -0.0825091 -0.390291 0 -0.233406 0 0 0 0 0 0 0 0 0 0 0 0 0 2.17805 0 0 2.17805 0
529 0 0 0 0 0 0 0 2.17805 0 0 2.17805 0 -0.749699 0 -0.148889 -0.687827 0 0.115763 -0.3832 0 -0.0818756 -0.39077 0 -0.232736 0 0 0 0 0 0 0 0 0 0 0 0 0 2.17805 0 0 2.17805 0
530 0 0 0 0 0 0 0 2.17805 0 0 2.17805 0 -0.755964 0 -0.141254 -0.684241 0 0.1209 -0.38302 0 -0.0814096 -0.391446 0 -0.232224 0 0 0 0 0 0 0 0 0 0 0 0 0 2.17805 0 0 2.17805 0
531 0 0 0 0 0 0 0 2.17805 0 0 2.17805 0 -0.762224 0 -0.132878 -0.680191 0 0.126235 -0.382836 0 -0.0812496 -0.391891 0 -0.232028 0 0 0 0 0 0 0 0 0 0 0 0 0 2.17805 0 0 2.17805 0
532 0 0 0 0 0 0 0 2.17805 0 0 2.17805 0 -0.768398 0 -0.123701 -0.67571 0 0.131795 -0.382693 0 -0.0814037 -0.392003 0 -0.232167 0 0 0 0 0 0 0 0 0 0 0 0 0 2.17805 0 0 2.17805 0
533 0 0 0 0 0 0 0 2.17805 0 0 2.17805 0 -0.774211 0 -0.113965 -0.670753 0 0.137362 -0.382649 0 -0.0818076 -0.39194 0 -0.232572 0 0 0 0 0 0 0 0 0 0 0 0 0 2.17805 0 0 2.17805 0
534 0 0 0 0 0 0 0 2.17805 0 0 2.17805 0 -0.779559 0 -0.103707 -0.665328 0 0.142911 -0.382698 0 -0.0823493 -0.391805 0 -0.233124 0 0 0 0 0 0 0 0 0 0 0 0 0 2.17805 0 0 2.17805 0
535 0 0 0 0 0 0 0 2.17805 0 0 2.17805 0 -0.784328 0 -0.0930019 -0.659469 0 0.148409 -0.382829 0 -0.082902 -0.391678 0 -0.233693 0 0 0 0 0 0 0 0 0 0 0 0 0 2.17805 0 0 2.17805 0
536 0 0 0 0 0 0 0 2.17805 0 0 2.17805 0 -0.788358 0 -0.0820449 -0.653248 0 0.153781 -0.383053 0 -0.0833782 -0.391636 0 -0.234184 0 0 0 0 0 0 0 0 0 0 0 0 0 2.17805 0 0 2.17805 0
537 0 0 0 0 0 0 0 2.17805 0 0 2.17805 0 -0.791507 0 -0.0710738 -0.64677 0 0.15897 -0.383382 0 -0.0837535 -0.391731 0 -0.234573 0 0 0 0 0 0 0 0 0 0 0 0 0 2.17805 0 0 2.17805 0
538 0 0 0 0 0 0 0 2.17805 0 0 2.17805 0 -0.79371 0 -0.0602815 -0.640161 0 0.163976 -0.38382 0 -0.0840469 -0.391984 0 -0.234876 0 0 0 0 0 0 0 0 0 0 0 0 0 2.17805 0 0 2.17805 0
539 0 0 0 0 0 0 0 2.17805 0 0 2.17805 0 -0.79493 0 -0.0498802 -0.63355 0 0.16881 -0.384336 0 -0.0843089 -0.392349 0 -0.235146 0 0 0 0 0 0 0 0 0 0 0 0 0 2.17805 0 0 2.17805 0
540 0 0 0 0 0 0 0 2.17805 0 0 2.17805 0 -0.795073 0 -0.0401818 -0.627045 0 0.173443 -0.38487 0 -0.0845889 -0.392741 0 -0.235434 0 0 0 0 0 0 0 0 0 0 0 0 0 2.17805 0 0 2.17805 0
541 0 0 0 0 0 0 0 2.17805 0 0 2.17805 0 -0.79398 0 -0.0316088 -0.620729 0 0.177802 -0.385363 0 -0.0849051 -0.393086 0 -0.235758 0 0 0 0 0 0 0 0 0 0 0 0 0 2.17805 0 0 2.17805 0
542 0 0 0 0 0 0 0 2.17805 0 0 2.17805 0 -0.791455 0 -0.0246651 -0.614659 0 0.181762 -0.38577 0 -0.0852441 -0.393332 0 -0.236105 0 0 0 0 0 0 0 0 0 0 0 0 0 2.17805 0 0 2.17805 0
543 0 0 0 0 0 0 0 2.17805 0 0 2.17805 0 -0.787334 0 -0.0197754 -0.608822 0 0.185169 -0.386063 0 -0.0855674 -0.393467 0 -0.236436 0 0 0 0 0 0 0 0 0 0 0 0 0 2.17805 0 0 2.17805 0
544 0 0 0 0 0 0 0 2.17805 0 0 2.17805 0 -0.781532 0 -0.0171568 -0.603127 0 0.187881 -0.386251 0 -0.0858231 -0.393539 0 -0.236697 0 0 0 0 0 0 0 0 0 0 0 0 0 2.17805 0 0 2.17805 0
545 0 0 0 0 0 0 0 2.17805 0 0 2.17805 0 -0.773999 0 -0.0168682 -0.597439 0 0.189761 -0.386373 0 -0.0859718 -0.393629 0 -0.236847 0 0 0 0 0 0 0 0 0 0 0 0 0 2.17805 0 0 2.17805 0
546 0 0 0 0 0 0 0 2.17805 0 0 2.17805 0 -0.764745 0 -0.0187511 -0.591583 0 0.190734 -0.386461 0 -0.0860005 -0.393785 0 -0.236873 0 0 0 0 0 0 0 0 0 0 0 0 0 2.17805 0 0 2.17805 0
547 0 0 0 0 0 0 0 2.17805 0 0 2.17805 0 -0.753894 0 -0.0223895 -0.585364 0 0.190839 -0.386541 0 -0.0859195 -0.394028 0 -0.236784 0 0 0 0 0 0 0 0 0 0 0 0 0 2.17805 0 0 2.17805 0
548 0 0 0 0 0 0 0 2.17805 0 0 2.17805 0 -0.741639 0 -0.0272968 -0.578594 0 0.190155 -0.386635 0 -0.085759 -0.394365 0 -0.236611 0 0 0 0 0 0 0 0 0 0 0 0 0 2.17805 0 0 2.17805 0
549 0 0 0 0 0 0 0 2.17805 0 0 2.17805 0 -0.728169 0 -0.0330388 -0.571119 0 0.188781 -0.386753 0 -0.0855507 -0.394789 0 -0.236387 0 0 0 0 0 0 0 0 0 0 0 0 0 2.17805 0 0 2.17805 0
550 0 0 0 0 0 0 0 2.17805 0 0 2.17805 0 -0.713656 0 -0.0392447 -0.562844 0 0.186863 -0.386895 0 -0.0853177 -0.395278 0 -0.236135 0 0 0 0 0 0 0 0 0 0 0 0 0 2.17805 0 0 2.17805 0
551 0 0 0 0 0 0 0 2.17805 0 0 2.17805 0 -0.698245 0 -0.0456347 -0.553743 0 0.184557 -0.387054 0 -0.0850785 -0.395808 0 -0.235875 0 0 0 0 0 0 0 0 0 0 0 0 0 2.17805 0 0 2.17805 0
552 0 0 0 0 0 0 0 2.17805 0 0 2.17805 0 -0.682059 0 -0.052023 -0.543841 0 0.181996 -0.387221 0 -0.0848481 -0.396359 0 -0.235621 0 0 0 0 0 0 0 0 0 0 0 0 0 2.17805 0 0 2.17805 0
553 0 0 0 0 0 0 0 2.17805 0 0 2.17805 0 -0.665152 0 -0.0583324 -0.533197 0 0.179274 -0.387399 0 -0.0846257 -0.396944 0 -0.235374 0 0 0 0 0 0 0 0 0 0 0 0 0 2.17805 0 0 2.17805 0
554 0 0 0 0 0 0 0 2.17805 0 0 2.17805 0 -0.647538 0 -0.0645389 -0.521884 0 0.176459 -0.387566 0 -0.0844094 -0.397539 0 -0.23513 0 0 0 0 0 0 0 0 0 0 0 0 0 2.17805 0 0 2.17805 0
555 0 0 0 0 0 0 0 2.17805 0 0 2.17805 0 -0.629202 0 -0.0706549 -0.510004 0 0.173601 -0.38769 0 -0.0841969 -0.398093 0 -0.234888 0 0 0 0 0 0 0 0 0 0 0 0 0 2.17805 0 0 2.17805 0
556 0 0 0 0 0 0 0 2.17805 0 0 2.17805 0 -0.610061 0 -0.0767611 -0.497685 0 0.170707 -0.387775 0 -0.0839715 -0.398614 0 -0.234632 0 0 0 0 0 0 0 0 0 0 0 0 0 2.17805 0 0 2.17805 0
557 0 0 0 0 0 0 0 2.17805 0 0 2.17805 0 -0.590042 0 -0.0829302 -0.485033 0 0.167753 -0.387832 0 -0.0837166 -0.399126 0 -0.234344 0 0 0 0 0 0 0 0 0 0 0 0 0 2.17805 0 0 2.17805 0
558 0 0 0 0 0 0 0 2.17805 0 0 2.17805 0 -0.569123 0 -0.0891743 -0.472124 0 0.164716 -0.387869 0 -0.0834174 -0.399656 0 -0.234007 0 0 0 0 0 0 0 0 0 0 0 0 0 2.17805 0 0 2.17805 0
559 0 0 0 0 0 0 0 2.17805 0 0 2.17805 0 -0.547311 0 -0.0954474 -0.459007 0 0.161596 -0.387926 0 -0.0830562 -0.400287 0 -0.2336 0 0 0 0 0 0 0 0 0 0 0 0 0 2.17805 0 0 2.17805 0
560 0 0 0 0 0 0 0 2.17805 0 0 2.17805 0 -0.524689 0 -0.101654 -0.445699 0 0.158403 -0.38802 0 -0.0826292 -0.401049 0 -0.233116 0 0 0 0 0 0 0 0 0 0 0 0 0 2.17805 0 0 2.17805 0
561 0 0 0 0 0 0 0 2.17805 0 0 2.17805 0 -0.501371 0 -0.107708 -0.432183 0 0.155127 -0.388122 0 -0.0821423 -0.401867 0 -0.232566 0 0 0 0 0 0 0 0 0 0 0 0 0 2.17805 0 0 2.17805 0
562 0 0 0 0 0 0 0 2.17805 0 0 2.17805 0 -0.477491 0 -0.113533 -0.418398 0 0.151753 -0.38821 0 -0.0815997 -0.402685 0 -0.231955 0 0 0 0 0 0 0 0 0 0 0 0 0 2.17805 0 0 2.17805 0
563 0 0 0 0 0 0 0 2.17805 0 0 2.17805 0 -0.453208 0 -0.119071 -0.404287 0 0.148278 -0.388295 0 -0.0810183 -0.403522 0 -0.231299 0 0 0 0 0 0 0 0 0 0 0 0 0 2.17805 0 0 2.17805 0
564 0 0 0 0 0 0 0 2.17805 0 0 2.17805 0 -0.428623 0 -0.124333 -0.389812 0 0.144669 -0.388418 0 -0.0804114 -0.404448 0 -0.230608 0 0 0 0 0 0 0 0 0 0 0 0 0 2.17805 0 0 2.17805 0
565 0 0 0 0 0 0 0 2.17805 0 0 2.17805 0 -0.403794 0 -0.129353 -0.374947 0 0.1409 -0.388584 0 -0.0797873 -0.405446 0 -0.229893 0 0 0 0 0 0 0 0 0 0 0 0 0 2.17805 0 0 2.17805 0
566 0 0 0 0 0 0 0 2.17805 0 0 2.17805 0 -0.378755 0 -0.134171 -0.359691 0 0.136948 -0.388781 0 -0.0791602 -0.406478 0 -0.22917 0 0 0 0 0 0 0 0 0 0 0 0 0 2.17805 0 0 2.17805 0
567 0 0 0 0 0 0 0 2.17805 0 0 2.17805 0 -0.353453 0 -0.138846 -0.34407 0 0.13278 -0.389032 0 -0.0785425 -0.407593 0 -0.228448 0 0 0 0 0 0 0 0 0 0 0 0 0 2.17805 0 0 2.17805 0
568 0 0 0 0 0 0 0 2.17805 0 0 2.17805 0 -0.327879 0 -0.143374 -0.328153 0 0.128414 -0.389359 0 -0.0779445 -0.408834 0 -0.227734 0 0 0 0 0 0 0 0 0 0 0 0 0 2.17805 0 0 2.17805 0
569 0 0 0 0 0 0 0 2.17805 0 0 2.17805 0 -0.302158 0 -0.147692 -0.312017 0 0.123918 -0.389735 0 -0.0773772 -0.410138 0 -0.227043 0 0 0 0 0 0 0 0 0 0 0 0 0 2.17805 0 0 2.17805 0
570 0 0 0 0 0 0 0 2.17805 0 0 2.17805 0 -0.276503 0 -0.151732 -0.295748 0 0.119374 -0.390114 0 -0.0768386 -0.411414 0 -0.226379 0 0 0 0 0 0 0 0 0 0 0 0 0 2.17805 0 0 2.17805 0
571 0 0 0 0 0 0 0 2.17805 0 0 2.17805 0 -0.251211 0 -0.155439 -0.27946 0 0.114877 -0.390488 0 -0.0763167 -0.412663 0 -0.22573 0 0 0 0 0 0 0 0 0 0 0 0 0 2.17805 0 0 2.17805 0
572 0 0 0 0 0 0 0 2.17805 0 0 2.17805 0 -0.226604 0 -0.158787 -0.263268 0 0.110517 -0.390889 0 -0.0758021 -0.413956 0 -0.22508 0 0 0 0 0 0 0 0 0 0 0 0 0 2.17805 0 0 2.17805 0
573 0 0 0 0 0 0 0 2.17805 0 0 2.17805 0 -0.202977 0 -0.161797 -0.247272 0 0.106358 -0.391322 0 -0.0752871 -0.415297 0 -0.224422 0 0 0 0 0 0 0 0 0 0 0 0 0 2.17805 0 0 2.17805 0
574 0 0 0 0 0 0 0 2.17805 0 0 2.17805 0 -0.180528 0 -0.164548 -0.231571 0 0.102404 -0.391773 0 -0.0747669 -0.416653 0 -0.223754 0 0 0 0 0 0 0 0 0 0 0 0 0 2.17805 0 0 2.17805 0
575 0 0 0 0 0 0 0 2.17805 0 0 2.17805 0 -0.159295 0 -0.167151 -0.216241 0 0.0986049 -0.392245 0 -0.0742398 -0.418027 0 -0.223073 0 0 0 0 0 0 0 0 0 0 0 0 0 2.17805 0 0 2.17805 0
576 0 0 0 0 0 0 0 2.17805 0 0 2.17805 0 -0.139425 0 -0.169615 -0.201429 0 0.0950069 -0.392746 0 -0.0737034 -0.419429 0 -0.222378 0 0 0 0 0 0 0 0 0 0 0 0 0 2.17805 0 0 2.17805 0
577 0 0 0 0 0 0 0 2.17805 0 0 2.17805 0 -0.120695 0 -0.172125 -0.187114 0 0.0914226 -0.393292 0 -0.0731563 -0.420889 0 -0.221664 0 0 0 0 0 0 0 0 0 0 0 0 0 2.17805 0 0 2.17805 0
578 0 0 0 0 0 0 0 2.17805 0 0 2.17805 0 -0.10316 0 -0.174696 -0.173433 0 0.0878511 -0.393886 0 -0.0725958 -0.422424 0 -0.220926 0 0 0 0 0 0 0 0 0 0 0 0 0 2.17805 0 0 2.17805 0
579 0 0 0 0 0 0 0 2.17805 0 0 2.17805 0 -0.0867422 0 -0.177435 -0.160394 0 0.0841833 -0.394522 0 -0.0720162 -0.424034 0 -0.220155 0 0 0 0 0 0 0 0 0 0 0 0 0 2.17805 0 0 2.17805 0
580 0 0 0 0 0 0 0 2.17805 0 0 2.17805 0 -0.0717251 0 -0.180391 -0.148108 0 0.0804428 -0.39519 0 -0.0714126 -0.42571 0 -0.219347 0 0 0 0 0 0 0 0 0 0 0 0 0 2.17805 0 0 2.17805 0
581 0 0 0 0 0 0 0 2.17805 0 0 2.17805 0 -0.0583533 0 -0.183677 -0.136602 0 0.0766038 -0.395884 0 -0.0707871 -0.427429 0 -0.218506 0 0 0 0 0 0 0 0 0 0 0 0 0 2.17805 0 0 2.17805 0
582 0 0 0 0 0 0 0 2.17805 0 0 2.17805 0 -0.047103 0 -0.187327 -0.126 0 0.072758 -0.396596 0 -0.0701431 -0.429181 0 -0.217637 0 0 0 0 0 0 0 0 0 0 0 0 0 2.17805 0 0 2.17805 0
583 0 0 0 0 0 0 0 2.17805 0 0 2.17805 0 -0.0384377 0 -0.191436 -0.116334 0 0.0689509 -0.397328 0 -0.069484 -0.430959 0 -0.216742 0 0 0 0 0 0 0 0 0 0 0 0 0 2.17805 0 0 2.17805 0
584 0 0 0 0 0 0 0 2.17805 0 0 2.17805 0 -0.0338192 0 -0.195857 -0.107853 0 0.0656541 -0.398093 0 -0.0687887 -0.432798 0 -0.215798 0 0 0 0 0 0 0 0 0 0 0 0 0 2.17805 0 0 2.17805 0
585 0 0 0 0 0 0 0 2.17805 0 0 2.17805 0 -0.0323355 0 -0.200093 -0.100903 0 0.0629034 -0.398915 0 -0.0680112 -0.434768 0 -0.214744 0 0 0 0 0 0 0 0 0 0 0 0 0 2.17805 0 0 2.17805 0
586 0 0 0 0 0 0 0 2.17805 0 0 2.17805 0 -0.0334216 0 -0.203676 -0.0956236 0 0.0608989 -0.399799 0 -0.0670947 -0.436928 0 -0.21351 0 0 0 0 0 0 0 0 0 0 0 0 0 2.17805 0 0 2.17805 0
587 0 0 0 0 0 0 0 2.17805 0 0 2.17805 0 -0.0358474 0 -0.206241 -0.0918971 0 0.0597055 -0.400738 0 -0.0659653 -0.439334 0 -0.212001 0 0 0 0 0 0 0 0 0 0 0 0 0 2.17805 0 0 2.17805 0
588 0 0 0 0 0 0 0 2.17805 0 0 2.17805 0 -0.0388897 0 -0.207698 -0.0893144 0 0.0593716 -0.40175 0 -0.064529 -0.442101 0 -0.21009 0 0 0 0 0 0 0 0 0 0 0 0 0 2.17805 0 0 2.17805 0
589 0 0 0 0 0 0 0 2.17805 0 0 2.17805 0 -0.0414995 0 -0.208108 -0.0875275 0 0.0597543 -0.402883 0 -0.0626881 -0.445397 0 -0.207632 0 0 0 0 0 0 0 0 0 0 0 0 0 2.17805 0 0 2.17805 0
590 0 0 0 0 0 0 0 2.17805 0 0 2.17805 0 -0.0432712 0 -0.207732 -0.0861409 0 0.0606538 -0.404174 0 -0.060368 -0.449355 0 -0.204503 0 0 0 0 0 0 0 0 0 0 0 0 0 2.17805 0 0 2.17805 0
591 0 0 0 0 0 0 0 2.17805 0 0 2.17805 0 -0.0437352 0 -0.206973 -0.0848739 0 0.0616838 -0.405626 0 -0.0575327 -0.453999 0 -0.200628 0 0 0 0 0 0 0 0 0 0 0 0 0 2.17805 0 0 2.17805 0
592 0 0 0 0 0 0 0 2.17805 0 0 2.17805 0 -0.0439769 0 -0.206255 -0.0834138 0 0.062657 -0.407215 0 -0.0541777 -0.459273 0 -0.195974 0 0 0 0 0 0 0 0 0 0 0 0 0 2.17805 0 0 2.17805 0
593 0 0 0 0 0 0 0 2.17805 0 0 2.17805 0 -0.0439874 0 -0.205791 -0.082004 0 0.0633252 -0.40891 0 -0.0503187 -0.465072 0 -0.19054 0 0 0 0 0 0 0 0 0 0 0 0 0 2.17805 0 0 2.17805 0
594 0 0 0 0 0 0 0 2.17805 0 0 2.17805 0 -0.0437929 0 -0.205647 -0.0808873 0 0.0635981 -0.410659 0 -0.0460027 -0.47124 0 -0.184372 0 0 0 0 0 0 0 0 0 0 0 0 0 2.17805 0 0 2.17805 0
595 0 0 0 0 0 0 0 2.17805 0 0 2.17805 0 -0.0435081 0 -0.205751 -0.0801576 0 0.0635553 -0.412389 0 -0.0413082 -0.477555 0 -0.177578 0 0 0 0 0 0 0 0 0 0 0 0 0 2.17805 0 0 2.17805 0
596 0 0 0 0 0 0 0 2.17805 0 0 2.17805 0 -0.0432269 0 -0.205984 -0.0797266 0 0.0633418 -0.414026 0 -0.0363321 -0.483806 0 -0.170298 0 0 0 0 0 0 0 0 0 0 0 0 0 2.17805 0 0 2.17805 0
597 0 0 0 0 0 0 0 2.17805 0 0 2.17805 0 -0.0430075 0 -0.206211 -0.0794377 0 0.0631244 -0.41554 0 -0.0311546 -0.489878 0 -0.162646 0 0 0 0 0 0 0 0 0 0 0 0 0 2.17805 0 0 2.17805 0
598 0 0 0 0 0 0 0 2.17805 0 0 2.17805 0 -0.0429319 0 -0.206304 -0.0791803 0 0.0630566 -0.416925 0 -0.0258234 -0.495733 0 -0.154686 0 0 0 0 0 0 0 0 0 0 0 0 0 2.17805 0 0 2.17805 0
599 0 0 0 0 0 0 0 2.17805 0 0 2.17805 0 -0.0430774 0 -0.206189 -0.0789156 0 0.0632265 -0.418154 0 -0.0203783 -0.501304 0 -0.146482 0 0 0 0 0 0 0 0 0 0 0 0 0 2.17805 0 0 2.17805 0
600 0 0 0 0 0 0 0 2.17805 0 0 2.17805 0 -0.0434524 0 -0.20587 -0.0786508 0 0.0636297 -0.419171 0 -0.0148592 -0.506483 0 -0.138118 0 0 0 0 0 0 0 0 0 0 0 0 0 2.17805 0 0 2.17805 0
601 0 0 0 0 0 0 0 2.17805 0 0 2.17805 0 -0.0440105 0 -0.205406 -0.078414 0 0.064196 -0.419914 0 -0.00928933 -0.511167 0 -0.12966 0 0 0 0 0 0 0 0 0 0 0 0 0 2.17805 0 0 2.17805 0
602 0 0 0 0 0 0 0 2.17805 0 0 2.17805 0 -0.0446894 0 -0.204876 -0.0782361 0 0.064834 -0.420315 0 -0.00368365 -0.515242 0 -0.121178 0 0 0 0 0 0 0 0 0 0 0 0 0 2.17805 0 0 2.17805 0
603 0 0 0 0 0 0 0 2.17805 0 0 2.17805 0 -0.0454279 0 -0.20435 -0.078141 0 0.0654625 -0.420295 0 0.00192319 -0.518568 0 -0.112787 0 0 0 0 0 0 0 0 0 0 0 0 0 2.17805 0 0 2.17805 0
604 0 0 0 0 0 0 0 2.17805 0 0 2.17805 0 -0.0461789 0 -0.203879 -0.0781362 0 0.0660237 -0.419763 0 0.00745236 -0.520964 0 -0.104683 0 0 0 0 0 0 0 0 0 0 0 0 0 2.17805 0 0 2.17805 0
605 0 0 0 0 0 0 0 2.17805 0 0 2.17805 0 -0.0468879 0 -0.203485 -0.0781998 0 0.0664932 -0.418604 0 0.012755 -0.522212 0 -0.0971606 0 0 0 0 0 0 0 0 0 0 0 0 0 2.17805 0 0 2.17805 0
606 0 0 0 0 0 0 0 2.17805 0 0 2.17805 0 -0.0475039 0 -0.203152 -0.0782828 0 0.0668876 -0.416694 0 0.0176313 -0.522099 0 -0.0905626 0 0 0 0 0 0 0 0 0 0 0 0 0 2.17805 0 0 2.17805 0
607 0 0 0 0 0 0 0 2.17805 0 0 2.17805 0 -0.0480245 0 -0.202838 -0.078333 0 0.0672553 -0.41392 0 0.0218656 -0.520452 0 -0.0852183 0 0 0 0 0 0 0 0 0 0 0 0 0 2.17805 0 0 2.17805 0
608 0 0 0 0 0 0 0 2.17805 0 0 2.17805 0 -0.0484942 0 -0.202492 -0.0783161 0 0.0676551 -0.410176 0 0.0252473 -0.517127 0 -0.0814186 0 0 0 0 0 0 0 0 0 0 0 0 0 2.17805 0 0 2.17805 0
609 0 0 0 0 0 0 0 2.17805 0 0 2.17805 0 -0.0489928 0 -0.202069 -0.0782192 0 0.0681433 -0.405382 0 0.0276174 -0.512038 0 -0.0793429 0 0 0 0 0 0 0 0 0 0 0 0 0 2.17805 0 0 2.17805 0
610 0 0 0 0 0 0 0 2.17805 0 0 2.17805 0 -0.0495883 0 -0.201537 -0.0780454 0 0.0687578 -0.399473 0 0.0288853 -0.505149 0 -0.0790432 0 0 0 0 0 0 0 0 0 0 0 0 0 2.17805 0 0 2.17805 0
611 0 0 0 0 0 0 0 2.17805 0 0 2.17805 0 -0.0503175 0 -0.20089 -0.0778105 0 0.0695038 -0.392406 0 0.0290311 -0.496458 0 -0.0804647 0 0 0 0 0 0 0 0 0 0 0 0 0 2.17805 0 0 2.17805 0
612 0 0 0 0 0 0 0 2.17805 0 0 2.17805 0 -0.0512126 0 -0.200148 -0.0775345 0 0.0703626 -0.384187 0 0.0281242 -0.486033 0 -0.0834265 0 0 0 0 0 0 0 0 0 0 0 0 0 2.17805 0 0 2.17805 0
613 0 0 0 0 0 0 0 2.17805 0 0 2.17805 0 -0.0522619 0 -0.199338 -0.0772339 0 0.0713002 -0.374853 0 0.0263177 -0.474005 0 -0.0876342 0 0 0 0 0 0 0 0 0 0 0 0 0 2.17805 0 0 2.17805 0
614 0 0 0 0 0 0 0 2.17805 0 0 2.17805 0 -0.0534127 0 -0.198494 -0.0769242 0 0.0722753 -0.364483 0 0.0238233 -0.460596 0 -0.0927035 0 0 0 0 0 0 0 0 0 0 0 0 0 2.17805 0 0 2.17805 0
615 0 0 0 0 0 0 0 2.17805 0 0 2.17805 0 -0.0545926 0 -0.197647 -0.0766113 0 0.0732484 -0.353183 0 0.0208817 -0.446087 0 -0.098219 0 0 0 0 0 0 0 0 0 0 0 0 0 2.17805 0 0 2.17805 0
616 0 0 0 0 0 0 0 2.17805 0 0 2.17805 0 -0.0557544 0 -0.196819 -0.0762931 0 0.0741923 -0.341056 0 0.0177191 -0.430735 0 -0.103829 0 0 0 0 0 0 0 0 0 0 0 0 0 2.17805 0 0 2.17805 0
617 0 0 0 0 0 0 0 2.17805 0 0 2.17805 0 -0.0568782 0 -0.196026 -0.0759715 0 0.0750911 -0.328198 0 0.0145202 -0.414745 0 -0.109277 0 0 0 0 0 0 0 0 0 0 0 0 0 2.17805 0 0 2.17805 0
618 0 0 0 0 0 0 0 2.17805 0 0 2.17805 0 -0.0579082 0 -0.195285 -0.0756539 0 0.0759238 -0.314698 0 0.0114383 -0.398291 0 -0.114373 0 0 0 0 0 0 0 0 0 0 0 0 0 2.17805 0 0 2.17805 0
619 0 0 0 0 0 0 0 2.17805 0 0 2.17805 0 -0.0588184 0 -0.194614 -0.0753467 0 0.0766716 -0.300607 0 0.00856769 -0.381439 0 -0.119034 0 0 0 0 0 0 0 0 0 0 0 0 0 2.17805 0 0 2.17805 0
620 0 0 0 0 0 0 0 2.17805 0 0 2.17805 0 -0.0596528 0 -0.194021 -0.0750504 0 0.0773311 -0.285905 0 0.00590885 -0.364083 0 -0.123336 0 0 0 0 0 0 0 0 0 0 0 0 0 2.17805 0 0 2.17805 0
621 0 0 0 0 0 0 0 2.17805 0 0 2.17805 0 -0.06045 0 -0.193504 -0.0747623 0 0.0779073 -0.270569 0 0.00340528 -0.346075 0 -0.127419 0 0 0 0 0 0 0 0 0 0 0 0 0 2.17805 0 0 2.17805 0
622 0 0 0 0 0 0 0 2.17805 0 0 2.17805 0 -0.061211 0 -0.19306 -0.0744806 0 0.0784045 -0.254617 0 0.000987503 -0.327348 0 -0.131399 0 0 0 0 0 0 0 0 0 0 0 0 0 2.17805 0 0 2.17805 0
623 0 0 0 0 0 0 0 2.17805 0 0 2.17805 0 -0.0619004 0 -0.19269 -0.0742037 0 0.07882 -0.238091 0 -0.001408 -0.307894 0 -0.135362 0 0 0 0 0 0 0 0 0 0 0 0 0 2.17805 0 0 2.17805 0
624 0 0 0 0 0 0 0 2.17805 0 0 2.17805 0 -0.0625077 0 -0.192391 -0.0739324 0 0.0791574 -0.221019 0 -0.00383382 -0.287699 0 -0.139369 0 0 0 0 0 0 0 0 0 0 0 0 0 2.17805 0 0 2.17805 0
625 0 0 0 0 0 0 0 2.17805 0 0 2.17805 0 -0.063072 0 -0.192148 -0.0736697 0 0.0794333 -0.203387 0 -0.00635513 -0.266695 0 -0.143498 0 0 0 0 0 0 0 0 0 0 0 0 0 2.17805 0 0 2.17805 0
626 0 0 0 0 0 0 0 2.17805 0 0 2.17805 0 -0.0635811 0 -0.19196 -0.073412 0 0.0796509 -0.185177 0 -0.00902097 -0.244833 0 -0.147792 0 0 0 0 0 0 0 0 0 0 0 0 0 2.17805 0 0 2.17805 0
627 0 0 0 0 0 0 0 2.17805 0 0 2.17805 0 -0.0640178 0 -0.191826 -0.0731529 0 0.0798092 -0.166401 0 -0.0118541 -0.222151 0 -0.152239 0 0 0 0 0 0 0 0 0 0 0 0 0 2.17805 0 0 2.17805 0
628 0 0 0 0 0 0 0 2.17805 0 0 2.17805 0 -0.0644136 0 -0.191735 -0.0728855 0 0.0799211 -0.147051 0 -0.0148709 -0.198669 0 -0.156827 0 0 0 0 0 0 0 0 0 0 0 0 0 2.17805 0 0 2.17805 0
629 0 0 0 0 0 0 0 2.17805 0 0 2.17805 0 -0.0647939 0 -0.191678 -0.0726029 0 0.0799981 -0.127084 0 -0.0180712 -0.174344 0 -0.161537 0 0 0 0 0 0 0 0 0 0 0 0 0 2.17805 0 0 2.17805 0
630 0 0 0 0 0 0 0 2.17805 0 0 2.17805 0 -0.0651625 0 -0.191647 -0.0723041 0 0.0800475 -0.10646 0 -0.0214626 -0.149122 0 -0.166363 0 0 0 0 0 0 0 0 0 0 0 0 0 2.17805 0 0 2.17805 0
631 0 0 0 0 0 0 0 2.17805 0 0 2.17805 0 -0.0654962 0 -0.191636 -0.0719901 0 0.0800744 -0.0851837 0 -0.0250289 -0.123024 0 -0.171262 0 0 0 0 0 0 0 0 0 0 0 0 0 2.17805 0 0 2.17805 0
632 0 0 0 0 0 0 0 2.17805 0 0 2.17805 0 -0.065783 0 -0.191639 -0.0716672 0 0.080086 -0.0632947 0 -0.0287017 -0.0961437 0 -0.176137 0 0 0 0 0 0 0 0 0 0 0 0 0 2.17805 0 0 2.17805 0
633 0 0 0 0 0 0 0 2.17805 0 0 2.17805 0 -0.0660483 0 -0.191642 -0.0713543 0 0.0800944 -0.0408447 0 -0.0323932 -0.0685734 0 -0.180876 0 0 0 0 0 0 0 0 0 0 0 0 0 2.17805 0 0 2.17805 0
634 0 0 0 0 0 0 0 2.17805 0 0 2.17805 0 -0.0663483 0 -0.191633 -0.0710638 0 0.0801144 -0.0179002 0 -0.0360072 -0.0404105 0 -0.18537 0 0 0 0 0 0 0 0 0 0 0 0 0 2.17805 0 0 2.17805 0
635 0 0 0 0 0 0 0 2.17805 0 0 2.17805 0 -0.0667464 0 -0.191599 -0.0707967 0 0.0801587 0.00544111 0 -0.0394559 -0.0117942 0 -0.189519 0 0 0 0 0 0 0 0 0 0 0 0 0 2.17805 0 0 2.17805 0
636 0 0 0 0 0 0 0 2.17805 0 0 2.17805 0 -0.0672675 0 -0.191529 -0.07055 0 0.0802392 0.0290323 0 -0.0426654 0.0170514 0 -0.19324 0 0 0 0 0 0 0 0 0 0 0 0 0 2.17805 0 0 2.17805 0
637 0 0 0 0 0 0 0 2.17805 0 0 2.17805 0 -0.067887 0 -0.191422 -0.0703159 0 0.0803558 0.0527082 0 -0.0455528 0.0458715 0 -0.196448 0 0 0 0 0 0 0 0 0 0 0 0 0 2.17805 0 0 2.17805 0
638 0 0 0 0 0 0 0 2.17805 0 0 2.17805 0 -0.0685496 0 -0.191293 -0.0700916 0 0.080491 0.0763272 0 -0.048067 0.0744642 0 -0.199106 0 0 0 0 0 0 0 0 0 0 0 0 0 2.17805 0 0 2.17805 0
639 0 0 0 0 0 0 0 2.17805 0 0 2.17805 0 -0.0692124 0 -0.191149 -0.0698714 0 0.0806382 0.0997464 0 -0.0502162 0.10261 0 -0.201239 0 0 0 0 0 0 0 0 0 0 0 0 0 2.17805 0 0 2.17805 0
640 0 0 0 0 0 0 0 2.17805 0 0 2.17805 0 -0.0698781 0 -0.190974 -0.0696443 0 0.0808146 0.122822 0 -0.0520141 0.130082 0 -0.20289 0 0 0 0 0 0 0 0 0 0 0 0 0 2.17805 0 0 2.17805 0
641 0 0 0 0 0 0 0 2.17805 0 0 2.17805 0 -0.0705573 0 -0.190748 -0.0694039 0 0.0810377 0.145429 0 -0.0534712 0.156711 0 -0.204099 0 0 0 0 0 0 0 0 0 0 0 0 0 2.17805 0 0 2.17805 0
642 0 0 0 0 0 0 0 2.17805 0 0 2.17805 0 -0.0712618 0 -0.190465 -0.069148 0 0.0813153 0.167449 0 -0.0546235 0.182338 0 -0.204938 0 0 0 0 0 0 0 0 0 0 0 0 0 2.17805 0 0 2.17805 0
643 0 0 0 0 0 0 0 2.17805 0 0 2.17805 0 -0.072026 0 -0.190115 -0.068874 0 0.0816546 0.188775 0 -0.0555149 0.206864 0 -0.205478 0 0 0 0 0 0 0 0 0 0 0 0 0 2.17805 0 0 2.17805 0
644 0 0 0 0 0 0 0 2.17805 0 0 2.17805 0 -0.0728829 0 -0.189681 -0.0685731 0 0.0820731 0.20928 0 -0.0561843 0.230197 0 -0.205779 0 0 0 0 0 0 0 0 0 0 0 0 0 2.17805 0 0 2.17805 0
645 0 0 0 0 0 0 0 2.17805 0 0 2.17805 0 -0.0738501 0 -0.18914 -0.0682366 0 0.0825907 0.228819 0 -0.0566779 0.252211 0 -0.205906 0 0 0 0 0 0 0 0 0 0 0 0 0 2.17805 0 0 2.17805 0
646 0 0 0 0 0 0 0 2.17805 0 0 2.17805 0 -0.0749297 0 -0.188487 -0.0678648 0 0.0832093 0.247228 0 -0.0570517 0.272729 0 -0.205934 0 0 0 0 0 0 0 0 0 0 0 0 0 2.17805 0 0 2.17805 0
647 0 0 0 0 0 0 0 2.17805 0 0 2.17805 0 -0.0761128 0 -0.187728 -0.0674535 0 0.0839222 0.264351 0 -0.0573971 0.291554 0 -0.205977 0 0 0 0 0 0 0 0 0 0 0 0 0 2.17805 0 0 2.17805 0
648 0 0 0 0 0 0 0 2.17805 0 0 2.17805 0 -0.0774079 0 -0.186853 -0.0669893 0 0.0847353 0.280064 0 -0.0578325 0.308508 0 -0.20618 0 0 0 0 0 0 0 0 0 0 0 0 0 2.17805 0 0 2.17805 0
649 0 0 0 0 0 0 0 2.17805 0 0 2.17805 0 -0.0788426 0 -0.185838 -0.0664592 0 0.0856682 0.294295 0 -0.0584743 0.323502 0 -0.206674 0 0 0 0 0 0 0 0 0 0 0 0 0 2.17805 0 0 2.17805 0
650 0 0 0 0 0 0 0 2.17805 0 0 2.17805 0 -0.0804448 0 -0.184658 -0.0658537 0 0.0867384 0.307081 0 -0.0594401 0.336613 0 -0.207575 0 0 0 0 0 0 0 0 0 0 0 0 0 2.17805 0 0 2.17805 0
651 0 0 0 0 0 0 0 2.17805 0 0 2.17805 0 -0.0822441 0 -0.183293 -0.0651699 0 0.0879589 0.31852 0 -0.060839 0.348009 0 -0.208983 0 0 0 0 0 0 0 0 0 0 0 0 0 2.17805 0 0 2.17805 0
652 0 0 0 0 0 0 0 2.17805 0 0 2.17805 0 -0.0842548 0 -0.181713 -0.0643987 0 0.0893489 0.328711 0 -0.0627586 0.357867 0 -0.210968 0 0 0 0 0 0 0 0 0 0 0 0 0 2.17805 0 0 2.17805 0
653 0 0 0 0 0 0 0 2.17805 0 0 2.17805 0 -0.0864835 0 -0.179884 -0.0635286 0 0.0909333 0.337664 0 -0.0652695 0.366175 0 -0.213604 0 0 0 0 0 0 0 0 0 0 0 0 0 2.17805 0 0 2.17805 0
654 0 0 0 0 0 0 0 2.17805 0 0 2.17805 0 -0.0889557 0 -0.177763 -0.0625521 0 0.0927399 0.345249 0 -0.0683773 0.372611 0 -0.216928 0 0 0 0 0 0 0 0 0 0 0 0 0 2.17805 0 0 2.17805 0
655 0 0 0 0 0 0 0 2.17805 0 0 2.17805 0 -0.0917246 0 -0.1753 -0.0614469 0 0.0947962 0.350523 0 -0.0720623 0.375284 0 -0.221069 0 0 0 0 0 0 0 0 0 0 0 0 0 2.17805 0 0 2.17805 0
656 0 0 0 0 0 0 0 2.17805 0 0 2.17805 0 -0.0948354 0 -0.172441 -0.0601725 0 0.0971279 0.353049 0 -0.0760612 0.373371 0 -0.225738 0 0 0 0 0 0 0 0 0 0 0 0 0 2.17805 0 0 2.17805 0
657 0 0 0 0 0 0 0 2.17805 0 0 2.17805 0 -0.0982874 0 -0.169128 -0.0586739 0 0.0997584 0.353476 0 -0.0797995 0.368272 0 -0.230123 0 0 0 0 0 0 0 0 0 0 0 0 0 2.17805 0 0 2.17805 0
658 0 0 0 0 0 0 0 2.17805 0 0 2.17805 0 -0.102038 0 -0.165322 -0.0568948 0 0.102691 0.352379 0 -0.0827847 0.361145 0 -0.23358 0 0 0 0 0 0 0 0 0 0 0 0 0 2.17805 0 0 2.17805 0
659 0 0 0 0 0 0 0 2.17805 0 0 2.17805 0 -0.106041 0 -0.160995 -0.0547896 0 0.105917 0.35046 0 -0.0847045 0.353343 0 -0.235727 0 0 0 0 0 0 0 0 0 0 0 0 0 2.17805 0 0 2.17805 0
660 0 0 0 0 0 0 0 2.17805 0 0 2.17805 0 -0.110241 0 -0.15613 -0.052331 0 0.109417 0.348415 0 -0.0855342 0.346188 0 -0.236568 0 0 0 0 0 0 0 0 0 0 0 0 0 2.17805 0 0 2.17805 0
661 0 0 0 0 0 0 0 2.17805 0 0 2.17805 0 -0.114556 0 -0.150758 -0.0495219 0 0.113135 0.347005 0 -0.0855126 0.341122 0 -0.236448 0 0 0 0 0 0 0 0 0 0 0 0 0 2.17805 0 0 2.17805 0
662 0 0 0 0 0 0 0 2.17805 0 0 2.17805 0 -0.118927 0 -0.144918 -0.0463891 0 0.117012 0.346733 0 -0.0850507 0.338965 0 -0.235901 0 0 0 0 0 0 0 0 0 0 0 0 0 2.17805 0 0 2.17805 0
663 0 0 0 0 0 0 0 2.17805 0 0 2.17805 0 -0.123303 0 -0.138653 -0.0429678 0 0.120991 0.34723 0 -0.084533 0.338792 0 -0.235347 0 0 0 0 0 0 0 0 0 0 0 0 0 2.17805 0 0 2.17805 0
664 0 0 0 0 0 0 0 2.17805 0 0 2.17805 0 -0.127632 0 -0.132019 -0.0393034 0 0.125016 0.347567 0 -0.0842567 0.338645 0 -0.235043 0 0 0 0 0 0 0 0 0 0 0 0 0 2.17805 0 0 2.17805 0
665 0 0 0 0 0 0 0 2.17805 0 0 2.17805 0 -0.131863 0 -0.125054 -0.0354401 0 0.129055 0.347885 0 -0.084385 0.338841 0 -0.235164 0 0 0 0 0 0 0 0 0 0 0 0 0 2.17805 0 0 2.17805 0
666 0 0 0 0 0 0 0 2.17805 0 0 2.17805 0 -0.135908 0 -0.117825 -0.031415 0 0.133073 0.348174 0 -0.0848789 0.339353 0 -0.235671 0 0 0 0 0 0 0 0 0 0 0 0 0 2.17805 0 0 2.17805 0
667 0 0 0 0 0 0 0 2.17805 0 0 2.17805 0 -0.139694 0 -0.110397 -0.0272497 0 0.13704 0.348385 0 -0.0855926 0.339998 0 -0.23641 0 0 0 0 0 0 0 0 0 0 0 0 0 2.17805 0 0 2.17805 0
668 0 0 0 0 0 0 0 2.17805 0 0 2.17805 0 -0.143203 0 -0.102781 -0.0229434 0 0.140954 0.348455 0 -0.0863545 0.340564 0 -0.237198 0 0 0 0 0 0 0 0 0 0 0 0 0 2.17805 0 0 2.17805 0
669 0 0 0 0 0 0 0 2.17805 0 0 2.17805 0 -0.146419 0 -0.094987 -0.0184941 0 0.144813 0.348353 0 -0.0870221 0.340941 0 -0.23789 0 0 0 0 0 0 0 0 0 0 0 0 0 2.17805 0 0 2.17805 0
670 0 0 0 0 0 0 0 2.17805 0 0 2.17805 0 -0.149328 0 -0.0870341 -0.0139114 0 0.148617 0.348108 0 -0.0875116 0.341117 0 -0.2384 0 0 0 0 0 0 0 0 0 0 0 0 0 2.17805 0 0 2.17805 0
671 0 0 0 0 0 0 0 2.17805 0 0 2.17805 0 -0.151914 0 -0.0789282 -0.00920475 0 0.152379 0.34779 0 -0.0878122 0.341146 0 -0.238716 0 0 0 0 0 0 0 0 0 0 0 0 0 2.17805 0 0 2.17805 0
672 0 0 0 0 0 0 0 2.17805 0 0 2.17805 0 -0.15413 0 -0.0707347 -0.00439674 0 0.156089 0.34746 0 -0.0879699 0.341084 0 -0.238885 0 0 0 0 0 0 0 0 0 0 0 0 0 2.17805 0 0 2.17805 0
673 0 0 0 0 0 0 0 2.17805 0 0 2.17805 0 -0.155904 0 -0.0625696 0.000468248 0 0.159729 0.347148 0 -0.0880453 0.340951 0 -0.238968 0 0 0 0 0 0 0 0 0 0 0 0 0 2.17805 0 0 2.17805 0
674 0 0 0 0 0 0 0 2.17805 0 0 2.17805 0 -0.157166 0 -0.0545686 0.00533697 0 0.163288 0.346876 0 -0.0880847 0.340777 0 -0.239012 0 0 0 0 0 0 0 0 0 0 0 0 0 2.17805 0 0 2.17805 0
675 0 0 0 0 0 0 0 2.17805 0 0 2.17805 0 -0.157852 0 -0.0468912 0.0101506 0 0.166753 0.346657 0 -0.0881133 0.340579 0 -0.239041 0 0 0 0 0 0 0 0 0 0 0 0 0 2.17805 0 0 2.17805 0
676 0 0 0 0 0 0 0 2.17805 0 0 2.17805 0 -0.157956 0 -0.0396445 0.0148624 0 0.170124 0.346485 0 -0.0881335 0.34035 0 -0.239059 0 0 0 0 0 0 0 0 0 0 0 0 0 2.17805 0 0 2.17805 0
677 0 0 0 0 0 0 0 2.17805 0 0 2.17805 0 -0.15749 0 -0.0329148 0.0194433 0 0.173394 0.346336 0 -0.0881322 0.340076 0 -0.239052 0 0 0 0 0 0 0 0 0 0 0 0 0 2.17805 0 0 2.17805 0
678 0 0 0 0 0 0 0 2.17805 0 0 2.17805 0 -0.156385 0 -0.0268924 0.0238586 0 0.176531 0.346188 0 -0.0880942 0.339746 0 -0.239007 0 0 0 0 0 0 0 0 0 0 0 0 0 2.17805 0 0 2.17805 0
679 0 0 0 0 0 0 0 2.17805 0 0 2.17805 0 -0.154529 0 -0.0218173 0.0280858 0 0.179481 0.346036 0 -0.0880135 0.339383 0 -0.238917 0 0 0 0 0 0 0 0 0 0 0 0 0 2.17805 0 0 2.17805 0
680 0 0 0 0 0 0 0 2.17805 0 0 2.17805 0 -0.151847 0 -0.0178757 0.0321311 0 0.182176 0.34589 0 -0.0878976 0.33902 0 -0.238791 0 0 0 0 0 0 0 0 0 0 0 0 0 2.17805 0 0 2.17805 0
681 0 0 0 0 0 0 0 2.17805 0 0 2.17805 0 -0.148277 0 -0.0152386 0.0360159 0 0.184524 0.345742 0 -0.0877613 0.338656 0 -0.238645 0 0 0 0 0 0 0 0 0 0 0 0 0 2.17805 0 0 2.17805 0
682 0 0 0 0 0 0 0 2.17805 0 0 2.17805 0 -0.143742 0 -0.0140496 0.0397871 0 0.186415 0.345584 0 -0.0876161 0.338279 0 -0.238489 0 0 0 0 0 0 0 0 0 0 0 0 0 2.17805 0 0 2.17805 0
683 0 0 0 0 0 0 0 2.17805 0 0 2.17805 0 -0.138223 0 -0.0143197 0.0435226 0 0.187763 0.345421 0 -0.0874634 0.337885 0 -0.238325 0 0 0 0 0 0 0 0 0 0 0 0 0 2.17805 0 0 2.17805 0
684 0 0 0 0 0 0 0 2.17805 0 0 2.17805 0 -0.13179 0 -0.015878 0.0473271 0 0.188538 0.345262 0 -0.0872974 0.337476 0 -0.238147 0 0 0 0 0 0 0 0 0 0 0 0 0 2.17805 0 0 2.17805 0
685 0 0 0 0 0 0 0 2.17805 0 0 2.17805 0 -0.124579 0 -0.0184229 0.0513226 0 0.188767 0.345123 0 -0.0871137 0.337059 0 -0.237948 0 0 0 0 0 0 0 0 0 0 0 0 0 2.17805 0 0 2.17805 0
686 0 0 0 0 0 0 0 2.17805 0 0 2.17805 0 -0.11671 0 -0.0216601 0.0556225 0 0.188507 0.345013 0 -0.0869063 0.336639 0 -0.237724 0 0 0 0 0 0 0 0 0 0 0 0 0 2.17805 0 0 2.17805 0
687 0 0 0 0 0 0 0 2.17805 0 0 2.17805 0 -0.108266 0 -0.0253508 0.0603243 0 0.187831 0.344938 0 -0.0866645 0.33622 0 -0.237463 0 0 0 0 0 0 0 0 0 0 0 0 0 2.17805 0 0 2.17805 0
688 0 0 0 0 0 0 0 2.17805 0 0 2.17805 0 -0.099322 0 -0.0292609 0.0655036 0 0.186844 0.3449 0 -0.0863846 0.335811 0 -0.237161 0 0 0 0 0 0 0 0 0 0 0 0 0 2.17805 0 0 2.17805 0
689 0 0 0 0 0 0 0 2.17805 0 0 2.17805 0 -0.0899312 0 -0.0332045 0.0712 0 0.185669 0.34489 0 -0.0860721 0.335408 0 -0.236824 0 0 0 0 0 0 0 0 0 0 0 0 0 2.17805 0 0 2.17805 0
690 0 0 0 0 0 0 0 2.17805 0 0 2.17805 0 -0.0800511 0 -0.037148 0.0774175 0 0.184375 0.344895 0 -0.0857358 0.334997 0 -0.236461 0 0 0 0 0 0 0 0 0 0 0 0 0 2.17805 0 0 2.17805 0
691 0 0 0 0 0 0 0 2.17805 0 0 2.17805 0 -0.0695944 0 -0.0411286 0.0841343 0 0.183006 0.344905 0 -0.0853819 0.334573 0 -0.236078 0 0 0 0 0 0 0 0 0 0 0 0 0 2.17805 0 0 2.17805 0
692 0 0 0 0 0 0 0 2.17805 0 0 2.17805 0 -0.0585255 0 -0.0451459 0.0913222 0 0.181602 0.344908 0 -0.0850131 0.334125 0 -0.235678 0 0 0 0 0 0 0 0 0 0 0 0 0 2.17805 0 0 2.17805 0
693 0 0 0 0 0 0 0 2.17805 0 0 2.17805 0 -0.0468208 0 -0.0492063 0.0989475 0 0.180185 0.344905 0 -0.0846359 0.333657 0 -0.235267 0 0 0 0 0 0 0 0 0 0 0 0 0 2.17805 0 0 2.17805 0
694 0 0 0 0 0 0 0 2.17805 0 0 2.17805 0 -0.0344383 0 -0.0533385 0.106974 0 0.178764 0.344902 0 -0.0842577 0.333178 0 -0.234852 0 0 0 0 0 0 0 0 0 0 0 0 0 2.17805 0 0 2.17805 0
695 0 0 0 0 0 0 0 2.17805 0 0 2.17805 0 -0.0213761 0 -0.0575431 0.115379 0 0.177333 0.3449 0 -0.0838754 0.332678 0 -0.23443 0 0 0 0 0 0 0 0 0 0 0 0 0 2.17805 0 0 2.17805 0
696 0 0 0 0 0 0 0 2.17805 0 0 2.17805 0 -0.00767322 0 -0.0617911 0.124146 0 0.175891 0.344888 0 -0.0834808 0.332138 0 -0.233992 0 0 0 0 0 0 0 0 0 0 0 0 0 2.17805 0 0 2.17805 0
697 0 0 0 0 0 0 0 2.17805 0 0 2.17805 0 0.0066539 0 -0.0660681 0.133256 0 0.174433 0.344857 0 -0.0830731 0.331547 0 -0.233536 0 0 0 0 0 0 0 0 0 0 0 0 0 2.17805 0 0 2.17805 0
698 0 0 0 0 0 0 0 2.17805 0 0 2.17805 0 0.0216249 0 -0.0703949 0.142706 0 0.172932 0.344813 0 -0.0826543 0.330923 0 -0.233064 0 0 0 0 0 0 0 0 0 0 0 0 0 2.17805 0 0 2.17805 0
699 0 0 0 0 0 0 0 2.17805 0 0 2.17805 0 0.0373176 0 -0.0748488 0.152494 0 0.171329 0.344757 0 -0.0822204 0.330267 0 -0.232574 0 0 0 0 0 0 0 0 0 0 0 0 0 2.17805 0 0 2.17805 0
700 0 0 0 0 0 0 0 2.17805 0 0 2.17805 0 0.0538414 0 -0.0795308 0.162616 0 0.169542 0.344667 0 -0.0817674 0.329542 0 -0.232058 0 0 0 0 0 0 0 0 0 0 0 0 0 2.17805 0 0 2.17805 0
701 0 0 0 0 0 0 0 2.17805 0 0 2.17805 0 0.0712983 0 -0.0845257 0.173075 0 0.167487 0.344531 0 -0.0812977 0.328732 0 -0.231519 0 0 0 0 0 0 0 0 0 0 0 0 0 2.17805 0 0 2.17805 0
702 0 0 0 0 0 0 0 2.17805 0 0 2.17805 0 0.0897695 0 -0.0898816 0.18388 0 0.165093 0.344358 0 -0.0808164 0.327858 0 -0.230962 0 0 0 0 0 0 0 0 0 0 0 0 0 2.17805 0 0 2.17805 0
703 0 0 0 0 0 0 0 2.17805 0 0 2.17805 0 0.109273 0 -0.0955838 0.195067 0 0.162308 0.34416 0 -0.0803283 0.326942 0 -0.230394 0 0 0 0 0 0 0 0 0 0 0 0 0 2.17805 0 0 2.17805 0
704 0 0 0 0 0 0 0 2.17805 0 0 2.17805 0 0.129761 0 -0.10157 0.206677 0 0.159107 0.343946 0 -0.0798348 0.326004 0 -0.229815 0 0 0 0 0 0 0 0 0 0 0 0 0 2.17805 0 0 2.17805 0
705 0 0 0 0 0 0 0 2.17805 0 0 2.17805 0 0.151124 0 -0.107744 0.218749 0 0.155497 0.343727 0 -0.0793358 0.325071 0 -0.229229 0 0 0 0 0 0 0 0 0 0 0 0 0 2.17805 0 0 2.17805 0
706 0 0 0 0 0 0 0 2.17805 0 0 2.17805 0 0.173262 0 -0.114025 0.231331 0 0.151488 0.34352 0 -0.0788368 0.32418 0 -0.228644 0 0 0 0 0 0 0 0 0 0 0 0 0 2.17805 0 0 2.17805 0
707 0 0 0 0 0 0 0 2.17805 0 0 2.17805 0 0.196034 0 -0.120276 0.244383 0 0.147177 0.343338 0 -0.0783418 0.323349 0 -0.228063 0 0 0 0 0 0 0 0 0 0 0 0 0 2.17805 0 0 2.17805 0
708 0 0 0 0 0 0 0 2.17805 0 0 2.17805 0 0.219537 0 -0.126542 0.257935 0 0.142521 0.343179 0 -0.0778462 0.322567 0 -0.227483 0 0 0 0 0 0 0 0 0 0 0 0 0 2.17805 0 0 2.17805 0
709 0 0 0 0 0 0 0 2.17805 0 0 2.17805 0 0.243767 0 -0.132733 0.271941 0 0.137592 0.343033 0 -0.0773442 0.321813 0 -0.226896 0 0 0 0 0 0 0 0 0 0 0 0 0 2.17805 0 0 2.17805 0
710 0 0 0 0 0 0 0 2.17805 0 0 2.17805 0 0.26868 0 -0.138748 0.28637 0 0.132464 0.342876 0 -0.0768315 0.321044 0 -0.226295 0 0 0 0 0 0 0 0 0 0 0 0 0 2.17805 0 0 2.17805 0
711 0 0 0 0 0 0 0 2.17805 0 0 2.17805 0 0.294066 0 -0.144407 0.301139 0 0.127289 0.342671 0 -0.0763055 0.320188 0 -0.225673 0 0 0 0 0 0 0 0 0 0 0 0 0 2.17805 0 0 2.17805 0
712 0 0 0 0 0 0 0 2.17805 0 0 2.17805 0 0.319774 0 -0.149608 0.316198 0 0.122157 0.342388 0 -0.0757633 0.319182 0 -0.22502 0 0 0 0 0 0 0 0 0 0 0 0 0 2.17805 0 0 2.17805 0
713 0 0 0 0 0 0 0 2.17805 0 0 2.17805 0 0.345476 0 -0.154205 0.331457 0 0.117222 0.342027 0 -0.0752035 0.318017 0 -0.224333 0 0 0 0 0 0 0 0 0 0 0 0 0 2.17805 0 0 2.17805 0
714 0 0 0 0 0 0 0 2.17805 0 0 2.17805 0 0.370854 0 -0.158167 0.346862 0 0.11256 0.3416 0 -0.0746275 0.316713 0 -0.223613 0 0 0 0 0 0 0 0 0 0 0 0 0 2.17805 0 0 2.17805 0
715 0 0 0 0 0 0 0 2.17805 0 0 2.17805 0 0.395488 0 -0.161433 0.36225 0 0.108315 0.341122 0 -0.0740397 0.315296 0 -0.222865 0 0 0 0 0 0 0 0 0 0 0 0 0 2.17805 0 0 2.17805 0
716 0 0 0 0 0 0 0 2.17805 0 0 2.17805 0 0.41922 0 -0.164104 0.377552 0 0.104471 0.340605 0 -0.0734391 0.313787 0 -0.222089 0 0 0 0 0 0 0 0 0 0 0 0 0 2.17805 0 0 2.17805 0
717 0 0 0 0 0 0 0 2.17805 0 0 2.17805 0 0.441895 0 -0.166266 0.392683 0 0.10103 0.340055 0 -0.0728169 0.3122 0 -0.221276 0 0 0 0 0 0 0 0 0 0 0 0 0 2.17805 0 0 2.17805 0
718 0 0 0 0 0 0 0 2.17805 0 0 2.17805 0 0.463327 0 -0.167987 0.407528 0 0.0980115 0.339473 0 -0.0721707 0.310534 0 -0.220423 0 0 0 0 0 0 0 0 0 0 0 0 0 2.17805 0 0 2.17805 0
719 0 0 0 0 0 0 0 2.17805 0 0 2.17805 0 0.483389 0 -0.169368 0.421997 0 0.0953958 0.338862 0 -0.0715079 0.308811 0 -0.219538 0 0 0 0 0 0 0 0 0 0 0 0 0 2.17805 0 0 2.17805 0
720 0 0 0 0 0 0 0 2.17805 0 0 2.17805 0 0.502156 0 -0.170557 0.436055 0 0.0930707 0.338227 0 -0.0708322 0.307049 0 -0.218629 0 0 0 0 0 0 0 0 0 0 0 0 0 2.17805 0 0 2.17805 0
721 0 0 0 0 0 0 0 2.17805 0 0 2.17805 0 0.519742 0 -0.171687 0.449664 0 0.0909115 0.337578 0 -0.0701463 0.305261 0 -0.217699 0 0 0 0 0 0 0 0 0 0 0 0 0 2.17805 0 0 2.17805 0
722 0 0 0 0 0 0 0 2.17805 0 0 2.17805 0 0.536217 0 -0.172884 0.462789 0 0.0887977 0.336919 0 -0.0694492 0.30345 0 -0.216745 0 0 0 0 0 0 0 0 0 0 0 0 0 2.17805 0 0 2.17805 0
723 0 0 0 0 0 0 0 2.17805 0 0 2.17805 0 0.551641 0 -0.174284 0.475403 0 0.0865925 0.336263 0 -0.0687428 0.301635 0 -0.21577 0 0 0 0 0 0 0 0 0 0 0 0 0 2.17805 0 0 2.17805 0
724 0 0 0 0 0 0 0 2.17805 0 0 2.17805 0 0.566002 0 -0.176027 0.487469 0 0.0841677 0.335626 0 -0.0680336 0.299855 0 -0.214787 0 0 0 0 0 0 0 0 0 0 0 0 0 2.17805 0 0 2.17805 0
725 0 0 0 0 0 0 0 2.17805 0 0 2.17805 0 0.579153 0 -0.178217 0.49893 0 0.0814618 0.334997 0 -0.0673134 0.298092 0 -0.213786 0 0 0 0 0 0 0 0 0 0 0 0 0 2.17805 0 0 2.17805 0
726 0 0 0 0 0 0 0 2.17805 0 0 2.17805 0 0.590828 0 -0.180904 0.50969 0 0.0784902 0.334359 0 -0.0665805 0.296323 0 -0.212763 0 0 0 0 0 0 0 0 0 0 0 0 0 2.17805 0 0 2.17805 0
727 0 0 0 0 0 0 0 2.17805 0 0 2.17805 0 0.600676 0 -0.184079 0.51961 0 0.0753377 0.333715 0 -0.0658487 0.294566 0 -0.211737 0 0 0 0 0 0 0 0 0 0 0 0 0 2.17805 0 0 2.17805 0
728 0 0 0 0 0 0 0 2.17805 0 0 2.17805 0 0.608484 0 -0.187739 0.528597 0 0.0720436 0.333044 0 -0.065121 0.292799 0 -0.210711 0 0 0 0 0 0 0 0 0 0 0 0 0 2.17805 0 0 2.17805 0
729 0 0 0 0 0 0 0 2.17805 0 0 2.17805 0 0.614126 0 -0.191871 0.53659 0 0.0686233 0.332332 0 -0.0643922 0.290992 0 -0.209675 0 0 0 0 0 0 0 0 0 0 0 0 0 2.17805 0 0 2.17805 0
730 0 0 0 0 0 0 0 2.17805 0 0 2.17805 0 0.617415 0 -0.196383 0.543519 0 0.0651663 0.331565 0 -0.0636407 0.289098 0 -0.208598 0 0 0 0 0 0 0 0 0 0 0 0 0 2.17805 0 0 2.17805 0
731 0 0 0 0 0 0 0 2.17805 0 0 2.17805 0 0.618346 0 -0.2011 0.549367 0 0.0617888 0.330698 0 -0.0628153 0.286994 0 -0.207405 0 0 0 0 0 0 0 0 0 0 0 0 0 2.17805 0 0 2.17805 0
732 0 0 0 0 0 0 0 2.17805 0 0 2.17805 0 0.61779 0 -0.205428 0.553924 0 0.0587499 0.32971 0 -0.0618573 0.284589 0 -0.206011 0 0 0 0 0 0 0 0 0 0 0 0 0 2.17805 0 0 2.17805 0
733 0 0 0 0 0 0 0 2.17805 0 0 2.17805 0 0.616187 0 -0.208941 0.557304 0 0.0563923 0.328607 0 -0.0606823 0.281815 0 -0.204302 0 0 0 0 0 0 0 0 0 0 0 0 0 2.17805 0 0 2.17805 0
734 0 0 0 0 0 0 0 2.17805 0 0 2.17805 0 0.614104 0 -0.211288 0.55983 0 0.0550264 0.327404 0 -0.0592005 0.278624 0 -0.202157 0 0 0 0 0 0 0 0 0 0 0 0 0 2.17805 0 0 2.17805 0
735 0 0 0 0 0 0 0 2.17805 0 0 2.17805 0 0.611982 0 -0.212365 0.561954 0 0.0547797 0.32613 0 -0.0573308 0.275001 0 -0.199464 0 0 0 0 0 0 0 0 0 0 0 0 0 2.17805 0 0 2.17805 0
736 0 0 0 0 0 0 0 2.17805 0 0 2.17805 0 0.610336 0 -0.212218 0.563911 0 0.0555757 0.324775 0 -0.0549911 0.270873 0 -0.196096 0 0 0 0 0 0 0 0 0 0 0 0 0 2.17805 0 0 2.17805 0
737 0 0 0 0 0 0 0 2.17805 0 0 2.17805 0 0.609287 0 -0.211215 0.565875 0 0.0570838 0.323333 0 -0.0521337 0.26621 0 -0.191966 0 0 0 0 0 0 0 0 0 0 0 0 0 2.17805 0 0 2.17805 0
738 0 0 0 0 0 0 0 2.17805 0 0 2.17805 0 0.608836 0 -0.209842 0.567844 0 0.0588376 0.321844 0 -0.0487652 0.261103 0 -0.187064 0 0 0 0 0 0 0 0 0 0 0 0 0 2.17805 0 0 2.17805 0
739 0 0 0 0 0 0 0 2.17805 0 0 2.17805 0 0.608554 0 -0.208717 0.56982 0 0.0602975 0.320325 0 -0.0449046 0.25562 0 -0.181394 0 0 0 0 0 0 0 0 0 0 0 0 0 2.17805 0 0 2.17805 0
740 0 0 0 0 0 0 0 2.17805 0 0 2.17805 0 0.608629 0 -0.208097 0.57145 0 0.0611362 0.318784 0 -0.0405831 0.249827 0 -0.174975 0 0 0 0 0 0 0 0 0 0 0 0 0 2.17805 0 0 2.17805 0
741 0 0 0 0 0 0 0 2.17805 0 0 2.17805 0 0.608994 0 -0.208003 0.572499 0 0.0613237 0.317254 0 -0.0358503 0.243829 0 -0.167853 0 0 0 0 0 0 0 0 0 0 0 0 0 2.17805 0 0 2.17805 0
742 0 0 0 0 0 0 0 2.17805 0 0 2.17805 0 0.609428 0 -0.20829 0.572986 0 0.0610441 0.315775 0 -0.0307538 0.237742 0 -0.160087 0 0 0 0 0 0 0 0 0 0 0 0 0 2.17805 0 0 2.17805 0
743 0 0 0 0 0 0 0 2.17805 0 0 2.17805 0 0.609787 0 -0.208747 0.573126 0 0.0605578 0.314404 0 -0.0253337 0.231718 0 -0.151742 0 0 0 0 0 0 0 0 0 0 0 0 0 2.17805 0 0 2.17805 0
744 0 0 0 0 0 0 0 2.17805 0 0 2.17805 0 0.610015 0 -0.209171 0.573127 0 0.0601024 0.313182 0 -0.0196208 0.225874 0 -0.142883 0 0 0 0 0 0 0 0 0 0 0 0 0 2.17805 0 0 2.17805 0
745 0 0 0 0 0 0 0 2.17805 0 0 2.17805 0 0.610043 0 -0.209424 0.573101 0 0.059842 0.312144 0 -0.0136562 0.22032 0 -0.133591 0 0 0 0 0 0 0 0 0 0 0 0 0 2.17805 0 0 2.17805 0
746 0 0 0 0 0 0 0 2.17805 0 0 2.17805 0 0.60983 0 -0.209455 0.573069 0 0.0598354 0.311366 0 -0.00753181 0.215246 0 -0.124052 0 0 0 0 0 0 0 0 0 0 0 0 0 2.17805 0 0 2.17805 0
747 0 0 0 0 0 0 0 2.17805 0 0 2.17805 0 0.609413 0 -0.209296 0.573016 0 0.0600439 0.310927 0 -0.00137346 0.210855 0 -0.114518 0 0 0 0 0 0 0 0 0 0 0 0 0 2.17805 0 0 2.17805 0
748 0 0 0 0 0 0 0 2.17805 0 0 2.17805 0 0.608874 0 -0.209031 0.572937 0 0.0603711 0.310866 0 0.00470882 0.207273 0 -0.105222 0 0 0 0 0 0 0 0 0 0 0 0 0 2.17805 0 0 2.17805 0
749 0 0 0 0 0 0 0 2.17805 0 0 2.17805 0 0.608309 0 -0.208749 0.57284 0 0.060715 0.3112 0 0.0106112 0.20457 0 -0.0963756 0 0 0 0 0 0 0 0 0 0 0 0 0 2.17805 0 0 2.17805 0
750 0 0 0 0 0 0 0 2.17805 0 0 2.17805 0 0.6078 0 -0.208512 0.572728 0 0.061004 0.311959 0 0.0162184 0.202814 0 -0.0882017 0 0 0 0 0 0 0 0 0 0 0 0 0 2.17805 0 0 2.17805 0
751 0 0 0 0 0 0 0 2.17805 0 0 2.17805 0 0.60739 0 -0.208351 0.57262 0 0.0612044 0.313208 0 0.0213856 0.202129 0 -0.0809745 0 0 0 0 0 0 0 0 0 0 0 0 0 2.17805 0 0 2.17805 0
752 0 0 0 0 0 0 0 2.17805 0 0 2.17805 0 0.607071 0 -0.208252 0.572543 0 0.061334 0.315049 0 0.0259212 0.202677 0 -0.0750178 0 0 0 0 0 0 0 0 0 0 0 0 0 2.17805 0 0 2.17805 0
753 0 0 0 0 0 0 0 2.17805 0 0 2.17805 0 0.606816 0 -0.208177 0.572525 0 0.0614394 0.317608 0 0.0296178 0.204634 0 -0.0706466 0 0 0 0 0 0 0 0 0 0 0 0 0 2.17805 0 0 2.17805 0
754 0 0 0 0 0 0 0 2.17805 0 0 2.17805 0 0.606579 0 -0.208075 0.572575 0 0.0615775 0.321014 0 0.0322916 0.208157 0 -0.068104 0 0 0 0 0 0 0 0 0 0 0 0 0 2.17805 0 0 2.17805 0
755 0 0 0 0 0 0 0 2.17805 0 0 2.17805 0 0.606299 0 -0.207897 0.57268 0 0.0618039 0.325386 0 0.0337962 0.213364 0 -0.0675309 0 0 0 0 0 0 0 0 0 0 0 0 0 2.17805 0 0 2.17805 0
756 0 0 0 0 0 0 0 2.17805 0 0 2.17805 0 0.605951 0 -0.207617 0.572832 0 0.0621464 0.330834 0 0.0340329 0.220358 0 -0.0689777 0 0 0 0 0 0 0 0 0 0 0 0 0 2.17805 0 0 2.17805 0
757 0 0 0 0 0 0 0 2.17805 0 0 2.17805 0 0.605525 0 -0.207232 0.573031 0 0.0626071 0.33744 0 0.0329869 0.229193 0 -0.072363 0 0 0 0 0 0 0 0 0 0 0 0 0 2.17805 0 0 2.17805 0
758 0 0 0 0 0 0 0 2.17805 0 0 2.17805 0 0.605017 0 -0.206751 0.573268 0 0.063177 0.345207 0 0.0307781 0.239772 0 -0.077387 0 0 0 0 0 0 0 0 0 0 0 0 0 2.17805 0 0 2.17805 0
759 0 0 0 0 0 0 0 2.17805 0 0 2.17805 0 0.604462 0 -0.206196 0.573532 0 0.063827 0.354082 0 0.0276052 0.251907 0 -0.0836441 0 0 0 0 0 0 0 0 0 0 0 0 0 2.17805 0 0 2.17805 0
760 0 0 0 0 0 0 0 2.17805 0 0 2.17805 0 0.603895 0 -0.205601 0.573819 0 0.0645183 0.36401 0 0.0236704 0.265416 0 -0.0907646 0 0 0 0 0 0 0 0 0 0 0 0 0 2.17805 0 0 2.17805 0
761 0 0 0 0 0 0 0 2.17805 0 0 2.17805 0 0.603321 0 -0.204992 0.574125 0 0.0652234 0.374914 0 0.0191892 0.280098 0 -0.0983944 0 0 0 0 0 0 0 0 0 0 0 0 0 2.17805 0 0 2.17805 0
762 0 0 0 0 0 0 0 2.17805 0 0 2.17805 0 0.60275 0 -0.204388 0.574451 0 0.0659232 0.386696 0 0.0143736 0.295729 0 -0.106212 0 0 0 0 0 0 0 0 0 0 0 0 0 2.17805 0 0 2.17805 0
763 0 0 0 0 0 0 0 2.17805 0 0 2.17805 0 0.60217 0 -0.203795 0.574797 0 0.0666114 0.399231 0 0.00942041 0.312062 0 -0.113939 0 0 0 0 0 0 0 0 0 0 0 0 0 2.17805 0 0 2.17805 0
764 0 0 0 0 0 0 0 2.17805 0 0 2.17805 0 0.60154 0 -0.203207 0.575168 0 0.0672988 0.412423 0 0.0044774 0.328939 0 -0.121405 0 0 0 0 0 0 0 0 0 0 0 0 0 2.17805 0 0 2.17805 0
765 0 0 0 0 0 0 0 2.17805 0 0 2.17805 0 0.60085 0 -0.202624 0.575569 0 0.0679855 0.426262 0 -0.000386727 0.346401 0 -0.128599 0 0 0 0 0 0 0 0 0 0 0 0 0 2.17805 0 0 2.17805 0
766 0 0 0 0 0 0 0 2.17805 0 0 2.17805 0 0.60013 0 -0.202058 0.575987 0 0.0686561 0.44075 0 -0.00512466 0.364549 0 -0.135545 0 0 0 0 0 0 0 0 0 0 0 0 0 2.17805 0 0 2.17805 0
767 0 0 0 0 0 0 0 2.17805 0 0 2.17805 0 0.599398 0 -0.201515 0.576406 0 0.0692987 0.455866 0 -0.00969059 0.383445 0 -0.142247 0 0 0 0 0 0 0 0 0 0 0 0 0 2.17805 0 0 2.17805 0
768 0 0 0 0 0 0 0 2.17805 0 0 2.17805 0 0.598691 0 -0.201009 0.576811 0 0.0698976 0.471584 0 -0.0140444 0.403147 0 -0.148701 0 0 0 0 0 0 0 0 0 0 0 0 0 2.17805 0 0 2.17805 0
769 0 0 0 0 0 0 0 2.17805 0 0 2.17805 0 0.598042 0 -0.200549 0.577193 0 0.0704381 0.487801 0 -0.0181153 0.423548 0 -0.154818 0 0 0 0 0 0 0 0 0 0 0 0 0 2.17805 0 0 2.17805 0
770 0 0 0 0 0 0 0 2.17805 0 0 2.17805 0 0.597485 0 -0.200151 0.577552 0 0.070905 0.504383 0 -0.0218554 0.444459 0 -0.160511 0 0 0 0 0 0 0 0 0 0 0 0 0 2.17805 0 0 2.17805 0
771 0 0 0 0 0 0 0 2.17805 0 0 2.17805 0 0.59705 0 -0.199819 0.577901 0 0.0712936 0.521255 0 -0.0252641 0.465771 0 -0.165755 0 0 0 0 0 0 0 0 0 0 0 0 0 2.17805 0 0 2.17805 0
772 0 0 0 0 0 0 0 2.17805 0 0 2.17805 0 0.596696 0 -0.19953 0.57825 0 0.0716311 0.538342 0 -0.0283415 0.487333 0 -0.170518 0 0 0 0 0 0 0 0 0 0 0 0 0 2.17805 0 0 2.17805 0
773 0 0 0 0 0 0 0 2.17805 0 0 2.17805 0 0.596355 0 -0.199261 0.578603 0 0.0719474 0.555587 0 -0.0311096 0.509016 0 -0.174801 0 0 0 0 0 0 0 0 0 0 0 0 0 2.17805 0 0 2.17805 0
774 0 0 0 0 0 0 0 2.17805 0 0 2.17805 0 0.596021 0 -0.19901 0.578959 0 0.0722427 0.572992 0 -0.0336204 0.530786 0 -0.178654 0 0 0 0 0 0 0 0 0 0 0 0 0 2.17805 0 0 2.17805 0
775 0 0 0 0 0 0 0 2.17805 0 0 2.17805 0 0.595717 0 -0.198792 0.579308 0 0.0725009 0.590617 0 -0.0359473 0.552726 0 -0.182168 0 0 0 0 0 0 0 0 0 0 0 0 0 2.17805 0 0 2.17805 0
776 0 0 0 0 0 0 0 2.17805 0 0 2.17805 0 0.595449 0 -0.198621 0.579645 0 0.0727075 0.608549 0 -0.0381567 0.574987 0 -0.185431 0 0 0 0 0 0 0 0 0 0 0 0 0 2.17805 0 0 2.17805 0
777 0 0 0 0 0 0 0 2.17805 0 0 2.17805 0 0.595215 0 -0.198506 0.579955 0 0.0728541 0.626802 0 -0.0402694 0.597586 0 -0.188467 0 0 0 0 0 0 0 0 0 0 0 0 0 2.17805 0 0 2.17805 0
778 0 0 0 0 0 0 0 2.17805 0 0 2.17805 0 0.594995 0 -0.198449 0.580224 0 0.0729377 0.645347 0 -0.042291 0.620465 0 -0.191277 0 0 0 0 0 0 0 0 0 0 0 0 0 2.17805 0 0 2.17805 0
779 0 0 0 0 0 0 0 2.17805 0 0 2.17805 0 0.594803 0 -0.198453 0.580447 0 0.0729555 0.664211 0 -0.0442273 0.643707 0 -0.193879 0 0 0 0 0 0 0 0 0 0 0 0 0 2.17805 0 0 2.17805 0
780 0 0 0 0 0 0 0 2.17805 0 0 2.17805 0 0.594659 0 -0.19851 0.58062 0 0.0729152 0.683419 0 -0.0460637 0.667393 0 -0.196261 0 0 0 0 0 0 0 0 0 0 0 0 0 2.17805 0 0 2.17805 0
781 0 0 0 0 0 0 0 2.17805 0 0 2.17805 0 0.594517 0 -0.198594 0.580745 0 0.0728456 0.702931 0 -0.047768 0.691487 0 -0.198384 0 0 0 0 0 0 0 0 0 0 0 0 0 2.17805 0 0 2.17805 0
782 0 0 0 0 0 0 0 2.17805 0 0 2.17805 0 0.594326 0 -0.19867 0.580839 0 0.0727835 0.722648 0 -0.0492939 0.715858 0 -0.200191 0 0 0 0 0 0 0 0 0 0 0 0 0 2.17805 0 0 2.17805 0
783 0 0 0 0 0 0 0 2.17805 0 0 2.17805 0 0.594092 0 -0.198724 0.580919 0 0.072745 0.742455 0 -0.0506026 0.740335 0 -0.201638 0 0 0 0 0 0 0 0 0 0 0 0 0 2.17805 0 0 2.17805 0
784 0 0 0 0 0 0 0 2.17805 0 0 2.17805 0 0.593852 0 -0.198757 0.581 0 0.0727271 0.762264 0 -0.0516759 0.764794 0 -0.202705 0 0 0 0 0 0 0 0 0 0 0 0 0 2.17805 0 0 2.17805 0
785 0 0 0 0 0 0 0 2.17805 0 0 2.17805 0 0.593624 0 -0.198772 0.581092 0 0.0727272 0.781977 0 -0.0525053 0.789081 0 -0.203388 0 0 0 0 0 0 0 0 0 0 0 0 0 2.17805 0 0 2.17805 0
786 0 0 0 0 0 0 0 2.17805 0 0 2.17805 0 0.593383 0 -0.198759 0.581195 0 0.0727563 0.801443 0 -0.0530874 0.812944 0 -0.203699 0 0 0 0 0 0 0 0 0 0 0 0 0 2.17805 0 0 2.17805 0
787 0 0 0 0 0 0 0 2.17805 0 0 2.17805 0 0.593108 0 -0.198705 0.581313 0 0.0728277 0.820501 0 -0.0534362 0.836115 0 -0.203677 0 0 0 0 0 0 0 0 0 0 0 0 0 2.17805 0 0 2.17805 0
788 0 0 0 0 0 0 0 2.17805 0 0 2.17805 0 0.592813 0 -0.19861 0.58145 0 0.0729404 0.839026 0 -0.0535831 0.858409 0 -0.203384 0 0 0 0 0 0 0 0 0 0 0 0 0 2.17805 0 0 2.17805 0
789 0 0 0 0 0 0 0 2.17805 0 0 2.17805 0 0.592457 0 -0.198458 0.581607 0 0.0731135 0.856915 0 -0.0535652 0.879708 0 -0.202885 0 0 0 0 0 0 0 0 0 0 0 0 0 2.17805 0 0 2.17805 0
790 0 0 0 0 0 0 0 2.17805 0 0 2.17805 0 0.591983 0 -0.198222 0.581786 0 0.0733751 0.874044 0 -0.05343 0.899848 0 -0.20226 0 0 0 0 0 0 0 0 0 0 0 0 0 2.17805 0 0 2.17805 0
791 0 0 0 0 0 0 0 2.17805 0 0 2.17805 0 0.591381 0 -0.1979 0.581998 0 0.073726 0.890309 0 -0.0532321 0.918702 0 -0.20159 0 0 0 0 0 0 0 0 0 0 0 0 0 2.17805 0 0 2.17805 0
792 0 0 0 0 0 0 0 2.17805 0 0 2.17805 0 0.590667 0 -0.197499 0.582247 0 0.0741588 0.905655 0 -0.0530396 0.936255 0 -0.200958 0 0 0 0 0 0 0 0 0 0 0 0 0 2.17805 0 0 2.17805 0
793 0 0 0 0 0 0 0 2.17805 0 0 2.17805 0 0.58987 0 -0.197019 0.582539 0 0.0746707 0.92001 0 -0.0529492 0.952424 0 -0.20048 0 0 0 0 0 0 0 0 0 0 0 0 0 2.17805 0 0 2.17805 0
794 0 0 0 0 0 0 0 2.17805 0 0 2.17805 0 0.588999 0 -0.196458 0.582874 0 0.0752615 0.933307 0 -0.0530617 0.967135 0 -0.200275 0 0 0 0 0 0 0 0 0 0 0 0 0 2.17805 0 0 2.17805 0
795 0 0 0 0 0 0 0 2.17805 0 0 2.17805 0 0.588038 0 -0.195807 0.583253 0 0.075939 0.945487 0 -0.0534798 0.980322 0 -0.200458 0 0 0 0 0 0 0 0 0 0 0 0 0 2.17805 0 0 2.17805 0
796 0 0 0 0 0 0 0 2.17805 0 0 2.17805 0 0.586992 0 -0.195068 0.583687 0 0.0767 0.956465 0 -0.0543067 0.991863 0 -0.20115 0 0 0 0 0 0 0 0 0 0 0 0 0 2.17805 0 0 2.17805 0
797 0 0 0 0 0 0 0 2.17805 0 0 2.17805 0 0.585866 0 -0.194244 0.584173 0 0.0775394 0.966177 0 -0.0556156 1.00169 0 -0.202431 0 0 0 0 0 0 0 0 0 0 0 0 0 2.17805 0 0 2.17805 0
798 0 0 0 0 0 0 0 2.17805 0 0 2.17805 0 0.584603 0 -0.193311 0.584694 0 0.0784777 0.974624 0 -0.0574712 1.00983 0 -0.204361 0 0 0 0 0 0 0 0 0 0 0 0 0 2.17805 0 0 2.17805 0
799 0 0 0 0 0 0 0 2.17805 0 0 2.17805 0 0.583143 0 -0.192254 0.585237 0 0.079526 0.981868 0 -0.0599249 1.01638 0 -0.20698 0 0 0 0 0 0 0 0 0 0 0 0 0 2.17805 0 0 2.17805 0
800 0 0 0 0 0 0 0 2.17805 0 0 2.17805 0 0.581467 0 -0.191077 0.585803 0 0.0806764 0.987999 0 -0.0630003 1.0215 0 -0.210288 0 0 0 0 0 0 0 0 0 0 0 0 0 2.17805 0 0 2.17805 0
801 0 0 0 0 0 0 0 2.17805 0 0 2.17805 0 0.57957 0 -0.189773 0.586391 0 0.08193 0.993036 0 -0.06671 1.02519 0 -0.214299 0 0 0 0 0 0 0 0 0 0 0 0 0 2.17805 0 0 2.17805 0
802 0 0 0 0 0 0 0 2.17805 0 0 2.17805 0 0.577476 0 -0.188331 0.587005 0 0.0832899 0.996157 0 -0.0711166 1.02563 0 -0.219262 0 0 0 0 0 0 0 0 0 0 0 0 0 2.17805 0 0 2.17805 0
803 0 0 0 0 0 0 0 2.17805 0 0 2.17805 0 0.575203 0 -0.186737 0.587654 0 0.0847661 0.996834 0 -0.0760008 1.02162 0 -0.225003 0 0 0 0 0 0 0 0 0 0 0 0 0 2.17805 0 0 2.17805 0
804 0 0 0 0 0 0 0 2.17805 0 0 2.17805 0 0.57276 0 -0.184959 0.588354 0 0.0863819 0.995779 0 -0.080666 1.01455 0 -0.230545 0 0 0 0 0 0 0 0 0 0 0 0 0 2.17805 0 0 2.17805 0
805 0 0 0 0 0 0 0 2.17805 0 0 2.17805 0 0.570202 0 -0.18299 0.589136 0 0.0881382 0.993634 0 -0.0844909 1.00577 0 -0.235053 0 0 0 0 0 0 0 0 0 0 0 0 0 2.17805 0 0 2.17805 0
806 0 0 0 0 0 0 0 2.17805 0 0 2.17805 0 0.567536 0 -0.180816 0.590026 0 0.0900407 0.991128 0 -0.0870303 0.996737 0 -0.237976 0 0 0 0 0 0 0 0 0 0 0 0 0 2.17805 0 0 2.17805 0
807 0 0 0 0 0 0 0 2.17805 0 0 2.17805 0 0.564696 0 -0.178376 0.591051 0 0.0921315 0.98879 0 -0.0881838 0.988548 0 -0.239234 0 0 0 0 0 0 0 0 0 0 0 0 0 2.17805 0 0 2.17805 0
808 0 0 0 0 0 0 0 2.17805 0 0 2.17805 0 0.561641 0 -0.175627 0.59224 0 0.0944338 0.987294 0 -0.0881507 0.982595 0 -0.239128 0 0 0 0 0 0 0 0 0 0 0 0 0 2.17805 0 0 2.17805 0
809 0 0 0 0 0 0 0 2.17805 0 0 2.17805 0 0.558385 0 -0.17256 0.593603 0 0.0969369 0.987082 0 -0.0874204 0.979826 0 -0.238296 0 0 0 0 0 0 0 0 0 0 0 0 0 2.17805 0 0 2.17805 0
810 0 0 0 0 0 0 0 2.17805 0 0 2.17805 0 0.554957 0 -0.169186 0.595136 0 0.0996158 0.987812 0 -0.0865088 0.97952 0 -0.237331 0 0 0 0 0 0 0 0 0 0 0 0 0 2.17805 0 0 2.17805 0
811 0 0 0 0 0 0 0 2.17805 0 0 2.17805 0 0.551383 0 -0.165518 0.596829 0 0.102444 0.988396 0 -0.0858144 0.979376 0 -0.236595 0 0 0 0 0 0 0 0 0 0 0 0 0 2.17805 0 0 2.17805 0
812 0 0 0 0 0 0 0 2.17805 0 0 2.17805 0 0.547683 0 -0.161557 0.598664 0 0.105407 0.988908 0 -0.0855383 0.979501 0 -0.236295 0 0 0 0 0 0 0 0 0 0 0 0 0 2.17805 0 0 2.17805 0
813 0 0 0 0 0 0 0 2.17805 0 0 2.17805 0 0.543922 0 -0.157318 0.60062 0 0.108491 0.989325 0 -0.0857039 0.979884 0 -0.236459 0 0 0 0 0 0 0 0 0 0 0 0 0 2.17805 0 0 2.17805 0
814 0 0 0 0 0 0 0 2.17805 0 0 2.17805 0 0.540155 0 -0.152813 0.60269 0 0.111683 0.989644 0 -0.0861764 0.980433 0 -0.236945 0 0 0 0 0 0 0 0 0 0 0 0 0 2.17805 0 0 2.17805 0
815 0 0 0 0 0 0 0 2.17805 0 0 2.17805 0 0.536394 0 -0.14802 0.604898 0 0.114993 0.989786 0 -0.0867572 0.980883 0 -0.237545 0 0 0 0 0 0 0 0 0 0 0 0 0 2.17805 0 0 2.17805 0
816 0 0 0 0 0 0 0 2.17805 0 0 2.17805 0 0.532633 0 -0.142888 0.607275 0 0.118449 0.989728 0 -0.0872805 0.981083 0 -0.238083 0 0 0 0 0 0 0 0 0 0 0 0 0 2.17805 0 0 2.17805 0
817 0 0 0 0 0 0 0 2.17805 0 0 2.17805 0 0.528858 0 -0.137366 0.609839 0 0.122077 0.989516 0 -0.0876484 0.981042 0 -0.238461 0 0 0 0 0 0 0 0 0 0 0 0 0 2.17805 0 0 2.17805 0
818 0 0 0 0 0 0 0 2.17805 0 0 2.17805 0 0.525089 0 -0.131443 0.612613 0 0.125867 0.989174 0 -0.087831 0.980765 0 -0.238647 0 0 0 0 0 0 0 0 0 0 0 0 0 2.17805 0 0 2.17805 0
819 0 0 0 0 0 0 0 2.17805 0 0 2.17805 0 0.521385 0 -0.125163 0.615618 0 0.129766 0.988743 0 -0.0878671 0.9803 0 -0.238681 0 0 0 0 0 0 0 0 0 0 0 0 0 2.17805 0 0 2.17805 0
820 0 0 0 0 0 0 0 2.17805 0 0 2.17805 0 0.517803 0 -0.118594 0.618841 0 0.133716 0.988282 0 -0.087835 0.979767 0 -0.238645 0 0 0 0 0 0 0 0 0 0 0 0 0 2.17805 0 0 2.17805 0
821 0 0 0 0 0 0 0 2.17805 0 0 2.17805 0 0.514395 0 -0.111816 0.622234 0 0.137662 0.987841 0 -0.087813 0.979273 0 -0.23862 0 0 0 0 0 0 0 0 0 0 0 0 0 2.17805 0 0 2.17805 0
822 0 0 0 0 0 0 0 2.17805 0 0 2.17805 0 0.511252 0 -0.104949 0.625744 0 0.141547 0.987445 0 -0.0878515 0.978872 0 -0.238658 0 0 0 0 0 0 0 0 0 0 0 0 0 2.17805 0 0 2.17805 0
823 0 0 0 0 0 0 0 2.17805 0 0 2.17805 0 0.508487 0 -0.0981425 0.629323 0 0.145307 0.98711 0 -0.0879613 0.978587 0 -0.238771 0 0 0 0 0 0 0 0 0 0 0 0 0 2.17805 0 0 2.17805 0
824 0 0 0 0 0 0 0 2.17805 0 0 2.17805 0 0.506162 0 -0.0915071 0.632917 0 0.148913 0.986838 0 -0.0881176 0.978403 0 -0.238932 0 0 0 0 0 0 0 0 0 0 0 0 0 2.17805 0 0 2.17805 0
825 0 0 0 0 0 0 0 2.17805 0 0 2.17805 0 0.504257 0 -0.0850831 0.636475 0 0.152377 0.986619 0 -0.0882722 0.978281 0 -0.239092 0 0 0 0 0 0 0 0 0 0 0 0 0 2.17805 0 0 2.17805 0
826 0 0 0 0 0 0 0 2.17805 0 0 2.17805 0 0.502763 0 -0.0789137 0.63997 0 0.155699 0.986429 0 -0.0883776 0.978154 0 -0.239201 0 0 0 0 0 0 0 0 0 0 0 0 0 2.17805 0 0 2.17805 0
827 0 0 0 0 0 0 0 2.17805 0 0 2.17805 0 0.501722 0 -0.0730795 0.643401 0 0.15886 0.986238 0 -0.0884042 0.977951 0 -0.239227 0 0 0 0 0 0 0 0 0 0 0 0 0 2.17805 0 0 2.17805 0
828 0 0 0 0 0 0 0 2.17805 0 0 2.17805 0 0.501167 0 -0.067652 0.646758 0 0.161852 0.986043 0 -0.0883465 0.977664 0 -0.239164 0 0 0 0 0 0 0 0 0 0 0 0 0 2.17805 0 0 2.17805 0
829 0 0 0 0 0 0 0 2.17805 0 0 2.17805 0 0.50109 0 -0.0626721 0.65003 0 0.164673 0.985851 0 -0.0882176 0.977317 0 -0.239026 0 0 0 0 0 0 0 0 0 0 0 0 0 2.17805 0 0 2.17805 0
830 0 0 0 0 0 0 0 2.17805 0 0 2.17805 0 0.50149 0 -0.0581692 0.653228 0 0.167318 0.985666 0 -0.0880387 0.976935 0 -0.238836 0 0 0 0 0 0 0 0 0 0 0 0 0 2.17805 0 0 2.17805 0
831 0 0 0 0 0 0 0 2.17805 0 0 2.17805 0 0.502425 0 -0.0542161 0.656389 0 0.169757 0.985495 0 -0.0878388 0.976557 0 -0.238624 0 0 0 0 0 0 0 0 0 0 0 0 0 2.17805 0 0 2.17805 0
832 0 0 0 0 0 0 0 2.17805 0 0 2.17805 0 0.503086 0 -0.0499825 0.659436 0 0.172331 0.985292 0 -0.0875528 0.976081 0 -0.238322 0 0 0 0 0 0 0 0 0 0 0 0 0 2.17805 0 0 2.17805 0
