# Supplementary material for: Optimal Control Based Stiffness Identification of an Ankle-Foot Orthosis Using a Predictive Walking Model
Source: Front Comput Neurosci. 2017 Apr 13;11:23. doi: 10.3389/fncom.2017.00023 (PMC5390028; doi:10.3389/fncom.2017.00023)
Supplement: Supplementary file 1 [file DataSheet1.ZIP › PathWalker/InvKinDyn/results/barefeet_3053180.qdot]

0	0.102	0.11184	0.602818	-0.00384	-0.86172	0.31896	-0.64248	0.16308	1.54116	0.39312
1	0.1092	0.10776	0.51594	0.05088	-0.76272	0.24228	-0.55596	0.19884	1.48308	0.4734
2	0.108	0.102	0.441708	0.07908	-0.6564	0.16344	-0.50928	0.26388	1.45908	0.54012
3	0.1164	0.09792	0.361164	0.141	-0.57444	0.1044	-0.41712	0.29808	1.42416	0.594
4	0.1224	0.09108	0.294252	0.18816	-0.49632	0.06576	-0.33324	0.3372	1.28328	0.61692
5	0.1332	0.08388	0.230892	0.2472	-0.43704	0.03828	-0.22668	0.35016	1.04004	0.5964
6	0.144	0.07392	0.19806	0.2694	-0.38052	0.01944	-0.16548	0.37776	0.76632	0.55776
7	0.1584	0.06564	0.14832	0.32952	-0.33924	-0.00864	-0.06012	0.3708	0.53136	0.49908
8	0.1692	0.05196	0.135696	0.32196	-0.26628	-0.02856	-0.03168	0.41604	0.29484	0.4458
9	0.1872	0.0396	0.071076	0.38124	-0.19044	-0.05112	0.06456	0.45504	0.07728	0.3912
10	0.1956	0.02412	0.06222	0.33636	-0.04872	-0.10548	0.04032	0.56952	-0.03192	0.33756
11	0.2076	0.012	0.040572	0.32808	0.07536	-0.18924	0.03888	0.66564	-0.02808	0.23484
12	0.2256	-0.00012	0.108768	0.23748	0.13164	-0.24372	-0.05772	0.771	0.00384	0.08076
13	0.2388	-0.01164	0.166368	0.1458	0.20568	-0.30468	-0.16236	0.88872	-0.00144	-0.08208
14	0.2472	-0.02184	0.262692	0.01104	0.258	-0.34452	-0.32412	1.0074	-0.0264	-0.25296
15	0.2568	-0.03024	0.310248	-0.06024	0.31524	-0.4068	-0.43164	1.10556	-0.00612	-0.37092
16	0.2652	-0.03912	0.3258	-0.09912	0.3738	-0.4746	-0.51144	1.2036	0.00828	-0.42876
17	0.2724	-0.04572	0.43428	-0.21804	0.40356	-0.52428	-0.7128	1.3152	0.00492	-0.60552
18	0.2736	-0.05556	0.368592	-0.18792	0.50172	-0.60948	-0.74172	1.4412	-0.0552	-0.52932
19	0.2748	-0.05952	0.387084	-0.23016	0.59304	-0.67152	-0.85032	1.5012	-0.10548	-0.59424
20	0.2784	-0.06216	0.367284	-0.2136	0.61668	-0.68928	-0.89148	1.494	-0.186	-0.57756
21	0.2808	-0.06264	0.347484	-0.2004	0.62904	-0.68568	-0.93756	1.446	-0.33996	-0.56916
22	0.2784	-0.06156	0.281436	-0.14364	0.64752	-0.66204	-0.92076	1.3248	-0.53544	-0.49224
23	0.2796	-0.05592	0.284352	-0.13968	0.62232	-0.59748	-0.96384	1.1124	-0.699	-0.46656
24	0.276	-0.05112	0.154932	0.0072	0.60336	-0.55992	-0.86172	0.8556	-0.90924	-0.2868
25	0.2736	-0.04308	0.215904	-0.02496	0.53148	-0.50952	-0.97692	0.5772	-1.0782	-0.3162
26	0.2688	-0.03804	0.137304	0.0768	0.48696	-0.4962	-0.9444	0.2928	-1.17612	-0.195
27	0.2628	-0.03168	0.135672	0.09588	0.43428	-0.45672	-0.97452	-0.0288	-1.08552	-0.17268
28	0.258	-0.02616	0.119892	0.12312	0.3924	-0.39696	-0.94056	-0.3852	-0.82836	-0.12504
29	0.2532	-0.02028	0.065088	0.19344	0.35472	-0.3354	-0.87324	-0.726	-0.55884	-0.05292
30	0.2496	-0.01632	-0.046128	0.30864	0.34812	-0.28956	-0.76416	-1.0008	-0.40056	0.06252
31	0.2472	-0.01236	-0.105072	0.37104	0.3456	-0.25332	-0.73152	-1.23	-0.27972	0.15204
32	0.2448	-0.01044	-0.146604	0.41592	0.34596	-0.23004	-0.7482	-1.3836	-0.26664	0.2256
33	0.2448	-0.01092	-0.097284	0.36348	0.35148	-0.22068	-0.92112	-1.4304	-0.32988	0.20184
34	0.2472	-0.0126	-0.157356	0.43572	0.36252	-0.25404	-0.98124	-1.4112	-0.46524	0.28008
35	0.2436	-0.01536	-0.194352	0.46932	0.36624	-0.28464	-1.10196	-1.3416	-0.5616	0.33924
36	0.2388	-0.01944	-0.284292	0.55728	0.37032	-0.31416	-1.11996	-1.2612	-0.57588	0.47544
37	0.2424	-0.02148	-0.300816	0.58536	0.35436	-0.32448	-1.1922	-1.1688	-0.51684	0.49248
38	0.2436	-0.02484	-0.321096	0.61068	0.3522	-0.34248	-1.2642	-1.0224	-0.5118	0.48552
39	0.2436	-0.02952	-0.309804	0.59532	0.34968	-0.3702	-1.38204	-0.82416	-0.54912	0.46992
40	0.2472	-0.03096	-0.308064	0.61224	0.32388	-0.38652	-1.46328	-0.6324	-0.60804	0.45096
41	0.2496	-0.03444	-0.158412	0.46164	0.31452	-0.37584	-1.72896	-0.37944	-0.62772	0.29376
42	0.2592	-0.03732	-0.099792	0.40872	0.3384	-0.378	-1.86396	-0.12444	-0.59964	0.20568
43	0.2676	-0.04032	-0.085452	0.38904	0.38052	-0.38652	-1.93308	0.0804	-0.5322	0.17328
44	0.2676	-0.04368	-0.174264	0.46788	0.42168	-0.39408	-1.9104	0.3084	-0.48864	0.28968
45	0.2676	-0.04836	-0.32406	0.6102	0.462	-0.39048	-1.81476	0.51288	-0.43524	0.44856
46	0.2712	-0.05496	-0.440796	0.71376	0.52524	-0.38532	-1.7496	0.72156	-0.38748	0.5376
47	0.2748	-0.06276	-0.548184	0.81024	0.5868	-0.38844	-1.67496	0.8832	-0.37128	0.62232
48	0.2796	-0.06792	-0.666024	0.93924	0.61788	-0.3864	-1.55592	0.9912	-0.38592	0.71016
49	0.2868	-0.07212	-0.683304	0.97836	0.61956	-0.37332	-1.52112	1.05	-0.41208	0.70128
50	0.2964	-0.07596	-0.626388	0.9426	0.61728	-0.36648	-1.55232	1.0896	-0.4518	0.62604
51	0.3108	-0.07656	-0.516372	0.86112	0.60492	-0.37668	-1.57704	1.0116	-0.47436	0.46896
52	0.3276	-0.07692	-0.384636	0.76596	0.57312	-0.41832	-1.61268	0.9204	-0.4704	0.31812
53	0.3408	-0.07716	-0.161688	0.57744	0.5106	-0.46392	-1.74048	0.7968	-0.41688	0.0642
54	0.366	-0.07572	0.040848	0.42048	0.45168	-0.49128	-1.80192	0.642	-0.37056	-0.17688
55	0.378	-0.07728	0.081696	0.3996	0.42408	-0.50436	-1.71216	0.4872	-0.30012	-0.25944
56	0.3888	-0.07908	0.0468	0.46284	0.40488	-0.5184	-1.51524	0.294	-0.22164	-0.26148
57	0.396	-0.08184	0.04254	0.4824	0.41028	-0.5286	-1.34088	0.0696	-0.14448	-0.30216
58	0.4092	-0.08352	0.018792	0.53232	0.42732	-0.52836	-1.11588	-0.18	-0.08928	-0.31296
59	0.42	-0.08664	-0.064332	0.63408	0.47352	-0.52104	-0.82464	-0.444	0.01776	-0.2592
60	0.4356	-0.08964	-0.154692	0.76248	0.51576	-0.52596	-0.49836	-0.7332	0.2178	-0.19908
61	0.4512	-0.09324	-0.129108	0.77796	0.5172	-0.5226	-0.28356	-1.0608	0.52212	-0.26508
62	0.4812	-0.0912	-0.171924	0.91728	0.46344	-0.49908	0.0822	-1.4436	0.82548	-0.2412
63	0.5052	-0.08976	-0.336151	1.18356	0.39312	-0.45732	0.59208	-1.8564	1.18956	-0.07572
64	0.534	-0.08772	-0.525467	1.49232	0.31536	-0.41556	1.16676	-2.3124	1.5876	0.1218
65	0.5496	-0.09036	-0.782948	1.845	0.27012	-0.39024	1.80672	-2.7708	2.00892	0.3402
66	0.5724	-0.09504	-0.915274	2.064	0.22428	-0.36996	2.3136	-3.18852	2.56224	0.42624
67	0.5952	-0.10368	-1.1587	2.3766	0.2238	-0.35292	2.89068	-3.48708	3.39084	0.61548
68	0.6156	-0.11748	-1.14793	2.37228	0.29844	-0.32052	2.91	-3.06888	3.25608	0.5322
69	0.6276	-0.1326	-1.00486	2.17596	0.426	-0.258	2.53512	-2.1006	2.6856	0.30972
70	0.6408	-0.14208	-0.937428	2.03904	0.56508	-0.14076	2.04564	-0.7926	1.66476	0.21624
71	0.6384	-0.14196	-0.938484	1.95216	0.67968	0.04224	1.57608	0.43476	0.76824	0.24264
72	0.6348	-0.12924	-0.869112	1.78416	0.7698	0.29508	1.06476	1.48392	-0.23004	0.28368
73	0.6144	-0.11136	-0.953352	1.74876	0.8772	0.59136	0.8532	2.10744	-0.95772	0.50028
74	0.594	-0.09144	-0.9027	1.56048	0.9804	0.89112	0.67524	2.28984	-1.44036	0.57312
75	0.582	-0.06924	-0.901236	1.44348	1.0548	1.167	0.85104	1.82028	-1.02504	0.65916
76	0.5736	-0.05052	-0.703776	1.10322	1.1592	1.43484	0.8946	1.314	-0.8862	0.47112
77	0.5712	-0.03552	-0.353484	0.610836	1.2804	1.68984	0.8076	0.92772	-1.00668	0.0666
78	0.5736	-0.02172	-0.013824	0.154584	1.386	1.89828	0.7236	0.61284	-1.1778	-0.34152
79	0.576	-0.0048	0.339048	-0.295704	1.4424	2.07444	0.59328	0.3012	-1.23864	-0.7692
80	0.5736	0.01824	0.625704	-0.665616	1.4424	2.25024	0.48096	0.01416	-1.16052	-1.10376
81	0.5628	0.04776	0.729312	-0.83316	1.3944	2.42292	0.50376	-0.23352	-1.00368	-1.17312
82	0.5448	0.08004	0.801312	-0.96936	1.3248	2.5782	0.49104	-0.42396	-0.81372	-1.15584
83	0.5256	0.11424	0.781728	-0.99444	1.2276	2.7036	0.56592	-0.5994	-0.6366	-1.038
84	0.5076	0.14724	0.773592	-1.0266	1.122	2.78304	0.636	-0.78288	-0.4914	-0.94896
85	0.4956	0.17604	0.770256	-1.03776	1.0056	2.87484	0.72336	-0.97644	-0.42012	-0.89052
86	0.4836	0.19884	0.821532	-1.0956	0.9036	2.97252	0.76164	-1.17576	-0.38688	-0.90744
87	0.4752	0.21444	0.912948	-1.1922	0.8232	2.95836	0.762	-1.37136	-0.3798	-0.9816
88	0.4716	0.22296	0.975324	-1.2108	0.7104	2.5464	0.78912	-1.54704	-0.37692	-1.03776
89	0.468	0.2274	0.9837	-1.1496	0.5892	1.9506	0.85896	-1.70004	-0.33564	-1.04028
90	0.468	0.22932	0.942576	-0.99912	0.4308	1.15128	0.95088	-1.81044	-0.27492	-0.98508
91	0.4668	0.23016	0.839708	-0.77076	0.2496	0.39216	1.08216	-1.87896	-0.195	-0.87708
92	0.4716	0.2322	0.650422	-0.4308	0.018	-0.3174	1.3074	-1.94136	-0.08604	-0.69516
93	0.4752	0.23436	0.537786	-0.20076	-0.234	-0.77328	1.42356	-1.9716	0.03204	-0.59148
94	0.4848	0.2376	0.478615	-0.02184	-0.5376	-0.91224	1.49604	-1.99392	0.1218	-0.57612
95	0.4944	0.23928	0.498167	0.0006	-0.786	-0.64824	1.4766	-2.00232	0.20316	-0.65412
96	0.5004	0.23928	0.484674	0.02028	-1.0008	-0.38556	1.49556	-2.00712	0.25032	-0.68964
97	0.50076	0.23616	0.483732	-0.0366	-1.1328	-0.10764	1.49112	-2.00616	0.28032	-0.71652
98	0.49884	0.2304	0.53526	-0.18432	-1.1916	0.12384	1.42692	-2.00352	0.2928	-0.79404
99	0.4926	0.22008	0.642984	-0.4362	-1.1508	0.28548	1.27008	-1.9596	0.28596	-0.92316
100	0.48804	0.20904	0.637944	-0.5694	-1.068	0.32772	1.24572	-1.92264	0.26496	-0.94044
101	0.4788	0.19596	0.621744	-0.73188	-0.9072	0.2334	1.20792	-1.86096	0.25428	-0.92976
102	0.47472	0.18276	0.64794	-0.93648	-0.72	-0.00192	1.119	-1.78152	0.19272	-0.97716
103	0.47112	0.17136	0.700992	-1.17792	-0.5076	-0.33396	0.98976	-1.69716	0.02292	-1.05052
104	0.4668	0.15888	0.684396	-1.34964	-0.2652	-0.70596	0.94008	-1.6098	-0.03204	-0.985428
105	0.45972	0.14796	0.662868	-1.52256	-0.0228	-1.02792	0.89004	-1.51536	-0.09636	-0.931548
106	0.45444	0.13632	0.573048	-1.6122	0.216	-1.2648	0.9282	-1.42692	-0.07908	-0.815568
107	0.44616	0.12468	0.56004	-1.79856	0.45	-1.37028	0.86004	-1.30188	-0.1014	-0.800964
108	0.44364	0.11052	0.510036	-1.91148	0.6276	-1.40724	0.84936	-1.16976	-0.04068	-0.7731
109	0.44052	0.09624	0.480816	-2.04048	0.7524	-1.39044	0.81504	-1.03116	0.06732	-0.797856
110	0.43968	0.08172	0.45288	-2.15544	0.8196	-1.35948	0.77868	-0.89832	0.09264	-0.823476
111	0.43452	0.06912	0.493356	-2.3514	0.846	-1.31508	0.64776	-0.76212	0.018	-0.926724
112	0.432	0.05436	0.466524	-2.45736	0.84	-1.3128	0.61176	-0.63804	0.09672	-0.894588
113	0.42684	0.03984	0.488292	-2.60088	0.7824	-1.3176	0.5142	-0.5124	0.15516	-0.890892
114	0.42132	0.0258	0.447852	-2.6556	0.69	-1.30476	0.4938	-0.41124	0.168	-0.82302
115	0.41148	0.01296	0.375096	-2.67408	0.5688	-1.28748	0.5004	-0.31152	0.12888	-0.7062
116	0.40788	0.00084	0.231	-2.58048	0.4152	-1.27992	0.61296	-0.2376	0.04416	-0.52612
117	0.41244	-0.01008	0.03096	-2.38584	0.2232	-1.28124	0.82704	-0.20412	-0.0054	-0.308643
118	0.41808	-0.018	-0.18924	-2.1468	0.0036	-1.29	1.07004	-0.19032	-0.17676	-0.0714309
119	0.41856	-0.02352	-0.345252	-1.97448	-0.2352	-1.26672	1.22604	-0.17748	-0.3792	0.105826
120	0.41388	-0.02784	-0.423348	-1.89492	-0.456	-1.1778	1.28532	-0.1464	-0.41976	0.220104
121	0.41028	-0.03396	-0.473772	-1.83552	-0.6624	-1.10436	1.30752	-0.09204	-0.41676	0.313204
122	0.39876	-0.04044	-0.422172	-1.90116	-0.8448	-1.00392	1.17528	0.01008	-0.4014	0.31721
123	0.38484	-0.04836	-0.402804	-1.93464	-1.014	-0.89256	1.06608	0.13428	-0.3924	0.36127
124	0.36948	-0.05724	-0.401244	-1.9494	-1.1592	-0.72156	0.96828	0.27264	-0.39396	0.43242
125	0.35832	-0.06576	-0.413736	-1.92576	-1.3104	-0.49776	0.9078	0.38256	-0.402	0.512136
126	0.3564	-0.07332	-0.529944	-1.75656	-1.4688	-0.27936	1.00668	0.43836	-0.4176	0.686628
127	0.35508	-0.0804	-0.647868	-1.5618	-1.65	-0.03996	1.1136	0.48096	-0.43476	0.856584
128	0.35364	-0.08568	-0.738456	-1.377	-1.848	0.23904	1.20012	0.50052	-0.4512	0.998748
129	0.35496	-0.09132	-0.821244	-1.18992	-2.0232	0.52824	1.29096	0.50604	-0.4728	1.13426
130	0.36216	-0.09708	-0.885156	-1.00116	-2.1696	0.80664	1.37856	0.49896	-0.492	1.23337
131	0.36984	-0.10296	-0.94914	-0.80412	-2.2788	1.07256	1.46544	0.49944	-0.5052	1.32746
132	0.3828	-0.11028	-1.09714	-0.5136	-2.3208	1.30668	1.66356	0.48936	-0.54264	1.49208
133	0.39228	-0.11748	-1.18051	-0.29868	-2.3172	1.5486	1.7706	0.50664	-0.59304	1.5839
134	0.40632	-0.12432	-1.28688	-0.0474	-2.26128	1.74384	1.9242	0.50088	-0.63516	1.68762
135	0.417	-0.13068	-1.35054	0.16944	-2.19336	1.9326	2.01648	0.50628	-0.6522	1.75152
136	0.43128	-0.13716	-1.41359	0.41592	-2.12244	2.06304	2.12614	0.48948	-0.65052	1.79664
137	0.44568	-0.14352	-1.4565	0.66228	-2.05428	2.1396	2.22037	0.4626	-0.63636	1.81896
138	0.46572	-0.14964	-1.53226	0.9804	-1.99092	2.17308	2.38489	0.39216	-0.63192	1.86384
139	0.4884	-0.15456	-1.60032	1.32936	-1.95384	2.205	2.55645	0.297	-0.60144	1.89168
140	0.51456	-0.15816	-1.66462	1.70592	-1.9434	2.2446	2.74012	0.17628	-0.52908	1.89852
141	0.54132	-0.16284	-1.73005	2.10132	-1.9662	2.28144	2.92424	0.06132	-0.46428	1.8984
142	0.56736	-0.16836	-1.78801	2.5062	-2.04048	2.30472	3.09016	-0.03768	-0.41676	1.89708
143	0.58824	-0.17376	-1.78476	2.8398	-2.1444	2.43216	3.1614	-0.10956	-0.36252	1.85028
144	0.60744	-0.18	-1.6854	3.02124	-2.1822	2.66724	3.09767	-0.13368	-0.30912	1.70124
145	0.62184	-0.1854	-1.46352	2.95752	-2.03904	2.83848	2.84928	-0.0762	-0.26016	1.43352
146	0.63204	-0.19008	-1.22964	2.62152	-1.4268	2.28828	2.55636	0.0264	-0.24144	1.17444
147	0.63804	-0.18972	-1.01928	2.08716	-0.46644	1.48976	2.27076	0.1404	-0.20892	0.96216
148	0.64044	-0.1836	-0.80448	1.374	0.67608	0.59532	1.953	0.28152	-0.12684	0.76044
149	0.63948	-0.17076	-0.6324	0.66564	1.72872	-0.124188	1.67244	0.41352	0.00528	0.62232
150	0.6342	-0.15468	-0.52932	0.09444	2.53212	-0.78192	1.4598	0.53748	0.16668	0.57924
151	0.62544	-0.1356	-0.51984	-0.18336	2.90724	-1.13285	1.35696	0.62772	0.38184	0.65616
152	0.61932	-0.11688	-0.54504	-0.18588	2.859	-1.21468	1.3194	0.67596	0.6474	0.75972
153	0.61524	-0.09696	-0.51324	0.01488	2.39484	-0.921996	1.23204	0.7098	0.95352	0.77976
154	0.612	-0.07788	-0.41016	0.24672	1.8576	-0.950736	1.06488	0.75792	1.24452	0.70116
155	0.61092	-0.05556	-0.2982	0.50172	1.3734	-1.146	0.9162	0.75492	1.50084	0.59088
156	0.60984	-0.03084	-0.1554	0.69456	0.9588	-1.32384	0.73944	0.7356	1.75032	0.4314
157	0.60852	-0.00156	0.01092	0.79464	0.60192	-1.40448	0.5358	0.70308	2.01036	0.23988
158	0.60432	0.03096	0.20988	0.77304	0.31788	-1.3644	0.28044	0.6774	2.2446	0.01884
159	0.59364	0.06408	0.40404	0.66492	0.12504	-1.21092	-0.00936	0.69828	2.46624	-0.17592
160	0.57948	0.09456	0.55392	0.54624	-0.00204	-1.01028	-0.27564	0.7482	2.70372	-0.30924
161	0.5664	0.12036	0.66936	0.45	-0.10596	-0.82896	-0.51012	0.81924	2.9484	-0.40392
162	0.55416	0.1386	0.7986	0.33636	-0.201	-0.68652	-0.7896	0.95664	3.14676	-0.51432
163	0.54204	0.14964	0.93084	0.21792	-0.29316	-0.57072	-1.10436	1.13568	3.2226	-0.6294
164	0.53148	0.15324	1.04184	0.12636	-0.38304	-0.4896	-1.4166	1.35684	3.1374	-0.73152
165	0.52476	0.14988	1.13016	0.06024	-0.45972	-0.4578	-1.70508	1.61676	2.93196	-0.82776
166	0.52284	0.14136	1.19136	0.01212	-0.50688	-0.46176	-1.94988	1.88592	2.61828	-0.91716
167	0.52212	0.12936	1.21356	-0.01932	-0.50676	-0.47424	-2.14356	2.16672	2.21879	-0.9738
168	0.52188	0.11592	1.19292	-0.0306	-0.46296	-0.4854	-2.2764	2.43816	1.80917	-0.98748
169	0.52164	0.10344	1.11036	0.01212	-0.39708	-0.49728	-2.3046	2.65536	1.40831	-0.93396
170	0.52044	0.09468	0.983244	0.10116	-0.33072	-0.50652	-2.24076	2.78604	0.961932	-0.82476
171	0.51696	0.08952	0.854832	0.19596	-0.2778	-0.50376	-2.14452	2.78904	0.455208	-0.70008
172	0.51036	0.08724	0.715752	0.3084	-0.24312	-0.49116	-2.01648	2.65728	-0.113244	-0.54816
173	0.50148	0.08724	0.560832	0.45084	-0.23496	-0.47292	-1.84884	2.40312	-0.731172	-0.36396
174	0.49092	0.0894	0.40344	0.61128	-0.25632	-0.43296	-1.66457	2.0304	-1.3408	-0.16548
175	0.47856	0.09312	0.22572	0.80052	-0.29916	-0.36276	-1.46063	1.56312	-1.90523	0.06576
176	0.46188	0.0972	0.108024	0.92268	-0.36132	-0.27396	-1.36135	1.0752	-2.35795	0.24516
177	0.4446	0.09972	-0.0051	1.0308	-0.411	-0.20136	-1.2989	0.59496	-2.62261	0.42348
178	0.42576	0.09948	-0.11772	1.1172	-0.432	-0.15	-1.2831	0.17472	-2.74368	0.6054
179	0.40752	0.09576	-0.190824	1.1388	-0.41304	-0.12072	-1.35785	-0.15756	-2.75844	0.73956
180	0.38952	0.08808	-0.18516	1.04364	-0.3354	-0.09348	-1.57004	-0.37644	-2.62488	0.7818
181	0.37332	0.07596	-0.149124	0.89076	-0.19944	-0.0894	-1.84948	-0.48264	-2.37288	0.78264
182	0.3588	0.05988	-0.020412	0.6228	-0.02652	-0.10464	-2.26838	-0.45468	-2.1054	0.67428
183	0.34752	0.04104	0.119448	0.3426	0.1656	-0.12072	-2.70839	-0.3366	-1.89456	0.54516
184	0.33744	0.0216	0.330792	-0.00948	0.36072	-0.12312	-3.23377	-0.13944	-1.77396	0.32784
185	0.32952	0.00228	0.577644	-0.38736	0.55788	-0.14004	-3.77827	0.08928	-1.76328	0.05472
186	0.32304	-0.01716	0.82206	-0.7308	0.67992	-0.16572	-4.2959	0.33504	-1.85004	-0.22872
187	0.31728	-0.03552	1.1083	-1.1076	0.77616	-0.20364	-4.8384	0.58908	-1.96884	-0.5706
188	0.31452	-0.051	1.38904	-1.452	0.82836	-0.22968	-5.32152	0.78816	-2.04084	-0.91896
189	0.31632	-0.06252	1.66702	-1.77732	0.87612	-0.25716	-5.73384	0.89748	-2.02524	-1.27776
190	0.32016	-0.07188	1.92431	-2.082	0.94032	-0.29148	-6.07272	0.93276	-1.932	-1.62072
191	0.3246	-0.08076	2.00832	-2.17332	0.96612	-0.34116	-6.17376	0.89592	-1.79724	-1.75848
192	0.33156	-0.08916	1.94195	-2.08284	0.9696	-0.39984	-6.06564	0.79824	-1.63116	-1.72224
193	0.34212	-0.0972	1.78456	-1.88556	0.99624	-0.4758	-5.8242	0.65604	-1.45896	-1.5894
194	0.35388	-0.10608	1.50524	-1.548	1.00752	-0.5526	-5.43384	0.49272	-1.30308	-1.31868
195	0.36708	-0.11556	1.1133	-1.07808	1.00308	-0.64032	-4.91712	0.336	-1.13628	-0.91896
196	0.38316	-0.12348	0.649476	-0.52056	0.99492	-0.7302	-4.30632	0.16992	-0.94536	-0.43728
197	0.40248	-0.12924	0.183312	0.06264	0.95784	-0.81672	-3.6654	-0.01896	-0.75036	0.04548
198	0.42456	-0.13224	-0.241932	0.59856	0.94476	-0.90228	-3.04008	-0.22776	-0.51024	0.48036
199	0.44724	-0.1326	-0.686676	1.17756	0.89448	-0.97632	-2.36448	-0.4482	-0.22428	0.94056
200	0.47064	-0.13008	-1.11284	1.75152	0.8106	-1.03008	-1.67712	-0.68136	0.09264	1.37304
201	0.495	-0.12684	-1.43168	2.2098	0.72348	-1.06296	-1.08624	-0.9144	0.46764	1.66716
202	0.52032	-0.12384	-1.62925	2.53284	0.6444	-1.07484	-0.61032	-1.14504	0.89208	1.81788
203	0.54744	-0.12096	-1.72927	2.75184	0.55776	-1.05996	-0.2112	-1.3872	1.341	1.85604
204	0.57756	-0.11772	-1.74846	2.88432	0.4674	-1.02708	0.13644	-1.64592	1.78068	1.79592
205	0.60996	-0.11544	-1.69846	2.94384	0.37356	-0.99816	0.4386	-1.905	2.16276	1.65384
206	0.64452	-0.11592	-1.59713	2.95164	0.27684	-0.98292	0.70332	-2.13852	2.45532	1.45104
207	0.6822	-0.11724	-1.46556	2.89332	0.27468	-0.972	0.96516	-2.3562	2.65284	1.20684
208	0.72324	-0.12072	-1.34219	2.87424	0.20424	-0.94128	1.26156	-2.5464	2.769	0.95064
209	0.76524	-0.12528	-1.24714	2.86728	0.1788	-0.89256	1.60308	-2.71344	2.9646	0.70008
210	0.80472	-0.13248	-1.11047	2.78412	0.1956	-0.81072	1.83288	-2.72448	3.65472	0.39144
211	0.84	-0.14232	-0.940356	2.60568	0.3216	-0.70116	1.90344	-2.35584	4.51368	0.06552
212	0.86532	-0.15456	-0.709068	2.3088	0.45504	-0.5124	1.66296	-1.50828	4.3392	-0.28656
213	0.87816	-0.16236	-0.522012	1.9686	0.73068	-0.26232	1.2756	-0.33408	3.62868	-0.53652
214	0.8778	-0.16248	-0.401544	1.70304	0.86472	0.10164	0.82656	0.89148	2.56776	-0.64896
215	0.86736	-0.14976	-0.392544	1.48332	1.1532	0.52872	0.5052	1.93104	1.36884	-0.5808
216	0.85128	-0.12612	-0.43536	1.35468	1.3104	1.03248	0.3288	2.6136	-0.04944	-0.43272
217	0.83508	-0.0924	-0.51324	1.29864	1.4016	1.53192	0.40116	2.77704	-1.28292	-0.25428
218	0.82032	-0.05184	-0.49776	1.17864	1.3872	2.04504	0.57048	2.4186	-1.87956	-0.20772
219	0.81096	-0.00936	-0.34608	0.924	1.3944	2.51448	0.78	1.76532	-1.51836	-0.34548
220	0.80328	0.03072	-0.03624	0.51708	1.3236	2.94144	0.87876	1.06908	-1.4112	-0.67152
221	0.79524	0.06828	0.35364	-0.00816	1.3344	3.28812	0.8868	0.44052	-1.47792	-1.08972
222	0.78396	0.10524	0.7614	-0.54288	1.2552	3.62568	0.82752	-0.13764	-1.46676	-1.51968
223	0.76728	0.14376	1.11158	-1.03056	1.1808	3.93072	0.75672	-0.6576	-1.35648	-1.85628
224	0.74412	0.18312	1.36706	-1.4244	1.1004	4.18164	0.70308	-1.09332	-1.18236	-2.0544
225	0.71616	0.22116	1.53984	-1.72188	1.0044	4.3326	0.67488	-1.45524	-0.97128	-2.13684
226	0.6888	0.25512	1.62695	-1.90572	0.8976	4.34028	0.7068	-1.7682	-0.7518	-2.11932
227	0.66696	0.28176	1.63208	-1.9764	0.816	4.18316	0.81456	-2.04288	-0.55116	-2.03196
228	0.65208	0.29964	1.57668	-1.96008	0.7764	3.84914	0.9846	-2.29572	-0.38592	-1.90344
229	0.64368	0.30732	1.47973	-1.88472	0.768	3.32708	1.188	-2.52132	-0.25836	-1.75008
230	0.642	0.30636	1.34194	-1.7538	0.768	2.60644	1.40916	-2.69364	-0.17556	-1.57824
231	0.64464	0.29904	1.14251	-1.5414	0.7368	1.70797	1.6602	-2.80008	-0.13104	-1.36344
232	0.64848	0.28776	0.891557	-1.26732	0.6468	0.73116	1.9182	-2.82876	-0.1062	-1.10376
233	0.65076	0.27336	0.655549	-1.023	0.5028	-0.199296	2.10168	-2.76372	-0.0858	-0.86052
234	0.65088	0.25632	0.462096	-0.84456	0.3108	-1.00306	2.19024	-2.61564	-0.0624	-0.66156
235	0.64872	0.23844	0.276768	-0.69864	0.084	-1.62192	2.2482	-2.42316	-0.04728	-0.47448
236	0.64524	0.2202	0.124128	-0.62748	-0.1212	-2.00509	2.27124	-2.22036	-0.04608	-0.33084
237	0.64044	0.201	0.037092	-0.6696	-0.2832	-2.14122	2.23356	-2.02632	-0.05112	-0.25944
238	0.63348	0.17904	-0.007032	-0.80388	-0.3852	-2.0782	2.1504	-1.82976	-0.07008	-0.2268
239	0.6234	0.15516	-0.039336	-0.99912	-0.4032	-1.90126	2.04744	-1.6206	-0.11148	-0.19956
240	0.61128	0.12996	-0.07428	-1.22244	-0.3408	-1.68084	1.94484	-1.40712	-0.16824	-0.16716
241	0.59964	0.10392	-0.126576	-1.43508	-0.2232	-1.4642	1.86048	-1.18824	-0.23952	-0.11592
242	0.58908	0.07704	-0.197448	-1.62324	-0.0696	-1.2972	1.7862	-0.94488	-0.32004	-0.04692
243	0.58056	0.05076	-0.301524	-1.75836	0.096	-1.19448	1.7448	-0.69468	-0.408	0.05208
244	0.57444	0.02712	-0.460091	-1.80072	0.2496	-1.1814	1.77768	-0.46668	-0.5082	0.2028
245	0.57204	0.0066	-0.617666	-1.80024	0.3768	-1.2888	1.82496	-0.2532	-0.6066	0.33636
246	0.57288	-0.0108	-0.736674	-1.794	0.4608	-1.47912	1.84596	-0.05736	-0.6894	0.41472
247	0.57372	-0.02532	-0.814756	-1.79796	0.504	-1.70196	1.82892	0.12324	-0.74556	0.44988
248	0.57168	-0.03768	-0.818473	-1.87068	0.5328	-1.92672	1.72356	0.30648	-0.75396	0.41088
249	0.56808	-0.04836	-0.75828	-1.99896	0.5388	-2.10468	1.55364	0.47664	-0.73956	0.30708
250	0.56364	-0.05748	-0.665412	-2.14152	0.5004	-2.19084	1.36044	0.62688	-0.7506	0.17412
251	0.55776	-0.06624	-0.534624	-2.31432	0.4116	-2.14968	1.1262	0.77304	-0.78204	0.01212
252	0.55092	-0.07428	-0.415116	-2.45628	0.2664	-1.97808	0.92136	0.88644	-0.79212	-0.12348
253	0.5448	-0.08244	-0.324912	-2.53632	0.0576	-1.71948	0.77004	0.96888	-0.77316	-0.21816
254	0.53988	-0.09048	-0.24984	-2.56932	-0.2076	-1.40712	0.65328	1.032	-0.77004	-0.2934
255	0.53796	-0.09732	-0.234024	-2.49672	-0.5304	-1.0764	0.63372	1.04904	-0.78084	-0.30192
256	0.53796	-0.10428	-0.280092	-2.32116	-0.8844	-0.79392	0.70488	1.03128	-0.76548	-0.22584
257	0.5394	-0.11196	-0.363036	-2.08524	-1.2276	-0.58848	0.82896	0.99456	-0.72864	-0.08736
258	0.543	-0.11988	-0.486672	-1.79076	-1.5348	-0.42108	1.01472	0.93636	-0.72012	0.10584
259	0.54768	-0.12756	-0.640464	-1.45392	-1.8024	-0.25332	1.2354	0.87636	-0.75156	0.33876
260	0.55356	-0.135	-0.789576	-1.11444	-2.0208	-0.06672	1.44437	0.82776	-0.78024	0.56832
261	0.56064	-0.14352	-0.901548	-0.81588	-2.1816	0.15648	1.6062	0.79344	-0.78168	0.75528
262	0.56712	-0.15252	-0.974124	-0.56172	-2.3016	0.43092	1.7168	0.7764	-0.78816	0.89556
263	0.5748	-0.1602	-1.04611	-0.28668	-2.4192	0.72552	1.83698	0.74592	-0.8082	1.01916
264	0.58524	-0.16656	-1.11559	0.01344	-2.55	0.99312	1.97291	0.69024	-0.82164	1.12272
265	0.59664	-0.1728	-1.13353	0.24192	-2.5968	1.19952	2.05403	0.63636	-0.82992	1.16664
266	0.61128	-0.17916	-1.15308	0.52404	-2.736	1.35864	2.15196	0.567	-0.82752	1.20096
267	0.6282	-0.18468	-1.18524	0.81648	-2.8086	1.4196	2.27621	0.47868	-0.80892	1.2342
268	0.64692	-0.19068	-1.2492	1.17216	-2.92356	1.45284	2.43942	0.3822	-0.78324	1.29156
269	0.6654	-0.19764	-1.30728	1.5192	-2.99532	1.52904	2.58894	0.29808	-0.76392	1.34136
270	0.68496	-0.20604	-1.35948	1.881	-3.09744	1.71636	2.73254	0.21708	-0.75672	1.3806
271	0.7032	-0.21528	-1.40088	2.21688	-3.1374	2.02284	2.8624	0.13632	-0.75312	1.40928
272	0.72192	-0.22428	-1.4574	2.59032	-3.20748	2.53608	3.02076	0.03444	-0.74556	1.45332
273	0.7374	-0.2322	-1.425	2.76192	-3.02016	3.45924	3.0564	-0.03144	-0.72444	1.40436
274	0.74808	-0.23784	-1.29132	2.62548	-2.35764	3.5244	2.93424	-0.02796	-0.67692	1.25484
275	0.75384	-0.23904	-1.10424	2.20104	-1.2534	3.05244	2.70396	0.03672	-0.59244	1.06296
276	0.7512	-0.234	-0.87864	1.53636	0.11952	2.00585	2.35944	0.18696	-0.46368	0.85872
277	0.73932	-0.22308	-0.64344	0.80184	1.3896	0.984636	1.9236	0.43668	-0.27228	0.68292
278	0.71808	-0.2058	-0.37908	0.06264	2.42844	-0.139512	1.38072	0.77916	0.00672	0.51084
279	0.69324	-0.18468	-0.13716	-0.50772	3.033	-0.97452	0.82776	1.16076	0.36204	0.37944
280	0.66924	-0.1602	0.04152	-0.79416	3.147	-1.62085	0.35988	1.50432	0.76164	0.31644
281	0.6516	-0.1326	0.16092	-0.73512	2.67756	-1.34352	0.0204	1.74672	1.17576	0.29496
282	0.63876	-0.10068	0.29232	-0.55368	2.09352	-1.1988	-0.27084	1.88904	1.58268	0.23388
283	0.63276	-0.06492	0.39708	-0.2844	1.53756	-1.23912	-0.44544	1.89324	1.9608	0.1692
284	0.6336	-0.0252	0.44952	0.03	1.06644	-1.34748	-0.4704	1.74756	2.28012	0.13056
285	0.63696	0.01884	0.4512	0.35412	0.64452	-1.38324	-0.36612	1.47024	2.5416	0.13104
286	0.63732	0.0678	0.4458	0.61968	0.25692	-1.29144	-0.21732	1.10976	2.78256	0.14148
287	0.63252	0.11904	0.46848	0.78372	-0.07884	-1.09236	-0.10128	0.73212	3.02028	0.13308
288	0.62352	0.16884	0.49068	0.89532	-0.357	-0.84624	-0.00588	0.37944	3.22284	0.13788
289	0.61212	0.21336	0.4932	1.00512	-0.6024	-0.61104	0.07752	0.08244	3.35304	0.17016
290	0.59892	0.25104	0.50304	1.10556	-0.8442	-0.4104	0.09972	-0.11628	3.39504	0.19752
291	0.58404	0.2808	0.54456	1.1748	-1.0896	-0.24852	0.01932	-0.1842	3.32724	0.19428
292	0.570144	0.30108	0.59532	1.2318	-1.3206	-0.13572	-0.12648	-0.1302	3.11916	0.17604
293	0.559752	0.31212	0.6096	1.31976	-1.52232	-0.07104	-0.25968	0.00216	2.74632	0.18276
294	0.553584	0.31632	0.55824	1.464	-1.69092	-0.04428	-0.32052	0.14472	2.21868	0.24408
295	0.55158	0.3162	0.45468	1.63788	-1.81716	-0.03864	-0.30672	0.24132	1.58736	0.34692
296	0.553044	0.31356	0.32712	1.80384	-1.89072	-0.03108	-0.24336	0.26112	0.91224	0.4632
297	0.556476	0.30948	0.171	1.97136	-1.91712	-0.00924	-0.1224	0.18084	0.24036	0.60216
298	0.5595	0.30576	-0.02712	2.16444	-1.91004	0.03732	0.06492	-0.00012	-0.3684	0.7878
299	0.560916	0.30252	-0.2244	2.3448	-1.884	0.10524	0.25056	-0.2478	-0.87276	0.97752
300	0.5601	0.2988	-0.38028	2.475	-1.85016	0.18336	0.37116	-0.5118	-1.27248	1.1286
301	0.556224	0.29268	-0.49428	2.55708	-1.8132	0.27012	0.4104	-0.73908	-1.57224	1.24212
302	0.54864	0.2832	-0.52896	2.54412	-1.76856	0.35184	0.30108	-0.86268	-1.77648	1.27248
303	0.537096	0.26928	-0.45204	2.39148	-1.69908	0.40716	-0.01416	-0.83544	-1.863	1.17828
304	0.521784	0.25044	-0.24168	2.0622	-1.58448	0.4254	-0.576	-0.6192	-1.83108	0.93432
305	0.503844	0.22596	0.13908	1.50588	-1.40496	0.41544	-1.43076	-0.189	-1.73604	0.49692
306	0.4848	0.19536	0.6756	0.735	-1.1448	0.37404	-2.54088	0.42648	-1.6242	-0.12324
307	0.466512	0.1596	1.33068	-0.20124	-0.81012	0.27696	-3.83328	1.17012	-1.50804	-0.8886
308	0.451356	0.11952	2.06424	-1.23852	-0.43164	0.1446	-5.21988	1.96056	-1.41864	-1.76124
309	0.440892	0.0768	2.76336	-2.22804	-0.05244	0.01716	-6.51337	2.6742	-1.40448	-2.6112
310	0.437196	0.03516	3.25668	-2.95212	0.27948	-0.10404	-7.45202	3.17532	-1.4454	-3.24012
311	0.441228	-0.00168	3.41544	-3.24696	0.52572	-0.23328	-7.85562	3.39168	-1.48164	-3.50112
312	0.449616	-0.03108	3.25319	-3.13092	0.68088	-0.37596	-7.76522	3.36492	-1.4916	-3.39588
313	0.458867	-0.054	2.90294	-2.7714	0.77196	-0.51516	-7.38324	3.19128	-1.49172	-3.0672
314	0.467782	-0.07188	2.49177	-2.32716	0.8316	-0.63084	-6.88548	2.93028	-1.50444	-2.66376
315	0.476056	-0.0864	2.06107	-1.85136	0.8688	-0.73968	-6.33876	2.61312	-1.51212	-2.2308
316	0.483246	-0.09816	1.63248	-1.3722	0.8886	-0.84156	-5.77908	2.256	-1.46724	-1.79244
317	0.488296	-0.11016	1.27517	-0.98124	0.91704	-0.918	-5.304	1.8912	-1.37376	-1.43184
318	0.491894	-0.123	0.96402	-0.654	0.96252	-0.97968	-4.89372	1.5348	-1.26948	-1.11696
319	0.4965	-0.13512	0.611064	-0.27732	1.00632	-1.04544	-4.42296	1.1508	-1.16628	-0.74688
320	0.5031	-0.14592	0.23316	0.13392	1.04532	-1.1262	-3.90468	0.7416	-1.04484	-0.34332
321	0.511188	-0.15612	-0.116988	0.51972	1.08312	-1.21668	-3.41652	0.3516	-0.89628	0.03168
322	0.520416	-0.165	-0.423828	0.86976	1.11192	-1.30248	-2.97936	-0.0072	-0.74172	0.35748
323	0.530796	-0.17172	-0.707964	1.2138	1.1154	-1.36044	-2.56668	-0.3312	-0.59892	0.66
324	0.54246	-0.17592	-0.965772	1.55076	1.08336	-1.3746	-2.1744	-0.6264	-0.46116	0.93768
325	0.55338	-0.17772	-1.13579	1.8	1.02876	-1.35396	-1.86912	-0.8976	-0.29088	1.1196
326	0.562236	-0.1776	-1.23432	1.97124	0.96012	-1.32012	-1.64784	-1.1244	-0.08868	1.22424
327	0.568704	-0.17616	-1.31466	2.12496	0.87336	-1.29204	-1.44852	-1.3116	0.12132	1.31568
328	0.572688	-0.17376	-1.37911	2.25564	0.78348	-1.2702	-1.25256	-1.4976	0.37416	1.39908
329	0.575868	-0.171	-1.42136	2.3508	0.70656	-1.24176	-1.06992	-1.674	0.66948	1.4604
330	0.579408	-0.16788	-1.43677	2.409	0.64284	-1.209	-0.91008	-1.824	0.97068	1.49316
331	0.584256	-0.16488	-1.4406	2.45304	0.58536	-1.17372	-0.75048	-1.95624	1.27092	1.51428
332	0.591888	-0.16332	-1.47011	2.52984	0.53052	-1.13196	-0.54888	-2.05392	1.51536	1.56012
333	0.60234	-0.16188	-1.52225	2.63436	0.47892	-1.07988	-0.30756	-2.10228	1.66596	1.62912
334	0.614532	-0.16008	-1.58077	2.7462	0.43068	-1.02036	-0.04572	-2.1024	1.74156	1.70376
335	0.627948	-0.15816	-1.65355	2.88012	0.37512	-0.96072	0.23616	-2.04468	1.76424	1.79028
336	0.641604	-0.15648	-1.72586	3.0168	0.31128	-0.89784	0.52944	-1.9584	1.7814	1.87188
337	0.655584	-0.15444	-1.75896	3.10674	0.24912	-0.81984	0.80508	-1.88436	1.83492	1.89936
338	0.6702	-0.15132	-1.71876	3.10914	0.19728	-0.71928	1.03704	-1.84896	1.91364	1.83012
339	0.6852	-0.14736	-1.593	3.00659	0.16488	-0.60252	1.22028	-1.88844	1.998	1.65528
340	0.70116	-0.14436	-1.41684	2.84	0.15552	-0.48036	1.39044	-2.01036	2.07156	1.41552
341	0.7182	-0.14244	-1.2318	2.65294	0.171	-0.36108	1.59036	-2.20716	2.11824	1.1592
342	0.73512	-0.14112	-1.01976	2.41754	0.22368	-0.249	1.78896	-2.46708	2.21952	0.8748
343	0.74952	-0.14112	-0.76116	2.10281	0.32688	-0.13956	1.91244	-2.71704	2.4942	0.55176
344	0.75756	-0.14304	-0.46284	1.70188	0.48888	-0.00804	1.88328	-2.7714	3.44916	0.21012
345	0.75708	-0.14652	-0.16392	1.25299	0.70476	0.15624	1.6752	-2.52156	4.5768	-0.0984
346	0.74688	-0.14736	0.09936	0.7989	0.95244	0.35592	1.24932	-1.87488	4.94708	-0.32424
347	0.72912	-0.14388	0.258	0.441624	1.18344	0.58848	0.6882	-0.855	4.71427	-0.39804
348	0.70788	-0.13536	0.28464	0.236664	1.36536	0.8538	0.111	0.37776	3.90365	-0.30276
349	0.68976	-0.12132	0.1626	0.234336	1.46424	1.14	-0.29724	1.55556	2.63819	-0.04944
350	0.67728	-0.1026	-0.03768	0.373644	1.46532	1.42812	-0.4572	2.4144	0.986674	0.26208
351	0.66996	-0.07992	-0.19884	0.516912	1.39368	1.713	-0.39792	2.75856	-0.662281	0.49536
352	0.66288	-0.05388	-0.1836	0.477972	1.30332	1.98948	-0.26328	2.6028	-1.62342	0.5052
353	0.65304	-0.02592	0.04644	0.197184	1.22316	2.24604	-0.13872	2.06892	-1.59066	0.2574
354	0.63672	0.00552	0.42972	-0.269736	1.1616	2.4786	-0.08208	1.34928	-1.60044	-0.15552
355	0.61476	0.04128	0.84768	-0.780588	1.09008	2.67852	-0.08244	0.6342	-1.57694	-0.59172
356	0.5892	0.08076	1.21296	-1.22614	0.9816	2.8596	-0.10536	0.01068	-1.46346	-0.95712
357	0.5634	0.12336	1.48164	-1.55524	0.8448	3.04788	-0.1164	-0.48768	-1.27282	-1.20564
358	0.53976	0.1662	1.63884	-1.74589	0.6756	3.23568	-0.09288	-0.85032	-1.07594	-1.33032
359	0.52128	0.2046	1.66644	-1.77492	0.498	3.39132	-0.00228	-1.09272	-0.906132	-1.31916
360	0.50976	0.2352	1.59168	-1.68362	0.348	3.49272	0.14808	-1.2576	-0.758748	-1.21332
361	0.50616	0.255	1.47708	-1.5427	0.2352	3.50976	0.31488	-1.377	-0.627756	-1.08864
362	0.50964	0.26424	1.34084	-1.37401	0.168	3.41183	0.48756	-1.45596	-0.515148	-0.96204
363	0.51768	0.26388	1.19116	-1.19362	0.1512	3.19422	0.65532	-1.49292	-0.43116	-0.83436
364	0.52752	0.25704	1.05966	-1.03873	0.1728	2.86555	0.7842	-1.494	-0.3666	-0.74124
365	0.53628	0.24708	0.959976	-0.928068	0.222	2.47495	0.86184	-1.4682	-0.30888	-0.69264
366	0.54144	0.23652	0.91062	-0.885372	0.2892	2.05877	0.87072	-1.41792	-0.26328	-0.69504
367	0.5442	0.22668	0.908352	-0.901584	0.3552	1.57797	0.82356	-1.35324	-0.23436	-0.73944
368	0.54468	0.21864	0.90984	-0.926256	0.3972	1.02484	0.77664	-1.29288	-0.22476	-0.77904
369	0.54384	0.21156	0.891756	-0.927168	0.4008	0.449508	0.76044	-1.24572	-0.23436	-0.79308
370	0.54456	0.20448	0.848628	-0.88326	0.3444	-0.121008	0.7818	-1.20456	-0.25488	-0.7836
371	0.54816	0.19584	0.781512	-0.79704	0.222	-0.663324	0.83196	-1.15644	-0.28236	-0.75972
372	0.5526	0.18528	0.691716	-0.683088	0.054	-1.12699	0.89424	-1.08504	-0.3174	-0.7194
373	0.55632	0.17208	0.608088	-0.590004	-0.1164	-1.45332	0.92544	-0.97872	-0.35496	-0.69288
374	0.56028	0.15636	0.557503	-0.557592	-0.2616	-1.61296	0.89784	-0.83964	-0.39492	-0.714
375	0.5658	0.13944	0.54476	-0.592332	-0.3672	-1.63763	0.81672	-0.67716	-0.43788	-0.78624
376	0.57144	0.1224	0.576056	-0.71214	-0.414	-1.57094	0.67584	-0.49548	-0.483	-0.90864
377	0.57492	0.10548	0.62114	-0.89436	-0.3816	-1.45042	0.51444	-0.30828	-0.53232	-1.03692
378	0.57708	0.08928	0.655924	-1.10568	-0.2628	-1.32511	0.37224	-0.13368	-0.58128	-1.13868
379	0.5796	0.07476	0.685308	-1.3332	-0.0972	-1.25142	0.25428	0.01608	-0.62484	-1.22736
380	0.58188	0.06156	0.698388	-1.55604	0.1032	-1.25929	0.17052	0.14196	-0.66528	-1.29276
381	0.5814	0.048	0.69426	-1.7766	0.3396	-1.32359	0.10284	0.27	-0.70764	-1.31592
382	0.57888	0.0336	0.673884	-1.98456	0.5952	-1.43052	0.05124	0.39696	-0.75204	-1.29336
383	0.57744	0.021	0.62496	-2.14416	0.8304	-1.57644	0.04836	0.49332	-0.7872	-1.23372
384	0.57636	0.01068	0.568188	-2.2758	1.0308	-1.71612	0.06624	0.56616	-0.80352	-1.16772
385	0.5736	0.00228	0.504324	-2.38344	1.1964	-1.8252	0.09648	0.62664	-0.80604	-1.09248
386	0.56904	-0.0042	0.427344	-2.46276	1.3344	-1.91628	0.15168	0.66516	-0.7986	-1.00164
387	0.56352	-0.00852	0.377748	-2.5584	1.428	-1.98648	0.19116	0.67476	-0.78072	-0.94764
388	0.5586	-0.01008	0.381072	-2.691	1.4664	-2.05176	0.18588	0.6606	-0.74892	-0.96756
389	0.55296	-0.01128	0.436092	-2.86248	1.4496	-2.12508	0.12672	0.64212	-0.6978	-1.05168
390	0.54612	-0.01212	0.508236	-3.03432	1.3752	-2.19984	0.04992	0.61968	-0.63948	-1.14468
391	0.5388	-0.01152	0.575364	-3.17364	1.2324	-2.26296	-0.01068	0.57708	-0.58152	-1.22436
392	0.53136	-0.00936	0.648564	-3.29604	1.026	-2.27064	-0.06852	0.5142	-0.52056	-1.30178
393	0.52284	-0.00672	0.712704	-3.38976	0.7704	-2.2014	-0.117	0.44784	-0.46428	-1.35262
394	0.5142	-0.00372	0.755244	-3.43968	0.4728	-2.04396	-0.144	0.38676	-0.42648	-1.36808
395	0.5058	-0.0012	0.7845	-3.45756	0.1392	-1.803	-0.1554	0.32508	-0.40644	-1.36296
396	0.49848	0.00084	0.803568	-3.4506	-0.1704	-1.56024	-0.15972	0.27012	-0.39336	-1.34623
397	0.492	0.00144	0.8088	-3.4086	-0.5196	-1.33116	-0.15972	0.2376	-0.38736	-1.31623
398	0.48552	0.00096	0.76164	-3.3024	-0.8352	-1.1718	-0.1116	0.22368	-0.387	-1.22356
399	0.4788	0.00012	0.66852	-3.14136	-1.1244	-1.04868	-0.0174	0.21888	-0.37812	-1.0753
400	0.47244	-0.00252	0.5832	-2.99508	-1.3344	-0.9468	0.06276	0.231	-0.354	-0.93738
401	0.46608	-0.0066	0.49824	-2.85348	-1.5	-0.8472	0.13572	0.25608	-0.30924	-0.795422
402	0.45888	-0.012	0.3996	-2.70852	-1.5888	-0.7152	0.21336	0.29484	-0.26064	-0.630018
403	0.45252	-0.018	0.28452	-2.53608	-1.6668	-0.49572	0.30612	0.34092	-0.22584	-0.445237
404	0.44832	-0.02484	0.15804	-2.34744	-1.6668	-0.2496	0.41424	0.38784	-0.2034	-0.25643
405	0.44796	-0.03204	0.0348	-2.13384	-1.6848	0.0264	0.52584	0.43392	-0.1944	-0.089604
406	0.45072	-0.039	-0.1092	-1.88016	-1.6956	0.30576	0.66324	0.48612	-0.20196	0.092688
407	0.45408	-0.04692	-0.29448	-1.57812	-1.6668	0.57516	0.84612	0.54324	-0.21876	0.329222
408	0.45852	-0.05628	-0.48648	-1.26288	-1.6164	0.83724	1.03908	0.60288	-0.25452	0.575352
409	0.46572	-0.06672	-0.66876	-0.92964	-1.6032	1.06272	1.23252	0.6582	-0.30756	0.802354
410	0.47448	-0.07764	-0.84996	-0.56664	-1.63212	1.23456	1.42908	0.70716	-0.36144	1.02719
411	0.48336	-0.08904	-1.02528	-0.17412	-1.71144	1.37748	1.61964	0.75456	-0.41028	1.24942
412	0.4944	-0.1002	-1.18788	0.25728	-1.86924	1.5096	1.80648	0.7884	-0.46224	1.45235
413	0.50568	-0.11208	-1.30578	0.69672	-2.11224	1.66368	1.9464	0.81984	-0.5268	1.6038
414	0.51708	-0.12396	-1.39849	1.15404	-2.41116	1.8762	2.06184	0.85044	-0.58584	1.72045
415	0.52812	-0.13776	-1.46159	1.58964	-2.69376	2.14236	2.14116	0.89196	-0.64392	1.79653
416	0.53928	-0.15324	-1.50166	1.9836	-2.8932	2.44428	2.2014	0.92856	-0.71424	1.84151
417	0.55332	-0.1692	-1.5307	2.35932	-3.03864	2.75496	2.26668	0.95184	-0.78468	1.86283
418	0.57168	-0.18588	-1.58508	2.75808	-3.13932	3.05064	2.37552	0.9636	-0.8508	1.8948
419	0.59028	-0.20388	-1.64927	3.12144	-3.13368	3.33468	2.48568	0.99096	-0.8952	1.93296
420	0.60828	-0.22032	-1.69965	3.39492	-2.99484	3.5502	2.56692	1.0356	-0.87804	1.95516
421	0.61836	-0.2388	-1.65246	3.2244	-2.20164	2.95788	2.47236	1.16856	-0.81	1.89444
422	0.61788	-0.25524	-1.54991	2.6916	-0.9606	2.07732	2.23752	1.38924	-0.68304	1.81776
423	0.606	-0.2658	-1.42564	1.87944	0.56124	1.06536	1.91184	1.67124	-0.49332	1.76052
424	0.5862	-0.26784	-1.27817	0.97812	1.97832	0.23232	1.5168	1.97796	-0.23892	1.7112
425	0.56364	-0.2622	-1.10651	0.11448	3.16752	-0.55884	1.07808	2.2878	0.09072	1.64304
426	0.54408	-0.25056	-0.970332	-0.43776	3.80652	-1.05012	0.70632	2.54772	0.46728	1.59204
427	0.53124	-0.23376	-0.845328	-0.64524	3.87744	-1.305	0.398808	2.72772	0.84036	1.51572
428	0.52344	-0.21012	-0.63816	-0.54132	3.2586	-1.07124	0.05856	2.8182	1.22316	1.2984
429	0.51828	-0.18252	-0.312708	-0.41148	2.52192	-1.10424	-0.370728	2.84556	1.605	0.89916
430	0.5148	-0.14916	0.04986	-0.28896	1.836	-1.29228	-0.79416	2.78892	1.98048	0.43188
431	0.51492	-0.10776	0.374952	-0.16884	1.23276	-1.41516	-1.11792	2.6292	2.34516	-0.00576
432	0.51528	-0.05748	0.652236	-0.09156	0.70704	-1.36548	-1.35156	2.394	2.67084	-0.3822
433	0.51372	-0.00264	0.885144	-0.07692	0.2784	-1.18764	-1.52352	2.1288	2.952	-0.68592
434	0.51084	0.05292	1.05556	-0.07956	-0.05196	-0.94824	-1.62144	1.8576	3.1662	-0.90096
435	0.50856	0.10428	1.14504	-0.0396	-0.30828	-0.71652	-1.626	1.5924	3.24816	-1.011
436	0.50832	0.14736	1.18495	0.03744	-0.52008	-0.54	-1.57776	1.3584	3.16332	-1.06044
437	0.5094	0.17928	1.19737	0.13872	-0.71652	-0.41472	-1.51176	1.1844	2.91732	-1.08132
438	0.51156	0.19992	1.13884	0.31104	-0.903	-0.33864	-1.37832	1.0584	2.54148	-1.02012
439	0.51516	0.21096	1.00018	0.56028	-1.06548	-0.31776	-1.16148	0.9624	2.05338	-0.87048
440	0.5214	0.21468	0.829477	0.82752	-1.19688	-0.32556	-0.91536	0.8856	1.44461	-0.69384
441	0.52788	0.21312	0.646268	1.07724	-1.28424	-0.3318	-0.66372	0.7992	0.74514	-0.50484
442	0.5328	0.20988	0.475349	1.2798	-1.3278	-0.3222	-0.43596	0.6708	0.008064	-0.3282
443	0.53484	0.2082	0.333082	1.42908	-1.34736	-0.28668	-0.25092	0.48	-0.701376	-0.18036
444	0.53244	0.2094	0.208908	1.54212	-1.34592	-0.234	-0.09996	0.2136	-1.31612	-0.04332
445	0.52608	0.21084	0.13098	1.58688	-1.3242	-0.17124	-0.024	-0.1044	-1.81897	0.048
446	0.51492	0.21072	0.099024	1.5648	-1.28856	-0.09696	-0.03528	-0.4344	-2.1966	0.09528
447	0.49788	0.20772	0.086436	1.50156	-1.23312	-0.02412	-0.11556	-0.7368	-2.3958	0.1392
448	0.47772	0.19992	0.122856	1.36644	-1.15032	0.02544	-0.30072	-0.9732	-2.41332	0.14028
449	0.45624	0.186	0.20388	1.1646	-1.03632	0.04716	-0.58404	-1.1256	-2.30208	0.09048
450	0.4344	0.1662	0.31692	0.90996	-0.88656	0.0504	-0.94824	-1.1784	-2.09748	-0.00396
451	0.4146	0.14244	0.464928	0.6084	-0.71208	0.03744	-1.38144	-1.1424	-1.81872	-0.14868
452	0.39732	0.11724	0.581328	0.34044	-0.5232	0.01212	-1.7898	-1.0476	-1.48176	-0.26508
453	0.38328	0.09012	0.658128	0.10956	-0.30972	-0.01368	-2.15832	-0.8916	-1.15596	-0.35328
454	0.37308	0.06156	0.72234	-0.10716	-0.0822	-0.0492	-2.50932	-0.6876	-0.94812	-0.44928
455	0.3642	0.03336	0.73302	-0.25608	0.14088	-0.11304	-2.79108	-0.4512	-0.88608	-0.48816
456	0.35664	0.006	0.663744	-0.303	0.3516	-0.20256	-2.96244	-0.2052	-0.94536	-0.42972
457	0.35076	-0.01872	0.518364	-0.24468	0.53472	-0.31536	-3.01956	0.0348	-1.1112	-0.28416
458	0.34668	-0.04056	0.333504	-0.11736	0.681	-0.44088	-2.99952	0.2592	-1.2942	-0.10104
459	0.345	-0.05892	0.18282	-0.00132	0.78516	-0.56148	-2.97876	0.4488	-1.42584	0.03276
460	0.34428	-0.0744	0.050256	0.1116	0.85464	-0.669	-2.94312	0.5844	-1.50792	0.14496
461	0.3438	-0.0864	-0.090912	0.23976	0.91068	-0.74856	-2.87172	0.6672	-1.50372	0.26712
462	0.34416	-0.09648	-0.196824	0.33372	0.95916	-0.78876	-2.81712	0.696	-1.4076	0.3432
463	0.34512	-0.10584	-0.262248	0.39072	0.99804	-0.8214	-2.78844	0.672	-1.25064	0.36996
464	0.34752	-0.11556	-0.318804	0.44664	1.02744	-0.86628	-2.75172	0.5964	-1.08	0.38616
465	0.35148	-0.12552	-0.402516	0.5454	1.04304	-0.91848	-2.66328	0.4716	-0.94512	0.43308
466	0.35748	-0.13584	-0.522324	0.69528	1.05072	-0.98304	-2.51844	0.3204	-0.80952	0.52116
467	0.366	-0.14628	-0.633912	0.849	1.0506	-1.0494	-2.36472	0.1524	-0.65436	0.59508
468	0.37716	-0.1554	-0.724728	0.99444	1.03488	-1.12104	-2.2122	-0.0324	-0.54852	0.6408
469	0.38988	-0.16104	-0.84228	1.1856	0.996	-1.19916	-2.00796	-0.2352	-0.498	0.71868
470	0.40236	-0.16272	-0.979428	1.40712	0.9384	-1.24788	-1.76256	-0.4488	-0.46548	0.82908
471	0.41352	-0.16164	-1.08485	1.59	0.87648	-1.25556	-1.54008	-0.6528	-0.4266	0.91212
472	0.4236	-0.15804	-1.15109	1.72572	0.80844	-1.24488	-1.35012	-0.8448	-0.36564	0.95736
473	0.43212	-0.1524	-1.18629	1.82628	0.72744	-1.22496	-1.18356	-1.0332	-0.2904	0.9774
474	0.43896	-0.14544	-1.2034	1.905	0.63828	-1.19844	-1.02972	-1.2168	-0.18708	0.98796
475	0.44556	-0.13884	-1.19642	1.95096	0.55824	-1.16088	-0.90132	-1.3728	-0.0288	0.9804
476	0.4536	-0.13284	-1.15243	1.9518	0.49188	-1.11768	-0.80988	-1.5012	0.1836	0.9312
477	0.46464	-0.12696	-1.09872	1.94484	0.42732	-1.08216	-0.71988	-1.6044	0.40788	0.86424
478	0.47688	-0.12168	-1.04684	1.93752	0.37428	-1.03884	-0.61956	-1.6752	0.60456	0.7944
479	0.49068	-0.11748	-1.0045	1.9344	0.3408	-0.98196	-0.507	-1.71	0.7992	0.72972
480	0.50736	-0.1152	-0.9732	1.94484	0.31284	-0.92484	-0.38052	-1.7016	0.96384	0.66348
481	0.5262	-0.114	-0.945348	1.96164	0.28488	-0.87564	-0.23736	-1.6692	1.0644	0.58788
482	0.54612	-0.11244	-0.942396	2.01168	0.249	-0.83712	-0.03996	-1.65156	1.16028	0.5322
483	0.56784	-0.1104	-0.960336	2.0928	0.20328	-0.80364	0.2106	-1.65036	1.24884	0.49152
484	0.59112	-0.10836	-0.969432	2.16948	0.15396	-0.762	0.48492	-1.67472	1.33752	0.43332
485	0.61524	-0.10584	-0.978	2.25012	0.09276	-0.7116	0.79368	-1.73028	1.45512	0.3702
486	0.63948	-0.10356	-0.98568	2.3328	0.02568	-0.66096	1.1238	-1.79664	1.56204	0.30624
487	0.66372	-0.10176	-0.97908	2.403	-0.03516	-0.60096	1.46256	-1.89708	1.66788	0.23268
488	0.68928	-0.10044	-0.94308	2.44776	-0.09924	-0.52104	1.79616	-2.05068	1.76544	0.1296
489	0.71664	-0.10044	-0.84744	2.43116	-0.16464	-0.42912	2.08308	-2.24652	1.83168	-0.04152
490	0.74256	-0.102	-0.71244	2.36088	-0.21348	-0.3378	2.32968	-2.48112	1.96464	-0.25068
491	0.76404	-0.10548	-0.51072	2.18785	-0.2214	-0.25932	2.44008	-2.65212	2.89164	-0.51876
492	0.77868	-0.11064	-0.20688	1.85825	-0.1692	-0.19092	2.277	-2.63172	4.35012	-0.87372
493	0.78024	-0.11592	0.1824	1.36859	-0.04068	-0.12072	1.73052	-2.22804	5.14704	-1.27692
494	0.77136	-0.11832	0.4158	1.02533	0.0834	-0.0468	1.0644	-1.3806	5.19752	-1.45728
495	0.75252	-0.11808	0.462	0.872548	0.1896	0.05028	0.35964	-0.18816	4.56164	-1.3734
496	0.72912	-0.11148	0.31608	0.937706	0.25284	0.20724	-0.18564	1.07424	3.4444	-1.03512
497	0.70512	-0.09972	0.06936	1.12504	0.2802	0.40908	-0.50412	2.12916	1.84699	-0.57576
498	0.68484	-0.0834	-0.27012	1.44865	0.24276	0.63336	-0.4362	2.7264	0.012732	-0.03048
499	0.66744	-0.06408	-0.51696	1.6852	0.183	0.86064	-0.1446	2.79912	-1.31381	0.38136
500	0.65364	-0.0414	-0.5358	1.67659	0.12312	1.09092	0.19212	2.40372	-1.48062	0.50076
501	0.63672	-0.01728	-0.22308	1.26342	0.13632	1.30632	0.28344	1.77888	-1.53092	0.22896
502	0.61812	0.01056	0.24	0.671832	0.17232	1.49124	0.22968	1.12356	-1.56706	-0.225
503	0.597	0.04248	0.71628	0.064116	0.19824	1.66308	0.08808	0.54552	-1.53223	-0.69432
504	0.57096	0.0786	1.14204	-0.50328	0.21984	1.85736	-0.1032	0.0876	-1.37141	-1.08396
505	0.54156	0.11748	1.50912	-1.02593	0.25428	2.07144	-0.32376	-0.26712	-1.12382	-1.38348
506	0.50952	0.15672	1.79916	-1.47638	0.30048	2.29776	-0.5256	-0.5538	-0.856416	-1.5822
507	0.47712	0.19344	1.98226	-1.81163	0.3414	2.52708	-0.64572	-0.79992	-0.58716	-1.65696
508	0.44964	0.22572	2.08493	-2.0407	0.35484	2.7438	-0.67812	-1.0398	-0.34068	-1.65216
509	0.4302	0.25092	2.13376	-2.17735	0.3378	2.92536	-0.63612	-1.28328	-0.15684	-1.6128
510	0.41724	0.267	2.12964	-2.2264	0.31104	3.03864	-0.52992	-1.51428	-0.04284	-1.5426
511	0.40944	0.2748	2.07092	-2.18881	0.2748	3.06228	-0.36936	-1.7172	0.0192	-1.44468
512	0.40596	0.27672	1.94712	-2.05589	0.22104	2.99472	-0.159	-1.87428	0.04632	-1.30296
513	0.40524	0.27336	1.79432	-1.87754	0.17172	2.84748	0.04272	-1.9596	0.05292	-1.14312
514	0.40656	0.26664	1.65031	-1.70167	0.14208	2.65284	0.18756	-1.96272	0.04764	-1.00404
515	0.40956	0.25956	1.47632	-1.4792	0.10164	2.43756	0.33096	-1.905	0.0474	-0.84636
516	0.41556	0.2532	1.26107	-1.19778	0.03684	2.19972	0.50184	-1.8066	0.05328	-0.65568
517	0.42564	0.24624	1.06909	-0.9342	-0.03108	1.93164	0.6414	-1.68396	0.04644	-0.50412
518	0.43896	0.23748	0.919368	-0.7122	-0.09204	1.64364	0.73644	-1.54908	0.01752	-0.4146
519	0.45312	0.22632	0.809028	-0.5448	-0.13368	1.35204	0.79044	-1.40712	-0.03624	-0.38472
520	0.46788	0.21372	0.731856	-0.43032	-0.16548	1.05276	0.82128	-1.27896	-0.1098	-0.40896
521	0.46356	0.22008	0.767928	-0.43788	-0.16644	1.12008	0.78168	-1.31472	-0.01728	-0.38268
522	0.46356	0.22008	0.767928	-0.43788	-0.16644	1.12008	0.78168	-1.31472	-0.01728	-0.38268
