# Supplementary material for: Optimal Control Based Stiffness Identification of an Ankle-Foot Orthosis Using a Predictive Walking Model
Source: Front Comput Neurosci. 2017 Apr 13;11:23. doi: 10.3389/fncom.2017.00023 (PMC5390028; doi:10.3389/fncom.2017.00023)
Supplement: Supplementary file 1 [file DataSheet1.ZIP › PathWalker/InvKinDyn/results/barefeet_3053180.torque]

0	18.1379	228.912	-8.30561	-1.95241	2.03772	1.50892	-0.75612	1.71497	0.150629	-4.78422
1	-3.84459	224.779	-10.1186	-0.675986	2.76072	2.15786	-0.964791	1.23208	-0.497238	-7.55889
2	12.5469	231.512	-11.9499	-3.35858	0.545509	-0.204995	-0.633241	1.58642	-0.178813	-7.00526
3	-0.37605	225.662	-14.4442	-4.06963	-0.380212	-1.22795	0.307499	2.13781	0.306801	-9.55961
4	-2.84641	226.355	-16.897	-2.76921	0.702212	-0.139785	0.0559984	1.8163	-0.112982	-12.6429
5	4.2179	218.502	-15.4595	-3.26011	0.30575	-0.285505	-0.262619	1.64181	-0.174177	-10.7034
6	-1.27644	226.671	-20.4403	-4.25265	-0.646807	-1.46915	-0.128443	1.65769	-0.195793	-14.316
7	7.11431	208.78	-14.1666	-2.71651	0.591059	-0.0858849	-0.687309	1.23448	-0.580953	-9.75326
8	8.37214	216.232	-20.4024	-3.14519	0.664038	0.23081	-0.538597	1.81251	0.163934	-14.5693
9	6.11002	205.904	-14.352	-1.98647	1.41656	0.725267	-1.01808	1.36346	-0.358183	-10.1691
10	-5.85235	219.279	-21.4489	-1.40203	1.89487	1.19739	-1.25766	1.34546	-0.296811	-16.6342
11	25.5538	217.475	-14.6516	-3.63681	0.0219247	-0.629965	-1.3012	1.43042	-0.207647	-8.90085
12	8.09837	221.454	-18.7749	-3.10644	0.474021	-0.135304	-1.32701	1.52274	-0.0619006	-12.9501
13	6.79566	221.538	-13.8559	-1.52574	1.6426	1.07781	-1.05889	1.68394	0.0859306	-10.533
14	10.4095	226.806	-15.9473	-2.57266	0.757986	0.0775223	-1.72912	1.35749	-0.090171	-10.6449
15	16.1869	222.632	-13.1548	-2.3481	0.931388	0.219796	-1.67327	1.54861	0.202161	-8.31363
16	6.82992	230.117	-12.8629	-0.285603	2.37886	1.6581	-1.62019	1.76754	0.452838	-10.3299
17	14.6438	216.417	-10.8562	-1.6592	1.39987	0.568153	-2.56053	1.0671	-0.290535	-5.85014
18	-3.44035	238.643	-17.3518	-2.45858	0.383516	-0.937786	-2.40276	1.22447	0.0769702	-11.4419
19	16.7348	234.06	-10.8788	-1.36257	1.66579	1.00472	-2.47296	1.217	0.317151	-6.43686
20	12.5929	241.604	-14.6299	-2.54774	0.636493	-0.172842	-3.30685	0.742427	0.104478	-7.91502
21	5.87306	242.546	-14.3103	-1.98444	1.0841	0.287294	-3.62564	0.269007	-0.189954	-7.79181
22	22.9807	251.476	-9.94953	-1.74611	1.20074	0.287341	-4.31719	-0.0804038	-0.00251137	-3.80443
23	14.1821	247.175	-12.9757	-2.78705	0.180776	-0.896625	-4.49134	-0.188589	0.140239	-4.95631
24	15.7153	256.518	-9.81546	-1.16854	1.17231	0.0778648	-5.15884	-0.746438	-0.303099	-3.79018
25	10.5958	246.135	-11.8968	-1.12422	1.36562	0.31291	-4.83963	-0.309277	0.38962	-5.33957
26	0.243229	251.929	-13.8451	-1.48868	0.931057	-0.201945	-4.97345	-1.01936	-0.475287	-7.04311
27	3.03151	246.407	-9.89984	-0.972074	1.50479	0.465265	-3.36179	-0.330764	0.0721204	-5.52852
28	-1.84651	249.558	-13.3843	-0.995443	1.57782	0.540795	-3.94222	-0.589363	-0.240208	-7.85431
29	-2.1725	249.031	-18.3208	-3.36871	-0.271272	-1.42747	-3.944	-0.131568	0.065012	-9.72769
30	11.576	247.045	-11.7435	-1.68818	1.10805	-0.0148218	-4.09258	0.0834522	0.205723	-5.46963
31	13.6356	244.287	-12.3614	-1.71933	0.934353	-0.264475	-5.39694	-0.735069	-0.938655	-4.84778
32	23.6321	242.016	-11.7116	-2.74531	-0.121578	-1.47297	-5.86109	-0.305348	-0.497066	-3.10519
33	24.2637	238.972	-12.3921	-0.833884	1.72603	0.561648	-5.86127	0.070521	-0.361423	-4.89317
34	12.4454	238.67	-14.9427	-1.9619	0.640413	-0.492153	-6.23537	-0.210457	-0.806313	-5.9433
35	10.754	231.288	-10.0206	-1.04513	1.49549	0.517331	-4.07226	0.818662	-0.282242	-4.37773
36	17.4056	241.157	-11.7922	-2.00337	0.778246	-0.229496	-3.47355	1.30784	0.0197134	-5.84127
37	0.126264	241.555	-15.4791	-1.7574	0.847291	-0.285501	-3.04316	1.45498	-0.235889	-9.77658
38	4.70977	235.429	-9.46654	-0.0555515	2.31023	1.34734	-2.15141	2.1864	0.318868	-6.95877
39	6.1548	246.743	-11.7459	-1.22004	1.16267	-0.0937098	-2.48346	1.76236	-0.402127	-7.73198
40	9.75404	241.894	-6.43472	-0.76049	1.31016	0.0329213	-2.09686	1.97034	-0.388357	-4.43913
41	17.5908	245.125	-9.40307	-1.78463	0.932826	-0.327074	-1.54515	2.44923	-0.0170321	-6.18072
42	16.5434	241.432	-7.73886	0.0459153	2.66092	1.46359	-1.74787	2.13608	-0.124312	-6.02101
43	7.28186	238.562	-8.7169	-1.49304	1.21676	-0.104061	-1.8077	2.0557	-0.317018	-5.23899
44	1.03089	235.037	-12.8994	-2.08674	0.983652	0.00464814	-1.58213	2.31483	0.170748	-8.25178
45	-2.16599	233.46	-15.4673	-1.56226	1.26437	-0.107276	-2.13049	1.86084	-0.260038	-10.5799
46	-0.68286	228.545	-14.5582	-2.14399	0.771319	-0.520742	-1.61844	2.13168	0.184153	-9.76745
47	-2.77467	234.362	-15.0222	-1.56295	1.15538	-0.142836	-1.76293	1.84676	-0.0680699	-10.6353
48	5.15793	235.37	-11.2517	-1.59848	0.803108	-0.612234	-1.65182	1.74946	-0.0935357	-7.8643
49	15.4883	233.443	-6.13385	-0.301395	2.01162	0.919325	-1.38761	1.90596	0.093655	-5.01761
50	16.9375	244.477	-8.9408	-2.24506	0.207327	-1.53295	-1.27299	1.58991	-0.0101839	-6.16485
51	33.0187	239.761	-2.81181	-0.708987	1.7342	0.472701	-1.61975	1.25863	-0.310564	-1.8723
52	20.7722	238.058	-0.480082	1.32391	3.11027	2.00701	-0.710403	1.77322	0.289605	-2.91246
53	50.3271	244.54	-2.96543	-3.2844	-0.197971	-1.41508	-1.07906	1.53713	0.172883	-0.352168
54	11.5663	235.48	-9.63819	-1.50594	1.1506	-0.174922	-1.03588	1.42807	0.14098	-7.34611
55	7.24701	232.03	-10.8816	-1.20466	1.45597	0.177044	-1.12233	1.08555	-0.107111	-8.37394
56	-4.72848	230.457	-12.8857	-1.58601	0.833866	-0.736524	-1.32923	0.599219	-0.568424	-9.83261
57	13.1203	229.927	-8.88024	-1.26161	1.38062	-0.15926	-0.616498	1.17632	0.119825	-7.06243
58	8.06676	224.553	-10.3706	-1.18828	1.53243	0.0239475	-0.767609	0.948947	0.0516168	-8.0383
59	18.1899	222.304	-7.99886	-0.564616	1.97713	0.328632	-0.559724	0.942104	0.161701	-6.6392
60	17.0601	221.601	-7.68295	-1.72567	0.578798	-1.28998	-0.617643	0.577661	-0.0974996	-5.77946
61	56.8555	229.65	-1.3228	-2.33152	0.54013	-1.14608	0.369204	1.25182	0.618292	-0.150944
62	44.1116	222.848	-1.91491	-0.424985	2.21553	0.921379	-0.0245181	0.569359	-0.104277	-1.64733
63	56.4266	221.77	0.595858	-0.546267	2.14478	0.706294	0.459189	0.723655	0.134531	0.354866
64	4.1615	213.528	-10.2016	-0.877923	1.50077	-0.120584	1.82005	1.30358	0.564035	-9.98009
65	23.0592	208.321	-4.74828	-0.417732	2.01968	0.645907	2.01601	1.35783	0.34443	-6.12897
66	19.7381	201.889	-9.44013	-1.80735	1.16446	-0.441515	2.01602	1.67059	0.457609	-8.42525
67	15.9728	210.701	-5.52159	-0.405638	2.17304	0.7286	1.44549	3.55079	-0.209995	-6.62095
68	0.349946	224.198	-6.75074	0.113118	2.48603	1.00738	0.561875	4.74643	-0.465106	-7.79501
69	29.9182	246.516	-5.78755	0.0661944	3.17447	2.01966	-3.10349	4.3037	-0.882984	-2.8688
70	11.3783	273.244	-11.1896	-1.66674	1.37152	-0.260833	-5.44975	3.17642	-1.03761	-3.81738
71	42.1847	299.84	0.480577	-0.90978	2.29	0.8601	-5.88359	3.37286	0.0604916	5.90291
72	1.3678	306.704	-7.20587	-1.35153	1.62503	-0.23662	-6.38092	1.67372	-0.623016	0.182462
73	-0.881851	302.697	-2.8702	-0.783851	1.8618	-0.044771	-4.80129	1.37018	0.110846	1.39003
74	2.51171	292.033	-4.5532	-1.67306	1.5535	-0.249894	-3.06958	-0.02259	0.171662	-0.766901
75	-15.1335	284.945	-5.75287	-1.31185	1.65429	-0.150859	-0.940183	0.247713	-0.406274	-4.97706
76	-25.0732	277.699	-3.19241	-0.0808618	2.37526	0.532309	2.27346	1.86358	-0.14551	-7.48211
77	-19.1753	275.792	-3.06036	0.049229	2.48694	0.628559	2.47525	2.11389	-0.196246	-7.57054
78	-19.2446	285	-4.21232	0.537746	2.70054	0.949511	1.57197	1.98236	0.0248934	-8.20555
79	-21.6022	303.746	-7.19653	-0.599925	1.49208	-0.634315	-0.104818	1.45904	-0.190509	-8.07289
80	-17.5544	318.736	-5.15038	-0.332189	1.76806	-0.388852	-1.377	1.43398	0.0337157	-4.71358
81	-15.6126	326.312	-2.45617	0.352395	2.12	0.0323131	-3.05903	0.7985	-0.444763	-1.35397
82	-18.1655	332.186	-4.3027	-0.126514	1.70995	-0.544365	-3.08409	0.989967	-0.32206	-2.19187
83	-21.0205	329.955	-5.56401	-0.427578	1.41434	-0.932472	-2.68214	1.15432	-0.164942	-3.40765
84	-15.944	317.968	-5.4399	-0.114432	1.604	-0.638122	-2.17808	1.31713	0.011126	-3.96214
85	-24.7858	300.073	-3.25981	2.54417	3.50854	1.60544	-1.79584	1.04949	-0.438304	-5.04391
86	-20.5254	282.328	-3.9251	0.825766	1.8118	-0.528016	-1.17531	1.27042	-0.103713	-4.69974
87	-14.3651	260.812	-1.0751	3.47507	3.97499	1.9898	-1.08105	1.33457	0.108116	-4.42059
88	-16.1323	250.856	-3.78637	2.66392	3.02839	0.877413	-1.92189	0.622299	-0.562525	-5.10668
89	-4.00664	244.684	-3.36861	1.65793	2.08168	-0.262714	-1.76302	1.30724	0.406744	-3.63854
90	-10.8258	240.921	-5.49277	3.29031	3.50215	1.70457	-2.49884	0.943781	0.0893014	-6.01099
91	0.0998518	245.041	-10.0575	1.67718	2.43707	0.747126	-3.7586	0.250724	-0.447392	-6.93731
92	1.20618	245.363	-9.12341	1.37563	2.24175	0.908108	-3.527	0.548071	-0.134932	-6.25429
93	6.29812	250.153	-12.0175	-0.883563	0.2639	-1.09286	-2.95572	0.978227	0.188698	-7.39677
94	8.58004	245.601	-12.5188	-0.952712	1.03879	0.511222	-3.14114	0.602581	-0.276481	-7.6608
95	3.1063	240.256	-13.1723	-1.13473	1.26462	0.983541	-2.81371	0.529267	-0.504749	-8.21856
96	-0.918247	231.908	-12.2762	-1.91161	0.997454	0.681959	-2.22471	0.665743	-0.43068	-7.26852
97	-3.16087	227.713	-13.0913	-3.82922	-0.57241	-1.40363	-1.87913	0.629533	-0.51227	-6.75967
98	-8.65972	216.199	-10.8165	-2.96977	0.316318	-0.614692	-0.995194	1.28314	0.197941	-6.44728
99	-7.27122	213.626	-12.3358	-2.1451	1.47088	0.642274	-1.2321	1.08496	0.0159364	-7.78494
100	-10.3679	209.651	-13.5461	-2.89182	1.1136	0.139866	-1.9212	0.466075	-0.519399	-7.45817
101	0.319197	211.807	-13.3933	-3.66163	0.639117	-0.644313	-1.77313	0.844886	0.020608	-6.75554
102	3.87211	217.594	-12.1548	-2.87326	1.47676	0.184727	-2.14661	0.673309	-0.103205	-6.07301
103	22.1269	211.472	-4.44897	-3.1249	1.22485	-0.428059	-1.45408	1.13858	0.378962	0.477306
104	9.76592	216.189	-6.9844	-2.54861	1.77248	0.351977	-1.33325	1.12379	0.300845	-2.37369
105	9.26124	215.032	-9.55617	-3.36168	1.09263	-0.553218	-1.47532	0.848893	-0.0180932	-3.53443
106	-4.32804	215.052	-10.1124	-1.71212	2.36266	1.08996	-1.24587	0.922196	-0.0478002	-5.99588
107	0.0991592	207.612	-12.5262	-2.80266	1.42634	0.330586	-0.887439	1.17097	0.194107	-7.24022
108	-11.6237	209.528	-18.191	-4.26406	0.0564381	-1.10612	-1.26336	0.636539	-0.419881	-10.6702
109	-4.93745	206.236	-16.261	-3.43069	0.93384	0.310165	-1.08152	0.965643	0.0496866	-9.78009
110	-15.2322	210.98	-17.0622	-2.97878	1.33493	1.19245	-1.06097	1.02864	0.209973	-11.1463
111	10.6008	199.447	-7.78184	-2.43942	1.94278	2.16269	-0.830561	0.971603	0.0606266	-3.47715
112	11.4527	202.205	-7.07651	-4.64477	-0.312385	-0.636491	-0.868148	0.823162	-0.0647628	-1.17406
113	7.60618	202.772	-7.77446	-4.06823	0.00663724	-0.333659	-0.959644	0.742666	-0.101404	-2.05719
114	1.71252	206.176	-8.44465	-4.81573	-0.617179	-0.911527	-0.748655	0.884489	0.0440029	-2.12299
115	10.604	207.577	-8.15312	-4.55651	-0.268524	-0.573844	-0.383399	1.28711	0.425081	-2.11203
116	20.7057	209.966	-8.63588	-3.97317	0.333519	0.175166	-0.80618	0.883848	-0.0475513	-2.41469
117	21.6634	217.906	-8.55756	-3.66816	0.517636	0.412061	-0.895377	0.925678	0.0101552	-2.48801
118	11.4523	226.18	-8.70832	-3.79392	0.162118	-0.245114	-1.12937	0.643586	-0.235947	-2.67887
119	4.0861	230.186	-5.96528	-4.1272	-0.326492	-1.07546	-0.0860179	1.20506	0.221667	-1.3787
120	8.77831	224.482	-3.20584	-2.94985	0.582343	-0.0330379	-0.561769	0.669241	-0.443619	0.300718
121	-3.49086	223.58	-0.512741	-1.91884	1.15815	0.501259	-0.167184	0.957801	-0.0806618	0.891835
122	-8.00231	222.919	-2.53346	-3.71425	-0.253994	-1.51115	0.105427	1.16082	0.0764049	0.514799
123	-9.942	218.443	-0.550204	-2.25954	0.853955	-0.233152	0.266126	1.27229	0.156537	0.841685
124	-2.99067	219.606	-0.734538	-2.61358	0.622152	-0.476314	-0.106414	0.89444	-0.272517	1.38542
125	12.4467	219.821	-0.212965	-2.05648	1.30432	0.355494	0.0780552	1.23977	0.13056	1.68204
126	10.5784	221.023	-1.35478	-2.51905	0.773271	-0.230887	0.00990944	1.15852	0.059154	1.10661
127	8.6532	226.856	-1.18546	-2.91046	0.300383	-1.0543	-0.0049247	1.00016	-0.158169	1.38453
128	15.4648	221.741	2.59443	-0.93751	1.88303	1.00362	0.473919	1.43827	0.322272	2.54123
129	22.7013	222.22	2.72598	-0.909949	1.78707	0.510914	0.224878	1.26254	0.110267	2.78233
130	20.4148	222.324	2.28932	-0.500828	1.92174	0.348114	-0.165889	0.863642	-0.393094	2.30128
131	26.1958	218.963	-0.086272	-0.792583	1.84919	0.110402	-0.430283	0.779094	-0.491536	1.09974
132	15.1687	219.602	0.175765	-0.139721	2.04975	0.0416909	-0.0133764	1.05397	-0.27885	0.0104758
133	19.738	220.115	0.681962	0.628186	2.55156	0.189347	0.0226269	1.08778	-0.295983	-0.205558
134	11.4703	221.314	1.35158	1.01961	2.44107	-0.294947	0.118137	1.09731	-0.281784	-0.380857
135	12.0321	219.451	1.07438	1.58029	2.5068	-0.392046	0.278785	1.23526	-0.120832	-1.31002
136	9.50729	216.553	3.4428	2.88069	3.05081	0.0195608	1.11846	1.89427	0.568843	-1.31874
137	15.9729	216.079	3.29742	3.74535	3.36789	0.0522969	0.0790235	0.815246	-0.703843	-1.23863
138	17.0197	216.374	4.97613	4.41525	3.38907	-0.123777	1.1332	1.80335	0.40812	-1.41253
139	18.739	219.212	3.608	4.71473	3.31847	-0.160206	0.398208	1.05545	-0.478871	-2.27051
140	16.9631	215.422	3.0893	4.88378	3.14547	-0.358502	0.532611	1.19222	-0.331357	-3.01574
141	17.3672	210.668	5.12295	5.85928	3.6103	0.216395	0.826356	1.47243	-0.0624194	-2.41595
142	12.1292	208.82	8.20666	7.13862	4.35376	1.05827	1.06125	1.6343	0.176463	-1.3653
143	11.4015	213.178	6.28496	4.88142	2.99798	-0.285108	0.723602	1.2897	-0.23994	-1.02836
144	8.65765	221.651	7.58126	4.63687	3.63169	0.216144	1.00008	1.56023	0.0147274	-0.256795
145	14.8155	240.711	4.17315	0.260228	2.96821	-0.782469	1.21312	1.81335	0.29184	0.818791
146	21.8177	264.594	1.42844	-2.34137	3.38332	-0.0510735	0.996397	1.62722	0.037	1.42796
147	30.9018	291.126	-5.22968	-8.0743	1.25558	-1.03196	0.384433	1.09998	-0.616756	1.72708
148	35.6737	309.905	-7.83616	-10.6067	0.383598	-0.754146	0.512	1.22421	-0.519309	1.97655
149	33.562	312.917	-7.8146	-10.9239	0.0118359	-0.25072	0.819992	1.52473	-0.147875	2.23883
150	25.6492	309.929	-5.97413	-10.1754	-0.918581	-0.642584	1.63666	2.20912	0.628206	2.43879
151	18.1319	296.423	-3.07865	-6.19819	-0.188464	0.0218644	0.761661	1.12947	-0.694267	1.84936
152	2.80973	287.198	0.51927	-2.37576	-0.267749	-0.57917	1.20307	1.33914	-0.50682	0.329067
153	-11.3217	278.786	4.80859	2.38113	1.76491	0.432818	1.82985	1.7788	-0.0814516	-1.39241
154	-18.2998	288.534	4.0148	3.31827	2.11289	0.102958	2.03513	1.72632	-0.223444	-3.36631
155	-23.5351	297.941	1.97461	3.06008	2.18634	-0.00881806	2.15617	1.66731	-0.363192	-5.17598
156	-22.0013	313.949	-0.0244634	1.61892	2.0635	0.178859	2.82285	2.29237	0.335368	-6.17258
157	-21.2585	329.551	-4.27444	-1.37395	0.850502	-0.704008	2.09028	1.55528	-0.507538	-6.51092
158	-24.9865	333.264	-4.80813	-2.02418	1.17093	-0.202987	2.29209	1.87313	-0.107341	-6.40695
159	-24.8587	325.878	-5.50286	-2.3916	1.38749	0.359076	2.17236	1.9185	0.00835235	-6.24206
160	-19.9652	314.86	-7.04365	-3.80826	0.412474	-0.636745	1.84207	1.76121	-0.122039	-5.76723
161	-16.3761	292.691	-6.20417	-3.2831	0.473339	-0.506932	1.55449	1.83776	0.0532547	-5.15018
162	-13.8396	270.137	-5.53142	-1.96762	1.20488	0.412713	0.832638	1.72004	0.216339	-4.92833
163	-11.6583	249.869	-6.94786	-2.08351	0.802826	-0.0873057	0.289029	1.71061	0.364953	-5.34428
164	-7.52223	231.598	-8.33715	-1.85533	0.805172	-0.0128965	-0.278857	1.36794	-0.149246	-6.01672
165	-2.19662	219.928	-10.0478	-2.23102	0.679572	-0.171602	-0.250919	1.54434	-0.0431518	-6.93285
166	-0.964319	212.903	-12.0422	-3.10986	0.251548	-0.495621	-0.141431	1.66289	-0.0866013	-7.72571
167	-0.147614	207.757	-11.5529	-2.10725	1.27637	0.831274	0.139358	1.863	-0.00694858	-8.20868
168	-1.12828	213.118	-13.7332	-3.69409	0.309006	-0.19483	0.347003	1.72211	-0.369129	-8.70985
169	-3.43685	222.049	-12.6719	-3.226	0.763988	0.230029	0.992108	2.00227	-0.114408	-8.75119
170	-5.57291	230.743	-12.6118	-3.22339	0.760732	0.0625908	0.250743	1.25502	-0.515234	-8.17789
171	-8.53074	234.396	-11.9669	-2.7319	0.973917	0.149144	-0.207848	1.07626	0.101708	-7.7165
172	-9.76224	236.161	-11.4342	-2.13694	1.25495	0.526205	-1.09146	0.353025	-0.0836945	-7.03936
173	-10.4814	239.92	-12.1052	-2.6298	0.71096	-0.244611	-1.99382	-0.286499	-0.0635955	-6.46978
174	-9.99065	239.424	-12.5478	-2.19739	0.943353	0.163854	-3.16238	-0.997735	-0.118905	-6.12806
175	-13.8112	238.324	-13.0124	-2.24907	0.662048	-0.182356	-4.25435	-1.54305	-0.0284532	-5.73101
176	-11.3011	233.97	-14.2395	-2.83682	0.201765	-0.734525	-5.11306	-1.87094	-0.0276828	-5.42681
177	-10.6879	225.672	-14.054	-1.93554	0.959648	0.0348031	-5.73574	-1.93671	0.0215471	-5.36906
178	-6.63626	218.537	-15.3058	-2.41725	0.635711	-0.257823	-6.45079	-2.01995	-0.0895587	-5.32946
179	-3.96919	209.429	-15.1488	-2.36588	0.702617	0.0107258	-6.45242	-1.54898	0.344325	-5.30564
180	-0.123746	200.715	-14.9816	-1.89907	1.14108	0.37928	-6.71444	-1.48447	0.0112369	-5.28178
181	3.48821	195.312	-14.7125	-2.42836	0.708661	-0.0501125	-6.50601	-1.04886	-0.00413964	-4.94773
182	8.13371	192.095	-13.9508	-2.14181	0.86288	-0.117229	-6.2849	-0.707727	-0.22047	-4.7135
183	6.77027	195.848	-13.8328	-2.58995	0.378403	-0.670019	-5.56646	-0.102248	-0.110636	-5.14009
184	2.81644	198.097	-12.2403	-0.966507	1.43086	0.470266	-4.61938	0.468446	-0.106861	-6.29099
185	-1.45872	200.617	-12.479	-0.899195	1.272	0.36296	-3.82287	0.933852	-0.139122	-7.40542
186	-7.26511	207.855	-12.648	-0.960184	1.16726	0.238204	-2.98345	1.32281	-0.280815	-8.5673
187	-8.70054	219.067	-13.3542	-1.88941	0.393969	-0.725971	-2.10673	1.68118	-0.241624	-9.34375
188	-6.7703	229.587	-12.0462	-1.22113	1.01676	-0.0216413	-1.21591	2.01071	-0.120882	-9.78571
189	-7.00519	238.041	-13.2159	-2.08687	0.55499	-0.737637	-1.09211	1.80655	-0.471459	-10.2326
190	-3.57427	233.74	-12.1367	-1.89334	0.791913	-0.325087	-0.736189	1.99816	-0.302753	-9.27769
191	3.28045	230.169	-11.2716	-1.50066	1.19313	0.0658186	-0.846343	1.92244	-0.294533	-8.30083
192	10.6577	229.313	-12.4391	-2.14906	0.900125	-0.138322	-1.21642	1.67406	-0.441604	-8.07883
193	15.4379	224.154	-13.6366	-2.55095	0.730284	-0.299018	-1.68778	1.478	-0.411368	-7.87517
194	20.6373	218.815	-13.5239	-2.07249	1.07654	-0.0279979	-2.07696	1.40064	-0.329367	-7.42796
195	29.4323	221.391	-14.0948	-3.20498	0.432253	-0.66525	-1.93326	1.6523	0.103928	-6.74877
196	34.871	223.634	-12.555	-2.08262	1.19047	0.210405	-2.27846	1.27343	-0.245749	-6.14387
197	39.6325	230.052	-11.5465	-2.11792	1.35507	0.423629	-1.99161	1.29729	-0.236572	-5.67059
198	39.3161	234.857	-10.6141	-2.00669	1.31923	0.124486	-1.56392	1.39863	-0.192991	-5.4194
199	35.8739	242.079	-11.0932	-2.66361	0.742016	-0.679131	-0.72782	1.73413	0.0130144	-6.21705
200	30.3072	244.503	-11.9043	-2.28667	1.03974	-0.117379	-0.652791	1.4645	-0.363513	-7.76712
201	27.178	244.693	-10.6489	-2.07846	1.06857	-0.276024	0.0293347	1.66425	-0.245274	-7.98815
202	27.6635	243.11	-8.3247	-1.56096	1.41378	0.105781	0.802413	1.84812	-0.17565	-7.53093
203	30.0844	244.123	-7.09218	-2.00342	1.08171	-0.368348	1.77927	2.16992	0.0225124	-7.28689
204	31.8255	240.589	-4.87541	-1.90083	1.15769	-0.308706	2.97787	2.66035	0.320724	-6.81264
205	33.8536	231.876	-2.97258	-1.59305	1.24394	-0.0532717	3.49938	2.64018	-0.0329964	-6.11421
206	37.8835	229.909	-1.26862	-1.32441	1.79075	0.358089	4.44825	2.9208	-0.0832746	-5.81532
207	36.1898	222.827	-1.59454	-1.80057	1.11166	-0.321651	5.81348	3.50796	0.0869021	-6.94624
208	29.6637	220.116	-3.47011	-1.56235	1.54923	0.105071	6.75301	3.82865	0.15463	-9.53019
209	20.8466	216.545	-5.01879	-1.58115	1.6341	0.230279	7.08136	4.14729	0.154911	-11.2426
210	16.7638	215.353	-2.65215	-2.22075	1.43299	-0.00110906	8.42006	5.46147	0.0346173	-9.89126
211	10.865	220.522	-1.79668	-2.30232	1.38476	0.254324	6.99888	6.32132	-0.193816	-7.82332
212	4.27575	241.342	-1.39071	-2.59578	1.65109	-0.0467554	6.27396	7.49983	0.527201	-6.21157
213	-4.15552	238.931	19.5809	-2.3573	1.6419	0.942715	24.5079	23.7598	16.6041	-3.92706
214	-1.45652	261.161	30.2135	-3.24697	1.63404	-0.0790127	34.3297	32.8932	27.7553	-1.90273
215	2.26084	256.684	46.868	-3.23927	1.2529	-0.344803	51.4026	47.7479	47.5287	-1.9415
216	-8.96897	284.951	40.7122	-2.50244	1.60007	-0.487851	45.9222	41.9183	41.7224	-3.54272
217	-22.8532	286.317	47.1457	-2.06626	1.54848	-0.313985	53.9397	46.3548	46.8613	-6.17955
218	-34.7917	270.365	62.9712	-0.861745	2.23335	0.124124	68.7579	55.2325	55.4958	-7.58195
219	-46.69	249.804	76.8482	-0.808672	1.86332	0.531188	81.2027	63.3582	62.4242	-7.53215
220	-55.199	240.572	86.2517	-0.877467	1.90964	-0.186091	89.8138	69.336	67.6109	-7.35684
221	-59.2571	231.906	90.5543	-1.14025	1.45558	-0.122951	94.0957	73.0455	72.1678	-7.16073
222	-56.7067	231.961	93.5707	-0.467772	2.02517	0.5391	95.1837	75.0605	75.8083	-5.6208
223	-55.5549	235.154	92.8364	-0.530584	1.87788	0.167657	93.4293	74.9129	76.8805	-4.07098
224	-56.2045	232.873	91.0052	0.0269681	2.09958	0.658591	90.2367	73.1984	75.7176	-2.89563
225	-50.1821	229.614	86.1	-0.795358	1.39181	-0.915382	85.8063	70.239	73.1688	-1.99725
226	-40.7978	215.425	79.5381	-0.110153	1.95734	-0.183505	79.6616	65.782	68.973	-2.30511
227	-29.5669	198.906	71.9519	0.334299	2.37212	0.321042	72.6657	60.5112	63.8318	-2.60245
228	-16.8778	179.368	64.3146	-0.435887	1.89526	-0.254169	66.2629	55.6808	59.074	-2.4243
229	-4.4937	163.825	56.5987	-0.636421	2.01284	-0.0235568	60.0057	51.2174	54.6525	-2.91967
230	3.60384	151.668	48.2508	-1.24685	1.77478	0.311104	54.5769	47.5723	51.182	-4.27836
231	8.59279	144.893	40.4199	-2.55906	0.841832	0.0305807	49.8348	44.5086	48.242	-5.27537
232	10.8565	139.553	35.1525	-3.83741	-0.0481512	-0.26325	46.455	42.4729	46.3822	-5.54342
233	11.1548	133.454	32.104	-4.53142	-0.594616	-0.305313	44.2577	41.255	45.4393	-5.59902
234	8.23088	132.824	28.071	-5.50865	-1.11826	-0.481074	42.481	40.0696	44.2521	-6.58337
235	4.5508	130.658	26.2599	-5.7045	-1.03916	0.0291974	42.0714	39.7574	44.0245	-7.65554
236	2.64815	128.321	25.3949	-6.31382	-1.34537	-0.192003	41.6467	39.2987	43.6586	-7.67898
237	2.10601	122.124	25.3196	-6.77916	-1.31599	-0.244983	41.2328	38.8249	43.1743	-7.05034
238	-1.42739	117.557	25.1901	-6.88401	-1.07582	-0.0786077	41.1956	38.745	43.0854	-7.04185
239	-4.28813	114.745	24.3604	-7.00416	-0.896081	0.050392	40.9413	38.5757	43.0125	-7.38622
240	-3.52179	115.148	24.3887	-6.78768	-0.593366	-0.45255	40.6922	38.5083	43.0819	-7.27426
241	-1.91905	114.585	24.1291	-6.29893	-0.198327	-0.469171	40.0044	38.2019	42.9216	-7.24544
242	0.848218	115.758	23.7246	-5.78495	0.214344	-0.0536783	39.5156	38.1212	43.0745	-7.47323
243	2.17488	123.631	23.0953	-5.46224	0.415253	-0.256453	39.2833	38.1886	43.3644	-7.96922
244	3.22567	132.61	22.7356	-4.85769	0.730936	-0.0956494	38.9831	38.0973	43.3909	-8.63438
245	2.84901	140.278	23.7969	-3.92306	1.02951	-0.0131109	39.0525	38.2483	43.7462	-8.87608
246	0.491419	147.844	24.9485	-3.69605	0.909451	-0.352779	39.2058	38.3974	44.073	-8.50752
247	-6.82335	153.502	26.4835	-2.97989	1.10186	-0.395983	39.1708	38.3267	44.2225	-8.22231
248	-11.0137	156.788	27.8624	-2.64897	1.12626	-0.307407	39.2718	38.309	44.4397	-7.7678
249	-13.8276	159.887	30.1201	-2.06231	1.43494	-0.304749	39.8229	38.6903	45.1087	-7.0791
250	-14.6351	157.1	32.4448	-1.89537	1.22863	-0.222906	40.2847	39.0397	45.7787	-5.83984
251	-13.6814	155.86	33.8144	-2.07337	0.91996	-0.204465	40.2987	38.9257	45.9185	-4.55448
252	-10.6531	151.96	35.6584	-2.20803	0.7497	-0.265149	40.9561	39.4045	46.7757	-3.37042
253	-8.57684	149.071	36.0781	-2.19379	0.384348	-0.317262	40.4878	38.9062	46.502	-2.6243
254	-2.70052	150.573	37.2022	-1.98605	0.651001	-0.178918	40.5046	38.876	46.726	-1.68053
255	6.48375	144.681	39.676	-1.97965	0.299769	-0.169988	40.5404	38.9594	47.2709	0.635044
256	17.1439	141.509	42.4893	-2.07003	0.381057	-0.263882	40.2833	38.8236	47.5761	3.54153
257	24.1059	138.839	44.5665	-1.38941	0.704	-0.177122	39.7798	38.4397	47.5336	5.29667
258	28.8628	139.007	44.8849	-1.39959	0.584986	-0.512388	39.0509	38.0357	47.532	6.33458
259	31.9745	140.122	45.8018	-0.404439	1.38687	-0.108145	38.132	37.4911	47.3754	7.04405
260	34.4534	137.822	45.9366	-0.0452317	1.64499	-0.0475179	37.2142	36.8566	47.1024	7.53675
261	31.4708	137.362	45.5931	-0.0106177	1.69558	-0.246742	36.9871	36.7414	47.3476	7.22357
262	26.9863	139.261	44.2966	0.661206	1.83472	-0.206957	36.508	36.3298	47.1079	5.81098
263	26.0767	140.224	43.4923	1.16541	1.85712	-0.229001	36.2739	36.1458	47.1943	4.77857
264	26.134	143.735	44.0976	1.28091	2.33347	-0.304732	36.1725	36.019	47.2676	5.04648
265	28.4954	137.502	44.8426	1.94011	2.1346	-0.194049	36.4002	36.2272	47.7492	4.83588
266	27.9112	138.79	44.2907	2.08965	2.30322	-0.296684	36.848	36.6992	48.6204	3.81242
267	27.9946	132.561	44.0219	2.79142	2.22472	-0.200971	36.8368	36.8558	49.0701	3.01877
268	25.6109	129.12	45.2181	3.35402	2.61749	-0.269252	37.4948	37.6151	50.3587	2.86053
269	25.6664	121.144	46.5485	4.04393	2.67387	-0.160314	38.0411	38.1923	51.3164	2.81577
270	21.1698	117.246	47.5133	4.40906	2.70726	-0.377059	38.6669	38.755	52.2764	2.59564
271	20.0272	115.193	49.1604	5.0783	3.15481	0.0487949	39.6005	39.6118	53.5636	2.53468
272	13.5271	120.411	50.6825	5.50125	3.73754	-0.0172544	40.3409	40.4085	54.9305	2.42558
273	7.10211	141.41	50.5045	4.58144	4.91458	-0.225515	40.6454	40.9397	55.8984	2.50307
274	7.81353	165.184	48.6177	2.09548	5.03291	-0.611109	40.9372	41.6827	57.2448	2.87612
275	7.06496	192.267	46.5098	-1.68587	4.6613	-0.705658	42.1156	43.1812	59.6093	3.51931
276	-0.99134	124.599	68.4593	-3.91316	3.13238	-0.636838	63.6983	62.9549	92.6581	4.77104
277	4.18742	91.8633	68.7634	-5.7859	-1.6788	-1.64605	64.6828	65.723	100.625	5.7
278	6.5896	121.208	60.7006	-6.88018	-1.78931	-1.18387	57.7484	60.9164	94.6736	6.10034
279	7.45597	117.598	57.9372	-4.9331	-2.45884	-1.06747	53.3691	57.9684	92.6126	5.8346
280	1.44067	90.2987	65.0583	1.30894	-2.23605	-0.103097	54.5239	58.4785	93.9257	4.85319
281	-19.0099	73.6952	75.2726	7.75721	-2.1399	-0.789517	58.4564	59.8423	94.3886	3.31044
282	-39.2892	73.9671	84.5636	13.9468	-0.712491	-0.862914	62.325	60.1359	91.3969	1.50148
283	-48.3168	77.5911	87.7875	17.1247	-0.660007	-1.28873	63.863	59.2199	88.1518	-0.305753
284	-46.863	78.0748	83.7482	16.498	-2.35703	-1.54722	62.4376	57.3543	86.9826	-1.90729
285	-45.9279	74.2103	78.2661	14.243	-4.79646	-1.68271	60.6724	55.9343	88.4406	-3.04244
286	-50.4321	70.7329	74.2472	12.41	-7.03955	-2.23773	58.9788	54.1138	87.7471	-3.55052
287	-55.9657	67.948	71.0382	12.034	-8.02975	-2.38503	56.3228	51.1008	83.496	-3.68938
288	-57.5572	53.0114	66.5896	12.1706	-9.27591	-2.68004	52.2967	47.5004	78.5391	-3.96614
289	-56.6996	40.8827	60.6812	12.2923	-9.89097	-2.48185	46.8227	42.9096	72.0202	-4.16052
290	-55.6265	28.9937	55.1289	12.6677	-10.5972	-2.33688	40.9869	37.8488	63.7824	-4.02046
291	-51.1644	15.2354	48.5156	12.117	-11.8786	-2.9014	35.379	32.9081	55.2878	-4.04742
292	-43.0673	5.08389	40.9629	11.1956	-12.5795	-2.93522	30.1202	28.2416	47.104	-4.60288
293	-34.5385	0.47321	33.704	10.3798	-12.8104	-2.60353	25.4072	23.9445	39.6493	-5.40477
294	-24.3253	0.259088	25.7212	8.08048	-14.0419	-2.90402	21.2463	20.0877	33.2249	-6.06329
295	-15.6289	2.68186	18.796	5.49831	-15.4278	-3.55953	18.0161	17.0582	28.3634	-6.56003
296	-8.67946	9.24038	12.1551	3.4631	-15.7868	-3.30288	14.626	13.944	23.7696	-7.13882
297	-1.85882	18.5	3.90474	2.0019	-16.1262	-3.20879	9.0303	9.67653	18.7291	-7.6022
298	2.9696	26.3887	-3.56611	0.215946	-17.1116	-3.71412	3.91832	5.84258	14.1589	-7.75293
299	3.64777	30.8306	-7.23294	-0.828421	-17.5186	-3.81339	1.20693	3.74572	11.1737	-7.6513
300	1.94189	31.1079	-9.84706	-1.93846	-17.8283	-3.9434	-0.465175	2.43537	8.89925	-7.52216
301	-2.80378	25.7272	-12.1306	-2.77867	-18.487	-4.27531	-1.7281	1.57037	7.08878	-7.8779
302	-9.67438	19.9645	-14.2518	-2.99654	-18.4743	-4.30407	-2.93177	0.934098	5.59689	-8.77612
303	-14.5124	14.2193	-16.6134	-3.1955	-18.2706	-4.19013	-4.43512	0.288336	4.2536	-9.61806
304	-16.8798	5.95772	-18.8904	-3.89667	-18.5886	-4.45203	-5.73262	-0.167704	3.20577	-10.2184
305	-18.1339	-4.17976	-20.7319	-4.52337	-18.8039	-4.4932	-6.47435	-0.333709	2.43856	-10.9422
306	-16.8643	-11.9634	-22.9065	-5.54143	-19.3016	-4.66415	-7.07202	-0.569539	1.56938	-11.5999
307	-14.8157	-19.2295	-24.4899	-6.53271	-20.0386	-5.11351	-6.97003	-0.434319	1.1851	-12.3113
308	-10.0551	-22.7636	-25.1476	-7.298	-20.4287	-5.21528	-6.54019	-0.352331	0.634184	-12.3345
309	-1.49225	-23.0705	-25.0756	-8.49395	-21.5575	-5.94277	-5.42837	-0.0317649	0.365709	-11.481
310	8.89277	-14.0879	-23.9892	-8.55803	-21.2129	-5.38469	-3.9902	0.458442	0.345071	-10.6142
311	16.367	0.147167	-24.6303	-10.1235	-22.4484	-6.17826	-2.95452	0.726389	0.157427	-9.67071
312	17.713	10.1884	-24.2138	-10.5661	-23.2435	-6.46551	-2.29159	0.873074	-0.0139863	-8.95471
313	14.8525	19.5885	-23.8356	-10.3548	-23.409	-6.30186	-1.91808	0.90383	-0.0800216	-8.99007
314	14.3676	26.7819	-24.3141	-11.003	-23.9185	-6.31392	-1.87027	0.841587	-0.051078	-8.74452
315	12.5322	27.1966	-25.1384	-12.0168	-25.4843	-7.04533	-1.93337	0.702144	-0.0429593	-8.49347
316	7.67281	25.8606	-25.9957	-12.4131	-25.9522	-6.92516	-2.20707	0.473951	-0.168432	-8.7923
317	8.16238	19.6765	-27.8363	-14.2396	-27.7292	-7.50832	-2.59233	0.325597	-0.131227	-8.4138
318	14.3417	15.9931	-28.1134	-15.1701	-28.6078	-7.3659	-2.87677	0.17669	-0.0781075	-7.30146
319	20.3151	13.6672	-28.6405	-16.5008	-30.3025	-8.21274	-3.19282	0.000182958	-0.184222	-6.17327
320	24.7479	12.2765	-28.4371	-17.2063	-31.0895	-7.98475	-3.25711	0.0877255	-0.205734	-5.34163
321	25.8143	12.1205	-29.0782	-18.3476	-32.7191	-8.71465	-3.35864	0.142571	-0.195202	-4.99011
322	28.3111	15.2743	-29.7267	-19.7738	-34.3496	-9.24629	-3.36653	0.363203	-0.215629	-4.42704
323	30.477	18.6228	-29.0802	-20.5182	-35.4664	-9.36091	-3.24665	0.550005	-0.2926	-3.5475
324	27.1004	21.55	-29.8088	-22.5268	-37.5874	-10.0933	-2.70297	0.816679	-0.221615	-3.3834
325	20.3533	23.7928	-30.9708	-24.0929	-39.5828	-10.8162	-2.54121	1.00881	-0.404359	-3.65122
326	15.7237	24.9828	-31.85	-25.636	-40.9827	-11.027	-2.17815	1.2558	-0.325322	-3.64568
327	11.2237	23.4044	-32.4343	-27.3846	-42.6017	-11.4027	-1.66171	1.41838	-0.278281	-3.36112
328	9.43186	21.5837	-33.769	-29.4997	-44.3732	-11.9661	-1.2701	1.56821	-0.259086	-3.26151
329	11.0768	18.6586	-35.5771	-32.2502	-46.6254	-12.5715	-0.949763	1.72538	-0.281168	-2.91808
330	14.2228	17.3033	-35.8814	-33.7469	-47.5589	-12.5647	-0.66547	1.86695	-0.279319	-2.2988
331	19.7936	10.3553	-37.186	-36.0036	-49.1747	-12.9524	-0.256499	2.01278	-0.323264	-1.81995
332	25.2182	5.50525	-38.2194	-38.5058	-51.1527	-13.6234	0.43036	2.31941	-0.307263	-1.2002
333	27.7542	5.25069	-38.9166	-40.6593	-52.5289	-14.122	1.30239	2.7168	-0.317899	-0.849122
334	28.4228	3.57892	-39.931	-42.327	-53.5814	-14.14	1.93353	3.0307	-0.35033	-0.966371
335	26.2169	-0.114282	-41.5671	-44.5815	-55.3029	-14.7433	2.76516	3.39663	-0.257978	-1.38025
336	22.3739	2.06043	-43.0908	-46.3177	-56.0611	-15.1441	3.71057	3.56575	-0.219946	-2.37911
337	17.289	5.21119	-44.6471	-47.7634	-56.7078	-15.0917	4.58692	3.74671	-0.17841	-3.76599
338	13.2574	7.90154	-45.9563	-49.4976	-57.6221	-15.524	5.38201	3.7627	-0.165558	-4.66155
339	11.7699	4.64217	-47.2788	-51.292	-58.6887	-16.1681	6.00225	3.66866	-0.133502	-5.18729
340	12.7338	1.37868	-48.9423	-53.222	-59.5746	-16.5056	6.49165	3.62864	-0.0797294	-5.54129
341	13.7046	3.98868	-48.7911	-53.9682	-59.1064	-16.3416	6.87803	3.55276	-0.0353012	-5.27355
342	14.6432	5.14094	-49.236	-55.43	-59.3109	-16.4504	6.74172	3.42482	-0.0140296	-4.39884
343	10.565	6.95368	-49.5005	-56.6937	-59.6425	-16.8246	6.43055	3.63646	0.0547646	-3.33352
344	6.57178	14.7233	-50.7866	-57.7013	-59.5898	-17.0041	5.08529	3.83156	0.00702898	-2.1584
345	7.06161	41.6239	-54.4068	-58.4637	-59.2361	-17.1442	1.28051	3.55425	-0.232168	-0.697527
346	8.71813	56.9392	-63.4393	-63.6509	-64.7432	-21.2169	-2.96572	2.93341	-0.46356	0.346731
347	7.06472	7.90481	-99.0268	-96.4555	-101.856	-45.7132	-6.79175	2.15869	-0.610896	1.08495
348	27.8073	38.9234	-105.102	-98.5083	-99.6785	-43.7331	-8.54466	1.46302	-0.76119	0.525862
349	31.6679	12.2362	-130.928	-122.544	-123.619	-59.2755	-8.15851	1.03969	-0.806177	-1.43588
350	13.1529	20.8592	-124.536	-116.477	-120.361	-59.0803	-6.26423	0.557599	-0.803026	-3.88845
351	-20.4516	36.0564	-110.416	-104.99	-112.224	-56.3522	-2.5185	0.785388	-0.524872	-6.72002
352	-57.6016	28.913	-105.985	-104.673	-115.329	-60.4024	2.18386	1.59688	-0.18573	-9.39999
353	-83.6072	32.8724	-107.352	-107.908	-120.167	-65.1147	4.18647	1.79009	-0.239587	-10.8643
354	-96.3871	45.4534	-110.642	-110.945	-124.229	-69.1179	3.91774	1.82403	-0.184482	-11.2822
355	-101.619	52.9135	-118.451	-116.754	-131.198	-75.0399	2.34446	1.54885	-0.219203	-11.5395
356	-95.9586	62.5205	-125.293	-121.397	-136.336	-79.6177	0.274744	1.17996	-0.266004	-11.064
357	-87.2232	66.0211	-131.411	-125.393	-140.552	-83.5108	-1.34592	1.07043	-0.251846	-10.7312
358	-71.8566	61.1496	-135.01	-126.773	-141.652	-85.5552	-3.08291	0.525668	-0.450156	-10.0764
359	-54.0121	51.1061	-137.695	-127.37	-141.323	-86.6897	-4.21239	0.333658	-0.314517	-9.77894
360	-37.8825	34.453	-136.53	-124.982	-138.136	-85.6137	-4.78647	0.0886843	-0.247275	-9.49939
361	-23.7676	23.4897	-131.876	-119.73	-131.945	-82.8999	-5.03867	-0.152612	-0.278261	-9.0785
362	-13.4337	11.6821	-128.187	-115.812	-127.186	-80.8325	-5.16975	-0.278976	-0.260297	-8.57735
363	-10.7238	10.9875	-124.033	-110.664	-121.124	-77.8479	-5.1011	-0.29822	-0.247804	-9.15889
364	-13.9995	13.0551	-123.45	-108.669	-118.456	-76.7942	-5.05178	-0.329943	-0.25709	-10.2954
365	-19.3784	22.8441	-120.398	-105.433	-114.409	-74.6696	-4.71458	-0.255004	-0.294539	-10.772
366	-20.0176	32.1725	-118.164	-104.245	-112.355	-73.5844	-4.19612	0.0428638	-0.199918	-10.3398
367	-20.1795	41.8439	-116.959	-103.24	-110.39	-72.3828	-3.95753	0.00572904	-0.298865	-10.2417
368	-19.9501	52.8542	-114.501	-100.694	-106.834	-70.3151	-3.58152	0.182416	-0.241979	-10.4195
369	-16.3112	56.4256	-113.289	-99.2297	-104.828	-68.9391	-3.45327	0.175566	-0.259745	-10.5169
370	-9.35367	58.0089	-113.399	-98.3676	-102.819	-67.6207	-3.47915	0.10413	-0.312375	-10.9515
371	-4.29799	60.3682	-113.771	-97.4127	-100.364	-65.9491	-3.52923	0.142052	-0.253376	-11.6141
372	-5.13704	57.2781	-114.377	-96.5651	-99.0213	-65.0785	-3.84526	-0.0461208	-0.330951	-12.4088
373	-4.51396	54.8579	-115.627	-96.5162	-98.3704	-64.7137	-4.03502	-0.0628947	-0.288955	-13.2468
374	-1.02931	57.061	-115.531	-95.9942	-97.3264	-64.3837	-4.06505	0.0489932	-0.166124	-13.5231
375	1.66284	58.4295	-116.007	-96.4394	-97.2574	-64.5297	-4.17867	-0.0791171	-0.231708	-13.427
376	2.79692	59.1918	-117.503	-98.428	-98.515	-65.6685	-4.06848	-0.0221118	-0.237464	-12.9708
377	5.79341	64.479	-114.445	-96.956	-96.5575	-64.9737	-3.77936	0.0192259	-0.243794	-11.7187
378	9.52085	70.2601	-113.783	-97.473	-96.7138	-65.7559	-3.47395	0.0582699	-0.288854	-10.8727
379	11.3562	72.9046	-114.454	-98.7566	-97.721	-66.7591	-3.21314	0.102861	-0.301209	-10.438
380	12.263	71.3899	-112.572	-99.171	-98.2018	-67.6333	-2.88005	0.252519	-0.257491	-8.6422
381	16.0239	66.5041	-110.493	-100.067	-99.4074	-69.0159	-2.79413	0.168236	-0.329097	-6.04702
382	19.7205	72.3082	-110.185	-100.703	-100.305	-70.2665	-2.67481	0.320627	-0.19679	-5.21493
383	17.9181	79.0289	-110.169	-100.498	-100.708	-71.0403	-2.63038	0.270497	-0.265878	-5.44976
384	12.4467	85.1902	-110.254	-100.386	-101.199	-72.0132	-2.38341	0.326901	-0.254008	-5.8979
385	6.22281	89.1781	-111.664	-101.465	-103.072	-73.7932	-2.15276	0.385125	-0.284451	-6.44398
386	-0.643058	97.6488	-111.455	-100.632	-102.987	-74.2757	-1.89972	0.490449	-0.232754	-7.41319
387	-5.64024	104.814	-113.944	-102.054	-104.989	-75.9849	-1.63721	0.512602	-0.277456	-8.79128
388	-11.8086	107.753	-113.844	-101.782	-105.545	-76.8626	-1.3022	0.699703	-0.211356	-9.49079
389	-13.1455	109.907	-111.384	-100.823	-105.257	-77.1897	-1.02156	0.778441	-0.218389	-8.55497
390	-13.7063	113.021	-110.428	-100.89	-106.101	-78.3548	-0.921277	0.704716	-0.304104	-7.80273
391	-12.4512	120.322	-106.299	-98.2012	-103.847	-77.1728	-0.775323	0.732992	-0.292839	-6.7407
392	-11.1779	121.386	-103.564	-97.3506	-103.87	-77.7391	-0.759759	0.745745	-0.291266	-5.13048
393	-7.47363	124.639	-100.843	-96.1348	-102.901	-77.4656	-0.607334	0.929677	-0.202821	-3.83289
394	-6.09746	129.42	-94.617	-90.741	-97.7145	-74.2125	-0.740005	0.752856	-0.333429	-2.96895
395	-3.57038	131.418	-92.677	-89.1992	-96.5176	-74.0604	-0.839899	0.749339	-0.327522	-2.45332
396	-1.56057	131.861	-90.1165	-86.6241	-94.0478	-72.7357	-0.922099	0.824149	-0.276733	-2.26478
397	0.0412576	133.739	-86.8867	-83.4997	-91.0432	-71.3269	-1.11209	0.794279	-0.265072	-1.79913
398	1.10774	137.379	-83.5972	-80.4248	-87.8815	-69.6986	-1.12048	0.810549	-0.237764	-1.42724
399	-0.0273588	140.648	-78.1803	-75.3836	-82.7323	-66.7639	-1.0081	0.857027	-0.250416	-1.2802
400	2.03478	142.06	-74.3844	-72.2477	-79.253	-64.7274	-1.06611	0.793471	-0.283929	-0.618988
401	2.16522	145.91	-68.3559	-67.0414	-73.7156	-61.2318	-1.09835	0.797633	-0.273803	0.117518
402	4.03813	149.978	-63.5046	-62.5624	-69.0372	-58.1359	-1.17921	0.84735	-0.23764	0.544329
403	4.77122	155.617	-58.1875	-57.0183	-63.0979	-54.2348	-1.1832	0.879747	-0.227798	0.318051
404	6.586	160.227	-53.9108	-51.7697	-57.6019	-50.2627	-1.33202	0.830081	-0.249607	-0.431142
405	11.5994	166.846	-48.7337	-46.4622	-51.6963	-45.6704	-1.47938	0.857746	-0.257168	-0.331271
406	14.7259	169.708	-41.473	-40.243	-44.9481	-40.5797	-1.55738	0.789884	-0.246503	0.703516
407	17.5732	170.114	-36.7746	-36.371	-40.6597	-37.2401	-1.47595	0.876377	-0.248508	1.34341
408	19.6214	170.682	-31.4606	-31.4437	-35.4565	-32.9999	-1.26325	0.968354	-0.230551	1.39607
409	21.3139	172.477	-25.6068	-26.0054	-29.7861	-28.3584	-1.43151	0.805556	-0.322896	1.81433
410	21.162	174.289	-19.5686	-20.7555	-24.3414	-23.7024	-1.37623	0.873441	-0.288202	2.32106
411	21.9605	176.269	-14.4929	-16.0861	-19.8416	-19.897	-1.31692	0.942003	-0.256551	2.46329
412	18.2367	174.632	-9.07821	-11.2963	-15.4756	-16.1396	-1.13535	0.958287	-0.276976	2.51366
413	13.6107	175.124	-5.7129	-7.49703	-11.9237	-13.0168	-1.05284	0.927832	-0.309561	1.83427
414	7.94105	174.028	-2.05203	-3.42127	-7.782	-9.60845	-0.784798	1.1378	-0.212322	0.998415
415	4.66183	172.121	0.172293	-1.0256	-5.21265	-7.60046	-0.623556	1.07134	-0.278531	0.527931
416	6.26616	172.068	1.4135	0.117523	-4.12601	-6.83489	-0.254347	1.27141	-0.240502	0.201153
417	10.8676	173.53	2.73525	2.5157	-1.22655	-4.34911	-0.408479	1.18037	-0.263221	-0.481488
418	11.1861	173.27	2.19302	2.68608	-0.712373	-4.10596	-0.477442	1.24814	-0.243517	-0.965398
419	12.0316	185.756	3.50526	4.55102	2.56692	-1.20517	-0.612618	1.24296	-0.237087	-1.30524
420	12.0891	199.652	-0.618267	-0.0105502	1.56886	-2.92835	-0.942354	1.16139	-0.252564	-0.582318
421	17.1187	221.524	-3.61712	-3.99033	1.76109	-2.34474	-1.5256	1.03452	-0.288693	1.16368
422	20.4507	249.03	-8.8996	-9.37714	0.374942	-2.56392	-1.84756	1.07443	-0.296701	2.06162
423	22.2805	274.587	-11.7778	-12.5327	-0.687851	-2.26648	-2.18867	1.02877	-0.349054	2.84086
424	18.8465	291.881	-13.615	-13.9031	-2.21585	-3.22682	-2.34254	1.00785	-0.362834	2.43042
425	9.93011	297.652	-12.6009	-11.143	-1.90854	-2.44073	-2.01531	1.3606	-0.240116	0.304283
426	-1.59071	298.01	-8.83773	-5.36297	0.0724451	-0.787219	-1.88815	1.30851	-0.301778	-2.24778
427	-25.9995	296.969	-6.60679	-0.398345	-0.525035	-1.49356	-1.2435	1.43548	-0.323614	-6.51698
428	-50.8632	304.252	-5.84391	3.94306	0.9487	-1.25639	-0.54282	1.51837	-0.375974	-11.4193
429	-61.7772	320.1	-6.93963	5.05263	1.46786	-1.28469	0.0489961	1.61296	-0.357044	-14.367
430	-56.5431	344.896	-8.75999	3.79183	1.38856	-1.33623	0.771645	2.02352	-0.207382	-15.3922
431	-48.0679	374.474	-10.3976	2.27455	2.41283	0.116142	0.93004	1.95852	-0.392996	-15.3046
432	-38.1733	389.517	-12.8802	-1.88147	0.352269	-1.15134	1.41547	2.32999	-0.214637	-13.8532
433	-30.3427	393.462	-13.8396	-3.8578	-0.117513	-1.3623	1.31488	2.17604	-0.349669	-12.4512
434	-20.9453	382.115	-12.9828	-4.55554	-0.235608	-1.38355	1.29744	2.25967	-0.3493	-10.5992
435	-12.5402	360.173	-10.4615	-3.44162	0.954503	-0.274718	1.24401	2.35953	-0.307882	-8.96019
436	-8.98696	327.346	-10.7937	-4.30331	-0.666482	-1.73688	1.12325	2.34904	-0.333283	-8.13093
437	-3.03482	295.954	-9.46268	-3.71146	-0.216179	-1.13006	1.03145	2.42767	-0.288246	-6.93082
438	2.64256	268.537	-9.31816	-3.47168	-0.00588633	-0.780365	0.666309	2.19713	-0.332611	-6.19918
439	9.14828	250.048	-9.14146	-2.5402	1.14561	0.345611	0.0482747	1.90402	-0.389464	-5.96702
440	12.7912	234.841	-11.1355	-3.84869	-0.0368101	-0.545799	-0.544413	1.57564	-0.375606	-5.78852
441	12.1002	230.276	-12.9825	-4.45809	-0.521349	-1.10001	-1.41651	1.01477	-0.439636	-6.03331
442	7.93884	233.706	-14.8746	-5.0979	-1.16886	-1.72283	-2.01178	0.661886	-0.345611	-6.67601
443	2.24839	242.269	-14.8414	-3.62771	0.738686	0.0469753	-2.85688	0.0309971	-0.346598	-7.25029
444	-4.01582	240.533	-16.7743	-4.29307	-0.332547	-1.02108	-3.68088	-0.526331	-0.333174	-7.78578
445	-11.9192	236.725	-16.7877	-3.25381	0.53025	-0.365035	-4.29747	-0.900775	-0.298909	-8.31335
446	-17.9773	227.367	-16.91	-3.22868	0.263554	-0.58987	-4.90062	-1.2196	-0.307269	-7.93534
447	-19.6747	214.898	-15.66	-2.66359	0.556661	-0.380505	-5.21049	-1.20861	-0.1942	-7.14101
448	-20.5286	199.025	-16.3756	-2.79155	0.193957	-0.664596	-5.77479	-1.39417	-0.276042	-7.14842
449	-21.8588	186.032	-16.6286	-1.86745	1.03335	0.0885256	-6.15989	-1.38539	-0.331834	-7.78674
450	-18.1977	178.356	-17.2257	-1.93743	0.965651	0.0919077	-6.341	-1.12631	-0.278167	-8.03313
451	-12.8671	174.421	-18.7843	-3.1904	-0.329874	-0.969467	-6.39296	-0.936564	-0.318942	-8.03477
452	-9.01916	172.191	-20.0541	-3.71988	-0.702148	-1.28611	-5.95517	-0.274095	-0.114098	-8.81813
453	-6.2777	171.965	-21.0263	-2.83311	0.413742	-0.267017	-6.29376	-0.469954	-0.422946	-10.0198
454	-5.00937	174.358	-21.2184	-3.29176	-0.148713	-0.827424	-5.75106	0.109821	-0.349039	-10.1293
455	-0.335098	176.83	-19.5612	-2.71228	0.636313	-0.0360485	-5.56173	0.147309	-0.562287	-9.14314
456	1.50816	184.968	-17.8433	-2.0539	1.27967	0.4545	-4.72917	0.769494	-0.454105	-8.84527
457	-0.00352822	192.141	-18.2043	-2.55835	0.550436	-0.255072	-4.01249	1.10662	-0.451349	-9.40175
458	-2.41105	203.226	-16.9259	-1.5292	1.44626	0.449572	-3.35086	1.3075	-0.483007	-10.1026
459	-3.33068	209.129	-17.6073	-2.93982	-0.129345	-0.871755	-2.79183	1.53919	-0.335974	-10.1631
460	-4.41533	217.837	-17.5809	-2.73084	0.176502	-0.63575	-2.80848	1.31693	-0.442243	-10.3984
461	-6.26075	223.492	-17.5138	-2.25439	0.61736	-0.326597	-2.80306	1.22877	-0.36928	-10.9696
462	-7.44257	225.571	-17.3292	-1.89429	0.96368	-0.0207084	-2.93816	1.00207	-0.394073	-11.2034
463	-4.89852	221.949	-18.2364	-3.1993	-0.618227	-1.45777	-3.0717	0.922438	-0.267184	-10.7771
464	-1.1177	220.165	-17.3534	-2.2085	0.479833	-0.449484	-3.59129	0.432366	-0.439513	-10.3101
465	3.76542	217.39	-17.1017	-2.45847	0.184252	-0.730887	-3.69498	0.396855	-0.398806	-9.64379
466	6.32691	217.056	-15.6337	-1.36253	1.03233	-0.229124	-3.74942	0.337588	-0.38454	-9.35435
467	10.0459	221.477	-14.3957	-0.381053	2.17562	0.807318	-3.89253	0.14942	-0.557079	-9.10272
468	13.2585	228.622	-15.0661	-1.90202	0.465167	-0.742725	-3.48856	0.709846	-0.170966	-8.69512
469	14.914	238.304	-13.6807	-1.36161	1.19633	-0.111999	-3.55953	0.548982	-0.399196	-7.92868
470	12.158	245.007	-12.7948	-1.84156	0.610803	-0.655588	-2.93653	1.0269	-0.211212	-7.53234
471	9.83887	252.549	-11.4348	-1.23903	1.31941	-0.102516	-2.78798	1.02167	-0.3539	-7.24824
472	7.69378	256.606	-10.6887	-1.47909	1.0277	-0.345206	-2.66602	0.949322	-0.463809	-6.70416
473	6.25071	258.733	-10.1351	-2.201	0.274404	-0.89671	-2.31516	1.23673	-0.314749	-6.03104
474	7.56234	258.503	-7.35826	-1.17739	1.38599	-0.00102045	-1.93505	1.48621	-0.218515	-4.95379
475	9.60572	256.045	-6.67827	-1.35843	1.01167	-0.474329	-2.00193	1.19468	-0.562655	-4.30506
476	14.7201	255.661	-6.48735	-1.64694	0.887464	-0.50387	-1.82906	1.28587	-0.554675	-4.0235
477	14.9248	253.432	-6.23073	-1.92143	0.502892	-0.875311	-1.23635	1.71907	-0.308361	-4.10072
478	17.7457	251.738	-5.84365	-2.00059	0.814299	-0.501902	-0.642439	2.24913	0.0404193	-4.10353
479	19.6555	245.64	-6.48455	-2.18919	0.521241	-0.798462	-0.485558	2.14902	-0.180817	-4.56719
480	19.5218	242.527	-6.34841	-1.77934	0.95342	-0.482833	-0.00330093	2.23793	-0.254693	-5.22645
481	18.2312	242.724	-4.98907	-0.340647	2.49511	0.759956	0.60872	2.32216	-0.277583	-5.79592
482	18.9542	240.617	-5.82979	-1.36359	1.48551	-0.0482597	1.25639	2.41482	-0.290818	-6.16197
483	18.5379	238.176	-5.25336	-1.3882	1.37816	-0.178075	2.01683	2.53885	-0.257825	-6.39451
484	17.2946	235.09	-5.94293	-2.6192	-0.0405874	-1.43872	2.60709	2.40117	-0.495459	-6.52991
485	16.1942	233.235	-3.90564	-1.97898	0.608704	-0.839545	3.69945	3.04596	-0.0468346	-6.32041
486	16.07	229.983	-0.811285	-0.446611	1.8919	0.0812147	4.02425	2.76522	-0.357474	-5.37518
487	19.1763	227.217	1.27547	-0.273376	1.9138	0.0480988	4.55453	2.98236	-0.0719327	-4.28642
488	21.9868	220.684	0.78041	-1.98408	-0.0652635	-1.56516	4.54473	2.5726	-0.409418	-3.43278
489	20.551	216.831	2.31989	-1.23893	0.673048	-0.871535	4.54677	2.43928	-0.368859	-2.8442
490	16.3295	212.715	2.44915	-1.98877	-0.279219	-1.73307	4.32546	2.46451	-0.123828	-2.0446
491	14.0014	218.335	3.49562	-0.575959	1.0898	-0.648962	2.27738	2.27804	0.100164	-0.63898
492	7.356	235.944	-0.0220264	-0.859343	0.686241	-1.00594	-2.47446	1.56782	-0.275716	0.849493
493	9.32631	260.454	-0.750729	2.21653	3.91827	1.60919	-7.04609	1.16606	-0.590844	2.60285
494	15.0631	275.394	-5.51864	0.444157	1.95887	-0.00995794	-11.6928	0.255519	-1.00724	5.18025
495	22.2832	292.644	-6.404	-0.695558	0.902037	-0.908994	-13.2875	-0.00915093	-1.08009	7.59152
496	21.8468	302.83	-4.73169	-0.38624	1.3114	-0.56076	-12.2481	0.298759	-0.722812	8.04339
497	15.0838	300.502	-3.0902	-0.955772	0.547295	-1.24663	-9.10264	0.198142	-1.05654	6.97468
498	-0.745972	294.951	2.44784	0.721979	2.20338	0.157276	-3.90773	0.959428	-0.626129	4.79815
499	-19.3541	286.437	4.74665	-1.39185	-0.460098	-2.11968	1.53972	1.64645	-0.36516	2.31503
500	-41.6559	289.495	7.71376	0.471882	0.953997	-1.03459	3.68088	1.81501	-0.222228	-0.162951
501	-54.0089	303.774	10.4194	3.65124	3.86654	1.2113	4.56708	2.28267	0.0304628	-2.06569
502	-57.2804	313.923	2.29039	-1.37541	-1.4529	-3.12121	2.68385	1.60404	-0.346847	-3.11007
503	-56.4531	332.274	3.84232	1.51717	1.47536	-0.673573	0.960209	1.61217	-0.134938	-2.40315
504	-49.9045	343.941	2.49438	1.24969	1.49905	-0.724466	-1.19791	1.01415	-0.365364	-0.974159
505	-47.6073	347.446	2.0744	1.90932	2.13421	-0.312348	-2.45359	0.758628	-0.447574	-0.38835
506	-42.9011	339.371	-0.636001	0.301399	0.767567	-1.3221	-3.10994	0.662213	-0.351924	-0.209794
507	-31.9001	325.519	-1.30307	0.015045	0.742714	-1.21237	-3.36188	0.465466	-0.393977	0.160588
508	-20.1249	304.526	-1.55845	0.361168	1.15049	-0.777287	-3.32686	0.291028	-0.428141	-0.0248254
509	-13.1152	279.759	-1.97155	1.1274	2.03993	-0.0116511	-3.00092	0.325602	-0.364084	-0.981229
510	-11.2402	256.193	-5.65	0.113971	0.920784	-0.927218	-2.98982	0.200845	-0.405179	-3.00096
511	-9.14264	241.486	-8.11544	0.62629	1.30529	-0.635093	-3.31457	0.159714	-0.306989	-4.95163
512	-4.87957	229.315	-9.77675	0.614242	1.37854	-0.543746	-3.8386	0.0166949	-0.366767	-5.66549
513	-1.84208	223.298	-10.8522	1.02391	1.71362	-0.345712	-4.60957	-0.298591	-0.606454	-6.19866
514	-0.319226	224.351	-13.6782	0.597295	1.41533	-0.531296	-5.18312	-0.375271	-0.581593	-7.57166
515	4.16109	227.067	-15.9077	-0.395852	0.472453	-1.24892	-5.21482	0.037089	-0.153098	-8.39479
516	10.4081	226.918	-16.2728	-0.214705	0.661563	-1.17914	-5.55597	-0.17187	-0.271393	-8.57233
517	13.5833	223.263	-16.4566	0.181034	1.17775	-0.686781	-5.64825	-0.448976	-0.567695	-9.08296
518	10.5405	217.216	-18.3867	-0.835068	0.213471	-1.40544	-5.13484	-0.134431	-0.294143	-10.4388
519	7.22007	214.048	-20.5648	-1.67129	-0.220564	-1.62709	-4.65087	-0.0101969	-0.243232	-12.0931
520	5.98756	258.103	1.44254	2.56823	1.84552	-0.761578	-3.44179	0.19984	-0.279189	0.89674
521	-0.743124	244.274	-5.42477	2.89172	3.30803	0.869668	-3.28118	0.109302	-0.456272	-5.0647
522	-0.878625	242.56	-7.18947	1.23473	1.5654	-0.53782	-3.30151	0.00308858	-0.555652	-5.15185
