# Supplementary material for: Optimal Control Based Stiffness Identification of an Ankle-Foot Orthosis Using a Predictive Walking Model
Source: Front Comput Neurosci. 2017 Apr 13;11:23. doi: 10.3389/fncom.2017.00023 (PMC5390028; doi:10.3389/fncom.2017.00023)
Supplement: Supplementary file 1 [file DataSheet1.ZIP › PathWalker/InvKinDyn/results/barefeet_3053181.fit]

frame	steps	SACR	LASI	RKNE	RTHI	RANK	RTIB	RHEE	RTOE	RANK	LKNE	LTHI	LANK	LTIB	LANK	LHEE	LTOE	CLAV	C7
0	82	0.0174732	0.0540666	0.018378	0.0496469	0.0116672	0.0201811	0.0277648	0.0158168	0.0116672	0.00978972	0.0220607	0.00785704	0.0092024	0.00785704	0.00972237	0.00814282	0.0162723	0.0072763
1	67	0.0176908	0.0547109	0.0185798	0.0504371	0.0118646	0.0202864	0.0279689	0.0159833	0.0118646	0.0103755	0.0226729	0.00817863	0.0100209	0.00817863	0.0102291	0.00815808	0.0162624	0.00741209
2	70	0.0179217	0.0553678	0.0188392	0.0512621	0.0121008	0.0205669	0.0281929	0.0161612	0.0121008	0.0110928	0.0233155	0.00855513	0.0109852	0.00855513	0.0110415	0.00799665	0.0163009	0.00753501
3	73	0.0181605	0.0560423	0.0191423	0.0521768	0.012381	0.0209431	0.0284615	0.0163559	0.012381	0.0118784	0.0239757	0.00893426	0.0121019	0.00893426	0.012301	0.00756874	0.0163619	0.00766365
4	77	0.0184131	0.0567748	0.0194579	0.0533778	0.0126933	0.0212948	0.028791	0.0165796	0.0126933	0.0127611	0.0246609	0.00929831	0.0136789	0.00929831	0.0140769	0.00702706	0.0163887	0.00785301
5	81	0.0186785	0.057556	0.0198112	0.0547987	0.0130039	0.0215767	0.0291716	0.0168257	0.0130039	0.0136756	0.0253551	0.0096432	0.0159513	0.0096432	0.0163151	0.00641624	0.0163555	0.00815111
6	88	0.0189439	0.0583386	0.0202468	0.0563958	0.0132883	0.0217856	0.0296031	0.0170888	0.0132883	0.0146623	0.0260956	0.00993996	0.0188896	0.00993996	0.0187963	0.00589171	0.0162665	0.0085554
7	96	0.0192119	0.0590686	0.0207435	0.058056	0.0135329	0.0219246	0.0300561	0.0173468	0.0135329	0.0156441	0.0268726	0.0102476	0.0220587	0.0102476	0.0212371	0.00538766	0.0161318	0.0089969
8	106	0.0194893	0.0596889	0.0212966	0.0597936	0.0137573	0.0220077	0.0305174	0.0175868	0.0137573	0.0167165	0.0276906	0.0104928	0.0254609	0.0104928	0.023347	0.0052473	0.0159225	0.00944618
9	117	0.0197819	0.0601254	0.0218855	0.0615205	0.0139635	0.0220626	0.0309657	0.0178043	0.0139635	0.0178116	0.0285135	0.0106337	0.0287725	0.0106337	0.0249052	0.00541678	0.0156458	0.00985005
10	126	0.0200809	0.0603179	0.0224769	0.0632192	0.014166	0.0221227	0.0313942	0.0180083	0.014166	0.0189231	0.0293518	0.0107495	0.031636	0.0107495	0.0257788	0.00580466	0.0153387	0.0101445
11	133	0.0203886	0.0602432	0.0230674	0.0647455	0.0143626	0.0222067	0.0317804	0.0181963	0.0143626	0.0200009	0.0301719	0.010782	0.0336831	0.010782	0.0260118	0.0062899	0.0150848	0.0102717
12	135	0.0207002	0.0599839	0.023583	0.0661664	0.014541	0.0222681	0.0321134	0.0183736	0.014541	0.0210233	0.0309544	0.010728	0.034639	0.010728	0.0258239	0.0067166	0.0150048	0.0102261
13	134	0.0210694	0.0595689	0.0239501	0.0674872	0.0146894	0.0222858	0.032384	0.0185358	0.0146894	0.0219782	0.0316925	0.0106237	0.0344167	0.0106237	0.0254534	0.00696	0.0149794	0.00999529
14	130	0.0214211	0.0590341	0.0241673	0.068643	0.0147938	0.0222645	0.0325912	0.0186742	0.0147938	0.0228343	0.0323628	0.0105157	0.0331334	0.0105157	0.0250903	0.00697689	0.0151344	0.00966301
15	124	0.0218133	0.058335	0.0242505	0.0695888	0.0148453	0.0221842	0.0327393	0.0187857	0.0148453	0.0236029	0.0329353	0.0104522	0.0311154	0.0104522	0.0248775	0.00679156	0.0152186	0.00922133
16	119	0.0221237	0.057525	0.024245	0.0703512	0.0148617	0.0220335	0.0328438	0.0188652	0.0148617	0.0242808	0.0333484	0.010451	0.0288813	0.010451	0.0248804	0.00646825	0.0154152	0.0087743
17	113	0.0224388	0.0565541	0.0241829	0.0709452	0.0148488	0.0218197	0.0329102	0.0189018	0.0148488	0.0248196	0.033539	0.0104892	0.0270469	0.0104892	0.0250548	0.00611721	0.0154198	0.00829892
18	108	0.0226772	0.0554339	0.0240981	0.071399	0.0148116	0.0215661	0.032949	0.0189046	0.0148116	0.0251502	0.0334608	0.0105177	0.0260775	0.0105177	0.0252685	0.0058369	0.015341	0.00784493
19	103	0.0228871	0.0541482	0.0240296	0.0717439	0.0147872	0.0212838	0.0329441	0.0188843	0.0147872	0.0252574	0.0331359	0.0104822	0.0261652	0.0104822	0.0253857	0.00568939	0.0150729	0.00739556
20	99	0.0230034	0.052786	0.0240107	0.0720004	0.0147748	0.0209829	0.0329014	0.0188558	0.0147748	0.0251348	0.032581	0.0103408	0.0272208	0.0103408	0.0253214	0.00570593	0.014842	0.00700367
21	94	0.0231024	0.0513571	0.0239985	0.0721892	0.0147793	0.0206736	0.0328163	0.0188199	0.0147793	0.0248114	0.03185	0.010088	0.0289226	0.010088	0.0250415	0.00588253	0.0145042	0.00663505
22	90	0.0230902	0.0499874	0.0239496	0.072257	0.014787	0.0203696	0.0326943	0.0187728	0.014787	0.0242881	0.0310056	0.0097626	0.0307775	0.0097626	0.0245447	0.00618746	0.0143651	0.00633268
23	84	0.0231026	0.0486346	0.0238027	0.0720696	0.0147664	0.020048	0.0325132	0.0187	0.0147664	0.0236023	0.0301261	0.00941258	0.0322582	0.00941258	0.023868	0.00654283	0.0141351	0.00603258
24	78	0.0230489	0.0473638	0.0235575	0.0715618	0.0147013	0.0197052	0.0322833	0.0186009	0.0147013	0.0227813	0.0292501	0.00907679	0.032926	0.00907679	0.0230382	0.00683456	0.0140086	0.00574598
25	65	0.0229351	0.0461768	0.0231834	0.0707675	0.0145709	0.0193449	0.0320084	0.0184609	0.0145709	0.0218736	0.0283965	0.00878392	0.0325795	0.00878392	0.0220387	0.00701325	0.0138817	0.00545975
26	70	0.0227208	0.0450917	0.0226632	0.0697834	0.0143643	0.0189778	0.0316849	0.0182664	0.0143643	0.0208948	0.0275663	0.00856091	0.0312203	0.00856091	0.020851	0.00708082	0.0137554	0.00519985
27	71	0.0224044	0.0440723	0.0220006	0.0686392	0.0140857	0.0186113	0.0313241	0.0180269	0.0140857	0.0198795	0.0267629	0.00840644	0.0290191	0.00840644	0.0194652	0.00702315	0.0135955	0.0049699
28	69	0.0219804	0.0430944	0.0212528	0.0673918	0.0137679	0.0182522	0.0309434	0.0177621	0.0137679	0.0188624	0.0259561	0.00828696	0.0262645	0.00828696	0.0178731	0.00687833	0.0134098	0.00478177
29	67	0.0214635	0.0421237	0.0204521	0.0660921	0.0134257	0.0179024	0.0305595	0.0174934	0.0134257	0.0178635	0.025115	0.00817062	0.0232821	0.00817062	0.0161196	0.00672813	0.0131519	0.00462403
30	64	0.0208181	0.0411939	0.0196229	0.0647929	0.0130809	0.0175758	0.0301753	0.0172335	0.0130809	0.0168925	0.0242191	0.00805113	0.0203584	0.00805113	0.0143323	0.00659207	0.0129533	0.00451366
31	61	0.0201041	0.0402899	0.0187617	0.0634794	0.01273	0.017261	0.0297984	0.0169954	0.01273	0.0159718	0.0232875	0.00793102	0.0177126	0.00793102	0.0126616	0.0064534	0.0127399	0.00442267
32	59	0.0193678	0.0394068	0.0179251	0.0620455	0.012383	0.0169647	0.029416	0.0167761	0.012383	0.0150661	0.0223153	0.00779332	0.0154582	0.00779332	0.0111809	0.00629245	0.0124788	0.00434031
33	56	0.0186166	0.0385607	0.0171286	0.0605339	0.0120443	0.0166966	0.0290332	0.0165705	0.0120443	0.0141754	0.0213228	0.00760972	0.0136577	0.00760972	0.00991639	0.00609171	0.0121681	0.00426441
34	54	0.0178349	0.0377515	0.0163911	0.0590387	0.0117228	0.0164637	0.0286246	0.0163675	0.0117228	0.01332	0.0203561	0.00736051	0.0123074	0.00736051	0.00889461	0.00583801	0.0118063	0.00420615
35	52	0.0170264	0.0369786	0.0156965	0.0576048	0.0114033	0.0162678	0.0282086	0.0161716	0.0114033	0.0125168	0.0194823	0.00703668	0.0113451	0.00703668	0.00813449	0.00552229	0.011416	0.00418396
36	50	0.0162215	0.0362317	0.0150348	0.0561448	0.0110823	0.0161276	0.0277809	0.0159703	0.0110823	0.0117388	0.0187361	0.00663008	0.010673	0.00663008	0.00764559	0.00516049	0.0110197	0.00421427
37	48	0.0154628	0.0355036	0.014405	0.054598	0.0107696	0.0160511	0.0273228	0.0157522	0.0107696	0.0109575	0.0181412	0.00615145	0.0102	0.00615145	0.00744031	0.00482438	0.0106102	0.00428995
38	46	0.01479	0.0347737	0.0138056	0.0528512	0.0104551	0.0160419	0.0268373	0.0155076	0.0104551	0.0101292	0.0177012	0.0056178	0.00985632	0.0056178	0.00750464	0.00458134	0.0101667	0.00440362
39	44	0.0142129	0.0340395	0.0131918	0.0510101	0.0101194	0.0160596	0.0263333	0.0152409	0.0101194	0.00929388	0.0174228	0.00509944	0.00958715	0.00509944	0.00775766	0.00446343	0.00970902	0.00450898
40	42	0.0137228	0.0332667	0.0126048	0.049135	0.00977503	0.0161011	0.0258342	0.0149568	0.00977503	0.00859997	0.0171557	0.00460815	0.00924392	0.00460815	0.00777926	0.00433725	0.00923923	0.00459576
41	40	0.0133276	0.0324783	0.0120564	0.0474358	0.00943261	0.0161591	0.0253525	0.01466	0.00943261	0.00810769	0.016687	0.00435331	0.00851179	0.00435331	0.00742038	0.004063	0.00878904	0.0046469
42	37	0.0129876	0.0316814	0.0115898	0.0459901	0.00911553	0.0162469	0.0249017	0.0143622	0.00911553	0.00778617	0.0157961	0.00431565	0.00759341	0.00431565	0.00682354	0.00371	0.00840949	0.00466068
43	33	0.0126633	0.0309402	0.0112345	0.0448996	0.00880683	0.0163479	0.0245235	0.0141014	0.00880683	0.00769804	0.0147996	0.00439785	0.00660263	0.00439785	0.00620665	0.0033786	0.00813605	0.00467407
44	28	0.0123164	0.0302604	0.0110406	0.0440514	0.0085174	0.016501	0.0242655	0.0138932	0.0085174	0.00772542	0.0139602	0.00439872	0.00579109	0.00439872	0.00571088	0.00313359	0.00799372	0.00473672
45	30	0.0119609	0.0296798	0.0110362	0.0432953	0.00822278	0.0167439	0.0241401	0.0137532	0.00822278	0.00773301	0.0136372	0.004314	0.00543053	0.004314	0.005531	0.00306067	0.00800584	0.0048689
46	30	0.0116356	0.0292104	0.0112533	0.0424144	0.00792645	0.0171456	0.0241398	0.0136838	0.00792645	0.00752552	0.0139577	0.00404795	0.00560681	0.00404795	0.00572235	0.00316904	0.00817569	0.00509366
47	26	0.0114503	0.0288184	0.0116504	0.0413516	0.00762619	0.0177587	0.0242952	0.0137038	0.00762619	0.00715062	0.0149876	0.00369195	0.00605019	0.00369195	0.00626448	0.00343094	0.00838005	0.00537417
48	30	0.0114152	0.0283946	0.0121975	0.0401518	0.00734127	0.0186294	0.0246234	0.0138276	0.00734127	0.00693355	0.0164523	0.00326849	0.00685175	0.00326849	0.00673887	0.00365907	0.0085495	0.00569667
49	30	0.0115359	0.0278651	0.0128373	0.0389429	0.00707839	0.0197395	0.0251205	0.0140605	0.00707839	0.00735354	0.017999	0.00307081	0.00802216	0.00307081	0.00680657	0.00366404	0.00862559	0.00603789
50	28	0.011789	0.0272278	0.013517	0.0378776	0.00683971	0.0210451	0.0257425	0.0143793	0.00683971	0.00820589	0.0191177	0.00316307	0.00949959	0.00316307	0.00642246	0.00343963	0.00866025	0.00636317
51	33	0.0121518	0.0265554	0.0142219	0.0370647	0.00662193	0.0224614	0.0264233	0.0147372	0.00662193	0.00916474	0.019797	0.00344718	0.0107738	0.00344718	0.0057078	0.00304423	0.00866792	0.00667254
52	34	0.0125494	0.0258991	0.0149519	0.0365384	0.006439	0.0239066	0.0270791	0.0150769	0.006439	0.0099462	0.0201757	0.00368993	0.0111677	0.00368993	0.00484817	0.00256563	0.00868449	0.0070108
53	35	0.0128865	0.0252956	0.0157061	0.036202	0.00631274	0.0253116	0.0276844	0.015377	0.00631274	0.0104289	0.0205018	0.00381914	0.0103948	0.00381914	0.0040392	0.0021271	0.00871402	0.00741443
54	35	0.0131465	0.0248214	0.016489	0.0359924	0.00613087	0.0265939	0.0281828	0.0156241	0.00613087	0.0106412	0.0209692	0.00383631	0.0086138	0.00383631	0.00343706	0.00186221	0.00880502	0.00792823
55	36	0.0133314	0.0244485	0.0173092	0.0356888	0.00600508	0.0277787	0.0286151	0.015801	0.00600508	0.010715	0.0216213	0.00376549	0.00637457	0.00376549	0.00313015	0.00186525	0.00889636	0.00853955
56	37	0.0135021	0.0241805	0.0180971	0.0354607	0.00594025	0.0288434	0.0290144	0.0159311	0.00594025	0.0108511	0.0224046	0.00365192	0.00450351	0.00365192	0.00308698	0.00207181	0.00895649	0.00921443
57	37	0.0136466	0.0239676	0.0187662	0.0351425	0.00596426	0.0297582	0.0293766	0.016018	0.00596426	0.0111169	0.0231848	0.00354463	0.00391261	0.00354463	0.00320797	0.00233192	0.00898562	0.00990841
58	38	0.0137811	0.0237946	0.0192463	0.0348089	0.00604209	0.0304295	0.0296873	0.0160703	0.00604209	0.0114567	0.0238386	0.00348796	0.00442183	0.00348796	0.00336838	0.00254284	0.00898797	0.0105713
59	39	0.0138897	0.0236393	0.0195253	0.0344112	0.00621348	0.0307951	0.0299303	0.0160791	0.00621348	0.0117212	0.0242612	0.00349416	0.00500469	0.00349416	0.00349045	0.00266866	0.00898712	0.0111665
60	39	0.0139784	0.0235031	0.0196058	0.0340326	0.00645433	0.0308073	0.0300358	0.0160295	0.00645433	0.011801	0.0244163	0.00355313	0.00520214	0.00355313	0.00354876	0.00271048	0.0089996	0.0116937
61	40	0.0140043	0.0233558	0.0195096	0.033635	0.00676883	0.030471	0.0299544	0.0159139	0.00676883	0.0116725	0.0243527	0.00363682	0.00504098	0.00363682	0.00356145	0.0026963	0.00903093	0.0121817
62	40	0.0139936	0.0231999	0.0192715	0.0333396	0.00703813	0.0297561	0.0296856	0.0157498	0.00703813	0.0114116	0.0241711	0.00372301	0.00474865	0.00372301	0.00356603	0.00267944	0.0090567	0.0126801
63	40	0.0139135	0.0229874	0.0189658	0.0329637	0.00733801	0.0287138	0.0292863	0.0155548	0.00733801	0.0110848	0.0239474	0.00378768	0.0045136	0.00378768	0.00361341	0.00271471	0.00906873	0.0132269
64	40	0.0137613	0.0227162	0.0186466	0.032602	0.00768687	0.0273857	0.0288274	0.0153621	0.00768687	0.0107658	0.0237468	0.00382553	0.00439888	0.00382553	0.00371062	0.00281636	0.00907403	0.0138507
65	40	0.0135327	0.0223655	0.0183411	0.032207	0.00807114	0.0258554	0.0283361	0.0151778	0.00807114	0.0104689	0.0236031	0.0038279	0.00436646	0.0038279	0.00384056	0.00296163	0.00909729	0.0145558
66	40	0.0132244	0.0219028	0.0180347	0.0316988	0.00846469	0.0242141	0.027821	0.0149958	0.00846469	0.0101693	0.023511	0.00379109	0.00438994	0.00379109	0.00398152	0.00312172	0.00915424	0.0153163
67	40	0.0128441	0.021313	0.0176852	0.0309895	0.0088358	0.0225398	0.0272864	0.0148069	0.0088358	0.00981671	0.0234378	0.00371245	0.0044726	0.00371245	0.00413309	0.00327929	0.00923177	0.0160948
68	40	0.0124115	0.0206015	0.0172421	0.0300087	0.00915833	0.0209156	0.0267488	0.0146098	0.00915833	0.0093754	0.0233634	0.00358717	0.00459838	0.00358717	0.0043049	0.00342318	0.00931479	0.0168616
69	40	0.0119597	0.0197818	0.0166825	0.028711	0.00939246	0.0194626	0.0261584	0.014367	0.00939246	0.00884618	0.0232978	0.00340791	0.0046816	0.00340791	0.00449534	0.00353457	0.00938653	0.0175844
70	40	0.0115203	0.018853	0.0159837	0.0270584	0.00950581	0.018259	0.0255177	0.0140783	0.00950581	0.00825906	0.0232648	0.00317156	0.00459891	0.00317156	0.00470768	0.00359723	0.00942723	0.018236
71	39	0.0111229	0.0178386	0.0151224	0.0252261	0.00949641	0.017369	0.0248367	0.0137594	0.00949641	0.00768954	0.0232759	0.00290359	0.00427713	0.00290359	0.00495002	0.00361392	0.00943328	0.0188168
72	38	0.0107668	0.0167734	0.0141232	0.0232588	0.00941895	0.0167937	0.0241543	0.0134326	0.00941895	0.00718295	0.0233482	0.00262689	0.00372185	0.00262689	0.00523483	0.00360253	0.00940409	0.0193173
73	37	0.0104593	0.0156934	0.0130338	0.0212852	0.00933842	0.0164741	0.0234844	0.0131072	0.00933842	0.00676627	0.023505	0.00236546	0.00305773	0.00236546	0.00555114	0.00358123	0.00935333	0.0197262
74	36	0.0101879	0.0146071	0.0118931	0.0194054	0.00930481	0.0162628	0.0228402	0.0127741	0.00930481	0.0064431	0.0237438	0.0021393	0.00251306	0.0021393	0.00587742	0.00356352	0.00930329	0.0200415
75	35	0.00993047	0.0135204	0.0107202	0.0176	0.00934153	0.0160288	0.0221898	0.0124159	0.00934153	0.00618504	0.0240628	0.00195914	0.00235542	0.00195914	0.00621143	0.00357365	0.00925303	0.0202585
76	34	0.00968648	0.0124566	0.00950961	0.0160303	0.00948145	0.0156716	0.021579	0.0120489	0.00948145	0.00595851	0.024446	0.0018384	0.00265163	0.0018384	0.00655672	0.00363233	0.00920116	0.0204022
77	33	0.00947257	0.0114396	0.00827745	0.01486	0.00970495	0.0152267	0.0210289	0.0116625	0.00970495	0.00576212	0.0248776	0.0017839	0.00322151	0.0017839	0.0068991	0.00373553	0.00913059	0.020496
78	33	0.00929073	0.0104736	0.00703299	0.0141489	0.00996911	0.0147709	0.0206046	0.0112732	0.00996911	0.00561148	0.0253601	0.00179341	0.00391922	0.00179341	0.00723152	0.00388046	0.00901346	0.0205481
79	32	0.00914461	0.00954403	0.00578005	0.0139314	0.0102098	0.0144162	0.0203353	0.0109123	0.0102098	0.00553253	0.0258878	0.00186544	0.00470611	0.00186544	0.00755336	0.00406915	0.00885253	0.0205687
80	31	0.0090224	0.00863998	0.00454085	0.0141751	0.0103879	0.0143093	0.0202486	0.0106131	0.0103879	0.00555096	0.0264476	0.00199749	0.00558517	0.00199749	0.0078597	0.0042904	0.00866717	0.0205757
81	31	0.00891518	0.00776678	0.00333555	0.0147106	0.0104774	0.014635	0.0203411	0.0104083	0.0104774	0.00569037	0.0270378	0.00218205	0.0065457	0.00218205	0.00815275	0.00452967	0.00846202	0.0205648
82	31	0.00882364	0.00693763	0.00218076	0.0154213	0.0104367	0.015519	0.0205433	0.0103022	0.0104367	0.00594947	0.027643	0.0023995	0.00755035	0.0023995	0.00844058	0.00477952	0.00823827	0.0205339
83	32	0.00870728	0.00615454	0.00113988	0.0161764	0.0103021	0.0169436	0.020826	0.0102683	0.0103021	0.00629733	0.0282829	0.00263603	0.00854073	0.00263603	0.00873288	0.00503804	0.00799019	0.02046
84	32	0.00854914	0.00543734	0.000580761	0.0169832	0.0101234	0.0187054	0.0211241	0.0103129	0.0101234	0.00669502	0.0289717	0.00288247	0.00944271	0.00288247	0.00902855	0.00529495	0.00772337	0.0203455
85	32	0.00834374	0.00484035	0.0011913	0.0178371	0.00994484	0.0205173	0.0213983	0.010405	0.00994484	0.0071129	0.0296801	0.00312453	0.0102024	0.00312453	0.00930893	0.00553923	0.00744444	0.020199
86	32	0.0080918	0.00442726	0.00204728	0.018653	0.00979081	0.0221264	0.0216356	0.0104807	0.00979081	0.00752547	0.0303512	0.00333695	0.0107951	0.00333695	0.00955081	0.00577032	0.00714293	0.020014
87	32	0.00780941	0.00420056	0.00290205	0.0193921	0.00969912	0.0233641	0.0218699	0.0105152	0.00969912	0.00791351	0.0309632	0.00350346	0.0112132	0.00350346	0.00974205	0.0059821	0.00681601	0.0197898
88	32	0.00751867	0.00412342	0.0037148	0.0200881	0.00969203	0.0241522	0.0221129	0.0105102	0.00969203	0.00827011	0.031518	0.00363189	0.0114654	0.00363189	0.00987041	0.00615283	0.00647754	0.0195337
89	31	0.00722785	0.00416427	0.00446725	0.0207654	0.00976052	0.0245196	0.0223639	0.010478	0.00976052	0.00859384	0.0320139	0.00373072	0.0115768	0.00373072	0.0099342	0.00627316	0.0061432	0.019248
90	31	0.00693605	0.00427605	0.00514812	0.0214177	0.00985312	0.0245746	0.0225531	0.0104417	0.00985312	0.00888066	0.0324554	0.00380245	0.011593	0.00380245	0.0099532	0.00635858	0.00581889	0.0189216
91	31	0.00665156	0.00440574	0.00575348	0.0220138	0.00994684	0.0245019	0.0226998	0.0104219	0.00994684	0.00913275	0.0328524	0.003854	0.0115655	0.003854	0.00994593	0.00642649	0.00549761	0.0185489
92	30	0.00637337	0.00453085	0.00627986	0.0225458	0.010018	0.0244734	0.0228145	0.0104357	0.010018	0.00935103	0.0332295	0.00389071	0.0115198	0.00389071	0.00993195	0.0064884	0.00517957	0.0181455
93	29	0.00608941	0.00464415	0.00671938	0.0230207	0.0100396	0.0245873	0.0228645	0.0105109	0.0100396	0.00954326	0.0335985	0.00391543	0.0114672	0.00391543	0.00992053	0.00654495	0.00486554	0.0177271
94	29	0.0057973	0.00472943	0.00707081	0.0234101	0.0100065	0.0248853	0.0228735	0.0106434	0.0100065	0.00972791	0.0339372	0.00392656	0.0114184	0.00392656	0.00990773	0.00659665	0.00454207	0.0172897
95	28	0.00550858	0.00476768	0.00734978	0.0236811	0.00992261	0.0253618	0.0228751	0.0108268	0.00992261	0.00989832	0.0342281	0.00391487	0.0113601	0.00391487	0.0098924	0.00664344	0.00420858	0.0168443
96	26	0.00524845	0.00474087	0.00757388	0.0238176	0.00981046	0.0259617	0.0229061	0.011054	0.00981046	0.0100308	0.0344648	0.00387857	0.011266	0.00387857	0.00986319	0.00666913	0.00387592	0.0164203
97	23	0.00502946	0.00462269	0.00775354	0.0238229	0.00968622	0.0265892	0.0229757	0.011307	0.00968622	0.0101162	0.0346258	0.0038168	0.0111227	0.0038168	0.00981114	0.00665718	0.00354987	0.0160256
98	27	0.00484384	0.00439715	0.00789593	0.0237742	0.00956267	0.0271455	0.0230817	0.0115704	0.00956267	0.0101623	0.0347032	0.00372895	0.0109338	0.00372895	0.00973746	0.00661221	0.00322785	0.0156514
99	28	0.00469189	0.0040562	0.00801063	0.0237571	0.0094555	0.0275753	0.0232321	0.0118371	0.0094555	0.010184	0.0347042	0.0036158	0.0107083	0.0036158	0.0096396	0.00654719	0.00290661	0.0152956
100	29	0.00456384	0.00359577	0.00809999	0.0237984	0.00937316	0.0278684	0.0234336	0.0120993	0.00937316	0.0101952	0.0346294	0.00347863	0.0104487	0.00347863	0.00952692	0.0064674	0.00260543	0.0149578
101	30	0.00444376	0.00302445	0.00815486	0.0239117	0.00931619	0.0280411	0.023679	0.0123575	0.00931619	0.0102068	0.0344835	0.00332451	0.0101682	0.00332451	0.00941138	0.00637977	0.0023544	0.0146247
102	30	0.00432608	0.0023527	0.00816862	0.0240795	0.00927834	0.0281319	0.0239537	0.0126224	0.00927834	0.0102332	0.0342832	0.00315889	0.00989394	0.00315889	0.00929126	0.00629905	0.00216284	0.014275
103	31	0.00420107	0.00158847	0.0081401	0.0242355	0.00924958	0.028192	0.0242556	0.012902	0.00924958	0.0102749	0.034062	0.00298542	0.0096373	0.00298542	0.00917124	0.00624527	0.00202774	0.0138985
104	31	0.00406452	0.000738648	0.00807484	0.0243099	0.00921554	0.0282527	0.0245689	0.0131936	0.00921554	0.0103067	0.0338406	0.00280645	0.00939696	0.00280645	0.00905875	0.00622624	0.0019408	0.0134953
105	32	0.00392306	0.000206371	0.0079835	0.0242643	0.00916008	0.0282964	0.024846	0.0134805	0.00916008	0.0103133	0.0335946	0.00262415	0.00918244	0.00262415	0.00895247	0.00623203	0.00188603	0.0130685
106	32	0.00378235	0.00122017	0.00786261	0.0241032	0.00907448	0.0282797	0.0250591	0.0137423	0.00907448	0.0103	0.0333035	0.00244273	0.00899495	0.00244273	0.0088399	0.00625199	0.00185451	0.0126262
107	33	0.0036578	0.00231488	0.00769068	0.023856	0.00895124	0.0281507	0.0251482	0.0139416	0.00895124	0.0102742	0.0329622	0.00226403	0.0088141	0.00226403	0.00870334	0.00627205	0.00184571	0.0121814
108	33	0.00357772	0.00346758	0.00741313	0.0235299	0.00878921	0.0277991	0.0249775	0.0140262	0.00878921	0.0102536	0.0325532	0.00209366	0.00862257	0.00209366	0.00854126	0.0062597	0.00185244	0.0117509
109	33	0.00357588	0.00464399	0.00693123	0.0231111	0.00858712	0.0271444	0.0244201	0.0139854	0.00858712	0.0102662	0.0320685	0.00193843	0.008417	0.00193843	0.00835869	0.00619685	0.0018602	0.0113457
110	33	0.00368487	0.00578299	0.00618053	0.0225388	0.0085505	0.0259643	0.0237514	0.0139423	0.0085505	0.0103327	0.031516	0.00179684	0.00818952	0.00179684	0.00815079	0.00609049	0.00183772	0.0109309
111	32	0.00389944	0.00686497	0.00526448	0.0218793	0.00863988	0.0246905	0.0231344	0.0139263	0.00863988	0.0104769	0.0309133	0.00169143	0.00795549	0.00169143	0.00793023	0.00595849	0.00178514	0.0105023
112	31	0.00415293	0.00788753	0.00444713	0.021298	0.00885907	0.023471	0.0227729	0.0139908	0.00885907	0.0107126	0.0302899	0.00164479	0.0077573	0.00164479	0.00772631	0.00583517	0.00173429	0.0100713
113	29	0.00437255	0.00886089	0.00403061	0.0209881	0.00907271	0.0225421	0.0226793	0.0141036	0.00907271	0.0110439	0.029643	0.00167483	0.00767004	0.00167483	0.00758571	0.00575902	0.00174831	0.00965582
114	28	0.00452002	0.00981419	0.00411493	0.0210435	0.0092801	0.0218856	0.0229387	0.0142514	0.0092801	0.0114676	0.0289636	0.00180795	0.00773844	0.00180795	0.0075428	0.00574681	0.00187419	0.00924818
115	27	0.00458367	0.010807	0.00445537	0.0214886	0.00945218	0.0215568	0.0234826	0.0143949	0.00945218	0.0119655	0.028233	0.00204374	0.00795566	0.00204374	0.00759559	0.00579997	0.00211813	0.00882851
116	26	0.00456604	0.0118561	0.00476183	0.0221451	0.00961996	0.0212561	0.0241046	0.0144856	0.00961996	0.0125065	0.0274263	0.00235969	0.00831848	0.00235969	0.00773171	0.00589866	0.00245007	0.00837107
117	26	0.00448869	0.0129529	0.00471504	0.0228902	0.00967972	0.0208852	0.0243748	0.0144304	0.00967972	0.0130686	0.0265427	0.00273345	0.0088393	0.00273345	0.00795082	0.00601825	0.00284749	0.00788468
118	24	0.00442294	0.0140694	0.0043545	0.0234785	0.00977273	0.0200695	0.0242845	0.0142548	0.00977273	0.0136306	0.0255932	0.00315665	0.00948189	0.00315665	0.00823804	0.00613131	0.00330406	0.00733803
119	22	0.00443703	0.0152102	0.00382029	0.0238695	0.00990779	0.019074	0.0239159	0.0139729	0.00990779	0.0141703	0.02457	0.00362317	0.0101901	0.00362317	0.00856649	0.00621295	0.00381691	0.00674089
120	25	0.00456495	0.0163728	0.00330811	0.0241805	0.0100901	0.0180693	0.0234296	0.0136557	0.0100901	0.0146758	0.023467	0.00411332	0.010905	0.00411332	0.00890368	0.00626233	0.00436808	0.00614902
121	27	0.00478488	0.0175108	0.00305454	0.0245954	0.0102781	0.0170697	0.0229624	0.0133679	0.0102781	0.0151288	0.0222935	0.00460644	0.011587	0.00460644	0.00925008	0.00629327	0.00491396	0.0056207
122	27	0.00501643	0.0185568	0.00320949	0.025217	0.0104102	0.016104	0.0225734	0.0131172	0.0104102	0.0155045	0.0210909	0.0050963	0.0122071	0.0050963	0.00962968	0.00629937	0.00541456	0.0051942
123	28	0.00515094	0.0194544	0.00360438	0.0260884	0.0105203	0.0152426	0.0223733	0.0129594	0.0105203	0.0157943	0.019928	0.00557086	0.0127172	0.00557086	0.0100347	0.00627507	0.00584277	0.0049149
124	29	0.00513218	0.0201608	0.00400353	0.027061	0.0105964	0.0146086	0.0223426	0.0128824	0.0105964	0.0159974	0.0188679	0.00600159	0.0130662	0.00600159	0.0104342	0.00623639	0.00618342	0.00480358
125	29	0.00494254	0.0206517	0.00424213	0.0279823	0.0106558	0.014221	0.0224777	0.0129044	0.0106558	0.0161139	0.0179765	0.00636444	0.0132371	0.00636444	0.0108136	0.00620409	0.00643168	0.00486326
126	30	0.00460627	0.0209333	0.00434275	0.0287141	0.0106612	0.0140934	0.0226377	0.0129685	0.0106612	0.0161373	0.0173077	0.00664709	0.013242	0.00664709	0.0111621	0.00619184	0.00660395	0.0050735
127	30	0.00415218	0.0210216	0.00437851	0.0291179	0.0105952	0.0141691	0.0227473	0.0130488	0.0105952	0.0160689	0.0169037	0.00684624	0.0131086	0.00684624	0.0114681	0.00621166	0.00672925	0.00540552
128	30	0.00363791	0.020966	0.00444341	0.0291704	0.0104482	0.014418	0.0227457	0.013102	0.0104482	0.0159182	0.0167712	0.00696857	0.0128624	0.00696857	0.0117184	0.00627071	0.0068304	0.0058361
129	30	0.00314478	0.0208299	0.00457385	0.0289013	0.010276	0.0147389	0.022677	0.0131466	0.010276	0.0156854	0.016881	0.00702311	0.0125309	0.00702311	0.011918	0.00636689	0.00692284	0.00631449
130	29	0.00276025	0.0206961	0.00481841	0.0284238	0.0101039	0.0150121	0.0225192	0.0131488	0.0101039	0.015362	0.0171765	0.0070246	0.0121499	0.0070246	0.0120825	0.00648926	0.00701876	0.00677107
131	27	0.00251864	0.0206215	0.00513032	0.0278599	0.00999323	0.0150729	0.0223484	0.013131	0.00999323	0.0149511	0.0176083	0.00698932	0.0117435	0.00698932	0.0122081	0.00662465	0.00712544	0.00717357
132	25	0.00243011	0.0206441	0.00547437	0.0273113	0.00994786	0.0149149	0.0221735	0.013076	0.00994786	0.0144469	0.0181306	0.00690958	0.0113211	0.00690958	0.0122717	0.00675447	0.00724779	0.00752342
133	28	0.00247269	0.020781	0.00580637	0.0268449	0.00996434	0.014603	0.022058	0.0130162	0.00996434	0.0138565	0.0187074	0.00678427	0.0108741	0.00678427	0.0122608	0.0068613	0.00737132	0.00783853
134	30	0.00262371	0.0210573	0.00613906	0.0265351	0.0100197	0.0142496	0.0220201	0.0129689	0.0100197	0.0132031	0.0192945	0.00665487	0.0103667	0.00665487	0.0121874	0.00694159	0.00749078	0.00815311
135	30	0.00287283	0.0214842	0.00650837	0.0263917	0.0100943	0.0139183	0.0220812	0.0129545	0.0100943	0.0125098	0.0198421	0.00656088	0.0097629	0.00656088	0.0120731	0.00699523	0.0076338	0.00848925
136	31	0.00320654	0.0220504	0.00694428	0.0263998	0.0101791	0.0136205	0.022248	0.0129771	0.0101791	0.0117943	0.0203012	0.00652344	0.00906637	0.00652344	0.0119481	0.00702396	0.00782394	0.00885277
137	32	0.00358065	0.0227368	0.00746271	0.0265609	0.0102679	0.0133396	0.0224919	0.0130287	0.0102679	0.0110646	0.0206157	0.00654654	0.00837436	0.00654654	0.0118609	0.00703125	0.00806127	0.00924474
138	32	0.00395054	0.0235348	0.00809269	0.0268679	0.0103585	0.0130415	0.0227752	0.0131015	0.0103585	0.0103482	0.0207304	0.0066207	0.00789957	0.0066207	0.0118605	0.00701732	0.00833157	0.00964711
139	33	0.00428329	0.0244223	0.00883363	0.0273081	0.0104618	0.0126894	0.0230881	0.0131958	0.0104618	0.00968633	0.0206215	0.00671206	0.00790076	0.00671206	0.0119549	0.00697565	0.00862107	0.0100442
140	33	0.00454948	0.0253585	0.00963961	0.0278612	0.0106082	0.0122652	0.0234524	0.0133326	0.0106082	0.00909192	0.020293	0.00676384	0.00852932	0.00676384	0.0121059	0.00689911	0.00893096	0.0104246
141	33	0.00475359	0.0263087	0.0104955	0.02853	0.0107672	0.0118113	0.0238043	0.0134707	0.0107672	0.00858762	0.0197628	0.00674614	0.00970774	0.00674614	0.0122692	0.00678772	0.00924967	0.0107798
142	31	0.00490964	0.0272461	0.0113746	0.0293141	0.0109449	0.0113418	0.0241362	0.0136026	0.0109449	0.0082391	0.0190797	0.00668593	0.0111857	0.00668593	0.0124285	0.00665883	0.009555	0.0111199
143	30	0.00506247	0.0281717	0.0122616	0.03021	0.0111386	0.0108805	0.024445	0.0137186	0.0111386	0.00808966	0.0183269	0.00662224	0.0127211	0.00662224	0.0125806	0.00653805	0.00986136	0.0114433
144	35	0.00527932	0.0290836	0.0131407	0.0311981	0.0113583	0.0104437	0.0247514	0.0138289	0.0113583	0.00813038	0.0176078	0.00658039	0.0141585	0.00658039	0.0127237	0.00644686	0.0101949	0.0117276
145	37	0.00560544	0.0299846	0.0140067	0.032282	0.0115935	0.010065	0.0250334	0.0139189	0.0115935	0.00832606	0.017022	0.00658413	0.0153934	0.00658413	0.0128604	0.00639813	0.0105539	0.0119618
146	39	0.00605527	0.0308969	0.0148459	0.0334649	0.0118289	0.00976823	0.0252867	0.0139899	0.0118289	0.00864922	0.0166478	0.00666423	0.0163247	0.00666423	0.013002	0.00638544	0.010924	0.0121503
147	40	0.00661142	0.031834	0.0156426	0.0347198	0.0120253	0.00956364	0.0254929	0.014035	0.0120253	0.00908975	0.0165334	0.00683864	0.0168859	0.00683864	0.0131691	0.00638002	0.0113011	0.0122938
148	41	0.00723353	0.0327844	0.0163715	0.0359996	0.0121909	0.00942655	0.0256903	0.0140885	0.0121909	0.00960371	0.0166865	0.00706983	0.0170938	0.00706983	0.0133681	0.00633982	0.0116801	0.0123992
149	40	0.00789895	0.0337366	0.0170304	0.0372919	0.0123294	0.00936585	0.0258498	0.0141319	0.0123294	0.0101349	0.0170667	0.00731822	0.017039	0.00731822	0.0136047	0.00624937	0.0120513	0.0124727
150	38	0.00858677	0.0346729	0.0176189	0.0385835	0.0124552	0.009386	0.0259611	0.0141569	0.0124552	0.0106609	0.0175858	0.00756413	0.0168533	0.00756413	0.0138891	0.00611351	0.0123994	0.0125219
151	32	0.00927099	0.0355807	0.0181452	0.0398497	0.0125741	0.00948094	0.0260269	0.0141625	0.0125741	0.011162	0.0181529	0.00776364	0.0166967	0.00776364	0.0142176	0.00594402	0.0127174	0.012547
152	40	0.00992165	0.0364245	0.0186168	0.0410667	0.0126817	0.00962967	0.0260644	0.0141543	0.0126817	0.0116013	0.0187135	0.00787319	0.016717	0.00787319	0.0145879	0.00576748	0.0130038	0.012553
153	43	0.0105282	0.0371624	0.0190418	0.042231	0.0127819	0.00982199	0.0260954	0.0141425	0.0127819	0.0119602	0.0192369	0.00787993	0.0169946	0.00787993	0.0149921	0.00561476	0.0132437	0.0125568
154	45	0.011113	0.0378016	0.0194331	0.0433584	0.0128775	0.010058	0.0261362	0.0141357	0.0128775	0.0122341	0.0197	0.00780231	0.0175256	0.00780231	0.0154138	0.0055117	0.0134261	0.0125657
155	43	0.011688	0.0383611	0.0198004	0.0444572	0.0129543	0.0103272	0.0261902	0.0141368	0.0129543	0.0124347	0.0200922	0.00768605	0.0182488	0.00768605	0.015826	0.00548631	0.0135687	0.0125755
156	38	0.0122388	0.0388437	0.0201389	0.0455481	0.0130001	0.0106086	0.0262399	0.0141409	0.0130001	0.0125932	0.0204089	0.00756336	0.0190649	0.00756336	0.0161759	0.00555561	0.0136962	0.0125818
157	49	0.0127612	0.0392218	0.0204523	0.0465448	0.013013	0.010894	0.0262487	0.0141312	0.013013	0.0126982	0.0206494	0.00745169	0.019844	0.00745169	0.0164256	0.0056962	0.0138159	0.0125754
158	52	0.0132685	0.0395018	0.0207232	0.0474251	0.0129992	0.0111729	0.0262089	0.0141012	0.0129992	0.0127386	0.0208303	0.00737439	0.0204725	0.00737439	0.0165682	0.0058591	0.0139327	0.0125531
159	54	0.0137611	0.0397049	0.0209409	0.0481653	0.0129671	0.0114425	0.0261262	0.0140521	0.0129671	0.0127247	0.0209395	0.0073306	0.0208708	0.0073306	0.0165946	0.00600856	0.0140546	0.0125036
160	55	0.0142127	0.0398473	0.0210881	0.0487963	0.0129319	0.0116864	0.0260054	0.0139839	0.0129319	0.012663	0.0209861	0.00730712	0.0209999	0.00730712	0.016505	0.00613765	0.0141896	0.0124189
161	55	0.0145872	0.0399148	0.0211635	0.0493183	0.0129008	0.0118892	0.0258646	0.0139043	0.0129008	0.0125608	0.0209894	0.00729835	0.0208597	0.00729835	0.0163248	0.00623505	0.0143458	0.0123112
162	55	0.0148738	0.0399053	0.0211633	0.0497626	0.0128738	0.0120432	0.0257303	0.0138282	0.0128738	0.0124359	0.0209506	0.00730228	0.0204964	0.00730228	0.0160856	0.00628932	0.0145101	0.0121871
163	54	0.0150836	0.0398268	0.0210883	0.0501349	0.0128529	0.0121631	0.0256131	0.0137621	0.0128529	0.0122907	0.0208636	0.00731955	0.019986	0.00731955	0.0158023	0.00630566	0.014663	0.0120418
164	52	0.0152085	0.0396919	0.0209349	0.0505138	0.0128436	0.0122502	0.0255082	0.0137047	0.0128436	0.0121354	0.020739	0.00734036	0.0194104	0.00734036	0.0154686	0.00629625	0.0148015	0.0118913
165	51	0.0152418	0.0394776	0.0207178	0.0508481	0.0128292	0.0122905	0.0253789	0.0136369	0.0128292	0.0119354	0.0205725	0.00734605	0.0188318	0.00734605	0.0150907	0.00626703	0.0149166	0.0117432
166	50	0.0151949	0.0391731	0.0204494	0.0510968	0.0127888	0.0122629	0.0252051	0.0135473	0.0127888	0.0116554	0.0203754	0.00732951	0.0182906	0.00732951	0.0146863	0.00622367	0.0149956	0.0115979
167	48	0.0150864	0.0387905	0.020136	0.0512476	0.0127134	0.0121573	0.0249929	0.0134381	0.0127134	0.0113269	0.0201275	0.00728232	0.0177881	0.00728232	0.0142407	0.00616844	0.015042	0.0114645
168	46	0.0149235	0.0383474	0.0197702	0.0513055	0.0126165	0.0119761	0.0247445	0.0133089	0.0126165	0.0109869	0.0197916	0.00720266	0.0172895	0.00720266	0.0137293	0.0060987	0.0150652	0.0113506
169	41	0.0147025	0.0378547	0.0193443	0.0512769	0.0125258	0.0117357	0.0244628	0.0131595	0.0125258	0.0106316	0.0193636	0.0071082	0.0167361	0.0071082	0.0131417	0.00602666	0.0150684	0.011261
170	39	0.0144304	0.0373118	0.0188507	0.0511444	0.0124496	0.0114528	0.0241703	0.0130015	0.0124496	0.0102437	0.0188376	0.00701155	0.0160695	0.00701155	0.0124871	0.00596029	0.0150368	0.0111933
171	44	0.0141194	0.0367337	0.0182727	0.0508708	0.0123753	0.0111505	0.0239017	0.0128539	0.0123753	0.00981266	0.0181991	0.00691819	0.0152556	0.00691819	0.0117944	0.00588528	0.0149599	0.0111314
172	45	0.0137671	0.0361408	0.0175931	0.0504353	0.0122885	0.0108585	0.0236697	0.0127245	0.0122885	0.00930854	0.0174595	0.00681724	0.0143041	0.00681724	0.0110962	0.00577823	0.0148406	0.0110698
173	45	0.0133645	0.0355397	0.0168125	0.0498499	0.0121784	0.0105756	0.0234553	0.0126024	0.0121784	0.00867882	0.0166692	0.0066737	0.01326	0.0066737	0.0104132	0.0056238	0.0146806	0.0110222
174	45	0.0129077	0.0349373	0.0159544	0.0491541	0.012039	0.0102777	0.023237	0.0124754	0.012039	0.00792911	0.0158964	0.00647342	0.012173	0.00647342	0.0097653	0.00543381	0.014483	0.0109943
175	45	0.0124045	0.0343529	0.0150431	0.0483836	0.0118712	0.00996222	0.0230074	0.0123398	0.0118712	0.00711977	0.0151936	0.00622003	0.0110836	0.00622003	0.00917866	0.00522657	0.014248	0.0109839
176	44	0.0118694	0.0338104	0.0141014	0.0475636	0.0116798	0.00964997	0.0227736	0.0121992	0.0116798	0.00632877	0.0145923	0.00591604	0.0100261	0.00591604	0.00868489	0.00499411	0.0139818	0.0109943
177	43	0.0113127	0.033313	0.0131544	0.0467404	0.0114767	0.00936618	0.0225416	0.0120575	0.0114767	0.00568341	0.014103	0.00556986	0.00897052	0.00556986	0.00824716	0.00470656	0.0137004	0.011027
178	43	0.0107393	0.0328491	0.0122007	0.0459521	0.0112759	0.00913536	0.0223025	0.0119095	0.0112759	0.00525276	0.0136921	0.00527814	0.00783529	0.00527814	0.0077848	0.00448398	0.0134114	0.0110709
179	42	0.0101557	0.0323983	0.0112414	0.0452234	0.0110861	0.00898795	0.022062	0.0117576	0.0110861	0.00513411	0.0132598	0.0050894	0.00653547	0.0050894	0.00726651	0.00430628	0.0131264	0.0111008
180	40	0.00958892	0.0319745	0.0102732	0.0445581	0.0109046	0.00894737	0.0218411	0.0116133	0.0109046	0.00531785	0.0127518	0.00504885	0.00515263	0.00504885	0.00675889	0.00419686	0.0128609	0.0110925
181	39	0.00907345	0.0315854	0.00930097	0.0439625	0.010724	0.00901311	0.0216451	0.0114813	0.010724	0.00572944	0.0121629	0.00512559	0.00390664	0.00512559	0.00633098	0.00412949	0.0126319	0.0110507
182	37	0.00862064	0.0312339	0.00836095	0.0434389	0.0105436	0.00917298	0.0214713	0.0113622	0.0105436	0.00622751	0.0115712	0.00526365	0.00311256	0.00526365	0.00603279	0.00415653	0.0124548	0.011009
183	35	0.00822927	0.0309202	0.00750925	0.0429845	0.0103743	0.00941209	0.0213269	0.0112618	0.0103743	0.00668676	0.0110998	0.00536433	0.00287213	0.00536433	0.00589225	0.00422202	0.0123205	0.0109904
184	33	0.00789576	0.0306544	0.00678631	0.0425743	0.0102252	0.00970767	0.0212174	0.011184	0.0102252	0.00697172	0.0108914	0.00538886	0.00297946	0.00538886	0.00598359	0.00431306	0.0122148	0.0110034
185	33	0.00760761	0.0304259	0.00622683	0.042192	0.0100958	0.0100253	0.021154	0.0111352	0.0100958	0.00709032	0.0109955	0.00531039	0.0032112	0.00531039	0.00620895	0.00432327	0.0121338	0.0110617
186	32	0.0073773	0.0302301	0.00582324	0.0418244	0.00998147	0.0103344	0.021139	0.0111149	0.00998147	0.00705089	0.0113431	0.00519044	0.00355977	0.00519044	0.00643992	0.00433843	0.0120803	0.0111683
187	31	0.00721155	0.0300418	0.00555139	0.0414624	0.00988903	0.0106302	0.0211723	0.0111182	0.00988903	0.00693622	0.011762	0.00508367	0.00402545	0.00508367	0.00655917	0.00431679	0.0120548	0.0112986
188	28	0.00711366	0.0298409	0.00539126	0.0411006	0.00981953	0.0109227	0.0212651	0.0111494	0.00981953	0.00682984	0.0121046	0.00503438	0.00464105	0.00503438	0.00652982	0.0042324	0.0120464	0.0114262
189	33	0.00708939	0.0296317	0.00533245	0.0407459	0.00975851	0.0112138	0.0214235	0.0112181	0.00975851	0.00678409	0.0122876	0.00505914	0.00539204	0.00505914	0.0063701	0.00408191	0.0120488	0.011551
190	35	0.0071252	0.0294221	0.00537961	0.0404012	0.0097005	0.0115138	0.0216463	0.0113264	0.0097005	0.00681673	0.0123178	0.00514845	0.00613752	0.00514845	0.0061076	0.00390527	0.0120689	0.0116936
191	37	0.0072034	0.0292131	0.00554325	0.0400802	0.00965074	0.0118397	0.0219403	0.0114766	0.00965074	0.00689475	0.012276	0.00524754	0.00665745	0.00524754	0.00577947	0.0037367	0.0120954	0.0118717
192	37	0.00731404	0.029016	0.00584098	0.0397945	0.00961837	0.0122005	0.022307	0.0116731	0.00961837	0.00692572	0.0122716	0.00530526	0.00677786	0.00530526	0.00545587	0.00360554	0.0121108	0.0120857
193	38	0.00743903	0.0288458	0.00628514	0.0395491	0.00960871	0.012596	0.0227326	0.0119136	0.00960871	0.00683848	0.0124201	0.00531966	0.00647143	0.00531966	0.00520303	0.00354741	0.0121113	0.0123466
194	38	0.00757186	0.0287159	0.00685973	0.0393627	0.00961119	0.0130236	0.0231989	0.0121898	0.00961119	0.0066186	0.0127861	0.00530422	0.00582812	0.00530422	0.00504995	0.00357226	0.0120939	0.0126698
195	39	0.00771508	0.02864	0.00753031	0.0392471	0.00961589	0.0134794	0.0237004	0.0124925	0.00961589	0.00629975	0.013345	0.0052688	0.00496507	0.0052688	0.00499225	0.00366219	0.0120632	0.0130445
196	39	0.00786169	0.0286162	0.00825833	0.0391985	0.00963476	0.013967	0.0242432	0.0128188	0.00963476	0.00593814	0.0140175	0.00522109	0.0039717	0.00522109	0.00499438	0.00379135	0.0120178	0.0134499
197	40	0.00800378	0.0286278	0.00900487	0.039218	0.00966617	0.0144958	0.0248279	0.0131756	0.00966617	0.00559013	0.0147085	0.00516361	0.0028917	0.00516361	0.00501017	0.00394595	0.0119532	0.0138772
198	41	0.0081381	0.0286639	0.00974487	0.0393143	0.00969815	0.0150708	0.0254455	0.0135632	0.00969815	0.00532651	0.0153522	0.00510988	0.00176467	0.00510988	0.00501527	0.00412426	0.0118841	0.0143183
199	41	0.00826523	0.028716	0.0104479	0.0395024	0.00973722	0.0156925	0.0260691	0.0139635	0.00973722	0.00517366	0.0158985	0.00507811	0.000698654	0.00507811	0.00500096	0.00431915	0.0118232	0.0147542
200	42	0.00838888	0.0287779	0.0110782	0.0397778	0.00977032	0.0163484	0.0266685	0.0143553	0.00977032	0.00510464	0.0163042	0.00508042	0.000521719	0.00508042	0.00496412	0.00451843	0.011769	0.0151606
201	43	0.00851589	0.0288682	0.0116114	0.0401032	0.00977341	0.0170207	0.0272172	0.0147233	0.00977341	0.00510528	0.0165805	0.00511736	0.0012495	0.00511736	0.00490854	0.00470572	0.011732	0.0155324
202	43	0.00864536	0.0289989	0.0120337	0.0404392	0.00973367	0.0176807	0.0276845	0.0150568	0.00973367	0.00515764	0.0167859	0.00518672	0.00182403	0.00518672	0.00485677	0.00487462	0.0117171	0.0158806
203	43	0.00876234	0.0291495	0.0123445	0.0407312	0.00964678	0.0182908	0.0280616	0.0153516	0.00964678	0.00520239	0.0169688	0.0052784	0.0022269	0.0052784	0.00483291	0.00502472	0.0117134	0.0161994
204	43	0.00886727	0.029313	0.0125633	0.040914	0.00952691	0.0188551	0.0283471	0.0156003	0.00952691	0.00519847	0.0171464	0.0053576	0.00250491	0.0053576	0.00483222	0.00513962	0.0117111	0.0164794
205	42	0.00895799	0.0294671	0.012728	0.040939	0.00939031	0.0194087	0.0285301	0.0157878	0.00939031	0.00517258	0.0173113	0.005393	0.0026974	0.005393	0.00483266	0.00520828	0.0116968	0.0167213
206	41	0.00901044	0.0295585	0.0128771	0.0407774	0.00925163	0.0199636	0.0286178	0.0159084	0.00925163	0.00515824	0.0174656	0.00538794	0.00283704	0.00538794	0.00482738	0.00524344	0.0116653	0.016935
207	40	0.00902338	0.0295629	0.0130395	0.0404319	0.00915413	0.0205254	0.0286186	0.0159674	0.00915413	0.00514442	0.0176324	0.00535169	0.00294494	0.00535169	0.00481862	0.00525668	0.0116195	0.0171337
208	39	0.00900766	0.0294751	0.0132226	0.039933	0.00913856	0.0211047	0.0285456	0.0159732	0.00913856	0.00511696	0.0178054	0.00529124	0.0030271	0.00529124	0.00480479	0.00525755	0.0115628	0.0173251
209	38	0.00897372	0.0293054	0.0134105	0.0393109	0.00919395	0.021691	0.0284336	0.0159346	0.00919395	0.00507623	0.0179682	0.00522933	0.00307678	0.00522933	0.00479372	0.00525798	0.0115078	0.0175217
210	38	0.00893274	0.0290813	0.0135747	0.0385855	0.00928699	0.0222377	0.0283027	0.0158591	0.00928699	0.00501598	0.0181188	0.00517942	0.00307472	0.00517942	0.00479099	0.0052568	0.0114697	0.0177363
211	39	0.00887269	0.028805	0.0136851	0.0377723	0.00940772	0.0226849	0.0281534	0.0157567	0.00940772	0.00494404	0.0182418	0.00514794	0.0030018	0.00514794	0.00479531	0.00524873	0.0114552	0.0179719
212	40	0.00878171	0.0284764	0.013714	0.0368766	0.00955177	0.0229994	0.0279971	0.0156438	0.00955177	0.0048521	0.0183181	0.00512469	0.00286789	0.00512469	0.00479864	0.0052213	0.0114622	0.0182256
213	40	0.00865893	0.0281015	0.0136581	0.0358923	0.00969212	0.0231758	0.0278427	0.0155297	0.00969212	0.0047299	0.0183412	0.005081	0.002696	0.005081	0.00478448	0.00515309	0.0114776	0.0184842
214	41	0.00848833	0.0276532	0.0135262	0.034818	0.00980326	0.023227	0.0276799	0.0154084	0.00980326	0.00459253	0.0183168	0.00500459	0.0025055	0.00500459	0.00474488	0.00504104	0.0114874	0.0187361
215	40	0.00826854	0.0271191	0.0133236	0.0336669	0.00985598	0.023187	0.0274771	0.015263	0.00985598	0.0044431	0.0182571	0.00489805	0.00232231	0.00489805	0.00468177	0.00489856	0.0114907	0.0189792
216	40	0.00802089	0.0265175	0.0130666	0.0324473	0.00983205	0.0231022	0.027214	0.0150863	0.00983205	0.00428384	0.0181656	0.00475916	0.00217323	0.00475916	0.00459091	0.00473967	0.0114947	0.0192084
217	39	0.00776688	0.025855	0.0127663	0.0311729	0.00976447	0.0230205	0.026916	0.0148964	0.00976447	0.00411201	0.0180493	0.00459824	0.00207869	0.00459824	0.00448094	0.00458704	0.0114993	0.0194079
218	38	0.00753469	0.0251438	0.012424	0.0298753	0.00968547	0.02297	0.0266191	0.014708	0.00968547	0.00391174	0.0179349	0.00444123	0.00204423	0.00444123	0.00438423	0.00445855	0.011496	0.0195559
219	36	0.00735041	0.0244288	0.012036	0.0286055	0.00959286	0.0229498	0.0263227	0.0145167	0.00959286	0.00370961	0.0178404	0.00430859	0.00205973	0.00430859	0.00432318	0.00435468	0.011486	0.0196328
220	35	0.00723006	0.0237638	0.0115831	0.0274208	0.00949248	0.0229268	0.02602	0.0143223	0.00949248	0.0035449	0.0177697	0.0042077	0.00212537	0.0042077	0.00429641	0.00427079	0.0114744	0.0196368
221	34	0.00717494	0.0231645	0.0110548	0.0263438	0.00941614	0.0228436	0.0257317	0.0141381	0.00941614	0.0034365	0.0177306	0.00413339	0.00224631	0.00413339	0.00428826	0.00419617	0.011455	0.0195749
222	33	0.00717128	0.0226184	0.010458	0.0253868	0.0093997	0.0226621	0.0254762	0.0139739	0.0093997	0.00339583	0.0177347	0.0040787	0.00241667	0.0040787	0.00429091	0.00411354	0.0114216	0.0194516
223	32	0.00719694	0.022106	0.00979609	0.0245724	0.0094472	0.0223827	0.0252481	0.0138246	0.0094472	0.00341047	0.0177827	0.00404125	0.00264303	0.00404125	0.00431245	0.00400861	0.0113799	0.0192746
224	30	0.00722692	0.021606	0.00909324	0.0238883	0.00952506	0.0220266	0.0250225	0.0136758	0.00952506	0.00348491	0.0178612	0.0040154	0.00292878	0.0040154	0.00435151	0.00387587	0.0113385	0.0190551
225	29	0.00723275	0.0210724	0.00838215	0.0232898	0.00961432	0.0216173	0.0247949	0.0135289	0.00961432	0.00364059	0.0179632	0.00399471	0.00324793	0.00399471	0.00439749	0.00371941	0.0112949	0.0188016
226	29	0.00719753	0.0204449	0.00768545	0.0227416	0.00969861	0.0211986	0.0245783	0.0133941	0.00969861	0.00387533	0.0180941	0.00398414	0.00358749	0.00398414	0.00445896	0.00355089	0.0112444	0.0185167
227	28	0.00712261	0.019721	0.00702563	0.0222367	0.00972022	0.0208341	0.0243471	0.0132631	0.00972022	0.00418013	0.018268	0.00398892	0.00394711	0.00398892	0.00455589	0.00338265	0.0111912	0.0181973
228	28	0.00701569	0.0189508	0.00642441	0.0217893	0.00968808	0.0205933	0.024151	0.0131336	0.00968808	0.00453307	0.0184896	0.00400769	0.00431531	0.00400769	0.00468298	0.0032243	0.0111341	0.0178452
229	27	0.00689584	0.0181766	0.00590183	0.0213973	0.00959852	0.0205348	0.0240021	0.013017	0.00959852	0.00489659	0.0187588	0.00403832	0.00468521	0.00403832	0.00481474	0.00308438	0.0110585	0.0174639
230	27	0.00677705	0.0174286	0.00546883	0.0210591	0.00947879	0.0206976	0.0239251	0.0129251	0.00947879	0.00525832	0.0190818	0.00407551	0.00504815	0.00407551	0.00493682	0.00296806	0.0109608	0.0170584
231	26	0.00665727	0.0167341	0.00511631	0.0207808	0.00933892	0.0210383	0.0238863	0.0128527	0.00933892	0.00561738	0.0194525	0.00411363	0.00539581	0.00411363	0.00505438	0.00287814	0.0108639	0.01664
232	25	0.00653521	0.0161181	0.00483545	0.0205653	0.00921233	0.021449	0.0238785	0.0127994	0.00921233	0.00597186	0.0198436	0.00414857	0.00571914	0.00414857	0.00516641	0.00281563	0.0107799	0.0162172
233	23	0.00641557	0.0155903	0.00461369	0.0204135	0.0091168	0.0218056	0.0238655	0.012765	0.0091168	0.00630241	0.0202353	0.00417646	0.00599908	0.00417646	0.00525646	0.00277247	0.0106971	0.015806
234	22	0.00630618	0.0151328	0.00443898	0.0203231	0.00906177	0.0220083	0.0238482	0.0127515	0.00906177	0.00658648	0.0206169	0.00419841	0.00622993	0.00419841	0.00531842	0.00274116	0.0106121	0.0154156
235	24	0.00621217	0.0147458	0.00432376	0.0202757	0.00900026	0.0219966	0.0237521	0.0127407	0.00900026	0.00682404	0.0209736	0.00421334	0.0064158	0.00421334	0.00536002	0.00271967	0.0105398	0.0150361
236	25	0.00614376	0.0144546	0.00431752	0.0202422	0.00896764	0.021803	0.0236365	0.0127349	0.00896764	0.00699984	0.021287	0.00421866	0.00655113	0.00421866	0.00538549	0.00270169	0.0104892	0.0146653
237	26	0.00612434	0.0142801	0.00447067	0.0201925	0.00898099	0.0214794	0.023553	0.0127459	0.00898099	0.00708571	0.0215374	0.00421323	0.00663165	0.00421323	0.00538903	0.00267758	0.0104427	0.0142943
238	26	0.00617023	0.0142431	0.00480992	0.0201397	0.00902072	0.021073	0.023541	0.012784	0.00902072	0.00707335	0.0217102	0.00419485	0.00665295	0.00419485	0.00536389	0.00263915	0.0103784	0.0139056
239	27	0.00627906	0.0143649	0.00531607	0.0201197	0.00906866	0.0206205	0.023608	0.0128538	0.00906866	0.00698785	0.0218007	0.00415375	0.00660728	0.00415375	0.00530951	0.00258087	0.0103039	0.0134988
240	27	0.006446	0.0146708	0.00594792	0.0201603	0.0091093	0.0201391	0.0237387	0.0129604	0.0091093	0.0068839	0.0218001	0.00407954	0.00648912	0.00407954	0.00522866	0.00250117	0.0102325	0.0130802
241	28	0.00668764	0.0151793	0.00667482	0.0202769	0.00912722	0.0196323	0.0239097	0.013107	0.00912722	0.00678029	0.0217023	0.00397522	0.00630046	0.00397522	0.00512369	0.00239904	0.0101661	0.0126568
242	28	0.00703281	0.015887	0.007448	0.0204721	0.00913174	0.019072	0.0241069	0.0132836	0.00913174	0.00664929	0.0215244	0.00384849	0.00605244	0.00384849	0.00500445	0.00227756	0.0101095	0.0122396
243	28	0.00746941	0.0167477	0.00811866	0.0207114	0.00904783	0.0183098	0.0239112	0.0133673	0.00904783	0.00649392	0.0212946	0.0037078	0.00576446	0.0037078	0.00488725	0.00214588	0.0100784	0.0118303
244	28	0.0079551	0.0176886	0.00845894	0.0208913	0.00903201	0.0170128	0.0234825	0.0133697	0.00903201	0.00633502	0.0210474	0.0035666	0.0054703	0.0035666	0.00478217	0.00200913	0.0100983	0.0114245
245	28	0.00846577	0.0186497	0.00862399	0.0208808	0.00912341	0.0153368	0.022935	0.0133343	0.00912341	0.00618123	0.0208268	0.003434	0.00519673	0.003434	0.00469454	0.00186978	0.0101857	0.0110123
246	28	0.00897629	0.0195875	0.00873478	0.0207741	0.00933671	0.0135512	0.0223976	0.0132428	0.00933671	0.00605207	0.0206568	0.00331599	0.00496038	0.00331599	0.00462923	0.00173533	0.0103216	0.0106061
247	27	0.00938396	0.0204347	0.00895626	0.0207383	0.00960527	0.0121507	0.0219353	0.0131785	0.00960527	0.00598597	0.0205413	0.00321785	0.00479075	0.00321785	0.00458488	0.00161658	0.0104728	0.0102491
248	27	0.00960591	0.0211601	0.00928044	0.0209478	0.00983845	0.0114232	0.0217103	0.0131681	0.00983845	0.0060288	0.0204509	0.00314051	0.00471084	0.00314051	0.00455022	0.00152196	0.0106098	0.00998138
249	27	0.00966565	0.0217944	0.00965804	0.0214946	0.00986142	0.0114621	0.0216753	0.0131429	0.00986142	0.00618306	0.0203417	0.00308571	0.00471008	0.00308571	0.00451353	0.00145718	0.010724	0.00979767
250	27	0.00963681	0.0224075	0.00992095	0.0223609	0.00984205	0.0120431	0.022045	0.0131712	0.00984205	0.00640192	0.0201773	0.00305469	0.00475537	0.00305469	0.00446924	0.00143302	0.0108221	0.00966404
251	27	0.00957235	0.0230402	0.00996996	0.0233819	0.00982755	0.0127178	0.0224543	0.013261	0.00982755	0.0066353	0.0199393	0.00304542	0.00481642	0.00304542	0.00441681	0.00146068	0.0109215	0.00955373
252	28	0.00952194	0.023703	0.00968946	0.0243873	0.00978524	0.0129822	0.0225424	0.0131694	0.00978524	0.00683172	0.0196109	0.003055	0.00488599	0.003055	0.0043704	0.00154584	0.0110394	0.00943867
253	27	0.00953313	0.0243994	0.00923348	0.0251081	0.00983576	0.0127988	0.0224095	0.0129504	0.00983576	0.00695417	0.019209	0.00308398	0.00496287	0.00308398	0.00435834	0.00168096	0.0111838	0.0092751
254	27	0.00968086	0.0251602	0.0088089	0.0255096	0.00996301	0.0126025	0.0220416	0.01259	0.00996301	0.00700741	0.0187614	0.00313591	0.00503587	0.00313591	0.00440546	0.00184194	0.011356	0.00903941
255	26	0.00995565	0.0259845	0.00857399	0.0257096	0.0101864	0.0127142	0.0215747	0.0122155	0.0101864	0.00702155	0.0182955	0.0032101	0.00511323	0.0032101	0.0045216	0.00201126	0.0115503	0.00875316
256	22	0.0102693	0.0268548	0.00863981	0.0259165	0.0103896	0.0129794	0.0210742	0.0118793	0.0103896	0.0070356	0.0178173	0.00331132	0.00520756	0.00331132	0.00469774	0.00217351	0.0117517	0.00846634
257	26	0.0105606	0.0277491	0.00894496	0.0263126	0.0104269	0.0130771	0.0205795	0.0115664	0.0104269	0.00708058	0.0173177	0.00345386	0.00530552	0.00345386	0.00492369	0.0023205	0.0119454	0.00821455
258	27	0.0108103	0.0286658	0.00934809	0.0270223	0.0103201	0.0129012	0.0201592	0.0112949	0.0103201	0.00715598	0.0167879	0.00363804	0.00538288	0.00363804	0.00519358	0.00246592	0.0121231	0.00801771
259	28	0.010991	0.0296029	0.00967357	0.0280499	0.0103173	0.0125225	0.0200596	0.0112266	0.0103173	0.00723802	0.0162328	0.00385135	0.00540333	0.00385135	0.00550344	0.00262931	0.0122906	0.00789623
260	29	0.0110918	0.0305506	0.00986279	0.029352	0.0103463	0.0120403	0.0201546	0.0112646	0.0103463	0.00729566	0.0156676	0.00407785	0.00533186	0.00407785	0.00585595	0.00282759	0.0124534	0.0078516
261	30	0.0110987	0.0314713	0.0099237	0.0307686	0.0104054	0.0115041	0.0203581	0.0113644	0.0104054	0.00730523	0.0151247	0.00429969	0.00515793	0.00429969	0.00625407	0.00307044	0.0126049	0.00787517
262	31	0.0110004	0.0323165	0.00991782	0.0321348	0.0104653	0.010906	0.0206052	0.0114974	0.0104653	0.007263	0.014645	0.00450552	0.00491154	0.00450552	0.00668323	0.00335543	0.0127356	0.00797721
263	32	0.0108052	0.0330519	0.00993113	0.033326	0.0104773	0.0102573	0.0208299	0.0116266	0.0104773	0.00717026	0.0142696	0.00468799	0.00467977	0.00468799	0.00711357	0.00367471	0.0128437	0.00815429
264	34	0.0105362	0.0336661	0.00999593	0.0342317	0.0104939	0.00958176	0.0211332	0.0118233	0.0104939	0.0070358	0.0140266	0.00484521	0.0045459	0.00484521	0.00751083	0.00401188	0.0129385	0.00838469
265	35	0.0102609	0.0341737	0.0101447	0.0348652	0.0105416	0.00897596	0.0213914	0.0120085	0.0105416	0.00687795	0.0139139	0.00498854	0.00452875	0.00498854	0.00783549	0.00434292	0.0130373	0.00863666
266	36	0.0100165	0.0345745	0.0103297	0.0352378	0.0106416	0.00841641	0.0216123	0.0121794	0.0106416	0.0067185	0.0139198	0.00512938	0.00458582	0.00512938	0.00805377	0.00464838	0.0131422	0.00888666
267	36	0.00981204	0.0348836	0.0105231	0.0354259	0.0107754	0.00789788	0.0217476	0.0122948	0.0107754	0.00656533	0.0140206	0.00527189	0.00462736	0.00527189	0.00814617	0.00490765	0.0132544	0.00912705
268	37	0.00961968	0.0351079	0.0106981	0.0355083	0.0109309	0.00741932	0.0218616	0.0123903	0.0109309	0.00642661	0.0141834	0.00542341	0.0045907	0.00542341	0.00813572	0.00511371	0.0133677	0.00936605
269	37	0.00943465	0.0352795	0.0108816	0.0355742	0.0110734	0.00703761	0.0219248	0.0124433	0.0110734	0.00632382	0.0143759	0.00560515	0.00447174	0.00560515	0.00808698	0.00527942	0.0134773	0.00960475
270	37	0.00924432	0.0354257	0.0110947	0.035671	0.0112022	0.00672993	0.0219892	0.0124869	0.0112022	0.00626486	0.0145642	0.00583001	0.0043236	0.00583001	0.00808594	0.00542013	0.0135821	0.00986301
271	37	0.00903891	0.0355721	0.011383	0.0358556	0.0112768	0.00648254	0.021993	0.0124742	0.0112768	0.00622864	0.0147278	0.00608984	0.00433275	0.00608984	0.00824004	0.00554456	0.0136803	0.0101568
272	38	0.00878661	0.0357218	0.0117279	0.0361012	0.0113124	0.00620509	0.0220722	0.012499	0.0113124	0.00622058	0.0148619	0.00637149	0.00479827	0.00637149	0.00867049	0.00564838	0.0137691	0.0104912
273	39	0.00850842	0.0358861	0.0121615	0.0364175	0.0113402	0.00592346	0.0221775	0.0125397	0.0113402	0.0062667	0.0149736	0.00666189	0.00592822	0.00666189	0.00945415	0.0057125	0.0138559	0.0108517
274	40	0.00822969	0.0360544	0.0126842	0.0367956	0.0113826	0.00565198	0.0222934	0.0125884	0.0113826	0.00637843	0.0150744	0.00694405	0.00766361	0.00694405	0.0105656	0.00574369	0.0139347	0.0112201
275	41	0.00797334	0.0362159	0.0132648	0.0372162	0.0114416	0.00539019	0.0224181	0.0126416	0.0114416	0.00656284	0.0151761	0.00719804	0.00978708	0.00719804	0.0118729	0.00576855	0.0139987	0.0115794
276	43	0.00775544	0.0363522	0.0138629	0.0376722	0.011516	0.00513696	0.0225604	0.0127022	0.011516	0.00681547	0.0152864	0.00739051	0.0120935	0.00739051	0.0131965	0.00579801	0.0140495	0.0119194
277	45	0.00759292	0.0364495	0.0144407	0.0381782	0.011606	0.00490253	0.0227221	0.0127675	0.011606	0.00712465	0.0154043	0.00749462	0.0144051	0.00749462	0.014364	0.00585021	0.0140933	0.0122356
278	46	0.00750758	0.0365161	0.0149728	0.0387464	0.0117139	0.00471459	0.0228934	0.0128288	0.0117139	0.00747636	0.0155288	0.00751283	0.0165284	0.00751283	0.0152502	0.00594397	0.0141451	0.0125119
279	47	0.00750479	0.036563	0.0154459	0.0393643	0.0118394	0.00460375	0.0230799	0.0128889	0.0118394	0.0078487	0.0156635	0.0074592	0.0182833	0.0074592	0.0157728	0.00607672	0.0142226	0.012724
280	48	0.00757376	0.0365894	0.0158447	0.0400043	0.011971	0.00458363	0.0232698	0.0129428	0.011971	0.00823284	0.0158051	0.00734779	0.0195143	0.00734779	0.0158991	0.00621604	0.0143409	0.0128631
281	49	0.00771007	0.0365975	0.0161538	0.040633	0.0120929	0.00464113	0.0234309	0.0129784	0.0120929	0.00862102	0.0159516	0.0072025	0.0200769	0.0072025	0.0156813	0.00630163	0.0145107	0.0129138
282	48	0.00791075	0.0365965	0.0163692	0.0412215	0.0121985	0.00475086	0.0235423	0.0129907	0.0121985	0.00899086	0.0161188	0.00705851	0.0198854	0.00705851	0.0152334	0.00628876	0.0147315	0.0128604
283	48	0.00815578	0.0365898	0.0164874	0.0417622	0.0122789	0.00487943	0.0235944	0.0129781	0.0122789	0.0093375	0.0163139	0.00696068	0.0189582	0.00696068	0.0146788	0.0061715	0.0149838	0.0127257
284	47	0.00842347	0.0365789	0.0165137	0.0422516	0.0123224	0.00499179	0.0235855	0.0129415	0.0123224	0.00966074	0.016523	0.00694688	0.0174332	0.00694688	0.0141297	0.00595711	0.015237	0.0125354
285	45	0.00869053	0.0365599	0.0164663	0.0426807	0.01233	0.00506904	0.0235137	0.012879	0.01233	0.00995152	0.0167245	0.00702027	0.0155641	0.00702027	0.0136796	0.00566142	0.0154701	0.0122944
286	44	0.00893345	0.0365263	0.0163649	0.0430577	0.0123079	0.0051162	0.0233868	0.0127945	0.0123079	0.0101966	0.0168955	0.00716669	0.0136717	0.00716669	0.0134044	0.00532634	0.0156679	0.0120301
287	43	0.00914013	0.0364708	0.016239	0.0434027	0.012261	0.00515047	0.0232273	0.0126978	0.012261	0.0103727	0.0170228	0.00734853	0.0120897	0.00734853	0.0133367	0.00500718	0.0158089	0.0117924
288	43	0.00931052	0.0363818	0.0161174	0.0437278	0.0122065	0.00519585	0.0230525	0.0125919	0.0122065	0.0104726	0.0170823	0.00751332	0.0111095	0.00751332	0.0134461	0.00476692	0.0158758	0.0115983
289	42	0.00944905	0.0362485	0.0160077	0.0440486	0.0121598	0.00527232	0.0228705	0.0124779	0.0121598	0.0104954	0.0170437	0.00762174	0.010887	0.00762174	0.013678	0.00464933	0.0158674	0.0114302
290	42	0.00956362	0.0360681	0.0159056	0.0443902	0.0121217	0.0053775	0.0226873	0.0123595	0.0121217	0.0104341	0.0169106	0.00763353	0.0113972	0.00763353	0.0139618	0.0046524	0.0157922	0.0112759
291	42	0.00966028	0.0358294	0.015802	0.044759	0.0120892	0.00549277	0.0225092	0.012241	0.0120892	0.0103008	0.0167056	0.00753355	0.0124725	0.00753355	0.0142148	0.0047599	0.0156616	0.0111498
292	41	0.0097456	0.035531	0.015675	0.0451322	0.0120526	0.00559259	0.0223431	0.0121279	0.0120526	0.0101026	0.0164411	0.00734756	0.0138499	0.00734756	0.0143726	0.00495235	0.0154879	0.0110514
293	39	0.00982919	0.0352028	0.0154988	0.0454824	0.0120061	0.00565619	0.0221846	0.0120195	0.0120061	0.00984505	0.0161358	0.00711919	0.015223	0.00711919	0.0143988	0.00518684	0.0152887	0.0109486
294	36	0.0099033	0.0348696	0.0152548	0.0457909	0.0119504	0.00566952	0.0220228	0.0119122	0.0119504	0.00955753	0.0158121	0.0068942	0.0163068	0.0068942	0.0142795	0.00541008	0.0150879	0.0108249
295	35	0.00994933	0.0345349	0.0149393	0.0460395	0.0118834	0.00562489	0.0218532	0.0118053	0.0118834	0.00925531	0.0154919	0.00670398	0.0168798	0.00670398	0.0140275	0.00557372	0.0148994	0.0106999
296	39	0.00995886	0.0341909	0.0145496	0.0462052	0.0118081	0.00553747	0.0216707	0.0116945	0.0118081	0.00893879	0.0151928	0.00655957	0.0168273	0.00655957	0.0136575	0.00565164	0.0147129	0.010585
297	40	0.00992858	0.0338334	0.0140763	0.0462748	0.0117313	0.00543622	0.0214754	0.0115775	0.0117313	0.00862564	0.0149033	0.00647034	0.0161643	0.00647034	0.0131841	0.00564127	0.0145217	0.0104659
298	40	0.00985482	0.0334755	0.0135293	0.0462617	0.0116477	0.00533395	0.0212804	0.0114602	0.0116477	0.00833194	0.0146067	0.00642925	0.0150068	0.00642925	0.012646	0.00554453	0.0143312	0.0103432
299	39	0.00974323	0.0331255	0.0129394	0.0461814	0.0115512	0.00523473	0.0210964	0.0113484	0.0115512	0.00807673	0.0142901	0.00641828	0.013543	0.00641828	0.0120834	0.00538589	0.0141387	0.0102343
300	39	0.00959968	0.0327713	0.0123316	0.0460238	0.011444	0.0051445	0.020931	0.0112467	0.011444	0.00785676	0.0139332	0.00641732	0.0119933	0.00641732	0.0115184	0.00520199	0.0139422	0.0101456
301	38	0.00942546	0.0324029	0.0117167	0.0457852	0.0113307	0.00506985	0.0207905	0.0111577	0.0113307	0.00765818	0.0135211	0.00639741	0.0105478	0.00639741	0.0109547	0.00501836	0.0137397	0.0100765
302	38	0.0092206	0.0320115	0.0111092	0.0454902	0.0112169	0.00501257	0.0206699	0.0110792	0.0112169	0.00752726	0.0130435	0.00634131	0.00933253	0.00634131	0.0103877	0.0048541	0.0135321	0.0100325
303	37	0.00897993	0.0315819	0.0105229	0.0451519	0.0110995	0.00496839	0.0205559	0.0110063	0.0110995	0.00748711	0.0124977	0.00624596	0.00839699	0.00624596	0.00982395	0.00471347	0.0133293	0.0100127
304	37	0.00870849	0.0311102	0.00996097	0.0447636	0.0109728	0.0049485	0.0204216	0.0109256	0.0109728	0.00748166	0.0118913	0.00610841	0.00771508	0.00610841	0.00927159	0.00458574	0.0131343	0.0100071
305	36	0.00842292	0.0306	0.00942037	0.0443244	0.0108452	0.00497411	0.0202437	0.010824	0.0108452	0.00746387	0.0112408	0.00592435	0.00721849	0.00592435	0.00872857	0.00445748	0.0129396	0.0100133
306	35	0.00813602	0.0300739	0.00889483	0.0438421	0.0107203	0.00504721	0.0200404	0.0107088	0.0107203	0.00742439	0.0105753	0.00570514	0.00682468	0.00570514	0.00821904	0.00431598	0.0127443	0.0100321
307	35	0.00786615	0.0295801	0.00838103	0.043319	0.0105862	0.00515563	0.0198444	0.0105967	0.0105862	0.00735342	0.00994105	0.00546681	0.00647171	0.00546681	0.0077789	0.00416453	0.0125438	0.0100563
308	35	0.0076342	0.0291513	0.00788407	0.0427431	0.0104427	0.00529718	0.019659	0.0104896	0.0104427	0.00723504	0.00940972	0.00521132	0.00615732	0.00521132	0.00744495	0.00402061	0.0123313	0.0100712
309	35	0.00745732	0.0287941	0.00741283	0.0421076	0.0103033	0.00548497	0.019483	0.0103848	0.0103033	0.00706814	0.00907172	0.00492815	0.00594811	0.00492815	0.00726522	0.00391055	0.0121151	0.0100777
310	35	0.0073742	0.0285132	0.00698369	0.0414196	0.0101784	0.00572583	0.0193261	0.0102866	0.0101784	0.00688348	0.00900339	0.00461163	0.00595731	0.00461163	0.00726566	0.00387641	0.0118982	0.0100856
311	35	0.00743316	0.028296	0.00660761	0.0406642	0.0100635	0.0060071	0.0191906	0.0101984	0.0100635	0.00672827	0.00924097	0.00425322	0.00626376	0.00425322	0.00740614	0.00392861	0.0116717	0.0100907
312	35	0.00765643	0.0281112	0.00628663	0.0398305	0.009944	0.00631704	0.0190736	0.0101199	0.009944	0.00664582	0.00974244	0.00385361	0.00682456	0.00385361	0.00758389	0.0040308	0.0114441	0.0100772
313	34	0.00805071	0.0279406	0.0060277	0.0389597	0.00981952	0.00665735	0.0189641	0.0100455	0.00981952	0.00667306	0.0103731	0.00336485	0.00757476	0.00336485	0.00768525	0.00414517	0.0112358	0.0100253
314	33	0.00859108	0.0277612	0.00581826	0.0381156	0.00969527	0.00703222	0.0188567	0.00997224	0.00969527	0.00692228	0.0109003	0.00297009	0.00848549	0.00297009	0.00771001	0.0042546	0.0110515	0.00993416
315	33	0.00922543	0.0275805	0.00562567	0.037337	0.00956874	0.00743164	0.0187667	0.00990779	0.00956874	0.0073947	0.0111676	0.00270037	0.00956239	0.00270037	0.00763002	0.00431301	0.010891	0.00980608
316	32	0.00988189	0.0274024	0.00544223	0.0366532	0.00944181	0.00783737	0.0187141	0.00986165	0.00944181	0.00803433	0.0111704	0.00265148	0.0106944	0.00265148	0.00751751	0.004305	0.0107471	0.00963391
317	31	0.0104936	0.0272064	0.00528925	0.0360512	0.00931981	0.00824336	0.0187121	0.00984143	0.00931981	0.00871537	0.011064	0.002742	0.0116433	0.002742	0.00744713	0.00425036	0.0106192	0.00943867
318	30	0.0110062	0.0269741	0.00520873	0.0355013	0.00921562	0.00864461	0.0187764	0.00985772	0.00921562	0.00929772	0.0110523	0.00288983	0.0122036	0.00288983	0.0074933	0.00421848	0.0105203	0.00927352
319	29	0.0114027	0.0267014	0.00523605	0.0349769	0.00914122	0.0090381	0.0189079	0.00991418	0.00914122	0.00963818	0.0113081	0.00296775	0.0123664	0.00296775	0.00769816	0.00427665	0.0104422	0.00916409
320	28	0.0116792	0.0263691	0.00537627	0.0344543	0.00910204	0.00942766	0.0191177	0.0100176	0.00910204	0.00966702	0.0118854	0.00299677	0.0123276	0.00299677	0.00797734	0.00440753	0.0103664	0.00910544
321	28	0.0118739	0.0259613	0.00563243	0.0339364	0.00909738	0.00980509	0.0194259	0.0101786	0.00909738	0.00937382	0.0127281	0.00289711	0.012323	0.00289711	0.00825868	0.00455644	0.0102983	0.0090734
322	27	0.0120238	0.0254489	0.00600922	0.0334449	0.00911803	0.0101594	0.019823	0.0103938	0.00911803	0.00889482	0.0136412	0.00279698	0.0125491	0.00279698	0.00844583	0.00466155	0.0102475	0.00904348
323	25	0.0121422	0.0248329	0.00647891	0.0330005	0.00916198	0.0104985	0.0202907	0.0106521	0.00916198	0.00838898	0.0144167	0.00273478	0.0130584	0.00273478	0.00843607	0.00467772	0.0102148	0.00901067
324	22	0.0122346	0.0241571	0.0069934	0.0326411	0.00922999	0.0108282	0.0208205	0.0109458	0.00922999	0.00797469	0.0149527	0.00275718	0.0137473	0.00275718	0.00821089	0.00458585	0.0102014	0.00898036
325	26	0.0122926	0.023464	0.00753124	0.032381	0.00930713	0.0111438	0.0214001	0.0112688	0.00930713	0.00770907	0.0153019	0.00286912	0.0143468	0.00286912	0.00778888	0.00436881	0.010203	0.00896639
326	27	0.0122801	0.0227863	0.00809778	0.0322013	0.00938091	0.0114481	0.0220214	0.0116187	0.00938091	0.0075511	0.0156131	0.00299066	0.0145353	0.00299066	0.00722261	0.00404254	0.0102172	0.0090038
327	28	0.0121523	0.0221552	0.00870071	0.032111	0.00944972	0.0117647	0.0226808	0.011993	0.00944972	0.0074141	0.0160333	0.00305018	0.0141124	0.00305018	0.00658624	0.00365452	0.010249	0.00913624
328	28	0.0118944	0.0215984	0.00934691	0.0321435	0.00951816	0.0121314	0.0233852	0.012395	0.00951816	0.00723264	0.016645	0.00304166	0.0130828	0.00304166	0.00596088	0.00325667	0.0102917	0.00939432
329	29	0.0115494	0.0211377	0.0100339	0.0323062	0.0095819	0.0125707	0.0241456	0.0128312	0.0095819	0.00698101	0.0174387	0.0029825	0.0116117	0.0029825	0.00540646	0.00290025	0.0103251	0.00977762
330	30	0.0111844	0.0208045	0.0107486	0.0325869	0.00961949	0.0130831	0.0249428	0.0132937	0.00961949	0.00669221	0.0183336	0.00289227	0.00990923	0.00289227	0.00493947	0.00261858	0.0103494	0.0102499
331	30	0.0108392	0.0206281	0.0114643	0.0329714	0.00962625	0.0136766	0.0257487	0.0137718	0.00962625	0.00643656	0.0192114	0.0027899	0.00814297	0.0027899	0.00455529	0.00242696	0.0103775	0.0107745
332	31	0.010545	0.0206052	0.0121401	0.0334225	0.00961822	0.0143559	0.0265445	0.01426	0.00961822	0.00627634	0.0199486	0.00269172	0.00642887	0.00269172	0.00423553	0.00232065	0.0104186	0.0113261
333	32	0.0103345	0.0207145	0.012733	0.0338898	0.00959316	0.0150937	0.0272887	0.0147392	0.00959316	0.0062185	0.0204596	0.00261613	0.00487585	0.00261613	0.00395366	0.00227684	0.010483	0.0118688
334	32	0.0102284	0.0209396	0.0132	0.0343188	0.0095284	0.0158514	0.0279328	0.015183	0.0095284	0.00620729	0.0207197	0.00258466	0.00361809	0.00258466	0.00370476	0.00227359	0.0105687	0.0123494
335	33	0.0102383	0.021266	0.0135105	0.0346514	0.00941909	0.0166071	0.0284504	0.0155727	0.00941909	0.00617856	0.0207615	0.00260277	0.00276344	0.00260277	0.00350129	0.0022885	0.010663	0.0127303
336	32	0.0103461	0.021652	0.0136717	0.0348494	0.00928555	0.017344	0.028836	0.0159015	0.00928555	0.00612022	0.0206546	0.00265685	0.00233544	0.00265685	0.00335189	0.00230175	0.0107544	0.0130173
337	32	0.0105094	0.0220291	0.0137178	0.034889	0.0091516	0.0180348	0.0290905	0.0161682	0.0091516	0.00605191	0.0204765	0.00272599	0.00228913	0.00272599	0.00326542	0.00230442	0.0108264	0.0132322
338	32	0.0106982	0.0223494	0.0136766	0.034758	0.0090496	0.0186437	0.0291878	0.0163557	0.0090496	0.00597643	0.0202987	0.0027851	0.00253187	0.0027851	0.00324604	0.00229762	0.0108535	0.0133897
339	33	0.0108812	0.0226064	0.013569	0.0344701	0.0090156	0.0191313	0.0291106	0.0164539	0.0090156	0.00588951	0.0201775	0.00281466	0.0029261	0.00281466	0.00328499	0.0022911	0.0108243	0.0135141
340	33	0.0110106	0.0227811	0.0134256	0.034027	0.00906964	0.0194553	0.0289048	0.016486	0.00906964	0.00580536	0.0201376	0.00281425	0.00332691	0.00281425	0.00336137	0.00229279	0.0107375	0.0136474
341	34	0.0110551	0.0228295	0.0132965	0.0334376	0.00919679	0.0196131	0.0285715	0.016437	0.00919679	0.00574283	0.0201678	0.0027978	0.00361827	0.0027978	0.00344369	0.00230276	0.0105951	0.0138245
342	34	0.0110002	0.0227347	0.013178	0.0327115	0.00938191	0.0195804	0.0281592	0.016329	0.00938191	0.00568025	0.0202282	0.00277068	0.00373004	0.00277068	0.00351007	0.00231909	0.010408	0.0140557
343	35	0.0108591	0.0225213	0.0130603	0.0318752	0.00958529	0.0193749	0.0276997	0.0161689	0.00958529	0.00557244	0.0202902	0.00273041	0.0036352	0.00273041	0.00355727	0.00234401	0.0101856	0.0143206
344	35	0.0106553	0.0222177	0.0129209	0.0309512	0.00977081	0.0190448	0.0272429	0.0159736	0.00977081	0.00539924	0.0203269	0.00267838	0.00336578	0.00267838	0.00359191	0.00237813	0.00993376	0.0146059
345	35	0.010405	0.0218488	0.0127253	0.0299809	0.00989601	0.0186655	0.0268079	0.0157408	0.00989601	0.00517855	0.0203152	0.00261694	0.00301218	0.00261694	0.00362293	0.00241422	0.00968102	0.0148987
346	35	0.0101261	0.0214399	0.012447	0.0289833	0.00995824	0.0182836	0.0264013	0.0154747	0.00995824	0.00492529	0.0202614	0.00254415	0.00267422	0.00254415	0.00366462	0.00244492	0.00945057	0.0151791
347	35	0.00984556	0.0209999	0.0120913	0.0279692	0.00997819	0.0179495	0.0259919	0.0151758	0.00997819	0.00465242	0.0201834	0.00246188	0.00243632	0.00246188	0.00373085	0.00247021	0.00923827	0.0154203
348	35	0.00957416	0.0205355	0.01166	0.0269338	0.00998571	0.0176858	0.0256156	0.0148888	0.00998571	0.00439813	0.0200983	0.00237764	0.00236858	0.00237764	0.00382735	0.00249031	0.00904271	0.0156095
349	35	0.00932401	0.0200574	0.0111814	0.0258798	0.00996215	0.0175616	0.0252496	0.0146054	0.00996215	0.00420627	0.0200356	0.00230263	0.00249318	0.00230263	0.00395382	0.00250349	0.00886789	0.0157486
350	34	0.00911317	0.0195565	0.0106624	0.0247985	0.00991792	0.0176	0.0248927	0.0143365	0.00991792	0.00408722	0.0200147	0.00224876	0.00278845	0.00224876	0.00412394	0.00251713	0.00871695	0.0158259
351	33	0.00895204	0.0190186	0.0101041	0.0236863	0.0098724	0.0177782	0.0245515	0.0140976	0.0098724	0.00403751	0.0200437	0.00221671	0.00321777	0.00221671	0.00434318	0.00254543	0.00859323	0.0158247
352	32	0.00884766	0.0184299	0.00951647	0.022541	0.00982943	0.0180424	0.0242168	0.0138792	0.00982943	0.00405811	0.0201341	0.00220001	0.00374304	0.00220001	0.00459289	0.00259707	0.00848968	0.0157444
353	31	0.00880708	0.0177686	0.00888225	0.0213707	0.00978748	0.0183161	0.0238698	0.0136572	0.00978748	0.00415043	0.0203014	0.00219868	0.00432976	0.00219868	0.00485879	0.00267488	0.00841128	0.0155872
354	30	0.00881844	0.0170191	0.0081803	0.0202011	0.00975822	0.0185316	0.0235133	0.0134221	0.00975822	0.00430976	0.0205528	0.00221723	0.00494694	0.00221723	0.00513114	0.00277841	0.00837151	0.0153543
355	29	0.00884612	0.0161781	0.00740694	0.0190892	0.00976329	0.0186594	0.0231732	0.01318	0.00976329	0.00452074	0.0208674	0.00226348	0.00557334	0.00226348	0.00540459	0.00290776	0.00835563	0.0150574
356	28	0.00885959	0.0152559	0.00656643	0.0181216	0.009814	0.0187074	0.022875	0.0129363	0.009814	0.00477772	0.0212172	0.00234106	0.0062022	0.00234106	0.00567603	0.00305926	0.00833199	0.0147238
357	27	0.00883748	0.0142867	0.00568247	0.0173576	0.0098998	0.0187047	0.0226367	0.012694	0.0098998	0.00508938	0.0215983	0.00245551	0.00682857	0.00245551	0.00593504	0.00322161	0.00829021	0.0143712
358	27	0.00876014	0.013302	0.00478834	0.0168068	0.0100426	0.0186875	0.0225107	0.0124864	0.0100426	0.00545557	0.0220055	0.00261087	0.00744252	0.00261087	0.00618186	0.00339141	0.00823175	0.0139834
359	26	0.00861378	0.0123183	0.00390316	0.0164548	0.010329	0.0186966	0.0226092	0.0123912	0.010329	0.00586835	0.0224273	0.00279236	0.00803395	0.00279236	0.00642538	0.00357275	0.00815643	0.0135538
360	26	0.00839739	0.0113645	0.00309914	0.0162988	0.0104539	0.0188995	0.0226988	0.0122388	0.0104539	0.00631371	0.0228775	0.00298413	0.0086082	0.00298413	0.00667249	0.00376768	0.0080732	0.0131002
361	26	0.0081206	0.0104489	0.00238615	0.0162804	0.0106382	0.0192948	0.0230109	0.01213	0.0106382	0.00677971	0.0233924	0.00318538	0.00917642	0.00318538	0.00692333	0.00397766	0.00798317	0.0126287
362	25	0.00780757	0.00956093	0.00186082	0.0163548	0.0106905	0.0199889	0.023349	0.0119982	0.0106905	0.00726275	0.0239818	0.00339786	0.00973505	0.00339786	0.0071562	0.00419403	0.00788473	0.0121455
363	25	0.00746794	0.00869653	0.00159163	0.0164834	0.0107232	0.0209412	0.0237733	0.0119254	0.0107232	0.0077484	0.0246302	0.00360935	0.0102781	0.00360935	0.00735998	0.00441292	0.00778036	0.0116569
364	25	0.00709914	0.00788246	0.0016264	0.0166682	0.0105786	0.0221381	0.0240747	0.0118153	0.0105786	0.00821744	0.025309	0.00380076	0.0108099	0.00380076	0.00754026	0.00463677	0.00766035	0.0111849
365	25	0.0067088	0.00714066	0.0018414	0.016877	0.0103873	0.023397	0.0243205	0.0117243	0.0103873	0.0086541	0.0259961	0.00396576	0.0113153	0.00396576	0.00768909	0.00485764	0.00752305	0.0107425
366	24	0.00632081	0.00648227	0.00214876	0.0170825	0.0100832	0.0245796	0.0243649	0.0115964	0.0100832	0.00904139	0.0266607	0.00410073	0.0117679	0.00410073	0.0077999	0.00506992	0.00738241	0.0103172
367	24	0.00594918	0.00591133	0.00241524	0.0172495	0.00995996	0.0254294	0.0244602	0.0115859	0.00995996	0.00936245	0.0272637	0.00419668	0.0121464	0.00419668	0.00786522	0.0052642	0.00725819	0.0098941
368	23	0.00561627	0.00546523	0.00266885	0.0173766	0.00974156	0.0259783	0.0242903	0.0115161	0.00974156	0.00959864	0.0277782	0.00424898	0.0124387	0.00424898	0.00787451	0.00542357	0.00715764	0.0094873
369	21	0.00532185	0.00518259	0.00287483	0.0174459	0.00961466	0.0261547	0.0241157	0.0114541	0.00961466	0.00975363	0.0282153	0.00426324	0.0126447	0.00426324	0.0078353	0.00554675	0.00708466	0.00910439
370	20	0.00507423	0.0050804	0.00306704	0.0174662	0.00956325	0.0259939	0.0239383	0.0114059	0.00956325	0.00984497	0.0285767	0.0042454	0.012762	0.0042454	0.00775475	0.00563667	0.00704473	0.00874588
371	22	0.00488799	0.0051383	0.00325841	0.0174332	0.00961538	0.0255499	0.0237944	0.0114202	0.00961538	0.00987427	0.028859	0.0041918	0.0127931	0.0041918	0.00764093	0.00570004	0.00704067	0.00840701
372	23	0.00475665	0.00532985	0.00344534	0.0173571	0.00970504	0.024955	0.0236661	0.0114687	0.00970504	0.00985264	0.0290532	0.00410513	0.0127608	0.00410513	0.00750866	0.00575388	0.00705202	0.00808474
373	24	0.0046683	0.00564823	0.00363772	0.0172817	0.00977382	0.0243364	0.0235453	0.0115413	0.00977382	0.00979935	0.0291503	0.00400059	0.0126933	0.00400059	0.00735927	0.0058029	0.00705605	0.00777921
374	24	0.00463827	0.00608492	0.00387069	0.0172452	0.00980494	0.0237749	0.0234587	0.0116489	0.00980494	0.00972826	0.0291537	0.00387979	0.012603	0.00387979	0.00719252	0.00584737	0.00703367	0.0074849
375	24	0.00469368	0.00662099	0.00416833	0.0172723	0.00979437	0.0233025	0.0234301	0.011793	0.00979437	0.00965342	0.029073	0.00373987	0.0124924	0.00373987	0.0070072	0.00588344	0.00697859	0.00718511
376	25	0.00485993	0.00726678	0.004556	0.0173781	0.00972832	0.0229186	0.0234458	0.0119782	0.00972832	0.00956879	0.0288986	0.00358801	0.0123575	0.00358801	0.00679199	0.005893	0.00689632	0.0068747
377	25	0.00514925	0.00806229	0.0050593	0.0175478	0.00963665	0.0225701	0.0235149	0.0122184	0.00963665	0.00944632	0.0286132	0.0034254	0.0121878	0.0034254	0.00653529	0.00585991	0.00678685	0.00657178
378	26	0.00555362	0.00903966	0.00567081	0.0177566	0.00957211	0.0221563	0.0236438	0.0125199	0.00957211	0.00926137	0.0282092	0.00324614	0.0119735	0.00324614	0.00622554	0.0057752	0.00666567	0.00629109
379	26	0.00605639	0.0101869	0.00634804	0.0179741	0.00955068	0.0215892	0.0238084	0.0128666	0.00955068	0.0089998	0.0276841	0.00304201	0.0116948	0.00304201	0.0058588	0.00563904	0.00656134	0.00603537
380	26	0.00661476	0.0114269	0.00693813	0.0180962	0.00944764	0.0207043	0.0235561	0.0131044	0.00944764	0.00866981	0.0270707	0.0028107	0.0113245	0.0028107	0.00545187	0.00546317	0.00649364	0.00580013
381	26	0.00720117	0.0126918	0.00731503	0.017988	0.0094188	0.0191064	0.0230393	0.0132239	0.0094188	0.00828602	0.0264126	0.00256137	0.0108553	0.00256137	0.00501302	0.00525306	0.00648238	0.00556964
382	25	0.00776692	0.0139209	0.00749546	0.0175193	0.00960928	0.0170304	0.0224668	0.0133363	0.00960928	0.00788386	0.0257568	0.00229952	0.0103197	0.00229952	0.00455087	0.00501848	0.00653946	0.00533316
383	25	0.00829808	0.0151123	0.00771794	0.0169865	0.00996689	0.014867	0.0219719	0.0133949	0.00996689	0.00754232	0.0251132	0.00201691	0.00977092	0.00201691	0.004094	0.00477341	0.00664522	0.00510016
384	24	0.00872762	0.0162246	0.00811819	0.0165972	0.0103485	0.0132039	0.0215634	0.0134156	0.0103485	0.00734687	0.0244973	0.00173633	0.00926115	0.00173633	0.00368851	0.00452984	0.00677687	0.00488877
385	23	0.00900185	0.0172325	0.00870727	0.016622	0.0105001	0.0123594	0.0213272	0.0133307	0.0105001	0.0073249	0.0238795	0.00150338	0.00883225	0.00150338	0.00338116	0.00430772	0.00689739	0.00472317
386	23	0.00911591	0.0181497	0.00928525	0.0171141	0.0105381	0.012312	0.0213919	0.0132736	0.0105381	0.00747173	0.0232196	0.00135461	0.00851817	0.00135461	0.00320296	0.00412598	0.00698966	0.00460082
387	22	0.00911483	0.0190633	0.00971738	0.0181505	0.0104757	0.0127765	0.021819	0.013223	0.0104757	0.00776846	0.0224725	0.00135506	0.008322	0.00135506	0.00318039	0.00400788	0.00706511	0.00450803
388	22	0.00902663	0.0200144	0.00984979	0.0195604	0.0102832	0.0133622	0.0220912	0.0131339	0.0102832	0.00813785	0.0216691	0.00152921	0.008192	0.00152921	0.00331213	0.00397092	0.00715623	0.00441675
389	20	0.00890186	0.0210168	0.00964481	0.0210879	0.0100019	0.0134306	0.0219813	0.0128618	0.0100019	0.00852608	0.0208506	0.00181596	0.00810725	0.00181596	0.00362072	0.00400522	0.00728824	0.0043043
390	22	0.00880014	0.0220591	0.00918246	0.0223064	0.00992178	0.012987	0.0216913	0.0125492	0.00992178	0.00887164	0.0200661	0.00211631	0.00808696	0.00211631	0.00407226	0.00409134	0.00748594	0.00413976
391	23	0.00879393	0.0231669	0.00869771	0.0232478	0.0100197	0.0123834	0.0212639	0.012195	0.0100197	0.00914874	0.0193218	0.00239277	0.00817845	0.00239277	0.00465619	0.00423084	0.00774388	0.00392937
392	24	0.00890884	0.0243161	0.00837442	0.0240083	0.0103015	0.0119197	0.0207912	0.0118676	0.0103015	0.00935727	0.0186177	0.0026508	0.00842197	0.0026508	0.00536845	0.00442671	0.00804427	0.00370384
393	25	0.00906941	0.0254108	0.00831643	0.0247149	0.0104962	0.0115038	0.0202709	0.0115401	0.0104962	0.00951439	0.017952	0.00290031	0.00883486	0.00290031	0.00618486	0.00467213	0.00834998	0.00351142
394	26	0.00922729	0.0263615	0.00845628	0.025466	0.0105942	0.0110174	0.0197988	0.011257	0.0105942	0.00964853	0.0173212	0.00313974	0.00939874	0.00313974	0.00703523	0.00494085	0.00862005	0.00337122
395	27	0.00937417	0.0271279	0.00866926	0.0263268	0.0106221	0.0104505	0.0194505	0.0110449	0.0106221	0.00981394	0.0167079	0.00343998	0.0100508	0.00343998	0.00789122	0.00521693	0.0088232	0.00329221
396	27	0.00950343	0.0277258	0.00882424	0.0273072	0.0106273	0.00989365	0.0192558	0.0109117	0.0106273	0.00998901	0.0161271	0.00377115	0.0107091	0.00377115	0.00869757	0.00548765	0.00895869	0.00327438
397	28	0.00958841	0.0281839	0.00884572	0.0283507	0.0106358	0.00941286	0.0191851	0.0108433	0.0106358	0.0101542	0.015615	0.00411823	0.0113134	0.00411823	0.00943429	0.00573415	0.00904094	0.00331554
398	28	0.00960383	0.0285258	0.00874162	0.0293555	0.0106502	0.00898963	0.0191966	0.0108268	0.0106502	0.0103024	0.015228	0.0044622	0.0118347	0.0044622	0.0100904	0.0059381	0.00908227	0.00341367
399	28	0.00953191	0.0287741	0.00857001	0.0302258	0.0106476	0.0085615	0.0192566	0.0108482	0.0106476	0.0104179	0.015009	0.00476394	0.0122477	0.00476394	0.0106474	0.00609154	0.00909279	0.00356486
400	29	0.00938209	0.028952	0.00841255	0.030894	0.0106041	0.00810954	0.0193288	0.0108908	0.0106041	0.0104913	0.0149564	0.00502746	0.012517	0.00502746	0.0110987	0.00619186	0.00908157	0.00376065
401	29	0.0091834	0.0290802	0.00832983	0.0313231	0.0105228	0.00768897	0.0193781	0.0109365	0.0105228	0.0105051	0.0150402	0.00526799	0.0125968	0.00526799	0.0114319	0.00624108	0.00906291	0.00399074
402	29	0.00896545	0.0291754	0.00834111	0.0315165	0.0104237	0.00733734	0.0193686	0.0109586	0.0104237	0.010427	0.0152226	0.00547784	0.0124375	0.00547784	0.0116179	0.00625189	0.00905408	0.00424908
403	29	0.00875783	0.0292454	0.00844296	0.0315041	0.0103366	0.00700094	0.0192785	0.0109362	0.0103366	0.0102537	0.0154581	0.00566735	0.0119921	0.00566735	0.0116289	0.00624962	0.00905466	0.00453646
404	29	0.00856168	0.0292959	0.00862726	0.0313342	0.0102918	0.00662201	0.0191296	0.0108739	0.0102918	0.00999287	0.0157042	0.00585591	0.0112188	0.00585591	0.0114558	0.00627237	0.00904707	0.00485898
405	29	0.0083475	0.0293426	0.00890465	0.0310884	0.0102963	0.00622292	0.0189707	0.0107935	0.0102963	0.00963139	0.0159308	0.00605278	0.0101074	0.00605278	0.0111302	0.00635507	0.00902333	0.00522357
406	29	0.00809177	0.0294014	0.00929385	0.0308689	0.010335	0.00586155	0.0188523	0.010721	0.010335	0.00917756	0.0161338	0.006267	0.00871325	0.006267	0.0107347	0.00650721	0.00898647	0.00563891
407	29	0.00778355	0.0294858	0.00979303	0.0307597	0.0103967	0.00556338	0.0188239	0.0106849	0.0103967	0.00869488	0.016317	0.00651324	0.00726383	0.00651324	0.0104095	0.0067113	0.00894083	0.00611254
408	30	0.00741944	0.0296049	0.0103963	0.030812	0.0104773	0.00531555	0.0189043	0.0106998	0.0104773	0.00826528	0.0164701	0.00679457	0.00631844	0.00679457	0.0103356	0.00691769	0.00890386	0.00664387
409	31	0.00701983	0.0297672	0.011098	0.0310546	0.0105685	0.0050843	0.0190778	0.0107619	0.0105685	0.00797004	0.0166031	0.00709393	0.00660492	0.00709393	0.0106657	0.00706806	0.00889004	0.00721524
410	32	0.00662737	0.0299816	0.011884	0.0314937	0.0106606	0.00484079	0.0193234	0.0108631	0.0106606	0.00786453	0.0167222	0.00738857	0.00817519	0.00738857	0.0114483	0.00711954	0.00892069	0.00779927
411	34	0.00628999	0.0302314	0.0127301	0.0321065	0.0107509	0.00457887	0.0196182	0.0109895	0.0107509	0.00795824	0.0168093	0.00766323	0.010431	0.00766323	0.0125961	0.0070685	0.00902048	0.00837376
412	36	0.00604333	0.0304766	0.013589	0.0328494	0.0108494	0.00430951	0.0199431	0.0111297	0.0108494	0.00822583	0.0168594	0.00790436	0.0129106	0.00790436	0.0139139	0.00697113	0.00918904	0.00892109
413	38	0.00590544	0.0306802	0.0144171	0.0336778	0.0109737	0.00405385	0.0202933	0.0112807	0.0109737	0.00860066	0.0168901	0.00808434	0.0153633	0.00808434	0.0151762	0.00688906	0.009417	0.00941942
414	41	0.0058857	0.0308108	0.015181	0.0345569	0.0111264	0.00383206	0.0206664	0.0114416	0.0111264	0.00900104	0.0169292	0.00817273	0.0176209	0.00817273	0.0161881	0.00686124	0.00969443	0.00984851
415	42	0.00598378	0.0308544	0.0158411	0.035455	0.011297	0.0036605	0.0210532	0.01161	0.011297	0.00938777	0.0169962	0.0081623	0.0195491	0.0081623	0.0168175	0.00691372	0.0100035	0.0101992
416	43	0.00619062	0.0308203	0.0163696	0.0363354	0.0114737	0.00354691	0.0214304	0.0117779	0.0114737	0.00976716	0.0170891	0.00806708	0.0210066	0.00806708	0.017005	0.0070435	0.0103286	0.0104695
417	44	0.00649023	0.0307419	0.0167409	0.0371697	0.0116459	0.00348946	0.021762	0.0119293	0.0116459	0.0101285	0.0172144	0.0078935	0.0218461	0.0078935	0.0167478	0.00720648	0.0106558	0.0106541
418	44	0.00686889	0.0306791	0.0169379	0.0379377	0.0118044	0.00346931	0.0220199	0.0120526	0.0118044	0.0104442	0.0173831	0.00765622	0.0219374	0.00765622	0.0161089	0.00733283	0.0109776	0.0107491
419	44	0.00730824	0.0306755	0.0169717	0.0386304	0.0119282	0.00344322	0.0221874	0.01214	0.0119282	0.0106956	0.0175771	0.00740167	0.0212194	0.00740167	0.0152124	0.00736973	0.0112985	0.010766
420	43	0.00778112	0.0307509	0.0168645	0.0392592	0.0120005	0.00337308	0.0222591	0.012187	0.0120005	0.0108736	0.0177705	0.00717529	0.0197663	0.00717529	0.0141992	0.00729111	0.0116141	0.0107238
421	41	0.00824946	0.030892	0.0166379	0.039825	0.0120265	0.00324869	0.022251	0.0121989	0.0120265	0.0109834	0.0179503	0.00699612	0.0177595	0.00699612	0.0131987	0.00708326	0.0119144	0.0106462
422	40	0.00866773	0.0310364	0.0163172	0.0403306	0.0120219	0.00307945	0.0221872	0.0121862	0.0120219	0.0110226	0.0181055	0.00687015	0.0154356	0.00687015	0.0123156	0.00675822	0.0121759	0.0105597
423	37	0.00900952	0.0311328	0.0159274	0.0407849	0.0120028	0.00289453	0.0220907	0.0121601	0.0120028	0.0109787	0.0182103	0.00680511	0.0130767	0.00680511	0.0116333	0.00635361	0.0123772	0.0104778
424	35	0.00927677	0.0311588	0.0154965	0.0411894	0.01198	0.00272161	0.0219822	0.0121271	0.01198	0.0108652	0.0182241	0.0068071	0.0109698	0.0068071	0.011213	0.00591944	0.0125047	0.0104014
425	32	0.00948647	0.0311032	0.0150511	0.0415518	0.011957	0.00257097	0.0218694	0.012086	0.011957	0.0107086	0.0181217	0.00686321	0.00935215	0.00686321	0.0110623	0.00552403	0.0125329	0.0103247
426	30	0.00964605	0.0309625	0.0145973	0.0418716	0.0119418	0.00245541	0.0217537	0.0120362	0.0119418	0.0105123	0.0179006	0.00693641	0.00838967	0.00693641	0.0111357	0.00522359	0.0124581	0.0102416
427	32	0.00975728	0.0307314	0.0141286	0.0421463	0.0119296	0.00238273	0.021642	0.0119796	0.0119296	0.0102799	0.0175527	0.00699993	0.00814075	0.00699993	0.0113713	0.00505081	0.0122913	0.0101482
428	33	0.00982538	0.0304198	0.0136442	0.0423823	0.0118981	0.00234933	0.0215319	0.0119098	0.0118981	0.0100325	0.0170751	0.00704273	0.00853813	0.00704273	0.0116907	0.0050174	0.0120491	0.0100408
429	34	0.00984491	0.0300484	0.0131408	0.0425716	0.0118321	0.00236039	0.021415	0.0118205	0.0118321	0.00979606	0.0165054	0.00703497	0.00942675	0.00703497	0.0119937	0.00509765	0.0117568	0.00992232
430	34	0.00979641	0.0296076	0.0126095	0.0427043	0.0117322	0.00242262	0.0212899	0.0117147	0.0117322	0.00958098	0.0159056	0.0069492	0.0105873	0.0069492	0.0121903	0.00525419	0.0114218	0.00980406
431	32	0.00968114	0.0290978	0.0120508	0.0427805	0.011615	0.00254646	0.021158	0.0116013	0.011615	0.00939639	0.015323	0.00679287	0.0117635	0.00679287	0.0122346	0.00544053	0.0110348	0.00968949
432	24	0.00952096	0.0285614	0.0114689	0.0427878	0.0114918	0.00275218	0.0210232	0.0114859	0.0114918	0.00926287	0.0147779	0.00659984	0.0126932	0.00659984	0.012115	0.00560228	0.0106041	0.00957321
433	32	0.00933137	0.0280463	0.0108727	0.0427021	0.0113567	0.00304239	0.0208732	0.0113619	0.0113567	0.00919089	0.014285	0.00641248	0.0131436	0.00641248	0.0118438	0.00569713	0.0101534	0.00946057
434	34	0.00912513	0.0275877	0.0102738	0.0425044	0.0112034	0.0033913	0.0206827	0.0112229	0.0112034	0.00916303	0.0138555	0.00625754	0.0129725	0.00625754	0.0114445	0.0057011	0.00969708	0.0093586
435	34	0.00891791	0.0272009	0.00966761	0.0421964	0.0110306	0.00376959	0.0204469	0.0110706	0.0110306	0.00917987	0.0134652	0.00614705	0.0121547	0.00614705	0.0109463	0.00560159	0.00923823	0.00925834
436	35	0.00872434	0.0268889	0.00905287	0.0417907	0.010843	0.00415965	0.0201869	0.010912	0.010843	0.00926484	0.0130706	0.00609684	0.0107519	0.00609684	0.0103894	0.00540041	0.00879426	0.00914729
437	35	0.00855176	0.0266402	0.00844238	0.0412955	0.0106505	0.00455056	0.0199147	0.0107501	0.0106505	0.00941366	0.0126533	0.0061025	0.00893239	0.0061025	0.00980307	0.00512338	0.00838451	0.00902432
438	34	0.00840723	0.0264166	0.00785585	0.0407292	0.0104597	0.00493315	0.0196324	0.0105851	0.0104597	0.00959966	0.012199	0.00612002	0.00700551	0.00612002	0.00919876	0.00480421	0.00800059	0.00888613
439	34	0.00830072	0.0261818	0.00732461	0.0401193	0.0102832	0.00529672	0.0193531	0.010423	0.0102832	0.00980396	0.0116913	0.00610453	0.00540482	0.00610453	0.0085991	0.00447462	0.00764307	0.00872285
440	33	0.00824572	0.0259176	0.00687072	0.0394894	0.0101349	0.00562933	0.0190905	0.0102688	0.0101349	0.0100292	0.0111426	0.00603509	0.00462754	0.00603509	0.00804066	0.00416889	0.00731718	0.00853768
441	32	0.00825089	0.0256169	0.00649673	0.0388436	0.0100044	0.00591783	0.018844	0.0101181	0.0100044	0.0102803	0.0105934	0.0059084	0.00485091	0.0059084	0.00757421	0.00391938	0.00702965	0.00835024
442	31	0.00832623	0.0252851	0.00620928	0.0381605	0.0098715	0.00615634	0.0185997	0.00996456	0.0098715	0.0105421	0.0100924	0.00572045	0.00566644	0.00572045	0.00725129	0.00374708	0.00678956	0.00817413
443	30	0.0084808	0.0249275	0.00602017	0.0374168	0.00973377	0.00635208	0.0183431	0.00980403	0.00973377	0.0108104	0.00969206	0.00547283	0.00665632	0.00547283	0.00709276	0.00367081	0.00658272	0.00801368
444	30	0.00871421	0.0245638	0.00592698	0.0366077	0.00959739	0.00652052	0.0180836	0.00964356	0.00959739	0.0110931	0.00946597	0.00518779	0.00767215	0.00518779	0.00710202	0.00372337	0.00639847	0.00787216
445	29	0.00903702	0.0242343	0.00591345	0.0357455	0.00946839	0.00667588	0.0178531	0.00950094	0.00946839	0.0113449	0.00948595	0.0048887	0.00871448	0.0048887	0.0072878	0.00396719	0.00624259	0.00774415
446	29	0.00947292	0.02396	0.00596018	0.0348438	0.00934778	0.00681965	0.0176668	0.00937949	0.00934778	0.0115059	0.00976683	0.00458978	0.00982885	0.00458978	0.00764398	0.00446743	0.00611369	0.0076156
447	29	0.0100341	0.0237435	0.00605828	0.0339083	0.00923175	0.00695087	0.0175276	0.0092759	0.00923175	0.0115647	0.0102811	0.00430332	0.0110691	0.00430332	0.00813242	0.00525019	0.00601928	0.00747186
448	28	0.0107207	0.0235796	0.00620478	0.0329625	0.0091276	0.0070636	0.0174326	0.00918801	0.0091276	0.0115279	0.0109857	0.00403322	0.01249	0.00403322	0.00870944	0.00629749	0.00597311	0.00730862
449	28	0.0115299	0.0234527	0.0063787	0.0320389	0.00904537	0.007133	0.0173723	0.00911284	0.00904537	0.0113971	0.0118066	0.00377274	0.01413	0.00377274	0.00933953	0.00758403	0.00597127	0.00712713
450	27	0.0124461	0.023348	0.00655456	0.0311507	0.00897762	0.00714579	0.0173372	0.00904804	0.00897762	0.0111868	0.0126416	0.00351648	0.0159678	0.00351648	0.00997265	0.00906701	0.00601414	0.00691112
451	27	0.0134241	0.0232343	0.00672656	0.0303061	0.00891657	0.00711666	0.0173052	0.00898206	0.00891657	0.0109669	0.0133913	0.00333084	0.0178992	0.00333084	0.0105584	0.0107217	0.00610106	0.00664879
452	26	0.0143856	0.0230689	0.00688145	0.0295304	0.00885781	0.00708095	0.0172599	0.008908	0.00885781	0.0109442	0.0139028	0.00331702	0.0197559	0.00331702	0.0108738	0.0124701	0.00622882	0.00635285
453	25	0.0152723	0.0228375	0.00699131	0.0288508	0.00879263	0.00708707	0.0172149	0.00884004	0.00879263	0.01134	0.0139878	0.00365281	0.0214799	0.00365281	0.0108136	0.0141335	0.0063989	0.00603355
454	23	0.0160211	0.0225198	0.00704499	0.0282698	0.00871298	0.00715274	0.0171894	0.00879269	0.00871298	0.0121406	0.0136097	0.00409521	0.0229262	0.00409521	0.0104512	0.0154134	0.00661236	0.00571084
455	22	0.0165909	0.0221025	0.00708245	0.0277119	0.00861372	0.00726086	0.0171955	0.00877345	0.00861372	0.0131725	0.0131673	0.00458479	0.0237552	0.00458479	0.0100306	0.0161661	0.00684599	0.0054348
456	24	0.0169734	0.0215619	0.00716488	0.0270816	0.00851041	0.00740515	0.0172604	0.00879874	0.00851041	0.0142156	0.0129791	0.00503004	0.0238002	0.00503004	0.00970143	0.0164089	0.00706358	0.00524658
457	23	0.0172154	0.0209128	0.00735942	0.0263161	0.00842903	0.00757399	0.0174126	0.00888447	0.00842903	0.015059	0.0132735	0.00535842	0.0232677	0.00535842	0.00957682	0.0162413	0.00725899	0.00517221
458	23	0.0173975	0.0201815	0.00769787	0.0253941	0.00837801	0.00776716	0.0176592	0.00903624	0.00837801	0.015497	0.0140447	0.00542593	0.0226243	0.00542593	0.0096489	0.0159007	0.00744673	0.00519241
459	22	0.0175816	0.0193901	0.00818482	0.0243159	0.00836634	0.00798906	0.0179988	0.00925289	0.00836634	0.0154309	0.0152429	0.00524235	0.0223127	0.00524235	0.00992451	0.0156011	0.00761999	0.00527234
460	20	0.0177728	0.0185312	0.00877117	0.0231539	0.00840732	0.00824411	0.018442	0.00953407	0.00840732	0.0150202	0.0166517	0.00488931	0.0225239	0.00488931	0.0102017	0.0155297	0.00778009	0.00539817
461	20	0.0179879	0.0176455	0.00937092	0.0220147	0.00850791	0.00855191	0.0189971	0.00988983	0.00850791	0.0146419	0.0179687	0.00459493	0.0233529	0.00459493	0.0102186	0.0157237	0.00793877	0.00555569
462	20	0.0182422	0.0167853	0.00991411	0.0210102	0.00859504	0.00897514	0.0195508	0.010273	0.00859504	0.0145087	0.0188314	0.00432321	0.0246833	0.00432321	0.00987374	0.0160202	0.00810811	0.00571965
463	21	0.0185003	0.0159813	0.0103548	0.0201737	0.00863344	0.00950612	0.0200503	0.0106704	0.00863344	0.0145834	0.0192373	0.00410402	0.0260327	0.00410402	0.00932492	0.0162094	0.00827361	0.00590431
464	23	0.0187038	0.0152391	0.0106912	0.0194913	0.00861474	0.010133	0.0204849	0.011074	0.00861474	0.0147031	0.0193238	0.00397835	0.0268628	0.00397835	0.00872135	0.0162823	0.00841019	0.00612342
465	23	0.018803	0.0145681	0.0109552	0.0189139	0.00857697	0.0108541	0.0208881	0.0114937	0.00857697	0.0147312	0.0193187	0.0039307	0.0268291	0.0039307	0.00820066	0.0161988	0.0084988	0.0063964
466	24	0.0187923	0.0139782	0.0112026	0.018379	0.00853791	0.011683	0.021226	0.0119037	0.00853791	0.0145755	0.0194149	0.00392168	0.0259539	0.00392168	0.0078289	0.0160567	0.00852873	0.00672841
467	24	0.0186994	0.0134651	0.0114658	0.0178097	0.00855212	0.0125928	0.0214598	0.0122832	0.00855212	0.0142033	0.019716	0.00391234	0.024509	0.00391234	0.00764187	0.0159038	0.00848078	0.00711342
468	24	0.0185615	0.0130155	0.0117396	0.0171865	0.00866749	0.0134956	0.0215793	0.0126089	0.00866749	0.0136646	0.0202057	0.00389661	0.0228603	0.00389661	0.00763241	0.0157793	0.00835858	0.00754936
469	24	0.0184162	0.0126167	0.0119526	0.0164549	0.00895751	0.0142311	0.0216332	0.0128848	0.00895751	0.0130813	0.02081	0.00387667	0.021322	0.00387667	0.00774927	0.0156995	0.00818226	0.00801161
470	24	0.0183125	0.0123009	0.0120421	0.0157041	0.00935907	0.0146134	0.021594	0.0130546	0.00935907	0.0125626	0.0214217	0.0038465	0.0200907	0.0038465	0.00793005	0.0156685	0.00796102	0.00847292
471	24	0.0182696	0.0120756	0.0119412	0.014913	0.00978116	0.0145278	0.0214468	0.013085	0.00978116	0.0121389	0.0219386	0.00378687	0.0192772	0.00378687	0.0081277	0.0156735	0.00772066	0.00891511
472	24	0.0182755	0.0119158	0.0115985	0.0141047	0.0101498	0.0140474	0.0212556	0.0129886	0.0101498	0.0117966	0.0223179	0.00368359	0.0189287	0.00368359	0.00831708	0.015719	0.00748362	0.00933545
473	24	0.0182875	0.0117882	0.0109835	0.0132644	0.0104051	0.0134854	0.0210935	0.012809	0.0104051	0.0115174	0.0225813	0.0035171	0.0189997	0.0035171	0.00849889	0.0157667	0.00726496	0.00973028
474	24	0.0182311	0.0116566	0.0101237	0.0124589	0.0105069	0.0133074	0.0209639	0.0125985	0.0105069	0.0112859	0.0227822	0.00328562	0.0193605	0.00328562	0.00870061	0.0157792	0.00706586	0.0101066
475	25	0.0180304	0.0114575	0.00908719	0.011744	0.0104584	0.0138744	0.020813	0.0123962	0.0104584	0.0110925	0.0230144	0.00301565	0.0198241	0.00301565	0.00895031	0.015748	0.00688336	0.0104813
476	26	0.017662	0.0111325	0.00793944	0.0113131	0.0102912	0.0151478	0.0205828	0.0122378	0.0102912	0.0109176	0.0233477	0.00275123	0.0202002	0.00275123	0.00926711	0.0156781	0.00672229	0.0108813
477	26	0.0171352	0.0106278	0.00672035	0.0112471	0.0100688	0.016718	0.020244	0.0121335	0.0100688	0.0107532	0.0238183	0.00254038	0.020354	0.00254038	0.00963557	0.0155728	0.00661402	0.0112796
478	27	0.0165134	0.00995275	0.00546309	0.0116192	0.00987864	0.0180651	0.0198422	0.0120529	0.00987864	0.0106042	0.0243966	0.0024246	0.020243	0.0024246	0.0100109	0.0154502	0.0065685	0.0116216
479	27	0.0158761	0.00915738	0.00419529	0.0123489	0.00979004	0.0188079	0.0194441	0.011938	0.00979004	0.0104701	0.0250328	0.00241415	0.0199043	0.00241415	0.010371	0.0153201	0.00657005	0.0118557
480	27	0.0152758	0.00829199	0.00294104	0.0132853	0.00983889	0.0187979	0.0191281	0.0117219	0.00983889	0.0103346	0.0257023	0.00247954	0.019432	0.00247954	0.0107051	0.0151829	0.0066077	0.0119646
481	27	0.0147328	0.00741193	0.00173608	0.014302	0.0100232	0.0181248	0.0189574	0.01136	0.0100232	0.0101995	0.026387	0.00258952	0.0189435	0.00258952	0.0109927	0.0150524	0.00668045	0.0119525
482	27	0.0142331	0.00658531	0.00074096	0.0153085	0.0102887	0.017073	0.0189387	0.0108625	0.0102887	0.0101218	0.0270575	0.00272597	0.0185381	0.00272597	0.0112135	0.0149297	0.00678953	0.0118176
483	26	0.0137157	0.00584986	0.00090344	0.016224	0.0105643	0.0160215	0.0190755	0.0103005	0.0105643	0.01014	0.0276964	0.0028726	0.0182961	0.0028726	0.0113625	0.0148203	0.00693391	0.0115759
484	26	0.0131051	0.00519683	0.00176081	0.0170156	0.0108033	0.0153038	0.0193828	0.00980226	0.0108033	0.0102291	0.0283041	0.0030186	0.0182601	0.0030186	0.0114672	0.0147432	0.00706375	0.0112613
485	25	0.0123595	0.00459198	0.00257052	0.017665	0.0109913	0.0151542	0.0198519	0.00951183	0.0109913	0.0103734	0.0288886	0.00315969	0.0183974	0.00315969	0.0115556	0.0147084	0.00706735	0.01088
486	25	0.0114791	0.00402779	0.00325849	0.0181396	0.0111485	0.0157199	0.0204719	0.00952237	0.0111485	0.0105852	0.029441	0.00330042	0.01862	0.00330042	0.011617	0.0147391	0.00701193	0.0104504
487	25	0.0105006	0.00351171	0.00379478	0.0184423	0.0112938	0.017017	0.021212	0.00984623	0.0112938	0.0108587	0.0299324	0.00343827	0.0188528	0.00343827	0.0116385	0.0148356	0.0069087	0.0099702
488	25	0.00948399	0.00306114	0.00417406	0.0185972	0.0113759	0.01889	0.0219764	0.0103774	0.0113759	0.0111578	0.0303568	0.00355102	0.0190653	0.00355102	0.0116294	0.014944	0.0067834	0.00944239
489	25	0.00849221	0.00269	0.00440587	0.0186312	0.0112039	0.021037	0.0225249	0.0108746	0.0112039	0.0114306	0.030725	0.00362606	0.019256	0.00362606	0.011598	0.0150332	0.00663453	0.00887223
490	24	0.00761672	0.00244156	0.00450934	0.0185928	0.0107434	0.0230134	0.0226869	0.0112562	0.0107434	0.0116601	0.0310183	0.00366912	0.0194181	0.00366912	0.0115276	0.015114	0.00651748	0.00826805
