# Supplementary material for: Optimal Control Based Stiffness Identification of an Ankle-Foot Orthosis Using a Predictive Walking Model
Source: Front Comput Neurosci. 2017 Apr 13;11:23. doi: 10.3389/fncom.2017.00023 (PMC5390028; doi:10.3389/fncom.2017.00023)
Supplement: Supplementary file 1 [file DataSheet1.ZIP › PathWalker/InvKinDyn/results/barefeet_3053181.log]

406 0 0 0 0 0 0 4.94066e-324 2.17805 2.39759e-312 1.85647e+06 3.40165e+07 4.06536e+08 -1.10674 0 -0.19644 -1.13115 0 0.0742501 -1.33731 0 0.00824944 -1.43286 0 -0.108737 0 0 0 0 0 0 0 0 0 0 0 0 0 2.17805 0 0 1124.92 15574.6
407 0 0 0 0 0 0 4.94066e-324 2.17805 2.39759e-312 1.85647e+06 3.40165e+07 4.06536e+08 -1.10706 0 -0.196168 -1.13099 0 0.0745652 -1.33596 0 0.0120424 -1.43271 0 -0.103953 0 0 0 0 0 0 0 0 0 0 0 0 0 2.17805 0 0 1124.92 15574.6
408 0 0 0 0 0 0 4.94066e-324 2.17805 2.39759e-312 1.85647e+06 3.40165e+07 4.06536e+08 -1.10733 0 -0.195888 -1.13081 0 0.0748842 -1.3339 0 0.0155051 -1.43142 0 -0.0998512 0 0 0 0 0 0 0 0 0 0 0 0 0 2.17805 0 0 1124.92 15574.6
409 0 0 0 0 0 0 4.94066e-324 2.17805 2.39759e-312 1.85647e+06 3.40165e+07 4.06536e+08 -1.10762 0 -0.195568 -1.13062 0 0.0752451 -1.33105 0 0.0183804 -1.42888 0 -0.0967097 0 0 0 0 0 0 0 0 0 0 0 0 0 2.17805 0 0 1124.92 15574.6
410 0 0 0 0 0 0 4.94066e-324 2.17805 2.39759e-312 1.85647e+06 3.40165e+07 4.06536e+08 -1.108 0 -0.195152 -1.13039 0 0.0757122 -1.32688 0 0.02018 -1.42413 0 -0.095402 0 0 0 0 0 0 0 0 0 0 0 0 0 2.17805 0 0 1124.92 15574.6
411 0 0 0 0 0 0 4.94066e-324 2.17805 2.39759e-312 1.85647e+06 3.40165e+07 4.06536e+08 -1.10862 0 -0.194585 -1.13016 0 0.0763487 -1.32129 0 0.0206839 -1.417 0 -0.0961739 0 0 0 0 0 0 0 0 0 0 0 0 0 2.17805 0 0 1124.92 15574.6
412 0 0 0 0 0 0 4.94066e-324 2.17805 2.39759e-312 1.85647e+06 3.40165e+07 4.06536e+08 -1.10968 0 -0.193825 -1.12994 0 0.0772071 -1.3139 0 0.0197128 -1.40687 0 -0.0993363 0 0 0 0 0 0 0 0 0 0 0 0 0 2.17805 0 0 1124.92 15574.6
413 0 0 0 0 0 0 4.94066e-324 2.17805 2.39759e-312 1.85647e+06 3.40165e+07 4.06536e+08 -1.11114 0 -0.192915 -1.12975 0 0.0782352 -1.30519 0 0.0176308 -1.39476 0 -0.104 0 0 0 0 0 0 0 0 0 0 0 0 0 2.17805 0 0 1124.92 15574.6
414 0 0 0 0 0 0 4.94066e-324 2.17805 2.39759e-312 1.85647e+06 3.40165e+07 4.06536e+08 -1.11279 0 -0.191909 -1.12956 0 0.079361 -1.29474 0 0.0144616 -1.37992 0 -0.11028 0 0 0 0 0 0 0 0 0 0 0 0 0 2.17805 0 0 1124.92 15574.6
415 0 0 0 0 0 0 4.94066e-324 2.17805 2.39759e-312 1.85647e+06 3.40165e+07 4.06536e+08 -1.11449 0 -0.190871 -1.12938 0 0.0805089 -1.28309 0 0.0107734 -1.36357 0 -0.117054 0 0 0 0 0 0 0 0 0 0 0 0 0 2.17805 0 0 1124.92 15574.6
416 0 0 0 0 0 0 4.94066e-324 2.17805 2.39759e-312 1.85647e+06 3.40165e+07 4.06536e+08 -1.11607 0 -0.189874 -1.12918 0 0.0815981 -1.27072 0 0.00705762 -1.34674 0 -0.123468 0 0 0 0 0 0 0 0 0 0 0 0 0 2.17805 0 0 1124.92 15574.6
417 0 0 0 0 0 0 4.94066e-324 2.17805 2.39759e-312 1.85647e+06 3.40165e+07 4.06536e+08 -1.11736 0 -0.188994 -1.12893 0 0.0825479 -1.25785 0 0.00351536 -1.32992 0 -0.129234 0 0 0 0 0 0 0 0 0 0 0 0 0 2.17805 0 0 1124.92 15574.6
418 0 0 0 0 0 0 4.94066e-324 2.17805 2.39759e-312 1.85647e+06 3.40165e+07 4.06536e+08 -1.11831 0 -0.188256 -1.12862 0 0.0833367 -1.24454 0 0.000195657 -1.31313 0 -0.134385 0 0 0 0 0 0 0 0 0 0 0 0 0 2.17805 0 0 1124.92 15574.6
419 0 0 0 0 0 0 4.94066e-324 2.17805 2.39759e-312 1.85647e+06 3.40165e+07 4.06536e+08 -1.11897 0 -0.187652 -1.12825 0 0.0839778 -1.23075 0 -0.00292647 -1.29614 0 -0.139088 0 0 0 0 0 0 0 0 0 0 0 0 0 2.17805 0 0 1124.92 15574.6
420 0 0 0 0 0 0 4.94066e-324 2.17805 2.39759e-312 1.85647e+06 3.40165e+07 4.06536e+08 -1.11951 0 -0.187132 -1.12789 0 0.0845274 -1.21639 0 -0.00588249 -1.27867 0 -0.143497 0 0 0 0 0 0 0 0 0 0 0 0 0 2.17805 0 0 1124.92 15574.6
421 0 0 0 0 0 0 4.94066e-324 2.17805 2.39759e-312 1.85647e+06 3.40165e+07 4.06536e+08 -1.12007 0 -0.186661 -1.12757 0 0.0850239 -1.20142 0 -0.00870437 -1.26045 0 -0.147743 0 0 0 0 0 0 0 0 0 0 0 0 0 2.17805 0 0 1124.92 15574.6
422 0 0 0 0 0 0 4.94066e-324 2.17805 2.39759e-312 1.85647e+06 3.40165e+07 4.06536e+08 -1.12066 0 -0.186213 -1.12729 0 0.0854949 -1.18583 0 -0.0113996 -1.24133 0 -0.151882 0 0 0 0 0 0 0 0 0 0 0 0 0 2.17805 0 0 1124.92 15574.6
423 0 0 0 0 0 0 4.94066e-324 2.17805 2.39759e-312 1.85647e+06 3.40165e+07 4.06536e+08 -1.12135 0 -0.185745 -1.12707 0 0.0859835 -1.16965 0 -0.0139606 -1.2213 0 -0.155903 0 0 0 0 0 0 0 0 0 0 0 0 0 2.17805 0 0 1124.92 15574.6
424 0 0 0 0 0 0 4.94066e-324 2.17805 2.39759e-312 1.85647e+06 3.40165e+07 4.06536e+08 -1.12216 0 -0.18524 -1.1269 0 0.0865072 -1.15297 0 -0.0163642 -1.20051 0 -0.159738 0 0 0 0 0 0 0 0 0 0 0 0 0 2.17805 0 0 1124.92 15574.6
425 0 0 0 0 0 0 4.94066e-324 2.17805 2.39759e-312 1.85647e+06 3.40165e+07 4.06536e+08 -1.12299 0 -0.184733 -1.12673 0 0.0870301 -1.13587 0 -0.0185916 -1.1791 0 -0.163322 0 0 0 0 0 0 0 0 0 0 0 0 0 2.17805 0 0 1124.92 15574.6
426 0 0 0 0 0 0 4.94066e-324 2.17805 2.39759e-312 1.85647e+06 3.40165e+07 4.06536e+08 -1.12381 0 -0.184231 -1.12651 0 0.087544 -1.11836 0 -0.0206679 -1.15712 0 -0.166661 0 0 0 0 0 0 0 0 0 0 0 0 0 2.17805 0 0 1124.92 15574.6
427 0 0 0 0 0 0 4.94066e-324 2.17805 2.39759e-312 1.85647e+06 3.40165e+07 4.06536e+08 -1.12458 0 -0.183771 -1.12623 0 0.0880121 -1.10046 0 -0.0226303 -1.13461 0 -0.16977 0 0 0 0 0 0 0 0 0 0 0 0 0 2.17805 0 0 1124.92 15574.6
428 0 0 0 0 0 0 4.94066e-324 2.17805 2.39759e-312 1.85647e+06 3.40165e+07 4.06536e+08 -1.12521 0 -0.183379 -1.12594 0 0.0884088 -1.08223 0 -0.0244886 -1.11175 0 -0.172627 0 0 0 0 0 0 0 0 0 0 0 0 0 2.17805 0 0 1124.92 15574.6
429 0 0 0 0 0 0 4.94066e-324 2.17805 2.39759e-312 1.85647e+06 3.40165e+07 4.06536e+08 -1.12567 0 -0.183093 -1.12564 0 0.0886949 -1.06379 0 -0.0262573 -1.08877 0 -0.175228 0 0 0 0 0 0 0 0 0 0 0 0 0 2.17805 0 0 1124.92 15574.6
430 0 0 0 0 0 0 4.94066e-324 2.17805 2.39759e-312 1.85647e+06 3.40165e+07 4.06536e+08 -1.126 0 -0.182907 -1.12538 0 0.0888807 -1.04513 0 -0.0279857 -1.06569 0 -0.17763 0 0 0 0 0 0 0 0 0 0 0 0 0 2.17805 0 0 1124.92 15574.6
431 0 0 0 0 0 0 4.94066e-324 2.17805 2.39759e-312 1.85647e+06 3.40165e+07 4.06536e+08 -1.12631 0 -0.182768 -1.12519 0 0.0890185 -1.02625 0 -0.0297223 -1.04251 0 -0.179895 0 0 0 0 0 0 0 0 0 0 0 0 0 2.17805 0 0 1124.92 15574.6
432 0 0 0 0 0 0 4.94066e-324 2.17805 2.39759e-312 1.85647e+06 3.40165e+07 4.06536e+08 -1.12676 0 -0.182602 -1.12506 0 0.0891813 -1.00722 0 -0.0314843 -1.01934 0 -0.182047 0 0 0 0 0 0 0 0 0 0 0 0 0 2.17805 0 0 1124.92 15574.6
433 0 0 0 0 0 0 4.94066e-324 2.17805 2.39759e-312 1.85647e+06 3.40165e+07 4.06536e+08 -1.12739 0 -0.182375 -1.12498 0 0.0894023 -0.988125 0 -0.0332607 -0.996344 0 -0.184087 0 0 0 0 0 0 0 0 0 0 0 0 0 2.17805 0 0 1124.92 15574.6
434 0 0 0 0 0 0 4.94066e-324 2.17805 2.39759e-312 1.85647e+06 3.40165e+07 4.06536e+08 -1.12821 0 -0.182074 -1.12491 0 0.0896943 -0.969096 0 -0.0350346 -0.973693 0 -0.186015 0 0 0 0 0 0 0 0 0 0 0 0 0 2.17805 0 0 1124.92 15574.6
435 0 0 0 0 0 0 4.94066e-324 2.17805 2.39759e-312 1.85647e+06 3.40165e+07 4.06536e+08 -1.12917 0 -0.181713 -1.12484 0 0.0900409 -0.950318 0 -0.0367947 -0.951619 0 -0.187839 0 0 0 0 0 0 0 0 0 0 0 0 0 2.17805 0 0 1124.92 15574.6
436 0 0 0 0 0 0 4.94066e-324 2.17805 2.39759e-312 1.85647e+06 3.40165e+07 4.06536e+08 -1.13016 0 -0.181301 -1.12473 0 0.0904335 -0.93196 0 -0.0385487 -0.930319 0 -0.18959 0 0 0 0 0 0 0 0 0 0 0 0 0 2.17805 0 0 1124.92 15574.6
437 0 0 0 0 0 0 4.94066e-324 2.17805 2.39759e-312 1.85647e+06 3.40165e+07 4.06536e+08 -1.13117 0 -0.180834 -1.1246 0 0.0908751 -0.914232 0 -0.0403206 -0.910051 0 -0.191313 0 0 0 0 0 0 0 0 0 0 0 0 0 2.17805 0 0 1124.92 15574.6
438 0 0 0 0 0 0 4.94066e-324 2.17805 2.39759e-312 1.85647e+06 3.40165e+07 4.06536e+08 -1.1322 0 -0.180331 -1.12444 0 0.091347 -0.897365 0 -0.0421554 -0.891097 0 -0.193075 0 0 0 0 0 0 0 0 0 0 0 0 0 2.17805 0 0 1124.92 15574.6
439 0 0 0 0 0 0 4.94066e-324 2.17805 2.39759e-312 1.85647e+06 3.40165e+07 4.06536e+08 -1.13328 0 -0.179766 -1.12425 0 0.0918726 -0.881564 0 -0.0441297 -0.873711 0 -0.194975 0 0 0 0 0 0 0 0 0 0 0 0 0 2.17805 0 0 1124.92 15574.6
440 0 0 0 0 0 0 4.94066e-324 2.17805 2.39759e-312 1.85647e+06 3.40165e+07 4.06536e+08 -1.13451 0 -0.179104 -1.12402 0 0.0924818 -0.867032 0 -0.0463276 -0.858182 0 -0.197118 0 0 0 0 0 0 0 0 0 0 0 0 0 2.17805 0 0 1124.92 15574.6
441 0 0 0 0 0 0 4.94066e-324 2.17805 2.39759e-312 1.85647e+06 3.40165e+07 4.06536e+08 -1.13596 0 -0.178294 -1.1237 0 0.0932182 -0.853913 0 -0.0488188 -0.84468 0 -0.199586 0 0 0 0 0 0 0 0 0 0 0 0 0 2.17805 0 0 1124.92 15574.6
442 0 0 0 0 0 0 4.94066e-324 2.17805 2.39759e-312 1.85647e+06 3.40165e+07 4.06536e+08 -1.13768 0 -0.1773 -1.12331 0 0.0941085 -0.842293 0 -0.0516538 -0.833253 0 -0.202433 0 0 0 0 0 0 0 0 0 0 0 0 0 2.17805 0 0 1124.92 15574.6
443 0 0 0 0 0 0 4.94066e-324 2.17805 2.39759e-312 1.85647e+06 3.40165e+07 4.06536e+08 -1.13966 0 -0.176117 -1.12282 0 0.0951488 -0.832263 0 -0.0548793 -0.823927 0 -0.205699 0 0 0 0 0 0 0 0 0 0 0 0 0 2.17805 0 0 1124.92 15574.6
444 0 0 0 0 0 0 4.94066e-324 2.17805 2.39759e-312 1.85647e+06 3.40165e+07 4.06536e+08 -1.14194 0 -0.174696 -1.12223 0 0.0963763 -0.823838 0 -0.0585543 -0.816598 0 -0.209431 0 0 0 0 0 0 0 0 0 0 0 0 0 2.17805 0 0 1124.92 15574.6
445 0 0 0 0 0 0 4.94066e-324 2.17805 2.39759e-312 1.85647e+06 3.40165e+07 4.06536e+08 -1.14461 0 -0.172957 -1.1215 0 0.097848 -0.81693 0 -0.0627301 -0.811028 0 -0.213665 0 0 0 0 0 0 0 0 0 0 0 0 0 2.17805 0 0 1124.92 15574.6
446 0 0 0 0 0 0 4.94066e-324 2.17805 2.39759e-312 1.85647e+06 3.40165e+07 4.06536e+08 -1.14768 0 -0.170825 -1.12061 0 0.0996126 -0.811942 0 -0.0672785 -0.808024 0 -0.218278 0 0 0 0 0 0 0 0 0 0 0 0 0 2.17805 0 0 1124.92 15574.6
447 0 0 0 0 0 0 4.94066e-324 2.17805 2.39759e-312 1.85647e+06 3.40165e+07 4.06536e+08 -1.15117 0 -0.168217 -1.1195 0 0.10172 -0.808389 0 -0.0717743 -0.806474 0 -0.222812 0 0 0 0 0 0 0 0 0 0 0 0 0 2.17805 0 0 1124.92 15574.6
448 0 0 0 0 0 0 4.94066e-324 2.17805 2.39759e-312 1.85647e+06 3.40165e+07 4.06536e+08 -1.15519 0 -0.164994 -1.11812 0 0.104254 -0.806417 0 -0.0757149 -0.806566 0 -0.226765 0 0 0 0 0 0 0 0 0 0 0 0 0 2.17805 0 0 1124.92 15574.6
449 0 0 0 0 0 0 4.94066e-324 2.17805 2.39759e-312 1.85647e+06 3.40165e+07 4.06536e+08 -1.15975 0 -0.161034 -1.11635 0 0.107267 -0.805461 0 -0.0787 -0.807619 0 -0.229735 0 0 0 0 0 0 0 0 0 0 0 0 0 2.17805 0 0 1124.92 15574.6
450 0 0 0 0 0 0 4.94066e-324 2.17805 2.39759e-312 1.85647e+06 3.40165e+07 4.06536e+08 -1.16484 0 -0.156204 -1.11412 0 0.110808 -0.80521 0 -0.0804926 -0.80941 0 -0.231484 0 0 0 0 0 0 0 0 0 0 0 0 0 2.17805 0 0 1124.92 15574.6
451 0 0 0 0 0 0 4.94066e-324 2.17805 2.39759e-312 1.85647e+06 3.40165e+07 4.06536e+08 -1.1704 0 -0.150427 -1.11133 0 0.114864 -0.805174 0 -0.0810766 -0.811181 0 -0.232007 0 0 0 0 0 0 0 0 0 0 0 0 0 2.17805 0 0 1124.92 15574.6
452 0 0 0 0 0 0 4.94066e-324 2.17805 2.39759e-312 1.85647e+06 3.40165e+07 4.06536e+08 -1.17625 0 -0.143723 -1.10797 0 0.119346 -0.805222 0 -0.080714 -0.812792 0 -0.231574 0 0 0 0 0 0 0 0 0 0 0 0 0 2.17805 0 0 1124.92 15574.6
453 0 0 0 0 0 0 4.94066e-324 2.17805 2.39759e-312 1.85647e+06 3.40165e+07 4.06536e+08 -1.1822 0 -0.136155 -1.10402 0 0.124148 -0.804832 0 -0.0799434 -0.813362 0 -0.230752 0 0 0 0 0 0 0 0 0 0 0 0 0 2.17805 0 0 1124.92 15574.6
454 0 0 0 0 0 0 4.94066e-324 2.17805 2.39759e-312 1.85647e+06 3.40165e+07 4.06536e+08 -1.18795 0 -0.127927 -1.09955 0 0.129083 -0.804384 0 -0.0793152 -0.813764 0 -0.230074 0 0 0 0 0 0 0 0 0 0 0 0 0 2.17805 0 0 1124.92 15574.6
455 0 0 0 0 0 0 4.94066e-324 2.17805 2.39759e-312 1.85647e+06 3.40165e+07 4.06536e+08 -1.19321 0 -0.119347 -1.09464 0 0.133938 -0.803703 0 -0.0791568 -0.813548 0 -0.229886 0 0 0 0 0 0 0 0 0 0 0 0 0 2.17805 0 0 1124.92 15574.6
456 0 0 0 0 0 0 4.94066e-324 2.17805 2.39759e-312 1.85647e+06 3.40165e+07 4.06536e+08 -1.19786 0 -0.110651 -1.08942 0 0.138567 -0.803095 0 -0.0794836 -0.812908 0 -0.230215 0 0 0 0 0 0 0 0 0 0 0 0 0 2.17805 0 0 1124.92 15574.6
457 0 0 0 0 0 0 4.94066e-324 2.17805 2.39759e-312 1.85647e+06 3.40165e+07 4.06536e+08 -1.20196 0 -0.101943 -1.08402 0 0.142921 -0.802683 0 -0.0801432 -0.812133 0 -0.230897 0 0 0 0 0 0 0 0 0 0 0 0 0 2.17805 0 0 1124.92 15574.6
458 0 0 0 0 0 0 4.94066e-324 2.17805 2.39759e-312 1.85647e+06 3.40165e+07 4.06536e+08 -1.20555 0 -0.0933387 -1.07855 0 0.146958 -0.802396 0 -0.0809327 -0.811334 0 -0.231718 0 0 0 0 0 0 0 0 0 0 0 0 0 2.17805 0 0 1124.92 15574.6
459 0 0 0 0 0 0 4.94066e-324 2.17805 2.39759e-312 1.85647e+06 3.40165e+07 4.06536e+08 -1.2086 0 -0.0849731 -1.07315 0 0.150656 -0.80232 0 -0.0816314 -0.810779 0 -0.232444 0 0 0 0 0 0 0 0 0 0 0 0 0 2.17805 0 0 1124.92 15574.6
460 0 0 0 0 0 0 4.94066e-324 2.17805 2.39759e-312 1.85647e+06 3.40165e+07 4.06536e+08 -1.21116 0 -0.0768791 -1.06785 0 0.154053 -0.802505 0 -0.0821027 -0.810624 0 -0.232934 0 0 0 0 0 0 0 0 0 0 0 0 0 2.17805 0 0 1124.92 15574.6
461 0 0 0 0 0 0 4.94066e-324 2.17805 2.39759e-312 1.85647e+06 3.40165e+07 4.06536e+08 -1.21329 0 -0.0690821 -1.06284 0 0.157268 -0.802886 0 -0.0823155 -0.81081 0 -0.233158 0 0 0 0 0 0 0 0 0 0 0 0 0 2.17805 0 0 1124.92 15574.6
462 0 0 0 0 0 0 4.94066e-324 2.17805 2.39759e-312 1.85647e+06 3.40165e+07 4.06536e+08 -1.2149 0 -0.0617415 -1.05822 0 0.160338 -0.80335 0 -0.0823385 -0.811182 0 -0.233185 0 0 0 0 0 0 0 0 0 0 0 0 0 2.17805 0 0 1124.92 15574.6
463 0 0 0 0 0 0 4.94066e-324 2.17805 2.39759e-312 1.85647e+06 3.40165e+07 4.06536e+08 -1.21593 0 -0.0551148 -1.05411 0 0.16325 -0.803851 0 -0.0822656 -0.811684 0 -0.233112 0 0 0 0 0 0 0 0 0 0 0 0 0 2.17805 0 0 1124.92 15574.6
464 0 0 0 0 0 0 4.94066e-324 2.17805 2.39759e-312 1.85647e+06 3.40165e+07 4.06536e+08 -1.21635 0 -0.0493446 -1.05057 0 0.166026 -0.804357 0 -0.0821959 -0.812254 0 -0.233039 0 0 0 0 0 0 0 0 0 0 0 0 0 2.17805 0 0 1124.92 15574.6
465 0 0 0 0 0 0 4.94066e-324 2.17805 2.39759e-312 1.85647e+06 3.40165e+07 4.06536e+08 -1.21626 0 -0.0444127 -1.04765 0 0.168754 -0.80482 0 -0.0821801 -0.812792 0 -0.23302 0 0 0 0 0 0 0 0 0 0 0 0 0 2.17805 0 0 1124.92 15574.6
466 0 0 0 0 0 0 4.94066e-324 2.17805 2.39759e-312 1.85647e+06 3.40165e+07 4.06536e+08 -1.21565 0 -0.0403303 -1.04533 0 0.171467 -0.805218 0 -0.0822209 -0.813244 0 -0.233058 0 0 0 0 0 0 0 0 0 0 0 0 0 2.17805 0 0 1124.92 15574.6
467 0 0 0 0 0 0 4.94066e-324 2.17805 2.39759e-312 1.85647e+06 3.40165e+07 4.06536e+08 -1.21436 0 -0.0373685 -1.04357 0 0.174061 -0.805561 0 -0.0822881 -0.813621 0 -0.233123 0 0 0 0 0 0 0 0 0 0 0 0 0 2.17805 0 0 1124.92 15574.6
468 0 0 0 0 0 0 4.94066e-324 2.17805 2.39759e-312 1.85647e+06 3.40165e+07 4.06536e+08 -1.21219 0 -0.0357378 -1.04225 0 0.176371 -0.805868 0 -0.0823455 -0.813955 0 -0.233179 0 0 0 0 0 0 0 0 0 0 0 0 0 2.17805 0 0 1124.92 15574.6
469 0 0 0 0 0 0 4.94066e-324 2.17805 2.39759e-312 1.85647e+06 3.40165e+07 4.06536e+08 -1.20907 0 -0.0354905 -1.04128 0 0.178319 -0.806149 0 -0.0823559 -0.814257 0 -0.233188 0 0 0 0 0 0 0 0 0 0 0 0 0 2.17805 0 0 1124.92 15574.6
470 0 0 0 0 0 0 4.94066e-324 2.17805 2.39759e-312 1.85647e+06 3.40165e+07 4.06536e+08 -1.2049 0 -0.0366041 -1.0405 0 0.17982 -0.80641 0 -0.0823171 -0.814528 0 -0.233149 0 0 0 0 0 0 0 0 0 0 0 0 0 2.17805 0 0 1124.92 15574.6
471 0 0 0 0 0 0 4.94066e-324 2.17805 2.39759e-312 1.85647e+06 3.40165e+07 4.06536e+08 -1.19966 0 -0.038956 -1.03972 0 0.180788 -0.806675 0 -0.0822353 -0.814806 0 -0.233066 0 0 0 0 0 0 0 0 0 0 0 0 0 2.17805 0 0 1124.92 15574.6
472 0 0 0 0 0 0 4.94066e-324 2.17805 2.39759e-312 1.85647e+06 3.40165e+07 4.06536e+08 -1.1934 0 -0.0423114 -1.03873 0 0.181177 -0.806949 0 -0.0821243 -0.815109 0 -0.232954 0 0 0 0 0 0 0 0 0 0 0 0 0 2.17805 0 0 1124.92 15574.6
473 0 0 0 0 0 0 4.94066e-324 2.17805 2.39759e-312 1.85647e+06 3.40165e+07 4.06536e+08 -1.18629 0 -0.046277 -1.03731 0 0.181042 -0.807222 0 -0.0819866 -0.815444 0 -0.232813 0 0 0 0 0 0 0 0 0 0 0 0 0 2.17805 0 0 1124.92 15574.6
474 0 0 0 0 0 0 4.94066e-324 2.17805 2.39759e-312 1.85647e+06 3.40165e+07 4.06536e+08 -1.17861 0 -0.0503592 -1.03526 0 0.18055 -0.80748 0 -0.0818095 -0.815817 0 -0.232629 0 0 0 0 0 0 0 0 0 0 0 0 0 2.17805 0 0 1124.92 15574.6
475 0 0 0 0 0 0 4.94066e-324 2.17805 2.39759e-312 1.85647e+06 3.40165e+07 4.06536e+08 -1.17051 0 -0.0542964 -1.03247 0 0.179828 -0.8077 0 -0.0815852 -0.816216 0 -0.232395 0 0 0 0 0 0 0 0 0 0 0 0 0 2.17805 0 0 1124.92 15574.6
476 0 0 0 0 0 0 4.94066e-324 2.17805 2.39759e-312 1.85647e+06 3.40165e+07 4.06536e+08 -1.16205 0 -0.0579281 -1.02886 0 0.178987 -0.807858 0 -0.0813056 -0.816619 0 -0.232101 0 0 0 0 0 0 0 0 0 0 0 0 0 2.17805 0 0 1124.92 15574.6
477 0 0 0 0 0 0 4.94066e-324 2.17805 2.39759e-312 1.85647e+06 3.40165e+07 4.06536e+08 -1.15326 0 -0.0612146 -1.02441 0 0.17809 -0.80794 0 -0.0809726 -0.817005 0 -0.23175 0 0 0 0 0 0 0 0 0 0 0 0 0 2.17805 0 0 1124.92 15574.6
478 0 0 0 0 0 0 4.94066e-324 2.17805 2.39759e-312 1.85647e+06 3.40165e+07 4.06536e+08 -1.1441 0 -0.064174 -1.01916 0 0.177194 -0.80795 0 -0.0805914 -0.817377 0 -0.231347 0 0 0 0 0 0 0 0 0 0 0 0 0 2.17805 0 0 1124.92 15574.6
479 0 0 0 0 0 0 4.94066e-324 2.17805 2.39759e-312 1.85647e+06 3.40165e+07 4.06536e+08 -1.13449 0 -0.0668967 -1.01319 0 0.176324 -0.807905 0 -0.0801811 -0.817744 0 -0.23091 0 0 0 0 0 0 0 0 0 0 0 0 0 2.17805 0 0 1124.92 15574.6
480 0 0 0 0 0 0 4.94066e-324 2.17805 2.39759e-312 1.85647e+06 3.40165e+07 4.06536e+08 -1.12424 0 -0.0695883 -1.00662 0 0.17543 -0.807824 0 -0.0797594 -0.818116 0 -0.230458 0 0 0 0 0 0 0 0 0 0 0 0 0 2.17805 0 0 1124.92 15574.6
481 0 0 0 0 0 0 4.94066e-324 2.17805 2.39759e-312 1.85647e+06 3.40165e+07 4.06536e+08 -1.11316 0 -0.0725101 -0.999589 0 0.174414 -0.807732 0 -0.0793276 -0.818531 0 -0.229991 0 0 0 0 0 0 0 0 0 0 0 0 0 2.17805 0 0 1124.92 15574.6
482 0 0 0 0 0 0 4.94066e-324 2.17805 2.39759e-312 1.85647e+06 3.40165e+07 4.06536e+08 -1.10114 0 -0.0757259 -0.992155 0 0.173253 -0.80765 0 -0.078878 -0.819018 0 -0.2295 0 0 0 0 0 0 0 0 0 0 0 0 0 2.17805 0 0 1124.92 15574.6
483 0 0 0 0 0 0 4.94066e-324 2.17805 2.39759e-312 1.85647e+06 3.40165e+07 4.06536e+08 -1.08811 0 -0.0793568 -0.984371 0 0.171856 -0.807589 0 -0.0784103 -0.819582 0 -0.228983 0 0 0 0 0 0 0 0 0 0 0 0 0 2.17805 0 0 1124.92 15574.6
484 0 0 0 0 0 0 4.94066e-324 2.17805 2.39759e-312 1.85647e+06 3.40165e+07 4.06536e+08 -1.07392 0 -0.0834914 -0.976231 0 0.170135 -0.807552 0 -0.0779272 -0.820227 0 -0.228444 0 0 0 0 0 0 0 0 0 0 0 0 0 2.17805 0 0 1124.92 15574.6
485 0 0 0 0 0 0 4.94066e-324 2.17805 2.39759e-312 1.85647e+06 3.40165e+07 4.06536e+08 -1.05856 0 -0.088126 -0.967707 0 0.168027 -0.807521 0 -0.0774326 -0.820908 0 -0.227888 0 0 0 0 0 0 0 0 0 0 0 0 0 2.17805 0 0 1124.92 15574.6
486 0 0 0 0 0 0 4.94066e-324 2.17805 2.39759e-312 1.85647e+06 3.40165e+07 4.06536e+08 -1.04207 0 -0.0932156 -0.958735 0 0.165482 -0.807491 0 -0.0769207 -0.821602 0 -0.22731 0 0 0 0 0 0 0 0 0 0 0 0 0 2.17805 0 0 1124.92 15574.6
487 0 0 0 0 0 0 4.94066e-324 2.17805 2.39759e-312 1.85647e+06 3.40165e+07 4.06536e+08 -1.02449 0 -0.0986991 -0.949254 0 0.162469 -0.807473 0 -0.0763955 -0.822314 0 -0.226715 0 0 0 0 0 0 0 0 0 0 0 0 0 2.17805 0 0 1124.92 15574.6
488 0 0 0 0 0 0 4.94066e-324 2.17805 2.39759e-312 1.85647e+06 3.40165e+07 4.06536e+08 -1.00585 0 -0.104533 -0.939209 0 0.158958 -0.807458 0 -0.0758808 -0.823007 0 -0.226128 0 0 0 0 0 0 0 0 0 0 0 0 0 2.17805 0 0 1124.92 15574.6
489 0 0 0 0 0 0 4.94066e-324 2.17805 2.39759e-312 1.85647e+06 3.40165e+07 4.06536e+08 -0.986125 0 -0.110711 -0.928545 0 0.154908 -0.807465 0 -0.0753841 -0.823713 0 -0.225558 0 0 0 0 0 0 0 0 0 0 0 0 0 2.17805 0 0 1124.92 15574.6
490 0 0 0 0 0 0 4.94066e-324 2.17805 2.39759e-312 1.85647e+06 3.40165e+07 4.06536e+08 -0.965407 0 -0.117117 -0.917241 0 0.150369 -0.80752 0 -0.0749017 -0.824472 0 -0.224997 0 0 0 0 0 0 0 0 0 0 0 0 0 2.17805 0 0 1124.92 15574.6
491 0 0 0 0 0 0 4.94066e-324 2.17805 2.39759e-312 1.85647e+06 3.40165e+07 4.06536e+08 -0.943754 0 -0.123654 -0.905285 0 0.145399 -0.807608 0 -0.074439 -0.825243 0 -0.224456 0 0 0 0 0 0 0 0 0 0 0 0 0 2.17805 0 0 1124.92 15574.6
492 0 0 0 0 0 0 4.94066e-324 2.17805 2.39759e-312 1.85647e+06 3.40165e+07 4.06536e+08 -0.921179 0 -0.130238 -0.892661 0 0.140051 -0.807726 0 -0.0740062 -0.82601 0 -0.223945 0 0 0 0 0 0 0 0 0 0 0 0 0 2.17805 0 0 1124.92 15574.6
493 0 0 0 0 0 0 4.94066e-324 2.17805 2.39759e-312 1.85647e+06 3.40165e+07 4.06536e+08 -0.897672 0 -0.136779 -0.879397 0 0.134394 -0.807855 0 -0.0736076 -0.826746 0 -0.223472 0 0 0 0 0 0 0 0 0 0 0 0 0 2.17805 0 0 1124.92 15574.6
494 0 0 0 0 0 0 4.94066e-324 2.17805 2.39759e-312 1.85647e+06 3.40165e+07 4.06536e+08 -0.873354 0 -0.143125 -0.865562 0 0.128552 -0.807965 0 -0.0732372 -0.82739 0 -0.223033 0 0 0 0 0 0 0 0 0 0 0 0 0 2.17805 0 0 1124.92 15574.6
495 0 0 0 0 0 0 4.94066e-324 2.17805 2.39759e-312 1.85647e+06 3.40165e+07 4.06536e+08 -0.848375 0 -0.149124 -0.851243 0 0.122649 -0.808068 0 -0.0728754 -0.827984 0 -0.222607 0 0 0 0 0 0 0 0 0 0 0 0 0 2.17805 0 0 1124.92 15574.6
496 0 0 0 0 0 0 4.94066e-324 2.17805 2.39759e-312 1.85647e+06 3.40165e+07 4.06536e+08 -0.82305 0 -0.154591 -0.836571 0 0.116861 -0.808166 0 -0.0725169 -0.828545 0 -0.222186 0 0 0 0 0 0 0 0 0 0 0 0 0 2.17805 0 0 1124.92 15574.6
497 0 0 0 0 0 0 4.94066e-324 2.17805 2.39759e-312 1.85647e+06 3.40165e+07 4.06536e+08 -0.797757 0 -0.159385 -0.821673 0 0.111349 -0.808273 0 -0.0721652 -0.829108 0 -0.221771 0 0 0 0 0 0 0 0 0 0 0 0 0 2.17805 0 0 1124.92 15574.6
498 0 0 0 0 0 0 4.94066e-324 2.17805 2.39759e-312 1.85647e+06 3.40165e+07 4.06536e+08 -0.772983 0 -0.163404 -0.806682 0 0.106287 -0.808436 0 -0.0718076 -0.829774 0 -0.221343 0 0 0 0 0 0 0 0 0 0 0 0 0 2.17805 0 0 1124.92 15574.6
499 0 0 0 0 0 0 4.94066e-324 2.17805 2.39759e-312 1.85647e+06 3.40165e+07 4.06536e+08 -0.749171 0 -0.166612 -0.791768 0 0.101818 -0.808674 0 -0.0714325 -0.830584 0 -0.220885 0 0 0 0 0 0 0 0 0 0 0 0 0 2.17805 0 0 1124.92 15574.6
500 0 0 0 0 0 0 4.94066e-324 2.17805 2.39759e-312 1.85647e+06 3.40165e+07 4.06536e+08 -0.726688 0 -0.169044 -0.777078 0 0.0980319 -0.808991 0 -0.0710388 -0.831546 0 -0.220395 0 0 0 0 0 0 0 0 0 0 0 0 0 2.17805 0 0 1124.92 15574.6
501 0 0 0 0 0 0 4.94066e-324 2.17805 2.39759e-312 1.85647e+06 3.40165e+07 4.06536e+08 -0.705781 0 -0.17079 -0.762758 0 0.0949588 -0.809383 0 -0.0706269 -0.832654 0 -0.219874 0 0 0 0 0 0 0 0 0 0 0 0 0 2.17805 0 0 1124.92 15574.6
502 0 0 0 0 0 0 4.94066e-324 2.17805 2.39759e-312 1.85647e+06 3.40165e+07 4.06536e+08 -0.686544 0 -0.171964 -0.748934 0 0.0925668 -0.809833 0 -0.0701997 -0.83387 0 -0.219325 0 0 0 0 0 0 0 0 0 0 0 0 0 2.17805 0 0 1124.92 15574.6
503 0 0 0 0 0 0 4.94066e-324 2.17805 2.39759e-312 1.85647e+06 3.40165e+07 4.06536e+08 -0.668955 0 -0.1727 -0.735703 0 0.0907645 -0.810323 0 -0.0697571 -0.835168 0 -0.21875 0 0 0 0 0 0 0 0 0 0 0 0 0 2.17805 0 0 1124.92 15574.6
504 0 0 0 0 0 0 4.94066e-324 2.17805 2.39759e-312 1.85647e+06 3.40165e+07 4.06536e+08 -0.652891 0 -0.173146 -0.723109 0 0.0894148 -0.810846 0 -0.0692912 -0.836545 0 -0.218139 0 0 0 0 0 0 0 0 0 0 0 0 0 2.17805 0 0 1124.92 15574.6
505 0 0 0 0 0 0 4.94066e-324 2.17805 2.39759e-312 1.85647e+06 3.40165e+07 4.06536e+08 -0.638197 0 -0.173461 -0.711176 0 0.0883464 -0.811396 0 -0.0687963 -0.83799 0 -0.217487 0 0 0 0 0 0 0 0 0 0 0 0 0 2.17805 0 0 1124.92 15574.6
506 0 0 0 0 0 0 4.94066e-324 2.17805 2.39759e-312 1.85647e+06 3.40165e+07 4.06536e+08 -0.6247 0 -0.173807 -0.699876 0 0.0873773 -0.811974 0 -0.0682644 -0.839507 0 -0.216784 0 0 0 0 0 0 0 0 0 0 0 0 0 2.17805 0 0 1124.92 15574.6
507 0 0 0 0 0 0 4.94066e-324 2.17805 2.39759e-312 1.85647e+06 3.40165e+07 4.06536e+08 -0.612255 0 -0.174345 -0.689143 0 0.0863411 -0.812579 0 -0.0676831 -0.841115 0 -0.216013 0 0 0 0 0 0 0 0 0 0 0 0 0 2.17805 0 0 1124.92 15574.6
508 0 0 0 0 0 0 4.94066e-324 2.17805 2.39759e-312 1.85647e+06 3.40165e+07 4.06536e+08 -0.600776 0 -0.175227 -0.678916 0 0.0850863 -0.813218 0 -0.0670406 -0.842831 0 -0.215159 0 0 0 0 0 0 0 0 0 0 0 0 0 2.17805 0 0 1124.92 15574.6
509 0 0 0 0 0 0 4.94066e-324 2.17805 2.39759e-312 1.85647e+06 3.40165e+07 4.06536e+08 -0.590195 0 -0.176596 -0.669134 0 0.0834759 -0.813891 0 -0.0663267 -0.844667 0 -0.214208 0 0 0 0 0 0 0 0 0 0 0 0 0 2.17805 0 0 1124.92 15574.6
510 0 0 0 0 0 0 4.94066e-324 2.17805 2.39759e-312 1.85647e+06 3.40165e+07 4.06536e+08 -0.5805 0 -0.178577 -0.659752 0 0.0814005 -0.814609 0 -0.0655308 -0.846642 0 -0.213145 0 0 0 0 0 0 0 0 0 0 0 0 0 2.17805 0 0 1124.92 15574.6
511 0 0 0 0 0 0 4.94066e-324 2.17805 2.39759e-312 1.85647e+06 3.40165e+07 4.06536e+08 -0.571747 0 -0.181252 -0.650766 0 0.0787956 -0.815386 0 -0.0646462 -0.848788 0 -0.211957 0 0 0 0 0 0 0 0 0 0 0 0 0 2.17805 0 0 1124.92 15574.6
512 0 0 0 0 0 0 4.94066e-324 2.17805 2.39759e-312 1.85647e+06 3.40165e+07 4.06536e+08 -0.563976 0 -0.184647 -0.642198 0 0.0756414 -0.816229 0 -0.0636749 -0.851115 0 -0.210641 0 0 0 0 0 0 0 0 0 0 0 0 0 2.17805 0 0 1124.92 15574.6
513 0 0 0 0 0 0 4.94066e-324 2.17805 2.39759e-312 1.85647e+06 3.40165e+07 4.06536e+08 -0.557442 0 -0.188726 -0.634129 0 0.0720192 -0.817133 0 -0.0626178 -0.853603 0 -0.209199 0 0 0 0 0 0 0 0 0 0 0 0 0 2.17805 0 0 1124.92 15574.6
514 0 0 0 0 0 0 4.94066e-324 2.17805 2.39759e-312 1.85647e+06 3.40165e+07 4.06536e+08 -0.552738 0 -0.193337 -0.626752 0 0.0681789 -0.818087 0 -0.0614687 -0.856215 0 -0.207627 0 0 0 0 0 0 0 0 0 0 0 0 0 2.17805 0 0 1124.92 15574.6
515 0 0 0 0 0 0 4.94066e-324 2.17805 2.39759e-312 1.85647e+06 3.40165e+07 4.06536e+08 -0.550424 0 -0.198189 -0.620329 0 0.0644559 -0.819108 0 -0.0602075 -0.858989 0 -0.205898 0 0 0 0 0 0 0 0 0 0 0 0 0 2.17805 0 0 1124.92 15574.6
516 0 0 0 0 0 0 4.94066e-324 2.17805 2.39759e-312 1.85647e+06 3.40165e+07 4.06536e+08 -0.550094 0 -0.202547 -0.615363 0 0.061288 -0.82023 0 -0.0587928 -0.862017 0 -0.203948 0 0 0 0 0 0 0 0 0 0 0 0 0 2.17805 0 0 1124.92 15574.6
517 0 0 0 0 0 0 4.94066e-324 2.17805 2.39759e-312 1.85647e+06 3.40165e+07 4.06536e+08 -0.551349 0 -0.205966 -0.611827 0 0.0590078 -0.821439 0 -0.0571617 -0.865331 0 -0.201694 0 0 0 0 0 0 0 0 0 0 0 0 0 2.17805 0 0 1124.92 15574.6
518 0 0 0 0 0 0 4.94066e-324 2.17805 2.39759e-312 1.85647e+06 3.40165e+07 4.06536e+08 -0.553573 0 -0.208106 -0.609473 0 0.0578719 -0.822713 0 -0.0552478 -0.868967 0 -0.199042 0 0 0 0 0 0 0 0 0 0 0 0 0 2.17805 0 0 1124.92 15574.6
519 0 0 0 0 0 0 4.94066e-324 2.17805 2.39759e-312 1.85647e+06 3.40165e+07 4.06536e+08 -0.556158 0 -0.208965 -0.607783 0 0.0578756 -0.824076 0 -0.0529767 -0.873044 0 -0.195869 0 0 0 0 0 0 0 0 0 0 0 0 0 2.17805 0 0 1124.92 15574.6
520 0 0 0 0 0 0 4.94066e-324 2.17805 2.39759e-312 1.85647e+06 3.40165e+07 4.06536e+08 -0.55832 0 -0.208699 -0.606405 0 0.0588017 -0.825554 0 -0.0502795 -0.877663 0 -0.192057 0 0 0 0 0 0 0 0 0 0 0 0 0 2.17805 0 0 1124.92 15574.6
521 0 0 0 0 0 0 4.94066e-324 2.17805 2.39759e-312 1.85647e+06 3.40165e+07 4.06536e+08 -0.559636 0 -0.207751 -0.60498 0 0.060228 -0.827127 0 -0.0471197 -0.882808 0 -0.187532 0 0 0 0 0 0 0 0 0 0 0 0 0 2.17805 0 0 1124.92 15574.6
522 0 0 0 0 0 0 4.94066e-324 2.17805 2.39759e-312 1.85647e+06 3.40165e+07 4.06536e+08 -0.560056 0 -0.20659 -0.603391 0 0.0617212 -0.828746 0 -0.0435055 -0.888375 0 -0.182288 0 0 0 0 0 0 0 0 0 0 0 0 0 2.17805 0 0 1124.92 15574.6
523 0 0 0 0 0 0 4.94066e-324 2.17805 2.39759e-312 1.85647e+06 3.40165e+07 4.06536e+08 -0.560107 0 -0.205761 -0.601581 0 0.0628445 -0.830375 0 -0.0394686 -0.894247 0 -0.17635 0 0 0 0 0 0 0 0 0 0 0 0 0 2.17805 0 0 1124.92 15574.6
524 0 0 0 0 0 0 4.94066e-324 2.17805 2.39759e-312 1.85647e+06 3.40165e+07 4.06536e+08 -0.559869 0 -0.205367 -0.600028 0 0.0634384 -0.83201 0 -0.0350406 -0.900358 0 -0.169743 0 0 0 0 0 0 0 0 0 0 0 0 0 2.17805 0 0 1124.92 15574.6
525 0 0 0 0 0 0 4.94066e-324 2.17805 2.39759e-312 1.85647e+06 3.40165e+07 4.06536e+08 -0.559447 0 -0.205388 -0.598978 0 0.0635103 -0.83363 0 -0.0302636 -0.906605 0 -0.162516 0 0 0 0 0 0 0 0 0 0 0 0 0 2.17805 0 0 1124.92 15574.6
526 0 0 0 0 0 0 4.94066e-324 2.17805 2.39759e-312 1.85647e+06 3.40165e+07 4.06536e+08 -0.558999 0 -0.205679 -0.598432 0 0.063233 -0.835152 0 -0.0252142 -0.912768 0 -0.154798 0 0 0 0 0 0 0 0 0 0 0 0 0 2.17805 0 0 1124.92 15574.6
527 0 0 0 0 0 0 4.94066e-324 2.17805 2.39759e-312 1.85647e+06 3.40165e+07 4.06536e+08 -0.558633 0 -0.206054 -0.598212 0 0.0628366 -0.83651 0 -0.0199744 -0.918668 0 -0.146727 0 0 0 0 0 0 0 0 0 0 0 0 0 2.17805 0 0 1124.92 15574.6
528 0 0 0 0 0 0 4.94066e-324 2.17805 2.39759e-312 1.85647e+06 3.40165e+07 4.06536e+08 -0.558398 0 -0.206382 -0.598119 0 0.0624883 -0.837691 0 -0.0146121 -0.924236 0 -0.13841 0 0 0 0 0 0 0 0 0 0 0 0 0 2.17805 0 0 1124.92 15574.6
529 0 0 0 0 0 0 4.94066e-324 2.17805 2.39759e-312 1.85647e+06 3.40165e+07 4.06536e+08 -0.55843 0 -0.206523 -0.598076 0 0.0623579 -0.838672 0 -0.00920104 -0.929381 0 -0.129982 0 0 0 0 0 0 0 0 0 0 0 0 0 2.17805 0 0 1124.92 15574.6
530 0 0 0 0 0 0 4.94066e-324 2.17805 2.39759e-312 1.85647e+06 3.40165e+07 4.06536e+08 -0.558662 0 -0.206495 -0.598043 0 0.0624249 -0.839435 0 -0.00382648 -0.934017 0 -0.121599 0 0 0 0 0 0 0 0 0 0 0 0 0 2.17805 0 0 1124.92 15574.6
531 0 0 0 0 0 0 4.94066e-324 2.17805 2.39759e-312 1.85647e+06 3.40165e+07 4.06536e+08 -0.559053 0 -0.206326 -0.59806 0 0.0626483 -0.839975 0 0.00143414 -0.9381 0 -0.113403 0 0 0 0 0 0 0 0 0 0 0 0 0 2.17805 0 0 1124.92 15574.6
532 0 0 0 0 0 0 4.94066e-324 2.17805 2.39759e-312 1.85647e+06 3.40165e+07 4.06536e+08 -0.559536 0 -0.206134 -0.598151 0 0.0628967 -0.840283 0 0.00651007 -0.941576 0 -0.105543 0 0 0 0 0 0 0 0 0 0 0 0 0 2.17805 0 0 1124.92 15574.6
533 0 0 0 0 0 0 4.94066e-324 2.17805 2.39759e-312 1.85647e+06 3.40165e+07 4.06536e+08 -0.56008 0 -0.205983 -0.598337 0 0.0630993 -0.840358 0 0.0113552 -0.944433 0 -0.0981193 0 0 0 0 0 0 0 0 0 0 0 0 0 2.17805 0 0 1124.92 15574.6
534 0 0 0 0 0 0 4.94066e-324 2.17805 2.39759e-312 1.85647e+06 3.40165e+07 4.06536e+08 -0.560534 0 -0.20596 -0.598592 0 0.0631503 -0.840212 0 0.0159456 -0.946691 0 -0.0911911 0 0 0 0 0 0 0 0 0 0 0 0 0 2.17805 0 0 1124.92 15574.6
535 0 0 0 0 0 0 4.94066e-324 2.17805 2.39759e-312 1.85647e+06 3.40165e+07 4.06536e+08 -0.560891 0 -0.20605 -0.59891 0 0.0630662 -0.839867 0 0.0202824 -0.948402 0 -0.084771 0 0 0 0 0 0 0 0 0 0 0 0 0 2.17805 0 0 1124.92 15574.6
536 0 0 0 0 0 0 4.94066e-324 2.17805 2.39759e-312 1.85647e+06 3.40165e+07 4.06536e+08 -0.561105 0 -0.206253 -0.599229 0 0.0628488 -0.839358 0 0.024376 -0.949651 0 -0.0788306 0 0 0 0 0 0 0 0 0 0 0 0 0 2.17805 0 0 1124.92 15574.6
537 0 0 0 0 0 0 4.94066e-324 2.17805 2.39759e-312 1.85647e+06 3.40165e+07 4.06536e+08 -0.561254 0 -0.206478 -0.599511 0 0.0626047 -0.838672 0 0.0281976 -0.950439 0 -0.0734113 0 0 0 0 0 0 0 0 0 0 0 0 0 2.17805 0 0 1124.92 15574.6
538 0 0 0 0 0 0 4.94066e-324 2.17805 2.39759e-312 1.85647e+06 3.40165e+07 4.06536e+08 -0.561332 0 -0.206692 -0.599702 0 0.0623738 -0.837745 0 0.0316543 -0.950665 0 -0.0686712 0 0 0 0 0 0 0 0 0 0 0 0 0 2.17805 0 0 1124.92 15574.6
539 0 0 0 0 0 0 4.94066e-324 2.17805 2.39759e-312 1.85647e+06 3.40165e+07 4.06536e+08 -0.561403 0 -0.206819 -0.59979 0 0.0622448 -0.836473 0 0.0346131 -0.950167 0 -0.0648344 0 0 0 0 0 0 0 0 0 0 0 0 0 2.17805 0 0 1124.92 15574.6
540 0 0 0 0 0 0 4.94066e-324 2.17805 2.39759e-312 1.85647e+06 3.40165e+07 4.06536e+08 -0.561515 0 -0.206828 -0.599782 0 0.0622529 -0.834717 0 0.0369395 -0.948726 0 -0.062147 0 0 0 0 0 0 0 0 0 0 0 0 0 2.17805 0 0 1124.92 15574.6
541 0 0 0 0 0 0 4.94066e-324 2.17805 2.39759e-312 1.85647e+06 3.40165e+07 4.06536e+08 -0.56169 0 -0.206705 -0.599698 0 0.0624123 -0.832318 0 0.0384953 -0.946101 0 -0.0608503 0 0 0 0 0 0 0 0 0 0 0 0 0 2.17805 0 0 1124.92 15574.6
542 0 0 0 0 0 0 4.94066e-324 2.17805 2.39759e-312 1.85647e+06 3.40165e+07 4.06536e+08 -0.561937 0 -0.206458 -0.599551 0 0.0627146 -0.829121 0 0.0391562 -0.942084 0 -0.0611204 0 0 0 0 0 0 0 0 0 0 0 0 0 2.17805 0 0 1124.92 15574.6
543 0 0 0 0 0 0 4.94066e-324 2.17805 2.39759e-312 1.85647e+06 3.40165e+07 4.06536e+08 -0.562268 0 -0.206111 -0.59936 0 0.0631342 -0.825024 0 0.0388665 -0.936576 0 -0.0629785 0 0 0 0 0 0 0 0 0 0 0 0 0 2.17805 0 0 1124.92 15574.6
544 0 0 0 0 0 0 4.94066e-324 2.17805 2.39759e-312 1.85647e+06 3.40165e+07 4.06536e+08 -0.562655 0 -0.205694 -0.599139 0 0.0636348 -0.820003 0 0.0376626 -0.929612 0 -0.0662693 0 0 0 0 0 0 0 0 0 0 0 0 0 2.17805 0 0 1124.92 15574.6
545 0 0 0 0 0 0 4.94066e-324 2.17805 2.39759e-312 1.85647e+06 3.40165e+07 4.06536e+08 -0.563067 0 -0.205228 -0.598897 0 0.0641884 -0.814069 0 0.0356269 -0.921296 0 -0.0707613 0 0 0 0 0 0 0 0 0 0 0 0 0 2.17805 0 0 1124.92 15574.6
546 0 0 0 0 0 0 4.94066e-324 2.17805 2.39759e-312 1.85647e+06 3.40165e+07 4.06536e+08 -0.563536 0 -0.204709 -0.598665 0 0.0647991 -0.807257 0 0.032856 -0.911753 0 -0.0762163 0 0 0 0 0 0 0 0 0 0 0 0 0 2.17805 0 0 1124.92 15574.6
547 0 0 0 0 0 0 4.94066e-324 2.17805 2.39759e-312 1.85647e+06 3.40165e+07 4.06536e+08 -0.564022 0 -0.204179 -0.598407 0 0.065425 -0.799584 0 0.0294533 -0.901063 0 -0.0824313 0 0 0 0 0 0 0 0 0 0 0 0 0 2.17805 0 0 1124.92 15574.6
548 0 0 0 0 0 0 4.94066e-324 2.17805 2.39759e-312 1.85647e+06 3.40165e+07 4.06536e+08 -0.564539 0 -0.203632 -0.598112 0 0.0660744 -0.791057 0 0.0255557 -0.889277 0 -0.0892006 0 0 0 0 0 0 0 0 0 0 0 0 0 2.17805 0 0 1124.92 15574.6
549 0 0 0 0 0 0 4.94066e-324 2.17805 2.39759e-312 1.85647e+06 3.40165e+07 4.06536e+08 -0.565042 0 -0.20308 -0.597759 0 0.0667325 -0.781735 0 0.0213371 -0.876527 0 -0.0962665 0 0 0 0 0 0 0 0 0 0 0 0 0 2.17805 0 0 1124.92 15574.6
550 0 0 0 0 0 0 4.94066e-324 2.17805 2.39759e-312 1.85647e+06 3.40165e+07 4.06536e+08 -0.565539 0 -0.202512 -0.597354 0 0.0674075 -0.771715 0 0.0169599 -0.863006 0 -0.103382 0 0 0 0 0 0 0 0 0 0 0 0 0 2.17805 0 0 1124.92 15574.6
551 0 0 0 0 0 0 4.94066e-324 2.17805 2.39759e-312 1.85647e+06 3.40165e+07 4.06536e+08 -0.566013 0 -0.20195 -0.596892 0 0.0680788 -0.761097 0 0.0125485 -0.84889 0 -0.110368 0 0 0 0 0 0 0 0 0 0 0 0 0 2.17805 0 0 1124.92 15574.6
552 0 0 0 0 0 0 4.94066e-324 2.17805 2.39759e-312 1.85647e+06 3.40165e+07 4.06536e+08 -0.566439 0 -0.201402 -0.596386 0 0.0687309 -0.749949 0 0.00818751 -0.834279 0 -0.11713 0 0 0 0 0 0 0 0 0 0 0 0 0 2.17805 0 0 1124.92 15574.6
553 0 0 0 0 0 0 4.94066e-324 2.17805 2.39759e-312 1.85647e+06 3.40165e+07 4.06536e+08 -0.566778 0 -0.200885 -0.595834 0 0.0693455 -0.738307 0 0.00392298 -0.819185 0 -0.12365 0 0 0 0 0 0 0 0 0 0 0 0 0 2.17805 0 0 1124.92 15574.6
554 0 0 0 0 0 0 4.94066e-324 2.17805 2.39759e-312 1.85647e+06 3.40165e+07 4.06536e+08 -0.567126 0 -0.200355 -0.595291 0 0.0699703 -0.726204 0 -0.000229188 -0.803601 0 -0.129943 0 0 0 0 0 0 0 0 0 0 0 0 0 2.17805 0 0 1124.92 15574.6
555 0 0 0 0 0 0 4.94066e-324 2.17805 2.39759e-312 1.85647e+06 3.40165e+07 4.06536e+08 -0.567478 0 -0.199837 -0.594762 0 0.0705787 -0.713664 0 -0.00425345 -0.787516 0 -0.136018 0 0 0 0 0 0 0 0 0 0 0 0 0 2.17805 0 0 1124.92 15574.6
556 0 0 0 0 0 0 4.94066e-324 2.17805 2.39759e-312 1.85647e+06 3.40165e+07 4.06536e+08 -0.567839 0 -0.199344 -0.594247 0 0.071158 -0.700694 0 -0.00814764 -0.770898 0 -0.141892 0 0 0 0 0 0 0 0 0 0 0 0 0 2.17805 0 0 1124.92 15574.6
557 0 0 0 0 0 0 4.94066e-324 2.17805 2.39759e-312 1.85647e+06 3.40165e+07 4.06536e+08 -0.56823 0 -0.198873 -0.593743 0 0.0717153 -0.687315 0 -0.011936 -0.75374 0 -0.147597 0 0 0 0 0 0 0 0 0 0 0 0 0 2.17805 0 0 1124.92 15574.6
558 0 0 0 0 0 0 4.94066e-324 2.17805 2.39759e-312 1.85647e+06 3.40165e+07 4.06536e+08 -0.568661 0 -0.198412 -0.593242 0 0.0722624 -0.673565 0 -0.0156371 -0.736077 0 -0.153145 0 0 0 0 0 0 0 0 0 0 0 0 0 2.17805 0 0 1124.92 15574.6
559 0 0 0 0 0 0 4.94066e-324 2.17805 2.39759e-312 1.85647e+06 3.40165e+07 4.06536e+08 -0.569109 0 -0.197962 -0.592739 0 0.072797 -0.659491 0 -0.0192522 -0.717981 0 -0.158518 0 0 0 0 0 0 0 0 0 0 0 0 0 2.17805 0 0 1124.92 15574.6
560 0 0 0 0 0 0 4.94066e-324 2.17805 2.39759e-312 1.85647e+06 3.40165e+07 4.06536e+08 -0.569527 0 -0.197534 -0.592234 0 0.0733042 -0.645124 0 -0.0227817 -0.699529 0 -0.163694 0 0 0 0 0 0 0 0 0 0 0 0 0 2.17805 0 0 1124.92 15574.6
561 0 0 0 0 0 0 4.94066e-324 2.17805 2.39759e-312 1.85647e+06 3.40165e+07 4.06536e+08 -0.569881 0 -0.197132 -0.591726 0 0.0737771 -0.630474 0 -0.0262212 -0.680758 0 -0.168656 0 0 0 0 0 0 0 0 0 0 0 0 0 2.17805 0 0 1124.92 15574.6
562 0 0 0 0 0 0 4.94066e-324 2.17805 2.39759e-312 1.85647e+06 3.40165e+07 4.06536e+08 -0.570187 0 -0.196747 -0.591232 0 0.0742251 -0.61554 0 -0.0295584 -0.661678 0 -0.173389 0 0 0 0 0 0 0 0 0 0 0 0 0 2.17805 0 0 1124.92 15574.6
563 0 0 0 0 0 0 4.94066e-324 2.17805 2.39759e-312 1.85647e+06 3.40165e+07 4.06536e+08 -0.570474 0 -0.196388 -0.590766 0 0.0746413 -0.600309 0 -0.0327754 -0.642277 0 -0.177878 0 0 0 0 0 0 0 0 0 0 0 0 0 2.17805 0 0 1124.92 15574.6
564 0 0 0 0 0 0 4.94066e-324 2.17805 2.39759e-312 1.85647e+06 3.40165e+07 4.06536e+08 -0.570745 0 -0.19607 -0.590332 0 0.0750118 -0.584767 0 -0.0358624 -0.622536 0 -0.182114 0 0 0 0 0 0 0 0 0 0 0 0 0 2.17805 0 0 1124.92 15574.6
565 0 0 0 0 0 0 4.94066e-324 2.17805 2.39759e-312 1.85647e+06 3.40165e+07 4.06536e+08 -0.570989 0 -0.195801 -0.589927 0 0.0753263 -0.568926 0 -0.0388268 -0.602469 0 -0.186105 0 0 0 0 0 0 0 0 0 0 0 0 0 2.17805 0 0 1124.92 15574.6
566 0 0 0 0 0 0 4.94066e-324 2.17805 2.39759e-312 1.85647e+06 3.40165e+07 4.06536e+08 -0.571221 0 -0.195577 -0.589551 0 0.0755921 -0.552804 0 -0.0416765 -0.582076 0 -0.189863 0 0 0 0 0 0 0 0 0 0 0 0 0 2.17805 0 0 1124.92 15574.6
567 0 0 0 0 0 0 4.94066e-324 2.17805 2.39759e-312 1.85647e+06 3.40165e+07 4.06536e+08 -0.571446 0 -0.195392 -0.5892 0 0.0758156 -0.536404 0 -0.044412 -0.561329 0 -0.193391 0 0 0 0 0 0 0 0 0 0 0 0 0 2.17805 0 0 1124.92 15574.6
568 0 0 0 0 0 0 4.94066e-324 2.17805 2.39759e-312 1.85647e+06 3.40165e+07 4.06536e+08 -0.571664 0 -0.195238 -0.588871 0 0.0760053 -0.519758 0 -0.0470329 -0.540254 0 -0.196686 0 0 0 0 0 0 0 0 0 0 0 0 0 2.17805 0 0 1124.92 15574.6
569 0 0 0 0 0 0 4.94066e-324 2.17805 2.39759e-312 1.85647e+06 3.40165e+07 4.06536e+08 -0.571867 0 -0.195108 -0.588563 0 0.0761673 -0.502932 0 -0.049525 -0.518955 0 -0.199723 0 0 0 0 0 0 0 0 0 0 0 0 0 2.17805 0 0 1124.92 15574.6
570 0 0 0 0 0 0 4.94066e-324 2.17805 2.39759e-312 1.85647e+06 3.40165e+07 4.06536e+08 -0.572059 0 -0.19499 -0.588281 0 0.0763141 -0.48604 0 -0.051867 -0.4976 0 -0.202474 0 0 0 0 0 0 0 0 0 0 0 0 0 2.17805 0 0 1124.92 15574.6
571 0 0 0 0 0 0 4.94066e-324 2.17805 2.39759e-312 1.85647e+06 3.40165e+07 4.06536e+08 -0.572322 0 -0.194865 -0.58804 0 0.0764684 -0.469201 0 -0.05404 -0.476369 0 -0.20492 0 0 0 0 0 0 0 0 0 0 0 0 0 2.17805 0 0 1124.92 15574.6
572 0 0 0 0 0 0 4.94066e-324 2.17805 2.39759e-312 1.85647e+06 3.40165e+07 4.06536e+08 -0.572713 0 -0.19472 -0.587837 0 0.0766474 -0.452512 0 -0.0560309 -0.455393 0 -0.207053 0 0 0 0 0 0 0 0 0 0 0 0 0 2.17805 0 0 1124.92 15574.6
573 0 0 0 0 0 0 4.94066e-324 2.17805 2.39759e-312 1.85647e+06 3.40165e+07 4.06536e+08 -0.573204 0 -0.194557 -0.587659 0 0.0768462 -0.436114 0 -0.0578348 -0.434879 0 -0.20888 0 0 0 0 0 0 0 0 0 0 0 0 0 2.17805 0 0 1124.92 15574.6
574 0 0 0 0 0 0 4.94066e-324 2.17805 2.39759e-312 1.85647e+06 3.40165e+07 4.06536e+08 -0.573776 0 -0.194381 -0.587499 0 0.077061 -0.420199 0 -0.0594503 -0.41514 0 -0.210416 0 0 0 0 0 0 0 0 0 0 0 0 0 2.17805 0 0 1124.92 15574.6
575 0 0 0 0 0 0 4.94066e-324 2.17805 2.39759e-312 1.85647e+06 3.40165e+07 4.06536e+08 -0.574411 0 -0.194195 -0.587359 0 0.0772844 -0.404988 0 -0.0608825 -0.39654 0 -0.211696 0 0 0 0 0 0 0 0 0 0 0 0 0 2.17805 0 0 1124.92 15574.6
576 0 0 0 0 0 0 4.94066e-324 2.17805 2.39759e-312 1.85647e+06 3.40165e+07 4.06536e+08 -0.575091 0 -0.194001 -0.587237 0 0.0775158 -0.390686 0 -0.0621772 -0.379414 0 -0.212806 0 0 0 0 0 0 0 0 0 0 0 0 0 2.17805 0 0 1124.92 15574.6
577 0 0 0 0 0 0 4.94066e-324 2.17805 2.39759e-312 1.85647e+06 3.40165e+07 4.06536e+08 -0.575802 0 -0.193788 -0.587121 0 0.0777649 -0.37745 0 -0.0634045 -0.364012 0 -0.213856 0 0 0 0 0 0 0 0 0 0 0 0 0 2.17805 0 0 1124.92 15574.6
578 0 0 0 0 0 0 4.94066e-324 2.17805 2.39759e-312 1.85647e+06 3.40165e+07 4.06536e+08 -0.576514 0 -0.193551 -0.586992 0 0.0780354 -0.365384 0 -0.0646328 -0.350474 0 -0.214945 0 0 0 0 0 0 0 0 0 0 0 0 0 2.17805 0 0 1124.92 15574.6
579 0 0 0 0 0 0 4.94066e-324 2.17805 2.39759e-312 1.85647e+06 3.40165e+07 4.06536e+08 -0.577289 0 -0.193263 -0.586853 0 0.0783573 -0.354528 0 -0.0659353 -0.338807 0 -0.216165 0 0 0 0 0 0 0 0 0 0 0 0 0 2.17805 0 0 1124.92 15574.6
580 0 0 0 0 0 0 4.94066e-324 2.17805 2.39759e-312 1.85647e+06 3.40165e+07 4.06536e+08 -0.578215 0 -0.192894 -0.586706 0 0.0787617 -0.344845 0 -0.06738 -0.328865 0 -0.217582 0 0 0 0 0 0 0 0 0 0 0 0 0 2.17805 0 0 1124.92 15574.6
581 0 0 0 0 0 0 4.94066e-324 2.17805 2.39759e-312 1.85647e+06 3.40165e+07 4.06536e+08 -0.579278 0 -0.192446 -0.586539 0 0.0792452 -0.336287 0 -0.0690352 -0.320514 0 -0.219259 0 0 0 0 0 0 0 0 0 0 0 0 0 2.17805 0 0 1124.92 15574.6
582 0 0 0 0 0 0 4.94066e-324 2.17805 2.39759e-312 1.85647e+06 3.40165e+07 4.06536e+08 -0.580451 0 -0.19192 -0.586341 0 0.0798042 -0.328864 0 -0.0709775 -0.313773 0 -0.221272 0 0 0 0 0 0 0 0 0 0 0 0 0 2.17805 0 0 1124.92 15574.6
583 0 0 0 0 0 0 4.94066e-324 2.17805 2.39759e-312 1.85647e+06 3.40165e+07 4.06536e+08 -0.581719 0 -0.191317 -0.58611 0 0.0804355 -0.322987 0 -0.0732142 -0.30947 0 -0.223658 0 0 0 0 0 0 0 0 0 0 0 0 0 2.17805 0 0 1124.92 15574.6
584 0 0 0 0 0 0 4.94066e-324 2.17805 2.39759e-312 1.85647e+06 3.40165e+07 4.06536e+08 -0.58309 0 -0.190632 -0.585855 0 0.0811421 -0.319228 0 -0.0756695 -0.308636 0 -0.226348 0 0 0 0 0 0 0 0 0 0 0 0 0 2.17805 0 0 1124.92 15574.6
585 0 0 0 0 0 0 4.94066e-324 2.17805 2.39759e-312 1.85647e+06 3.40165e+07 4.06536e+08 -0.584599 0 -0.189844 -0.585573 0 0.0819424 -0.317263 0 -0.0780401 -0.310343 0 -0.228931 0 0 0 0 0 0 0 0 0 0 0 0 0 2.17805 0 0 1124.92 15574.6
586 0 0 0 0 0 0 4.94066e-324 2.17805 2.39759e-312 1.85647e+06 3.40165e+07 4.06536e+08 -0.586255 0 -0.188935 -0.58525 0 0.0828519 -0.316798 0 -0.0800733 -0.313829 0 -0.231094 0 0 0 0 0 0 0 0 0 0 0 0 0 2.17805 0 0 1124.92 15574.6
587 0 0 0 0 0 0 4.94066e-324 2.17805 2.39759e-312 1.85647e+06 3.40165e+07 4.06536e+08 -0.588094 0 -0.187863 -0.584872 0 0.0839062 -0.31736 0 -0.0815559 -0.318125 0 -0.232604 0 0 0 0 0 0 0 0 0 0 0 0 0 2.17805 0 0 1124.92 15574.6
588 0 0 0 0 0 0 4.94066e-324 2.17805 2.39759e-312 1.85647e+06 3.40165e+07 4.06536e+08 -0.590169 0 -0.186583 -0.584433 0 0.0851447 -0.318513 0 -0.0824188 -0.322558 0 -0.233415 0 0 0 0 0 0 0 0 0 0 0 0 0 2.17805 0 0 1124.92 15574.6
589 0 0 0 0 0 0 4.94066e-324 2.17805 2.39759e-312 1.85647e+06 3.40165e+07 4.06536e+08 -0.592493 0 -0.185064 -0.583911 0 0.0865884 -0.319605 0 -0.0826788 -0.326103 0 -0.233589 0 0 0 0 0 0 0 0 0 0 0 0 0 2.17805 0 0 1124.92 15574.6
590 0 0 0 0 0 0 4.94066e-324 2.17805 2.39759e-312 1.85647e+06 3.40165e+07 4.06536e+08 -0.595088 0 -0.183269 -0.583274 0 0.0882621 -0.320175 0 -0.0825007 -0.328186 0 -0.233338 0 0 0 0 0 0 0 0 0 0 0 0 0 2.17805 0 0 1124.92 15574.6
591 0 0 0 0 0 0 4.94066e-324 2.17805 2.39759e-312 1.85647e+06 3.40165e+07 4.06536e+08 -0.597959 0 -0.181159 -0.582486 0 0.0901884 -0.320087 0 -0.0820678 -0.328871 0 -0.232862 0 0 0 0 0 0 0 0 0 0 0 0 0 2.17805 0 0 1124.92 15574.6
592 0 0 0 0 0 0 4.94066e-324 2.17805 2.39759e-312 1.85647e+06 3.40165e+07 4.06536e+08 -0.601129 0 -0.178692 -0.581525 0 0.0923888 -0.319883 0 -0.0815905 -0.329478 0 -0.232335 0 0 0 0 0 0 0 0 0 0 0 0 0 2.17805 0 0 1124.92 15574.6
593 0 0 0 0 0 0 4.94066e-324 2.17805 2.39759e-312 1.85647e+06 3.40165e+07 4.06536e+08 -0.604641 0 -0.175807 -0.580369 0 0.0948956 -0.319583 0 -0.0812121 -0.329963 0 -0.231905 0 0 0 0 0 0 0 0 0 0 0 0 0 2.17805 0 0 1124.92 15574.6
594 0 0 0 0 0 0 4.94066e-324 2.17805 2.39759e-312 1.85647e+06 3.40165e+07 4.06536e+08 -0.608496 0 -0.172457 -0.578994 0 0.0977258 -0.319223 0 -0.0810147 -0.330192 0 -0.231666 0 0 0 0 0 0 0 0 0 0 0 0 0 2.17805 0 0 1124.92 15574.6
595 0 0 0 0 0 0 4.94066e-324 2.17805 2.39759e-312 1.85647e+06 3.40165e+07 4.06536e+08 -0.612682 0 -0.168605 -0.577386 0 0.100881 -0.318883 0 -0.0810133 -0.330167 0 -0.231641 0 0 0 0 0 0 0 0 0 0 0 0 0 2.17805 0 0 1124.92 15574.6
596 0 0 0 0 0 0 4.94066e-324 2.17805 2.39759e-312 1.85647e+06 3.40165e+07 4.06536e+08 -0.617132 0 -0.164247 -0.575531 0 0.104339 -0.318646 0 -0.081183 -0.330026 0 -0.231804 0 0 0 0 0 0 0 0 0 0 0 0 0 2.17805 0 0 1124.92 15574.6
597 0 0 0 0 0 0 4.94066e-324 2.17805 2.39759e-312 1.85647e+06 3.40165e+07 4.06536e+08 -0.621749 0 -0.159398 -0.573415 0 0.108058 -0.318527 0 -0.0814749 -0.329863 0 -0.232099 0 0 0 0 0 0 0 0 0 0 0 0 0 2.17805 0 0 1124.92 15574.6
598 0 0 0 0 0 0 4.94066e-324 2.17805 2.39759e-312 1.85647e+06 3.40165e+07 4.06536e+08 -0.626486 0 -0.154063 -0.571038 0 0.112009 -0.318512 0 -0.081816 -0.329735 0 -0.232448 0 0 0 0 0 0 0 0 0 0 0 0 0 2.17805 0 0 1124.92 15574.6
599 0 0 0 0 0 0 4.94066e-324 2.17805 2.39759e-312 1.85647e+06 3.40165e+07 4.06536e+08 -0.631301 0 -0.148251 -0.568401 0 0.116158 -0.318605 0 -0.0821313 -0.329713 0 -0.232772 0 0 0 0 0 0 0 0 0 0 0 0 0 2.17805 0 0 1124.92 15574.6
600 0 0 0 0 0 0 4.94066e-324 2.17805 2.39759e-312 1.85647e+06 3.40165e+07 4.06536e+08 -0.636128 0 -0.141992 -0.565498 0 0.120458 -0.318803 0 -0.0823762 -0.32984 0 -0.233023 0 0 0 0 0 0 0 0 0 0 0 0 0 2.17805 0 0 1124.92 15574.6
601 0 0 0 0 0 0 4.94066e-324 2.17805 2.39759e-312 1.85647e+06 3.40165e+07 4.06536e+08 -0.640895 0 -0.135325 -0.562322 0 0.124858 -0.319074 0 -0.0825491 -0.330069 0 -0.233198 0 0 0 0 0 0 0 0 0 0 0 0 0 2.17805 0 0 1124.92 15574.6
602 0 0 0 0 0 0 4.94066e-324 2.17805 2.39759e-312 1.85647e+06 3.40165e+07 4.06536e+08 -0.645498 0 -0.128312 -0.558882 0 0.129305 -0.319382 0 -0.0826792 -0.330331 0 -0.233332 0 0 0 0 0 0 0 0 0 0 0 0 0 2.17805 0 0 1124.92 15574.6
603 0 0 0 0 0 0 4.94066e-324 2.17805 2.39759e-312 1.85647e+06 3.40165e+07 4.06536e+08 -0.649839 0 -0.121041 -0.555205 0 0.13374 -0.3197 0 -0.0828026 -0.330574 0 -0.233461 0 0 0 0 0 0 0 0 0 0 0 0 0 2.17805 0 0 1124.92 15574.6
604 0 0 0 0 0 0 4.94066e-324 2.17805 2.39759e-312 1.85647e+06 3.40165e+07 4.06536e+08 -0.653844 0 -0.113593 -0.551319 0 0.138116 -0.32001 0 -0.0829484 -0.330766 0 -0.233615 0 0 0 0 0 0 0 0 0 0 0 0 0 2.17805 0 0 1124.92 15574.6
605 0 0 0 0 0 0 4.94066e-324 2.17805 2.39759e-312 1.85647e+06 3.40165e+07 4.06536e+08 -0.657411 0 -0.106081 -0.547271 0 0.142391 -0.320298 0 -0.0831338 -0.330895 0 -0.233812 0 0 0 0 0 0 0 0 0 0 0 0 0 2.17805 0 0 1124.92 15574.6
606 0 0 0 0 0 0 4.94066e-324 2.17805 2.39759e-312 1.85647e+06 3.40165e+07 4.06536e+08 -0.660407 0 -0.0986631 -0.543116 0 0.146514 -0.32056 0 -0.0833606 -0.330973 0 -0.234051 0 0 0 0 0 0 0 0 0 0 0 0 0 2.17805 0 0 1124.92 15574.6
607 0 0 0 0 0 0 4.94066e-324 2.17805 2.39759e-312 1.85647e+06 3.40165e+07 4.06536e+08 -0.662746 0 -0.0914732 -0.538889 0 0.150453 -0.320791 0 -0.0836189 -0.331021 0 -0.234322 0 0 0 0 0 0 0 0 0 0 0 0 0 2.17805 0 0 1124.92 15574.6
608 0 0 0 0 0 0 4.94066e-324 2.17805 2.39759e-312 1.85647e+06 3.40165e+07 4.06536e+08 -0.664404 0 -0.0845616 -0.534616 0 0.154235 -0.320998 0 -0.083877 -0.331075 0 -0.23459 0 0 0 0 0 0 0 0 0 0 0 0 0 2.17805 0 0 1124.92 15574.6
609 0 0 0 0 0 0 4.94066e-324 2.17805 2.39759e-312 1.85647e+06 3.40165e+07 4.06536e+08 -0.665339 0 -0.07797 -0.530308 0 0.157902 -0.321192 0 -0.0840931 -0.331172 0 -0.234813 0 0 0 0 0 0 0 0 0 0 0 0 0 2.17805 0 0 1124.92 15574.6
610 0 0 0 0 0 0 4.94066e-324 2.17805 2.39759e-312 1.85647e+06 3.40165e+07 4.06536e+08 -0.665453 0 -0.0718128 -0.525977 0 0.161458 -0.321368 0 -0.0842488 -0.331313 0 -0.234971 0 0 0 0 0 0 0 0 0 0 0 0 0 2.17805 0 0 1124.92 15574.6
611 0 0 0 0 0 0 4.94066e-324 2.17805 2.39759e-312 1.85647e+06 3.40165e+07 4.06536e+08 -0.664669 0 -0.0662232 -0.521638 0 0.164885 -0.321524 0 -0.0843423 -0.331496 0 -0.235063 0 0 0 0 0 0 0 0 0 0 0 0 0 2.17805 0 0 1124.92 15574.6
612 0 0 0 0 0 0 4.94066e-324 2.17805 2.39759e-312 1.85647e+06 3.40165e+07 4.06536e+08 -0.662959 0 -0.0612688 -0.51728 0 0.168179 -0.321666 0 -0.0843758 -0.331712 0 -0.235091 0 0 0 0 0 0 0 0 0 0 0 0 0 2.17805 0 0 1124.92 15574.6
613 0 0 0 0 0 0 4.94066e-324 2.17805 2.39759e-312 1.85647e+06 3.40165e+07 4.06536e+08 -0.660303 0 -0.0569919 -0.51288 0 0.17134 -0.321797 0 -0.0843596 -0.331952 0 -0.235068 0 0 0 0 0 0 0 0 0 0 0 0 0 2.17805 0 0 1124.92 15574.6
614 0 0 0 0 0 0 4.94066e-324 2.17805 2.39759e-312 1.85647e+06 3.40165e+07 4.06536e+08 -0.656617 0 -0.0535184 -0.508419 0 0.174311 -0.321929 0 -0.084306 -0.332231 0 -0.235004 0 0 0 0 0 0 0 0 0 0 0 0 0 2.17805 0 0 1124.92 15574.6
615 0 0 0 0 0 0 4.94066e-324 2.17805 2.39759e-312 1.85647e+06 3.40165e+07 4.06536e+08 -0.651766 0 -0.0510426 -0.503856 0 0.176974 -0.322075 0 -0.0842212 -0.332553 0 -0.234907 0 0 0 0 0 0 0 0 0 0 0 0 0 2.17805 0 0 1124.92 15574.6
616 0 0 0 0 0 0 4.94066e-324 2.17805 2.39759e-312 1.85647e+06 3.40165e+07 4.06536e+08 -0.645654 0 -0.0496997 -0.499136 0 0.179214 -0.322225 0 -0.0841102 -0.332895 0 -0.234783 0 0 0 0 0 0 0 0 0 0 0 0 0 2.17805 0 0 1124.92 15574.6
617 0 0 0 0 0 0 4.94066e-324 2.17805 2.39759e-312 1.85647e+06 3.40165e+07 4.06536e+08 -0.638243 0 -0.0495259 -0.494199 0 0.180952 -0.32237 0 -0.0839766 -0.333242 0 -0.234635 0 0 0 0 0 0 0 0 0 0 0 0 0 2.17805 0 0 1124.92 15574.6
618 0 0 0 0 0 0 4.94066e-324 2.17805 2.39759e-312 1.85647e+06 3.40165e+07 4.06536e+08 -0.629488 0 -0.0505438 -0.48899 0 0.182113 -0.322495 0 -0.0838275 -0.333577 0 -0.23447 0 0 0 0 0 0 0 0 0 0 0 0 0 2.17805 0 0 1124.92 15574.6
619 0 0 0 0 0 0 4.94066e-324 2.17805 2.39759e-312 1.85647e+06 3.40165e+07 4.06536e+08 -0.619388 0 -0.0527105 -0.483452 0 0.182641 -0.322587 0 -0.083672 -0.33389 0 -0.234299 0 0 0 0 0 0 0 0 0 0 0 0 0 2.17805 0 0 1124.92 15574.6
620 0 0 0 0 0 0 4.94066e-324 2.17805 2.39759e-312 1.85647e+06 3.40165e+07 4.06536e+08 -0.608046 0 -0.0558768 -0.477536 0 0.182526 -0.322649 0 -0.0835117 -0.334182 0 -0.234121 0 0 0 0 0 0 0 0 0 0 0 0 0 2.17805 0 0 1124.92 15574.6
621 0 0 0 0 0 0 4.94066e-324 2.17805 2.39759e-312 1.85647e+06 3.40165e+07 4.06536e+08 -0.595603 0 -0.0598597 -0.471184 0 0.181778 -0.322694 0 -0.0833426 -0.334467 0 -0.233933 0 0 0 0 0 0 0 0 0 0 0 0 0 2.17805 0 0 1124.92 15574.6
622 0 0 0 0 0 0 4.94066e-324 2.17805 2.39759e-312 1.85647e+06 3.40165e+07 4.06536e+08 -0.582227 0 -0.0644373 -0.464326 0 0.180447 -0.322742 0 -0.0831651 -0.334775 0 -0.233735 0 0 0 0 0 0 0 0 0 0 0 0 0 2.17805 0 0 1124.92 15574.6
623 0 0 0 0 0 0 4.94066e-324 2.17805 2.39759e-312 1.85647e+06 3.40165e+07 4.06536e+08 -0.568097 0 -0.0693914 -0.456931 0 0.178623 -0.322801 0 -0.0829759 -0.335111 0 -0.233523 0 0 0 0 0 0 0 0 0 0 0 0 0 2.17805 0 0 1124.92 15574.6
624 0 0 0 0 0 0 4.94066e-324 2.17805 2.39759e-312 1.85647e+06 3.40165e+07 4.06536e+08 -0.553308 0 -0.0745991 -0.448998 0 0.176376 -0.322867 0 -0.0827655 -0.33546 0 -0.23329 0 0 0 0 0 0 0 0 0 0 0 0 0 2.17805 0 0 1124.92 15574.6
625 0 0 0 0 0 0 4.94066e-324 2.17805 2.39759e-312 1.85647e+06 3.40165e+07 4.06536e+08 -0.537883 0 -0.0800092 -0.440537 0 0.173748 -0.32294 0 -0.0825266 -0.335823 0 -0.233026 0 0 0 0 0 0 0 0 0 0 0 0 0 2.17805 0 0 1124.92 15574.6
626 0 0 0 0 0 0 4.94066e-324 2.17805 2.39759e-312 1.85647e+06 3.40165e+07 4.06536e+08 -0.521804 0 -0.0855909 -0.431576 0 0.170784 -0.323024 0 -0.0822509 -0.336223 0 -0.232723 0 0 0 0 0 0 0 0 0 0 0 0 0 2.17805 0 0 1124.92 15574.6
627 0 0 0 0 0 0 4.94066e-324 2.17805 2.39759e-312 1.85647e+06 3.40165e+07 4.06536e+08 -0.505013 0 -0.0913054 -0.422153 0 0.167544 -0.323115 0 -0.0819388 -0.33666 0 -0.23238 0 0 0 0 0 0 0 0 0 0 0 0 0 2.17805 0 0 1124.92 15574.6
628 0 0 0 0 0 0 4.94066e-324 2.17805 2.39759e-312 1.85647e+06 3.40165e+07 4.06536e+08 -0.487486 0 -0.0971026 -0.412325 0 0.164086 -0.323192 0 -0.0816007 -0.337109 0 -0.232008 0 0 0 0 0 0 0 0 0 0 0 0 0 2.17805 0 0 1124.92 15574.6
629 0 0 0 0 0 0 4.94066e-324 2.17805 2.39759e-312 1.85647e+06 3.40165e+07 4.06536e+08 -0.469196 0 -0.102948 -0.402141 0 0.160439 -0.32325 0 -0.0812391 -0.337567 0 -0.231609 0 0 0 0 0 0 0 0 0 0 0 0 0 2.17805 0 0 1124.92 15574.6
630 0 0 0 0 0 0 4.94066e-324 2.17805 2.39759e-312 1.85647e+06 3.40165e+07 4.06536e+08 -0.450162 0 -0.108778 -0.391616 0 0.15663 -0.323311 0 -0.0808488 -0.338075 0 -0.231176 0 0 0 0 0 0 0 0 0 0 0 0 0 2.17805 0 0 1124.92 15574.6
631 0 0 0 0 0 0 4.94066e-324 2.17805 2.39759e-312 1.85647e+06 3.40165e+07 4.06536e+08 -0.430531 0 -0.114471 -0.38076 0 0.152722 -0.323393 0 -0.0804313 -0.33866 0 -0.230708 0 0 0 0 0 0 0 0 0 0 0 0 0 2.17805 0 0 1124.92 15574.6
632 0 0 0 0 0 0 4.94066e-324 2.17805 2.39759e-312 1.85647e+06 3.40165e+07 4.06536e+08 -0.41051 0 -0.119913 -0.369583 0 0.148776 -0.323492 0 -0.0799928 -0.339308 0 -0.230212 0 0 0 0 0 0 0 0 0 0 0 0 0 2.17805 0 0 1124.92 15574.6
633 0 0 0 0 0 0 4.94066e-324 2.17805 2.39759e-312 1.85647e+06 3.40165e+07 4.06536e+08 -0.390287 0 -0.125035 -0.358084 0 0.144839 -0.323612 0 -0.0795282 -0.340018 0 -0.229685 0 0 0 0 0 0 0 0 0 0 0 0 0 2.17805 0 0 1124.92 15574.6
634 0 0 0 0 0 0 4.94066e-324 2.17805 2.39759e-312 1.85647e+06 3.40165e+07 4.06536e+08 -0.36981 0 -0.129909 -0.346234 0 0.140855 -0.323772 0 -0.0790262 -0.34083 0 -0.22911 0 0 0 0 0 0 0 0 0 0 0 0 0 2.17805 0 0 1124.92 15574.6
635 0 0 0 0 0 0 4.94066e-324 2.17805 2.39759e-312 1.85647e+06 3.40165e+07 4.06536e+08 -0.349145 0 -0.134553 -0.334039 0 0.136815 -0.323989 0 -0.0784845 -0.341766 0 -0.228485 0 0 0 0 0 0 0 0 0 0 0 0 0 2.17805 0 0 1124.92 15574.6
636 0 0 0 0 0 0 4.94066e-324 2.17805 2.39759e-312 1.85647e+06 3.40165e+07 4.06536e+08 -0.328371 0 -0.138992 -0.321516 0 0.132709 -0.324253 0 -0.0779102 -0.3428 0 -0.227817 0 0 0 0 0 0 0 0 0 0 0 0 0 2.17805 0 0 1124.92 15574.6
637 0 0 0 0 0 0 4.94066e-324 2.17805 2.39759e-312 1.85647e+06 3.40165e+07 4.06536e+08 -0.307627 0 -0.14323 -0.308697 0 0.128556 -0.324558 0 -0.077311 -0.343924 0 -0.227114 0 0 0 0 0 0 0 0 0 0 0 0 0 2.17805 0 0 1124.92 15574.6
638 0 0 0 0 0 0 4.94066e-324 2.17805 2.39759e-312 1.85647e+06 3.40165e+07 4.06536e+08 -0.286964 0 -0.147303 -0.295608 0 0.124347 -0.324916 0 -0.0766907 -0.345161 0 -0.226378 0 0 0 0 0 0 0 0 0 0 0 0 0 2.17805 0 0 1124.92 15574.6
639 0 0 0 0 0 0 4.94066e-324 2.17805 2.39759e-312 1.85647e+06 3.40165e+07 4.06536e+08 -0.266555 0 -0.151242 -0.28231 0 0.12009 -0.325332 0 -0.0760527 -0.346525 0 -0.225609 0 0 0 0 0 0 0 0 0 0 0 0 0 2.17805 0 0 1124.92 15574.6
640 0 0 0 0 0 0 4.94066e-324 2.17805 2.39759e-312 1.85647e+06 3.40165e+07 4.06536e+08 -0.24658 0 -0.155087 -0.268856 0 0.115786 -0.325793 0 -0.0754091 -0.347979 0 -0.224821 0 0 0 0 0 0 0 0 0 0 0 0 0 2.17805 0 0 1124.92 15574.6
641 0 0 0 0 0 0 4.94066e-324 2.17805 2.39759e-312 1.85647e+06 3.40165e+07 4.06536e+08 -0.227328 0 -0.158854 -0.255322 0 0.111489 -0.326277 0 -0.0747689 -0.34948 0 -0.224026 0 0 0 0 0 0 0 0 0 0 0 0 0 2.17805 0 0 1124.92 15574.6
642 0 0 0 0 0 0 4.94066e-324 2.17805 2.39759e-312 1.85647e+06 3.40165e+07 4.06536e+08 -0.208747 0 -0.162664 -0.241775 0 0.10711 -0.326782 0 -0.0741283 -0.351029 0 -0.22322 0 0 0 0 0 0 0 0 0 0 0 0 0 2.17805 0 0 1124.92 15574.6
643 0 0 0 0 0 0 4.94066e-324 2.17805 2.39759e-312 1.85647e+06 3.40165e+07 4.06536e+08 -0.190829 0 -0.166619 -0.228306 0 0.102573 -0.327315 0 -0.0734857 -0.352634 0 -0.222399 0 0 0 0 0 0 0 0 0 0 0 0 0 2.17805 0 0 1124.92 15574.6
644 0 0 0 0 0 0 4.94066e-324 2.17805 2.39759e-312 1.85647e+06 3.40165e+07 4.06536e+08 -0.173649 0 -0.170776 -0.215008 0 0.0978467 -0.32787 0 -0.0728399 -0.354282 0 -0.221563 0 0 0 0 0 0 0 0 0 0 0 0 0 2.17805 0 0 1124.92 15574.6
645 0 0 0 0 0 0 4.94066e-324 2.17805 2.39759e-312 1.85647e+06 3.40165e+07 4.06536e+08 -0.157338 0 -0.17517 -0.201984 0 0.0929266 -0.328455 0 -0.0721799 -0.355983 0 -0.2207 0 0 0 0 0 0 0 0 0 0 0 0 0 2.17805 0 0 1124.92 15574.6
646 0 0 0 0 0 0 4.94066e-324 2.17805 2.39759e-312 1.85647e+06 3.40165e+07 4.06536e+08 -0.141993 0 -0.179829 -0.189351 0 0.0878017 -0.329094 0 -0.0714855 -0.357801 0 -0.219783 0 0 0 0 0 0 0 0 0 0 0 0 0 2.17805 0 0 1124.92 15574.6
647 0 0 0 0 0 0 4.94066e-324 2.17805 2.39759e-312 1.85647e+06 3.40165e+07 4.06536e+08 -0.127703 0 -0.184786 -0.177233 0 0.0824508 -0.32981 0 -0.070733 -0.359789 0 -0.218778 0 0 0 0 0 0 0 0 0 0 0 0 0 2.17805 0 0 1124.92 15574.6
648 0 0 0 0 0 0 4.94066e-324 2.17805 2.39759e-312 1.85647e+06 3.40165e+07 4.06536e+08 -0.114639 0 -0.190036 -0.16575 0 0.0769032 -0.330607 0 -0.0698977 -0.361965 0 -0.217657 0 0 0 0 0 0 0 0 0 0 0 0 0 2.17805 0 0 1124.92 15574.6
649 0 0 0 0 0 0 4.94066e-324 2.17805 2.39759e-312 1.85647e+06 3.40165e+07 4.06536e+08 -0.103874 0 -0.195365 -0.155084 0 0.0715553 -0.331482 0 -0.068955 -0.364331 0 -0.21639 0 0 0 0 0 0 0 0 0 0 0 0 0 2.17805 0 0 1124.92 15574.6
650 0 0 0 0 0 0 4.94066e-324 2.17805 2.39759e-312 1.85647e+06 3.40165e+07 4.06536e+08 -0.0955217 0 -0.200342 -0.146225 0 0.0666752 -0.332416 0 -0.0678811 -0.366876 0 -0.214948 0 0 0 0 0 0 0 0 0 0 0 0 0 2.17805 0 0 1124.92 15574.6
651 0 0 0 0 0 0 4.94066e-324 2.17805 2.39759e-312 1.85647e+06 3.40165e+07 4.06536e+08 -0.0899282 0 -0.204529 -0.139552 0 0.0626905 -0.333406 0 -0.0666468 -0.369623 0 -0.213291 0 0 0 0 0 0 0 0 0 0 0 0 0 2.17805 0 0 1124.92 15574.6
652 0 0 0 0 0 0 4.94066e-324 2.17805 2.39759e-312 1.85647e+06 3.40165e+07 4.06536e+08 -0.0866975 0 -0.207704 -0.135133 0 0.0597334 -0.334453 0 -0.065218 -0.372608 0 -0.21137 0 0 0 0 0 0 0 0 0 0 0 0 0 2.17805 0 0 1124.92 15574.6
653 0 0 0 0 0 0 4.94066e-324 2.17805 2.39759e-312 1.85647e+06 3.40165e+07 4.06536e+08 -0.0856881 0 -0.209673 -0.132569 0 0.0580418 -0.335566 0 -0.0635514 -0.375881 0 -0.209122 0 0 0 0 0 0 0 0 0 0 0 0 0 2.17805 0 0 1124.92 15574.6
654 0 0 0 0 0 0 4.94066e-324 2.17805 2.39759e-312 1.85647e+06 3.40165e+07 4.06536e+08 -0.0860653 0 -0.210445 -0.131366 0 0.0575418 -0.336768 0 -0.0615962 -0.379536 0 -0.206465 0 0 0 0 0 0 0 0 0 0 0 0 0 2.17805 0 0 1124.92 15574.6
655 0 0 0 0 0 0 4.94066e-324 2.17805 2.39759e-312 1.85647e+06 3.40165e+07 4.06536e+08 -0.0870765 0 -0.210248 -0.130656 0 0.0580236 -0.338072 0 -0.0593139 -0.383637 0 -0.203328 0 0 0 0 0 0 0 0 0 0 0 0 0 2.17805 0 0 1124.92 15574.6
656 0 0 0 0 0 0 4.94066e-324 2.17805 2.39759e-312 1.85647e+06 3.40165e+07 4.06536e+08 -0.0877736 0 -0.209496 -0.129964 0 0.0589978 -0.339466 0 -0.0566835 -0.388171 0 -0.199666 0 0 0 0 0 0 0 0 0 0 0 0 0 2.17805 0 0 1124.92 15574.6
657 0 0 0 0 0 0 4.94066e-324 2.17805 2.39759e-312 1.85647e+06 3.40165e+07 4.06536e+08 -0.0884017 0 -0.208574 -0.128702 0 0.0602103 -0.340915 0 -0.0537007 -0.393063 0 -0.195464 0 0 0 0 0 0 0 0 0 0 0 0 0 2.17805 0 0 1124.92 15574.6
658 0 0 0 0 0 0 4.94066e-324 2.17805 2.39759e-312 1.85647e+06 3.40165e+07 4.06536e+08 -0.0885085 0 -0.207916 -0.127116 0 0.061116 -0.342366 0 -0.0503848 -0.398175 0 -0.190747 0 0 0 0 0 0 0 0 0 0 0 0 0 2.17805 0 0 1124.92 15574.6
659 0 0 0 0 0 0 4.94066e-324 2.17805 2.39759e-312 1.85647e+06 3.40165e+07 4.06536e+08 -0.0882872 0 -0.207546 -0.125642 0 0.0616632 -0.343776 0 -0.0467638 -0.4034 0 -0.185548 0 0 0 0 0 0 0 0 0 0 0 0 0 2.17805 0 0 1124.92 15574.6
660 0 0 0 0 0 0 4.94066e-324 2.17805 2.39759e-312 1.85647e+06 3.40165e+07 4.06536e+08 -0.0878015 0 -0.207531 -0.124478 0 0.0617711 -0.345136 0 -0.0428675 -0.408682 0 -0.1799 0 0 0 0 0 0 0 0 0 0 0 0 0 2.17805 0 0 1124.92 15574.6
661 0 0 0 0 0 0 4.94066e-324 2.17805 2.39759e-312 1.85647e+06 3.40165e+07 4.06536e+08 -0.0872866 0 -0.207756 -0.123755 0 0.0615742 -0.346437 0 -0.0387283 -0.413973 0 -0.173839 0 0 0 0 0 0 0 0 0 0 0 0 0 2.17805 0 0 1124.92 15574.6
662 0 0 0 0 0 0 4.94066e-324 2.17805 2.39759e-312 1.85647e+06 3.40165e+07 4.06536e+08 -0.0868212 0 -0.20811 -0.123393 0 0.0612062 -0.347686 0 -0.0343576 -0.419269 0 -0.167369 0 0 0 0 0 0 0 0 0 0 0 0 0 2.17805 0 0 1124.92 15574.6
663 0 0 0 0 0 0 4.94066e-324 2.17805 2.39759e-312 1.85647e+06 3.40165e+07 4.06536e+08 -0.0863769 0 -0.208487 -0.123147 0 0.0608021 -0.348882 0 -0.0297561 -0.424568 0 -0.160476 0 0 0 0 0 0 0 0 0 0 0 0 0 2.17805 0 0 1124.92 15574.6
664 0 0 0 0 0 0 4.94066e-324 2.17805 2.39759e-312 1.85647e+06 3.40165e+07 4.06536e+08 -0.0860174 0 -0.208786 -0.122906 0 0.0604874 -0.349998 0 -0.0249464 -0.429822 0 -0.153181 0 0 0 0 0 0 0 0 0 0 0 0 0 2.17805 0 0 1124.92 15574.6
665 0 0 0 0 0 0 4.94066e-324 2.17805 2.39759e-312 1.85647e+06 3.40165e+07 4.06536e+08 -0.0860605 0 -0.20879 -0.122798 0 0.0605039 -0.350982 0 -0.0199782 -0.434924 0 -0.145556 0 0 0 0 0 0 0 0 0 0 0 0 0 2.17805 0 0 1124.92 15574.6
666 0 0 0 0 0 0 4.94066e-324 2.17805 2.39759e-312 1.85647e+06 3.40165e+07 4.06536e+08 -0.0862991 0 -0.208608 -0.122715 0 0.0607301 -0.351763 0 -0.0149171 -0.439712 0 -0.137722 0 0 0 0 0 0 0 0 0 0 0 0 0 2.17805 0 0 1124.92 15574.6
667 0 0 0 0 0 0 4.94066e-324 2.17805 2.39759e-312 1.85647e+06 3.40165e+07 4.06536e+08 -0.0867295 0 -0.208301 -0.122664 0 0.0611016 -0.352288 0 -0.00981447 -0.444064 0 -0.129786 0 0 0 0 0 0 0 0 0 0 0 0 0 2.17805 0 0 1124.92 15574.6
668 0 0 0 0 0 0 4.94066e-324 2.17805 2.39759e-312 1.85647e+06 3.40165e+07 4.06536e+08 -0.0873452 0 -0.20793 -0.122671 0 0.0615529 -0.35253 0 -0.00472727 -0.4479 0 -0.121863 0 0 0 0 0 0 0 0 0 0 0 0 0 2.17805 0 0 1124.92 15574.6
669 0 0 0 0 0 0 4.94066e-324 2.17805 2.39759e-312 1.85647e+06 3.40165e+07 4.06536e+08 -0.088065 0 -0.207566 -0.122731 0 0.0620025 -0.352464 0 0.000261935 -0.45113 0 -0.11411 0 0 0 0 0 0 0 0 0 0 0 0 0 2.17805 0 0 1124.92 15574.6
670 0 0 0 0 0 0 4.94066e-324 2.17805 2.39759e-312 1.85647e+06 3.40165e+07 4.06536e+08 -0.08901 0 -0.207124 -0.122916 0 0.0625407 -0.352076 0 0.00507807 -0.453691 0 -0.106683 0 0 0 0 0 0 0 0 0 0 0 0 0 2.17805 0 0 1124.92 15574.6
671 0 0 0 0 0 0 4.94066e-324 2.17805 2.39759e-312 1.85647e+06 3.40165e+07 4.06536e+08 -0.0899802 0 -0.206735 -0.12317 0 0.063019 -0.351381 0 0.0096669 -0.455561 0 -0.0997076 0 0 0 0 0 0 0 0 0 0 0 0 0 2.17805 0 0 1124.92 15574.6
672 0 0 0 0 0 0 4.94066e-324 2.17805 2.39759e-312 1.85647e+06 3.40165e+07 4.06536e+08 -0.0909221 0 -0.2064 -0.123462 0 0.0634333 -0.350379 0 0.0139708 -0.456695 0 -0.093328 0 0 0 0 0 0 0 0 0 0 0 0 0 2.17805 0 0 1124.92 15574.6
673 0 0 0 0 0 0 4.94066e-324 2.17805 2.39759e-312 1.85647e+06 3.40165e+07 4.06536e+08 -0.0917278 0 -0.206159 -0.123725 0 0.0637389 -0.349022 0 0.0179022 -0.457006 0 -0.0877182 0 0 0 0 0 0 0 0 0 0 0 0 0 2.17805 0 0 1124.92 15574.6
674 0 0 0 0 0 0 4.94066e-324 2.17805 2.39759e-312 1.85647e+06 3.40165e+07 4.06536e+08 -0.0924253 0 -0.205951 -0.123947 0 0.0640029 -0.347201 0 0.0213246 -0.456334 0 -0.0831078 0 0 0 0 0 0 0 0 0 0 0 0 0 2.17805 0 0 1124.92 15574.6
675 0 0 0 0 0 0 4.94066e-324 2.17805 2.39759e-312 1.85647e+06 3.40165e+07 4.06536e+08 -0.0929622 0 -0.20579 -0.124094 0 0.0642092 -0.344765 0 0.0240633 -0.454456 0 -0.0797825 0 0 0 0 0 0 0 0 0 0 0 0 0 2.17805 0 0 1124.92 15574.6
676 0 0 0 0 0 0 4.94066e-324 2.17805 2.39759e-312 1.85647e+06 3.40165e+07 4.06536e+08 -0.0934113 0 -0.205624 -0.124185 0 0.0644164 -0.341547 0 0.0259526 -0.451132 0 -0.0780053 0 0 0 0 0 0 0 0 0 0 0 0 0 2.17805 0 0 1124.92 15574.6
677 0 0 0 0 0 0 4.94066e-324 2.17805 2.39759e-312 1.85647e+06 3.40165e+07 4.06536e+08 -0.093693 0 -0.20551 -0.12417 0 0.0645646 -0.337372 0 0.026848 -0.446125 0 -0.0779796 0 0 0 0 0 0 0 0 0 0 0 0 0 2.17805 0 0 1124.92 15574.6
678 0 0 0 0 0 0 4.94066e-324 2.17805 2.39759e-312 1.85647e+06 3.40165e+07 4.06536e+08 -0.0940001 0 -0.205312 -0.124111 0 0.0648029 -0.332099 0 0.0266795 -0.439284 0 -0.0797516 0 0 0 0 0 0 0 0 0 0 0 0 0 2.17805 0 0 1124.92 15574.6
679 0 0 0 0 0 0 4.94066e-324 2.17805 2.39759e-312 1.85647e+06 3.40165e+07 4.06536e+08 -0.0943288 0 -0.205067 -0.124022 0 0.0650949 -0.325696 0 0.0254956 -0.430637 0 -0.0831485 0 0 0 0 0 0 0 0 0 0 0 0 0 2.17805 0 0 1124.92 15574.6
680 0 0 0 0 0 0 4.94066e-324 2.17805 2.39759e-312 1.85647e+06 3.40165e+07 4.06536e+08 -0.0946807 0 -0.204789 -0.123915 0 0.0654223 -0.318198 0 0.0234443 -0.420306 0 -0.0878663 0 0 0 0 0 0 0 0 0 0 0 0 0 2.17805 0 0 1124.92 15574.6
681 0 0 0 0 0 0 4.94066e-324 2.17805 2.39759e-312 1.85647e+06 3.40165e+07 4.06536e+08 -0.0950501 0 -0.204489 -0.123797 0 0.0657749 -0.309668 0 0.0207417 -0.40846 0 -0.0935224 0 0 0 0 0 0 0 0 0 0 0 0 0 2.17805 0 0 1124.92 15574.6
682 0 0 0 0 0 0 4.94066e-324 2.17805 2.39759e-312 1.85647e+06 3.40165e+07 4.06536e+08 -0.0954373 0 -0.204169 -0.123668 0 0.0661496 -0.300206 0 0.01763 -0.395367 0 -0.0996752 0 0 0 0 0 0 0 0 0 0 0 0 0 2.17805 0 0 1124.92 15574.6
683 0 0 0 0 0 0 4.94066e-324 2.17805 2.39759e-312 1.85647e+06 3.40165e+07 4.06536e+08 -0.0958179 0 -0.203834 -0.12352 0 0.0665384 -0.28994 0 0.0143264 -0.381343 0 -0.10593 0 0 0 0 0 0 0 0 0 0 0 0 0 2.17805 0 0 1124.92 15574.6
684 0 0 0 0 0 0 4.94066e-324 2.17805 2.39759e-312 1.85647e+06 3.40165e+07 4.06536e+08 -0.0961745 0 -0.203494 -0.123344 0 0.0669329 -0.27901 0 0.0110182 -0.366694 0 -0.111977 0 0 0 0 0 0 0 0 0 0 0 0 0 2.17805 0 0 1124.92 15574.6
685 0 0 0 0 0 0 4.94066e-324 2.17805 2.39759e-312 1.85647e+06 3.40165e+07 4.06536e+08 -0.0965262 0 -0.203144 -0.123142 0 0.0673379 -0.267527 0 0.00784215 -0.351651 0 -0.117614 0 0 0 0 0 0 0 0 0 0 0 0 0 2.17805 0 0 1124.92 15574.6
686 0 0 0 0 0 0 4.94066e-324 2.17805 2.39759e-312 1.85647e+06 3.40165e+07 4.06536e+08 -0.0968565 0 -0.202798 -0.122909 0 0.0677383 -0.255566 0 0.00486898 -0.33636 0 -0.122757 0 0 0 0 0 0 0 0 0 0 0 0 0 2.17805 0 0 1124.92 15574.6
687 0 0 0 0 0 0 4.94066e-324 2.17805 2.39759e-312 1.85647e+06 3.40165e+07 4.06536e+08 -0.0971397 0 -0.202482 -0.122653 0 0.0681058 -0.243214 0 0.0021342 -0.32094 0 -0.127384 0 0 0 0 0 0 0 0 0 0 0 0 0 2.17805 0 0 1124.92 15574.6
688 0 0 0 0 0 0 4.94066e-324 2.17805 2.39759e-312 1.85647e+06 3.40165e+07 4.06536e+08 -0.0973961 0 -0.202204 -0.122389 0 0.0684325 -0.230538 0 -0.000354187 -0.305439 0 -0.131526 0 0 0 0 0 0 0 0 0 0 0 0 0 2.17805 0 0 1124.92 15574.6
689 0 0 0 0 0 0 4.94066e-324 2.17805 2.39759e-312 1.85647e+06 3.40165e+07 4.06536e+08 -0.0976398 0 -0.201967 -0.122128 0 0.068716 -0.217519 0 -0.00263486 -0.289716 0 -0.135314 0 0 0 0 0 0 0 0 0 0 0 0 0 2.17805 0 0 1124.92 15574.6
690 0 0 0 0 0 0 4.94066e-324 2.17805 2.39759e-312 1.85647e+06 3.40165e+07 4.06536e+08 -0.0978704 0 -0.201775 -0.121878 0 0.0689514 -0.204097 0 -0.00476657 -0.273557 0 -0.138899 0 0 0 0 0 0 0 0 0 0 0 0 0 2.17805 0 0 1124.92 15574.6
691 0 0 0 0 0 0 4.94066e-324 2.17805 2.39759e-312 1.85647e+06 3.40165e+07 4.06536e+08 -0.0981048 0 -0.201619 -0.121639 0 0.0691481 -0.190233 0 -0.00681773 -0.256788 0 -0.142415 0 0 0 0 0 0 0 0 0 0 0 0 0 2.17805 0 0 1124.92 15574.6
692 0 0 0 0 0 0 4.94066e-324 2.17805 2.39759e-312 1.85647e+06 3.40165e+07 4.06536e+08 -0.0983589 0 -0.201482 -0.121412 0 0.0693266 -0.175897 0 -0.00885591 -0.239279 0 -0.145965 0 0 0 0 0 0 0 0 0 0 0 0 0 2.17805 0 0 1124.92 15574.6
693 0 0 0 0 0 0 4.94066e-324 2.17805 2.39759e-312 1.85647e+06 3.40165e+07 4.06536e+08 -0.0986426 0 -0.201346 -0.121196 0 0.0695051 -0.16111 0 -0.0109336 -0.221022 0 -0.149594 0 0 0 0 0 0 0 0 0 0 0 0 0 2.17805 0 0 1124.92 15574.6
694 0 0 0 0 0 0 4.94066e-324 2.17805 2.39759e-312 1.85647e+06 3.40165e+07 4.06536e+08 -0.0989568 0 -0.201199 -0.120973 0 0.0696962 -0.14591 0 -0.0130878 -0.202077 0 -0.153307 0 0 0 0 0 0 0 0 0 0 0 0 0 2.17805 0 0 1124.92 15574.6
695 0 0 0 0 0 0 4.94066e-324 2.17805 2.39759e-312 1.85647e+06 3.40165e+07 4.06536e+08 -0.0992915 0 -0.201036 -0.120728 0 0.069906 -0.130334 0 -0.0153398 -0.182523 0 -0.157087 0 0 0 0 0 0 0 0 0 0 0 0 0 2.17805 0 0 1124.92 15574.6
696 0 0 0 0 0 0 4.94066e-324 2.17805 2.39759e-312 1.85647e+06 3.40165e+07 4.06536e+08 -0.0996475 0 -0.200844 -0.120459 0 0.0701467 -0.114438 0 -0.0177092 -0.1625 0 -0.160909 0 0 0 0 0 0 0 0 0 0 0 0 0 2.17805 0 0 1124.92 15574.6
697 0 0 0 0 0 0 4.94066e-324 2.17805 2.39759e-312 1.85647e+06 3.40165e+07 4.06536e+08 -0.100029 0 -0.200614 -0.120165 0 0.0704277 -0.0982634 0 -0.0202157 -0.142131 0 -0.164755 0 0 0 0 0 0 0 0 0 0 0 0 0 2.17805 0 0 1124.92 15574.6
698 0 0 0 0 0 0 4.94066e-324 2.17805 2.39759e-312 1.85647e+06 3.40165e+07 4.06536e+08 -0.100419 0 -0.200357 -0.119847 0 0.070736 -0.0818013 0 -0.0228621 -0.12145 0 -0.168616 0 0 0 0 0 0 0 0 0 0 0 0 0 2.17805 0 0 1124.92 15574.6
699 0 0 0 0 0 0 4.94066e-324 2.17805 2.39759e-312 1.85647e+06 3.40165e+07 4.06536e+08 -0.100815 0 -0.200089 -0.119518 0 0.0710551 -0.065019 0 -0.0256419 -0.100427 0 -0.172483 0 0 0 0 0 0 0 0 0 0 0 0 0 2.17805 0 0 1124.92 15574.6
700 0 0 0 0 0 0 4.94066e-324 2.17805 2.39759e-312 1.85647e+06 3.40165e+07 4.06536e+08 -0.101246 0 -0.199815 -0.119192 0 0.0713798 -0.0478489 0 -0.0285545 -0.0789534 0 -0.176367 0 0 0 0 0 0 0 0 0 0 0 0 0 2.17805 0 0 1124.92 15574.6
701 0 0 0 0 0 0 4.94066e-324 2.17805 2.39759e-312 1.85647e+06 3.40165e+07 4.06536e+08 -0.101727 0 -0.199548 -0.118891 0 0.0716978 -0.0302605 0 -0.0315807 -0.0569814 0 -0.180248 0 0 0 0 0 0 0 0 0 0 0 0 0 2.17805 0 0 1124.92 15574.6
702 0 0 0 0 0 0 4.94066e-324 2.17805 2.39759e-312 1.85647e+06 3.40165e+07 4.06536e+08 -0.102258 0 -0.199304 -0.118627 0 0.0719907 -0.012286 0 -0.0346664 -0.0345551 0 -0.184066 0 0 0 0 0 0 0 0 0 0 0 0 0 2.17805 0 0 1124.92 15574.6
703 0 0 0 0 0 0 4.94066e-324 2.17805 2.39759e-312 1.85647e+06 3.40165e+07 4.06536e+08 -0.102847 0 -0.199082 -0.118395 0 0.0722614 0.00602841 0 -0.0377354 -0.0117279 0 -0.187738 0 0 0 0 0 0 0 0 0 0 0 0 0 2.17805 0 0 1124.92 15574.6
704 0 0 0 0 0 0 4.94066e-324 2.17805 2.39759e-312 1.85647e+06 3.40165e+07 4.06536e+08 -0.103497 0 -0.198856 -0.11819 0 0.0725349 0.0246363 0 -0.0407305 0.0114574 0 -0.191205 0 0 0 0 0 0 0 0 0 0 0 0 0 2.17805 0 0 1124.92 15574.6
705 0 0 0 0 0 0 4.94066e-324 2.17805 2.39759e-312 1.85647e+06 3.40165e+07 4.06536e+08 -0.104182 0 -0.198609 -0.118004 0 0.0728277 0.043447 0 -0.0436089 0.0348794 0 -0.194416 0 0 0 0 0 0 0 0 0 0 0 0 0 2.17805 0 0 1124.92 15574.6
706 0 0 0 0 0 0 4.94066e-324 2.17805 2.39759e-312 1.85647e+06 3.40165e+07 4.06536e+08 -0.104868 0 -0.198339 -0.117832 0 0.0731403 0.0623121 0 -0.0463213 0.0582993 0 -0.197318 0 0 0 0 0 0 0 0 0 0 0 0 0 2.17805 0 0 1124.92 15574.6
707 0 0 0 0 0 0 4.94066e-324 2.17805 2.39759e-312 1.85647e+06 3.40165e+07 4.06536e+08 -0.105541 0 -0.198047 -0.117664 0 0.0734711 0.0810675 0 -0.0488321 0.0814478 0 -0.199882 0 0 0 0 0 0 0 0 0 0 0 0 0 2.17805 0 0 1124.92 15574.6
708 0 0 0 0 0 0 4.94066e-324 2.17805 2.39759e-312 1.85647e+06 3.40165e+07 4.06536e+08 -0.106219 0 -0.197725 -0.117494 0 0.073829 0.0995668 0 -0.0511345 0.104092 0 -0.202117 0 0 0 0 0 0 0 0 0 0 0 0 0 2.17805 0 0 1124.92 15574.6
709 0 0 0 0 0 0 4.94066e-324 2.17805 2.39759e-312 1.85647e+06 3.40165e+07 4.06536e+08 -0.10694 0 -0.197363 -0.117315 0 0.0742275 0.117666 0 -0.0532353 0.125998 0 -0.204055 0 0 0 0 0 0 0 0 0 0 0 0 0 2.17805 0 0 1124.92 15574.6
710 0 0 0 0 0 0 4.94066e-324 2.17805 2.39759e-312 1.85647e+06 3.40165e+07 4.06536e+08 -0.107739 0 -0.196961 -0.117121 0 0.0746649 0.135193 0 -0.0551421 0.14688 0 -0.205739 0 0 0 0 0 0 0 0 0 0 0 0 0 2.17805 0 0 1124.92 15574.6
711 0 0 0 0 0 0 4.94066e-324 2.17805 2.39759e-312 1.85647e+06 3.40165e+07 4.06536e+08 -0.108646 0 -0.196524 -0.116908 0 0.0751389 0.151971 0 -0.0568899 0.166453 0 -0.207244 0 0 0 0 0 0 0 0 0 0 0 0 0 2.17805 0 0 1124.92 15574.6
712 0 0 0 0 0 0 4.94066e-324 2.17805 2.39759e-312 1.85647e+06 3.40165e+07 4.06536e+08 -0.109688 0 -0.196025 -0.116667 0 0.0756742 0.167859 0 -0.0585455 0.184514 0 -0.208675 0 0 0 0 0 0 0 0 0 0 0 0 0 2.17805 0 0 1124.92 15574.6
713 0 0 0 0 0 0 4.94066e-324 2.17805 2.39759e-312 1.85647e+06 3.40165e+07 4.06536e+08 -0.110847 0 -0.195439 -0.116389 0 0.0762932 0.182776 0 -0.0601839 0.200981 0 -0.210133 0 0 0 0 0 0 0 0 0 0 0 0 0 2.17805 0 0 1124.92 15574.6
714 0 0 0 0 0 0 4.94066e-324 2.17805 2.39759e-312 1.85647e+06 3.40165e+07 4.06536e+08 -0.112108 0 -0.194762 -0.116072 0 0.0769976 0.196661 0 -0.0618871 0.21582 0 -0.211717 0 0 0 0 0 0 0 0 0 0 0 0 0 2.17805 0 0 1124.92 15574.6
715 0 0 0 0 0 0 4.94066e-324 2.17805 2.39759e-312 1.85647e+06 3.40165e+07 4.06536e+08 -0.113477 0 -0.193991 -0.115719 0 0.0777877 0.20944 0 -0.0637454 0.228973 0 -0.213527 0 0 0 0 0 0 0 0 0 0 0 0 0 2.17805 0 0 1124.92 15574.6
716 0 0 0 0 0 0 4.94066e-324 2.17805 2.39759e-312 1.85647e+06 3.40165e+07 4.06536e+08 -0.114964 0 -0.193112 -0.11533 0 0.0786763 0.221068 0 -0.0658439 0.24043 0 -0.215648 0 0 0 0 0 0 0 0 0 0 0 0 0 2.17805 0 0 1124.92 15574.6
717 0 0 0 0 0 0 4.94066e-324 2.17805 2.39759e-312 1.85647e+06 3.40165e+07 4.06536e+08 -0.116597 0 -0.192094 -0.114895 0 0.0796895 0.231475 0 -0.0682407 0.250111 0 -0.218137 0 0 0 0 0 0 0 0 0 0 0 0 0 2.17805 0 0 1124.92 15574.6
718 0 0 0 0 0 0 4.94066e-324 2.17805 2.39759e-312 1.85647e+06 3.40165e+07 4.06536e+08 -0.118409 0 -0.190908 -0.114402 0 0.0808505 0.240467 0 -0.0709404 0.257686 0 -0.221006 0 0 0 0 0 0 0 0 0 0 0 0 0 2.17805 0 0 1124.92 15574.6
719 0 0 0 0 0 0 4.94066e-324 2.17805 2.39759e-312 1.85647e+06 3.40165e+07 4.06536e+08 -0.120436 0 -0.189533 -0.113837 0 0.0821753 0.24702 0 -0.0739492 0.26119 0 -0.224333 0 0 0 0 0 0 0 0 0 0 0 0 0 2.17805 0 0 1124.92 15574.6
720 0 0 0 0 0 0 4.94066e-324 2.17805 2.39759e-312 1.85647e+06 3.40165e+07 4.06536e+08 -0.12272 0 -0.187932 -0.113182 0 0.0836893 0.25107 0 -0.0769302 0.260973 0 -0.227655 0 0 0 0 0 0 0 0 0 0 0 0 0 2.17805 0 0 1124.92 15574.6
721 0 0 0 0 0 0 4.94066e-324 2.17805 2.39759e-312 1.85647e+06 3.40165e+07 4.06536e+08 -0.1253 0 -0.186052 -0.112415 0 0.0854304 0.252915 0 -0.0795451 0.257999 0 -0.23051 0 0 0 0 0 0 0 0 0 0 0 0 0 2.17805 0 0 1124.92 15574.6
722 0 0 0 0 0 0 4.94066e-324 2.17805 2.39759e-312 1.85647e+06 3.40165e+07 4.06536e+08 -0.128202 0 -0.183838 -0.111507 0 0.0874373 0.253102 0 -0.0815245 0.253539 0 -0.232574 0 0 0 0 0 0 0 0 0 0 0 0 0 2.17805 0 0 1124.92 15574.6
723 0 0 0 0 0 0 4.94066e-324 2.17805 2.39759e-312 1.85647e+06 3.40165e+07 4.06536e+08 -0.131445 0 -0.181234 -0.110424 0 0.08974 0.25212 0 -0.0827756 0.24837 0 -0.233779 0 0 0 0 0 0 0 0 0 0 0 0 0 2.17805 0 0 1124.92 15574.6
724 0 0 0 0 0 0 4.94066e-324 2.17805 2.39759e-312 1.85647e+06 3.40165e+07 4.06536e+08 -0.135015 0 -0.178199 -0.109134 0 0.0923543 0.250797 0 -0.0833166 0.243809 0 -0.234205 0 0 0 0 0 0 0 0 0 0 0 0 0 2.17805 0 0 1124.92 15574.6
725 0 0 0 0 0 0 4.94066e-324 2.17805 2.39759e-312 1.85647e+06 3.40165e+07 4.06536e+08 -0.138864 0 -0.174713 -0.10761 0 0.0952721 0.249758 0 -0.0833054 0.240642 0 -0.23408 0 0 0 0 0 0 0 0 0 0 0 0 0 2.17805 0 0 1124.92 15574.6
726 0 0 0 0 0 0 4.94066e-324 2.17805 2.39759e-312 1.85647e+06 3.40165e+07 4.06536e+08 -0.142928 0 -0.17077 -0.105827 0 0.0984736 0.249629 0 -0.0829798 0.239678 0 -0.233702 0 0 0 0 0 0 0 0 0 0 0 0 0 2.17805 0 0 1124.92 15574.6
727 0 0 0 0 0 0 4.94066e-324 2.17805 2.39759e-312 1.85647e+06 3.40165e+07 4.06536e+08 -0.147157 0 -0.166363 -0.103775 0 0.101941 0.249916 0 -0.0826072 0.239413 0 -0.233292 0 0 0 0 0 0 0 0 0 0 0 0 0 2.17805 0 0 1124.92 15574.6
728 0 0 0 0 0 0 4.94066e-324 2.17805 2.39759e-312 1.85647e+06 3.40165e+07 4.06536e+08 -0.151532 0 -0.161488 -0.101454 0 0.105647 0.250262 0 -0.0823436 0.23913 0 -0.232983 0 0 0 0 0 0 0 0 0 0 0 0 0 2.17805 0 0 1124.92 15574.6
729 0 0 0 0 0 0 4.94066e-324 2.17805 2.39759e-312 1.85647e+06 3.40165e+07 4.06536e+08 -0.156065 0 -0.156131 -0.0988675 0 0.109571 0.250705 0 -0.0822851 0.239124 0 -0.232891 0 0 0 0 0 0 0 0 0 0 0 0 0 2.17805 0 0 1124.92 15574.6
730 0 0 0 0 0 0 4.94066e-324 2.17805 2.39759e-312 1.85647e+06 3.40165e+07 4.06536e+08 -0.160752 0 -0.150273 -0.0960141 0 0.113693 0.251136 0 -0.0824455 0.239396 0 -0.233038 0 0 0 0 0 0 0 0 0 0 0 0 0 2.17805 0 0 1124.92 15574.6
731 0 0 0 0 0 0 4.94066e-324 2.17805 2.39759e-312 1.85647e+06 3.40165e+07 4.06536e+08 -0.165525 0 -0.143905 -0.0928787 0 0.117995 0.251429 0 -0.0827858 0.239753 0 -0.233384 0 0 0 0 0 0 0 0 0 0 0 0 0 2.17805 0 0 1124.92 15574.6
732 0 0 0 0 0 0 4.94066e-324 2.17805 2.39759e-312 1.85647e+06 3.40165e+07 4.06536e+08 -0.170316 0 -0.136996 -0.0894268 0 0.122477 0.251551 0 -0.0832402 0.240059 0 -0.233852 0 0 0 0 0 0 0 0 0 0 0 0 0 2.17805 0 0 1124.92 15574.6
733 0 0 0 0 0 0 4.94066e-324 2.17805 2.39759e-312 1.85647e+06 3.40165e+07 4.06536e+08 -0.175058 0 -0.129521 -0.0856146 0 0.127128 0.251519 0 -0.0837248 0.240252 0 -0.234354 0 0 0 0 0 0 0 0 0 0 0 0 0 2.17805 0 0 1124.92 15574.6
734 0 0 0 0 0 0 4.94066e-324 2.17805 2.39759e-312 1.85647e+06 3.40165e+07 4.06536e+08 -0.179672 0 -0.121478 -0.0814026 0 0.131923 0.251345 0 -0.084163 0.240281 0 -0.234807 0 0 0 0 0 0 0 0 0 0 0 0 0 2.17805 0 0 1124.92 15574.6
735 0 0 0 0 0 0 4.94066e-324 2.17805 2.39759e-312 1.85647e+06 3.40165e+07 4.06536e+08 -0.184069 0 -0.112872 -0.0767651 0 0.136837 0.251053 0 -0.0845157 0.240132 0 -0.23517 0 0 0 0 0 0 0 0 0 0 0 0 0 2.17805 0 0 1124.92 15574.6
736 0 0 0 0 0 0 4.94066e-324 2.17805 2.39759e-312 1.85647e+06 3.40165e+07 4.06536e+08 -0.188165 0 -0.103745 -0.0716981 0 0.141825 0.250688 0 -0.0847888 0.239853 0 -0.23545 0 0 0 0 0 0 0 0 0 0 0 0 0 2.17805 0 0 1124.92 15574.6
737 0 0 0 0 0 0 4.94066e-324 2.17805 2.39759e-312 1.85647e+06 3.40165e+07 4.06536e+08 -0.191895 0 -0.0941608 -0.0662283 0 0.146831 0.250301 0 -0.0850054 0.239529 0 -0.235671 0 0 0 0 0 0 0 0 0 0 0 0 0 2.17805 0 0 1124.92 15574.6
738 0 0 0 0 0 0 4.94066e-324 2.17805 2.39759e-312 1.85647e+06 3.40165e+07 4.06536e+08 -0.195177 0 -0.084228 -0.0604227 0 0.151802 0.249939 0 -0.0851909 0.239233 0 -0.235861 0 0 0 0 0 0 0 0 0 0 0 0 0 2.17805 0 0 1124.92 15574.6
739 0 0 0 0 0 0 4.94066e-324 2.17805 2.39759e-312 1.85647e+06 3.40165e+07 4.06536e+08 -0.197903 0 -0.0741306 -0.0543704 0 0.156666 0.249624 0 -0.0853661 0.238987 0 -0.236041 0 0 0 0 0 0 0 0 0 0 0 0 0 2.17805 0 0 1124.92 15574.6
740 0 0 0 0 0 0 4.94066e-324 2.17805 2.39759e-312 1.85647e+06 3.40165e+07 4.06536e+08 -0.199963 0 -0.0640821 -0.0481642 0 0.161364 0.249356 0 -0.0855307 0.238781 0 -0.23621 0 0 0 0 0 0 0 0 0 0 0 0 0 2.17805 0 0 1124.92 15574.6
741 0 0 0 0 0 0 4.94066e-324 2.17805 2.39759e-312 1.85647e+06 3.40165e+07 4.06536e+08 -0.201275 0 -0.0542824 -0.0419008 0 0.165874 0.249143 0 -0.0856695 0.238613 0 -0.236352 0 0 0 0 0 0 0 0 0 0 0 0 0 2.17805 0 0 1124.92 15574.6
742 0 0 0 0 0 0 4.94066e-324 2.17805 2.39759e-312 1.85647e+06 3.40165e+07 4.06536e+08 -0.201804 0 -0.0449167 -0.0356717 0 0.170186 0.248993 0 -0.085768 0.238491 0 -0.236452 0 0 0 0 0 0 0 0 0 0 0 0 0 2.17805 0 0 1124.92 15574.6
743 0 0 0 0 0 0 4.94066e-324 2.17805 2.39759e-312 1.85647e+06 3.40165e+07 4.06536e+08 -0.201503 0 -0.0361865 -0.029552 0 0.174294 0.248901 0 -0.0858138 0.238397 0 -0.236498 0 0 0 0 0 0 0 0 0 0 0 0 0 2.17805 0 0 1124.92 15574.6
744 0 0 0 0 0 0 4.94066e-324 2.17805 2.39759e-312 1.85647e+06 3.40165e+07 4.06536e+08 -0.200246 0 -0.0283754 -0.0236026 0 0.178182 0.24885 0 -0.0858038 0.238312 0 -0.236486 0 0 0 0 0 0 0 0 0 0 0 0 0 2.17805 0 0 1124.92 15574.6
745 0 0 0 0 0 0 4.94066e-324 2.17805 2.39759e-312 1.85647e+06 3.40165e+07 4.06536e+08 -0.197869 0 -0.0218176 -0.0178537 0 0.181808 0.24882 0 -0.085743 0.238218 0 -0.236421 0 0 0 0 0 0 0 0 0 0 0 0 0 2.17805 0 0 1124.92 15574.6
746 0 0 0 0 0 0 4.94066e-324 2.17805 2.39759e-312 1.85647e+06 3.40165e+07 4.06536e+08 -0.194233 0 -0.0167831 -0.0122873 0 0.185119 0.248784 0 -0.0856461 0.23809 0 -0.236317 0 0 0 0 0 0 0 0 0 0 0 0 0 2.17805 0 0 1124.92 15574.6
747 0 0 0 0 0 0 4.94066e-324 2.17805 2.39759e-312 1.85647e+06 3.40165e+07 4.06536e+08 -0.189236 0 -0.0135472 -0.00687218 0 0.187978 0.248727 0 -0.0855398 0.237922 0 -0.236203 0 0 0 0 0 0 0 0 0 0 0 0 0 2.17805 0 0 1124.92 15574.6
748 0 0 0 0 0 0 4.94066e-324 2.17805 2.39759e-312 1.85647e+06 3.40165e+07 4.06536e+08 -0.182829 0 -0.0121838 -0.00151114 0 0.190283 0.248635 0 -0.0854397 0.237705 0 -0.236094 0 0 0 0 0 0 0 0 0 0 0 0 0 2.17805 0 0 1124.92 15574.6
749 0 0 0 0 0 0 4.94066e-324 2.17805 2.39759e-312 1.85647e+06 3.40165e+07 4.06536e+08 -0.174987 0 -0.0126583 0.00393391 0 0.19193 0.248487 0 -0.085345 0.23741 0 -0.235988 0 0 0 0 0 0 0 0 0 0 0 0 0 2.17805 0 0 1124.92 15574.6
750 0 0 0 0 0 0 4.94066e-324 2.17805 2.39759e-312 1.85647e+06 3.40165e+07 4.06536e+08 -0.165744 0 -0.0148003 0.0096036 0 0.192859 0.248292 0 -0.0852512 0.237039 0 -0.235881 0 0 0 0 0 0 0 0 0 0 0 0 0 2.17805 0 0 1124.92 15574.6
751 0 0 0 0 0 0 4.94066e-324 2.17805 2.39759e-312 1.85647e+06 3.40165e+07 4.06536e+08 -0.15517 0 -0.0184135 0.0156027 0 0.193023 0.248072 0 -0.0851541 0.236625 0 -0.23577 0 0 0 0 0 0 0 0 0 0 0 0 0 2.17805 0 0 1124.92 15574.6
752 0 0 0 0 0 0 4.94066e-324 2.17805 2.39759e-312 1.85647e+06 3.40165e+07 4.06536e+08 -0.14332 0 -0.023262 0.0220084 0 0.192459 0.247848 0 -0.0850425 0.23618 0 -0.235641 0 0 0 0 0 0 0 0 0 0 0 0 0 2.17805 0 0 1124.92 15574.6
753 0 0 0 0 0 0 4.94066e-324 2.17805 2.39759e-312 1.85647e+06 3.40165e+07 4.06536e+08 -0.130242 0 -0.0291161 0.0288837 0 0.19122 0.247626 0 -0.0848979 0.235703 0 -0.235477 0 0 0 0 0 0 0 0 0 0 0 0 0 2.17805 0 0 1124.92 15574.6
754 0 0 0 0 0 0 4.94066e-324 2.17805 2.39759e-312 1.85647e+06 3.40165e+07 4.06536e+08 -0.116044 0 -0.0356373 0.0363125 0 0.189432 0.247417 0 -0.0847067 0.235197 0 -0.235262 0 0 0 0 0 0 0 0 0 0 0 0 0 2.17805 0 0 1124.92 15574.6
755 0 0 0 0 0 0 4.94066e-324 2.17805 2.39759e-312 1.85647e+06 3.40165e+07 4.06536e+08 -0.100836 0 -0.0426045 0.0443252 0 0.187172 0.247233 0 -0.0844678 0.234684 0 -0.234996 0 0 0 0 0 0 0 0 0 0 0 0 0 2.17805 0 0 1124.92 15574.6
756 0 0 0 0 0 0 4.94066e-324 2.17805 2.39759e-312 1.85647e+06 3.40165e+07 4.06536e+08 -0.0847637 0 -0.0497694 0.0529317 0 0.184557 0.247095 0 -0.0841834 0.234196 0 -0.234682 0 0 0 0 0 0 0 0 0 0 0 0 0 2.17805 0 0 1124.92 15574.6
757 0 0 0 0 0 0 4.94066e-324 2.17805 2.39759e-312 1.85647e+06 3.40165e+07 4.06536e+08 -0.0680072 0 -0.0568688 0.0621535 0 0.181725 0.246994 0 -0.0838573 0.233717 0 -0.234323 0 0 0 0 0 0 0 0 0 0 0 0 0 2.17805 0 0 1124.92 15574.6
758 0 0 0 0 0 0 4.94066e-324 2.17805 2.39759e-312 1.85647e+06 3.40165e+07 4.06536e+08 -0.0507233 0 -0.0637265 0.071989 0 0.178782 0.246892 0 -0.0834913 0.233181 0 -0.233918 0 0 0 0 0 0 0 0 0 0 0 0 0 2.17805 0 0 1124.92 15574.6
759 0 0 0 0 0 0 4.94066e-324 2.17805 2.39759e-312 1.85647e+06 3.40165e+07 4.06536e+08 -0.032994 0 -0.0702855 0.0823925 0 0.175793 0.246768 0 -0.0830879 0.232557 0 -0.233468 0 0 0 0 0 0 0 0 0 0 0 0 0 2.17805 0 0 1124.92 15574.6
760 0 0 0 0 0 0 4.94066e-324 2.17805 2.39759e-312 1.85647e+06 3.40165e+07 4.06536e+08 -0.0148008 0 -0.0765807 0.0932838 0 0.172792 0.246614 0 -0.082651 0.231833 0 -0.232976 0 0 0 0 0 0 0 0 0 0 0 0 0 2.17805 0 0 1124.92 15574.6
761 0 0 0 0 0 0 4.94066e-324 2.17805 2.39759e-312 1.85647e+06 3.40165e+07 4.06536e+08 0.00392496 0 -0.0826835 0.104572 0 0.169782 0.246417 0 -0.0821804 0.230986 0 -0.23244 0 0 0 0 0 0 0 0 0 0 0 0 0 2.17805 0 0 1124.92 15574.6
762 0 0 0 0 0 0 4.94066e-324 2.17805 2.39759e-312 1.85647e+06 3.40165e+07 4.06536e+08 0.0232043 0 -0.088632 0.116185 0 0.166757 0.246176 0 -0.0816747 0.230018 0 -0.231858 0 0 0 0 0 0 0 0 0 0 0 0 0 2.17805 0 0 1124.92 15574.6
763 0 0 0 0 0 0 4.94066e-324 2.17805 2.39759e-312 1.85647e+06 3.40165e+07 4.06536e+08 0.0430367 0 -0.0944398 0.128066 0 0.163705 0.245907 0 -0.081138 0.228972 0 -0.231236 0 0 0 0 0 0 0 0 0 0 0 0 0 2.17805 0 0 1124.92 15574.6
764 0 0 0 0 0 0 4.94066e-324 2.17805 2.39759e-312 1.85647e+06 3.40165e+07 4.06536e+08 0.0634317 0 -0.100097 0.140162 0 0.160635 0.24564 0 -0.0805799 0.227906 0 -0.230585 0 0 0 0 0 0 0 0 0 0 0 0 0 2.17805 0 0 1124.92 15574.6
765 0 0 0 0 0 0 4.94066e-324 2.17805 2.39759e-312 1.85647e+06 3.40165e+07 4.06536e+08 0.0842966 0 -0.105508 0.152422 0 0.157603 0.245409 0 -0.0800109 0.22688 0 -0.22992 0 0 0 0 0 0 0 0 0 0 0 0 0 2.17805 0 0 1124.92 15574.6
766 0 0 0 0 0 0 4.94066e-324 2.17805 2.39759e-312 1.85647e+06 3.40165e+07 4.06536e+08 0.105778 0 -0.110901 0.164973 0 0.154363 0.245211 0 -0.0794337 0.225884 0 -0.229242 0 0 0 0 0 0 0 0 0 0 0 0 0 2.17805 0 0 1124.92 15574.6
767 0 0 0 0 0 0 4.94066e-324 2.17805 2.39759e-312 1.85647e+06 3.40165e+07 4.06536e+08 0.127702 0 -0.116124 0.177784 0 0.15101 0.24503 0 -0.0788468 0.224892 0 -0.228548 0 0 0 0 0 0 0 0 0 0 0 0 0 2.17805 0 0 1124.92 15574.6
768 0 0 0 0 0 0 4.94066e-324 2.17805 2.39759e-312 1.85647e+06 3.40165e+07 4.06536e+08 0.15009 0 -0.121296 0.190915 0 0.147408 0.244871 0 -0.0782532 0.223928 0 -0.227844 0 0 0 0 0 0 0 0 0 0 0 0 0 2.17805 0 0 1124.92 15574.6
769 0 0 0 0 0 0 4.94066e-324 2.17805 2.39759e-312 1.85647e+06 3.40165e+07 4.06536e+08 0.172789 0 -0.126324 0.204317 0 0.14363 0.244734 0 -0.077655 0.222992 0 -0.227132 0 0 0 0 0 0 0 0 0 0 0 0 0 2.17805 0 0 1124.92 15574.6
770 0 0 0 0 0 0 4.94066e-324 2.17805 2.39759e-312 1.85647e+06 3.40165e+07 4.06536e+08 0.195881 0 -0.131331 0.21806 0 0.139551 0.24459 0 -0.0770503 0.222041 0 -0.226408 0 0 0 0 0 0 0 0 0 0 0 0 0 2.17805 0 0 1124.92 15574.6
771 0 0 0 0 0 0 4.94066e-324 2.17805 2.39759e-312 1.85647e+06 3.40165e+07 4.06536e+08 0.219162 0 -0.136192 0.232107 0 0.135288 0.244384 0 -0.076433 0.220979 0 -0.225659 0 0 0 0 0 0 0 0 0 0 0 0 0 2.17805 0 0 1124.92 15574.6
772 0 0 0 0 0 0 4.94066e-324 2.17805 2.39759e-312 1.85647e+06 3.40165e+07 4.06536e+08 0.242587 0 -0.140945 0.246479 0 0.130815 0.244083 0 -0.0758022 0.219746 0 -0.224879 0 0 0 0 0 0 0 0 0 0 0 0 0 2.17805 0 0 1124.92 15574.6
773 0 0 0 0 0 0 4.94066e-324 2.17805 2.39759e-312 1.85647e+06 3.40165e+07 4.06536e+08 0.265857 0 -0.145398 0.26103 0 0.126348 0.243691 0 -0.0751653 0.21835 0 -0.224074 0 0 0 0 0 0 0 0 0 0 0 0 0 2.17805 0 0 1124.92 15574.6
774 0 0 0 0 0 0 4.94066e-324 2.17805 2.39759e-312 1.85647e+06 3.40165e+07 4.06536e+08 0.289084 0 -0.149768 0.275821 0 0.121696 0.243215 0 -0.0745271 0.216798 0 -0.223249 0 0 0 0 0 0 0 0 0 0 0 0 0 2.17805 0 0 1124.92 15574.6
775 0 0 0 0 0 0 4.94066e-324 2.17805 2.39759e-312 1.85647e+06 3.40165e+07 4.06536e+08 0.312136 0 -0.153993 0.290774 0 0.116954 0.24265 0 -0.0738861 0.215076 0 -0.222398 0 0 0 0 0 0 0 0 0 0 0 0 0 2.17805 0 0 1124.92 15574.6
776 0 0 0 0 0 0 4.94066e-324 2.17805 2.39759e-312 1.85647e+06 3.40165e+07 4.06536e+08 0.334859 0 -0.158073 0.305823 0 0.11216 0.242016 0 -0.073238 0.213223 0 -0.221518 0 0 0 0 0 0 0 0 0 0 0 0 0 2.17805 0 0 1124.92 15574.6
777 0 0 0 0 0 0 4.94066e-324 2.17805 2.39759e-312 1.85647e+06 3.40165e+07 4.06536e+08 0.356927 0 -0.161956 0.32083 0 0.107425 0.24136 0 -0.0725802 0.211326 0 -0.220614 0 0 0 0 0 0 0 0 0 0 0 0 0 2.17805 0 0 1124.92 15574.6
778 0 0 0 0 0 0 4.94066e-324 2.17805 2.39759e-312 1.85647e+06 3.40165e+07 4.06536e+08 0.378177 0 -0.165696 0.335725 0 0.102756 0.240714 0 -0.0719096 0.209446 0 -0.219688 0 0 0 0 0 0 0 0 0 0 0 0 0 2.17805 0 0 1124.92 15574.6
779 0 0 0 0 0 0 4.94066e-324 2.17805 2.39759e-312 1.85647e+06 3.40165e+07 4.06536e+08 0.39845 0 -0.169365 0.350416 0 0.0981452 0.240071 0 -0.0712175 0.207575 0 -0.21873 0 0 0 0 0 0 0 0 0 0 0 0 0 2.17805 0 0 1124.92 15574.6
780 0 0 0 0 0 0 4.94066e-324 2.17805 2.39759e-312 1.85647e+06 3.40165e+07 4.06536e+08 0.417582 0 -0.173036 0.364801 0 0.0935781 0.239411 0 -0.0704888 0.205671 0 -0.217722 0 0 0 0 0 0 0 0 0 0 0 0 0 2.17805 0 0 1124.92 15574.6
781 0 0 0 0 0 0 4.94066e-324 2.17805 2.39759e-312 1.85647e+06 3.40165e+07 4.06536e+08 0.435431 0 -0.176801 0.37879 0 0.08902 0.238718 0 -0.0697099 0.203698 0 -0.216644 0 0 0 0 0 0 0 0 0 0 0 0 0 2.17805 0 0 1124.92 15574.6
782 0 0 0 0 0 0 4.94066e-324 2.17805 2.39759e-312 1.85647e+06 3.40165e+07 4.06536e+08 0.451925 0 -0.180772 0.39228 0 0.0843905 0.237981 0 -0.0688762 0.201635 0 -0.215488 0 0 0 0 0 0 0 0 0 0 0 0 0 2.17805 0 0 1124.92 15574.6
783 0 0 0 0 0 0 4.94066e-324 2.17805 2.39759e-312 1.85647e+06 3.40165e+07 4.06536e+08 0.467008 0 -0.185045 0.405164 0 0.0796143 0.237188 0 -0.0679843 0.199467 0 -0.214249 0 0 0 0 0 0 0 0 0 0 0 0 0 2.17805 0 0 1124.92 15574.6
784 0 0 0 0 0 0 4.94066e-324 2.17805 2.39759e-312 1.85647e+06 3.40165e+07 4.06536e+08 0.480543 0 -0.189663 0.417338 0 0.0746744 0.236304 0 -0.0670205 0.197126 0 -0.212901 0 0 0 0 0 0 0 0 0 0 0 0 0 2.17805 0 0 1124.92 15574.6
785 0 0 0 0 0 0 4.94066e-324 2.17805 2.39759e-312 1.85647e+06 3.40165e+07 4.06536e+08 0.492257 0 -0.194629 0.428712 0 0.0696259 0.235301 0 -0.0659628 0.194545 0 -0.211411 0 0 0 0 0 0 0 0 0 0 0 0 0 2.17805 0 0 1124.92 15574.6
786 0 0 0 0 0 0 4.94066e-324 2.17805 2.39759e-312 1.85647e+06 3.40165e+07 4.06536e+08 0.500816 0 -0.199772 0.439156 0 0.0649299 0.234156 0 -0.0647753 0.191658 0 -0.209724 0 0 0 0 0 0 0 0 0 0 0 0 0 2.17805 0 0 1124.92 15574.6
787 0 0 0 0 0 0 4.94066e-324 2.17805 2.39759e-312 1.85647e+06 3.40165e+07 4.06536e+08 0.506873 0 -0.204588 0.447885 0 0.0607218 0.232852 0 -0.0634142 0.1884 0 -0.207776 0 0 0 0 0 0 0 0 0 0 0 0 0 2.17805 0 0 1124.92 15574.6
788 0 0 0 0 0 0 4.94066e-324 2.17805 2.39759e-312 1.85647e+06 3.40165e+07 4.06536e+08 0.510127 0 -0.208561 0.454452 0 0.0574642 0.2314 0 -0.0618206 0.184742 0 -0.205484 0 0 0 0 0 0 0 0 0 0 0 0 0 2.17805 0 0 1124.92 15574.6
789 0 0 0 0 0 0 4.94066e-324 2.17805 2.39759e-312 1.85647e+06 3.40165e+07 4.06536e+08 0.51134 0 -0.211438 0.458875 0 0.0552383 0.229806 0 -0.0599005 0.180619 0 -0.202718 0 0 0 0 0 0 0 0 0 0 0 0 0 2.17805 0 0 1124.92 15574.6
790 0 0 0 0 0 0 4.94066e-324 2.17805 2.39759e-312 1.85647e+06 3.40165e+07 4.06536e+08 0.510772 0 -0.213085 0.461606 0 0.0542196 0.228069 0 -0.0575371 0.175946 0 -0.199309 0 0 0 0 0 0 0 0 0 0 0 0 0 2.17805 0 0 1124.92 15574.6
791 0 0 0 0 0 0 4.94066e-324 2.17805 2.39759e-312 1.85647e+06 3.40165e+07 4.06536e+08 0.50967 0 -0.213603 0.463229 0 0.0541886 0.226207 0 -0.0546255 0.170675 0 -0.195097 0 0 0 0 0 0 0 0 0 0 0 0 0 2.17805 0 0 1124.92 15574.6
792 0 0 0 0 0 0 4.94066e-324 2.17805 2.39759e-312 1.85647e+06 3.40165e+07 4.06536e+08 0.508354 0 -0.213155 0.464293 0 0.0550378 0.224247 0 -0.0510755 0.164777 0 -0.189926 0 0 0 0 0 0 0 0 0 0 0 0 0 2.17805 0 0 1124.92 15574.6
793 0 0 0 0 0 0 4.94066e-324 2.17805 2.39759e-312 1.85647e+06 3.40165e+07 4.06536e+08 0.507914 0 -0.212268 0.465332 0 0.0561639 0.222237 0 -0.0468025 0.158273 0 -0.183641 0 0 0 0 0 0 0 0 0 0 0 0 0 2.17805 0 0 1124.92 15574.6
794 0 0 0 0 0 0 4.94066e-324 2.17805 2.39759e-312 1.85647e+06 3.40165e+07 4.06536e+08 0.507527 0 -0.211393 0.466889 0 0.0573406 0.220253 0 -0.0417915 0.151284 0 -0.176176 0 0 0 0 0 0 0 0 0 0 0 0 0 2.17805 0 0 1124.92 15574.6
795 0 0 0 0 0 0 4.94066e-324 2.17805 2.39759e-312 1.85647e+06 3.40165e+07 4.06536e+08 0.507629 0 -0.210849 0.468688 0 0.058135 0.218376 0 -0.0360549 0.143949 0 -0.167496 0 0 0 0 0 0 0 0 0 0 0 0 0 2.17805 0 0 1124.92 15574.6
796 0 0 0 0 0 0 4.94066e-324 2.17805 2.39759e-312 1.85647e+06 3.40165e+07 4.06536e+08 0.507874 0 -0.210579 0.47018 0 0.0585827 0.216721 0 -0.0297065 0.136523 0 -0.157708 0 0 0 0 0 0 0 0 0 0 0 0 0 2.17805 0 0 1124.92 15574.6
797 0 0 0 0 0 0 4.94066e-324 2.17805 2.39759e-312 1.85647e+06 3.40165e+07 4.06536e+08 0.508121 0 -0.210585 0.471173 0 0.0586806 0.215402 0 -0.0228711 0.129283 0 -0.146966 0 0 0 0 0 0 0 0 0 0 0 0 0 2.17805 0 0 1124.92 15574.6
798 0 0 0 0 0 0 4.94066e-324 2.17805 2.39759e-312 1.85647e+06 3.40165e+07 4.06536e+08 0.508223 0 -0.210784 0.471637 0 0.0585308 0.21449 0 -0.0156688 0.122451 0 -0.135439 0 0 0 0 0 0 0 0 0 0 0 0 0 2.17805 0 0 1124.92 15574.6
799 0 0 0 0 0 0 4.94066e-324 2.17805 2.39759e-312 1.85647e+06 3.40165e+07 4.06536e+08 0.508263 0 -0.211107 0.471822 0 0.0582275 0.214041 0 -0.008236 0.116228 0 -0.123339 0 0 0 0 0 0 0 0 0 0 0 0 0 2.17805 0 0 1124.92 15574.6
800 0 0 0 0 0 0 4.94066e-324 2.17805 2.39759e-312 1.85647e+06 3.40165e+07 4.06536e+08 0.508168 0 -0.2114 0.471885 0 0.0579555 0.214098 0 -0.00075471 0.110809 0 -0.110971 0 0 0 0 0 0 0 0 0 0 0 0 0 2.17805 0 0 1124.92 15574.6
801 0 0 0 0 0 0 4.94066e-324 2.17805 2.39759e-312 1.85647e+06 3.40165e+07 4.06536e+08 0.507935 0 -0.21156 0.471944 0 0.0578348 0.214664 0 0.00665853 0.106313 0 -0.0985847 0 0 0 0 0 0 0 0 0 0 0 0 0 2.17805 0 0 1124.92 15574.6
802 0 0 0 0 0 0 4.94066e-324 2.17805 2.39759e-312 1.85647e+06 3.40165e+07 4.06536e+08 0.507599 0 -0.21155 0.472044 0 0.0579026 0.215715 0 0.0138655 0.102813 0 -0.0864807 0 0 0 0 0 0 0 0 0 0 0 0 0 2.17805 0 0 1124.92 15574.6
803 0 0 0 0 0 0 4.94066e-324 2.17805 2.39759e-312 1.85647e+06 3.40165e+07 4.06536e+08 0.507183 0 -0.211396 0.472181 0 0.0581293 0.2172 0 0.0207643 0.100316 0 -0.0749129 0 0 0 0 0 0 0 0 0 0 0 0 0 2.17805 0 0 1124.92 15574.6
804 0 0 0 0 0 0 4.94066e-324 2.17805 2.39759e-312 1.85647e+06 3.40165e+07 4.06536e+08 0.506705 0 -0.211147 0.472327 0 0.0584579 0.219053 0 0.0272821 0.0987615 0 -0.0640741 0 0 0 0 0 0 0 0 0 0 0 0 0 2.17805 0 0 1124.92 15574.6
805 0 0 0 0 0 0 4.94066e-324 2.17805 2.39759e-312 1.85647e+06 3.40165e+07 4.06536e+08 0.506153 0 -0.21085 0.472441 0 0.0588393 0.221187 0 0.0333882 0.098038 0 -0.0540784 0 0 0 0 0 0 0 0 0 0 0 0 0 2.17805 0 0 1124.92 15574.6
806 0 0 0 0 0 0 4.94066e-324 2.17805 2.39759e-312 1.85647e+06 3.40165e+07 4.06536e+08 0.505521 0 -0.210544 0.472488 0 0.0592296 0.223507 0 0.0391319 0.0979894 0 -0.0449004 0 0 0 0 0 0 0 0 0 0 0 0 0 2.17805 0 0 1124.92 15574.6
807 0 0 0 0 0 0 4.94066e-324 2.17805 2.39759e-312 1.85647e+06 3.40165e+07 4.06536e+08 0.504838 0 -0.210262 0.472463 0 0.0595912 0.225979 0 0.044539 0.0985389 0 -0.0365479 0 0 0 0 0 0 0 0 0 0 0 0 0 2.17805 0 0 1124.92 15574.6
808 0 0 0 0 0 0 4.94066e-324 2.17805 2.39759e-312 1.85647e+06 3.40165e+07 4.06536e+08 0.504156 0 -0.210033 0.472394 0 0.0598933 0.228665 0 0.0495053 0.0997739 0 -0.029255 0 0 0 0 0 0 0 0 0 0 0 0 0 2.17805 0 0 1124.92 15574.6
809 0 0 0 0 0 0 4.94066e-324 2.17805 2.39759e-312 1.85647e+06 3.40165e+07 4.06536e+08 0.503508 0 -0.209859 0.472322 0 0.0601345 0.231685 0 0.0538464 0.101872 0 -0.0233856 0 0 0 0 0 0 0 0 0 0 0 0 0 2.17805 0 0 1124.92 15574.6
810 0 0 0 0 0 0 4.94066e-324 2.17805 2.39759e-312 1.85647e+06 3.40165e+07 4.06536e+08 0.502885 0 -0.20971 0.472276 0 0.0603496 0.2352 0 0.0573137 0.105061 0 -0.0193677 0 0 0 0 0 0 0 0 0 0 0 0 0 2.17805 0 0 1124.92 15574.6
811 0 0 0 0 0 0 4.94066e-324 2.17805 2.39759e-312 1.85647e+06 3.40165e+07 4.06536e+08 0.502286 0 -0.209551 0.472274 0 0.0605748 0.239401 0 0.0596194 0.109602 0 -0.0176347 0 0 0 0 0 0 0 0 0 0 0 0 0 2.17805 0 0 1124.92 15574.6
812 0 0 0 0 0 0 4.94066e-324 2.17805 2.39759e-312 1.85647e+06 3.40165e+07 4.06536e+08 0.501713 0 -0.209356 0.472322 0 0.0608385 0.244477 0 0.0605386 0.115726 0 -0.0184507 0 0 0 0 0 0 0 0 0 0 0 0 0 2.17805 0 0 1124.92 15574.6
813 0 0 0 0 0 0 4.94066e-324 2.17805 2.39759e-312 1.85647e+06 3.40165e+07 4.06536e+08 0.501139 0 -0.209089 0.472415 0 0.0611768 0.250578 0 0.0599762 0.123593 0 -0.0218217 0 0 0 0 0 0 0 0 0 0 0 0 0 2.17805 0 0 1124.92 15574.6
814 0 0 0 0 0 0 4.94066e-324 2.17805 2.39759e-312 1.85647e+06 3.40165e+07 4.06536e+08 0.500535 0 -0.208729 0.472542 0 0.0616137 0.257794 0 0.0579897 0.133258 0 -0.0274913 0 0 0 0 0 0 0 0 0 0 0 0 0 2.17805 0 0 1124.92 15574.6
815 0 0 0 0 0 0 4.94066e-324 2.17805 2.39759e-312 1.85647e+06 3.40165e+07 4.06536e+08 0.499889 0 -0.208274 0.472697 0 0.0621511 0.266143 0 0.0547767 0.144659 0 -0.0349872 0 0 0 0 0 0 0 0 0 0 0 0 0 2.17805 0 0 1124.92 15574.6
816 0 0 0 0 0 0 4.94066e-324 2.17805 2.39759e-312 1.85647e+06 3.40165e+07 4.06536e+08 0.499197 0 -0.207731 0.472877 0 0.0627805 0.275612 0 0.0505932 0.157692 0 -0.0438042 0 0 0 0 0 0 0 0 0 0 0 0 0 2.17805 0 0 1124.92 15574.6
817 0 0 0 0 0 0 4.94066e-324 2.17805 2.39759e-312 1.85647e+06 3.40165e+07 4.06536e+08 0.498452 0 -0.207113 0.473078 0 0.0634884 0.286146 0 0.0457389 0.1722 0 -0.0534195 0 0 0 0 0 0 0 0 0 0 0 0 0 2.17805 0 0 1124.92 15574.6
818 0 0 0 0 0 0 4.94066e-324 2.17805 2.39759e-312 1.85647e+06 3.40165e+07 4.06536e+08 0.497653 0 -0.206439 0.473297 0 0.0642555 0.29761 0 0.0405661 0.187878 0 -0.0632367 0 0 0 0 0 0 0 0 0 0 0 0 0 2.17805 0 0 1124.92 15574.6
819 0 0 0 0 0 0 4.94066e-324 2.17805 2.39759e-312 1.85647e+06 3.40165e+07 4.06536e+08 0.496842 0 -0.205741 0.473535 0 0.0650463 0.309843 0 0.0353951 0.204378 0 -0.0727402 0 0 0 0 0 0 0 0 0 0 0 0 0 2.17805 0 0 1124.92 15574.6
820 0 0 0 0 0 0 4.94066e-324 2.17805 2.39759e-312 1.85647e+06 3.40165e+07 4.06536e+08 0.496049 0 -0.205043 0.473792 0 0.065833 0.322682 0 0.0304704 0.221371 0 -0.0815659 0 0 0 0 0 0 0 0 0 0 0 0 0 2.17805 0 0 1124.92 15574.6
821 0 0 0 0 0 0 4.94066e-324 2.17805 2.39759e-312 1.85647e+06 3.40165e+07 4.06536e+08 0.495269 0 -0.204353 0.474062 0 0.0666064 0.335963 0 0.0259773 0.238542 0 -0.0894578 0 0 0 0 0 0 0 0 0 0 0 0 0 2.17805 0 0 1124.92 15574.6
822 0 0 0 0 0 0 4.94066e-324 2.17805 2.39759e-312 1.85647e+06 3.40165e+07 4.06536e+08 0.494485 0 -0.203676 0.474337 0 0.0673646 0.349547 0 0.0220377 0.255645 0 -0.0962771 0 0 0 0 0 0 0 0 0 0 0 0 0 2.17805 0 0 1124.92 15574.6
823 0 0 0 0 0 0 4.94066e-324 2.17805 2.39759e-312 1.85647e+06 3.40165e+07 4.06536e+08 0.493681 0 -0.203016 0.474605 0 0.0681018 0.363349 0 0.0186794 0.272554 0 -0.102037 0 0 0 0 0 0 0 0 0 0 0 0 0 2.17805 0 0 1124.92 15574.6
824 0 0 0 0 0 0 4.94066e-324 2.17805 2.39759e-312 1.85647e+06 3.40165e+07 4.06536e+08 0.492878 0 -0.202392 0.474856 0 0.0687984 0.377346 0 0.0158438 0.289311 0 -0.1069 0 0 0 0 0 0 0 0 0 0 0 0 0 2.17805 0 0 1124.92 15574.6
825 0 0 0 0 0 0 4.94066e-324 2.17805 2.39759e-312 1.85647e+06 3.40165e+07 4.06536e+08 0.492097 0 -0.201814 0.475081 0 0.0694416 0.391576 0 0.0134292 0.306106 0 -0.111114 0 0 0 0 0 0 0 0 0 0 0 0 0 2.17805 0 0 1124.92 15574.6
826 0 0 0 0 0 0 4.94066e-324 2.17805 2.39759e-312 1.85647e+06 3.40165e+07 4.06536e+08 0.491328 0 -0.201281 0.47528 0 0.0700331 0.406062 0 0.0113452 0.323101 0 -0.114883 0 0 0 0 0 0 0 0 0 0 0 0 0 2.17805 0 0 1124.92 15574.6
827 0 0 0 0 0 0 4.94066e-324 2.17805 2.39759e-312 1.85647e+06 3.40165e+07 4.06536e+08 0.490562 0 -0.200792 0.475457 0 0.0705761 0.420817 0 0.00951572 0.340435 0 -0.11837 0 0 0 0 0 0 0 0 0 0 0 0 0 2.17805 0 0 1124.92 15574.6
828 0 0 0 0 0 0 4.94066e-324 2.17805 2.39759e-312 1.85647e+06 3.40165e+07 4.06536e+08 0.489816 0 -0.200344 0.475622 0 0.0710731 0.435872 0 0.00786335 0.358279 0 -0.121734 0 0 0 0 0 0 0 0 0 0 0 0 0 2.17805 0 0 1124.92 15574.6
829 0 0 0 0 0 0 4.94066e-324 2.17805 2.39759e-312 1.85647e+06 3.40165e+07 4.06536e+08 0.489131 0 -0.199937 0.475791 0 0.0715238 0.451207 0 0.00634489 0.376685 0 -0.125042 0 0 0 0 0 0 0 0 0 0 0 0 0 2.17805 0 0 1124.92 15574.6
830 0 0 0 0 0 0 4.94066e-324 2.17805 2.39759e-312 1.85647e+06 3.40165e+07 4.06536e+08 0.48851 0 -0.19956 0.475975 0 0.071939 0.466782 0 0.00494358 0.395612 0 -0.128289 0 0 0 0 0 0 0 0 0 0 0 0 0 2.17805 0 0 1124.92 15574.6
831 0 0 0 0 0 0 4.94066e-324 2.17805 2.39759e-312 1.85647e+06 3.40165e+07 4.06536e+08 0.48791 0 -0.199193 0.476182 0 0.0723419 0.482566 0 0.00362882 0.414999 0 -0.131467 0 0 0 0 0 0 0 0 0 0 0 0 0 2.17805 0 0 1124.92 15574.6
832 0 0 0 0 0 0 4.94066e-324 2.17805 2.39759e-312 1.85647e+06 3.40165e+07 4.06536e+08 0.487315 0 -0.198831 0.47641 0 0.072738 0.498497 0 0.00235884 0.434699 0 -0.134557 0 0 0 0 0 0 0 0 0 0 0 0 0 2.17805 0 0 1124.92 15574.6
833 0 0 0 0 0 0 4.94066e-324 2.17805 2.39759e-312 1.85647e+06 3.40165e+07 4.06536e+08 0.486739 0 -0.19848 0.476656 0 0.0731211 0.51451 0 0.00108884 0.454531 0 -0.137542 0 0 0 0 0 0 0 0 0 0 0 0 0 2.17805 0 0 1124.92 15574.6
834 0 0 0 0 0 0 4.94066e-324 2.17805 2.39759e-312 1.85647e+06 3.40165e+07 4.06536e+08 0.486157 0 -0.198138 0.476921 0 0.0734938 0.530607 0 -0.000242355 0.474434 0 -0.140459 0 0 0 0 0 0 0 0 0 0 0 0 0 2.17805 0 0 1124.92 15574.6
835 0 0 0 0 0 0 4.94066e-324 2.17805 2.39759e-312 1.85647e+06 3.40165e+07 4.06536e+08 0.485517 0 -0.197796 0.47719 0 0.0738646 0.546843 0 -0.00171712 0.494459 0 -0.143393 0 0 0 0 0 0 0 0 0 0 0 0 0 2.17805 0 0 1124.92 15574.6
836 0 0 0 0 0 0 4.94066e-324 2.17805 2.39759e-312 1.85647e+06 3.40165e+07 4.06536e+08 0.484774 0 -0.197442 0.477444 0 0.074247 0.563284 0 -0.00341703 0.514694 0 -0.146438 0 0 0 0 0 0 0 0 0 0 0 0 0 2.17805 0 0 1124.92 15574.6
837 0 0 0 0 0 0 4.94066e-324 2.17805 2.39759e-312 1.85647e+06 3.40165e+07 4.06536e+08 0.483942 0 -0.197073 0.477679 0 0.0746436 0.579987 0 -0.00539116 0.535201 0 -0.149649 0 0 0 0 0 0 0 0 0 0 0 0 0 2.17805 0 0 1124.92 15574.6
838 0 0 0 0 0 0 4.94066e-324 2.17805 2.39759e-312 1.85647e+06 3.40165e+07 4.06536e+08 0.483075 0 -0.196695 0.477892 0 0.0750439 0.597011 0 -0.00766128 0.55605 0 -0.153052 0 0 0 0 0 0 0 0 0 0 0 0 0 2.17805 0 0 1124.92 15574.6
839 0 0 0 0 0 0 4.94066e-324 2.17805 2.39759e-312 1.85647e+06 3.40165e+07 4.06536e+08 0.482193 0 -0.196308 0.478084 0 0.0754498 0.61444 0 -0.0102308 0.577382 0 -0.156664 0 0 0 0 0 0 0 0 0 0 0 0 0 2.17805 0 0 1124.92 15574.6
840 0 0 0 0 0 0 4.94066e-324 2.17805 2.39759e-312 1.85647e+06 3.40165e+07 4.06536e+08 0.481279 0 -0.195896 0.478258 0 0.0758753 0.632318 0 -0.0130714 0.599276 0 -0.160463 0 0 0 0 0 0 0 0 0 0 0 0 0 2.17805 0 0 1124.92 15574.6
841 0 0 0 0 0 0 4.94066e-324 2.17805 2.39759e-312 1.85647e+06 3.40165e+07 4.06536e+08 0.480305 0 -0.195452 0.478422 0 0.0763299 0.650632 0 -0.0161303 0.621727 0 -0.164389 0 0 0 0 0 0 0 0 0 0 0 0 0 2.17805 0 0 1124.92 15574.6
842 0 0 0 0 0 0 4.94066e-324 2.17805 2.39759e-312 1.85647e+06 3.40165e+07 4.06536e+08 0.47928 0 -0.194978 0.478594 0 0.0768091 0.669373 0 -0.0193353 0.644746 0 -0.168364 0 0 0 0 0 0 0 0 0 0 0 0 0 2.17805 0 0 1124.92 15574.6
843 0 0 0 0 0 0 4.94066e-324 2.17805 2.39759e-312 1.85647e+06 3.40165e+07 4.06536e+08 0.47822 0 -0.19448 0.478779 0 0.0773078 0.688469 0 -0.0225908 0.668247 0 -0.172281 0 0 0 0 0 0 0 0 0 0 0 0 0 2.17805 0 0 1124.92 15574.6
844 0 0 0 0 0 0 4.94066e-324 2.17805 2.39759e-312 1.85647e+06 3.40165e+07 4.06536e+08 0.477122 0 -0.193953 0.478978 0 0.0778293 0.707745 0 -0.0258043 0.69196 0 -0.176027 0 0 0 0 0 0 0 0 0 0 0 0 0 2.17805 0 0 1124.92 15574.6
845 0 0 0 0 0 0 4.94066e-324 2.17805 2.39759e-312 1.85647e+06 3.40165e+07 4.06536e+08 0.475986 0 -0.193393 0.479201 0 0.0783764 0.726995 0 -0.0289048 0.715548 0 -0.17952 0 0 0 0 0 0 0 0 0 0 0 0 0 2.17805 0 0 1124.92 15574.6
846 0 0 0 0 0 0 4.94066e-324 2.17805 2.39759e-312 1.85647e+06 3.40165e+07 4.06536e+08 0.474819 0 -0.192799 0.47945 0 0.0789496 0.746003 0 -0.0318437 0.738634 0 -0.182714 0 0 0 0 0 0 0 0 0 0 0 0 0 2.17805 0 0 1124.92 15574.6
847 0 0 0 0 0 0 4.94066e-324 2.17805 2.39759e-312 1.85647e+06 3.40165e+07 4.06536e+08 0.473656 0 -0.192172 0.47973 0 0.0795482 0.764542 0 -0.0346063 0.760813 0 -0.18561 0 0 0 0 0 0 0 0 0 0 0 0 0 2.17805 0 0 1124.92 15574.6
848 0 0 0 0 0 0 4.94066e-324 2.17805 2.39759e-312 1.85647e+06 3.40165e+07 4.06536e+08 0.472503 0 -0.191504 0.480041 0 0.0801802 0.782431 0 -0.03722 0.781776 0 -0.188269 0 0 0 0 0 0 0 0 0 0 0 0 0 2.17805 0 0 1124.92 15574.6
849 0 0 0 0 0 0 4.94066e-324 2.17805 2.39759e-312 1.85647e+06 3.40165e+07 4.06536e+08 0.471307 0 -0.190776 0.480379 0 0.0808611 0.799551 0 -0.0397417 0.801352 0 -0.190781 0 0 0 0 0 0 0 0 0 0 0 0 0 2.17805 0 0 1124.92 15574.6
850 0 0 0 0 0 0 4.94066e-324 2.17805 2.39759e-312 1.85647e+06 3.40165e+07 4.06536e+08 0.470061 0 -0.189979 0.480746 0 0.0815993 0.815864 0 -0.0422411 0.819539 0 -0.193246 0 0 0 0 0 0 0 0 0 0 0 0 0 2.17805 0 0 1124.92 15574.6
851 0 0 0 0 0 0 4.94066e-324 2.17805 2.39759e-312 1.85647e+06 3.40165e+07 4.06536e+08 0.468756 0 -0.189087 0.481156 0 0.0824186 0.831382 0 -0.0447853 0.836452 0 -0.19575 0 0 0 0 0 0 0 0 0 0 0 0 0 2.17805 0 0 1124.92 15574.6
852 0 0 0 0 0 0 4.94066e-324 2.17805 2.39759e-312 1.85647e+06 3.40165e+07 4.06536e+08 0.467299 0 -0.188042 0.481627 0 0.0833687 0.846092 0 -0.0474411 0.852175 0 -0.198369 0 0 0 0 0 0 0 0 0 0 0 0 0 2.17805 0 0 1124.92 15574.6
853 0 0 0 0 0 0 4.94066e-324 2.17805 2.39759e-312 1.85647e+06 3.40165e+07 4.06536e+08 0.465609 0 -0.186786 0.48219 0 0.0844959 0.859956 0 -0.0502952 0.866734 0 -0.201193 0 0 0 0 0 0 0 0 0 0 0 0 0 2.17805 0 0 1124.92 15574.6
854 0 0 0 0 0 0 4.94066e-324 2.17805 2.39759e-312 1.85647e+06 3.40165e+07 4.06536e+08 0.463637 0 -0.185265 0.482877 0 0.0858411 0.87293 0 -0.0534487 0.880132 0 -0.204327 0 0 0 0 0 0 0 0 0 0 0 0 0 2.17805 0 0 1124.92 15574.6
855 0 0 0 0 0 0 4.94066e-324 2.17805 2.39759e-312 1.85647e+06 3.40165e+07 4.06536e+08 0.461352 0 -0.183425 0.483711 0 0.087442 0.88493 0 -0.0570015 0.892324 0 -0.20787 0 0 0 0 0 0 0 0 0 0 0 0 0 2.17805 0 0 1124.92 15574.6
856 0 0 0 0 0 0 4.94066e-324 2.17805 2.39759e-312 1.85647e+06 3.40165e+07 4.06536e+08 0.458726 0 -0.181216 0.484713 0 0.0893274 0.895764 0 -0.061045 0.90306 0 -0.211919 0 0 0 0 0 0 0 0 0 0 0 0 0 2.17805 0 0 1124.92 15574.6
857 0 0 0 0 0 0 4.94066e-324 2.17805 2.39759e-312 1.85647e+06 3.40165e+07 4.06536e+08 0.455671 0 -0.178571 0.485905 0 0.0915303 0.905113 0 -0.065615 0.911824 0 -0.216516 0 0 0 0 0 0 0 0 0 0 0 0 0 2.17805 0 0 1124.92 15574.6
858 0 0 0 0 0 0 4.94066e-324 2.17805 2.39759e-312 1.85647e+06 3.40165e+07 4.06536e+08 0.452153 0 -0.175429 0.487308 0 0.0940763 0.912067 0 -0.0705364 0.916902 0 -0.221509 0 0 0 0 0 0 0 0 0 0 0 0 0 2.17805 0 0 1124.92 15574.6
859 0 0 0 0 0 0 4.94066e-324 2.17805 2.39759e-312 1.85647e+06 3.40165e+07 4.06536e+08 0.448197 0 -0.171726 0.488956 0 0.0969886 0.916902 0 -0.0752941 0.919421 0 -0.226323 0 0 0 0 0 0 0 0 0 0 0 0 0 2.17805 0 0 1124.92 15574.6
860 0 0 0 0 0 0 4.94066e-324 2.17805 2.39759e-312 1.85647e+06 3.40165e+07 4.06536e+08 0.44375 0 -0.16735 0.490901 0 0.100317 0.919555 0 -0.0793938 0.919514 0 -0.230444 0 0 0 0 0 0 0 0 0 0 0 0 0 2.17805 0 0 1124.92 15574.6
861 0 0 0 0 0 0 4.94066e-324 2.17805 2.39759e-312 1.85647e+06 3.40165e+07 4.06536e+08 0.438774 0 -0.162167 0.493225 0 0.104111 0.920503 0 -0.0824742 0.917825 0 -0.2335 0 0 0 0 0 0 0 0 0 0 0 0 0 2.17805 0 0 1124.92 15574.6
862 0 0 0 0 0 0 4.94066e-324 2.17805 2.39759e-312 1.85647e+06 3.40165e+07 4.06536e+08 0.433338 0 -0.15606 0.496018 0 0.108402 0.920086 0 -0.0843506 0.914543 0 -0.235299 0 0 0 0 0 0 0 0 0 0 0 0 0 2.17805 0 0 1124.92 15574.6
863 0 0 0 0 0 0 4.94066e-324 2.17805 2.39759e-312 1.85647e+06 3.40165e+07 4.06536e+08 0.427573 0 -0.148949 0.499375 0 0.113184 0.919302 0 -0.0850637 0.911225 0 -0.235898 0 0 0 0 0 0 0 0 0 0 0 0 0 2.17805 0 0 1124.92 15574.6
864 0 0 0 0 0 0 4.94066e-324 2.17805 2.39759e-312 1.85647e+06 3.40165e+07 4.06536e+08 0.421638 0 -0.140813 0.503376 0 0.118394 0.918747 0 -0.0849036 0.908737 0 -0.235622 0 0 0 0 0 0 0 0 0 0 0 0 0 2.17805 0 0 1124.92 15574.6
865 0 0 0 0 0 0 4.94066e-324 2.17805 2.39759e-312 1.85647e+06 3.40165e+07 4.06536e+08 0.415666 0 -0.131643 0.508078 0 0.123952 0.919039 0 -0.084401 0.908 0 -0.235047 0 0 0 0 0 0 0 0 0 0 0 0 0 2.17805 0 0 1124.92 15574.6
866 0 0 0 0 0 0 4.94066e-324 2.17805 2.39759e-312 1.85647e+06 3.40165e+07 4.06536e+08 0.409808 0 -0.121446 0.513519 0 0.129777 0.919555 0 -0.0840003 0.907474 0 -0.234566 0 0 0 0 0 0 0 0 0 0 0 0 0 2.17805 0 0 1124.92 15574.6
867 0 0 0 0 0 0 4.94066e-324 2.17805 2.39759e-312 1.85647e+06 3.40165e+07 4.06536e+08 0.404268 0 -0.110271 0.519694 0 0.135789 0.920364 0 -0.0839239 0.907569 0 -0.234431 0 0 0 0 0 0 0 0 0 0 0 0 0 2.17805 0 0 1124.92 15574.6
868 0 0 0 0 0 0 4.94066e-324 2.17805 2.39759e-312 1.85647e+06 3.40165e+07 4.06536e+08 0.399301 0 -0.0983053 0.526573 0 0.141842 0.921282 0 -0.0841716 0.908423 0 -0.234673 0 0 0 0 0 0 0 0 0 0 0 0 0 2.17805 0 0 1124.92 15574.6
869 0 0 0 0 0 0 4.94066e-324 2.17805 2.39759e-312 1.85647e+06 3.40165e+07 4.06536e+08 0.395109 0 -0.0856825 0.534099 0 0.147878 0.922062 0 -0.0846352 0.909525 0 -0.235164 0 0 0 0 0 0 0 0 0 0 0 0 0 2.17805 0 0 1124.92 15574.6
870 0 0 0 0 0 0 4.94066e-324 2.17805 2.39759e-312 1.85647e+06 3.40165e+07 4.06536e+08 0.391966 0 -0.072657 0.542186 0 0.153844 0.922486 0 -0.0851573 0.91029 0 -0.235714 0 0 0 0 0 0 0 0 0 0 0 0 0 2.17805 0 0 1124.92 15574.6
871 0 0 0 0 0 0 4.94066e-324 2.17805 2.39759e-312 1.85647e+06 3.40165e+07 4.06536e+08 0.390146 0 -0.0595322 0.55074 0 0.159735 0.92254 0 -0.0855902 0.910481 0 -0.236158 0 0 0 0 0 0 0 0 0 0 0 0 0 2.17805 0 0 1124.92 15574.6
872 0 0 0 0 0 0 4.94066e-324 2.17805 2.39759e-312 1.85647e+06 3.40165e+07 4.06536e+08 0.389934 0 -0.0467693 0.559667 0 0.165503 0.922333 0 -0.0858186 0.910226 0 -0.236383 0 0 0 0 0 0 0 0 0 0 0 0 0 2.17805 0 0 1124.92 15574.6
873 0 0 0 0 0 0 4.94066e-324 2.17805 2.39759e-312 1.85647e+06 3.40165e+07 4.06536e+08 0.391656 0 -0.0350279 0.568852 0 0.171056 0.921947 0 -0.0858131 0.909632 0 -0.23636 0 0 0 0 0 0 0 0 0 0 0 0 0 2.17805 0 0 1124.92 15574.6
874 0 0 0 0 0 0 4.94066e-324 2.17805 2.39759e-312 1.85647e+06 3.40165e+07 4.06536e+08 0.395621 0 -0.0251242 0.578199 0 0.176207 0.921436 0 -0.0856238 0.908771 0 -0.236142 0 0 0 0 0 0 0 0 0 0 0 0 0 2.17805 0 0 1124.92 15574.6
875 0 0 0 0 0 0 4.94066e-324 2.17805 2.39759e-312 1.85647e+06 3.40165e+07 4.06536e+08 0.402038 0 -0.0177793 0.587638 0 0.18077 0.920872 0 -0.0853316 0.907772 0 -0.235813 0 0 0 0 0 0 0 0 0 0 0 0 0 2.17805 0 0 1124.92 15574.6
876 0 0 0 0 0 0 4.94066e-324 2.17805 2.39759e-312 1.85647e+06 3.40165e+07 4.06536e+08 0.411071 0 -0.0135925 0.597187 0 0.184473 0.920307 0 -0.0850078 0.906737 0 -0.235447 0 0 0 0 0 0 0 0 0 0 0 0 0 2.17805 0 0 1124.92 15574.6
877 0 0 0 0 0 0 4.94066e-324 2.17805 2.39759e-312 1.85647e+06 3.40165e+07 4.06536e+08 0.422798 0 -0.0128333 0.606932 0 0.187076 0.919784 0 -0.084694 0.905741 0 -0.23509 0 0 0 0 0 0 0 0 0 0 0 0 0 2.17805 0 0 1124.92 15574.6
878 0 0 0 0 0 0 4.94066e-324 2.17805 2.39759e-312 1.85647e+06 3.40165e+07 4.06536e+08 0.437267 0 -0.0154472 0.617023 0 0.188407 0.919289 0 -0.0844016 0.904758 0 -0.234751 0 0 0 0 0 0 0 0 0 0 0 0 0 2.17805 0 0 1124.92 15574.6
879 0 0 0 0 0 0 4.94066e-324 2.17805 2.39759e-312 1.85647e+06 3.40165e+07 4.06536e+08 0.454424 0 -0.0210218 0.627668 0 0.188395 0.91885 0 -0.0841123 0.903838 0 -0.234414 0 0 0 0 0 0 0 0 0 0 0 0 0 2.17805 0 0 1124.92 15574.6
880 0 0 0 0 0 0 4.94066e-324 2.17805 2.39759e-312 1.85647e+06 3.40165e+07 4.06536e+08 0.474026 0 -0.0287472 0.639123 0 0.187151 0.918469 0 -0.0837879 0.902971 0 -0.234041 0 0 0 0 0 0 0 0 0 0 0 0 0 2.17805 0 0 1124.92 15574.6
881 0 0 0 0 0 0 4.94066e-324 2.17805 2.39759e-312 1.85647e+06 3.40165e+07 4.06536e+08 0.495721 0 -0.0377087 0.651627 0 0.184917 0.918101 0 -0.0833848 0.902068 0 -0.233581 0 0 0 0 0 0 0 0 0 0 0 0 0 2.17805 0 0 1124.92 15574.6
882 0 0 0 0 0 0 4.94066e-324 2.17805 2.39759e-312 1.85647e+06 3.40165e+07 4.06536e+08 0.519132 0 -0.0471213 0.665358 0 0.181978 0.917675 0 -0.082877 0.90099 0 -0.233003 0 0 0 0 0 0 0 0 0 0 0 0 0 2.17805 0 0 1124.92 15574.6
883 0 0 0 0 0 0 4.94066e-324 2.17805 2.39759e-312 1.85647e+06 3.40165e+07 4.06536e+08 0.543865 0 -0.0563982 0.680375 0 0.178621 0.917171 0 -0.0822765 0.899714 0 -0.232314 0 0 0 0 0 0 0 0 0 0 0 0 0 2.17805 0 0 1124.92 15574.6
884 0 0 0 0 0 0 4.94066e-324 2.17805 2.39759e-312 1.85647e+06 3.40165e+07 4.06536e+08 0.569604 0 -0.0651722 0.696622 0 0.17511 0.916637 0 -0.0816185 0.89836 0 -0.231559 0 0 0 0 0 0 0 0 0 0 0 0 0 2.17805 0 0 1124.92 15574.6
885 0 0 0 0 0 0 4.94066e-324 2.17805 2.39759e-312 1.85647e+06 3.40165e+07 4.06536e+08 0.596128 0 -0.0732687 0.71395 0 0.171653 0.916075 0 -0.0809367 0.896939 0 -0.23077 0 0 0 0 0 0 0 0 0 0 0 0 0 2.17805 0 0 1124.92 15574.6
886 0 0 0 0 0 0 4.94066e-324 2.17805 2.39759e-312 1.85647e+06 3.40165e+07 4.06536e+08 0.623371 0 -0.0806984 0.73215 0 0.168372 0.91545 0 -0.080266 0.895366 0 -0.229975 0 0 0 0 0 0 0 0 0 0 0 0 0 2.17805 0 0 1124.92 15574.6
887 0 0 0 0 0 0 4.94066e-324 2.17805 2.39759e-312 1.85647e+06 3.40165e+07 4.06536e+08 0.651409 0 -0.087615 0.750984 0 0.165276 0.914788 0 -0.0796357 0.893691 0 -0.229205 0 0 0 0 0 0 0 0 0 0 0 0 0 2.17805 0 0 1124.92 15574.6
888 0 0 0 0 0 0 4.94066e-324 2.17805 2.39759e-312 1.85647e+06 3.40165e+07 4.06536e+08 0.680306 0 -0.094168 0.770263 0 0.162302 0.914165 0 -0.0790626 0.892051 0 -0.228485 0 0 0 0 0 0 0 0 0 0 0 0 0 2.17805 0 0 1124.92 15574.6
889 0 0 0 0 0 0 4.94066e-324 2.17805 2.39759e-312 1.85647e+06 3.40165e+07 4.06536e+08 0.710074 0 -0.100444 0.78987 0 0.159367 0.913615 0 -0.0785381 0.890512 0 -0.227811 0 0 0 0 0 0 0 0 0 0 0 0 0 2.17805 0 0 1124.92 15574.6
890 0 0 0 0 0 0 4.94066e-324 2.17805 2.39759e-312 1.85647e+06 3.40165e+07 4.06536e+08 0.740651 0 -0.106451 0.809754 0 0.156406 0.913107 0 -0.0780179 0.889011 0 -0.227134 0 0 0 0 0 0 0 0 0 0 0 0 0 2.17805 0 0 1124.92 15574.6
891 0 0 0 0 0 0 4.94066e-324 2.17805 2.39759e-312 1.85647e+06 3.40165e+07 4.06536e+08 0.771932 0 -0.112173 0.829911 0 0.153359 0.912624 0 -0.0774643 0.887508 0 -0.226412 0 0 0 0 0 0 0 0 0 0 0 0 0 2.17805 0 0 1124.92 15574.6
892 0 0 0 0 0 0 4.94066e-324 2.17805 2.39759e-312 1.85647e+06 3.40165e+07 4.06536e+08 0.803787 0 -0.11762 0.850354 0 0.150149 0.912195 0 -0.0768685 0.886077 0 -0.225643 0 0 0 0 0 0 0 0 0 0 0 0 0 2.17805 0 0 1124.92 15574.6
893 0 0 0 0 0 0 4.94066e-324 2.17805 2.39759e-312 1.85647e+06 3.40165e+07 4.06536e+08 0.836035 0 -0.122806 0.871123 0 0.146708 0.911804 0 -0.0762208 0.8847 0 -0.224819 0 0 0 0 0 0 0 0 0 0 0 0 0 2.17805 0 0 1124.92 15574.6
894 0 0 0 0 0 0 4.94066e-324 2.17805 2.39759e-312 1.85647e+06 3.40165e+07 4.06536e+08 0.868596 0 -0.127811 0.892334 0 0.142938 0.911351 0 -0.0755081 0.88316 0 -0.223904 0 0 0 0 0 0 0 0 0 0 0 0 0 2.17805 0 0 1124.92 15574.6
895 0 0 0 0 0 0 4.94066e-324 2.17805 2.39759e-312 1.85647e+06 3.40165e+07 4.06536e+08 0.901533 0 -0.132796 0.914149 0 0.1387 0.910751 0 -0.0747318 0.881265 0 -0.222876 0 0 0 0 0 0 0 0 0 0 0 0 0 2.17805 0 0 1124.92 15574.6
896 0 0 0 0 0 0 4.94066e-324 2.17805 2.39759e-312 1.85647e+06 3.40165e+07 4.06536e+08 0.934547 0 -0.137744 0.936445 0 0.134038 0.909994 0 -0.0739069 0.878995 0 -0.221742 0 0 0 0 0 0 0 0 0 0 0 0 0 2.17805 0 0 1124.92 15574.6
