# Supplementary material for: Optimal Control Based Stiffness Identification of an Ankle-Foot Orthosis Using a Predictive Walking Model
Source: Front Comput Neurosci. 2017 Apr 13;11:23. doi: 10.3389/fncom.2017.00023 (PMC5390028; doi:10.3389/fncom.2017.00023)
Supplement: Supplementary file 1 [file DataSheet1.ZIP › PathWalker/InvKinDyn/results/barefeet_3053181.q]

0	-1.08283	0.619528	-0.0974354	-0.356829	0.847885	-0.254648	-0.0582846	0.988238	-0.147626	0.30147
1	-1.07941	0.620185	-0.0915229	-0.355041	0.844475	-0.257188	-0.0688722	1.0026	-0.147013	0.296314
2	-1.07604	0.620824	-0.0855705	-0.353479	0.841124	-0.259686	-0.0806096	1.01772	-0.149762	0.291364
3	-1.07275	0.62147	-0.0794049	-0.352379	0.837851	-0.2619	-0.0932832	1.03209	-0.154899	0.286424
4	-1.06952	0.622169	-0.073653	-0.351063	0.834643	-0.263543	-0.106075	1.04468	-0.165496	0.282184
5	-1.0664	0.622942	-0.0680583	-0.349887	0.831622	-0.264129	-0.118976	1.05434	-0.181066	0.278493
6	-1.06341	0.623788	-0.0617927	-0.349839	0.828971	-0.263054	-0.133428	1.06126	-0.203034	0.274534
7	-1.06054	0.624659	-0.0539785	-0.351943	0.826829	-0.260539	-0.150279	1.0652	-0.226224	0.269259
8	-1.05781	0.625529	-0.0439307	-0.357042	0.825197	-0.257087	-0.171335	1.0677	-0.253309	0.261909
9	-1.05524	0.626343	-0.0309733	-0.365981	0.824187	-0.253157	-0.197684	1.0695	-0.27897	0.251625
10	-1.0528	0.627042	-0.0146577	-0.3793	0.823882	-0.249285	-0.230416	1.07191	-0.29944	0.237728
11	-1.05046	0.627583	0.00510725	-0.397076	0.824196	-0.245924	-0.269799	1.07554	-0.313482	0.220101
12	-1.04815	0.627964	0.0260823	-0.416609	0.82488	-0.24339	-0.312841	1.08011	-0.322031	0.201291
13	-1.04589	0.628205	0.0453151	-0.434517	0.825798	-0.241873	-0.355858	1.08532	-0.327044	0.18414
14	-1.04361	0.628324	0.0627759	-0.450617	0.827058	-0.241168	-0.398421	1.09103	-0.330423	0.169007
15	-1.04138	0.62835	0.0767676	-0.463044	0.828623	-0.241061	-0.438373	1.09702	-0.333925	0.157407
16	-1.03911	0.628318	0.0890194	-0.473472	0.830376	-0.241437	-0.477081	1.10298	-0.338651	0.147799
17	-1.03688	0.628255	0.0987013	-0.481147	0.832435	-0.242155	-0.513469	1.10865	-0.344859	0.140659
18	-1.03464	0.628175	0.107151	-0.487465	0.834736	-0.242997	-0.548711	1.11369	-0.351946	0.134681
19	-1.03243	0.628078	0.11426	-0.492365	0.837099	-0.243877	-0.582627	1.11793	-0.359271	0.129728
20	-1.03016	0.627961	0.120936	-0.496736	0.839397	-0.244619	-0.615881	1.12095	-0.366505	0.125411
21	-1.02788	0.627821	0.125489	-0.498731	0.841509	-0.245455	-0.646493	1.12237	-0.373315	0.123232
22	-1.02548	0.627652	0.129019	-0.49929	0.843369	-0.246864	-0.675318	1.12185	-0.378878	0.122349
23	-1.02306	0.6274	0.130022	-0.497044	0.845323	-0.249312	-0.700935	1.11957	-0.38253	0.124096
24	-1.02055	0.627063	0.129222	-0.492583	0.847345	-0.252837	-0.723785	1.11514	-0.384067	0.127991
25	-1.01794	0.626632	0.125426	-0.484708	0.849779	-0.257474	-0.742439	1.10835	-0.383512	0.135292
26	-1.01522	0.62613	0.117814	-0.472473	0.852708	-0.262905	-0.755703	1.09893	-0.380692	0.146889
27	-1.01239	0.625555	0.106763	-0.456353	0.856209	-0.268852	-0.763921	1.08702	-0.375414	0.162362
28	-1.00942	0.624907	0.0932144	-0.437357	0.860191	-0.275015	-0.767976	1.07274	-0.367541	0.180682
29	-1.00631	0.624179	0.0775949	-0.415951	0.86457	-0.281412	-0.768183	1.05642	-0.357221	0.20128
30	-1.003	0.623397	0.0608477	-0.392981	0.869055	-0.288072	-0.765197	1.03813	-0.344645	0.22296
31	-0.99952	0.622539	0.0433587	-0.369006	0.873856	-0.295135	-0.75935	1.01824	-0.329931	0.245041
32	-0.995859	0.621605	0.0260449	-0.344947	0.878799	-0.302458	-0.751375	0.996931	-0.313112	0.266306
33	-0.99199	0.620601	0.00910651	-0.320954	0.883902	-0.309946	-0.741155	0.974275	-0.294236	0.286417
34	-0.987892	0.619539	-0.00787731	-0.29649	0.889009	-0.317124	-0.727918	0.950277	-0.273103	0.305763
35	-0.983549	0.61842	-0.0249711	-0.271543	0.894262	-0.323746	-0.711416	0.925086	-0.249862	0.324411
36	-0.978943	0.617228	-0.0415713	-0.246857	0.899884	-0.329678	-0.692238	0.898981	-0.225055	0.341759
37	-0.974058	0.615934	-0.0572801	-0.222932	0.906043	-0.334951	-0.670784	0.872417	-0.199568	0.357242
38	-0.968905	0.61452	-0.0717821	-0.200305	0.913135	-0.339567	-0.647285	0.845485	-0.174369	0.370368
39	-0.963501	0.612945	-0.084988	-0.179451	0.921778	-0.343348	-0.621853	0.818223	-0.150464	0.380942
40	-0.957953	0.611215	-0.0958849	-0.162014	0.932551	-0.346014	-0.596386	0.791654	-0.125328	0.388099
41	-0.952383	0.609325	-0.103751	-0.149415	0.946131	-0.347279	-0.573971	0.769379	-0.104331	0.391479
42	-0.94695	0.607307	-0.107947	-0.143037	0.96314	-0.346437	-0.558126	0.756033	-0.0889769	0.391056
43	-0.94174	0.605246	-0.109939	-0.141452	0.983232	-0.342595	-0.549502	0.75365	-0.079928	0.389076
44	-0.936813	0.603247	-0.111087	-0.143121	1.00586	-0.335021	-0.547627	0.762531	-0.0760071	0.387547
45	-0.932128	0.601389	-0.112884	-0.146055	1.03018	-0.323247	-0.550513	0.781401	-0.0782227	0.388164
46	-0.927612	0.599731	-0.115649	-0.149367	1.05523	-0.307343	-0.555838	0.80671	-0.085084	0.391093
47	-0.92316	0.598293	-0.119912	-0.151881	1.08019	-0.287753	-0.560066	0.833082	-0.0965992	0.396334
48	-0.918734	0.597113	-0.124518	-0.154394	1.10416	-0.265077	-0.561371	0.855184	-0.107152	0.402253
49	-0.914351	0.596218	-0.128001	-0.158178	1.12638	-0.240189	-0.5598	0.870522	-0.117498	0.407018
50	-0.910038	0.595601	-0.12831	-0.165286	1.14657	-0.213681	-0.557402	0.88001	-0.129287	0.408225
51	-0.905821	0.595306	-0.125129	-0.175716	1.16423	-0.185626	-0.555127	0.88448	-0.141627	0.405572
52	-0.901749	0.595396	-0.119053	-0.188447	1.17873	-0.156176	-0.553259	0.884535	-0.153019	0.399979
53	-0.897861	0.595915	-0.111341	-0.201824	1.18964	-0.125866	-0.551371	0.881397	-0.162655	0.393081
54	-0.894118	0.596875	-0.102267	-0.215366	1.19699	-0.0950427	-0.54974	0.87603	-0.170244	0.385268
55	-0.890512	0.598237	-0.0924005	-0.228436	1.20156	-0.0652194	-0.548154	0.868921	-0.175883	0.377195
56	-0.886967	0.599928	-0.0827413	-0.239833	1.20385	-0.0379681	-0.545542	0.860122	-0.179967	0.369756
57	-0.883464	0.601858	-0.0731709	-0.249732	1.20441	-0.0148703	-0.542036	0.849545	-0.18246	0.362742
58	-0.879956	0.603935	-0.0635577	-0.258402	1.2039	0.00297769	-0.537681	0.837144	-0.183601	0.355799
59	-0.876424	0.606085	-0.0536027	-0.266414	1.20314	0.0149739	-0.532871	0.823075	-0.183799	0.348467
60	-0.872853	0.608261	-0.043207	-0.274108	1.20263	0.0208613	-0.527894	0.80771	-0.183454	0.340519
61	-0.869273	0.610432	-0.0324166	-0.281605	1.20222	0.0201329	-0.523012	0.791512	-0.1827	0.332054
62	-0.865684	0.612593	-0.0211693	-0.289078	1.20129	0.0133075	-0.518476	0.774836	-0.181628	0.323012
63	-0.862134	0.614742	-0.00926428	-0.296927	1.19959	0.00088396	-0.514741	0.757966	-0.180257	0.31333
64	-0.858615	0.616874	0.00245998	-0.304342	1.19676	-0.0163406	-0.510931	0.741067	-0.178828	0.303886
65	-0.85511	0.618961	0.0137297	-0.311184	1.1925	-0.036982	-0.506835	0.7244	-0.177437	0.294841
66	-0.851595	0.620959	0.0246336	-0.317789	1.18677	-0.059347	-0.502698	0.708315	-0.176204	0.285908
67	-0.84804	0.622821	0.0353267	-0.32472	1.17997	-0.0815408	-0.49896	0.693317	-0.175226	0.276728
68	-0.844416	0.624502	0.0458959	-0.332633	1.17306	-0.101853	-0.496087	0.680084	-0.174669	0.267007
69	-0.84069	0.625961	0.0564607	-0.342052	1.16681	-0.119595	-0.494526	0.669221	-0.174748	0.256383
70	-0.836847	0.627185	0.0670232	-0.353373	1.16193	-0.134541	-0.49449	0.661095	-0.175593	0.24478
71	-0.832878	0.628181	0.076913	-0.365941	1.15864	-0.146802	-0.49526	0.655762	-0.177363	0.232992
72	-0.828805	0.628949	0.0861391	-0.379977	1.15737	-0.156986	-0.496856	0.653216	-0.180049	0.221017
73	-0.824637	0.629496	0.0944979	-0.39523	1.1583	-0.16607	-0.498905	0.653241	-0.183654	0.20906
74	-0.820388	0.629843	0.101942	-0.411451	1.16119	-0.175229	-0.501102	0.655432	-0.188084	0.197214
75	-0.816091	0.630002	0.108895	-0.428826	1.16563	-0.185733	-0.50381	0.659541	-0.193074	0.185127
76	-0.811764	0.630011	0.115208	-0.446997	1.17131	-0.198022	-0.506675	0.665215	-0.198416	0.173142
77	-0.8074	0.629905	0.120663	-0.465296	1.17745	-0.212328	-0.50919	0.672054	-0.204044	0.161531
78	-0.802988	0.62972	0.125155	-0.483311	1.18338	-0.22869	-0.510974	0.679613	-0.209784	0.150425
79	-0.798541	0.62949	0.128616	-0.500753	1.18848	-0.246602	-0.511741	0.687481	-0.215612	0.140056
80	-0.794083	0.629238	0.131609	-0.518147	1.1922	-0.265139	-0.511998	0.695399	-0.221456	0.129964
81	-0.789634	0.628972	0.134732	-0.536089	1.19415	-0.283426	-0.512321	0.703198	-0.227202	0.119579
82	-0.785191	0.628705	0.138055	-0.554484	1.19388	-0.300845	-0.512564	0.710525	-0.232894	0.108867
83	-0.78079	0.628431	0.14226	-0.57407	1.19102	-0.316851	-0.513495	0.717307	-0.2383	0.0972346
84	-0.776473	0.628159	0.147291	-0.594775	1.1855	-0.33097	-0.515094	0.723516	-0.243246	0.0849853
85	-0.77225	0.627901	0.15265	-0.615947	1.17721	-0.343012	-0.516768	0.729059	-0.247929	0.0728227
86	-0.768098	0.627653	0.157935	-0.637018	1.16614	-0.353054	-0.518015	0.733925	-0.252499	0.0611498
87	-0.764007	0.627405	0.162843	-0.657582	1.15249	-0.361575	-0.518549	0.73822	-0.257125	0.0502911
88	-0.759984	0.627153	0.167334	-0.677576	1.13667	-0.368867	-0.518451	0.742114	-0.262038	0.0403485
89	-0.756023	0.626888	0.171514	-0.697072	1.11914	-0.37525	-0.517978	0.745862	-0.267162	0.0311922
90	-0.752105	0.626601	0.175413	-0.716089	1.1006	-0.380809	-0.517219	0.749587	-0.272449	0.0227224
91	-0.748214	0.626291	0.178882	-0.734436	1.08165	-0.385313	-0.515959	0.75325	-0.277794	0.015074
92	-0.744346	0.62596	0.181656	-0.751877	1.06292	-0.388127	-0.513933	0.756909	-0.282897	0.00856648
93	-0.740508	0.625609	0.183418	-0.768139	1.04512	-0.388888	-0.510852	0.760652	-0.287653	0.00357817
94	-0.7367	0.625231	0.184042	-0.783149	1.02879	-0.387278	-0.506605	0.764543	-0.292095	0.000206426
95	-0.732902	0.624811	0.183497	-0.796887	1.01441	-0.383337	-0.501177	0.768695	-0.296343	-0.00161502
96	-0.729084	0.624341	0.181557	-0.809025	1.00227	-0.377531	-0.494275	0.773129	-0.300598	-0.00173159
97	-0.725219	0.623816	0.177943	-0.819103	0.992393	-0.370474	-0.485566	0.777876	-0.305015	7.90983e-05
98	-0.721292	0.623228	0.172688	-0.826924	0.984492	-0.36269	-0.475105	0.783006	-0.309622	0.00371671
99	-0.717281	0.622576	0.166039	-0.832351	0.977917	-0.354567	-0.463112	0.788496	-0.31444	0.00878254
100	-0.713163	0.621861	0.158222	-0.835167	0.971786	-0.346206	-0.449785	0.794326	-0.319456	0.0149434
101	-0.70894	0.621081	0.149357	-0.835079	0.965088	-0.337291	-0.4353	0.800536	-0.32454	0.0221054
102	-0.704617	0.620233	0.139597	-0.831802	0.956791	-0.327318	-0.419885	0.807198	-0.329581	0.0301029
103	-0.700191	0.61931	0.129214	-0.825168	0.945874	-0.315721	-0.403869	0.814383	-0.334547	0.0385939
104	-0.695656	0.618309	0.118321	-0.814843	0.931397	-0.301878	-0.387384	0.822121	-0.339364	0.0474711
105	-0.691013	0.617225	0.106736	-0.800273	0.912745	-0.285318	-0.370202	0.830398	-0.343956	0.0569947
106	-0.686267	0.616047	0.0942776	-0.781123	0.88973	-0.265931	-0.352108	0.839194	-0.348307	0.0674546
107	-0.681423	0.614756	0.0810362	-0.757595	0.862742	-0.243339	-0.33324	0.8486	-0.352545	0.0787906
108	-0.676495	0.613334	0.0673706	-0.730642	0.833336	-0.216983	-0.314074	0.858796	-0.35691	0.0906093
109	-0.671526	0.611776	0.0537862	-0.701936	0.804179	-0.187269	-0.295332	0.869971	-0.361234	0.102471
110	-0.666578	0.610057	0.040809	-0.67532	0.782581	-0.161699	-0.278025	0.882678	-0.365166	0.114027
111	-0.661717	0.60819	0.028937	-0.653859	0.772691	-0.143279	-0.263171	0.897418	-0.368351	0.124991
112	-0.657012	0.606217	0.0186698	-0.64007	0.776905	-0.133769	-0.251741	0.914488	-0.3702	0.13509
113	-0.652519	0.604209	0.0100727	-0.634048	0.793261	-0.131504	-0.244017	0.933825	-0.369729	0.144468
114	-0.648264	0.602223	0.002775	-0.634492	0.818823	-0.136077	-0.239626	0.955265	-0.366199	0.153594
115	-0.64422	0.600307	-0.00371199	-0.638579	0.848314	-0.144756	-0.237836	0.978402	-0.359323	0.162905
116	-0.640333	0.598487	-0.00957582	-0.643751	0.877324	-0.155237	-0.238092	1.00273	-0.349254	0.172336
117	-0.636554	0.596809	-0.0145707	-0.647451	0.900858	-0.163147	-0.240161	1.02751	-0.336187	0.181257
118	-0.632839	0.595289	-0.0182096	-0.649442	0.919426	-0.171188	-0.24417	1.05227	-0.320337	0.188772
119	-0.629152	0.593963	-0.0202496	-0.649801	0.933716	-0.180743	-0.249957	1.0764	-0.301986	0.194393
120	-0.625475	0.592885	-0.0204701	-0.649176	0.944516	-0.191586	-0.257401	1.09933	-0.281806	0.197785
121	-0.621819	0.59212	-0.0185689	-0.648601	0.952376	-0.202465	-0.266574	1.12051	-0.260273	0.198588
122	-0.618214	0.591723	-0.0144382	-0.648764	0.957458	-0.21204	-0.277408	1.13948	-0.237522	0.196724
123	-0.614687	0.591733	-0.00809305	-0.650176	0.960306	-0.219541	-0.289765	1.15595	-0.213941	0.192387
124	-0.611244	0.592146	0.000101305	-0.652478	0.960825	-0.224969	-0.303127	1.16979	-0.190142	0.186137
125	-0.607883	0.592927	0.00960201	-0.655098	0.959196	-0.228832	-0.316845	1.18105	-0.166723	0.178646
126	-0.604596	0.594014	0.019895	-0.657224	0.955081	-0.231428	-0.330399	1.19001	-0.144499	0.170464
127	-0.60138	0.595341	0.0305518	-0.65839	0.948573	-0.233079	-0.343449	1.19707	-0.124058	0.162102
128	-0.598215	0.596836	0.0408647	-0.657801	0.939595	-0.234262	-0.355321	1.2026	-0.105826	0.154389
129	-0.595068	0.59843	0.0502569	-0.655164	0.928859	-0.235409	-0.36546	1.20702	-0.0901144	0.147835
130	-0.591889	0.600067	0.0579665	-0.649901	0.916775	-0.236686	-0.372991	1.21047	-0.076872	0.143018
131	-0.588649	0.601723	0.0635632	-0.642026	0.904205	-0.238087	-0.377432	1.21299	-0.0661555	0.140295
132	-0.585328	0.60338	0.0670336	-0.631778	0.891483	-0.239501	-0.378754	1.21448	-0.0583738	0.13963
133	-0.581929	0.60502	0.0687748	-0.62001	0.879309	-0.240898	-0.377512	1.21489	-0.0540185	0.14055
134	-0.578469	0.606631	0.0692408	-0.607407	0.867995	-0.242209	-0.374452	1.2143	-0.0537751	0.14253
135	-0.57499	0.608211	0.0687935	-0.594472	0.857655	-0.243392	-0.370308	1.21273	-0.0581771	0.145296
136	-0.57156	0.60976	0.0676944	-0.581563	0.848226	-0.244312	-0.365767	1.21014	-0.0672414	0.148823
137	-0.56823	0.611262	0.066377	-0.569171	0.83962	-0.244842	-0.361654	1.20648	-0.0803518	0.152786
138	-0.56503	0.61269	0.0652364	-0.557765	0.83185	-0.245076	-0.358684	1.20179	-0.0963582	0.156813
139	-0.561981	0.614027	0.0643337	-0.547461	0.824962	-0.245166	-0.357118	1.19606	-0.113948	0.160918
140	-0.55909	0.615257	0.0637012	-0.538353	0.819177	-0.245252	-0.35708	1.18927	-0.131921	0.165052
141	-0.556332	0.616355	0.0635713	-0.530665	0.814396	-0.245268	-0.358945	1.18166	-0.14962	0.168833
142	-0.553689	0.617297	0.0641934	-0.52479	0.810886	-0.245244	-0.363219	1.17377	-0.166836	0.171918
143	-0.551147	0.618073	0.0653861	-0.520574	0.808715	-0.245307	-0.369884	1.16613	-0.18323	0.17451
144	-0.548696	0.618681	0.0667855	-0.517655	0.808026	-0.245597	-0.378602	1.1591	-0.198304	0.176964
145	-0.546317	0.619123	0.0680625	-0.515554	0.808667	-0.24615	-0.388958	1.15285	-0.21173	0.1795
146	-0.543994	0.619399	0.0689131	-0.513863	0.810613	-0.247188	-0.400569	1.14762	-0.22364	0.182386
147	-0.541713	0.619508	0.0690093	-0.512156	0.813793	-0.248869	-0.412986	1.14357	-0.23457	0.185963
148	-0.539446	0.619464	0.0681225	-0.51014	0.818451	-0.251362	-0.425706	1.14062	-0.245064	0.19037
149	-0.537163	0.619276	0.0660773	-0.507378	0.824264	-0.254633	-0.438322	1.1387	-0.255594	0.195692
150	-0.534847	0.618952	0.0629704	-0.503811	0.830989	-0.25858	-0.450788	1.13772	-0.266521	0.20178
151	-0.532497	0.618509	0.0590144	-0.499585	0.838454	-0.263007	-0.463098	1.13735	-0.277938	0.208418
152	-0.530113	0.617967	0.0543743	-0.49482	0.846512	-0.267745	-0.475165	1.13719	-0.289728	0.215473
153	-0.527697	0.617347	0.0492656	-0.489658	0.854957	-0.272732	-0.487023	1.13692	-0.301542	0.222731
154	-0.525276	0.616661	0.044001	-0.484415	0.863617	-0.277959	-0.498987	1.1363	-0.312853	0.229956
155	-0.522884	0.61591	0.0389279	-0.47954	0.872492	-0.283458	-0.511514	1.13527	-0.323306	0.236914
156	-0.520517	0.615093	0.0343045	-0.475319	0.881644	-0.289252	-0.524885	1.1338	-0.332803	0.243332
157	-0.518181	0.614212	0.0305517	-0.47215	0.890991	-0.295237	-0.539624	1.13193	-0.341315	0.248771
158	-0.515865	0.613268	0.0275844	-0.469846	0.900396	-0.301377	-0.555601	1.1296	-0.348857	0.253358
159	-0.51355	0.612267	0.0252777	-0.468168	0.909736	-0.307697	-0.572474	1.12656	-0.355429	0.257176
160	-0.511201	0.611226	0.0234074	-0.466743	0.918905	-0.314178	-0.58969	1.12252	-0.361206	0.260372
161	-0.508789	0.610163	0.0220068	-0.465491	0.927782	-0.32078	-0.60702	1.11727	-0.36649	0.262835
162	-0.506301	0.609096	0.0208646	-0.464115	0.936281	-0.327494	-0.624	1.11058	-0.371338	0.264773
163	-0.503749	0.608041	0.0197926	-0.4624	0.944342	-0.334319	-0.640278	1.10234	-0.375579	0.266455
164	-0.501125	0.607013	0.0185282	-0.460008	0.951926	-0.34128	-0.655375	1.09251	-0.37906	0.268189
165	-0.498423	0.606021	0.0173594	-0.457212	0.959032	-0.348155	-0.669492	1.08118	-0.381576	0.269598
166	-0.495631	0.605071	0.016404	-0.454095	0.965618	-0.354718	-0.682648	1.06848	-0.383161	0.270481
167	-0.49274	0.604172	0.0154411	-0.450387	0.971607	-0.360984	-0.694495	1.05457	-0.3837	0.271092
168	-0.48974	0.60333	0.0142033	-0.445743	0.976925	-0.367013	-0.704683	1.03973	-0.382753	0.271714
169	-0.486603	0.602544	0.0126044	-0.439983	0.981512	-0.372905	-0.713111	1.02438	-0.379825	0.272346
170	-0.483311	0.601811	0.0103794	-0.432792	0.985394	-0.378797	-0.719432	1.00881	-0.374453	0.273203
171	-0.479854	0.601126	0.00718462	-0.423825	0.988634	-0.384764	-0.72318	0.99317	-0.366259	0.27461
172	-0.476223	0.600486	0.00275535	-0.412828	0.991278	-0.390884	-0.723982	0.977586	-0.35523	0.276807
173	-0.472401	0.599884	-0.00299807	-0.399713	0.993425	-0.397022	-0.721574	0.962064	-0.341763	0.279854
174	-0.468372	0.599319	-0.009936	-0.3846	0.99511	-0.402934	-0.715877	0.946438	-0.326618	0.283549
175	-0.464132	0.59879	-0.0178664	-0.367693	0.996279	-0.408554	-0.706865	0.930406	-0.310292	0.287651
176	-0.459684	0.598293	-0.0265435	-0.349295	0.996917	-0.413861	-0.694556	0.913493	-0.292472	0.291891
177	-0.455041	0.597819	-0.0354387	-0.330065	0.997112	-0.418878	-0.679699	0.896056	-0.270526	0.295702
178	-0.450217	0.597341	-0.0441514	-0.310558	0.997067	-0.423645	-0.663153	0.879303	-0.24218	0.298709
179	-0.445249	0.596838	-0.0519754	-0.291796	0.997107	-0.428032	-0.646753	0.865551	-0.21265	0.300286
180	-0.440178	0.596293	-0.0583345	-0.274677	0.997546	-0.431951	-0.632191	0.856822	-0.185957	0.299912
181	-0.435057	0.595708	-0.0630011	-0.259723	0.998683	-0.435216	-0.6208	0.854631	-0.165762	0.29752
182	-0.429945	0.595114	-0.0661741	-0.246872	1.00059	-0.437554	-0.612846	0.858859	-0.153056	0.293634
183	-0.424903	0.594561	-0.068082	-0.235952	1.00312	-0.438615	-0.60817	0.868344	-0.14906	0.288803
184	-0.419959	0.594113	-0.0693612	-0.226224	1.00594	-0.437984	-0.605414	0.880662	-0.152822	0.283876
185	-0.415126	0.593819	-0.0703331	-0.217343	1.00889	-0.435363	-0.603451	0.89337	-0.161402	0.279299
186	-0.410401	0.593696	-0.0710783	-0.209263	1.01199	-0.430573	-0.60113	0.904163	-0.168384	0.275176
187	-0.405776	0.593742	-0.0711323	-0.202636	1.01553	-0.423449	-0.598266	0.912137	-0.173972	0.270943
188	-0.401235	0.59395	-0.0698164	-0.198343	1.01977	-0.413957	-0.595124	0.91712	-0.179498	0.265789
189	-0.396773	0.594312	-0.0666586	-0.197002	1.0249	-0.402119	-0.592059	0.919355	-0.18586	0.259173
190	-0.392396	0.594828	-0.0613413	-0.199021	1.03097	-0.38805	-0.589491	0.919034	-0.192792	0.250709
191	-0.388128	0.595507	-0.0536629	-0.204663	1.03787	-0.371872	-0.587895	0.91628	-0.199605	0.240158
192	-0.383994	0.596367	-0.0439831	-0.213473	1.04537	-0.353576	-0.587236	0.911357	-0.205772	0.227953
193	-0.379995	0.597421	-0.0328846	-0.224666	1.05316	-0.333175	-0.587216	0.904641	-0.210936	0.214779
194	-0.376124	0.598665	-0.0209266	-0.23749	1.06095	-0.31076	-0.587473	0.89646	-0.214933	0.201226
195	-0.372362	0.600077	-0.00864106	-0.251266	1.0686	-0.286526	-0.587548	0.88702	-0.217978	0.18772
196	-0.368687	0.60162	0.00371915	-0.265666	1.07609	-0.260911	-0.587175	0.876389	-0.220381	0.174443
197	-0.365086	0.603255	0.0159318	-0.280376	1.08341	-0.234441	-0.586118	0.864621	-0.222384	0.161652
198	-0.361536	0.604934	0.0278111	-0.295127	1.09061	-0.207613	-0.584227	0.851852	-0.224169	0.149483
199	-0.358012	0.606614	0.0392748	-0.309769	1.0978	-0.181178	-0.581513	0.8383	-0.22585	0.137898
200	-0.354497	0.608254	0.0500164	-0.323903	1.10503	-0.156045	-0.577824	0.824288	-0.227486	0.127181
201	-0.350979	0.609829	0.059652	-0.33708	1.11238	-0.132894	-0.572944	0.810134	-0.229065	0.117765
202	-0.347446	0.611325	0.068098	-0.349276	1.12009	-0.112182	-0.567019	0.796257	-0.230574	0.109696
203	-0.343873	0.612725	0.0754352	-0.360726	1.12858	-0.0944711	-0.560416	0.783213	-0.232116	0.102749
204	-0.340241	0.61402	0.0816091	-0.371455	1.13806	-0.0804474	-0.553238	0.771336	-0.233819	0.0969255
205	-0.33653	0.615214	0.0865687	-0.38136	1.14845	-0.0705781	-0.545408	0.760672	-0.235768	0.0922627
206	-0.33272	0.61631	0.0904528	-0.390585	1.1597	-0.0649811	-0.537003	0.751231	-0.238125	0.0885142
207	-0.328814	0.617304	0.0935246	-0.399544	1.17189	-0.0636713	-0.528267	0.742966	-0.240939	0.0853944
208	-0.324836	0.618199	0.0960734	-0.408623	1.18485	-0.0667036	-0.519453	0.735732	-0.244097	0.082667
209	-0.320811	0.619006	0.0981947	-0.417906	1.19803	-0.0739884	-0.51059	0.729363	-0.247545	0.0803157
210	-0.316776	0.619737	0.100035	-0.427574	1.2109	-0.085124	-0.501812	0.723695	-0.251224	0.0782907
211	-0.312765	0.6204	0.102035	-0.438173	1.2231	-0.0994847	-0.493596	0.718573	-0.254974	0.0761826
212	-0.308811	0.621009	0.104456	-0.450036	1.23424	-0.116509	-0.486213	0.713809	-0.258615	0.07379
213	-0.304931	0.62158	0.107371	-0.463195	1.24393	-0.135446	-0.479663	0.709145	-0.261954	0.0710685
214	-0.301109	0.622132	0.110747	-0.477436	1.25178	-0.155333	-0.473784	0.704411	-0.26495	0.0679776
215	-0.297336	0.622666	0.114387	-0.49244	1.25757	-0.175137	-0.468343	0.699663	-0.267688	0.0647055
216	-0.293612	0.623178	0.118156	-0.508083	1.26131	-0.193792	-0.463205	0.694962	-0.270166	0.0613806
217	-0.289916	0.623663	0.121893	-0.524154	1.26315	-0.210625	-0.458167	0.69039	-0.272528	0.0580763
218	-0.286219	0.624114	0.125387	-0.540353	1.26324	-0.225493	-0.45304	0.686151	-0.275035	0.0549092
219	-0.282507	0.624525	0.128511	-0.556483	1.2617	-0.238533	-0.447744	0.682403	-0.277776	0.0519583
220	-0.278779	0.624888	0.131178	-0.572455	1.25873	-0.250162	-0.442281	0.679307	-0.28071	0.0493285
221	-0.275035	0.625199	0.133458	-0.588397	1.25466	-0.261036	-0.436768	0.676907	-0.283798	0.046903
222	-0.27126	0.625461	0.135449	-0.60436	1.24976	-0.271768	-0.431236	0.675061	-0.287007	0.0445106
223	-0.267461	0.625674	0.137034	-0.620145	1.24412	-0.282835	-0.42557	0.673748	-0.29029	0.0423537
224	-0.263654	0.625836	0.13819	-0.635748	1.23786	-0.294301	-0.419815	0.673052	-0.293528	0.0405773
225	-0.25985	0.62595	0.13906	-0.651301	1.23104	-0.305744	-0.414081	0.672894	-0.296625	0.0390899
226	-0.256048	0.626021	0.139782	-0.666869	1.22365	-0.316516	-0.408443	0.67316	-0.299601	0.0377797
227	-0.252251	0.626048	0.140583	-0.682647	1.21563	-0.325919	-0.403184	0.673912	-0.302481	0.0363856
228	-0.248475	0.626022	0.141654	-0.698762	1.20663	-0.333783	-0.398629	0.67535	-0.305207	0.0347278
229	-0.24472	0.625928	0.143047	-0.715151	1.19647	-0.339872	-0.394906	0.677629	-0.307808	0.0327935
230	-0.24097	0.625762	0.144639	-0.73144	1.18488	-0.343966	-0.391812	0.680719	-0.310445	0.0306948
231	-0.237214	0.625519	0.146083	-0.74705	1.17171	-0.345793	-0.388912	0.684553	-0.313164	0.0288234
232	-0.233449	0.62519	0.146947	-0.761353	1.15685	-0.345362	-0.385738	0.689159	-0.31593	0.0276743
233	-0.229653	0.624769	0.14677	-0.773557	1.14013	-0.34246	-0.381707	0.694492	-0.318789	0.0277391
234	-0.225805	0.624255	0.145145	-0.782922	1.12137	-0.336758	-0.376224	0.70037	-0.321881	0.0294869
235	-0.221896	0.623647	0.141917	-0.789097	1.10058	-0.327691	-0.369045	0.706681	-0.32533	0.0330588
236	-0.217911	0.622943	0.136986	-0.791579	1.07733	-0.315671	-0.360009	0.713387	-0.329148	0.0384504
237	-0.213826	0.622138	0.130173	-0.789777	1.05134	-0.301183	-0.348838	0.72044	-0.333361	0.0457509
238	-0.209618	0.621222	0.121458	-0.783387	1.02253	-0.284477	-0.335441	0.72782	-0.338083	0.054926
239	-0.20528	0.620193	0.11082	-0.772176	0.990901	-0.265674	-0.31977	0.735529	-0.343307	0.0659844
240	-0.200806	0.619048	0.0981788	-0.755869	0.956519	-0.245082	-0.301749	0.743611	-0.348829	0.0789589
241	-0.196179	0.617773	0.083413	-0.734157	0.91953	-0.223159	-0.281279	0.752197	-0.354531	0.0938745
242	-0.191378	0.616349	0.0666283	-0.707168	0.880366	-0.200119	-0.258531	0.761486	-0.360463	0.110538
243	-0.186419	0.614756	0.0485621	-0.676543	0.841002	-0.173687	-0.234518	0.771801	-0.366624	0.128123
244	-0.181342	0.612982	0.0302084	-0.645021	0.807616	-0.151569	-0.210633	0.783516	-0.372928	0.145579
245	-0.176179	0.611022	0.012293	-0.615927	0.785847	-0.13694	-0.187948	0.796968	-0.379182	0.162187
246	-0.170969	0.608901	-0.00470787	-0.591411	0.778648	-0.132811	-0.16714	0.812237	-0.385028	0.177576
247	-0.165797	0.606691	-0.0197741	-0.573691	0.786286	-0.137291	-0.149542	0.829287	-0.389798	0.190952
248	-0.160736	0.604482	-0.0324722	-0.563023	0.806385	-0.14946	-0.135733	0.847875	-0.392603	0.20216
249	-0.155807	0.60234	-0.0434664	-0.557639	0.83395	-0.164996	-0.124896	0.867609	-0.392819	0.212126
250	-0.150997	0.600313	-0.0535131	-0.554859	0.864021	-0.182627	-0.115975	0.888036	-0.390234	0.221707
251	-0.146287	0.598437	-0.0627394	-0.552941	0.891682	-0.195942	-0.108624	0.908801	-0.384952	0.230897
252	-0.141644	0.596741	-0.0710077	-0.549983	0.914217	-0.20687	-0.102723	0.929523	-0.377349	0.239244
253	-0.137023	0.595239	-0.0778851	-0.545976	0.932469	-0.217597	-0.0985018	0.949906	-0.367749	0.245959
254	-0.132371	0.593953	-0.0834354	-0.540304	0.946369	-0.2291	-0.0954981	0.969447	-0.356297	0.250819
255	-0.127681	0.592924	-0.0871768	-0.533669	0.956721	-0.241573	-0.094004	0.98773	-0.343018	0.253174
256	-0.12299	0.592208	-0.0884112	-0.527229	0.96377	-0.254213	-0.0947603	1.00451	-0.327629	0.252322
257	-0.118338	0.591844	-0.0872405	-0.521548	0.967652	-0.265684	-0.0977067	1.01964	-0.309864	0.248598
258	-0.113753	0.591849	-0.0842509	-0.51653	0.96884	-0.275317	-0.102205	1.03293	-0.289682	0.242911
259	-0.109256	0.592214	-0.0799984	-0.51229	0.969065	-0.283476	-0.107686	1.0443	-0.267388	0.236092
260	-0.104861	0.592911	-0.0751385	-0.508012	0.967687	-0.29004	-0.113482	1.05384	-0.243719	0.228994
261	-0.100586	0.593907	-0.069692	-0.503589	0.964492	-0.294927	-0.119738	1.06184	-0.219384	0.221729
262	-0.0964463	0.595158	-0.0634918	-0.499134	0.959358	-0.298188	-0.12678	1.0686	-0.195002	0.214238
263	-0.0924376	0.596617	-0.0565369	-0.494589	0.952154	-0.300037	-0.13461	1.0743	-0.171349	0.206557
264	-0.0885493	0.598233	-0.0486708	-0.490521	0.943909	-0.300906	-0.143404	1.07915	-0.149195	0.198423
265	-0.0847489	0.599945	-0.0401929	-0.486403	0.934148	-0.301086	-0.15275	1.08338	-0.12936	0.190001
266	-0.0810097	0.601703	-0.0312434	-0.4823	0.923255	-0.300838	-0.162455	1.08724	-0.112742	0.181348
267	-0.0773007	0.603469	-0.022054	-0.478018	0.911197	-0.300239	-0.17224	1.0908	-0.100045	0.17259
268	-0.0736187	0.605228	-0.0129128	-0.473574	0.898577	-0.299444	-0.181882	1.09395	-0.0917532	0.163995
269	-0.0699689	0.606966	-0.00425251	-0.468557	0.885375	-0.298475	-0.191002	1.09645	-0.0884278	0.156054
270	-0.0663674	0.608677	0.0038507	-0.463123	0.872063	-0.297373	-0.199728	1.09814	-0.0905214	0.148924
271	-0.0628257	0.610337	0.0113474	-0.457201	0.858384	-0.296015	-0.208268	1.09893	-0.0982293	0.142738
272	-0.0593796	0.611937	0.0186223	-0.45177	0.845512	-0.294496	-0.21742	1.09878	-0.111054	0.137154
273	-0.0560573	0.613453	0.0256732	-0.446826	0.833405	-0.292836	-0.227455	1.09772	-0.127877	0.132242
274	-0.0528869	0.614864	0.0325876	-0.442561	0.822196	-0.291109	-0.238759	1.09611	-0.147631	0.128031
275	-0.0498802	0.616142	0.0395918	-0.43935	0.812115	-0.289439	-0.251947	1.09461	-0.169351	0.124318
276	-0.0470397	0.617265	0.0467332	-0.437368	0.80341	-0.287948	-0.267427	1.09383	-0.191583	0.120998
277	-0.0443637	0.618218	0.0537888	-0.436468	0.796258	-0.286793	-0.285187	1.09416	-0.212852	0.118257
278	-0.0418491	0.618983	0.0605424	-0.436501	0.790825	-0.286112	-0.30517	1.09606	-0.232102	0.116274
279	-0.0394885	0.619542	0.066956	-0.43752	0.787344	-0.285977	-0.327491	1.09993	-0.248705	0.114999
280	-0.0372555	0.619885	0.0729861	-0.439437	0.785832	-0.286498	-0.352064	1.10588	-0.262438	0.114329
281	-0.0351107	0.620009	0.0782513	-0.441654	0.786129	-0.287849	-0.378203	1.11378	-0.273328	0.114457
282	-0.0330161	0.619921	0.0821709	-0.443344	0.788093	-0.290122	-0.404896	1.12338	-0.281821	0.115834
283	-0.030935	0.619634	0.0845327	-0.444078	0.791528	-0.293319	-0.431547	1.13442	-0.289065	0.118589
284	-0.0288252	0.619173	0.0854581	-0.443739	0.796141	-0.297419	-0.457897	1.14657	-0.29631	0.122389
285	-0.0266441	0.618574	0.0850564	-0.442175	0.80158	-0.302274	-0.483558	1.15924	-0.304459	0.126855
286	-0.0243717	0.617871	0.0836174	-0.439559	0.807634	-0.30773	-0.508403	1.17182	-0.314024	0.13159
287	-0.0220106	0.617089	0.0815421	-0.43628	0.814192	-0.313645	-0.532513	1.18371	-0.32489	0.136261
288	-0.0195657	0.61626	0.0791978	-0.43267	0.821025	-0.319761	-0.55595	1.19426	-0.33652	0.140527
289	-0.0170392	0.615403	0.0769547	-0.429096	0.827981	-0.325908	-0.578888	1.20301	-0.348296	0.143965
290	-0.0144331	0.614527	0.0747796	-0.425538	0.835087	-0.33209	-0.601077	1.20952	-0.359409	0.14663
291	-0.0117485	0.613639	0.0723356	-0.421629	0.842342	-0.338316	-0.621988	1.21341	-0.369095	0.149033
292	-0.00897426	0.612735	0.0694385	-0.417095	0.849666	-0.344669	-0.641384	1.21457	-0.377025	0.15147
293	-0.00609214	0.611816	0.0658962	-0.411583	0.8569	-0.351193	-0.659027	1.21299	-0.383246	0.154121
294	-0.0030898	0.610886	0.0614743	-0.404691	0.863878	-0.357853	-0.674617	1.20861	-0.388064	0.15731
295	4.31073e-05	0.609942	0.0561343	-0.396245	0.870471	-0.36467	-0.68809	1.20149	-0.391696	0.161234
296	0.00331694	0.608985	0.0499365	-0.38618	0.876494	-0.371625	-0.699503	1.19182	-0.394284	0.165909
297	0.00673379	0.60802	0.0430644	-0.374657	0.881862	-0.378619	-0.709102	1.17992	-0.396062	0.171151
298	0.0102873	0.607054	0.0358858	-0.362174	0.886708	-0.38562	-0.717295	1.16603	-0.397258	0.176532
299	0.013964	0.606097	0.0286406	-0.349093	0.891135	-0.392676	-0.724285	1.15025	-0.397855	0.181814
300	0.0177559	0.605154	0.0214012	-0.33553	0.895153	-0.399853	-0.730143	1.13284	-0.397528	0.187024
301	0.0216653	0.604227	0.0142592	-0.321586	0.898734	-0.407139	-0.734964	1.11408	-0.395891	0.192121
302	0.025686	0.603327	0.00725627	-0.307301	0.901809	-0.414374	-0.738732	1.0941	-0.392587	0.197098
303	0.0298102	0.60246	0.000385675	-0.292684	0.904359	-0.421356	-0.741416	1.07306	-0.387222	0.201985
304	0.0340443	0.601619	-0.00625239	-0.277828	0.906352	-0.427911	-0.743191	1.05134	-0.379344	0.206628
305	0.038409	0.600799	-0.0127468	-0.26255	0.907684	-0.433903	-0.743922	1.02923	-0.368581	0.211041
306	0.0429323	0.600007	-0.0194004	-0.246476	0.908362	-0.43928	-0.743103	1.0068	-0.354783	0.215405
307	0.0476382	0.599247	-0.0265569	-0.229218	0.90844	-0.444169	-0.740148	0.984077	-0.338186	0.219932
308	0.0525542	0.598518	-0.0346925	-0.210146	0.907814	-0.448675	-0.734302	0.961037	-0.319229	0.225025
309	0.0577233	0.597818	-0.0441517	-0.188687	0.906289	-0.452815	-0.7249	0.937627	-0.298254	0.230912
310	0.0631775	0.59715	-0.055023	-0.16463	0.903757	-0.456564	-0.71153	0.913671	-0.275649	0.2376
311	0.0689183	0.596508	-0.0672595	-0.138071	0.900288	-0.459809	-0.694087	0.889098	-0.251445	0.245075
312	0.074938	0.595883	-0.080335	-0.109716	0.896064	-0.462383	-0.673287	0.86428	-0.224897	0.252717
313	0.0812262	0.595259	-0.0933882	-0.0806806	0.89134	-0.464103	-0.650425	0.840389	-0.190522	0.259481
314	0.0877292	0.594614	-0.105484	-0.0523806	0.886637	-0.464785	-0.62775	0.820653	-0.153032	0.264512
315	0.094376	0.593941	-0.116055	-0.0258855	0.882542	-0.464288	-0.60722	0.807994	-0.118379	0.267481
316	0.101097	0.59326	-0.124756	-0.00194742	0.879464	-0.462407	-0.590384	0.80445	-0.0922055	0.268234
317	0.107829	0.592615	-0.131684	0.0193244	0.877486	-0.458818	-0.577559	0.809725	-0.0756511	0.26711
318	0.114499	0.592065	-0.137078	0.0380177	0.876559	-0.453245	-0.568368	0.822065	-0.0703408	0.264695
319	0.121054	0.591662	-0.141268	0.0544192	0.876503	-0.445517	-0.561749	0.838485	-0.0750843	0.261637
320	0.127473	0.591449	-0.144375	0.0686701	0.877097	-0.435569	-0.556587	0.855671	-0.0887767	0.25815
321	0.133783	0.591458	-0.146452	0.0809944	0.878054	-0.423405	-0.551431	0.870043	-0.102573	0.254115
322	0.140004	0.591695	-0.147275	0.0912438	0.879241	-0.409013	-0.545713	0.880386	-0.113638	0.249206
323	0.146122	0.592151	-0.146434	0.0989134	0.880748	-0.392309	-0.539496	0.886617	-0.123946	0.243051
324	0.152129	0.592818	-0.143413	0.103351	0.882731	-0.37328	-0.533229	0.889168	-0.13472	0.235052
325	0.158009	0.593691	-0.137998	0.104163	0.8854	-0.352099	-0.527294	0.888435	-0.145768	0.224955
326	0.163716	0.594777	-0.130376	0.10125	0.889077	-0.328867	-0.521855	0.88464	-0.156254	0.213137
327	0.169197	0.596083	-0.120768	0.0945611	0.893989	-0.303553	-0.517157	0.878105	-0.16552	0.200047
328	0.174422	0.597603	-0.109417	0.0841575	0.900274	-0.276181	-0.513424	0.869306	-0.173154	0.186064
329	0.179398	0.59931	-0.0968648	0.0705643	0.908027	-0.246981	-0.510441	0.858718	-0.179043	0.171798
330	0.184154	0.601149	-0.0839421	0.0547871	0.917175	-0.216277	-0.507552	0.846764	-0.183476	0.158161
331	0.188708	0.603057	-0.0713158	0.0376971	0.927614	-0.184444	-0.504243	0.83381	-0.186879	0.145917
332	0.193083	0.604977	-0.0593544	0.0199028	0.939249	-0.152146	-0.500292	0.820182	-0.189599	0.135419
333	0.19732	0.606844	-0.0483246	0.00199623	0.951883	-0.1203	-0.495614	0.80633	-0.191914	0.126785
334	0.201466	0.608606	-0.0384834	-0.0154402	0.96533	-0.0899214	-0.490174	0.792841	-0.194113	0.120085
335	0.205567	0.610233	-0.0300828	-0.0318581	0.979465	-0.0620403	-0.483901	0.780219	-0.196465	0.115411
336	0.209652	0.611724	-0.0231263	-0.0470115	0.994111	-0.0374399	-0.476891	0.768718	-0.199114	0.112581
337	0.213741	0.613094	-0.0172794	-0.061112	1.00913	-0.016866	-0.469485	0.758372	-0.202015	0.111011
338	0.217851	0.614363	-0.012033	-0.0747129	1.02453	-0.00140932	-0.46213	0.749079	-0.205098	0.109992
339	0.221978	0.615559	-0.00691382	-0.0884321	1.04025	0.00791193	-0.455151	0.740562	-0.208256	0.108913
340	0.226109	0.616719	-0.00159282	-0.102777	1.05612	0.0105862	-0.448614	0.732329	-0.211266	0.10734
341	0.230234	0.617861	0.00404893	-0.117788	1.07143	0.00671966	-0.442388	0.72396	-0.214027	0.105125
342	0.234347	0.618993	0.0101373	-0.133671	1.08574	-0.00297112	-0.436453	0.715213	-0.21648	0.102084
343	0.23845	0.620113	0.0167944	-0.150646	1.0986	-0.0172892	-0.430924	0.706079	-0.218545	0.0980773
344	0.242537	0.621215	0.0239966	-0.1688	1.10975	-0.0348279	-0.425856	0.696667	-0.220241	0.0931888
345	0.246605	0.622287	0.0315844	-0.187947	1.1189	-0.0542495	-0.421201	0.687135	-0.221662	0.0875788
346	0.250664	0.623308	0.0394461	-0.208063	1.12623	-0.0748141	-0.41704	0.677817	-0.222906	0.0813978
347	0.254729	0.624262	0.0474776	-0.229122	1.13199	-0.0959955	-0.413482	0.669126	-0.224103	0.0748183
348	0.258807	0.625141	0.0555536	-0.251222	1.13674	-0.117108	-0.410534	0.661321	-0.225356	0.0679706
349	0.262898	0.625926	0.063432	-0.274134	1.14069	-0.137662	-0.408082	0.654671	-0.226846	0.0611373
350	0.267003	0.626604	0.0707696	-0.297549	1.14426	-0.15733	-0.405867	0.649388	-0.228788	0.0546857
351	0.271126	0.627175	0.0772261	-0.321171	1.14784	-0.175602	-0.403501	0.645479	-0.23119	0.0489265
352	0.275272	0.627639	0.0825987	-0.344795	1.15166	-0.192128	-0.4007	0.642903	-0.233906	0.0440706
353	0.279443	0.628005	0.0868686	-0.368308	1.15578	-0.206997	-0.397353	0.641557	-0.236852	0.0400934
354	0.283645	0.628284	0.0899924	-0.391516	1.16022	-0.220825	-0.393294	0.641252	-0.23994	0.0369814
355	0.287879	0.628484	0.0920969	-0.414388	1.16492	-0.234394	-0.388574	0.641849	-0.243032	0.0346113
356	0.292144	0.628614	0.0936667	-0.437277	1.16974	-0.248082	-0.383661	0.643245	-0.246072	0.0325046
357	0.296424	0.628675	0.0951868	-0.460601	1.17458	-0.262082	-0.379076	0.645379	-0.249135	0.0302172
358	0.300692	0.628665	0.0968965	-0.4846	1.17947	-0.276669	-0.375107	0.648187	-0.252299	0.0276406
359	0.304924	0.628587	0.0988275	-0.509312	1.1846	-0.291868	-0.371812	0.651589	-0.255624	0.0248571
360	0.309117	0.628443	0.100831	-0.534179	1.18849	-0.306694	-0.369013	0.655539	-0.259051	0.0220414
361	0.313272	0.628229	0.102949	-0.559247	1.19142	-0.320904	-0.366751	0.660068	-0.26255	0.0192332
362	0.317396	0.627949	0.105001	-0.583916	1.19237	-0.33379	-0.364759	0.665107	-0.26625	0.0167218
363	0.321491	0.627599	0.106726	-0.607807	1.19154	-0.345306	-0.362757	0.670693	-0.270225	0.0148707
364	0.325565	0.627169	0.108151	-0.63067	1.18812	-0.355023	-0.36076	0.676884	-0.274433	0.0136587
365	0.329636	0.626652	0.10952	-0.65277	1.18251	-0.362731	-0.358971	0.683702	-0.278678	0.0127489
366	0.333717	0.626052	0.11061	-0.673617	1.17429	-0.368078	-0.357026	0.691007	-0.28277	0.0124239
367	0.337804	0.625364	0.11109	-0.693025	1.16453	-0.371473	-0.354537	0.698745	-0.286735	0.0131093
368	0.341913	0.624579	0.110526	-0.710002	1.15208	-0.372534	-0.350989	0.706893	-0.290638	0.015155
369	0.346051	0.623687	0.108788	-0.724457	1.13745	-0.371576	-0.346254	0.715499	-0.294459	0.0186841
370	0.350229	0.622686	0.105791	-0.736166	1.12075	-0.368522	-0.34022	0.724566	-0.298345	0.0238432
371	0.354444	0.621574	0.10144	-0.745007	1.1025	-0.363258	-0.332838	0.734166	-0.302599	0.0307692
372	0.358692	0.620347	0.0957616	-0.750888	1.08272	-0.355548	-0.324187	0.744365	-0.307428	0.0394811
373	0.362992	0.619009	0.0889204	-0.753735	1.06132	-0.345286	-0.31437	0.755123	-0.312842	0.0497074
374	0.367378	0.617571	0.080883	-0.753194	1.0382	-0.332445	-0.303197	0.766283	-0.318699	0.0613506
375	0.371882	0.616046	0.0714761	-0.748738	1.01319	-0.316982	-0.290327	0.777676	-0.324849	0.0744991
376	0.37654	0.614432	0.060673	-0.739935	0.986027	-0.299135	-0.275573	0.789173	-0.331265	0.088928
377	0.381387	0.612716	0.0484597	-0.726449	0.956609	-0.279286	-0.258783	0.800691	-0.337973	0.104456
378	0.386452	0.610892	0.0349573	-0.708266	0.925092	-0.257597	-0.239981	0.812163	-0.344771	0.120822
379	0.391743	0.608955	0.0204441	-0.685748	0.891834	-0.233632	-0.219467	0.823618	-0.351396	0.137561
380	0.397227	0.606893	0.00561536	-0.660556	0.858639	-0.203671	-0.198265	0.835396	-0.357551	0.153915
381	0.402864	0.604692	-0.00876642	-0.635406	0.831417	-0.177136	-0.177566	0.847975	-0.36294	0.169136
382	0.408599	0.602361	-0.0219157	-0.613713	0.815991	-0.157781	-0.15868	0.861869	-0.367244	0.182504
383	0.414401	0.599955	-0.0338112	-0.596931	0.814712	-0.149336	-0.141926	0.877326	-0.369906	0.194157
384	0.420189	0.597542	-0.0440639	-0.586215	0.826997	-0.149731	-0.128234	0.894773	-0.37016	0.203984
385	0.425895	0.5952	-0.052617	-0.581154	0.849691	-0.158747	-0.118035	0.91439	-0.367271	0.212209
386	0.431481	0.592976	-0.0595756	-0.580792	0.879246	-0.172825	-0.111518	0.936344	-0.36059	0.219116
387	0.436958	0.590902	-0.0656104	-0.582331	0.910105	-0.190598	-0.108032	0.960592	-0.349689	0.225435
388	0.442332	0.588992	-0.0708385	-0.583799	0.937112	-0.20367	-0.107389	0.98686	-0.33446	0.231239
389	0.447627	0.587252	-0.0750036	-0.584111	0.958875	-0.214644	-0.109692	1.01472	-0.314804	0.236039
390	0.452875	0.585679	-0.0777149	-0.583479	0.97711	-0.226166	-0.114959	1.04337	-0.290989	0.239129
391	0.458135	0.584307	-0.0791656	-0.5813	0.992045	-0.239058	-0.122321	1.07169	-0.263535	0.240409
392	0.463443	0.583185	-0.0792185	-0.577754	1.00398	-0.253143	-0.131353	1.09874	-0.232961	0.239531
393	0.46878	0.582383	-0.0775615	-0.573546	1.01254	-0.267027	-0.141983	1.1237	-0.199784	0.236212
394	0.474121	0.581941	-0.0743522	-0.569194	1.01825	-0.279716	-0.153624	1.14583	-0.16489	0.230772
395	0.479446	0.581861	-0.0699404	-0.564942	1.02173	-0.290773	-0.165729	1.16505	-0.12943	0.223759
396	0.484759	0.582118	-0.0648282	-0.560581	1.0234	-0.300297	-0.177475	1.18132	-0.0948098	0.215858
397	0.490059	0.582681	-0.0593221	-0.555818	1.02335	-0.308462	-0.188393	1.19484	-0.0622862	0.207538
398	0.495321	0.583513	-0.053521	-0.550525	1.02153	-0.315422	-0.198421	1.20598	-0.0327623	0.199051
399	0.500512	0.58457	-0.0474145	-0.544713	1.01794	-0.32128	-0.207698	1.21521	-0.00687184	0.190498
400	0.505625	0.585819	-0.0408905	-0.538451	1.01255	-0.326161	-0.216508	1.22311	0.0151286	0.18178
401	0.51067	0.587229	-0.0339674	-0.531698	1.00536	-0.330207	-0.225018	1.23019	0.0329233	0.172889
402	0.515646	0.588775	-0.0270417	-0.524067	0.996328	-0.333462	-0.232971	1.23669	0.0456028	0.1643
403	0.52054	0.590438	-0.0204548	-0.515333	0.985515	-0.335838	-0.24022	1.24272	0.0520557	0.156464
404	0.525341	0.592207	-0.0141171	-0.505827	0.973175	-0.337203	-0.247086	1.24811	0.0514282	0.149296
405	0.530037	0.594083	-0.00785113	-0.495928	0.959533	-0.337516	-0.253909	1.25234	0.0433493	0.142626
406	0.534615	0.596062	-0.00169114	-0.48576	0.94481	-0.336822	-0.260804	1.25476	0.0282441	0.136557
407	0.539053	0.598131	0.00422442	-0.475385	0.929369	-0.335204	-0.267821	1.25486	0.00728241	0.131301
408	0.543332	0.600266	0.00979781	-0.464905	0.913581	-0.332767	-0.275097	1.25242	-0.0178651	0.127043
409	0.547432	0.60242	0.0151293	-0.454667	0.89786	-0.329651	-0.283087	1.24769	-0.0452895	0.123701
410	0.551348	0.604536	0.020444	-0.445154	0.88267	-0.326063	-0.292411	1.24128	-0.0735724	0.121003
411	0.555095	0.606569	0.025747	-0.436491	0.868337	-0.322199	-0.303371	1.23394	-0.101635	0.11892
412	0.558691	0.608484	0.0310708	-0.428768	0.855073	-0.318223	-0.316287	1.2265	-0.128123	0.11732
413	0.562157	0.610246	0.0367426	-0.422378	0.843016	-0.314352	-0.331808	1.21984	-0.151877	0.115662
414	0.565517	0.611828	0.0428604	-0.41743	0.83228	-0.310804	-0.350223	1.21468	-0.172144	0.11368
415	0.568797	0.613216	0.0490946	-0.413534	0.822961	-0.307741	-0.371215	1.21149	-0.188396	0.111621
416	0.572024	0.614404	0.055015	-0.410167	0.815115	-0.305278	-0.394296	1.21059	-0.200444	0.10986
417	0.575215	0.615385	0.0603028	-0.406929	0.808766	-0.303497	-0.419024	1.21211	-0.208516	0.108666
418	0.578391	0.616153	0.0647404	-0.403479	0.803862	-0.302595	-0.444909	1.21591	-0.213543	0.108179
419	0.581599	0.616719	0.0680586	-0.399325	0.800231	-0.302726	-0.471242	1.22172	-0.217093	0.108582
420	0.584883	0.617105	0.0700668	-0.394034	0.797616	-0.30384	-0.49735	1.22915	-0.220428	0.109962
421	0.588267	0.617335	0.0705932	-0.387238	0.795758	-0.305831	-0.522635	1.23782	-0.224639	0.112406
422	0.591768	0.617438	0.0694032	-0.378528	0.79438	-0.308617	-0.546444	1.24739	-0.230872	0.116111
423	0.595394	0.617437	0.0665924	-0.367924	0.793289	-0.312172	-0.56856	1.25751	-0.239599	0.120921
424	0.599133	0.61734	0.0626731	-0.356031	0.792468	-0.316363	-0.589393	1.26796	-0.250627	0.126257
425	0.602967	0.61716	0.0582126	-0.343529	0.791928	-0.32089	-0.609442	1.27836	-0.263371	0.131549
426	0.606891	0.616907	0.0536961	-0.330918	0.791593	-0.32562	-0.629016	1.28814	-0.27677	0.136291
427	0.610911	0.61658	0.0495206	-0.318606	0.791427	-0.330562	-0.648355	1.29677	-0.289605	0.140036
428	0.615026	0.616178	0.0459186	-0.306845	0.791424	-0.335599	-0.667611	1.30382	-0.30109	0.142547
429	0.619237	0.6157	0.0429529	-0.295652	0.791557	-0.340615	-0.686721	1.30885	-0.31092	0.143785
430	0.623563	0.615155	0.040275	-0.284511	0.791709	-0.345559	-0.705067	1.31135	-0.319049	0.144187
431	0.628027	0.614557	0.0372892	-0.272616	0.791708	-0.35054	-0.721793	1.31096	-0.325432	0.144451
432	0.63263	0.613904	0.0336659	-0.259577	0.791514	-0.355787	-0.736507	1.30756	-0.330111	0.14501
433	0.637365	0.613195	0.0292285	-0.245225	0.791137	-0.361373	-0.749048	1.30114	-0.33345	0.146226
434	0.642237	0.612434	0.0236991	-0.22922	0.790531	-0.367237	-0.759099	1.29177	-0.335841	0.148571
435	0.64725	0.611618	0.0169003	-0.211344	0.789656	-0.373255	-0.766479	1.27967	-0.337549	0.152355
436	0.652392	0.610741	0.00878812	-0.191592	0.788478	-0.379312	-0.771262	1.26521	-0.338971	0.157798
437	0.657636	0.609797	-0.000494764	-0.170201	0.787031	-0.385391	-0.773777	1.24887	-0.34032	0.164904
438	0.662968	0.608783	-0.0104555	-0.147789	0.785397	-0.391439	-0.774647	1.23107	-0.341285	0.173204
439	0.668385	0.607705	-0.020535	-0.124999	0.783584	-0.397334	-0.774506	1.2122	-0.341303	0.182091
440	0.673873	0.606568	-0.0302946	-0.102378	0.781643	-0.403042	-0.773898	1.19256	-0.339564	0.191096
441	0.679415	0.605378	-0.0393016	-0.0804991	0.779686	-0.408649	-0.773318	1.17236	-0.33505	0.199761
442	0.685017	0.604151	-0.0474035	-0.059517	0.77769	-0.414143	-0.772803	1.15163	-0.327086	0.207882
443	0.690699	0.602898	-0.0548348	-0.039016	0.775462	-0.41934	-0.771869	1.13032	-0.315542	0.215622
444	0.696493	0.601635	-0.0619192	-0.0184744	0.772774	-0.42417	-0.769878	1.10833	-0.300861	0.223238
445	0.702431	0.600375	-0.0690282	0.00262286	0.769497	-0.428564	-0.766119	1.08556	-0.283982	0.23105
446	0.708558	0.599124	-0.0763764	0.0245979	0.765604	-0.432194	-0.760056	1.06198	-0.265837	0.23913
447	0.714922	0.597882	-0.0837335	0.0472117	0.761188	-0.434732	-0.751574	1.03747	-0.247049	0.247015
448	0.721558	0.596643	-0.0907044	0.0699279	0.756508	-0.435992	-0.740712	1.01176	-0.228042	0.254105
449	0.72848	0.595392	-0.0969285	0.0921706	0.75197	-0.435967	-0.727489	0.984638	-0.20919	0.259866
450	0.735704	0.594114	-0.101863	0.113179	0.747957	-0.434624	-0.712142	0.955971	-0.190288	0.263535
451	0.743233	0.5928	-0.104998	0.13226	0.744751	-0.431655	-0.69509	0.925949	-0.170307	0.264428
452	0.751018	0.591449	-0.105944	0.148672	0.742805	-0.426933	-0.67765	0.896441	-0.144866	0.262179
453	0.758968	0.590071	-0.104631	0.161839	0.742736	-0.420525	-0.662036	0.872164	-0.12217	0.256992
454	0.766984	0.588701	-0.101064	0.171275	0.745065	-0.41202	-0.650555	0.857399	-0.10551	0.249244
455	0.774996	0.587417	-0.0958191	0.177365	0.749789	-0.400741	-0.644281	0.853657	-0.0958278	0.239901
456	0.782926	0.586293	-0.0897504	0.180732	0.756972	-0.386353	-0.643005	0.860385	-0.0909273	0.230267
457	0.790728	0.58539	-0.0839404	0.182386	0.76646	-0.368662	-0.64525	0.8753	-0.0926124	0.221788
458	0.798405	0.584728	-0.0791515	0.183203	0.777876	-0.347571	-0.648817	0.894968	-0.100681	0.215314
459	0.806004	0.584321	-0.075712	0.183817	0.790595	-0.322879	-0.651043	0.914517	-0.114612	0.210916
460	0.813545	0.584183	-0.0730663	0.183698	0.804327	-0.294562	-0.650328	0.929667	-0.126206	0.207666
461	0.821027	0.584323	-0.0705022	0.182033	0.819063	-0.263088	-0.646406	0.939393	-0.137673	0.204551
462	0.828446	0.58473	-0.0672161	0.178019	0.834521	-0.229099	-0.639925	0.944851	-0.152478	0.200523
463	0.835786	0.585424	-0.0625323	0.170884	0.850741	-0.1934	-0.631927	0.946471	-0.168919	0.194758
464	0.843001	0.58642	-0.056	0.159934	0.868019	-0.157454	-0.623577	0.944789	-0.184384	0.186803
465	0.850046	0.587734	-0.0476099	0.14487	0.886851	-0.123074	-0.61569	0.940325	-0.197106	0.17679
466	0.856915	0.589357	-0.0378384	0.126126	0.907343	-0.0922468	-0.608467	0.933959	-0.207417	0.16543
467	0.863646	0.591255	-0.0274378	0.104637	0.92926	-0.067401	-0.601425	0.926199	-0.215714	0.153565
468	0.870297	0.593399	-0.0170132	0.0813845	0.951729	-0.0506238	-0.593807	0.916953	-0.222185	0.141659
469	0.876912	0.595751	-0.00689066	0.0569669	0.973934	-0.0434242	-0.585039	0.905908	-0.227147	0.129914
470	0.883545	0.598279	0.00229013	0.0324922	0.994418	-0.0460084	-0.574186	0.892783	-0.230926	0.118965
471	0.890205	0.600938	0.0102822	0.00836522	1.01219	-0.0576122	-0.560979	0.877547	-0.233742	0.109172
472	0.896858	0.603685	0.017153	-0.0156647	1.02684	-0.0767753	-0.545655	0.860346	-0.235496	0.100641
473	0.903439	0.606468	0.0231971	-0.0403423	1.0385	-0.101322	-0.528965	0.841653	-0.236335	0.0932604
474	0.909885	0.609252	0.028823	-0.0666845	1.04792	-0.128335	-0.511829	0.822043	-0.236254	0.0868469
475	0.91614	0.611987	0.0346232	-0.0960253	1.05638	-0.155158	-0.495415	0.802296	-0.235161	0.0809522
476	0.92219	0.614624	0.0408648	-0.129138	1.06499	-0.179747	-0.480409	0.783146	-0.232919	0.0751973
477	0.928018	0.617089	0.0478774	-0.166692	1.0748	-0.200885	-0.467536	0.765292	-0.229801	0.0690851
478	0.933631	0.619311	0.0556255	-0.208677	1.08659	-0.218368	-0.457004	0.749326	-0.226649	0.0625536
479	0.939056	0.621231	0.0639089	-0.25462	1.10071	-0.232726	-0.448753	0.735705	-0.223828	0.0556856
480	0.944342	0.622827	0.0722244	-0.303393	1.11696	-0.245129	-0.442123	0.72443	-0.221176	0.0488282
481	0.949543	0.624101	0.0799111	-0.353499	1.13466	-0.257082	-0.436203	0.715347	-0.218926	0.0425599
482	0.954707	0.625072	0.0865319	-0.403619	1.15283	-0.269511	-0.430336	0.708258	-0.217524	0.0372626
483	0.959871	0.625783	0.0920079	-0.452909	1.17038	-0.282605	-0.424238	0.702925	-0.217143	0.0329247
484	0.965053	0.626273	0.0964458	-0.500943	1.18643	-0.29597	-0.418004	0.699389	-0.217619	0.0291723
485	0.970238	0.62657	0.0998099	-0.547302	1.20023	-0.308875	-0.411666	0.697741	-0.218832	0.0257399
486	0.975418	0.626685	0.102313	-0.591821	1.21099	-0.320405	-0.40547	0.698036	-0.221097	0.022767
487	0.980595	0.626616	0.10404	-0.634184	1.21793	-0.329439	-0.399532	0.700391	-0.224488	0.0203514
488	0.985792	0.62636	0.105017	-0.67404	1.22014	-0.334775	-0.393788	0.704725	-0.228222	0.0185451
489	0.991033	0.625915	0.104821	-0.710464	1.21641	-0.335449	-0.387585	0.710752	-0.23152	0.0177536
490	0.996366	0.62528	0.10284	-0.742075	1.20652	-0.33141	-0.379971	0.718155	-0.234334	0.0187694
