# Supplementary material for: Optimal Control Based Stiffness Identification of an Ankle-Foot Orthosis Using a Predictive Walking Model
Source: Front Comput Neurosci. 2017 Apr 13;11:23. doi: 10.3389/fncom.2017.00023 (PMC5390028; doi:10.3389/fncom.2017.00023)
Supplement: Supplementary file 1 [file DataSheet1.ZIP › PathWalker/InvKinDyn/results/barefeet_3053181.qdot]

0	0.4104	0.0788401	0.709501	0.21456	-0.4092	-0.3048	-1.27051	1.72344	0.0735601	-0.618721
1	0.4044	0.0766801	0.714289	0.18744	-0.40212	-0.29976	-1.40849	1.8144	-0.32988	-0.594
2	0.3948	0.0775201	0.739873	0.132	-0.39276	-0.26568	-1.52083	1.7244	-0.616441	-0.5928
3	0.3876	0.0838801	0.690229	0.15792	-0.38496	-0.19716	-1.53502	1.5108	-1.27164	-0.5088
4	0.3744	0.0927601	0.671365	0.14112	-0.36252	-0.0703201	-1.54812	1.1592	-1.8684	-0.44292
5	0.3588	0.10152	0.751873	0.00576	-0.31812	0.129	-1.73424	0.830401	-2.63616	-0.47508
6	0.3444	0.10452	0.937705	-0.25248	-0.25704	0.3018	-2.02212	0.4728	-2.7828	-0.633001
7	0.3276	0.1044	1.20574	-0.61188	-0.19584	0.41424	-2.52672	0.3	-3.2502	-0.882001
8	0.3084	0.0976801	1.55489	-1.07268	-0.1212	0.4716	-3.16188	0.216	-3.07932	-1.23408
9	0.2928	0.0838801	1.95787	-1.59828	-0.0366	0.46464	-3.92784	0.2892	-2.4564	-1.66764
10	0.2808	0.0649201	2.3718	-2.13312	0.03768	0.40332	-4.72596	0.4356	-1.68504	-2.11524
11	0.2772	0.04572	2.51701	-2.34396	0.0820801	0.30408	-5.16504	0.5484	-1.02588	-2.2572
12	0.2712	0.02892	2.30794	-2.14896	0.11016	0.18204	-5.16204	0.625201	-0.60156	-2.05812
13	0.2736	0.01428	2.0953	-1.932	0.1512	0.0846001	-5.10756	0.685201	-0.40548	-1.81596
14	0.2676	0.00312	1.67901	-1.49124	0.1878	0.01284	-4.79424	0.718801	-0.42024	-1.392
15	0.2724	-0.00384	1.47022	-1.25136	0.21036	-0.04512	-4.64496	0.715201	-0.56712	-1.15296
16	0.2676	-0.00756001	1.16183	-0.921001	0.24708	-0.0861601	-4.36656	0.680401	-0.744961	-0.856801
17	0.2688	-0.00960001	1.01396	-0.758161	0.27612	-0.10104	-4.22904	0.6048	-0.850441	-0.717361
18	0.2652	-0.01164	0.853081	-0.588	0.28356	-0.1056	-4.06992	0.5088	-0.879001	-0.59436
19	0.2724	-0.01404	0.801121	-0.52452	0.27576	-0.0890401	-3.99048	0.3624	-0.868081	-0.51804
20	0.2736	-0.0168	0.54636	-0.2394	0.25344	-0.10032	-3.67344	0.1704	-0.817201	-0.26148
21	0.288	-0.02028	0.4236	-0.0670801	0.2232	-0.16908	-3.459	-0.0624001	-0.667561	-0.10596
22	0.2904	-0.03024	0.12036	0.26952	0.23448	-0.29376	-3.07404	-0.2736	-0.43824	0.20964
23	0.3012	-0.04044	-0.0960001	0.53532	0.24264	-0.423	-2.742	-0.5316	-0.18444	0.4674
24	0.3132	-0.05172	-0.45552	0.945001	0.29208	-0.55644	-2.23848	-0.814801	0.0666001	0.876121
25	0.3264	-0.06024	-0.913441	1.4682	0.35148	-0.651721	-1.59168	-1.1304	0.3384	1.39164
26	0.3396	-0.0690001	-1.32612	1.9344	0.42012	-0.713641	-0.986161	-1.4292	0.633361	1.85676
27	0.3564	-0.0777601	-1.62583	2.27952	0.47784	-0.739561	-0.4866	-1.7136	0.944761	2.1984
28	0.3732	-0.0873601	-1.87434	2.56872	0.52548	-0.767641	-0.02484	-1.9584	1.2384	2.47176
29	0.3972	-0.0938401	-2.00967	2.7564	0.5382	-0.799201	0.35832	-2.1948	1.50912	2.6016
30	0.4176	-0.10296	-2.09868	2.877	0.57612	-0.847561	0.701641	-2.3868	1.76568	2.64972
31	0.43932	-0.11208	-2.07766	2.88708	0.59316	-0.878761	0.957001	-2.55708	2.01828	2.5518
32	0.46428	-0.12048	-2.03261	2.87916	0.61236	-0.898561	1.2264	-2.71872	2.26512	2.41332
33	0.49176	-0.12744	-2.03806	2.93568	0.612841	-0.861361	1.58844	-2.87976	2.53596	2.32152
34	0.52116	-0.13428	-2.05126	2.99364	0.630361	-0.794641	1.98024	-3.02292	2.78892	2.23776
35	0.55272	-0.14304	-1.99203	2.96232	0.674641	-0.711841	2.30136	-3.1326	2.97684	2.08176
36	0.5862	-0.15528	-1.88506	2.871	0.739081	-0.632761	2.57448	-3.18768	3.05844	1.85796
37	0.618361	-0.16968	-1.74024	2.71524	0.851041	-0.55392	2.81988	-3.23184	3.02388	1.57512
38	0.648481	-0.189	-1.58471	2.50248	1.03716	-0.45372	3.05184	-3.27144	2.8686	1.26888
39	0.665761	-0.2076	-1.30763	2.09244	1.29276	-0.31992	3.05604	-3.18828	3.01632	0.858841
40	0.668401	-0.2268	-0.943933	1.51188	1.6296	-0.1518	2.6898	-2.673	2.51964	0.4056
41	0.651961	-0.24216	-0.50352	0.765361	2.04108	0.10104	1.9014	-1.60152	1.84249	-0.05076
42	0.625201	-0.24732	-0.23904	0.1902	2.41104	0.46104	1.03488	-0.28596	1.08587	-0.2376
43	0.59124	-0.23988	-0.13776	-0.20028	2.71536	0.908881	0.225	1.06572	0.470508	-0.18348
44	0.5622	-0.22296	-0.21564	-0.35208	2.9184	1.41288	-0.34632	2.2644	-0.265872	0.0740401
45	0.54192	-0.19896	-0.3318	-0.39744	3.006	1.90848	-0.639001	3.03708	-0.823357	0.35148
46	0.53424	-0.17256	-0.51156	-0.30168	2.9952	2.3508	-0.50736	3.16464	-1.38183	0.628921
47	0.53112	-0.1416	-0.55272	-0.30156	2.8764	2.72112	-0.1566	2.65224	-1.26634	0.710281
48	0.52596	-0.1074	-0.41796	-0.45408	2.6664	2.98656	0.18852	1.84056	-1.24152	0.5718
49	0.51756	-0.0740401	-0.03708	-0.852961	2.4228	3.18096	0.28776	1.13856	-1.41468	0.14484
50	0.50604	-0.0354	0.38172	-1.2516	2.1192	3.3666	0.273	0.5364	-1.4808	-0.31836
51	0.48864	0.0108	0.729121	-1.52772	1.74	3.534	0.22416	0.00660001	-1.36704	-0.671161
52	0.46656	0.0622801	0.925441	-1.60524	1.3092	3.6372	0.22656	-0.37656	-1.15632	-0.827761
53	0.44916	0.1152	1.08888	-1.62504	0.882001	3.6988	0.19572	-0.644041	-0.910681	-0.937561
54	0.43272	0.16344	1.18398	-1.5684	0.5484	3.5788	0.19032	-0.853081	-0.676681	-0.968761
55	0.4254	0.20292	1.1591	-1.36764	0.2748	3.27016	0.31344	-1.05588	-0.49008	-0.892681
56	0.42036	0.2316	1.14845	-1.18788	0.0672001	2.77174	0.42072	-1.26924	-0.29916	-0.841681
57	0.42096	0.24924	1.15358	-1.0404	-0.0612	2.14176	0.5226	-1.48812	-0.13692	-0.833161
58	0.42384	0.258	1.1946	-0.961441	-0.0912001	1.43955	0.5772	-1.68828	-0.02376	-0.879841
59	0.42852	0.26112	1.24749	-0.923281	-0.0612	0.706489	0.59724	-1.8438	0.0414	-0.953761
60	0.4296	0.26052	1.29485	-0.899641	-0.0492	-0.0874081	0.58584	-1.94376	0.0904801	-1.0158
61	0.43068	0.25932	1.34968	-0.896761	-0.1116	-0.819049	0.54432	-2.00112	0.12864	-1.08504
62	0.426	0.25788	1.4286	-0.941881	-0.204	-1.49083	0.4482	-2.0244	0.16452	-1.16184
63	0.42228	0.25584	1.40691	-0.889801	-0.3396	-2.06695	0.4572	-2.02788	0.17148	-1.13328
64	0.4206	0.25044	1.35237	-0.821041	-0.5112	-2.47697	0.49152	-2.00004	0.16692	-1.0854
65	0.4218	0.23976	1.30847	-0.792601	-0.687601	-2.6838	0.49644	-1.9302	0.14796	-1.07196
66	0.4266	0.22344	1.28317	-0.831721	-0.816001	-2.66326	0.44856	-1.79976	0.11736	-1.1016
67	0.43488	0.20172	1.26831	-0.949561	-0.829201	-2.43747	0.34476	-1.58796	0.0668401	-1.16652
68	0.44712	0.17508	1.26778	-1.13028	-0.750001	-2.12904	0.18732	-1.30356	-0.00948001	-1.27488
69	0.46116	0.14688	1.2675	-1.35852	-0.5856	-1.79352	0.00432	-0.975121	-0.1014	-1.39236
70	0.47628	0.11952	1.18678	-1.50816	-0.3948	-1.47132	-0.0924001	-0.639961	-0.2124	-1.41456
71	0.48876	0.0921601	1.10713	-1.68432	-0.1524	-1.22208	-0.19152	-0.30552	-0.32232	-1.437
72	0.50016	0.0656401	1.00306	-1.83036	0.1116	-1.09008	-0.24588	0.003	-0.4326	-1.43484
73	0.50988	0.04164	0.893293	-1.94652	0.3468	-1.09908	-0.26364	0.26292	-0.5316	-1.42152
74	0.51564	0.01908	0.834361	-2.085	0.5328	-1.26048	-0.32496	0.49308	-0.5988	-1.45044
75	0.51924	0.00108	0.757561	-2.18052	0.681601	-1.47468	-0.3438	0.680881	-0.641041	-1.4382
76	0.52368	-0.01272	0.654601	-2.19588	0.736801	-1.71672	-0.3018	0.820681	-0.675361	-1.39332
77	0.52944	-0.0222	0.53904	-2.1618	0.711601	-1.96344	-0.21408	0.907081	-0.688801	-1.33272
78	0.53364	-0.0276	0.41532	-2.09304	0.612	-2.14944	-0.0920401	0.944161	-0.699361	-1.24428
79	0.53496	-0.03024	0.35916	-2.08728	0.4464	-2.22444	-0.03084	0.950161	-0.701281	-1.21104
80	0.53388	-0.03192	0.37476	-2.15304	0.234	-2.19444	-0.03876	0.935881	-0.689521	-1.2462
81	0.53316	-0.03204	0.39876	-2.2074	-0.0324	-2.09028	-0.02916	0.879241	-0.683041	-1.28544
82	0.52812	-0.03288	0.5046	-2.35032	-0.3432	-1.92072	-0.11172	0.813841	-0.648721	-1.39589
83	0.51804	-0.03264	0.60372	-2.4846	-0.662401	-1.69428	-0.19188	0.745081	-0.59352	-1.46992
84	0.50676	-0.03096	0.643081	-2.54064	-0.994801	-1.44504	-0.20088	0.665161	-0.56196	-1.45951
85	0.49824	-0.02976	0.634201	-2.52852	-1.3284	-1.20504	-0.14964	0.58392	-0.5484	-1.40075
86	0.49092	-0.02976	0.58896	-2.46768	-1.638	-1.02252	-0.0640801	0.5154	-0.55512	-1.30305
87	0.48276	-0.03024	0.53892	-2.39928	-1.8984	-0.875041	0.01176	0.46728	-0.58956	-1.19311
88	0.47532	-0.0318	0.5016	-2.33952	-2.1036	-0.765961	0.05676	0.44976	-0.614881	-1.09876
89	0.47016	-0.03444	0.46788	-2.28204	-2.2248	-0.667081	0.0910801	0.447	-0.634441	-1.01638
90	0.46692	-0.0372	0.41628	-2.20164	-2.274	-0.54048	0.1512	0.43956	-0.641401	-0.917809
91	0.46416	-0.03972	0.33288	-2.09292	-2.2476	-0.33768	0.24312	0.43908	-0.61236	-0.780903
92	0.46056	-0.04212	0.21144	-1.95144	-2.136	-0.0913201	0.36972	0.44916	-0.57072	-0.598598
93	0.45696	-0.04536	0.0748801	-1.8012	-1.9596	0.1932	0.50964	0.46692	-0.53304	-0.40461
94	0.45576	-0.0504	-0.0654001	-1.64856	-1.7256	0.47292	0.651361	0.49824	-0.50976	-0.218574
95	0.45816	-0.0564	-0.2328	-1.45656	-1.4568	0.696721	0.828241	0.53208	-0.5106	-0.0139884
96	0.4638	-0.0630001	-0.43368	-1.20936	-1.18524	0.846841	1.04508	0.56964	-0.53004	0.217283
97	0.47124	-0.0705601	-0.630601	-0.938521	-0.948121	0.934081	1.25532	0.615601	-0.55284	0.436514
98	0.48132	-0.0782401	-0.797881	-0.651241	-0.789001	0.974761	1.43916	0.658801	-0.57816	0.6079
99	0.49416	-0.0858001	-0.938041	-0.33792	-0.735721	1.00332	1.59924	0.699601	-0.60192	0.739304
100	0.50676	-0.0936001	-1.0638	0.01056	-0.803761	1.0698	1.7382	0.745201	-0.61008	0.859441
101	0.51876	-0.10176	-1.1712	0.39324	-0.995641	1.19676	1.8498	0.799441	-0.60492	0.959701
102	0.53112	-0.11076	-1.24596	0.796081	-1.31004	1.39164	1.92192	0.862201	-0.59592	1.01892
103	0.5442	-0.12012	-1.30716	1.239	-1.73724	1.66116	1.9782	0.928561	-0.57804	1.06526
104	0.55716	-0.13008	-1.3902	1.7484	-2.23824	1.9872	2.06184	0.993241	-0.55104	1.14283
105	0.56952	-0.14136	-1.49501	2.298	-2.7618	2.32644	2.17128	1.05552	-0.52212	1.25519
106	0.58128	-0.15492	-1.58897	2.82336	-3.23856	2.71104	2.26416	1.12872	-0.50856	1.36032
107	0.59136	-0.17064	-1.63987	3.23436	-3.52872	3.16272	2.29992	1.22352	-0.5238	1.41825
108	0.59628	-0.18696	-1.63013	3.44472	-3.49884	3.56568	2.24904	1.341	-0.51888	1.42341
109	0.59376	-0.20628	-1.55727	3.19392	-2.59176	3.0684	2.07684	1.52484	-0.47184	1.38672
110	0.58332	-0.22404	-1.42464	2.57532	-1.1868	2.2104	1.78248	1.7688	-0.3822	1.31568
111	0.5646	-0.23676	-1.23207	1.65468	0.50568	1.1412	1.3716	2.0484	-0.22188	1.21188
112	0.53916	-0.24096	-1.03165	0.722641	1.96272	0.2718	0.926881	2.32044	0.05652	1.12536
113	0.5106	-0.23832	-0.875725	-0.05328	3.06744	-0.54876	0.52692	2.5728	0.4236	1.09512
114	0.48528	-0.22992	-0.778439	-0.49044	3.53892	-1.04148	0.2148	2.77644	0.825121	1.11732
115	0.46644	-0.2184	-0.70366	-0.620641	3.4812	-1.25772	-0.03072	2.91936	1.20828	1.13172
116	0.45348	-0.20136	-0.599386	-0.444	2.82408	-0.949201	-0.24828	2.9736	1.56804	1.07052
117	0.4458	-0.1824	-0.436668	-0.23892	2.22816	-0.964921	-0.48108	2.9712	1.902	0.901801
118	0.44244	-0.15912	-0.2448	-0.04308	1.7148	-1.1466	-0.694441	2.8956	2.20212	0.674521
119	0.44124	-0.12936	-0.02646	0.0750001	1.296	-1.30116	-0.893281	2.7516	2.4216	0.40704
120	0.43872	-0.0918001	0.228144	0.0690001	0.943201	-1.30548	-1.10076	2.5416	2.58396	0.0963601
121	0.4326	-0.04764	0.495684	-0.01956	0.60984	-1.149	-1.30008	2.2764	2.73012	-0.22368
122	0.42324	0.0012	0.761419	-0.16944	0.34176	-0.900121	-1.48284	1.9764	2.82972	-0.52044
123	0.41316	0.04956	0.983323	-0.27624	0.0622801	-0.651361	-1.60344	1.6608	2.85588	-0.750001
124	0.40332	0.0937201	1.14009	-0.3144	-0.19548	-0.46356	-1.64616	1.3512	2.81028	-0.898921
125	0.39444	0.13044	1.23516	-0.25512	-0.4938	-0.31152	-1.62648	1.0752	2.66688	-0.981841
126	0.38592	0.15924	1.27882	-0.13992	-0.780961	-0.19812	-1.566	0.847201	2.45292	-1.00344
127	0.3798	0.1794	1.23755	0.0706801	-1.07736	-0.14196	-1.42464	0.663601	2.18784	-0.925561
128	0.37764	0.19128	1.12706	0.31644	-1.28832	-0.13764	-1.21668	0.5304	1.88539	-0.786481
129	0.38148	0.19644	0.925153	0.631561	-1.45008	-0.15324	-0.903721	0.414	1.58909	-0.57804
130	0.3888	0.19872	0.671605	0.945001	-1.5084	-0.16812	-0.53292	0.3024	1.28598	-0.32676
131	0.39852	0.19884	0.416448	1.22976	-1.52664	-0.16968	-0.15864	0.1788	0.933805	-0.0798001
132	0.40788	0.1968	0.208944	1.41216	-1.46088	-0.16764	0.14904	0.0492	0.522636	0.1104
133	0.4152	0.19332	0.05592	1.51236	-1.35768	-0.15732	0.3672	-0.0708001	0.029208	0.2376
134	0.41748	0.1896	-0.053676	1.5522	-1.2408	-0.14196	0.49728	-0.1884	-0.52824	0.33192
135	0.4116	0.18588	-0.131892	1.54908	-1.13148	-0.1104	0.54492	-0.3108	-1.08772	0.42324
136	0.3996	0.18024	-0.158088	1.48704	-1.03272	-0.0636001	0.49356	-0.4392	-1.57325	0.47556
137	0.384	0.17136	-0.136872	1.36872	-0.932401	-0.02808	0.3564	-0.5628	-1.92077	0.48324
138	0.36588	0.16044	-0.108324	1.23648	-0.826561	-0.0108	0.18792	-0.687601	-2.11078	0.4926
139	0.34692	0.1476	-0.0759001	1.09296	-0.694201	-0.01032	0.00456	-0.814801	-2.15676	0.49608
140	0.33096	0.13176	-0.015588	0.922561	-0.57372	-0.00192	-0.2238	-0.913201	-2.12388	0.45372
141	0.31716	0.11304	0.0746521	0.705001	-0.4212	0.00288	-0.51288	-0.946801	-2.06592	0.3702
142	0.30504	0.0931201	0.143124	0.50592	-0.26052	-0.00756001	-0.799801	-0.916801	-1.96728	0.31104
143	0.29412	0.0729601	0.167928	0.35028	-0.0826801	-0.0348	-1.04616	-0.843601	-1.80888	0.29448
144	0.28548	0.05304	0.15324	0.25212	0.0769201	-0.0663601	-1.24272	-0.750001	-1.61112	0.30432
145	0.27876	0.03312	0.102072	0.20292	0.23352	-0.12456	-1.39332	-0.627601	-1.4292	0.34632
146	0.27372	0.01308	0.011544	0.20484	0.3816	-0.20172	-1.49004	-0.486	-1.3116	0.42924
147	0.27204	-0.00528	-0.106416	0.24192	0.55896	-0.29916	-1.5264	-0.354	-1.25928	0.52884
148	0.27396	-0.02256	-0.245424	0.33144	0.697561	-0.39252	-1.51392	-0.2304	-1.2636	0.638641
149	0.27792	-0.03888	-0.372828	0.42804	0.807001	-0.47364	-1.49592	-0.1176	-1.31124	0.730561
150	0.282	-0.05316	-0.47472	0.50712	0.895801	-0.53124	-1.4772	-0.0444	-1.37004	0.796561
151	0.28608	-0.0650401	-0.556812	0.5718	0.966961	-0.56856	-1.44804	-0.0192	-1.4148	0.846601
152	0.28992	-0.0744001	-0.613045	0.619441	1.0134	-0.59844	-1.42296	-0.0324	-1.41768	0.870961
153	0.29052	-0.0823201	-0.631753	0.629161	1.0392	-0.627241	-1.43568	-0.0744001	-1.35732	0.867001
154	0.28704	-0.0901201	-0.608772	0.585	1.065	-0.659881	-1.50324	-0.1236	-1.25436	0.834961
155	0.28404	-0.0980401	-0.554808	0.50652	1.09824	-0.695281	-1.60452	-0.1764	-1.13964	0.770161
156	0.28032	-0.10572	-0.450336	0.38028	1.12164	-0.718201	-1.76868	-0.2244	-1.02144	0.652681
157	0.27792	-0.11328	-0.356076	0.27648	1.1286	-0.736801	-1.91724	-0.2796	-0.905041	0.55044
158	0.2778	-0.12012	-0.276804	0.20136	1.1208	-0.758401	-2.02476	-0.3648	-0.788641	0.45816
159	0.28188	-0.12492	-0.224436	0.171	1.10028	-0.777721	-2.06592	-0.4848	-0.693241	0.38352
160	0.28944	-0.12756	-0.168072	0.15024	1.06524	-0.792241	-2.0796	-0.630001	-0.634081	0.29556
161	0.29856	-0.12804	-0.137064	0.16512	1.01988	-0.805681	-2.0376	-0.802801	-0.58176	0.23256
162	0.30624	-0.1266	-0.12864	0.2058	0.967321	-0.819001	-1.95336	-0.988801	-0.50892	0.20184
163	0.31488	-0.12336	-0.151728	0.28704	0.910081	-0.835321	-1.81164	-1.1796	-0.41772	0.20808
164	0.32424	-0.11904	-0.140256	0.33552	0.852721	-0.825001	-1.69404	-1.3596	-0.30192	0.16908
165	0.33504	-0.114	-0.114648	0.37404	0.790321	-0.787561	-1.57872	-1.524	-0.1902	0.10596
166	0.34692	-0.10788	-0.115548	0.44496	0.718681	-0.751921	-1.42164	-1.6692	-0.0646801	0.0733201
167	0.36	-0.10104	-0.148536	0.55728	0.638161	-0.723481	-1.22256	-1.7808	0.11364	0.0746401
168	0.37644	-0.0943201	-0.191868	0.691201	0.55044	-0.707041	-1.01136	-1.842	0.35136	0.0758401
169	0.39504	-0.0879601	-0.267	0.862921	0.46584	-0.707041	-0.758521	-1.8684	0.644641	0.10284
170	0.41484	-0.0822001	-0.383374	1.07604	0.3888	-0.716041	-0.44976	-1.8768	0.983281	0.16884
171	0.43572	-0.0768001	-0.531513	1.31964	0.31728	-0.734401	-0.0962401	-1.87008	1.32348	0.26364
172	0.45864	-0.0722401	-0.690411	1.5738	0.25764	-0.736561	0.28896	-1.86264	1.61604	0.36564
173	0.48348	-0.0678001	-0.832552	1.81356	0.2022	-0.709441	0.683641	-1.87512	1.8174	0.4434
174	0.5088	-0.0634801	-0.951649	2.02884	0.14028	-0.674401	1.08144	-1.92384	1.95912	0.49224
175	0.53376	-0.05964	-1.04125	2.20776	0.0765601	-0.636841	1.47708	-2.02956	2.1384	0.5088
176	0.55716	-0.05688	-1.06742	2.3076	0.0234	-0.60204	1.78284	-2.09244	2.63352	0.45732
177	0.57888	-0.05736	-1.04552	2.34084	-0.0054	-0.57204	1.98552	-2.01036	3.40152	0.36084
178	0.59616	-0.06036	-0.938881	2.25144	0.0048	-0.52644	1.968	-1.65024	3.5436	0.18924
179	0.60852	-0.0654001	-0.763093	2.05428	0.05268	-0.47028	1.74744	-1.04748	3.20316	-0.04488
180	0.614521	-0.0702001	-0.559992	1.79448	0.13644	-0.3918	1.36692	-0.26292	2.4234	-0.28704
181	0.613441	-0.0712801	-0.38076	1.54212	0.22884	-0.28056	0.954481	0.50736	1.52472	-0.46632
182	0.60504	-0.0663601	-0.228948	1.3104	0.3036	-0.12732	0.56112	1.1382	0.47952	-0.57972
183	0.59328	-0.05376	-0.153504	1.16736	0.3384	0.0757201	0.33072	1.47816	-0.45144	-0.59124
184	0.57996	-0.03528	-0.116628	1.06572	0.354	0.31452	0.23556	1.52496	-1.0296	-0.54924
185	0.567	-0.01476	-0.0894241	0.969601	0.372	0.5748	0.27852	1.29516	-0.837841	-0.49476
186	0.555	0.00552	-0.00648001	0.795241	0.4248	0.854881	0.34368	0.956881	-0.670561	-0.50796
187	0.54492	0.02496	0.157908	0.51516	0.5088	1.13904	0.37704	0.59796	-0.663121	-0.618481
188	0.53544	0.04344	0.378936	0.16092	0.615601	1.42056	0.3678	0.2682	-0.763441	-0.793921
189	0.52524	0.0619201	0.638077	-0.24228	0.728401	1.68828	0.30816	-0.03852	-0.831841	-1.01568
190	0.51216	0.0814801	0.921409	-0.677041	0.828001	1.94136	0.19152	-0.33048	-0.817561	-1.26612
191	0.49608	0.1032	1.16158	-1.0572	0.900001	2.19552	0.0790801	-0.59076	-0.740041	-1.4646
192	0.47988	0.12648	1.33182	-1.34316	0.934801	2.44812	0.0024	-0.805921	-0.619681	-1.58088
193	0.46452	0.14928	1.43496	-1.53888	0.934801	2.6898	-0.03084	-0.981721	-0.47964	-1.62636
194	0.45144	0.16944	1.47427	-1.65312	0.918001	2.90808	-0.00900001	-1.1328	-0.3654	-1.62072
195	0.441	0.18516	1.48323	-1.728	0.898801	3.0738	0.04476	-1.27572	-0.28836	-1.59324
196	0.43212	0.1962	1.46552	-1.7652	0.878401	3.1764	0.12684	-1.41216	-0.24036	-1.53492
197	0.426	0.20148	1.42552	-1.77012	0.864001	3.21936	0.22692	-1.53228	-0.2142	-1.46028
198	0.42288	0.2016	1.37565	-1.75704	0.862801	3.1722	0.32568	-1.62624	-0.20172	-1.3902
199	0.4218	0.1968	1.28899	-1.69608	0.867601	3.01596	0.44268	-1.68144	-0.19632	-1.28604
200	0.42216	0.189	1.15627	-1.58124	0.882001	2.77812	0.5856	-1.69848	-0.18948	-1.12992
201	0.42396	0.17952	1.01352	-1.46352	0.925201	2.48544	0.711001	-1.66524	-0.18108	-0.968281
202	0.42876	0.168	0.880465	-1.374	1.0188	2.12531	0.792361	-1.56528	-0.18504	-0.833641
203	0.43584	0.1554	0.740869	-1.28748	1.1376	1.68285	0.861361	-1.42524	-0.20436	-0.698821
204	0.44532	0.14328	0.595152	-1.1886	1.2468	1.18432	0.939601	-1.27968	-0.23388	-0.559536
205	0.4572	0.13152	0.466092	-1.107	1.35	0.671641	1.0086	-1.13292	-0.28284	-0.44982
206	0.46872	0.11928	0.368616	-1.07508	1.4628	0.157176	1.04832	-0.991801	-0.33768	-0.374376
207	0.47736	0.1074	0.305856	-1.08948	1.5552	-0.363876	1.05768	-0.868081	-0.37896	-0.327288
208	0.483	0.0968401	0.254556	-1.11396	1.5816	-0.874177	1.06356	-0.764281	-0.41376	-0.282156
209	0.4842	0.0877201	0.220836	-1.16016	1.5444	-1.33627	1.05336	-0.680161	-0.44148	-0.243
210	0.48132	0.0795601	0.24	-1.27188	1.464	-1.72329	0.985921	-0.614641	-0.45	-0.252972
211	0.47448	0.0730801	0.29052	-1.42356	1.3368	-2.04292	0.885961	-0.57168	-0.43692	-0.287112
212	0.4656	0.0685201	0.3498	-1.57908	1.1628	-2.27244	0.786001	-0.55968	-0.40068	-0.32658
213	0.45864	0.0662401	0.40512	-1.70892	0.942001	-2.38644	0.705481	-0.56808	-0.35952	-0.370908
214	0.45276	0.0640801	0.4368	-1.80048	0.694801	-2.37648	0.652921	-0.56976	-0.32856	-0.392652
215	0.44688	0.0614401	0.45228	-1.87716	0.4488	-2.2386	0.616561	-0.56412	-0.29736	-0.398988
216	0.44352	0.0582	0.44844	-1.92852	0.2208	-2.01996	0.60456	-0.54864	-0.28344	-0.396516
217	0.44364	0.05412	0.41928	-1.94388	0.0108	-1.78416	0.615241	-0.50868	-0.30084	-0.380052
218	0.44544	0.04932	0.37488	-1.9356	-0.1848	-1.5648	0.635521	-0.44976	-0.32892	-0.354108
219	0.44736	0.04356	0.32004	-1.91664	-0.3564	-1.39548	0.655561	-0.37152	-0.35208	-0.315576
220	0.44928	0.03732	0.2736	-1.91304	-0.4884	-1.30488	0.661561	-0.288	-0.37056	-0.29106
221	0.453	0.03144	0.23892	-1.91556	-0.588	-1.28784	0.663841	-0.22152	-0.38508	-0.287088
222	0.45588	0.02556	0.1902	-1.8942	-0.676801	-1.32804	0.679921	-0.15756	-0.39396	-0.258828
223	0.45684	0.01944	0.13872	-1.87236	-0.751201	-1.37592	0.690601	-0.0835201	-0.38856	-0.213168
224	0.45648	0.01368	0.1044	-1.86636	-0.818401	-1.37316	0.688081	-0.01896	-0.37164	-0.178488
225	0.45624	0.00852001	0.0866401	-1.86816	-0.886801	-1.29264	0.676561	0.03192	-0.35712	-0.157224
226	0.45564	0.00324	0.0961201	-1.89336	-0.962401	-1.12836	0.631081	0.0902401	-0.3456	-0.167292
227	0.45312	-0.00312	0.12852	-1.9338	-1.08	-0.943681	0.5466	0.17256	-0.32712	-0.198936
228	0.4506	-0.01128	0.16716	-1.96668	-1.2192	-0.730681	0.44676	0.27348	-0.31212	-0.232116
229	0.45	-0.01992	0.19104	-1.95468	-1.3908	-0.49128	0.37128	0.3708	-0.31644	-0.251844
230	0.45072	-0.02916	0.17328	-1.8732	-1.5804	-0.21924	0.348	0.46008	-0.32628	-0.224568
231	0.4518	-0.03948	0.10368	-1.71636	-1.7832	0.05172	0.38088	0.55272	-0.33192	-0.137892
232	0.45552	-0.05052	-0.02124	-1.46448	-2.0064	0.34824	0.48372	0.639961	-0.34308	0.00777601
233	0.46176	-0.0616801	-0.195	-1.1238	-2.2512	0.684241	0.657961	0.705361	-0.37104	0.209736
234	0.46908	-0.0729601	-0.38736	-0.741001	-2.4948	1.08804	0.861481	0.757321	-0.41388	0.428628
235	0.4782	-0.0844801	-0.59172	-0.29784	-2.79	1.4424	1.08432	0.804721	-0.45816	0.646993
236	0.4902	-0.0966001	-0.817561	0.21624	-3.1188	1.73856	1.34052	0.846361	-0.50556	0.876061
237	0.50496	-0.10992	-1.0458	0.766801	-3.4572	2.00472	1.60764	0.885601	-0.56664	1.10101
238	0.52056	-0.12348	-1.27656	1.34532	-3.79548	2.25636	1.88052	0.925081	-0.626881	1.32701
239	0.53688	-0.1374	-1.51695	1.95684	-4.12584	2.47104	2.16252	0.969841	-0.662641	1.55694
240	0.55524	-0.153	-1.7719	2.60544	-4.43868	2.63076	2.4564	1.03032	-0.684241	1.78987
241	0.57612	-0.17088	-2.01417	3.23868	-4.69968	2.7648	2.72976	1.11468	-0.711841	1.99962
242	0.59508	-0.19116	-2.16795	3.675	-4.72368	3.17184	2.88156	1.2378	-0.739321	2.1102
243	0.60924	-0.21288	-2.20245	3.78264	-4.00632	2.65416	2.8662	1.4058	-0.756481	2.09472
244	0.619561	-0.2352	-2.14985	3.49128	-2.61228	1.75548	2.7222	1.61424	-0.750481	1.99296
245	0.625201	-0.25452	-2.04011	2.94192	-0.863881	0.49548	2.49696	1.83228	-0.701521	1.84668
246	0.620641	-0.2652	-1.80795	2.1264	0.916561	-0.5376	2.11176	2.046	-0.5724	1.60512
247	0.60732	-0.26508	-1.52377	1.28016	2.41188	-1.46028	1.65708	2.23056	-0.3366	1.34496
248	0.59148	-0.25704	-1.31931	0.646081	3.3078	-1.86432	1.30044	2.36808	-0.02592	1.19592
249	0.5772	-0.24324	-1.2056	0.3336	3.60852	-2.11572	1.07052	2.45124	0.3102	1.14972
250	0.5652	-0.22512	-1.10716	0.23016	3.31932	-1.5978	0.882121	2.4918	0.633841	1.1028
251	0.55716	-0.20352	-0.992197	0.35496	2.7042	-1.31136	0.708121	2.48664	0.912361	1.00164
252	0.55452	-0.18024	-0.825289	0.48084	2.19024	-1.28724	0.506544	2.44596	1.152	0.805801
253	0.55824	-0.15432	-0.666037	0.680641	1.668	-1.38036	0.360444	2.34492	1.37424	0.5832
254	0.5628	-0.12348	-0.448968	0.796201	1.24224	-1.49676	0.179292	2.19396	1.59348	0.2826
255	0.56292	-0.0859201	-0.148128	0.772801	0.845881	-1.5168	-0.0907561	2.0136	1.84668	-0.10224
256	0.55824	-0.04368	0.140484	0.681721	0.46584	-1.37652	-0.353568	1.8156	2.1318	-0.44688
257	0.5502	0.0006	0.358752	0.60216	0.14256	-1.15596	-0.539796	1.5948	2.42184	-0.682441
258	0.53964	0.0438	0.5103	0.5088	0.027	-0.979081	-0.657721	1.3644	2.67528	-0.818281
259	0.5274	0.0836401	0.583188	0.51336	-0.16536	-0.787681	-0.695521	1.1448	2.84028	-0.851761
260	0.513	0.11952	0.653581	0.53076	-0.3834	-0.58644	-0.750721	0.960001	2.9202	-0.871801
261	0.496764	0.15012	0.744025	0.5346	-0.616081	-0.39132	-0.845041	0.811201	2.92584	-0.898921
262	0.481044	0.17508	0.834589	0.5454	-0.864481	-0.22188	-0.939601	0.684001	2.83836	-0.921721
263	0.466596	0.19392	0.943933	0.48816	-0.989401	-0.10428	-1.05528	0.582	2.65848	-0.976081
264	0.456048	0.20544	1.01735	0.49416	-1.17132	-0.0216	-1.12152	0.5076	2.3802	-1.01064
265	0.448704	0.21096	1.07394	0.49236	-1.30716	0.02976	-1.1646	0.4632	1.99416	-1.03836
266	0.44508	0.21192	1.10273	0.51384	-1.44696	0.0718801	-1.1742	0.4272	1.52364	-1.05096
267	0.44184	0.21108	1.09694	0.53328	-1.5144	0.0954001	-1.15704	0.378	0.995017	-1.0314
268	0.437976	0.20856	1.03924	0.60204	-1.58424	0.11628	-1.0944	0.3	0.399048	-0.952921
269	0.43218	0.20532	0.972386	0.652081	-1.59744	0.13224	-1.04712	0.2028	-0.251232	-0.855601
270	0.425004	0.1992	0.899605	0.710641	-1.64148	0.16296	-1.0248	0.0948001	-0.924949	-0.742321
271	0.413532	0.192	0.872989	0.651721	-1.54464	0.18228	-1.09824	-0.018	-1.53897	-0.670081
272	0.398676	0.18192	0.846109	0.59328	-1.45284	0.1992	-1.2042	-0.1272	-2.01876	-0.58944
273	0.380448	0.16932	0.829729	0.5118	-1.34508	0.20724	-1.35648	-0.1932	-2.37048	-0.50532
274	0.360804	0.15336	0.840505	0.38532	-1.20972	0.2004	-1.58256	-0.18	-2.6064	-0.44556
275	0.34086	0.13476	0.856969	0.23784	-1.0446	0.17892	-1.8576	-0.0936001	-2.66784	-0.3984
276	0.32112	0.11436	0.846673	0.108	-0.858241	0.1386	-2.1312	0.0396	-2.55228	-0.32892
277	0.301752	0.0918001	0.810433	-0.00396	-0.651961	0.0817201	-2.39796	0.228	-2.31	-0.23796
278	0.283272	0.0670801	0.769633	-0.12228	-0.41772	0.0162	-2.67852	0.4644	-1.99236	-0.153
279	0.26796	0.04116	0.723613	-0.23004	-0.18144	-0.0625201	-2.94876	0.714001	-1.64796	-0.0804001
280	0.257376	0.01488	0.631825	-0.26604	0.03564	-0.16212	-3.13668	0.948001	-1.3068	0.01536
281	0.251352	-0.01056	0.470352	-0.2028	0.23568	-0.27276	-3.20316	1.152	-1.01916	0.16524
282	0.249732	-0.03444	0.283416	-0.0880801	0.4122	-0.38364	-3.19812	1.3248	-0.869281	0.3306
283	0.253176	-0.05532	0.111048	0.04068	0.55356	-0.492	-3.162	1.458	-0.869401	0.456
284	0.261732	-0.0718801	-0.048204	0.18768	0.652681	-0.5826	-3.07932	1.5204	-0.977881	0.53592
285	0.272688	-0.0843601	-0.17268	0.31392	0.726481	-0.654721	-2.9814	1.5096	-1.1478	0.5682
286	0.283332	-0.0938401	-0.249036	0.39348	0.786961	-0.709801	-2.8932	1.4268	-1.30392	0.56052
287	0.293388	-0.0994801	-0.281316	0.4332	0.819961	-0.733921	-2.81244	1.266	-1.3956	0.51192
288	0.30318	-0.10284	-0.269172	0.42888	0.834721	-0.737641	-2.75256	1.05	-1.41312	0.41256
289	0.312732	-0.10512	-0.261012	0.42696	0.852721	-0.741841	-2.66268	0.781201	-1.33356	0.3198
290	0.322152	-0.10656	-0.29328	0.46908	0.870601	-0.747121	-2.50932	0.4668	-1.16232	0.28836
291	0.332909	-0.10848	-0.347652	0.54408	0.878881	-0.762361	-2.32752	0.1392	-0.951601	0.29244
292	0.345855	-0.11028	-0.425076	0.661441	0.868081	-0.782881	-2.11716	-0.1896	-0.746521	0.31812
293	0.360281	-0.1116	-0.530628	0.827041	0.837361	-0.799201	-1.8708	-0.5256	-0.57816	0.38268
294	0.375949	-0.11328	-0.640801	1.01352	0.791161	-0.818041	-1.61676	-0.854401	-0.43584	0.47088
295	0.39286	-0.11484	-0.743737	1.2078	0.722761	-0.834601	-1.36956	-1.1604	-0.31056	0.561
296	0.410022	-0.1158	-0.824653	1.38276	0.644161	-0.839281	-1.15188	-1.428	-0.21336	0.629041
297	0.426422	-0.11592	-0.861433	1.49796	0.58152	-0.840121	-0.983161	-1.6668	-0.14352	0.645721
298	0.441204	-0.11484	-0.869425	1.56972	0.53124	-0.846721	-0.838801	-1.8936	-0.0716401	0.633841
299	0.455028	-0.11316	-0.868729	1.62756	0.48216	-0.861241	-0.702961	-2.0892	0.03924	0.625201
300	0.469128	-0.11124	-0.857041	1.67328	0.42972	-0.874321	-0.57852	-2.2512	0.19644	0.61164
301	0.482484	-0.108	-0.840352	1.7142	0.369	-0.868201	-0.45216	-2.3976	0.39648	0.59724
302	0.494904	-0.10404	-0.824472	1.75404	0.306	-0.837841	-0.32208	-2.5248	0.643801	0.58644
303	0.508092	-0.10092	-0.796568	1.78272	0.23916	-0.786601	-0.213	-2.6064	0.945361	0.55716
304	0.523764	-0.0984001	-0.77933	1.83336	0.15984	-0.719041	-0.0877201	-2.6532	1.29156	0.52956
305	0.542796	-0.0950401	-0.798433	1.92888	0.0813601	-0.645241	0.0982801	-2.6916	1.65576	0.52368
306	0.564708	-0.0912001	-0.858781	2.07096	0.00936001	-0.58668	0.3546	-2.72676	1.99164	0.54324
307	0.58992	-0.0874801	-0.976273	2.28864	-0.0751201	-0.54072	0.701521	-2.7648	2.27484	0.61116
308	0.620293	-0.0840001	-1.1351	2.57508	-0.183	-0.4968	1.12824	-2.8092	2.517	0.706441
309	0.654505	-0.0801601	-1.30456	2.88684	-0.30384	-0.44988	1.6044	-2.87472	2.7126	0.802561
310	0.688897	-0.0770401	-1.46838	3.18708	-0.41628	-0.3894	2.09316	-2.94876	2.90448	0.897001
311	0.722365	-0.0750001	-1.56906	3.4026	-0.50688	-0.30888	2.496	-2.97816	3.18576	0.917041
312	0.754585	-0.0748801	-1.56639	3.48425	-0.56688	-0.2064	2.74344	-2.86692	4.125	0.811681
313	0.780361	-0.0774001	-1.4515	3.396	-0.56436	-0.0818401	2.721	-2.36832	4.4988	0.60372
314	0.797617	-0.0807601	-1.26852	3.17941	-0.4914	0.05964	2.4636	-1.51908	4.15836	0.35628
315	0.806521	-0.0817201	-1.04412	2.87257	-0.36936	0.22572	2.02032	-0.42528	3.14082	0.0903601
316	0.807841	-0.0774001	-0.831361	2.55262	-0.23736	0.43068	1.539	0.633001	1.98653	-0.13488
317	0.800401	-0.0660001	-0.647281	2.2432	-0.11124	0.668761	1.10292	1.4808	0.637237	-0.2898
318	0.786601	-0.04836	-0.5028	1.96818	-0.00672001	0.927361	0.794281	1.9704	-0.56922	-0.36696
319	0.770281	-0.02556	-0.37284	1.71011	0.0712801	1.19376	0.619441	2.06232	-1.64309	-0.41844
320	0.757201	0.00108	-0.24924	1.47892	0.11484	1.45968	0.618721	1.72464	-1.65556	-0.4842
321	0.746521	0.02844	-0.0987601	1.22993	0.14244	1.72704	0.686161	1.24116	-1.3278	-0.58908
322	0.734161	0.05472	0.10092	0.920353	0.18084	2.00448	0.746041	0.747721	-1.23696	-0.738601
323	0.720841	0.0800401	0.36252	0.532512	0.23796	2.28348	0.752041	0.30612	-1.29288	-0.959881
324	0.705601	0.10476	0.649801	0.0974401	0.32028	2.54172	0.712201	-0.0879601	-1.32576	-1.21164
325	0.684841	0.13032	0.914641	-0.34956	0.44124	2.78784	0.652681	-0.4554	-1.25832	-1.41816
326	0.657721	0.15672	1.15296	-0.802669	0.58944	3.03768	0.56376	-0.784201	-1.11192	-1.5708
327	0.627001	0.1824	1.36212	-1.24843	0.754201	3.28464	0.44796	-1.05588	-0.916081	-1.67796
328	0.59712	0.20484	1.50627	-1.63119	0.930361	3.504	0.35796	-1.27056	-0.706681	-1.71192
329	0.57072	0.22068	1.55073	-1.89327	1.09776	3.68448	0.34668	-1.43448	-0.53196	-1.63644
330	0.54648	0.22896	1.51516	-2.0508	1.25268	3.81996	0.39708	-1.55448	-0.40836	-1.46928
331	0.525	0.2304	1.43537	-2.13532	1.3962	3.87576	0.47412	-1.63536	-0.3264	-1.25976
332	0.50844	0.22404	1.32358	-2.14879	1.51608	3.82152	0.56136	-1.66224	-0.2778	-1.03608
333	0.49752	0.21144	1.18094	-2.09237	1.61364	3.64543	0.652801	-1.61868	-0.26388	-0.804001
334	0.49212	0.19524	1.00807	-1.97015	1.6962	3.34573	0.752761	-1.51464	-0.28224	-0.56088
335	0.4902	0.17892	0.834781	-1.81841	1.75752	2.95205	0.841201	-1.38012	-0.31788	-0.3396
336	0.49068	0.1644	0.701629	-1.69206	1.80228	2.46887	0.888721	-1.24152	-0.34812	-0.1884
337	0.4932	0.15228	0.629569	-1.63211	1.848	1.8548	0.882601	-1.11516	-0.36996	-0.12228
338	0.49524	0.14352	0.614302	-1.64631	1.8864	1.11855	0.837481	-1.02204	-0.37896	-0.12948
339	0.49572	0.1392	0.638521	-1.72139	1.9044	0.320913	0.784441	-0.987961	-0.3612	-0.18876
340	0.495	0.13704	0.677011	-1.80132	1.8372	-0.463985	0.747121	-1.00428	-0.33132	-0.2658
341	0.49356	0.13584	0.730605	-1.90596	1.7172	-1.16289	0.712201	-1.04964	-0.29436	-0.36492
342	0.49236	0.1344	0.798853	-2.037	1.5432	-1.71817	0.663481	-1.09608	-0.2478	-0.480804
343	0.49044	0.13224	0.864265	-2.17848	1.338	-2.10465	0.60816	-1.12944	-0.20352	-0.58662
344	0.48816	0.12864	0.910537	-2.29764	1.098	-2.33059	0.5586	-1.14384	-0.17052	-0.673201
345	0.48708	0.12252	0.943405	-2.41392	0.879601	-2.46775	0.49932	-1.11816	-0.14928	-0.741721
346	0.4878	0.11448	0.963781	-2.52708	0.691201	-2.54177	0.42696	-1.04292	-0.14364	-0.789541
347	0.48936	0.10548	0.969121	-2.652	0.57	-2.5335	0.35376	-0.936601	-0.15036	-0.821725
348	0.49092	0.0942001	0.945409	-2.74944	0.474	-2.46648	0.29424	-0.798001	-0.1788	-0.819997
349	0.4926	0.0813601	0.880513	-2.8098	0.4284	-2.36016	0.2658	-0.633961	-0.23304	-0.774193
350	0.49476	0.0685201	0.774781	-2.83464	0.4296	-2.19264	0.28392	-0.46908	-0.28824	-0.691105
351	0.49752	0.05568	0.644713	-2.83488	0.4584	-1.98312	0.33612	-0.30912	-0.32592	-0.582708
352	0.50052	0.04392	0.512388	-2.82156	0.4944	-1.78428	0.40164	-0.16152	-0.35352	-0.477264
353	0.50424	0.03348	0.374856	-2.78496	0.5328	-1.65936	0.48708	-0.0366	-0.37056	-0.37344
354	0.50808	0.024	0.25254	-2.74464	0.564	-1.62828	0.5664	0.0716401	-0.37104	-0.284412
355	0.5118	0.0156	0.188376	-2.74668	0.5784	-1.64256	0.58956	0.16752	-0.3648	-0.252804
356	0.5136	0.00732001	0.182412	-2.79888	0.5808	-1.68	0.5502	0.25608	-0.36756	-0.274488
357	0.51216	-0.0012	0.205164	-2.87988	0.5868	-1.75044	0.47628	0.33696	-0.37968	-0.309192
358	0.50784	-0.00936001	0.23172	-2.96544	0.615601	-1.82388	0.3954	0.40824	-0.399	-0.33402
359	0.50316	-0.01728	0.24042	-2.98404	0.4668	-1.77912	0.33588	0.474	-0.41124	-0.337884
360	0.4986	-0.02568	0.25416	-3.00816	0.3516	-1.7052	0.27144	0.54348	-0.41988	-0.336984
361	0.49488	-0.0336	0.24624	-2.96028	0.114	-1.54632	0.23904	0.60468	-0.444	-0.301368
362	0.4914	-0.042	0.207	-2.86692	-0.0996001	-1.38192	0.24024	0.670321	-0.477	-0.222132
363	0.48888	-0.0516	0.171	-2.74356	-0.4104	-1.16604	0.23964	0.742921	-0.50496	-0.14544
364	0.48852	-0.0620401	0.16428	-2.652	-0.673201	-0.924961	0.21468	0.818161	-0.5094	-0.109176
365	0.48972	-0.0720001	0.1308	-2.50164	-0.986401	-0.641641	0.2334	0.876601	-0.49104	-0.039
366	0.49044	-0.0825601	0.0576	-2.32896	-1.1712	-0.4074	0.29868	0.928561	-0.4758	0.0822481
367	0.49308	-0.0942001	-0.0676801	-2.03724	-1.494	-0.12732	0.42576	0.977761	-0.46836	0.245484
368	0.49656	-0.10704	-0.20856	-1.7346	-1.7556	0.11496	0.5682	1.03272	-0.45852	0.423492
369	0.50136	-0.12012	-0.35964	-1.40508	-2.004	0.36648	0.724081	1.08804	-0.46632	0.619093
370	0.5058	-0.13344	-0.52212	-1.06092	-2.19	0.631681	0.885841	1.152	-0.51048	0.831121
371	0.50976	-0.14724	-0.681409	-0.705721	-2.3736	0.925201	1.03812	1.22388	-0.57948	1.04543
372	0.516	-0.16056	-0.820945	-0.34164	-2.568	1.23144	1.17804	1.29096	-0.649681	1.22716
373	0.52632	-0.17256	-0.964489	0.0649201	-2.7744	1.54092	1.34076	1.3392	-0.702841	1.39719
374	0.54048	-0.183	-1.12883	0.53472	-3.0012	1.85556	1.5444	1.36716	-0.738001	1.57782
375	0.55896	-0.19368	-1.29637	1.05636	-3.25956	2.14164	1.77048	1.37964	-0.769921	1.73147
376	0.58164	-0.20592	-1.4656	1.61832	-3.53016	2.38188	2.0148	1.38216	-0.804961	1.86336
377	0.6078	-0.21888	-1.62029	2.18196	-3.78204	2.60268	2.25624	1.37664	-0.815761	1.96392
378	0.634921	-0.23244	-1.74159	2.70216	-3.99096	2.8758	2.46168	1.3746	-0.795001	2.00868
379	0.658081	-0.24744	-1.77945	3.02304	-3.9834	3.59532	2.54424	1.41336	-0.738601	1.96248
380	0.676441	-0.26412	-1.72582	3.018	-3.26664	3.1842	2.48388	1.50948	-0.646681	1.82652
381	0.688201	-0.27972	-1.57791	2.60316	-1.85112	2.3226	2.26632	1.66728	-0.51648	1.60416
382	0.696241	-0.28872	-1.42746	2.01384	-0.15348	1.0134	2.01048	1.85484	-0.31944	1.39836
383	0.694561	-0.28956	-1.23033	1.28592	1.4742	-0.0474	1.64304	2.09364	-0.03048	1.17924
384	0.684721	-0.28104	-1.02637	0.60732	2.72328	-1.08192	1.22388	2.35404	0.34668	0.987001
385	0.670321	-0.26688	-0.835033	0.04344	3.5466	-1.68936	0.782041	2.63448	0.801721	0.828841
386	0.657241	-0.24888	-0.724177	-0.18468	3.70308	-2.13276	0.41832	2.90976	1.30812	0.758281
387	0.644881	-0.2292	-0.627373	-0.17616	3.24084	-1.56864	0.0771601	3.15216	1.82748	0.696481
388	0.635401	-0.2088	-0.499812	-0.03744	2.61156	-1.31688	-0.27636	3.3432	2.35872	0.576
389	0.629761	-0.18876	-0.325356	0.0758401	2.1882	-1.38264	-0.632041	3.438	2.8578	0.3708
390	0.631201	-0.16464	-0.174084	0.26148	1.7922	-1.54704	-0.883441	3.3984	3.29448	0.1536
391	0.636961	-0.13464	-0.00634801	0.42552	1.4322	-1.6902	-1.08384	3.246	3.66888	-0.10536
392	0.640441	-0.0962401	0.19884	0.50496	1.0272	-1.66608	-1.2756	2.9952	3.98124	-0.39828
393	0.640921	-0.05304	0.385116	0.52224	0.685201	-1.52268	-1.39692	2.6556	4.18728	-0.652801
394	0.639001	-0.00960001	0.529416	0.51024	0.4176	-1.32684	-1.4526	2.3064	4.2552	-0.841561
395	0.637561	0.03084	0.613465	0.52332	0.2004	-1.14288	-1.40952	1.9524	4.15443	-0.948121
396	0.636001	0.0675601	0.660733	0.57156	-0.006	-0.979801	-1.31016	1.6224	3.90284	-0.998401
397	0.631441	0.0998401	0.696133	0.635161	-0.2184	-0.835201	-1.20336	1.3368	3.54287	-1.01844
398	0.622921	0.12684	0.732781	0.697441	-0.4308	-0.702961	-1.11324	1.1076	3.10686	-1.02636
399	0.613561	0.14988	0.782881	0.751441	-0.646801	-0.58572	-1.0572	0.948001	2.64005	-1.04616
400	0.6054	0.1692	0.830773	0.810361	-0.862801	-0.48552	-1.0212	0.849601	2.13537	-1.06692
401	0.59712	0.18552	0.831085	0.915721	-1.08384	-0.3906	-0.954361	0.780001	1.52154	-1.03068
402	0.58728	0.19956	0.790429	1.04808	-1.29756	-0.28512	-0.869881	0.723601	0.774349	-0.940321
403	0.57612	0.21228	0.760525	1.14072	-1.4808	-0.1638	-0.823921	0.646801	-0.0753001	-0.860161
404	0.56352	0.22512	0.751917	1.18788	-1.63704	-0.03756	-0.818761	0.5076	-0.969469	-0.800401
405	0.54936	0.23748	0.739199	1.22016	-1.76676	0.0832801	-0.827401	0.2904	-1.81263	-0.728281
406	0.53256	0.24828	0.709868	1.245	-1.85292	0.19416	-0.842041	0.012	-2.5154	-0.630721
407	0.51348	0.2562	0.668807	1.2576	-1.89456	0.29244	-0.873121	-0.2928	-3.0177	-0.51096
408	0.492	0.25848	0.639779	1.22856	-1.88652	0.37392	-0.958801	-0.5676	-3.29093	-0.40104
409	0.46992	0.25392	0.637765	1.14156	-1.8228	0.43056	-1.11888	-0.769201	-3.39395	-0.32376
410	0.44964	0.24396	0.636361	1.03956	-1.71996	0.46368	-1.3152	-0.880801	-3.36751	-0.24996
411	0.43152	0.2298	0.638857	0.926761	-1.59168	0.47712	-1.54992	-0.892801	-3.17856	-0.192
412	0.41592	0.21144	0.680617	0.766801	-1.44684	0.46452	-1.86252	-0.799201	-2.85048	-0.19896
413	0.4032	0.18984	0.734137	0.59376	-1.28832	0.42576	-2.2098	-0.619201	-2.43204	-0.23784
414	0.3936	0.16656	0.748105	0.46752	-1.11828	0.36756	-2.51904	-0.3828	-1.95024	-0.24708
415	0.38724	0.14256	0.710449	0.40404	-0.941521	0.29556	-2.76972	-0.108	-1.44576	-0.21132
416	0.38292	0.11772	0.634537	0.38856	-0.761881	0.21372	-2.96736	0.1824	-0.968641	-0.14328
417	0.38112	0.0921601	0.532512	0.414	-0.58848	0.10824	-3.1062	0.456	-0.60324	-0.05844
418	0.38496	0.0679201	0.398184	0.49848	-0.43572	-0.01572	-3.15996	0.697201	-0.426	0.04836
419	0.39408	0.04632	0.240984	0.634921	-0.3138	-0.13368	-3.13296	0.891601	-0.4002	0.1656
420	0.40608	0.0276	0.0631681	0.815521	-0.22296	-0.23892	-3.0342	1.0404	-0.50532	0.29328
421	0.42012	0.01236	-0.1428	1.0452	-0.16536	-0.33432	-2.85708	1.1484	-0.747961	0.4446
422	0.43512	-0.00012	-0.337296	1.27248	-0.13092	-0.4266	-2.65392	1.2144	-1.04724	0.5772
423	0.44868	-0.01164	-0.470316	1.42716	-0.0985201	-0.50292	-2.49996	1.254	-1.32336	0.640321
424	0.46008	-0.0216	-0.53526	1.50024	-0.0648001	-0.54324	-2.40588	1.248	-1.52928	0.635041
425	0.47088	-0.03036	-0.54198	1.51332	-0.0402	-0.5676	-2.34888	1.1736	-1.60788	0.56904
426	0.4824	-0.03924	-0.50106	1.47744	-0.01992	-0.59304	-2.32068	1.0356	-1.5402	0.4494
427	0.4938	-0.04824	-0.43224	1.41132	-0.00036	-0.60444	-2.31072	0.846001	-1.3782	0.30132
428	0.50532	-0.05736	-0.355884	1.34316	0.01596	-0.60192	-2.2932	0.6036	-1.1796	0.14856
429	0.51912	-0.0654001	-0.321348	1.33692	0.01824	-0.59328	-2.20152	0.3	-0.975481	0.04824
430	0.53568	-0.0717601	-0.358296	1.4274	-0.00012	-0.59772	-2.00712	-0.0468	-0.765961	0.03168
431	0.55236	-0.0783601	-0.434796	1.56468	-0.02328	-0.629641	-1.76568	-0.408	-0.56148	0.0670801
432	0.5682	-0.0850801	-0.532488	1.72224	-0.04524	-0.670321	-1.50492	-0.770401	-0.40068	0.14592
433	0.58464	-0.0913201	-0.663529	1.9206	-0.0727201	-0.703681	-1.20612	-1.1244	-0.28692	0.2814
434	0.60156	-0.0979201	-0.815857	2.14512	-0.105	-0.722161	-0.885601	-1.452	-0.20496	0.45408
435	0.617041	-0.10524	-0.973462	2.37024	-0.14136	-0.726841	-0.57396	-1.7352	-0.17064	0.653161
436	0.629281	-0.11328	-1.11395	2.56692	-0.17364	-0.729481	-0.3018	-1.9608	-0.16188	0.852721
437	0.639841	-0.12168	-1.19529	2.68944	-0.19608	-0.725761	-0.1044	-2.136	-0.1158	0.996001
438	0.650041	-0.12936	-1.20954	2.7348	-0.21756	-0.707401	0.01692	-2.2644	-0.00216	1.06644
439	0.658561	-0.13644	-1.17115	2.71452	-0.23292	-0.684961	0.0729601	-2.3568	0.20868	1.0806
440	0.665041	-0.1428	-1.08084	2.62547	-0.23484	-0.672841	0.0696001	-2.424	0.54168	1.0398
441	0.672241	-0.14724	-0.972229	2.51785	-0.23952	-0.659281	0.0618001	-2.4876	0.955681	0.974521
442	0.681841	-0.15036	-0.891757	2.46012	-0.26736	-0.623641	0.11208	-2.5572	1.38528	0.928801
443	0.695281	-0.15156	-0.850129	2.46499	-0.32256	-0.5796	0.23892	-2.6388	1.76172	0.913921
444	0.712561	-0.1512	-0.853081	2.53167	-0.39324	-0.52728	0.45108	-2.7324	2.02548	0.937441
445	0.735241	-0.15012	-0.881785	2.63701	-0.46716	-0.4356	0.727561	-2.8296	2.1774	0.969601
446	0.763681	-0.14904	-0.882853	2.71366	-0.52992	-0.30456	1.01784	-2.9412	2.25456	0.946201
447	0.796321	-0.14868	-0.836509	2.72595	-0.5616	-0.1512	1.30344	-3.0852	2.28084	0.850801
448	0.830641	-0.15012	-0.746893	2.66913	-0.54456	0.003	1.58676	-3.25464	2.26224	0.691321
449	0.866881	-0.15336	-0.59214	2.52101	-0.48156	0.16116	1.84164	-3.44004	2.26824	0.44028
450	0.903481	-0.15768	-0.3762	2.28972	-0.38472	0.35628	2.04624	-3.60264	2.39772	0.10716
451	0.934201	-0.16212	-0.11352	1.96944	-0.23352	0.56664	2.0928	-3.54096	3.05292	-0.26988
452	0.954001	-0.16536	0.15756	1.58004	-0.00828001	0.768961	1.87368	-2.91324	2.72352	-0.622441
453	0.961921	-0.1644	0.42804	1.13232	0.27948	1.0206	1.37772	-1.7718	1.9992	-0.929761
454	0.961441	-0.15408	0.629389	0.730801	0.56688	1.35348	0.752881	-0.44904	1.16186	-1.12116
455	0.951601	-0.13488	0.728245	0.40404	0.861961	1.72656	0.15312	0.807361	0.58806	-1.15608
456	0.936241	-0.10836	0.697201	0.19848	1.13856	2.12292	-0.2694	1.7898	-0.202212	-1.01748
457	0.921241	-0.0794401	0.574668	0.0980401	1.36992	2.53092	-0.42804	2.36016	-0.968233	-0.776881
458	0.911881	-0.04884	0.41274	0.0736801	1.52628	2.96304	-0.26712	2.34588	-1.67172	-0.52776
459	0.904921	-0.01656	0.317484	-0.01428	1.64784	3.39804	0.0858001	1.818	-1.39128	-0.39
460	0.897841	0.0168	0.307692	-0.1998	1.76832	3.77688	0.47064	1.16712	-1.37604	-0.3738
461	0.890281	0.04884	0.394332	-0.48168	1.85496	4.07868	0.777721	0.654961	-1.7766	-0.48336
462	0.880801	0.0832801	0.562056	-0.856201	1.9464	4.28388	0.959761	0.1944	-1.97292	-0.691801
463	0.865801	0.11952	0.783877	-1.314	2.07336	4.31352	1.002	-0.20184	-1.8558	-0.954601
464	0.845401	0.15768	1.00681	-1.80768	2.25984	4.1256	0.946441	-0.53568	-1.52664	-1.20156
465	0.824281	0.19476	1.17258	-2.24928	2.45904	3.69927	0.866761	-0.763921	-1.23732	-1.3632
466	0.807721	0.22776	1.24807	-2.57868	2.63004	2.9815	0.845041	-0.931201	-0.995641	-1.4238
467	0.798121	0.25728	1.25095	-2.7903	2.69628	2.01327	0.914161	-1.10952	-0.776521	-1.42872
468	0.793801	0.28224	1.21471	-2.93011	2.6646	0.863953	1.05216	-1.3254	-0.59544	-1.4094
469	0.795961	0.30336	1.1017	-2.93697	2.45808	-0.310104	1.30236	-1.575	-0.45348	-1.31388
470	0.799201	0.31908	0.959049	-2.89524	2.13264	-1.39246	1.58484	-1.82832	-0.33792	-1.17516
471	0.798361	0.32964	0.824497	-2.88359	1.758	-2.29957	1.83888	-2.06412	-0.21048	-1.02372
472	0.789721	0.33396	0.725293	-2.96131	1.3992	-2.94561	2.0028	-2.24316	-0.10068	-0.885673
473	0.773521	0.33408	0.675109	-3.16107	1.1304	-3.24156	2.05632	-2.3532	0.00972001	-0.769621
474	0.750601	0.3282	0.696025	-3.5209	1.0152	-3.21876	1.96968	-2.36964	0.13116	-0.707365
475	0.726001	0.31644	0.748993	-3.97353	1.0332	-2.95068	1.80072	-2.298	0.26904	-0.690589
476	0.699361	0.2958	0.841513	-4.50648	1.1772	-2.53656	1.54476	-2.14248	0.37416	-0.733465
477	0.673561	0.26664	0.929773	-5.0382	1.4148	-2.09796	1.26384	-1.91592	0.37824	-0.783781
478	0.651001	0.2304	0.994009	-5.51316	1.6944	-1.72296	0.990121	-1.63452	0.33852	-0.824161
479	0.634321	0.19152	0.997861	-5.85276	1.95	-1.48836	0.795601	-1.353	0.31824	-0.822889
480	0.624121	0.15288	0.922405	-6.01272	2.124	-1.43436	0.710401	-1.08996	0.27	-0.752197
481	0.619681	0.11652	0.794497	-6.0144	2.1804	-1.49148	0.704041	-0.850681	0.16824	-0.635677
482	0.619681	0.0853201	0.657121	-5.9148	2.106	-1.57128	0.731761	-0.639961	0.04572	-0.520548
483	0.621841	0.0588	0.532548	-5.76408	1.926	-1.6038	0.748081	-0.42432	-0.05712	-0.450288
484	0.622201	0.03564	0.403692	-5.56308	1.656	-1.5486	0.760561	-0.19776	-0.14556	-0.411888
485	0.621601	0.0138	0.300372	-5.34228	1.2912	-1.3836	0.743521	0.0354	-0.2718	-0.356748
486	0.621241	-0.00828001	0.20724	-5.08356	0.832801	-1.08408	0.712561	0.2826	-0.40692	-0.289872
487	0.623641	-0.03072	0.11724	-4.78272	0.2652	-0.640321	0.689281	0.52008	-0.44808	-0.216756
488	0.628921	-0.0534	-0.02352	-4.37088	-0.4476	-0.0808801	0.744361	0.723241	-0.39576	-0.0949801
489	0.639961	-0.0762001	-0.23772	-3.79332	-1.1868	0.48468	0.913681	0.888361	-0.33768	0.121896
490	0.639961	-0.0762001	-0.23772	-3.79332	-1.1868	0.48468	0.913681	0.888361	-0.33768	0.121896
