# Supplementary material for: Optimal Control Based Stiffness Identification of an Ankle-Foot Orthosis Using a Predictive Walking Model
Source: Front Comput Neurosci. 2017 Apr 13;11:23. doi: 10.3389/fncom.2017.00023 (PMC5390028; doi:10.3389/fncom.2017.00023)
Supplement: Supplementary file 1 [file DataSheet1.ZIP › PathWalker/InvKinDyn/results/barefeet_3053181.torque]

0	6.41163	236.982	-8.51204	-2.36079	0.585251	-0.502932	-1.91646	1.5451	0.368288	-3.95198
1	-4.65556	242.423	-10.0579	-1.53957	1.27319	0.224924	-3.00683	0.00239192	-0.668229	-5.33999
2	5.49353	255.035	-12.0052	-1.56742	1.6663	0.823295	-4.45072	-0.517191	-0.575562	-5.30426
3	-7.57578	259.279	-11.2968	-1.78277	1.17562	-0.00928893	-3.69884	-0.440466	0.0391861	-5.55625
4	-5.43172	260.634	-12.2854	-2.17757	0.515649	-0.924898	-5.57353	-1.24123	-0.308576	-4.62479
5	-8.79829	243.409	-10.3063	-0.963083	1.24509	-0.252751	-5.49378	-1.9406	-0.844945	-4.49629
6	-6.00343	238.02	-10.9184	0.160717	2.14989	0.94771	-6.75333	-1.36774	-0.149562	-4.79089
7	-15.9524	223.085	-13.4758	-1.35848	0.625097	-0.52878	-6.31116	-1.20964	-0.0517288	-6.32921
8	-10.5152	206.97	-13.9843	-0.781748	1.04135	-0.0739273	-6.58855	-0.70095	0.436921	-6.92214
9	0.20909	194.725	-14.0982	-1.25787	0.80601	0.0847757	-7.60717	-1.33537	-0.485355	-5.52606
10	23.1891	192.095	-13.2008	-2.81237	-0.0424567	-0.747313	-6.9323	-0.502658	0.014294	-2.91098
11	-2.50998	200.089	-22.917	-1.71379	1.05873	0.255233	-7.0373	-0.7043	-0.859885	-11.2385
12	28.1932	202.803	-12.9903	-0.675819	2.0443	1.25246	-6.11853	0.136764	-0.324834	-4.30503
13	-11.0067	216.72	-23.8051	-2.0621	0.739945	-0.321702	-4.89253	0.736416	-0.241443	-13.2855
14	25.0269	226.941	-11.3526	-1.80204	0.983306	-0.0687551	-4.12775	0.965386	-0.424638	-4.16717
15	-19.5306	240.659	-22.3897	-2.10742	0.594954	-0.734788	-3.44538	1.07267	-0.580666	-14.1503
16	-0.260783	242.892	-14.4845	-1.62125	1.09961	-0.0410406	-2.26096	1.87849	0.347875	-9.30358
17	-23.8739	243.309	-19.051	-0.591073	1.83672	0.852964	-2.00155	1.84563	0.319874	-14.5262
18	27.5502	237.193	-6.80318	-2.05696	0.930905	0.0338685	-2.70981	1.2856	-0.0156	-2.1246
19	-2.25908	235.66	-16.2897	-1.69914	1.15735	0.269699	-2.76695	1.08116	-0.0745309	-10.0756
20	44.0066	229.228	-5.34177	-2.08517	0.898557	0.0119517	-3.2624	0.667412	-0.258266	-0.0385721
21	2.67158	212.945	-15.7219	-1.99391	0.845724	-0.0499818	-3.03764	0.638948	-0.145413	-8.82825
22	33.5627	207.932	-6.93588	-1.76985	0.888323	-0.238294	-3.33364	0.2425	-0.36254	-1.37063
23	36.2786	203.934	-9.94025	-2.89677	0.234978	-1.07451	-3.24954	0.408866	0.109204	-2.458
24	37.5108	207.957	-10.5448	-2.45253	0.723829	-0.534815	-3.2714	0.206521	-0.123379	-3.05804
25	36.4685	206.799	-9.34717	-2.05158	1.09698	-0.151914	-2.84151	0.442874	0.0317414	-2.93824
26	44.5025	207.216	-6.85353	-2.46352	0.789975	-0.460255	-2.44788	0.627176	0.0811118	-1.15061
27	38.0324	205.978	-7.23633	-2.94553	0.339481	-0.911511	-1.44383	1.0735	0.117128	-2.24586
28	46.5695	215.41	-5.40901	-2.81434	0.579207	-0.61956	-0.743149	1.33689	0.0152084	-1.85374
29	24.2977	211.145	-8.39424	-2.65385	0.52325	-0.791113	0.592444	1.84526	0.0197839	-6.14526
30	15.33	210.92	-6.55485	-0.633851	2.18111	1.18028	1.97877	2.34867	0.0384024	-8.1085
31	15.4662	213.927	-7.14909	-2.17231	0.753206	-0.569576	3.35924	2.90109	0.210228	-8.73158
32	17.0372	216.506	-8.2229	-3.03627	0.145115	-1.21169	4.02722	2.9282	-0.0860236	-9.41612
33	20.4573	213.177	-5.29007	-1.45837	1.67949	0.648327	4.83471	3.19238	-0.100096	-8.97298
34	26.6965	208.008	-1.7056	-1.76114	1.41766	0.254951	6.04604	3.79948	0.174395	-6.9521
35	24.945	201.512	-1.86068	-2.41166	0.897287	-0.381114	6.98638	4.10729	0.00292656	-7.55983
36	14.4019	196.417	-1.9072	-1.46693	1.80701	0.709465	8.06476	4.43162	-0.0455306	-9.62382
37	6.94037	185.635	-3.97559	-2.52744	1.22661	0.142593	8.77099	4.58817	-0.0835132	-11.0929
38	-13.8949	192.152	-3.16178	-2.20491	1.33338	0.0493517	8.91629	5.014	0.159277	-11.369
39	-23.7702	206.819	-6.06379	-3.76878	0.0394764	-1.46522	5.72457	4.92388	-0.227938	-9.72392
40	-34.6337	228.772	-4.62981	-2.2479	1.19962	-0.280359	2.1215	4.8539	-0.553097	-6.65062
41	-16.4622	259.935	-8.89424	-2.37782	1.50686	0.280263	-4.57879	3.15735	-0.511318	-2.98757
42	-3.14786	292.258	-11.2894	-1.97313	2.12996	1.02948	-9.59622	1.24045	-1.05709	-0.0893598
43	14.894	311.628	-12.0035	-1.79105	2.6555	1.77773	-10.4758	1.31469	-0.0863676	0.695443
44	20.4597	324.96	-13.3378	-3.79741	0.700689	-0.94253	-9.65158	0.246556	-0.989274	0.273282
45	17.5264	316.579	-13.4905	-2.83575	1.62588	0.367426	-6.14073	0.350338	-0.464265	-4.05917
46	-2.65128	315.03	-11.1513	-3.9794	0.0627358	-1.66142	-0.53823	0.984048	0.0971565	-7.38505
47	-29.0124	315.165	-7.46429	-1.16556	1.71325	0.425623	2.40545	1.115	-0.129193	-10.6474
48	-54.7175	315.613	-2.95824	0.472297	2.09753	0.690732	5.79815	2.61862	-0.0538876	-12.693
49	-61.7063	334.409	-4.75162	0.732409	1.58331	-0.233432	4.30671	2.26596	-0.364141	-13.4837
50	-62.7795	355.124	-5.44195	2.1771	2.20569	0.298431	1.68171	1.8314	-0.122046	-12.78
51	-61.8916	370.404	-6.9284	3.08369	2.59658	0.406412	-0.910074	1.27853	-0.421921	-11.9775
52	-43.4477	376.371	-5.80476	3.07107	2.71143	0.468329	-2.1591	1.29199	-0.274033	-9.51596
53	-37.8116	366.907	-6.00272	2.9953	2.65001	-0.354838	-2.70737	1.37583	0.0768391	-8.67089
54	-19.7395	343.205	-7.42546	3.09527	3.12773	0.0813705	-3.72309	0.710333	-0.223208	-8.25231
55	-16.71	313.938	-6.19977	3.24172	3.14522	0.00393151	-3.25894	0.706294	-0.0494871	-7.58256
56	-8.8861	285.81	-6.75899	2.95829	3.22025	0.132751	-3.25585	0.273701	-0.336885	-7.58186
57	-6.63971	265.274	-7.1241	2.44874	2.99275	-0.328566	-2.86439	0.346268	-0.220804	-7.71076
58	-4.13913	252.34	-7.62984	2.4944	3.32772	0.139284	-2.63854	0.572294	0.0285074	-8.22065
59	-8.05308	242.981	-9.04706	1.33781	2.49746	-0.408015	-2.45617	0.825259	0.277037	-8.44547
60	-4.68444	240.802	-10.248	0.336426	1.8802	-0.394165	-2.69295	0.731081	0.0952331	-8.29576
61	-11.024	239.081	-10.212	0.22692	1.80111	-0.0130354	-3.08538	0.384756	-0.297499	-7.91067
62	-7.1592	236.058	-13.0523	-1.39242	0.842851	-0.663569	-2.83428	0.687566	-0.00968336	-8.65312
63	-3.82149	225.934	-15.2161	-1.7733	0.926007	0.150764	-2.90514	0.647585	-0.00206377	-9.78986
64	0.474851	214.928	-19.3219	-3.84563	-0.446027	-1.00991	-3.31772	0.335818	-0.256762	-10.9358
65	8.12562	201.566	-21.4532	-3.93517	0.102082	0.214084	-4.0472	-0.0589856	-0.534569	-11.7529
66	16.7727	193.043	-25.7428	-5.78509	-0.640775	-0.595319	-4.80367	-0.282318	-0.575263	-12.7925
67	24.1063	183.543	-28.2103	-6.14423	-0.200856	0.11081	-4.96677	-0.035286	-0.137345	-14.1325
68	31.2326	182.915	-30.7207	-7.32901	-0.511389	-0.316974	-5.62494	-0.290407	-0.215848	-14.4185
69	38.0247	183.004	-30.4311	-7.41172	-0.218477	0.0826241	-5.52694	-0.0587256	0.0719172	-13.7812
70	32.0024	184.034	-30.9163	-7.57707	-0.24169	-0.240446	-5.05535	0.183314	0.290661	-14.5078
71	26.9372	187.602	-32.0371	-7.62258	-0.265666	-0.618599	-5.24324	-0.254602	-0.262151	-15.2983
72	19.7572	192.222	-30.2536	-6.31062	0.473293	0.0349191	-4.78276	-0.282523	-0.462799	-15.526
73	10.1721	193.615	-27.4262	-5.46345	0.646098	0.216221	-3.82987	0.186949	-0.0602513	-15.0694
74	7.61667	203.644	-24.7981	-5.20951	0.503792	-0.366512	-3.16251	0.528921	0.17582	-13.7784
75	6.95874	212.129	-23.6155	-4.99956	0.337151	-0.423136	-2.60698	0.820473	0.35491	-13.5122
76	7.61117	221.556	-22.8672	-4.49216	0.541186	-0.0874785	-2.80014	0.471639	-0.0922667	-13.2346
77	7.09265	229.732	-21.3172	-4.71978	0.13924	-0.440435	-2.74031	0.286393	-0.389736	-11.8754
78	3.96367	233.94	-18.0522	-4.31765	0.252011	-0.00285982	-2.04528	0.612648	-0.142465	-10.3686
79	-1.03388	234.105	-15.217	-3.62875	0.534795	0.58088	-1.36126	0.88882	-0.0110847	-9.47841
80	-0.126048	237.167	-15.0385	-4.27047	-0.0342995	0.199597	-1.55667	0.416658	-0.634057	-8.67998
81	-6.68566	233.951	-12.0542	-4.38842	-0.471673	-0.393253	-0.575615	0.99815	-0.0472307	-7.25379
82	-10.8839	235.464	-10.0289	-4.81225	-0.910262	-0.936117	-0.238401	1.08887	-0.0877651	-5.52154
83	-8.28114	235.387	-7.30481	-3.72585	0.0263714	0.424883	-0.101515	1.18131	-0.0247375	-4.02338
84	-3.8589	236.58	-8.07798	-4.30429	-0.392564	-0.571403	-0.47154	0.910136	-0.340682	-3.6857
85	-0.353977	233.782	-8.15537	-4.06855	-0.0472915	-0.139132	-0.936242	0.650918	-0.548693	-3.33831
86	-0.580128	233.547	-6.39906	-3.88584	0.15208	-0.239898	-0.163967	1.42046	0.222307	-2.64714
87	0.213416	231.925	-5.03384	-2.6583	1.09474	0.479273	-0.478577	1.34301	0.21676	-2.29036
88	1.50573	233.935	-5.73477	-2.80365	0.918706	-0.644015	-1.19073	0.826389	-0.348891	-2.21739
89	4.31222	233.391	-4.26089	-1.74489	1.8826	0.274017	-1.00248	1.03149	-0.0873338	-1.94206
90	5.55104	234.23	-3.37596	-1.0967	2.33381	0.459348	-1.21496	0.902595	-0.239901	-1.4723
91	3.41264	235.342	-3.03529	-0.526126	2.69307	0.430666	-1.39625	0.801005	-0.360126	-1.45163
92	0.683255	236.433	-4.52012	-1.46954	1.94268	-0.880102	-1.37752	0.792333	-0.436393	-1.94779
93	1.96398	230.232	-3.13733	0.13253	3.11403	0.277841	-1.06313	1.17721	0.0618817	-2.35048
94	6.82263	227.748	-4.05406	-0.165479	2.72466	-0.158366	-1.36652	1.03427	-0.0710373	-2.46292
95	10.1096	225.842	-4.09824	0.0802025	2.69472	-0.483709	-1.31595	1.20832	0.109392	-2.63133
96	11.5779	220.147	-3.61925	1.27801	3.2369	0.434883	-1.81934	0.856524	-0.261564	-2.77909
97	11.0198	218.377	-3.66396	1.26026	2.79192	0.0151673	-1.24673	1.35757	0.233611	-3.42676
98	12.7918	217.445	-4.44024	1.2069	2.2073	-0.558948	-2.02268	0.732457	-0.421622	-3.48641
99	12.9012	212.106	-3.01246	1.62889	1.92714	-0.465426	-1.73905	1.0128	-0.118758	-2.91133
100	10.4454	205.429	-0.970023	3.47036	2.7288	0.758009	-1.63148	1.13011	0.00188518	-2.90987
101	8.561	201.681	-2.19236	2.90196	1.66025	-0.123105	-2.22503	0.568156	-0.669996	-3.10478
102	9.83474	197.503	-0.618555	3.33468	1.5505	-0.0518813	-1.86855	0.888228	-0.362411	-2.49253
103	9.72886	190.734	1.9169	4.44842	1.72041	0.103571	-1.30626	1.3371	0.106217	-1.7469
104	11.308	185.804	2.83929	4.45891	1.51632	-0.0381839	-1.54448	1.04902	-0.267266	-0.701611
105	10.1551	179.199	5.15271	5.58396	2.2723	0.411279	-1.13443	1.35642	0.0372968	-0.124811
106	5.84823	180.106	4.49488	4.76742	2.1274	-0.299283	-1.06619	1.28671	-0.157367	-0.26215
107	-1.94586	185.778	5.82587	5.31381	3.31336	0.00935652	-0.971762	1.22581	-0.309085	0.0201197
108	-2.49056	202.021	4.75743	2.68538	4.67203	-0.445683	-0.807669	1.4343	-0.0696897	1.23198
109	1.83137	221.207	2.17694	-0.895548	4.6887	-0.404852	-0.906228	1.59304	0.148234	2.44622
110	7.98297	246.367	-2.40976	-5.68169	3.60685	-0.421038	-1.57166	1.27687	-0.137856	3.55475
111	8.42506	269.938	-6.8692	-9.4477	1.48323	-0.872151	-2.37495	0.689118	-0.856614	3.88061
112	3.10127	280.634	-5.9315	-9.36806	1.0856	-0.534562	-0.504206	2.60102	1.45808	3.08395
113	1.26267	285.962	-8.43049	-8.55824	-0.0963556	-0.601957	-2.78078	0.595852	-1.0628	2.15047
114	-4.23738	279.761	-6.44192	-5.56092	-0.271272	-0.49216	-1.99992	1.3245	-0.229361	0.257611
115	-20.0255	276.533	-3.48878	-0.693823	0.133084	0.0572587	-1.18554	1.715	0.060055	-2.93384
116	-33.7461	281.587	-3.09852	2.39702	1.23684	-0.324927	-1.1912	1.23121	-0.81717	-6.02654
117	-38.7838	291.503	-1.19471	4.14136	2.1833	-0.303998	0.566976	2.49856	0.613808	-7.83933
118	-37.1515	314.259	-3.69565	3.05195	2.28533	-0.211486	0.0631821	1.68671	-0.672066	-8.76145
119	-38.2964	339.967	-5.96644	0.516749	1.73368	-0.419972	1.63882	2.81492	0.556664	-9.98368
120	-42.7914	359.896	-8.71016	-0.850557	1.59564	0.0187057	1.46438	2.31232	-0.18884	-11.075
121	-41.1811	373.856	-8.62186	-2.56313	1.1322	-0.0432089	2.2034	2.74702	0.219008	-10.1211
122	-37.5369	368.822	-5.90288	-1.61673	1.74398	0.668421	2.20599	2.58863	-0.0740956	-8.47696
123	-33.9828	358.577	-6.09587	-2.73448	0.989641	-0.350594	2.34304	2.69965	0.06244	-7.52122
124	-32.7566	334.511	-5.26833	-1.40756	1.38182	0.189877	1.94129	2.428	-0.25497	-7.33797
125	-29.8216	309.87	-3.38313	-0.341196	1.75776	0.550837	2.13238	2.75801	0.22973	-6.51444
126	-19.1857	286.653	-4.00742	-1.46218	0.860313	-0.211875	1.50447	2.44493	-0.0893586	-4.99492
127	-10.4521	267.362	-6.32495	-2.84532	0.193379	-0.896296	1.55349	2.75242	0.367735	-5.29723
128	-2.0311	249.535	-9.70084	-2.79304	0.502341	-0.312587	0.834025	2.38899	0.104812	-7.00145
129	6.80062	244.758	-12.4649	-3.71986	0.540412	-0.0336946	0.255707	2.09148	-0.125497	-7.61908
130	13.287	240.132	-13.1645	-4.01831	0.605308	0.0311484	-0.10954	1.91443	-0.0800169	-7.47722
131	15.3377	237.968	-15.4669	-5.49439	-0.0443411	-0.401745	-0.554908	1.6451	-0.134699	-7.77865
132	11.3634	234.69	-16.0522	-4.69991	0.401048	-0.0891271	-1.26226	1.3502	-0.135347	-8.4924
133	6.03976	235.356	-16.4483	-4.73307	0.298863	-0.367191	-2.0363	0.980345	-0.235119	-8.28057
134	-1.53141	233.744	-15.6664	-4.7511	0.000365288	-0.726444	-2.56475	0.790658	0.033021	-7.27349
135	-9.92478	225.55	-14.0484	-3.25325	0.665618	-0.198943	-3.19159	0.40763	0.090047	-6.85775
136	-15.0265	214.128	-13.3542	-2.30323	1.02286	0.269729	-3.71612	0.0337902	0.0643736	-6.76037
137	-16.2094	209.105	-14.2068	-3.03129	0.429035	-0.342437	-4.27913	-0.373618	-0.153237	-6.35125
138	-18.6178	202.999	-14.0444	-2.4934	0.696712	-0.217812	-4.24609	-0.31898	0.127327	-6.71255
139	-14.777	195.598	-14.8501	-2.40636	0.65494	-0.231134	-4.59179	-0.394427	0.129291	-7.15224
140	-9.14431	190.744	-15.8478	-3.00587	0.316264	-0.485526	-4.9807	-0.363715	0.0602707	-7.07853
141	-2.3143	188.062	-15.7606	-3.21645	0.297793	-0.24759	-5.00351	-0.00874943	0.241664	-6.57312
142	-0.249552	188.088	-16.5852	-3.29103	0.309207	-0.165654	-4.9338	0.248701	0.326761	-7.07946
143	-1.19903	191.212	-18.3714	-3.303	0.29126	-0.459611	-4.86582	0.419169	0.376125	-8.57278
144	0.449179	191.68	-18.9599	-3.12856	0.421246	-0.156606	-4.85834	0.470201	0.0955063	-9.11756
145	3.24899	191.966	-18.8014	-3.37922	0.290631	-0.327627	-4.31158	1.00415	0.580837	-9.10838
146	4.46889	198.087	-19.1151	-2.87231	0.698127	-0.0848029	-4.22277	0.930007	0.108832	-9.90566
147	6.904	200.452	-19.0935	-2.57541	0.767832	0.107283	-3.82538	1.23226	0.236018	-10.4824
148	8.33145	203.366	-18.5891	-2.49893	0.735023	0.05154	-3.52159	1.40256	0.332932	-10.4952
149	6.66119	208.692	-17.515	-2.42675	0.753575	0.0140717	-2.99639	1.54648	0.424253	-10.3255
150	6.05021	214.494	-16.2357	-2.58663	0.657869	-0.125711	-2.37507	1.73044	0.600918	-9.83453
151	3.62119	221.277	-15.5195	-2.6625	0.48244	-0.493214	-1.98278	1.81567	0.659291	-9.7475
152	-1.52214	224.627	-14.7581	-2.93903	0.112777	-0.958698	-1.75238	1.85644	0.795929	-9.31641
153	-6.16242	221.189	-11.7028	-1.5128	1.1166	0.28398	-1.363	2.15159	1.30131	-8.46559
154	-5.10024	222.689	-11.4099	-1.74977	0.916644	-0.178517	-1.48035	2.10893	1.27553	-8.04071
155	-6.49125	224.396	-11.0079	-1.61582	0.850871	-0.311106	-1.79395	1.96983	1.14584	-7.76439
156	-2.64956	221.721	-9.15466	-0.590913	1.4815	0.460014	-1.82877	2.07476	1.32962	-6.99013
157	0.107361	225.427	-9.96099	-1.51644	0.952452	-0.348313	-1.44935	2.3535	1.7712	-7.18109
158	5.03552	229.704	-10.3491	-1.45629	1.04627	-0.0497732	-1.40822	2.28429	1.52443	-7.5491
159	9.0615	234.836	-9.93715	-1.6159	0.946422	-0.190089	-0.788479	2.69787	1.98624	-7.66342
160	9.80488	239.954	-9.30056	-1.3995	1.1625	-0.266695	-0.166188	3.09998	2.37694	-7.85691
161	7.92966	243.856	-9.65189	-1.78563	0.944171	-0.328269	-0.200002	2.92881	2.07116	-7.79616
162	9.59665	246.141	-8.27232	-1.64801	1.13394	-0.140752	0.828397	3.64061	2.78873	-7.57028
163	6.73935	248.783	-7.70094	-1.36763	1.16727	-0.188783	1.46379	4.00153	3.00698	-8.11269
164	6.72316	252.315	-8.48849	-1.76094	0.979461	-0.428426	1.57683	4.00082	2.83967	-8.63786
165	8.39366	252.842	-7.12521	-1.53507	1.14855	-0.221626	2.45399	4.60146	3.26884	-8.37698
166	10.485	253.72	-6.83859	-1.83572	1.04814	-0.273942	3.14796	5.09064	3.63564	-8.36325
167	14.3928	252.685	-6.65618	-1.43377	1.31593	0.113183	3.28375	5.2092	3.57915	-8.61545
168	16.2583	251.587	-7.02596	-1.89343	1.09055	-0.203992	4.03632	5.65272	3.88784	-9.06365
169	17.3675	249.233	-7.65173	-2.43671	0.889551	-0.390027	4.6848	5.96204	4.12205	-9.51267
170	16.8774	245.756	-6.9915	-1.84755	1.288	0.0209291	5.34231	6.27663	4.31163	-9.938
171	19.7419	243.03	-6.30981	-2.27858	1.14177	-0.285355	6.26634	6.69907	4.63649	-9.71914
172	20.9084	241.297	-5.29122	-2.30323	1.10404	-0.347771	7.04271	6.93254	4.73338	-9.59124
173	19.7194	238.93	-4.52712	-2.21986	1.15692	-0.0962379	7.62102	7.00516	4.70126	-9.62872
174	16.833	237.307	-3.2643	-2.4476	0.964121	-0.758406	8.66285	7.34564	5.02257	-9.43374
175	13.6952	233.967	-1.8399	-2.28389	1.0447	-0.463943	9.41809	7.83561	5.4494	-9.21949
176	10.4523	225.177	1.29616	-1.43267	1.40108	-0.0955685	10.2958	8.48416	5.62156	-8.21928
177	6.42815	226.423	3.45555	-1.20365	1.49367	0.0572835	10.3434	9.50135	5.71989	-6.84149
178	0.843555	227.446	5.2683	-1.31523	1.40868	0.0974641	11.4103	11.2846	6.74064	-6.25952
179	-7.71968	219.676	20.0647	-1.46545	1.32861	-0.306985	25.3513	23.0589	17.8516	-5.57133
180	-13.4601	199.078	45.66	-1.18475	1.53394	-0.0198721	48.691	41.5731	36.976	-3.96343
181	-5.86439	200.653	47.9004	-0.93689	1.58091	-0.0315273	49.9049	43.8316	43.7902	-2.7094
182	-4.57094	211.238	48.9412	-1.09597	1.52685	-0.196068	51.2502	44.973	46.9445	-2.52451
183	-4.26117	220.465	49.1648	-1.23311	1.52605	-0.267356	51.3087	44.4997	47.5681	-2.18633
184	-7.67114	200.973	62.9339	-1.35487	1.53249	-0.0986986	64.4894	52.9343	56.9641	-1.85144
185	-18.1304	182.055	79.6863	-1.33553	1.59651	-0.304642	80.2935	63.2899	66.5477	-1.79424
186	-28.4276	167.929	94.08	-1.41719	1.634	-0.182936	93.3353	71.5097	72.8106	-1.43137
187	-37.6824	156.694	106.197	-1.73928	1.45362	-0.542596	104.562	78.8544	78.5921	-1.049
188	-46.1157	146.099	115.115	-1.35827	1.57264	-0.192766	113.105	84.7965	84.2094	-1.46878
189	-51.1184	138.949	120.105	-1.41499	1.52823	-0.0743102	119.297	89.8164	90.8362	-2.47923
190	-52.2931	134.299	125.434	-1.64184	1.25964	-0.964418	126.048	95.8573	99.4084	-3.18292
191	-46.7825	125.609	130.48	-0.651682	1.82703	0.0524085	130.373	100.113	105.704	-2.94383
192	-42.0995	118.386	132.118	-1.34937	1.39736	-0.450561	133.603	103.247	110.154	-3.21134
193	-39.6632	105.673	131.273	-1.20847	1.52737	-0.00786127	134.948	104.825	112.915	-4.71443
194	-34.294	90.4284	130.435	-1.46062	1.23861	-0.344533	135.164	105.424	114.675	-4.9874
195	-27.0114	75.5306	130.186	-1.36351	1.35848	-0.202053	134.3	105.207	115.503	-4.11946
196	-20.4679	61.354	128.149	-1.47085	1.25324	-0.689823	132.568	104.368	115.455	-3.88947
197	-15.3361	45.6163	125.97	-0.713745	1.81852	0.463656	130.633	103.441	115.199	-4.38755
198	-8.15409	36.2672	122.039	-1.57989	1.24304	-0.658987	128.096	102.274	114.826	-4.33918
199	0.0809102	26.7721	119.965	-1.4582	1.32816	-0.279273	125.86	101.431	114.811	-3.78749
200	7.08208	25.8599	116.571	-2.09446	1.11476	-0.954373	123.707	100.768	115.024	-3.90403
201	14.539	21.2791	113.268	-2.40111	1.09329	-0.737995	121.954	100.434	115.429	-4.61266
202	22.4823	18.1377	111.745	-2.51211	1.3751	-0.415237	120.994	100.591	116.346	-4.64256
203	30.1642	17.0554	110.738	-2.91803	1.18811	-0.173362	120.151	100.585	116.845	-4.18156
204	33.1455	18.9421	109.625	-2.94067	1.33327	-0.399487	119.638	100.694	117.396	-4.61244
205	34.1151	15.8408	108.937	-3.49333	1.06227	-0.416619	119.382	100.816	117.939	-4.48964
206	30.2786	13.4911	109.271	-3.40013	1.04688	-0.0178541	119.106	100.796	118.284	-4.16358
207	25.4714	15.5855	109.629	-4.08124	0.540679	-0.746902	119.786	101.444	119.149	-3.96156
208	18.9489	12.5646	110.934	-3.88622	0.615081	0.258369	120.717	102.34	120.44	-3.89856
209	14.9952	14.8284	107.716	-4.45645	0.00721526	-0.407825	118.064	100.777	120.2	-3.98746
210	9.83515	16.5187	107.129	-4.57074	-0.18095	-0.522572	117.546	100.759	121.136	-4.05049
211	6.37154	16.1505	107.542	-4.53011	-0.287002	-0.167052	118.177	101.595	122.77	-4.30025
212	7.50915	19.2759	107.456	-4.35702	-0.240742	-0.29095	118.629	102.434	124.498	-4.87172
213	9.11651	15.9688	107.184	-4.37596	-0.385575	-0.211002	118.748	102.945	125.631	-5.04285
214	8.53938	12.1473	106.77	-4.29551	-0.367122	-0.0848005	118.78	103.324	126.53	-5.38376
215	11.098	10.7798	105.271	-4.40559	-0.267968	-0.147828	118.35	103.357	126.985	-6.04454
216	15.787	9.65332	103.536	-4.53097	-0.240619	-0.43574	117.597	103.279	127.344	-6.56875
217	17.8785	6.69845	103.02	-4.01467	0.213984	0.0121487	117.108	103.347	127.884	-6.89274
218	19.5853	5.1465	101.39	-4.50847	-0.102136	-0.505373	115.93	102.797	127.736	-6.73462
219	18.6092	4.83763	99.8841	-4.35502	0.15474	-0.323738	114.85	102.254	127.592	-7.20919
220	19.9128	7.60894	98.6158	-3.99459	0.567207	-0.196237	113.46	101.383	127.098	-7.43886
221	19.8014	7.46308	98.4055	-3.47508	0.879592	-0.0160924	111.989	100.397	126.452	-6.78211
222	19.0862	7.9585	98.0206	-3.38068	0.862413	-0.229035	110.295	99.1701	125.408	-5.7721
223	17.2929	10.5239	97.1905	-3.43237	0.867136	-0.343398	108.734	97.8766	124.265	-5.22402
224	17.0331	13.1551	96.815	-3.11463	0.967839	-0.314775	107.11	96.5217	122.976	-4.5676
225	14.6798	14.2762	95.3394	-2.6939	1.18095	0.00625083	105.166	94.9616	121.487	-4.672
226	10.9028	14.1269	92.748	-3.12175	0.772538	-0.269531	102.876	93.0418	119.481	-4.69053
227	11.5366	9.48822	91.8604	-2.81725	0.645261	-0.230709	100.742	91.3172	117.793	-3.9278
228	13.6236	10.1197	90.1117	-2.62896	0.683967	-0.230433	98.4884	89.404	115.819	-3.64582
229	16.0684	9.17041	88.3047	-2.53391	0.579827	-0.330332	96.273	87.5662	114.061	-3.24917
230	17.3636	5.65779	85.9063	-2.30827	0.369216	-0.131142	93.6607	85.4085	111.917	-3.0654
231	21.2371	5.14755	84.1433	-1.92393	0.418116	-0.246854	91.2118	83.3391	109.788	-2.65032
232	26.2471	5.57889	83.1406	-1.42569	0.625188	-0.129225	88.8419	81.2623	107.719	-1.77368
233	25.8772	6.70204	81.1876	-0.878218	0.787085	-0.08274	86.4807	79.1963	105.703	-1.90881
234	23.1671	8.60764	78.2462	-0.217308	0.956292	-0.15328	83.9632	77.0317	103.524	-2.92968
235	23.6277	6.36866	76.0505	0.859693	1.16827	0.199939	81.3794	74.805	101.329	-3.53556
236	25.8263	5.08952	74.5494	1.45301	1.24652	-0.0639053	78.9381	72.7469	99.3855	-3.34064
237	24.9324	5.17482	73.4246	2.32231	1.47921	0.0087561	76.6762	70.7653	97.4628	-3.26536
238	22.821	7.61335	71.0725	2.67271	1.64849	-0.244735	74.4569	68.9603	95.8814	-3.8189
239	21.7211	3.62301	69.1258	4.11568	2.21484	0.0878738	71.8667	66.909	94.0568	-4.60443
240	24.946	2.51624	66.5515	4.17021	2.31171	-0.0867535	69.1	64.7483	92.1032	-4.60715
241	21.0215	6.19745	63.9295	4.29605	2.94718	-0.1075	66.0939	62.2725	89.7173	-4.81385
242	5.0538	21.146	65.0329	7.06835	5.81768	-0.57777	63.6069	60.1763	87.7921	-5.06942
243	6.53474	38.7431	60.9211	5.50613	6.7684	-0.724661	60.4663	57.5826	85.257	-4.7339
244	8.01539	59.3687	57.3685	3.47636	6.86721	-0.826283	58.0276	55.4447	83.2145	-4.04823
245	-7.76968	49.1623	69.8558	0.949593	6.05768	-0.585424	70.5301	63.1569	94.7692	-2.7875
246	-27.4928	-24.388	99.9723	-0.39024	4.22903	0.104557	99.4253	83.7446	127.64	-1.63547
247	8.51227	67.4933	60.4902	-6.65376	0.610086	-0.578481	67.0255	61.2638	99.497	-0.651252
248	17.142	39.3974	62.0748	-6.93914	-0.629778	-0.250575	69.1377	63.622	110.114	-0.560307
249	20.5277	21.1863	58.2066	-7.79242	-3.01858	-0.0450947	67.9273	62.5524	113.188	-2.09707
250	-7.69992	6.34125	67.1837	-0.80869	-1.13396	0.568723	71.5737	63.4261	115.172	-4.99983
251	-36.9392	-0.419691	79.1214	4.95959	0.912502	0.853306	78.4386	65.4292	115.234	-7.32805
252	-58.2784	9.37624	84.7006	8.49159	1.76879	0.927443	81.492	64.4982	109.807	-9.42925
253	-66.0113	13.9692	84.891	9.30712	1.93063	1.2338	81.7169	63.299	110.387	-10.7892
254	-65.8096	17.1579	80.0933	8.1217	1.18353	1.30705	78.5114	60.6394	113.081	-11.3142
255	-57.0629	22.5142	74.4541	5.53846	0.2708	1.59901	74.5746	57.3324	113.343	-10.1355
256	-50.0229	23.8444	71.0254	3.55366	-1.22731	1.185	71.1562	53.8662	110.629	-8.01092
257	-45.1865	26.4177	68.8993	3.54062	-0.626064	1.56353	67.1909	50.0938	106.769	-6.0059
258	-41.4273	16.8992	64.618	2.99884	-1.60231	1.53027	62.6769	46.0431	102.231	-4.85265
259	-42.4928	12.7877	61.5311	3.69695	-1.46301	2.11424	58.1419	42.0356	96.7155	-4.0512
260	-43.414	8.71685	59.0198	3.83183	-2.16054	1.76198	53.7092	37.9906	89.8757	-2.49213
261	-42.4075	3.7366	56.4702	4.45831	-2.47164	1.8473	49.4477	34.1558	82.8826	-1.45203
262	-42.0975	4.35047	51.9324	4.53432	-2.10779	2.14745	45.4573	30.6817	76.3247	-1.81504
263	-38.6694	-3.93479	46.6874	4.28227	-2.58272	2.28068	41.7492	27.5616	70.1685	-2.54606
264	-31.869	-7.31103	41.5868	3.18587	-3.28727	2.26109	38.2667	24.7008	64.291	-2.57958
265	-25.3662	-7.30069	36.3944	2.4826	-3.53903	2.25904	34.7796	22.0015	59.1232	-3.01463
266	-20.8799	-0.892183	30.4259	1.19839	-3.7965	2.28034	31.4272	19.6159	55.066	-3.65089
267	-17.7929	1.28602	26.1005	0.495007	-3.99732	2.34884	28.5949	17.6901	51.9511	-3.8519
268	-14.2784	6.29913	21.979	0.108382	-4.02144	2.34797	24.9026	15.2854	48.7061	-3.52533
269	-3.33885	2.96728	13.9463	-0.939925	-5.26888	1.90324	17.8424	11.0948	43.982	-2.81813
270	-2.29239	12.833	9.12461	-0.604328	-4.1599	2.37888	13.0312	8.20412	40.463	-2.86936
271	-3.65989	9.8076	5.5181	-0.751974	-4.31263	2.3255	9.94164	6.2543	37.8196	-2.95802
272	-4.26913	7.39645	4.12474	-0.751257	-4.40541	2.28961	7.83068	4.87537	35.4166	-2.22099
273	-2.09796	1.65992	2.61834	-0.994332	-4.64252	2.38448	6.23442	4.00072	33.6161	-1.79032
274	-0.961767	0.854887	-0.380583	-1.37032	-4.63194	2.34529	4.68423	3.19122	31.9554	-2.49687
275	1.14533	-1.18663	-3.98273	-2.09696	-5.01889	2.29369	3.18384	2.26256	30.3591	-3.34872
276	2.51466	-5.92782	-7.2035	-3.06334	-5.83301	1.91231	2.15404	1.50895	28.9513	-4.12068
277	3.2118	-7.94508	-9.16944	-3.0091	-5.40426	2.40368	1.43301	0.883299	27.7561	-5.06263
278	6.28727	-10.045	-12.025	-3.77164	-6.01744	2.2509	0.763653	0.168968	26.4723	-6.11821
279	7.55047	-8.48082	-14.804	-3.98477	-6.08109	2.52125	0.561573	-0.460568	24.9059	-7.96383
280	7.79132	-6.48206	-16.4268	-3.80312	-6.21735	2.58266	0.786503	-0.900304	23.6223	-9.54421
281	11.8077	0.258854	-17.1988	-4.13252	-6.4978	2.54104	0.753169	-1.56708	21.9064	-9.85378
282	13.284	9.94397	-18.2343	-4.00898	-6.46908	3.03628	0.925829	-2.125	20.3787	-11.1324
283	11.4424	19.9825	-21.2447	-4.82802	-7.71018	2.416	1.03586	-2.93562	18.8334	-13.3124
284	10.0665	28.3044	-21.0191	-4.85526	-8.12229	2.47891	1.48686	-3.6193	17.5857	-13.7928
285	10.2998	31.9946	-18.6816	-4.54111	-8.1681	2.86954	1.58125	-4.68403	16.257	-12.4683
286	9.2461	37.4672	-18.4751	-5.42471	-9.16809	2.58224	1.69707	-5.7205	15.0548	-11.9219
287	6.29552	40.9392	-18.5	-5.00228	-8.99184	3.08792	1.27455	-7.01433	13.6426	-12.2216
288	5.72139	35.3667	-19.2297	-5.72714	-10.1466	2.90734	1.20714	-8.03439	12.6071	-12.1992
289	11.5901	32.9545	-18.5473	-5.96617	-10.3417	3.26253	0.50062	-9.29948	11.1545	-10.6298
290	19.0763	26.2522	-18.0443	-6.28236	-11.1245	3.22529	-0.402972	-10.3801	9.6308	-9.00692
291	24.1112	22.2176	-19.3738	-6.74579	-11.9799	3.35557	-1.28628	-11.2925	8.13852	-8.84366
292	29.9251	18.2705	-18.8077	-6.60645	-12.5954	3.60576	-2.16347	-12.0628	6.5816	-7.62102
293	38.9841	13.2342	-17.1134	-7.19002	-13.6049	3.45291	-2.80152	-12.6932	5.09869	-5.06804
294	44.102	12.0609	-15.514	-6.88061	-13.8669	3.799	-3.46637	-13.1643	3.51743	-3.46637
295	45.2597	11.1176	-16.0819	-7.64101	-15.09	3.73729	-3.93273	-13.432	2.10347	-3.02447
296	42.2728	13.0373	-17.4127	-8.53339	-16.2123	3.74006	-4.24598	-13.5677	0.655168	-3.37944
297	38.7038	15.1441	-18.014	-9.26554	-17.0581	3.94845	-4.30929	-13.6346	-0.640377	-3.44543
298	40.5677	14.3142	-18.1874	-10.626	-18.5584	3.74459	-4.6327	-13.6923	-1.93216	-2.24838
299	42.7786	14.4064	-17.3553	-10.8282	-18.9287	4.15837	-4.92166	-13.7265	-3.09474	-1.24381
300	41.6821	14.4016	-18.4679	-12.278	-20.651	3.93471	-5.07398	-13.6078	-4.19242	-0.966368
301	40.345	15.1943	-19.7449	-13.5914	-21.8521	3.89671	-5.14467	-13.4387	-5.05681	-0.961244
302	40.7118	15.1686	-20.6938	-14.2425	-22.32	4.2123	-5.35059	-13.1684	-5.80803	-1.12916
303	42.9307	11.79	-22.417	-15.5136	-23.6611	4.18354	-5.49682	-12.9147	-6.60465	-1.41266
304	45.4088	14.5578	-25.3772	-17.0144	-24.7039	4.26081	-5.49824	-12.4937	-7.18004	-2.5682
305	46.396	15.2845	-29.2952	-19.4145	-26.4904	3.81609	-5.13513	-11.8784	-7.52461	-4.06675
306	48.7202	15.2396	-30.8892	-20.3027	-27.0235	4.1664	-4.79517	-11.1532	-7.7059	-4.83745
307	53.4422	11.4195	-32.4581	-22.0123	-28.5974	3.95946	-4.05341	-10.2162	-7.68374	-5.30112
308	58.3492	12.9497	-33.2615	-23.817	-29.7	4.02488	-3.16056	-9.01557	-7.37994	-5.23679
309	58.7931	9.05284	-33.6197	-26.0636	-31.6765	3.44869	-2.36109	-7.83608	-6.98232	-4.46289
310	54.8275	12.0661	-34.393	-27.576	-32.4312	3.45814	-1.60745	-6.37237	-6.28691	-4.80463
311	45.7509	12.08	-34.4952	-28.7915	-33.2229	3.59689	-0.0570236	-4.3734	-5.3617	-5.76976
312	36.2238	17.3688	-34.2323	-31.5879	-35.2126	2.84784	1.0782	-1.67727	-4.60684	-4.67034
313	27.9855	29.7796	-32.6872	-32.5512	-35.4132	3.05851	1.17406	0.4429	-3.89727	-2.92444
314	17.39	40.0491	-35.8835	-35.9645	-38.9548	1.2709	0.393547	1.9029	-3.18015	-2.37255
315	-2.22779	15.4214	-45.0229	-45.0938	-52.9368	-6.84237	-1.21166	2.2336	-2.28996	-1.85992
316	4.29457	24.4338	-60.554	-59.5629	-64.0655	-12.7015	-3.09833	1.8768	-1.68305	-0.629251
317	9.40682	17.7649	-72.6315	-71.7396	-74.3137	-17.2358	-4.47768	0.974622	-1.22725	0.907487
318	9.00633	45.2887	-70.5755	-68.72	-69.7632	-15.3734	-5.54058	0.0721401	-0.829447	1.12968
319	5.77788	26.6134	-80.0714	-77.8876	-79.3298	-21.2199	-4.83991	-0.729412	-0.467606	-0.151838
320	-5.15482	13.8677	-80.7721	-81.7127	-84.946	-26.1697	-2.73141	-0.312709	-0.301844	-0.0983535
321	-22.5131	3.84497	-77.9495	-83.274	-88.9702	-30.6163	-0.691015	0.46233	-0.282371	0.92149
322	-39.948	0.81317	-75.831	-83.6591	-91.3699	-34.1055	1.01758	1.23705	-0.291553	0.731175
323	-52.3437	2.16212	-76.7178	-85.1582	-93.7658	-37.3262	1.80956	1.74887	-0.282997	0.178733
324	-54.2241	4.50853	-83.4583	-91.5949	-99.087	-41.4516	1.20259	1.63339	-0.248468	0.725604
325	-54.6246	10.5593	-90.0404	-97.5298	-103.632	-45.1885	0.245571	1.42391	-0.246073	1.43734
326	-53.1304	16.9093	-94.1859	-100.59	-105.65	-47.6091	-0.679332	1.21801	-0.26939	1.80117
327	-46.0283	20.3805	-95.7864	-101.025	-105.395	-49.1104	-1.47906	1.0303	-0.263967	2.17349
328	-34.1886	16.3769	-95.3233	-100.006	-103.905	-50.0866	-2.11231	0.813301	-0.311806	3.07812
329	-25.4857	9.16364	-93.3902	-98.1065	-101.825	-50.6011	-2.4099	0.626772	-0.328008	4.04989
330	-20.6192	4.03879	-91.3392	-95.4864	-99.5704	-50.9812	-2.65099	0.586031	-0.263766	4.21337
331	-15.7004	-4.6332	-90.3537	-92.8171	-97.4541	-51.4374	-3.02339	0.41678	-0.269633	3.47353
332	-9.5784	-11.039	-90.8415	-91.0929	-96.1547	-52.0549	-3.53248	0.299649	-0.262922	2.40772
333	-2.10173	-13.2045	-92.0199	-90.2922	-95.6508	-52.7702	-4.12282	0.141951	-0.312143	1.59721
334	0.256015	-9.23107	-95.5246	-91.5988	-97.1292	-54.6793	-4.40811	0.0768236	-0.285105	0.146352
335	-2.7236	-0.766465	-98.2985	-92.0958	-97.9641	-55.7497	-4.35117	0.170586	-0.232876	-1.92928
336	-2.54903	7.19078	-101.698	-94.4193	-100.178	-57.6478	-4.14483	0.189823	-0.27071	-3.12559
337	-5.48249	16.455	-105.149	-96.941	-102.257	-59.0967	-3.68395	0.21171	-0.312955	-4.42725
338	-10.9774	27.5224	-109.059	-99.9389	-104.786	-60.8037	-2.92315	0.363447	-0.329425	-5.97508
339	-15.8851	30.9952	-110.868	-101.704	-106.805	-62.0535	-2.23977	0.528899	-0.292453	-6.71444
340	-14.7674	33.8991	-115.091	-105.183	-109.14	-63.4205	-1.70879	0.645104	-0.27913	-7.63091
341	-8.78043	32.3772	-119.5	-109.35	-112.341	-65.4076	-1.65162	0.618584	-0.295103	-7.6279
342	-4.90704	30.5867	-121.366	-111.59	-114.34	-66.8459	-1.59348	0.699686	-0.259161	-7.14523
343	-4.68543	25.1311	-124.266	-113.532	-116.65	-68.6185	-1.80419	0.581896	-0.280319	-7.5889
344	3.42707	18.2701	-126.574	-115.885	-118.987	-70.4474	-2.23176	0.488713	-0.298411	-6.84166
345	13.6504	12.7965	-128.132	-118.234	-121.506	-72.7121	-2.63135	0.419251	-0.269497	-5.48637
346	20.0135	9.84498	-131.877	-121.423	-124.536	-75.276	-2.88003	0.390514	-0.229147	-5.39214
347	22.2598	4.48716	-133.29	-122.414	-126.065	-77.0326	-3.14507	0.313434	-0.265389	-5.2687
348	24.0845	0.224329	-136.618	-124.896	-128.986	-80.0336	-3.29401	0.273382	-0.275593	-5.55696
349	23.5013	1.01332	-139.509	-126.26	-130.953	-82.4279	-3.42363	0.199585	-0.281815	-6.51445
350	24.6158	0.80111	-141.517	-128.205	-133.522	-85.202	-3.15266	0.321444	-0.258955	-6.63566
351	21.0582	5.62415	-141.683	-127.918	-134.36	-87.0967	-2.95493	0.345084	-0.236647	-7.25128
352	19.3708	7.79721	-144.896	-130.494	-137.896	-90.6506	-2.75488	0.354801	-0.29241	-7.94653
353	17.8134	11.4652	-144.531	-130.841	-139.483	-93.1919	-2.53908	0.375594	-0.280807	-7.65164
354	16.3292	15.4773	-142.597	-130.748	-140.919	-95.5708	-2.21131	0.513784	-0.233395	-6.67643
355	12.4575	16.4184	-141.627	-131.459	-143.117	-98.6391	-1.96133	0.534362	-0.267352	-5.77773
356	8.80001	13.8289	-141.265	-132.92	-146.073	-102.077	-1.78396	0.451298	-0.372675	-4.56495
357	4.60904	16.0967	-140.704	-133.51	-148.002	-105.072	-1.55569	0.597329	-0.278763	-3.9009
358	2.6312	14.5571	-140.79	-133.564	-149.464	-107.041	-1.51269	0.594433	-0.275342	-3.95654
359	5.4082	11.6803	-141.078	-135.527	-152.788	-110.884	-1.34672	0.676744	-0.254872	-2.67336
360	8.49648	12.4097	-138.447	-134.535	-153.21	-112.459	-1.33408	0.648875	-0.308918	-1.26934
361	10.939	12.1352	-137.297	-134.46	-154.246	-114.833	-1.31391	0.680629	-0.29724	-0.278185
362	13.2976	5.42572	-138.22	-136.049	-157.182	-118.087	-1.20236	0.727865	-0.281772	0.236962
363	14.2195	5.92928	-137.476	-135.719	-157.782	-120.313	-0.920786	0.877016	-0.243156	0.21931
364	18.2552	4.64419	-137.567	-136.851	-160.132	-123.547	-0.774711	0.937328	-0.236878	1.08062
365	18.8922	7.34284	-136.769	-136.438	-160.187	-125.786	-0.836363	0.898785	-0.260025	1.55839
366	17.5631	0.731953	-139.29	-137.055	-162.223	-128.679	-0.945907	0.894953	-0.24588	0.199335
367	19.2102	-3.00049	-141.153	-138.638	-164.596	-132.407	-1.05408	0.807852	-0.290069	0.145687
368	23.8084	-3.02181	-139.524	-138.197	-164.845	-134.433	-1.10611	0.805264	-0.28393	1.2335
369	23.8764	-1.34882	-138.953	-137.871	-164.952	-136.446	-1.1453	0.832386	-0.298119	1.46342
370	23.6605	-2.45008	-138.735	-138.385	-166.319	-139.521	-1.08985	0.971017	-0.251766	1.95238
371	23.718	-0.456202	-138.326	-137.698	-166.285	-141.332	-1.05311	0.97419	-0.290806	1.50583
372	25.9938	3.77931	-137.929	-136.679	-165.908	-142.932	-1.07153	1.01528	-0.285529	0.882548
373	29.8148	8.65141	-137.339	-135.768	-165.262	-144.041	-0.978875	1.11858	-0.251608	0.503714
374	27.3079	6.39908	-139.255	-135.475	-165.959	-146.457	-0.899621	1.16702	-0.224764	-1.62076
375	27.1143	4.23124	-138.737	-133.649	-164.532	-147.085	-0.87927	1.21493	-0.232948	-2.92639
376	29.6319	3.41137	-139.339	-133.869	-164.747	-148.823	-0.801245	1.21783	-0.270418	-3.47717
377	25.192	4.50675	-141.247	-134.104	-164.812	-150.464	-0.806442	1.17305	-0.324229	-5.18534
378	18.59	7.25296	-142.598	-135.143	-164.849	-152.086	-0.669975	1.30209	-0.237018	-5.9433
379	9.98055	21.281	-142.458	-135.666	-163.453	-154.451	-0.867441	1.19145	-0.318983	-5.7673
380	7.30562	44.5188	-144.518	-138.203	-162.501	-155.935	-0.844471	1.4433	-0.187727	-5.58849
381	15.4993	72.8242	-148.495	-141.842	-162.736	-156.573	-1.53303	1.2337	-0.272178	-4.99044
382	15.7367	101.469	-150.186	-144.136	-161.979	-154.782	-1.85574	1.24082	-0.292721	-4.10538
383	15.5681	124.022	-154.514	-148.813	-165.101	-155.595	-2.2277	1.18712	-0.32465	-3.38159
384	17.5173	141.913	-151.855	-146.006	-160.537	-148.879	-2.65422	1.22225	-0.314118	-2.96747
385	19.6385	144.906	-149.927	-143.092	-158.597	-144.866	-3.12388	1.35223	-0.282712	-3.25301
386	17.6383	138.653	-146.923	-139.047	-155.913	-139.762	-3.49645	1.05187	-0.345274	-3.94331
387	4.84688	142.816	-137.746	-128.841	-147.558	-132.138	-3.26269	1.21181	-0.279853	-5.71673
388	-7.2772	151.392	-129.1	-118.337	-137.381	-123.773	-3.238	0.81986	-0.379356	-7.98837
389	-12.5855	175.751	-117.768	-105.65	-123.924	-112.337	-2.3456	1.26107	-0.220137	-10.273
390	-16.978	201.948	-109.867	-96.9657	-114.063	-103.955	-1.81719	1.14054	-0.331068	-11.786
391	-21.7642	239.171	-99.7602	-88.1233	-102.244	-92.8091	-0.632597	1.56413	-0.225702	-11.9833
392	-24.3569	269.271	-87.2085	-77.2028	-87.6634	-79.5838	0.212954	1.61819	-0.267293	-11.2883
393	-24.4663	283.426	-75.55	-67.4516	-75.3038	-68.6082	0.823841	1.7917	-0.280783	-10.0012
394	-20.054	287.26	-63.1682	-57.9192	-63.6618	-58.3227	1.72349	2.22517	-0.226	-8.07086
395	-19.7102	285.704	-50.8377	-48.2251	-53.1217	-49.4671	2.21066	2.38058	-0.287418	-6.18998
396	-25.655	282.978	-38.5957	-38.0156	-42.2585	-40.3368	2.69711	2.64155	-0.228816	-4.95304
397	-35.2462	274.229	-29.7928	-30.5971	-35.025	-34.4459	3.1802	2.90806	-0.188146	-4.35762
398	-38.6073	269.223	-23.1016	-24.5142	-28.8667	-29.3439	3.19791	2.96278	-0.232259	-3.94469
399	-35.8046	265.382	-17.5506	-18.7127	-22.5148	-23.7199	2.79406	2.95106	-0.220022	-3.67622
400	-32.8688	261.144	-14.2557	-15.0832	-18.575	-20.3242	2.26644	2.95053	-0.249425	-3.21343
401	-29.9451	257.367	-12.7882	-12.9954	-16.0148	-17.9309	1.4924	2.77694	-0.185455	-2.74573
402	-28.3831	255.027	-13.8936	-12.4246	-15.0944	-17.1119	0.108685	2.00546	-0.359393	-2.83474
403	-25.979	258.985	-12.4256	-9.59477	-11.167	-13.3167	-1.08925	1.25804	-0.422853	-2.82795
404	-19.8223	260.121	-12.3525	-8.35839	-8.46908	-10.1774	-2.30351	0.584392	-0.369579	-2.43044
405	-17.3467	258.515	-12.4103	-6.79771	-5.59119	-7.05214	-3.44653	-0.144684	-0.408233	-2.50105
406	-13.458	255.075	-9.56079	-3.11638	-0.416187	-1.80947	-4.31773	-0.694939	-0.363232	-2.13857
407	-13.7952	240.779	-10.4091	-3.06449	-0.0310521	-1.19584	-4.90181	-0.991346	-0.372619	-2.25327
408	-12.7991	224.1	-10.6648	-2.7171	0.300857	-0.856689	-5.26635	-0.959843	-0.331381	-2.36586
409	-6.94591	210.51	-10.5654	-2.68096	0.179901	-0.981248	-5.56973	-0.83978	-0.368629	-1.87972
410	-2.85319	202.24	-10.8757	-2.26115	0.736292	-0.365553	-5.61254	-0.436486	-0.284421	-2.31568
411	-1.89767	192.734	-13.3312	-3.23531	-0.376552	-1.20081	-5.59405	-0.067499	-0.241573	-3.60855
412	-0.0237932	186.646	-14.5881	-3.09045	-0.316063	-1.16943	-5.70991	0.168616	-0.260085	-4.66323
413	3.668	184.023	-15.4739	-2.65918	0.240245	-0.651773	-5.92568	0.173836	-0.390942	-5.40634
414	7.37832	183.594	-16.0144	-2.45854	0.399058	-0.545837	-5.76145	0.54856	-0.312568	-5.98743
415	8.71342	181.356	-18.3511	-4.13122	-1.30824	-1.94979	-5.48717	0.863093	-0.257285	-6.66518
416	8.47992	181.538	-17.4069	-2.59377	0.24773	-0.668463	-5.27319	0.853505	-0.369209	-7.36601
417	14.9544	185.854	-17.3933	-3.23754	-0.379465	-1.21428	-4.56204	1.39174	-0.205435	-7.36563
418	19.3545	193.469	-16.5156	-2.53363	0.395515	-0.485802	-4.11148	1.45097	-0.329544	-7.6445
419	18.4718	201.483	-16.7822	-2.58397	0.265317	-0.667318	-3.52238	1.65005	-0.378869	-8.44243
420	17.3482	210.68	-16.4238	-2.21159	0.64874	-0.35432	-2.94434	1.78378	-0.43198	-9.03539
421	14.8535	217.359	-16.8361	-2.7235	0.126426	-0.768229	-2.42253	1.88745	-0.456269	-9.58738
422	8.63791	220.547	-16.0047	-2.33018	0.518332	-0.399371	-1.84258	2.03755	-0.383638	-10.0646
423	3.82343	221.834	-16.5771	-3.7394	-1.23252	-1.94993	-1.70026	1.88799	-0.372639	-9.82102
424	1.22752	225.2	-13.548	-1.68201	0.782535	-0.292998	-1.54954	1.59336	-0.40612	-9.43958
425	1.92324	222.355	-13.4033	-2.26172	0.139927	-0.781845	-1.42168	1.41464	-0.253845	-9.10216
426	1.48339	220.259	-12.4068	-1.66755	0.416538	-0.691472	-1.59797	1.16652	-0.202664	-8.73679
427	3.22641	218.95	-11.0386	-0.613073	1.57345	0.367569	-1.87691	0.761333	-0.231175	-8.22931
428	10.1282	218.056	-10.2251	-0.601009	1.35033	0.0347129	-2.31064	0.296051	-0.356474	-7.00449
429	18.7934	218.305	-11.0967	-1.84184	0.0346845	-1.16407	-2.80384	-0.0972559	-0.456055	-5.94545
430	23.4048	218.308	-9.02637	-0.595575	1.55618	0.258422	-2.72321	0.234248	-0.0769993	-5.07643
431	28.7422	214.521	-8.46594	-1.64857	0.310328	-0.882543	-3.25722	-0.176437	-0.268143	-3.09335
432	37.3524	214.964	-5.93122	-1.29624	0.62057	-0.712199	-3.58887	-0.222884	-0.288678	-0.743281
433	43.487	212.316	-5.19528	-2.58202	-0.753389	-1.84407	-3.41635	0.185734	-0.0192821	0.983269
434	47.4808	211.251	-2.20821	-1.62277	0.269722	-0.896536	-3.60384	0.207496	-0.128955	2.9545
435	45.5975	211.563	0.722722	-0.441213	1.3598	-0.0590783	-3.52889	0.415436	-0.151643	4.29543
436	43.2067	210.812	1.64752	-0.998441	0.610048	-0.692524	-3.34474	0.478016	-0.353308	5.14386
437	40.9805	213.53	2.41223	-1.2821	0.119379	-1.15718	-3.08104	0.612013	-0.481469	5.50557
438	36.6866	218.237	4.5739	0.134681	1.5649	0.0953078	-2.51879	1.13063	-0.210325	5.41752
439	30.9665	220.544	5.09815	0.153335	1.37063	-0.145404	-2.14287	1.28684	-0.205202	5.24299
440	29.9151	224.783	4.87811	-0.248304	0.843711	-0.633566	-1.82524	1.36488	-0.201123	4.99013
441	30.2412	227.438	4.6713	-0.158387	0.876846	-0.613071	-1.25767	1.61944	-0.0913186	4.27586
442	34.0429	231.707	5.45573	0.774628	1.78567	0.0979223	-0.850961	1.68391	-0.0999207	3.89113
443	38.8903	233.041	3.93984	-0.788493	0.365203	-1.06028	-0.342391	1.78912	-0.152972	3.63517
444	44.1385	235.51	5.24839	0.724218	1.94611	0.147783	0.284707	2.01226	-0.0977941	3.00465
445	49.0669	232.969	3.10359	-1.49688	0.064123	-1.27103	1.23202	2.21991	-0.146443	2.17361
446	52.1756	232.424	5.56238	0.637145	2.59509	0.849467	2.0975	2.17354	-0.335748	1.56266
447	48.3403	224.348	4.22086	-1.60856	0.32194	-1.05869	3.87663	3.02574	0.159506	0.536386
448	43.5811	219.595	5.82177	-0.338615	1.67747	-0.0465004	5.21332	3.05609	-0.238409	-0.686543
449	37.2306	215.19	4.58384	-2.13009	-0.0954274	-1.38773	6.75781	3.84953	0.0904733	-1.89055
450	25.7534	222.821	6.75635	0.643524	2.61407	0.737766	6.89382	4.3567	-0.0253547	-2.73353
451	12.1228	241.367	4.07474	-1.01962	0.878341	-0.703641	5.57616	5.75636	-0.325253	-2.49072
452	4.21093	268.109	3.16089	-0.19	1.62662	-0.17835	2.92204	6.18203	-0.698022	-1.49705
453	10.0391	304.745	0.330286	1.54737	3.39543	1.22274	-1.97969	5.14396	-0.598836	-0.447036
454	13.3134	328.833	-4.21635	0.6434	2.69731	0.686109	-5.9927	3.42308	-0.774625	0.613848
455	18.6944	342.484	-10.8699	-3.43864	-0.903766	-2.1024	-8.63988	2.1302	-0.503729	1.40856
456	20.5367	341.116	-8.83163	-0.527548	2.12287	0.406989	-8.95979	0.637018	-0.907174	1.23575
457	17.8245	328.141	-13.0018	-4.00078	-1.23639	-2.19295	-7.15862	-0.137199	-0.665553	-1.03874
458	3.3389	318.492	-10.4342	-2.10269	0.640559	-0.620353	-3.53227	-0.305872	-0.306079	-4.25672
459	-14.971	316.209	-9.86171	-2.36034	0.168281	-1.03169	-0.401157	0.513903	-0.287231	-7.01928
460	-31.8871	315.317	-6.36506	-0.976625	1.25245	-0.176439	2.92825	2.28535	-0.171933	-8.85004
461	-39.9591	324.923	-7.75152	-0.732846	1.28839	-0.24164	2.54385	2.12658	-0.419035	-10.2666
462	-48.1163	333.685	-10.9198	-1.72456	0.251841	-1.17129	1.43056	2.01232	-0.281881	-11.2923
463	-49.3364	344.58	-12.3888	-1.24142	0.827221	-0.916107	-0.390641	1.67531	-0.149476	-11.1762
464	-37.2018	345.847	-12.8592	-1.85381	0.65816	-1.14892	-2.08899	1.32264	-0.247348	-9.03605
465	-20.0243	337.123	-12.832	-1.57239	1.64238	-0.29082	-3.26985	0.811498	-0.491869	-7.53024
466	-8.66716	324.99	-17.1833	-4.61958	-0.675647	-1.74517	-3.30784	0.849929	-0.313028	-8.12709
467	-0.255941	311.699	-17.5628	-4.34149	0.367311	-0.495607	-3.18467	0.589634	-0.442086	-8.46553
468	13.1775	294.991	-19.5675	-7.33423	-2.04476	-1.68948	-2.89815	0.62268	-0.330787	-7.43557
469	20.1497	277.119	-18.1009	-7.83059	-2.17248	-1.16196	-2.63222	0.710441	-0.186829	-5.75466
470	18.7815	261.292	-16.3087	-7.88959	-1.88	-0.43931	-2.37467	0.675809	-0.2268	-4.35353
471	11.8626	242.562	-17.8439	-10.3206	-3.78739	-1.47037	-2.41702	0.521361	-0.37529	-3.56987
472	6.90523	234.433	-14.036	-8.47668	-1.81228	0.0981402	-2.41892	0.56092	-0.363906	-1.98876
473	2.42658	222.808	-11.3081	-7.20199	-0.24777	1.147	-2.49645	0.473339	-0.484708	-0.804286
474	-1.1006	210.041	-14.9523	-9.34029	-1.90805	-0.425855	-2.41621	0.612966	-0.364484	-2.11091
475	-9.41553	190.562	-17.1352	-9.54342	-2.02985	-0.823767	-2.19155	0.767849	-0.196757	-4.07225
476	-11.5436	172.331	-17.1437	-8.41323	-1.12325	-0.637882	-2.35871	0.527386	-0.391745	-4.87137
477	-10.6739	158.147	-16.3383	-6.89706	0.0149096	-0.240557	-2.22366	0.737141	-0.141949	-5.53155
478	-8.6796	154.47	-16.1272	-5.0005	1.34501	0.298143	-2.53234	0.452624	-0.282222	-6.62619
479	-4.58642	156.025	-16.2607	-4.43799	1.03623	-0.445383	-2.75241	0.386786	-0.230911	-6.94928
480	-0.948843	161.673	-15.6457	-3.80363	0.665638	-1.06353	-3.0288	0.274343	-0.275974	-6.7759
481	-0.598571	173.752	-15.6042	-3.4731	0.0462919	-1.72429	-3.41086	-0.0914042	-0.631625	-6.92457
482	-10.4283	188.488	-15.3856	-0.413722	2.53261	0.277027	-3.19138	0.239683	-0.395728	-9.86021
483	-29.9097	196.421	-21.6595	-0.985743	1.42238	-0.517675	-3.38793	0.109627	-0.521463	-14.8168
484	-20.8017	195.453	-14.9379	-0.447847	1.31972	-0.405785	-3.08835	0.322039	-0.404098	-9.95961
485	-15.1058	189.741	-11.3487	-0.15176	1.04992	-0.322454	-3.11825	0.189751	-0.600554	-7.19818
486	-5.88209	184.526	-7.781	0.639878	1.72546	0.749415	-2.69379	0.56823	-0.254551	-5.13049
487	-0.768939	176.331	-9.80601	-0.978926	-0.114722	-0.0218616	-2.64746	0.548887	-0.203787	-5.23834
488	13.0326	169.98	-4.77258	0.738097	0.603263	0.279884	-2.8194	0.313514	-0.418479	-2.05945
489	-2.27017	259.549	-6.99318	-2.81095	3.00039	0.145535	-1.01585	0.971572	-0.244608	-3.3675
490	-2.42334	255.623	-11.8393	-7.09009	-1.48775	-3.68503	-1.59415	0.305255	-0.82568	-3.34111
