# Supplementary material for: Optimal Control Based Stiffness Identification of an Ankle-Foot Orthosis Using a Predictive Walking Model
Source: Front Comput Neurosci. 2017 Apr 13;11:23. doi: 10.3389/fncom.2017.00023 (PMC5390028; doi:10.3389/fncom.2017.00023)
Supplement: Supplementary file 1 [file DataSheet1.ZIP › PathWalker/InvKinDyn/results/barefeet_3053182.fit]

frame	steps	SACR	LASI	RKNE	RTHI	RANK	RTIB	RHEE	RTOE	RANK	LKNE	LTHI	LANK	LTIB	LANK	LHEE	LTOE	CLAV	C7
0	46	0.0179283	0.0357176	0.0124993	0.0222823	0.00793646	0.0244424	0.0282266	0.0150352	0.00793646	0.00140274	0.019413	0.00404484	0.00271728	0.00404484	0.00758965	0.00204812	0.00602882	0.00795498
1	36	0.0184624	0.0366081	0.0129486	0.0222069	0.00793517	0.0245802	0.027717	0.0147486	0.00793517	0.00141432	0.0194254	0.00396275	0.00264778	0.00396275	0.00758493	0.00202472	0.00655135	0.00766192
2	36	0.0188818	0.0374826	0.0136604	0.0220659	0.00793478	0.0246417	0.0270875	0.0144043	0.00793478	0.00150588	0.0193882	0.0038826	0.00259465	0.0038826	0.00755507	0.00197784	0.00706822	0.00739198
3	35	0.0191756	0.0383196	0.0144445	0.0220361	0.00791506	0.0247211	0.0265762	0.0141348	0.00791506	0.00162933	0.0192794	0.00381636	0.00250226	0.00381636	0.00748381	0.00191888	0.00757258	0.00719945
4	35	0.0193102	0.0391421	0.0150924	0.0222349	0.00789911	0.0248439	0.0262744	0.013981	0.00789911	0.00174759	0.019069	0.00379249	0.002315	0.00379249	0.00722269	0.00192645	0.0080722	0.00700082
5	35	0.0192792	0.0399969	0.015456	0.0228204	0.00791581	0.0252168	0.0264443	0.0140806	0.00791581	0.00181843	0.0187449	0.00375856	0.00203161	0.00375856	0.00674085	0.00193815	0.00859955	0.00685005
6	34	0.0191285	0.040954	0.0154538	0.0237834	0.00802662	0.0258931	0.0267494	0.0142597	0.00802662	0.00182136	0.0183034	0.00376772	0.00166461	0.00376772	0.00614979	0.001997	0.00922859	0.00668346
7	33	0.0189267	0.0420288	0.0151481	0.0250089	0.00816858	0.0267839	0.0270218	0.0144347	0.00816858	0.00175924	0.0177881	0.00381095	0.00133071	0.00381095	0.00558425	0.0020945	0.00991073	0.00642739
8	29	0.0187426	0.0432302	0.0147704	0.0262986	0.00828283	0.0275417	0.0270017	0.0144643	0.00828283	0.00165618	0.0172444	0.00389708	0.00122873	0.00389708	0.00518681	0.00225408	0.0106254	0.00604049
9	35	0.0186443	0.0445915	0.0146336	0.0275317	0.00837203	0.0280852	0.0267433	0.0143701	0.00837203	0.00161636	0.0166759	0.00405433	0.00147911	0.00405433	0.00506237	0.0023941	0.0113747	0.00558165
10	38	0.0186695	0.0461152	0.0149191	0.0287209	0.00853257	0.0284002	0.0263357	0.0141867	0.00853257	0.00172647	0.016116	0.00440079	0.00184593	0.00440079	0.00521673	0.00256314	0.0121335	0.00510805
11	40	0.0187971	0.0477423	0.0155756	0.0299503	0.00870815	0.0284939	0.02592	0.0139916	0.00870815	0.00194485	0.0156144	0.00500571	0.00220937	0.00500571	0.00566132	0.00280391	0.0128795	0.00465455
12	42	0.0190084	0.0493788	0.0163826	0.0313399	0.00890742	0.0284077	0.0256036	0.0138421	0.00890742	0.00220939	0.0152437	0.00572185	0.00258981	0.00572185	0.0062279	0.00310655	0.0135276	0.00430989
13	44	0.019212	0.0509355	0.017109	0.0329507	0.00907133	0.028207	0.0255388	0.0138235	0.00907133	0.00240857	0.0150264	0.00635474	0.00303551	0.00635474	0.00678266	0.0034364	0.0140708	0.00407962
14	46	0.0193785	0.052324	0.017553	0.0347878	0.00928141	0.0279732	0.0257192	0.0139275	0.00928141	0.00257194	0.0149827	0.0069057	0.00344132	0.0069057	0.00722666	0.00379598	0.0144757	0.00407261
15	48	0.0194758	0.0534811	0.0176395	0.0367528	0.00952725	0.0276604	0.0260985	0.0141295	0.00952725	0.00273199	0.0150965	0.00723902	0.00376138	0.00723902	0.00742966	0.00409998	0.0147024	0.0043126
16	51	0.0194835	0.0543939	0.0174037	0.0386116	0.00974214	0.0271673	0.0265937	0.0143864	0.00974214	0.00289907	0.0153384	0.00739119	0.00402082	0.00739119	0.00742787	0.00441426	0.0147818	0.00478333
17	53	0.0193929	0.0550601	0.0170278	0.0401751	0.00984875	0.0264272	0.0271025	0.0146495	0.00984875	0.00312141	0.0156682	0.00739919	0.00417816	0.00739919	0.00727407	0.00471975	0.0147365	0.00544373
18	56	0.0192496	0.055497	0.0166986	0.041228	0.00986426	0.0254622	0.0275281	0.0148644	0.00986426	0.00350349	0.0161032	0.00752948	0.00422208	0.00752948	0.00732568	0.00520468	0.0146282	0.00626254
19	58	0.0190802	0.0557813	0.0165845	0.0417458	0.00981827	0.0243741	0.0278241	0.0150069	0.00981827	0.00406987	0.01661	0.00779979	0.00436629	0.00779979	0.00773906	0.00569946	0.0145241	0.00712913
20	58	0.0189607	0.0560272	0.0167334	0.0417827	0.00973561	0.0233263	0.0279972	0.015085	0.00973561	0.00478859	0.0172032	0.00813605	0.0049352	0.00813605	0.00857313	0.00611331	0.0144728	0.0080186
21	57	0.0189261	0.0563384	0.0171409	0.0415089	0.009673	0.0224832	0.0281078	0.0151349	0.009673	0.00559337	0.0179193	0.00844069	0.00617297	0.00844069	0.00991056	0.00635558	0.0144764	0.00886132
22	55	0.0189978	0.0567966	0.0177325	0.0410803	0.00969072	0.0219599	0.0282178	0.0151904	0.00969072	0.00640917	0.0188102	0.00879181	0.00811369	0.00879181	0.0117552	0.00647531	0.0145744	0.00963401
23	66	0.019206	0.0574213	0.0184515	0.040725	0.00981886	0.0218221	0.0284059	0.0152934	0.00981886	0.00732839	0.0199116	0.009138	0.0107163	0.009138	0.0141012	0.00644996	0.0146921	0.0103846
24	74	0.0195458	0.0582541	0.0192273	0.0406043	0.0100484	0.0220576	0.0287134	0.0154654	0.0100484	0.00837601	0.0212278	0.0094658	0.0138481	0.0094658	0.0168574	0.00643237	0.0148609	0.0111517
25	81	0.0200188	0.059275	0.0200439	0.0408395	0.010364	0.0225903	0.0291652	0.015719	0.010364	0.00955129	0.0227754	0.00973706	0.0173838	0.00973706	0.019741	0.00649953	0.0150187	0.0119631
26	90	0.0205802	0.0604302	0.0209002	0.0414115	0.0107464	0.0233154	0.029745	0.0160449	0.0107464	0.0108317	0.024607	0.01011	0.0210033	0.01011	0.0226439	0.00691192	0.0152023	0.0127962
27	99	0.0212057	0.0616376	0.0218257	0.042275	0.0111706	0.0241115	0.0304233	0.016426	0.0111706	0.0122267	0.0267274	0.0106178	0.0244626	0.0106178	0.0252917	0.00752478	0.0153936	0.0136123
28	108	0.0218527	0.0628288	0.0228481	0.0433645	0.0116071	0.0248764	0.0311654	0.0168419	0.0116071	0.0137457	0.0290752	0.0111337	0.0276304	0.0111337	0.0275224	0.00830477	0.0156218	0.0143882
29	117	0.0225027	0.0638968	0.0239591	0.0446414	0.0120437	0.025542	0.0319154	0.0172612	0.0120437	0.0154282	0.0315924	0.0116375	0.0303885	0.0116375	0.0292867	0.00917245	0.0158421	0.0151041
30	112	0.0230938	0.0647454	0.0251302	0.0461215	0.0124119	0.0261089	0.0328035	0.0177562	0.0124119	0.0172947	0.0341959	0.0121143	0.0325932	0.0121143	0.030623	0.0100428	0.0160633	0.0157267
31	141	0.0236158	0.0652585	0.0263055	0.0477976	0.012679	0.0265579	0.0337712	0.0182936	0.012679	0.0193657	0.0367437	0.0125414	0.0340951	0.0125414	0.0316124	0.010765	0.0162065	0.0162139
32	166	0.0240367	0.0653955	0.0274373	0.0496701	0.012843	0.0269158	0.0347724	0.0188447	0.012843	0.0216426	0.0390678	0.0128684	0.0348005	0.0128684	0.0323447	0.011259	0.0162687	0.0165494
33	184	0.0244018	0.0651758	0.0284502	0.0516583	0.0129366	0.0271989	0.035685	0.0193434	0.0129366	0.0240101	0.0410262	0.013056	0.0347312	0.013056	0.0328874	0.0114539	0.0162203	0.016705
34	196	0.0247747	0.0646664	0.0292966	0.0536161	0.0129798	0.0274256	0.0364236	0.019746	0.0129798	0.0262751	0.0425552	0.0131007	0.0340472	0.0131007	0.033272	0.0113483	0.0160682	0.0166849
35	200	0.0251893	0.0639557	0.0299911	0.0554077	0.0129954	0.0276094	0.0368647	0.0199862	0.0129954	0.0282605	0.0436335	0.0130186	0.0330016	0.0130186	0.0335007	0.0109976	0.0158426	0.0165378
36	200	0.0255848	0.0631569	0.0305922	0.05698	0.0129494	0.0277944	0.0371973	0.020174	0.0129494	0.0298994	0.0442692	0.0128476	0.0319774	0.0128476	0.0335762	0.0105143	0.0156605	0.0162337
37	197	0.025911	0.0622933	0.0311213	0.0582981	0.0129222	0.0279774	0.0372632	0.0202261	0.0129222	0.0311728	0.0444744	0.0126017	0.0313494	0.0126017	0.0334931	0.0100298	0.01555	0.0158754
38	190	0.0261576	0.0613596	0.0315936	0.0593987	0.0129225	0.0281745	0.0370981	0.020167	0.0129225	0.0320661	0.0443307	0.0122787	0.0313243	0.0122787	0.0332332	0.00961405	0.0154751	0.0155159
39	182	0.0263066	0.0603509	0.0320208	0.0602843	0.0129421	0.0283737	0.0366845	0.0199863	0.0129421	0.0325642	0.0438965	0.0118968	0.0319083	0.0118968	0.0327577	0.00928282	0.0154248	0.015206
40	172	0.0263255	0.0592846	0.0324211	0.0609811	0.0129582	0.0285607	0.0361385	0.0197455	0.0129582	0.032714	0.0432332	0.0114639	0.032936	0.0114639	0.0320466	0.00904076	0.0154068	0.0149056
41	163	0.0262374	0.0581766	0.0327654	0.0615084	0.0129855	0.0287148	0.0354728	0.0194447	0.0129855	0.0325717	0.0424114	0.0109806	0.0341102	0.0109806	0.0311153	0.00885809	0.015385	0.0145808
42	153	0.0261023	0.0570413	0.0329919	0.0618598	0.0129974	0.0288228	0.0347605	0.0191191	0.0129974	0.0321986	0.0415156	0.0104705	0.0351442	0.0104705	0.0300065	0.00870474	0.0153214	0.0142102
43	143	0.0259574	0.055879	0.0330584	0.0620163	0.012994	0.0288759	0.033956	0.0187272	0.012994	0.0316515	0.0405881	0.00997965	0.0358074	0.00997965	0.0287626	0.00855935	0.0152034	0.0138708
44	133	0.0257539	0.0547175	0.0329829	0.0620169	0.0129051	0.0288702	0.033265	0.0183966	0.0129051	0.0310144	0.0396517	0.00957024	0.0359459	0.00957024	0.0274276	0.0084193	0.0150755	0.0135033
45	122	0.0254666	0.0535513	0.0327864	0.0618709	0.0127347	0.0288087	0.0327349	0.0181509	0.0127347	0.0303283	0.0386906	0.0092696	0.0355355	0.0092696	0.0260388	0.00830585	0.0149584	0.0130963
46	112	0.025118	0.0523592	0.0324756	0.0615757	0.0125185	0.0286945	0.0322651	0.0179314	0.0125185	0.0295692	0.0377084	0.00907556	0.034638	0.00907556	0.0245985	0.00822186	0.014825	0.0126744
47	101	0.0247442	0.0511408	0.0320607	0.0611084	0.0122843	0.0285257	0.0317609	0.0176848	0.0122843	0.028715	0.0367096	0.00900772	0.0333328	0.00900772	0.0230758	0.00816936	0.0146559	0.0122877
48	72	0.0243556	0.0499188	0.0315607	0.0604806	0.012045	0.0282992	0.0312479	0.0174238	0.012045	0.0277898	0.0356879	0.00905731	0.0317271	0.00905731	0.0214688	0.00815942	0.0144645	0.0119594
49	90	0.0239514	0.0487118	0.0309926	0.0597369	0.0118292	0.0280053	0.0307123	0.0171465	0.0118292	0.0267963	0.0346549	0.00918644	0.0299273	0.00918644	0.0198162	0.00817613	0.0142462	0.011678
50	92	0.02353	0.0475374	0.0303538	0.0589115	0.0116294	0.0276587	0.030166	0.0168644	0.0116294	0.0257364	0.0336371	0.00936905	0.0280259	0.00936905	0.0181704	0.00821116	0.0139909	0.0114411
51	92	0.0230902	0.0464319	0.0296356	0.0580203	0.0114322	0.027304	0.0296629	0.0166006	0.0114322	0.0246327	0.0326381	0.00956682	0.0261158	0.00956682	0.0165873	0.00823803	0.0136954	0.0112671
52	92	0.0226179	0.0454267	0.0288547	0.0570821	0.0112518	0.0269653	0.029224	0.016367	0.0112518	0.023524	0.0316415	0.0097193	0.0242501	0.0097193	0.0150926	0.008201	0.0133575	0.0111603
53	91	0.0220745	0.0445219	0.0280557	0.0561265	0.0110926	0.0266307	0.0288299	0.016163	0.0110926	0.0224389	0.0306268	0.0097287	0.0224766	0.0097287	0.0136775	0.00806581	0.0129912	0.0111061
54	89	0.0214144	0.0437246	0.0272503	0.055171	0.0109284	0.0262937	0.0284381	0.0159722	0.0109284	0.0213882	0.0296033	0.00970979	0.020678	0.00970979	0.0123476	0.00792295	0.0126517	0.0110466
55	87	0.0206577	0.0430453	0.0264456	0.054243	0.0107294	0.025984	0.0280161	0.0157783	0.0107294	0.0203799	0.0285784	0.0096576	0.0188387	0.0096576	0.0113229	0.00772772	0.0123721	0.0109375
56	83	0.0198593	0.0424851	0.0256577	0.0533903	0.0104866	0.0257348	0.0275673	0.0155803	0.0104866	0.0194559	0.0275616	0.00960286	0.0171655	0.00960286	0.0106925	0.00746674	0.0121525	0.0107644
57	79	0.0190553	0.0420059	0.0249287	0.052642	0.0102121	0.0255741	0.0271164	0.0153901	0.0102121	0.0185965	0.0265805	0.00950886	0.0160783	0.00950886	0.0104634	0.00731559	0.0119889	0.0105454
58	74	0.0182803	0.0415515	0.0242902	0.0519914	0.00992884	0.0255198	0.0266792	0.0152164	0.00992884	0.0177439	0.0257216	0.00935771	0.0158818	0.00935771	0.0105329	0.00731371	0.0118564	0.0103269
59	70	0.0175862	0.0410826	0.0237696	0.0514146	0.00966401	0.0255747	0.0262722	0.0150609	0.00966401	0.0169033	0.0250737	0.00909716	0.0166007	0.00909716	0.0108869	0.00740551	0.0117078	0.0101558
60	64	0.0170104	0.0405773	0.0233751	0.05084	0.00942198	0.0257147	0.0259209	0.0149211	0.00942198	0.0161432	0.0246571	0.00876265	0.0178153	0.00876265	0.0114186	0.00745148	0.0115097	0.0100419
61	43	0.0165527	0.0400047	0.0230832	0.0502161	0.00920277	0.0258879	0.025661	0.0148065	0.00920277	0.0155759	0.0244209	0.00831827	0.0189098	0.00831827	0.0118994	0.00736119	0.0112547	0.00997422
62	62	0.0161764	0.039348	0.0228452	0.0495146	0.00901389	0.0260335	0.0255009	0.014721	0.00901389	0.0152802	0.024298	0.00794059	0.0192027	0.00794059	0.0120684	0.00719816	0.0109713	0.00991154
63	65	0.0158527	0.0386254	0.022631	0.0487342	0.00883584	0.0261081	0.0254046	0.0146475	0.00883584	0.0152406	0.0242058	0.00773588	0.0183221	0.00773588	0.011995	0.00696347	0.0106934	0.00982091
64	65	0.0155641	0.0379021	0.0224215	0.0478832	0.00863684	0.0260853	0.0253388	0.0145738	0.00863684	0.0153548	0.0240912	0.00770088	0.0164026	0.00770088	0.0117938	0.00657455	0.0104387	0.00969182
65	63	0.0152844	0.0372354	0.0222261	0.0469696	0.00844424	0.0259971	0.0253198	0.0144993	0.00844424	0.0154807	0.0239477	0.00780955	0.0140048	0.00780955	0.0115426	0.00622006	0.0102105	0.00953494
66	61	0.0149956	0.0366682	0.0220779	0.0460223	0.00824816	0.0258831	0.0253974	0.0144573	0.00824816	0.0154744	0.0238027	0.00797467	0.0117816	0.00797467	0.0112957	0.00600302	0.0100018	0.00938987
67	58	0.0147109	0.0362295	0.0220146	0.0451173	0.00806656	0.0257877	0.0255939	0.014469	0.00806656	0.0152901	0.0237142	0.00809578	0.0102147	0.00809578	0.0110894	0.00592746	0.00979208	0.0093155
68	55	0.0144495	0.0359195	0.0220802	0.0442951	0.00791058	0.0257523	0.0258942	0.0145346	0.00791058	0.0149705	0.0237187	0.00812348	0.00948974	0.00812348	0.0109706	0.00595407	0.00956267	0.00935449
69	50	0.0142123	0.0357194	0.0222738	0.0435582	0.00777856	0.0258171	0.0262972	0.0146614	0.00777856	0.0145964	0.0238152	0.008074	0.00951103	0.008074	0.0109015	0.0060697	0.00930311	0.00950684
70	48	0.0139873	0.035612	0.0225497	0.0429166	0.00766602	0.0260067	0.0268133	0.0148603	0.00766602	0.0142385	0.0239845	0.00799195	0.0100592	0.00799195	0.0108756	0.0062565	0.00902353	0.00975121
71	54	0.0137669	0.0355683	0.02288	0.0423679	0.00759233	0.0263221	0.0274003	0.0150997	0.00759233	0.0139238	0.0241853	0.00792212	0.0109662	0.00792212	0.0109365	0.00649016	0.00873777	0.0100787
72	56	0.0135469	0.0355489	0.0232384	0.0418868	0.00753818	0.0267154	0.0279979	0.0153422	0.00753818	0.0136468	0.024364	0.0079	0.0121309	0.0079	0.0110561	0.00675081	0.00843945	0.010476
73	57	0.0133171	0.0355294	0.0235747	0.0414247	0.00751185	0.0271542	0.0285634	0.0155595	0.00751185	0.0133565	0.0244782	0.0079269	0.0134461	0.0079269	0.0111776	0.00702733	0.00813311	0.01091
74	58	0.0130675	0.0354992	0.0238233	0.0409361	0.0074954	0.0275865	0.0290617	0.0157395	0.0074954	0.0129819	0.0244961	0.00798455	0.0147373	0.00798455	0.0112871	0.00730103	0.00783875	0.0113412
75	54	0.0127853	0.0354527	0.0239185	0.0403989	0.00748572	0.0279463	0.0294878	0.0158858	0.00748572	0.0124807	0.0243912	0.0080581	0.015766	0.0080581	0.011379	0.00753937	0.00758056	0.0117316
76	59	0.0124634	0.0353702	0.0238284	0.0397944	0.00750386	0.0281973	0.029846	0.0160042	0.00750386	0.0118453	0.0241647	0.00812423	0.0163348	0.00812423	0.0114368	0.00769425	0.00736293	0.0120754
77	65	0.0121072	0.0352235	0.0235446	0.0391209	0.00753955	0.0283159	0.03013	0.0161	0.00753955	0.011096	0.0238498	0.00814818	0.0163892	0.00814818	0.0114113	0.00773369	0.00716459	0.0123778
78	66	0.0117086	0.0350017	0.0230663	0.0384068	0.00757498	0.028292	0.0303365	0.0161775	0.00757498	0.0102807	0.0234688	0.00810689	0.0160203	0.00810689	0.0112796	0.00767411	0.00698395	0.0126258
79	67	0.0112475	0.0346949	0.0224325	0.0376726	0.00762314	0.0281453	0.0304469	0.0162282	0.00762314	0.00944834	0.0230159	0.00799008	0.015405	0.00799008	0.0110868	0.00754533	0.00683719	0.0128284
80	66	0.0107092	0.0342738	0.0217041	0.036921	0.00769431	0.027879	0.0304414	0.0162431	0.00769431	0.00862788	0.0224867	0.00781417	0.0147215	0.00781417	0.0108596	0.00737033	0.00671406	0.0130129
81	65	0.0100894	0.0337068	0.0209254	0.0361394	0.00778586	0.0274849	0.0303358	0.0162317	0.00778586	0.00784031	0.0219046	0.00761119	0.0140815	0.00761119	0.0106087	0.00718609	0.00660217	0.0131882
82	63	0.00939754	0.0329709	0.020109	0.0352881	0.0079028	0.0269631	0.0301415	0.0161954	0.0079028	0.00709331	0.021309	0.00738574	0.0135314	0.00738574	0.0103567	0.00703036	0.00651475	0.0133573
83	61	0.00863684	0.0320536	0.0192489	0.0343289	0.00806392	0.0263291	0.0298618	0.0161289	0.00806392	0.00637419	0.0207313	0.00713657	0.0130755	0.00713657	0.0101287	0.00691204	0.00646675	0.0135162
84	58	0.00780931	0.0309421	0.0183393	0.0332397	0.00827788	0.0256207	0.029511	0.0160329	0.00827788	0.00566684	0.0202	0.00687616	0.0126682	0.00687616	0.00993493	0.00682882	0.0064381	0.0136631
85	55	0.00694009	0.0296346	0.0173651	0.0320065	0.00851601	0.0248677	0.0291019	0.0159035	0.00851601	0.0049757	0.0197466	0.00660826	0.0122453	0.00660826	0.00975534	0.00675929	0.00639531	0.01382
86	52	0.00604553	0.0281513	0.0163181	0.0306244	0.00874287	0.024086	0.0286567	0.0157434	0.00874287	0.00432924	0.0193953	0.00633827	0.0117596	0.00633827	0.00959866	0.00666953	0.00633186	0.0139978
87	49	0.00513611	0.026524	0.0152105	0.0291293	0.00894283	0.0233188	0.0281816	0.0155553	0.00894283	0.00375125	0.0191535	0.00608402	0.0111851	0.00608402	0.00950503	0.00653087	0.00624182	0.0141838
88	47	0.0042325	0.0247958	0.0140724	0.0275737	0.00910426	0.0226283	0.0276781	0.0153352	0.00910426	0.00324157	0.0190146	0.00586867	0.0105196	0.00586867	0.0094646	0.00634063	0.00612418	0.0143674
89	44	0.00336349	0.0230195	0.0129311	0.0259853	0.00920625	0.022044	0.0271539	0.0150771	0.00920625	0.00279755	0.0189911	0.00572938	0.00977208	0.00572938	0.00946314	0.00613406	0.00599543	0.01454
90	41	0.00257301	0.0212472	0.0118068	0.024386	0.00923766	0.0215758	0.0266226	0.014786	0.00923766	0.00243033	0.0191073	0.00568027	0.00897552	0.00568027	0.00948753	0.00595022	0.00588242	0.014692
91	39	0.00192511	0.0195265	0.0107163	0.0228384	0.00922311	0.021233	0.0261154	0.0144847	0.00922311	0.00213749	0.0193753	0.00568783	0.00819558	0.00568783	0.00949595	0.0058041	0.00579901	0.0148124
92	37	0.00155014	0.0178832	0.00965805	0.021433	0.00919487	0.0210176	0.0256487	0.0141917	0.00919487	0.00193284	0.0198011	0.0057182	0.00748214	0.0057182	0.00946711	0.005703	0.00572712	0.0148844
93	35	0.00157979	0.0163301	0.00861269	0.0202396	0.00917001	0.0209106	0.0252084	0.0139065	0.00917001	0.00187427	0.0203787	0.00575385	0.00684058	0.00575385	0.00940683	0.00564715	0.0056476	0.0149078
94	33	0.00189986	0.0148816	0.00756923	0.0192955	0.00916375	0.020853	0.0247758	0.0136187	0.00916375	0.00197255	0.0210833	0.00578293	0.00627096	0.00578293	0.00934073	0.00560818	0.00556235	0.014898
95	32	0.0023349	0.0135335	0.0065311	0.0186571	0.00918727	0.0207807	0.0243641	0.013332	0.00918727	0.0022026	0.0218621	0.00580619	0.00578138	0.00580619	0.00930417	0.00554597	0.00545138	0.0148474
96	31	0.00281702	0.0122669	0.00551436	0.0183545	0.00923836	0.020662	0.0239997	0.0130548	0.00923836	0.00252854	0.0226439	0.0058285	0.00537008	0.0058285	0.00930702	0.00544754	0.00528124	0.0147444
97	30	0.0032936	0.0110595	0.00454551	0.0183094	0.00930675	0.0204957	0.0236817	0.0127779	0.00930675	0.00289443	0.023388	0.00586242	0.00501652	0.00586242	0.00935012	0.00532454	0.00504286	0.0145894
98	29	0.00370317	0.00990266	0.00363935	0.0183985	0.0093684	0.0203219	0.0233863	0.0124843	0.0093684	0.00327245	0.0241034	0.00591673	0.00469845	0.00591673	0.00943163	0.00519195	0.00474941	0.0143792
99	28	0.00402403	0.00880691	0.00282597	0.0185554	0.00939705	0.0202291	0.0231174	0.0121876	0.00939705	0.00364819	0.0248069	0.00597476	0.00442774	0.00597476	0.00952797	0.00507435	0.00442653	0.0141194
100	28	0.00428436	0.00775582	0.00216884	0.0187726	0.0093903	0.0203217	0.0229193	0.0119246	0.0093903	0.0040148	0.0255035	0.00601797	0.00423959	0.00601797	0.00961903	0.00499059	0.00410032	0.0138211
101	28	0.00451841	0.00672861	0.00174352	0.0190478	0.00935032	0.0206667	0.022811	0.0117224	0.00935032	0.00438675	0.026212	0.00605343	0.00414246	0.00605343	0.00970435	0.00494197	0.00379134	0.0134955
102	27	0.00473283	0.00574961	0.00159492	0.0193385	0.00926951	0.0212678	0.0227589	0.0115914	0.00926951	0.00474322	0.026947	0.00609509	0.00411763	0.00609509	0.0097831	0.00491351	0.00352251	0.013165
103	27	0.00492528	0.00485772	0.0016832	0.0195939	0.00915251	0.0220654	0.0227363	0.0115311	0.00915251	0.0050512	0.027685	0.00613744	0.00414901	0.00613744	0.00986039	0.00489464	0.00330675	0.0128418
104	26	0.00510147	0.00407533	0.00189995	0.0198244	0.00902112	0.0229217	0.0227416	0.0115392	0.00902112	0.00532213	0.028375	0.0061664	0.00422045	0.0061664	0.00993885	0.0048825	0.00312835	0.0125303
105	26	0.0052487	0.00342048	0.00215106	0.0200412	0.00890417	0.0236646	0.0227747	0.0115963	0.00890417	0.00555925	0.0289672	0.0061782	0.00430714	0.0061782	0.0100015	0.00486383	0.00298104	0.0122337
106	25	0.00534593	0.00292127	0.00238685	0.0202258	0.00882212	0.024166	0.0228321	0.0116736	0.00882212	0.00573159	0.0294388	0.00617072	0.004375	0.00617072	0.0100377	0.00482828	0.00287376	0.0119476
107	24	0.00537907	0.00261341	0.00258075	0.0203666	0.00878076	0.0243675	0.0228944	0.0117596	0.00878076	0.00581948	0.0297761	0.00613613	0.00438262	0.00613613	0.0100488	0.00477945	0.00279765	0.0116813
108	21	0.00533742	0.00254191	0.00270958	0.0204766	0.00878626	0.0242928	0.0229674	0.0118591	0.00878626	0.00583132	0.0299615	0.006064	0.00432713	0.006064	0.0100304	0.00471939	0.00275528	0.0114468
109	23	0.00522778	0.00273058	0.00276291	0.0206013	0.00882256	0.0240358	0.0230694	0.0119707	0.00882256	0.00578622	0.0299986	0.00595465	0.00424933	0.00595465	0.00998412	0.00464755	0.00274743	0.0112411
110	25	0.00506089	0.00315922	0.00276507	0.0207525	0.00883527	0.0237352	0.0231781	0.0120957	0.00883527	0.00568413	0.0298965	0.00583629	0.00415993	0.00583629	0.00991522	0.00456565	0.00274585	0.0110636
111	26	0.00483918	0.00379981	0.00274531	0.0208747	0.00879563	0.0235354	0.0233058	0.0122565	0.00879563	0.00552683	0.0296458	0.00572108	0.00405577	0.00572108	0.00982532	0.00446886	0.0027445	0.0109117
112	26	0.00457537	0.00462844	0.00269981	0.0209516	0.0087152	0.0235132	0.0235084	0.012474	0.0087152	0.00534876	0.029248	0.00559241	0.00397012	0.00559241	0.00972667	0.00435722	0.00275488	0.0107745
113	27	0.00427805	0.00561146	0.00263331	0.0209799	0.00861263	0.0236679	0.0238205	0.0127491	0.00861263	0.0051811	0.0287279	0.00544462	0.00394115	0.00544462	0.00962792	0.00423386	0.00277682	0.0106323
114	28	0.00394723	0.0067284	0.00258444	0.0209272	0.00850908	0.0239557	0.0242636	0.013074	0.00850908	0.00502229	0.0281077	0.00528136	0.00398695	0.00528136	0.00952961	0.00409819	0.00281138	0.0104605
115	28	0.0036004	0.00796355	0.00257932	0.0208001	0.00840662	0.0243111	0.0248254	0.013436	0.00840662	0.00485342	0.027405	0.00511455	0.00408698	0.00511455	0.00943738	0.00395307	0.00285717	0.0102508
116	29	0.0032707	0.00932045	0.00262469	0.0206319	0.00830586	0.0246657	0.0254662	0.0138119	0.00830586	0.00467944	0.0266396	0.00495196	0.0042086	0.00495196	0.00934411	0.00379838	0.00291893	0.0100079
117	30	0.00301536	0.0108431	0.00274356	0.0204712	0.00821162	0.0249733	0.0261434	0.014177	0.00821162	0.00452144	0.0258308	0.00478597	0.00436075	0.00478597	0.00924436	0.00363553	0.00300327	0.00973199
118	31	0.00292744	0.0125417	0.00297126	0.0203711	0.00809479	0.0252259	0.026792	0.0145037	0.00809479	0.00436249	0.0249851	0.00463268	0.00454719	0.00463268	0.00915708	0.00347932	0.00308625	0.0094343
119	31	0.00308424	0.0143932	0.00332595	0.0203629	0.00792381	0.0254474	0.0273777	0.0147807	0.00792381	0.00419103	0.0240864	0.00451671	0.00475094	0.00451671	0.00909665	0.00334105	0.00317129	0.00912871
120	32	0.0035241	0.0163888	0.00380383	0.0204775	0.00770123	0.025683	0.0279299	0.0150299	0.00770123	0.00403168	0.0231267	0.00443417	0.00496909	0.00443417	0.00906348	0.00321955	0.00330099	0.00880485
121	33	0.0042482	0.0185034	0.00438462	0.0207094	0.00744332	0.0259488	0.0284473	0.015266	0.00744332	0.00389133	0.0221317	0.00438356	0.00519878	0.00438356	0.00905977	0.0031136	0.00349715	0.00845769
122	34	0.00518471	0.0206522	0.00504011	0.0209346	0.00722235	0.0261039	0.0287071	0.0153975	0.00722235	0.00377851	0.0211535	0.00436861	0.00543488	0.00436861	0.00908741	0.00302188	0.00377705	0.00809233
123	35	0.00623046	0.0227416	0.00584151	0.0210088	0.0070768	0.026022	0.0286137	0.0153443	0.0070768	0.00373754	0.0202471	0.00439304	0.0056685	0.00439304	0.00914701	0.00294211	0.00416757	0.00769474
124	35	0.00729747	0.0247057	0.00692311	0.0208919	0.00705716	0.0256216	0.0281781	0.0151163	0.00705716	0.00382222	0.0194591	0.00446246	0.00588612	0.00446246	0.00923029	0.00287381	0.00466211	0.00724884
125	34	0.00827796	0.0264832	0.00832497	0.0206942	0.00717884	0.0251444	0.0275529	0.0147888	0.00717884	0.00405153	0.0188162	0.00456948	0.00606533	0.00456948	0.0093117	0.00281786	0.00520954	0.00678532
126	34	0.00907098	0.0280512	0.00990254	0.0206504	0.00729535	0.024573	0.0268763	0.014434	0.00729535	0.00440511	0.0182881	0.0047054	0.00617067	0.0047054	0.00936661	0.0027837	0.0057579	0.00636275
127	33	0.00958007	0.0294327	0.0114043	0.0209573	0.00735482	0.0240269	0.0263701	0.0141662	0.00735482	0.00483452	0.0177994	0.00485749	0.00618348	0.00485749	0.0093621	0.00279217	0.00628194	0.00602244
128	32	0.00981657	0.0307057	0.0125471	0.0217165	0.00741525	0.0236956	0.0261949	0.0140735	0.00741525	0.0052783	0.0172702	0.00500506	0.00611622	0.00500506	0.00927026	0.00284698	0.00678276	0.00573985
129	31	0.0098774	0.0319375	0.013128	0.0229598	0.00752144	0.0238233	0.0264639	0.0142149	0.00752144	0.00567429	0.0166513	0.0051417	0.00599042	0.0051417	0.00911042	0.0029386	0.00725106	0.00548146
130	29	0.00985503	0.0331393	0.0131145	0.0246034	0.00765635	0.0243179	0.0269368	0.0144736	0.00765635	0.00598626	0.0159545	0.00527595	0.00584879	0.00527595	0.00893134	0.00307031	0.00766139	0.00526569
131	31	0.00980085	0.0342572	0.0126667	0.0263714	0.00782255	0.0250612	0.0273083	0.0146853	0.00782255	0.00624234	0.0152592	0.00542093	0.00574858	0.00542093	0.00877605	0.00323939	0.00800222	0.00512265
132	35	0.00979106	0.0352402	0.0120458	0.0279421	0.00805051	0.0258381	0.0274258	0.0147714	0.00805051	0.00650413	0.0146523	0.00560346	0.00573475	0.00560346	0.00868172	0.00343527	0.00828299	0.00503823
133	37	0.00985616	0.0360263	0.0115624	0.0291032	0.00838747	0.0265878	0.0272704	0.014712	0.00838747	0.00679903	0.0141904	0.00584346	0.00581069	0.00584346	0.00867432	0.00365481	0.00848911	0.00500615
134	39	0.0099973	0.0365845	0.0114172	0.0298209	0.00867922	0.0270724	0.026882	0.0145231	0.00867922	0.00712285	0.0139169	0.00613085	0.00594781	0.00613085	0.00874163	0.00389577	0.0086046	0.0050533
135	40	0.0101642	0.0369164	0.0116287	0.0301813	0.00881392	0.0270646	0.026387	0.0142714	0.00881392	0.00746111	0.0138461	0.00642802	0.00612469	0.00642802	0.00883698	0.00415816	0.0086294	0.00520577
136	41	0.0102947	0.0370631	0.0120409	0.0303491	0.00882884	0.0265609	0.0259593	0.0140456	0.00882884	0.00777784	0.0139486	0.00668723	0.00633273	0.00668723	0.0089192	0.00443778	0.00858317	0.00546323
137	41	0.010352	0.0370977	0.0124385	0.0305283	0.00879884	0.0257247	0.0257438	0.013924	0.00879884	0.00802895	0.014164	0.00688771	0.00655375	0.00688771	0.00899457	0.00472434	0.00849317	0.00581697
138	42	0.0103348	0.0371084	0.0126705	0.0309002	0.00873217	0.0247163	0.025797	0.013943	0.00873217	0.0081945	0.0144314	0.00703005	0.00677257	0.00703005	0.00907809	0.00500729	0.00836647	0.00626429
139	42	0.0102729	0.0371663	0.012707	0.0315246	0.00862593	0.023678	0.0260593	0.0140742	0.00862593	0.00829761	0.0147182	0.00710818	0.00697715	0.00710818	0.00915555	0.00525478	0.00820091	0.00679987
140	43	0.010203	0.0373161	0.0126208	0.032334	0.00851162	0.0227603	0.0264393	0.0142692	0.00851162	0.00837419	0.0150184	0.00714497	0.0071608	0.00714497	0.00925026	0.00543631	0.00803211	0.00740638
141	45	0.0101679	0.0375935	0.0125474	0.0332143	0.00841593	0.0220651	0.026873	0.0144951	0.00841593	0.00845174	0.0153283	0.00718719	0.00738051	0.00718719	0.00945737	0.00553412	0.00791115	0.00805422
142	46	0.0102245	0.0380263	0.0126392	0.0340561	0.00836414	0.0216129	0.0273015	0.0147215	0.00836414	0.00857753	0.0156592	0.00726582	0.00780228	0.00726582	0.0099039	0.00553155	0.00786088	0.00870868
143	47	0.0104063	0.0386187	0.0129887	0.0347905	0.00839231	0.0213461	0.0276787	0.0149244	0.00839231	0.00882074	0.0160569	0.00738482	0.00867239	0.00738482	0.0107004	0.00543355	0.00789753	0.00934833
144	46	0.0106991	0.0393437	0.0136028	0.0354099	0.00851972	0.0211901	0.0280021	0.0151036	0.00851972	0.00925974	0.0165725	0.00752269	0.010201	0.00752269	0.0118774	0.0052837	0.00803102	0.00996532
145	45	0.0110517	0.0401554	0.0144372	0.0359922	0.00873188	0.0211329	0.0282873	0.0152676	0.00873188	0.00995452	0.0172514	0.00766429	0.0124173	0.00766429	0.0133598	0.00516628	0.00826353	0.0105649
146	49	0.0114119	0.0409958	0.0154158	0.0366907	0.00901271	0.0212071	0.0285624	0.0154315	0.00901271	0.010918	0.0181353	0.00780699	0.0151701	0.00780699	0.0149844	0.00516653	0.00857424	0.0111628
147	58	0.0117626	0.0417957	0.0164577	0.0376331	0.00935271	0.0214017	0.0288921	0.0156298	0.00935271	0.0121166	0.0192363	0.00792706	0.0181986	0.00792706	0.0165508	0.00531821	0.00890994	0.0117512
148	67	0.0121063	0.0424968	0.0174966	0.0388903	0.00972951	0.0216412	0.0293366	0.0158927	0.00972951	0.0134805	0.0205313	0.00801371	0.0211917	0.00801371	0.017919	0.00561391	0.00924214	0.0122828
149	76	0.0124483	0.0430508	0.0184812	0.0404527	0.0101919	0.0217355	0.0296104	0.0160746	0.0101919	0.0149124	0.0219441	0.00809217	0.0238337	0.00809217	0.0190376	0.00600275	0.0095779	0.0127223
150	83	0.0128393	0.0434708	0.0194011	0.0423347	0.0106339	0.0217258	0.0301319	0.0163879	0.0106339	0.0163567	0.0233948	0.00818349	0.0258844	0.00818349	0.0199331	0.0063804	0.00992747	0.0130175
151	89	0.0132775	0.0437241	0.0202154	0.0444081	0.0110627	0.0215197	0.030575	0.0166474	0.0110627	0.0177232	0.0247394	0.00828726	0.0271841	0.00828726	0.020682	0.00663412	0.0102859	0.0131454
152	92	0.0137666	0.0438096	0.0208946	0.0465299	0.0114151	0.0211685	0.0310698	0.01692	0.0114151	0.0189537	0.0258933	0.00839745	0.0276997	0.00839745	0.0213604	0.00670195	0.0106627	0.013085
153	93	0.0143051	0.0437346	0.0214065	0.0485031	0.0116706	0.0206678	0.0314309	0.0171094	0.0116706	0.0199894	0.0267738	0.00850867	0.0275243	0.00850867	0.021996	0.00657583	0.0110491	0.0128489
154	92	0.0148639	0.0435291	0.0217449	0.0502583	0.0117794	0.0201247	0.0317949	0.017289	0.0117794	0.0208158	0.0273665	0.00863312	0.0268957	0.00863312	0.0225926	0.00630114	0.011446	0.0124774
155	90	0.0154092	0.0431874	0.0219123	0.0517339	0.011809	0.0195642	0.031998	0.0173768	0.011809	0.0214217	0.0276656	0.00876441	0.0261158	0.00876441	0.023128	0.00594644	0.0118252	0.0120429
156	86	0.0159273	0.0427269	0.0219395	0.0529423	0.0117586	0.0190883	0.0322824	0.0175045	0.0117586	0.021828	0.0277133	0.00885603	0.0254865	0.00885603	0.0235697	0.00559395	0.0121549	0.0115719
157	83	0.0164102	0.0421418	0.0218254	0.0538788	0.0117644	0.018601	0.0322387	0.0174651	0.0117644	0.0220046	0.0275147	0.00886894	0.025193	0.00886894	0.0238714	0.00531076	0.0124049	0.0111095
158	79	0.0168508	0.0414311	0.0216123	0.0546286	0.0117735	0.0181808	0.0322445	0.0174639	0.0117735	0.0219733	0.0271466	0.00880011	0.0253081	0.00880011	0.0239968	0.00513781	0.0125698	0.0106794
159	76	0.0172366	0.0405895	0.0213033	0.0552153	0.0117894	0.0177879	0.0321871	0.0174331	0.0117894	0.0217334	0.0266378	0.00866373	0.0257483	0.00866373	0.0239391	0.00507951	0.0126439	0.0103008
160	72	0.0175564	0.0396469	0.0208967	0.055676	0.0118001	0.0173872	0.0320241	0.0173494	0.0118001	0.0213012	0.0260313	0.00847651	0.0263361	0.00847651	0.0237179	0.00511165	0.0126554	0.00997524
161	69	0.0178231	0.0386454	0.0203898	0.0559909	0.0117679	0.0169729	0.0317766	0.0172255	0.0117679	0.0206853	0.0253642	0.0082486	0.0268552	0.0082486	0.0233477	0.00518505	0.0126265	0.00970525
162	65	0.0180342	0.037631	0.0197796	0.0561572	0.0116788	0.0165783	0.0314728	0.0170757	0.0116788	0.0199122	0.0246615	0.00800727	0.0271082	0.00800727	0.0228408	0.00526886	0.0125554	0.0094918
163	60	0.0181736	0.0366586	0.0190827	0.0562027	0.0115408	0.0162327	0.0311285	0.0169079	0.0115408	0.019038	0.0239296	0.00779329	0.0269703	0.00779329	0.0222007	0.0053459	0.0124474	0.00932837
164	51	0.0182485	0.0357839	0.0183245	0.0561321	0.0113731	0.0159498	0.0307496	0.0167238	0.0113731	0.0181105	0.0231667	0.00763036	0.0264045	0.00763036	0.0214242	0.00541332	0.0123125	0.00918848
165	53	0.0182705	0.0350464	0.0175166	0.0559924	0.0111963	0.0157499	0.0303512	0.0165298	0.0111963	0.0171573	0.0223959	0.00752702	0.0254445	0.00752702	0.020521	0.00549833	0.0121491	0.00905042
166	56	0.0182447	0.0344411	0.016668	0.0558168	0.0110087	0.0156465	0.0299547	0.0163374	0.0110087	0.016204	0.0216298	0.00747651	0.0241632	0.00747651	0.0195004	0.00561294	0.0119392	0.008916
167	56	0.0181812	0.0339382	0.0157957	0.0555764	0.010818	0.0156386	0.0295633	0.016147	0.010818	0.0152804	0.0208551	0.0074561	0.0226482	0.0074561	0.0183636	0.00574628	0.0116721	0.00878808
168	56	0.0180857	0.0335272	0.0149172	0.0552633	0.0106206	0.0156992	0.0291785	0.0159585	0.0106206	0.0144145	0.0200621	0.00744199	0.0209824	0.00744199	0.0171156	0.00588064	0.0113787	0.00866305
169	56	0.0179475	0.0331997	0.0140404	0.0549018	0.0104034	0.0157948	0.0288132	0.01578	0.0104034	0.0136248	0.0192665	0.00740137	0.0192244	0.00740137	0.0157587	0.00598561	0.0110973	0.00854475
170	55	0.017753	0.0329372	0.0131696	0.0544985	0.0101734	0.0159167	0.0284722	0.0156154	0.0101734	0.0129226	0.0184915	0.00731258	0.0174119	0.00731258	0.0143188	0.00602868	0.0108336	0.00844419
171	55	0.017492	0.0327251	0.0123236	0.0540239	0.00992203	0.0160502	0.0281552	0.0154647	0.00992203	0.0123155	0.0177323	0.00717832	0.0155822	0.00717832	0.0128543	0.00596852	0.0105827	0.00836257
172	54	0.017155	0.0325523	0.0115252	0.05346	0.00964749	0.0161693	0.0278599	0.0153255	0.00964749	0.0118113	0.0169839	0.00700841	0.0137964	0.00700841	0.0114227	0.00577726	0.01035	0.0082903
173	53	0.0167287	0.0324028	0.0107906	0.0528479	0.00937651	0.0162738	0.027578	0.015193	0.00937651	0.0114047	0.0162874	0.00682232	0.0121595	0.00682232	0.0101067	0.00548226	0.0101367	0.00822459
174	52	0.0162101	0.0322548	0.0101458	0.0521985	0.00912306	0.0163904	0.0273092	0.0150675	0.00912306	0.0110546	0.0157023	0.00663347	0.0108067	0.00663347	0.00902982	0.00513896	0.00993121	0.00816429
175	50	0.0156182	0.0320797	0.00961596	0.0514377	0.00889377	0.0165697	0.0270606	0.0149533	0.00889377	0.0106976	0.0152598	0.0064256	0.00987853	0.0064256	0.00830265	0.0048008	0.00971778	0.00810769
176	49	0.0149824	0.0318639	0.00920089	0.0505142	0.00869638	0.0168336	0.0268395	0.0148523	0.00869638	0.0102917	0.0149704	0.00617471	0.00945531	0.00617471	0.00795834	0.00453054	0.00949472	0.00805992
177	48	0.0143344	0.0316216	0.00888797	0.0494518	0.00853391	0.0171441	0.0266466	0.0147607	0.00853391	0.00980594	0.0148512	0.00586149	0.00947074	0.00586149	0.00793232	0.00439282	0.00926228	0.008027
178	46	0.0137182	0.031371	0.00865884	0.0482745	0.00840288	0.0174774	0.026469	0.014671	0.00840288	0.00920816	0.014925	0.00547014	0.00974696	0.00547014	0.0081181	0.00440777	0.0090054	0.00800688
179	45	0.01316	0.0311222	0.00848613	0.0469768	0.00827628	0.0178159	0.0263062	0.0145836	0.00827628	0.00849044	0.0151803	0.00502423	0.0100666	0.00502423	0.0084231	0.00453475	0.00873059	0.00799341
180	44	0.0126692	0.0308498	0.00835559	0.0456457	0.00814317	0.0181243	0.0261717	0.0145036	0.00814317	0.00786472	0.0154348	0.00461799	0.0099963	0.00461799	0.00843829	0.00454102	0.00846757	0.00797217
181	42	0.0122451	0.0305441	0.00826503	0.0444579	0.00801415	0.0183859	0.026063	0.0144292	0.00801415	0.00738378	0.0154312	0.00439929	0.00928177	0.00439929	0.00814199	0.00439283	0.00824008	0.00793317
182	38	0.0118722	0.0301663	0.00823943	0.0436094	0.00790131	0.0186053	0.0259899	0.0143659	0.00790131	0.00724483	0.0148539	0.00436233	0.0078811	0.00436233	0.00738202	0.0039819	0.00808487	0.00788645
183	32	0.0115303	0.0297326	0.00831632	0.0430992	0.00780857	0.0188297	0.0259725	0.0143246	0.00780857	0.00727614	0.013857	0.00450867	0.00623311	0.00450867	0.00655488	0.00350413	0.0080416	0.00783704
184	37	0.0112182	0.029255	0.00855751	0.0428312	0.00772757	0.0191283	0.0260381	0.0143239	0.00772757	0.00750527	0.012915	0.00474394	0.00526153	0.00474394	0.00584578	0.0031077	0.008115	0.0078011
185	37	0.0109639	0.0288024	0.00900576	0.0426856	0.00764853	0.0195475	0.0261853	0.0143652	0.00764853	0.00764588	0.012453	0.00490165	0.00565363	0.00490165	0.00553518	0.00303979	0.00830928	0.00777438
186	36	0.0108141	0.0284209	0.00971336	0.0425217	0.00756349	0.0201332	0.0264075	0.0144465	0.00756349	0.00762423	0.0127369	0.00482296	0.00660761	0.00482296	0.00558124	0.00324566	0.00859319	0.00775216
187	22	0.0107911	0.0281406	0.0106716	0.0421825	0.00747152	0.0209265	0.0267202	0.0145777	0.00747152	0.00733174	0.0138889	0.00447269	0.00712679	0.00447269	0.00609483	0.00361971	0.00891364	0.00773044
188	35	0.0108919	0.0279063	0.0118395	0.0416481	0.00738801	0.0219221	0.0271424	0.0147671	0.00738801	0.00733016	0.0157641	0.00398328	0.00691222	0.00398328	0.00660922	0.00386148	0.00922199	0.0077238
189	35	0.0111352	0.0276692	0.0131438	0.0409678	0.00733062	0.023108	0.0276803	0.0150155	0.00733062	0.00797573	0.0179806	0.00373159	0.00694269	0.00373159	0.00691612	0.00393743	0.00947737	0.00772667
190	28	0.0115419	0.02737	0.0145125	0.0402879	0.00731249	0.0244489	0.028321	0.0153143	0.00731249	0.00926657	0.0199547	0.00379176	0.00840697	0.00379176	0.00673837	0.00372813	0.00966166	0.0077568
191	37	0.0120927	0.0270415	0.0158536	0.0397257	0.00732932	0.0258778	0.0290065	0.015633	0.00732932	0.0106433	0.0213652	0.0040008	0.0104156	0.0040008	0.00615745	0.00333162	0.00980361	0.00783059
192	40	0.0127234	0.0267303	0.0171309	0.0393544	0.00737381	0.0273324	0.0296917	0.0159482	0.00737381	0.0117703	0.0223677	0.00424133	0.0117044	0.00424133	0.00539942	0.00288902	0.00991719	0.00798627
193	41	0.0133639	0.0264728	0.0183338	0.039218	0.00744061	0.0287627	0.0303484	0.0162448	0.00744061	0.0125064	0.0231439	0.0044077	0.0115653	0.0044077	0.00467179	0.00250908	0.0100097	0.00824951
194	43	0.0139636	0.0262906	0.0194803	0.0393342	0.00750829	0.0301329	0.0309595	0.0165177	0.00750829	0.012916	0.0238299	0.00444028	0.00981103	0.00444028	0.00411404	0.00231012	0.0100911	0.00863081
195	44	0.0145095	0.0261926	0.0205737	0.0397049	0.00756787	0.0313925	0.0315263	0.016772	0.00756787	0.0132046	0.0244832	0.00438527	0.00700955	0.00438527	0.0038081	0.00239688	0.0101583	0.00912761
196	46	0.014998	0.0261741	0.021571	0.0403274	0.00761172	0.0324569	0.0320314	0.0170019	0.00761172	0.013537	0.0250701	0.00432721	0.00469625	0.00432721	0.00375662	0.00276093	0.0101998	0.0097262
197	48	0.0154137	0.0262347	0.0223797	0.0411283	0.00762726	0.033213	0.0324289	0.0171917	0.00762726	0.013975	0.0255032	0.00437511	0.00536209	0.00437511	0.00386409	0.00325521	0.0102053	0.0103779
198	49	0.015731	0.0263512	0.0229211	0.0419836	0.00763143	0.0335394	0.0326586	0.0173204	0.00763143	0.0143814	0.025676	0.00456997	0.00771602	0.00456997	0.00400887	0.00374265	0.0101648	0.0110431
199	50	0.015922	0.0264989	0.0231178	0.0427428	0.00764955	0.0333196	0.03266	0.0173678	0.00764955	0.0145525	0.025542	0.00486916	0.00970159	0.00486916	0.00409648	0.00413217	0.0100777	0.0116913
200	50	0.0159663	0.0266511	0.0229183	0.0432922	0.00769724	0.0324772	0.0324091	0.0173262	0.00769724	0.0143666	0.0251119	0.00518609	0.0107174	0.00518609	0.00409316	0.00438562	0.00993767	0.0123014
201	49	0.0158624	0.0267787	0.0223515	0.0435729	0.00781321	0.0310175	0.0319476	0.0172139	0.00781321	0.0138326	0.0244484	0.00544163	0.0107658	0.00544163	0.00402727	0.00450567	0.00973902	0.0128751
202	49	0.0156111	0.0268375	0.021522	0.0435432	0.00804123	0.0290611	0.0313532	0.0170676	0.00804123	0.013045	0.0236507	0.00560017	0.0101364	0.00560017	0.0039697	0.00453102	0.00949571	0.0134321
203	48	0.0152143	0.0267714	0.020561	0.0431696	0.00837883	0.0268164	0.0306977	0.016922	0.00837883	0.0121251	0.0228173	0.00565703	0.00922378	0.00565703	0.00399821	0.00451468	0.00923583	0.0140027
204	48	0.014689	0.0265354	0.019581	0.042436	0.00875607	0.024524	0.0300292	0.0167933	0.00875607	0.01117	0.0220217	0.0056082	0.0083711	0.0056082	0.00415033	0.00450659	0.00898937	0.0146168
205	48	0.0140629	0.0261026	0.0186446	0.0413236	0.00907705	0.0224211	0.0293568	0.0166612	0.00907705	0.0102322	0.0213147	0.00547372	0.00774837	0.00547372	0.00442167	0.00454715	0.00879203	0.015289
206	48	0.0133553	0.0254578	0.0177618	0.0398012	0.00928085	0.0206928	0.0286532	0.0164839	0.00928085	0.00932238	0.0207283	0.00528457	0.00736329	0.00528457	0.00479069	0.00464771	0.00868998	0.0160183
207	48	0.012567	0.0245993	0.0168921	0.0378429	0.00936107	0.019449	0.0278928	0.0162382	0.00936107	0.00842317	0.0202622	0.00505647	0.00714567	0.00505647	0.00522828	0.0047872	0.00871175	0.0167733
208	47	0.0117079	0.0235518	0.0159726	0.0354724	0.0093468	0.0187136	0.0270687	0.015923	0.0093468	0.0075359	0.0199149	0.00480331	0.00698422	0.00480331	0.00569461	0.00492736	0.00884072	0.0174959
209	46	0.0108285	0.022362	0.0149658	0.0327771	0.00928443	0.0184069	0.026202	0.015554	0.00928443	0.00670552	0.0197073	0.00452516	0.00675053	0.00452516	0.00613983	0.00502735	0.00903021	0.018151
210	44	0.00995195	0.0211067	0.0138488	0.0299306	0.00922963	0.0183725	0.0253491	0.0151606	0.00922963	0.00600548	0.0196758	0.00421524	0.00630201	0.00421524	0.00654136	0.00506782	0.00921554	0.0186861
211	42	0.00916237	0.019815	0.0126261	0.0271012	0.00923456	0.0184513	0.0245567	0.0147604	0.00923456	0.00549013	0.0198195	0.00388102	0.00553427	0.00388102	0.00689361	0.0050438	0.00936849	0.0191127
212	40	0.0085039	0.018531	0.0113075	0.0244821	0.00932991	0.0185092	0.0238453	0.0143559	0.00932991	0.00516496	0.0201093	0.00353619	0.00446397	0.00353619	0.00720059	0.00495811	0.00946251	0.0194224
213	37	0.00803031	0.0172785	0.00990945	0.0222182	0.00951165	0.0184558	0.0232118	0.0139342	0.00951165	0.0050062	0.0204976	0.00321666	0.00329844	0.00321666	0.0074617	0.00482448	0.00949298	0.0196436
214	35	0.00771218	0.0161033	0.00845031	0.0204373	0.00974042	0.0182802	0.0226689	0.0134881	0.00974042	0.00498549	0.0209794	0.00295567	0.00259816	0.00295567	0.00768599	0.00467185	0.00946704	0.0197605
215	33	0.00752023	0.014969	0.00695022	0.0191314	0.00996806	0.0180468	0.0222537	0.0130321	0.00996806	0.00504871	0.0215177	0.00277305	0.00307103	0.00277305	0.00788474	0.00453458	0.0094056	0.0198114
216	31	0.00737318	0.0138589	0.00542698	0.0182519	0.0101541	0.0178742	0.0220092	0.0125968	0.0101541	0.00515608	0.022099	0.00267264	0.00435192	0.00267264	0.0080803	0.00445258	0.00930989	0.0197908
217	31	0.00722735	0.012737	0.00391626	0.0177178	0.0102699	0.0179208	0.0219615	0.0122233	0.0102699	0.00533537	0.0227012	0.0026479	0.00584572	0.0026479	0.00827833	0.00445379	0.00919096	0.0197283
218	31	0.00702077	0.0116122	0.00249356	0.0174824	0.0102995	0.0183498	0.0221	0.0119471	0.0102995	0.00566263	0.0233562	0.00269576	0.00733036	0.00269576	0.00847663	0.00454477	0.00902716	0.0195888
219	31	0.00675594	0.010473	0.00140378	0.0174598	0.0102394	0.0192776	0.022371	0.011775	0.0102394	0.00614543	0.024109	0.00281756	0.00872734	0.00281756	0.00867077	0.00470558	0.00881327	0.0193885
220	32	0.00644	0.00934285	0.00145618	0.0176026	0.010107	0.0206772	0.0227123	0.0116956	0.010107	0.00673975	0.0249873	0.00300286	0.00999265	0.00300286	0.00885744	0.004906	0.00855521	0.0191215
221	32	0.00610114	0.00824299	0.00242261	0.0178801	0.00993665	0.022354	0.0230602	0.0116795	0.00993665	0.00741041	0.0259301	0.00322188	0.0111117	0.00322188	0.00902658	0.00511978	0.00826246	0.0187896
222	32	0.00575007	0.00724374	0.00349353	0.0182711	0.00977061	0.0240108	0.0233614	0.0116933	0.00977061	0.00811454	0.0269046	0.00343824	0.0120834	0.00343824	0.00915995	0.00532859	0.00794519	0.0183711
223	32	0.00540935	0.00638052	0.00448657	0.0187488	0.00965055	0.0253796	0.0235899	0.0117161	0.00965055	0.00880545	0.0278689	0.00362992	0.0128899	0.00362992	0.00924328	0.00552055	0.00762593	0.0178726
224	31	0.00509204	0.00568389	0.00537742	0.0192801	0.00959296	0.026307	0.0237354	0.0117282	0.00959296	0.00943986	0.0287672	0.00379897	0.0135128	0.00379897	0.00928323	0.00569525	0.00732998	0.0173019
225	30	0.00478807	0.0051581	0.00616969	0.0198503	0.00958949	0.0267745	0.0238033	0.0117137	0.00958949	0.00999328	0.0295778	0.00395304	0.013959	0.00395304	0.00929094	0.0058573	0.00707469	0.0166646
226	29	0.00450364	0.00474528	0.00686469	0.0204292	0.00962009	0.0268763	0.0238066	0.0116736	0.00962009	0.0104691	0.0303019	0.00408609	0.0142586	0.00408609	0.00926938	0.0060081	0.00686058	0.0159716
227	28	0.00425302	0.00438338	0.00745492	0.0209625	0.00965935	0.0267679	0.0237561	0.0116227	0.00965935	0.0108585	0.0309583	0.00420128	0.0144386	0.00420128	0.00922532	0.00614503	0.00668065	0.0152367
228	26	0.0040363	0.00403967	0.00792103	0.0214098	0.00968745	0.0266143	0.0236685	0.0115887	0.00968745	0.0111522	0.03158	0.00430156	0.014506	0.00430156	0.0091745	0.00626671	0.00653331	0.0144754
229	22	0.00385334	0.00370454	0.00822703	0.0217416	0.00967739	0.0265438	0.0235552	0.0115882	0.00967739	0.0113641	0.0321325	0.00437403	0.0144769	0.00437403	0.00912242	0.00637235	0.00642287	0.0137044
230	24	0.0037048	0.00337647	0.00834405	0.0219399	0.00961292	0.0266151	0.0234362	0.0116265	0.00961292	0.0114885	0.0325545	0.0044099	0.0143802	0.0044099	0.00905808	0.00646277	0.00635274	0.0129453
231	25	0.00359958	0.00305114	0.00827701	0.022012	0.00950888	0.0268172	0.0233508	0.0117242	0.00950888	0.0115321	0.0328279	0.00439825	0.0142205	0.00439825	0.00897409	0.00653882	0.00633683	0.0122297
232	26	0.00353471	0.00275095	0.00804635	0.0219739	0.00938286	0.027085	0.0233265	0.0118885	0.00938286	0.0115099	0.0329253	0.00433904	0.0139795	0.00433904	0.00887203	0.00659745	0.00637613	0.0115788
233	27	0.00347586	0.00256448	0.00766259	0.0218843	0.0092492	0.027318	0.0233768	0.0121074	0.0092492	0.0114081	0.032841	0.00424781	0.013656	0.00424781	0.00875892	0.00663682	0.00645079	0.010996
234	27	0.00340812	0.00267145	0.00714168	0.0218043	0.00912133	0.0274188	0.0235088	0.012364	0.00912133	0.0112216	0.032595	0.00411698	0.013265	0.00411698	0.00864113	0.00665618	0.00653491	0.0104818
235	28	0.00336255	0.00324424	0.00653093	0.0217469	0.00900488	0.0273275	0.0237117	0.0126422	0.00900488	0.0109522	0.0321961	0.00394177	0.0128172	0.00394177	0.00851931	0.00665083	0.00660436	0.0100386
236	28	0.00339134	0.00428272	0.0059013	0.0217361	0.00890697	0.0270227	0.02398	0.0129388	0.00890697	0.0105979	0.0316632	0.00373409	0.0123221	0.00373409	0.00839603	0.00661797	0.00666206	0.00966171
237	28	0.00354441	0.00568215	0.00531145	0.0217663	0.008823	0.0265289	0.0243089	0.0132439	0.008823	0.0101773	0.0310232	0.00349481	0.0118029	0.00349481	0.00826807	0.00655648	0.00673081	0.00934146
238	29	0.00387145	0.0073417	0.00481465	0.0217849	0.00872944	0.0259086	0.0246859	0.0135368	0.00872944	0.0097055	0.0302781	0.00323374	0.0112838	0.00323374	0.00812023	0.0064638	0.00683611	0.00905825
239	29	0.00440932	0.00919165	0.00447315	0.021749	0.00860165	0.0252324	0.0251	0.0138095	0.00860165	0.00918487	0.0294299	0.0029603	0.0107689	0.0029603	0.00794294	0.00634433	0.00701412	0.00879036
240	29	0.00516521	0.0111733	0.00433603	0.0216147	0.00841795	0.0245675	0.0255333	0.0140459	0.00841795	0.00864674	0.0284874	0.00266962	0.0102536	0.00266962	0.00773036	0.00619875	0.00729943	0.00852806
241	29	0.00610869	0.0132202	0.00432834	0.0213005	0.00808306	0.023858	0.0256067	0.014087	0.00808306	0.00812536	0.0274747	0.0023746	0.00972302	0.0023746	0.00747273	0.00601894	0.007701	0.00826349
242	29	0.00719182	0.0153022	0.00423962	0.0207074	0.00780377	0.0229419	0.0253806	0.0139914	0.00780377	0.00764935	0.0264318	0.00208346	0.00915291	0.00208346	0.00717388	0.00580474	0.00822202	0.0079915
243	28	0.00842491	0.0174419	0.00445281	0.019837	0.0076319	0.021927	0.0249858	0.0137335	0.0076319	0.00725026	0.0253695	0.00180565	0.00853697	0.00180565	0.00685221	0.0055602	0.00886207	0.00770349
244	28	0.00976242	0.0196345	0.00524978	0.0189343	0.00769554	0.0212106	0.0245909	0.0134884	0.00769554	0.00697654	0.0242997	0.00161039	0.00792217	0.00161039	0.00653681	0.00529157	0.0095745	0.00742285
245	28	0.0110856	0.0218689	0.00663712	0.0183781	0.00784215	0.0211112	0.0242586	0.0132657	0.00784215	0.0068621	0.0232212	0.00158852	0.00737746	0.00158852	0.00625493	0.00501206	0.0102999	0.0071907
246	28	0.0122702	0.0241504	0.00818721	0.0185043	0.00804227	0.0216241	0.02418	0.0131759	0.00804227	0.00688039	0.0221155	0.00176503	0.0069785	0.00176503	0.00603882	0.00475044	0.0110006	0.00703208
247	29	0.0132524	0.0264846	0.00953984	0.0195036	0.0082556	0.0224944	0.0244605	0.0132649	0.0082556	0.00695325	0.0209555	0.00207133	0.0067792	0.00207133	0.00591791	0.00453435	0.0116517	0.00694497
248	31	0.0140035	0.0288794	0.0104379	0.0213589	0.00854364	0.0235206	0.0251874	0.0136032	0.00854364	0.00701853	0.0197313	0.00244062	0.00678794	0.00244062	0.00590599	0.0043676	0.0122496	0.00691736
249	32	0.0144954	0.03132	0.0108837	0.023807	0.00872047	0.0243531	0.0259034	0.0139547	0.00872047	0.00704231	0.0184736	0.00283606	0.00697364	0.00283606	0.00599699	0.00423156	0.0128253	0.00693723
250	33	0.0147184	0.0337551	0.0109594	0.0264505	0.00883227	0.0249128	0.0263487	0.0141881	0.00883227	0.0070167	0.0172381	0.0032363	0.00725322	0.0032363	0.00616239	0.00410344	0.0133998	0.00700536
251	33	0.0147904	0.0361761	0.010986	0.0289056	0.00890887	0.0251928	0.0265314	0.0142832	0.00890887	0.00695932	0.0161076	0.00365135	0.00751458	0.00365135	0.00635178	0.00396331	0.0139784	0.00710655
252	32	0.0148638	0.038554	0.0111953	0.0309902	0.00907264	0.025382	0.0265004	0.014272	0.00907264	0.00689494	0.0151891	0.00409911	0.0076914	0.00409911	0.00652038	0.00379813	0.0145402	0.00723284
253	33	0.0150066	0.0408156	0.0117076	0.0327419	0.00926995	0.0254183	0.0263044	0.014175	0.00926995	0.00686392	0.0145725	0.00457892	0.00775786	0.00457892	0.00662721	0.00360888	0.015048	0.00740555
254	38	0.0152209	0.0428952	0.0124851	0.0342744	0.00941976	0.0252257	0.0260294	0.0140359	0.00941976	0.00690966	0.0143164	0.00507046	0.00769413	0.00507046	0.00663503	0.00343079	0.015465	0.00765685
255	42	0.0154805	0.0447323	0.0133505	0.0357211	0.00952657	0.0248297	0.0258165	0.0139297	0.00952657	0.00703739	0.0144214	0.00553634	0.00748281	0.00553634	0.00653019	0.00331812	0.0157467	0.00801124
256	45	0.0157574	0.0463174	0.0141	0.0371956	0.00963148	0.0243266	0.0257848	0.0139198	0.00963148	0.00722788	0.0148165	0.00595138	0.00710267	0.00595138	0.00633242	0.00331116	0.0158728	0.00847695
257	47	0.016025	0.0476954	0.014631	0.0387309	0.00974596	0.023784	0.0259664	0.0140241	0.00974596	0.00746679	0.0153892	0.00632957	0.00654261	0.00632957	0.00614209	0.00344423	0.0158704	0.00903757
258	49	0.0162497	0.0488672	0.0149493	0.0402667	0.00986878	0.0232213	0.0263282	0.014225	0.00986878	0.00772863	0.0160344	0.00670286	0.00586672	0.00670286	0.0061764	0.00372382	0.0157718	0.0096666
259	51	0.0164018	0.0497703	0.0151414	0.0416798	0.00999337	0.0226302	0.0268182	0.0144943	0.00999337	0.00799091	0.0167076	0.00709403	0.00538753	0.00709403	0.00675073	0.00408996	0.0155954	0.0103561
260	51	0.0165046	0.0505534	0.0153735	0.0429103	0.0101198	0.0220193	0.027385	0.0148044	0.0101198	0.00828965	0.0174264	0.00751091	0.00584052	0.00751091	0.00813221	0.00445357	0.0154005	0.0110751
261	45	0.016578	0.051211	0.0157584	0.0439206	0.0102567	0.021416	0.0279625	0.0151195	0.0102567	0.00866707	0.0182182	0.00796103	0.00776893	0.00796103	0.0103074	0.00478497	0.015201	0.0118007
262	58	0.0166514	0.0517912	0.0163373	0.0447379	0.0104202	0.0208698	0.0285022	0.0154139	0.0104202	0.00916491	0.0191028	0.00843099	0.0109019	0.00843099	0.0130162	0.00510371	0.0150311	0.0125179
263	61	0.0167172	0.0522716	0.017076	0.0454202	0.0106306	0.0204385	0.0289939	0.0156828	0.0106306	0.00979921	0.0200884	0.00887319	0.0147498	0.00887319	0.0158988	0.00542358	0.0149073	0.0132136
264	70	0.0167675	0.0526926	0.0179147	0.0461187	0.0109061	0.0201583	0.0294705	0.015945	0.0109061	0.010559	0.0211647	0.009236	0.0188944	0.009236	0.0185871	0.00577938	0.014849	0.0138644
265	86	0.0167851	0.0530133	0.0187814	0.0469682	0.0112438	0.0200219	0.0299627	0.0162166	0.0112438	0.0114116	0.0222802	0.00950429	0.0229351	0.00950429	0.0207847	0.00622546	0.0148493	0.0144485
266	98	0.0167609	0.0531759	0.0196038	0.0480612	0.0116209	0.0199795	0.0304783	0.0164997	0.0116209	0.012335	0.0233544	0.00967816	0.026458	0.00967816	0.0223109	0.00677286	0.0148884	0.0149163
267	107	0.0166728	0.0529752	0.0202857	0.0493509	0.0119976	0.0199443	0.0309915	0.0167792	0.0119976	0.0132622	0.0243305	0.00975803	0.029035	0.00975803	0.023122	0.00735629	0.0149498	0.0152371
268	112	0.0165702	0.052466	0.0207757	0.0507847	0.0123427	0.0198374	0.0314712	0.0170378	0.0123427	0.0141273	0.0251477	0.00973794	0.0303389	0.00973794	0.0233173	0.00784297	0.0150924	0.0153515
269	111	0.0165113	0.0516949	0.0210338	0.0522418	0.0126264	0.0196032	0.0318873	0.0172596	0.0126264	0.0148661	0.0257564	0.00962992	0.0302059	0.00962992	0.0230884	0.0081074	0.0153173	0.0152227
270	106	0.0165404	0.0507322	0.0210292	0.0535749	0.0128227	0.0192132	0.0321826	0.0174136	0.0128227	0.0154366	0.0261281	0.00948442	0.0286863	0.00948442	0.0226421	0.00810198	0.0155953	0.0148717
271	99	0.0166422	0.0496928	0.0207713	0.054678	0.0129235	0.018683	0.0323061	0.0174726	0.0129235	0.0158059	0.0262433	0.00935556	0.0261059	0.00935556	0.0221212	0.0078447	0.0159217	0.014355
272	91	0.0167694	0.0486645	0.0203166	0.0555104	0.0129457	0.0180706	0.032267	0.0174429	0.0129457	0.0159612	0.0261025	0.00926979	0.0230347	0.00926979	0.0216025	0.00739962	0.016266	0.0137497
273	83	0.0168646	0.0476633	0.0197472	0.0560635	0.0129138	0.0174464	0.032106	0.0173472	0.0129138	0.0159075	0.0257066	0.00921952	0.020129	0.00921952	0.0211	0.00687611	0.0165731	0.013141
274	77	0.0168716	0.0466636	0.0191374	0.0563501	0.0128447	0.016869	0.0318653	0.0172092	0.0128447	0.0156496	0.0250587	0.00914844	0.0179266	0.00914844	0.0205704	0.00639384	0.0168098	0.0125903
275	71	0.016765	0.04564	0.0185414	0.0564061	0.0127446	0.0163669	0.0315729	0.0170457	0.0127446	0.0151849	0.024194	0.00899008	0.0166906	0.00899008	0.0199611	0.00603109	0.0169745	0.0121274
276	66	0.0165645	0.0445745	0.0179903	0.0562579	0.01261	0.0159382	0.0312334	0.0168598	0.01261	0.0145187	0.0231638	0.00870872	0.0164043	0.00870872	0.0192288	0.00582328	0.0170366	0.0117499
277	62	0.016284	0.0434672	0.0174823	0.0559019	0.0124415	0.0155722	0.0308644	0.0166605	0.0124415	0.0136742	0.0220235	0.0083154	0.0168361	0.0083154	0.0183605	0.00576826	0.0170047	0.0114443
278	57	0.0159436	0.0423071	0.0169736	0.0553371	0.0122453	0.0152561	0.0304705	0.0164493	0.0122453	0.0127078	0.0208572	0.00785689	0.0175938	0.00785689	0.0173675	0.00582386	0.0168728	0.0111966
279	51	0.0155551	0.0411232	0.0164193	0.054586	0.0120306	0.0149842	0.0300243	0.016211	0.0120306	0.0116811	0.0197486	0.00739166	0.0182001	0.00739166	0.0162727	0.00591233	0.0166745	0.010981
280	44	0.0151333	0.0399597	0.015785	0.0536961	0.0118017	0.0147553	0.0295181	0.0159404	0.0118017	0.0106561	0.0187507	0.00696969	0.0182493	0.00696969	0.0151206	0.00594125	0.0164199	0.0107795
281	49	0.014683	0.0388378	0.0150593	0.0527099	0.0115675	0.0145704	0.0289675	0.0156451	0.0115675	0.00970965	0.017877	0.00662274	0.017517	0.00662274	0.0139513	0.00585716	0.0161074	0.0105817
282	49	0.0142079	0.0377581	0.0142462	0.0516611	0.0113329	0.0144293	0.0283915	0.0153353	0.0113329	0.00891117	0.0171044	0.00635878	0.0159861	0.00635878	0.0127754	0.00565183	0.0157311	0.0103834
283	48	0.0137014	0.0367351	0.0133652	0.0506025	0.0110942	0.0143203	0.0278132	0.0150247	0.0110942	0.00826537	0.0164019	0.00616318	0.0138274	0.00616318	0.0116096	0.00534449	0.0153303	0.0101863
284	47	0.013188	0.0357715	0.0124472	0.0496059	0.0108468	0.01422	0.0272464	0.0147216	0.0108468	0.0077521	0.015754	0.00600727	0.0113344	0.00600727	0.0104815	0.00497503	0.0148852	0.00998072
285	45	0.0127011	0.0348857	0.0115457	0.0486968	0.0106	0.0141156	0.026705	0.0144325	0.0106	0.00737837	0.0151463	0.00586759	0.00884716	0.00586759	0.00942946	0.00459845	0.0143945	0.00976572
286	44	0.0122658	0.034088	0.0107041	0.0478778	0.0103755	0.0140138	0.0261996	0.014163	0.0103755	0.00713538	0.0145889	0.00572555	0.00674337	0.00572555	0.00851619	0.00427002	0.0138745	0.00955806
287	42	0.0118907	0.0333753	0.0099413	0.0471719	0.0101881	0.0139295	0.0257329	0.0139159	0.0101881	0.00698384	0.0140991	0.00555424	0.00540871	0.00555424	0.00780295	0.00401367	0.0133442	0.00936168
288	42	0.0115834	0.03275	0.00925446	0.0465978	0.0100342	0.0138637	0.0253159	0.0136975	0.0100342	0.00689263	0.0136807	0.00534574	0.00504714	0.00534574	0.00734012	0.00383671	0.0128178	0.00919121
289	41	0.0113373	0.0322073	0.00862934	0.0461484	0.0099073	0.0138157	0.024958	0.0135132	0.0099073	0.00683142	0.0133506	0.00510808	0.00542653	0.00510808	0.00713285	0.00375315	0.0123073	0.00906326
290	40	0.011139	0.0317462	0.00804745	0.0458007	0.00979913	0.0137936	0.0246507	0.0133593	0.00979913	0.00676678	0.0131194	0.00485459	0.00612338	0.00485459	0.00713613	0.00376695	0.0118204	0.00897609
291	40	0.0109883	0.0313703	0.0074929	0.0455262	0.00969227	0.0137939	0.0243851	0.0132317	0.00969227	0.00665637	0.0129656	0.00459559	0.00687668	0.00459559	0.00728805	0.00386259	0.0113577	0.00893194
292	40	0.0108918	0.031074	0.00695615	0.0453052	0.00957734	0.0138021	0.0241464	0.0131209	0.00957734	0.00645545	0.0128659	0.0043226	0.00757962	0.0043226	0.00751671	0.00400954	0.0109101	0.00892253
293	39	0.010841	0.0308657	0.00644339	0.0451134	0.00945348	0.0138132	0.0239272	0.0130191	0.00945348	0.00616387	0.0128069	0.00403381	0.00820193	0.00403381	0.00776201	0.00417577	0.0105059	0.00894309
294	39	0.0108031	0.0307554	0.00596522	0.0449064	0.0093252	0.0138377	0.0237269	0.0129233	0.0093252	0.00580065	0.0127763	0.0037406	0.00873934	0.0037406	0.00798788	0.00433316	0.0102039	0.00899523
295	39	0.0107619	0.0307271	0.00552177	0.0446774	0.00920537	0.0138895	0.0235364	0.0128276	0.00920537	0.00536816	0.0127605	0.00345333	0.00917924	0.00345333	0.00818453	0.00446461	0.0100078	0.0090588
296	38	0.0107278	0.0307704	0.00510435	0.0444597	0.00909214	0.0139763	0.0233642	0.0127381	0.00909214	0.00488517	0.012734	0.00317503	0.00949195	0.00317503	0.00831971	0.0045503	0.0098848	0.00912375
297	38	0.010695	0.0308647	0.00469917	0.0442734	0.00897345	0.0141006	0.0232194	0.012662	0.00897345	0.00443551	0.0126443	0.00294621	0.00960331	0.00294621	0.00832959	0.00455821	0.00981356	0.00919664
298	37	0.0106222	0.0309589	0.00429704	0.0441619	0.00885398	0.0142621	0.0231029	0.012601	0.00885398	0.00420623	0.0123765	0.00281898	0.00932975	0.00281898	0.00805078	0.00440329	0.00978076	0.00927665
299	36	0.0104572	0.0310116	0.00390997	0.0441982	0.00874382	0.0144536	0.0230327	0.0125662	0.00874382	0.00431107	0.0118238	0.00281317	0.00829518	0.00281317	0.00757101	0.00411283	0.00977806	0.00938439
300	25	0.0101589	0.030987	0.00353565	0.0444538	0.00864041	0.0146613	0.023013	0.0125605	0.00864041	0.00482417	0.0108237	0.00281078	0.00628914	0.00281078	0.00674136	0.00361419	0.00978506	0.0095428
301	36	0.00978633	0.0309639	0.0031652	0.0448732	0.00852581	0.0148954	0.023025	0.0125737	0.00852581	0.00549717	0.00961513	0.00287196	0.00388456	0.00287196	0.00592369	0.00314208	0.00980354	0.00975886
302	37	0.00940227	0.0309942	0.00282212	0.0453283	0.00838485	0.0151887	0.0230781	0.0126129	0.00838485	0.00613352	0.00863095	0.00301825	0.00203771	0.00301825	0.00527518	0.00282825	0.00987991	0.0100406
303	37	0.00909761	0.0310909	0.00254381	0.0456588	0.00822698	0.0155648	0.0231889	0.0126865	0.00822698	0.00645745	0.00824938	0.00316064	0.00176648	0.00316064	0.00505046	0.0028266	0.0100306	0.0103557
304	32	0.00894672	0.0312184	0.0023785	0.0457491	0.00807257	0.0160267	0.0233809	0.0128043	0.00807257	0.00634376	0.00866512	0.00311811	0.00216194	0.00311811	0.00521958	0.00302058	0.0102295	0.010659
305	38	0.00900263	0.0313495	0.00237794	0.0455109	0.00793338	0.0165786	0.0236748	0.0129728	0.00793338	0.0057427	0.00987059	0.00287734	0.00275788	0.00287734	0.0058215	0.00331879	0.0104498	0.0109107
306	40	0.00925501	0.03139	0.00257253	0.044947	0.00782569	0.0172063	0.0240611	0.0131832	0.00782569	0.00493557	0.0115595	0.00258792	0.00454743	0.00258792	0.0064692	0.00357285	0.0106521	0.0110654
307	40	0.00965683	0.0312478	0.0029437	0.0441477	0.00776582	0.0178735	0.0245216	0.0134226	0.00776582	0.00433759	0.013319	0.00262662	0.00755795	0.00262662	0.00699502	0.00379934	0.0108078	0.0110984
308	38	0.0101042	0.0308354	0.0034248	0.0432879	0.00775856	0.0185454	0.0250296	0.0136755	0.00775856	0.00439863	0.0146157	0.00291237	0.0106603	0.00291237	0.00700899	0.00377003	0.0109074	0.0110278
309	33	0.0105376	0.0302041	0.00394063	0.0424681	0.0077797	0.0192089	0.0255371	0.0139166	0.0077797	0.00490833	0.0152249	0.00321119	0.0131876	0.00321119	0.00657879	0.00351091	0.0109706	0.0108881
310	35	0.0109176	0.0294655	0.00446716	0.041708	0.00779937	0.0198536	0.0260304	0.0141401	0.00779937	0.00550734	0.0153764	0.00344675	0.014918	0.00344675	0.00592091	0.00313807	0.0110337	0.0107488
311	37	0.0112073	0.0287234	0.00501208	0.0410089	0.00780998	0.0204694	0.0265312	0.0143595	0.00780998	0.0059302	0.0153939	0.00359466	0.0156657	0.00359466	0.0052459	0.00275305	0.0111195	0.0106866
312	37	0.0113536	0.0280578	0.00559637	0.0403878	0.00781772	0.0210501	0.0270638	0.0145901	0.00781772	0.0060543	0.0155576	0.00360979	0.0152766	0.00360979	0.00467754	0.0024251	0.0112347	0.01076
313	37	0.0113342	0.0274736	0.00625463	0.0398514	0.00782791	0.0215815	0.0276517	0.0148472	0.00782791	0.00587387	0.0159908	0.00346759	0.0137495	0.00346759	0.00428198	0.0022106	0.01138	0.0110098
314	38	0.0111732	0.026973	0.006979	0.0394093	0.00784567	0.0220586	0.0282902	0.0151323	0.00784567	0.0054996	0.0166634	0.00320665	0.0113498	0.00320665	0.00408363	0.00215094	0.01154	0.0114201
315	38	0.0109373	0.0265541	0.0077264	0.0390354	0.00787103	0.022476	0.028938	0.015429	0.00787103	0.00513684	0.0174418	0.00290763	0.0085632	0.00290763	0.00403728	0.00223418	0.0117089	0.0119282
316	38	0.0107012	0.0262313	0.00841651	0.0386999	0.00789271	0.0228186	0.02954	0.0157139	0.00789271	0.00487988	0.0181465	0.00264011	0.00591963	0.00264011	0.00407859	0.00240174	0.0118966	0.0124436
317	38	0.0105172	0.0259997	0.00898374	0.038405	0.00790028	0.0230823	0.0300577	0.0159717	0.00790028	0.00479089	0.0186107	0.00246851	0.0038498	0.00246851	0.00411554	0.00256491	0.0121152	0.0129036
318	38	0.0104109	0.025856	0.009394	0.0381421	0.00789876	0.0232735	0.0304743	0.0161964	0.00789876	0.00471416	0.0187371	0.00240062	0.00254743	0.00240062	0.00411888	0.00267894	0.0123754	0.0132692
319	38	0.010384	0.0257917	0.00965615	0.0378649	0.00790744	0.0234077	0.0307815	0.0163836	0.00790744	0.00459578	0.0185518	0.00241951	0.00198382	0.00241951	0.00408241	0.00272809	0.0126771	0.0135314
320	38	0.0104184	0.0258379	0.00977319	0.037554	0.00794502	0.0234947	0.0309859	0.0165346	0.00794502	0.00436518	0.0181797	0.00247295	0.00199495	0.00247295	0.00405423	0.00273833	0.013016	0.0136956
321	37	0.0104908	0.025982	0.00978032	0.037244	0.00802161	0.0235209	0.0311275	0.0166684	0.00802161	0.00407403	0.0177799	0.00252823	0.00240749	0.00252823	0.00406531	0.00273847	0.0133727	0.013816
322	37	0.0105675	0.0261655	0.00973147	0.0369861	0.00813463	0.0234691	0.0312337	0.0167989	0.00813463	0.00374961	0.0174733	0.00256497	0.00298045	0.00256497	0.00414801	0.00276072	0.0137156	0.0139476
323	36	0.0106167	0.0263369	0.00968389	0.0367852	0.00827703	0.0233226	0.0312891	0.0169186	0.00827703	0.00348189	0.0173183	0.00258704	0.003475	0.00258704	0.00428539	0.00281878	0.0140169	0.0141308
324	36	0.0106203	0.02648	0.0096573	0.0366169	0.00843265	0.0230574	0.0312793	0.0170231	0.00843265	0.00324257	0.0173047	0.00258675	0.00370372	0.00258675	0.00446484	0.00292173	0.0142623	0.0143807
325	36	0.0105603	0.0265795	0.00965391	0.0365116	0.00857991	0.0226711	0.0312239	0.0171254	0.00857991	0.00307154	0.0173852	0.00257069	0.00358971	0.00257069	0.00462779	0.00304388	0.0144465	0.0147039
326	36	0.0104428	0.0266174	0.00967525	0.0364969	0.00870457	0.022194	0.0311461	0.0172345	0.00870457	0.00292161	0.0174835	0.00253711	0.00314089	0.00253711	0.00474074	0.0031658	0.0145687	0.0150913
327	36	0.0102786	0.0265819	0.00972627	0.0365387	0.00880531	0.0216788	0.0310362	0.0173378	0.00880531	0.00279129	0.0175303	0.00249325	0.00246006	0.00249325	0.00478316	0.00327251	0.0146303	0.015515
328	36	0.0100779	0.026487	0.00978555	0.0365743	0.00889653	0.0211725	0.0308689	0.017414	0.00889653	0.00267646	0.0175056	0.00244708	0.00172435	0.00244708	0.00476812	0.0033582	0.0146493	0.0159347
329	36	0.00985869	0.0263516	0.00981606	0.0365499	0.00899265	0.0207	0.0306373	0.0174573	0.00899265	0.00257818	0.0174288	0.00240645	0.00114372	0.00240645	0.00473088	0.00342318	0.0146391	0.016328
330	36	0.00963862	0.0261755	0.00981049	0.0364319	0.00909221	0.0202743	0.0303345	0.0174675	0.00909221	0.00251393	0.0173136	0.00237678	0.000891449	0.00237678	0.00469819	0.00346189	0.0145995	0.0166954
331	36	0.0094422	0.0259449	0.00977599	0.0361919	0.00918905	0.0199087	0.0299473	0.0174338	0.00918905	0.00249014	0.0171705	0.00236063	0.000958904	0.00236063	0.00468555	0.00346937	0.0145319	0.0170416
332	35	0.00929491	0.0256409	0.00970815	0.0357904	0.009284	0.0196254	0.0294909	0.0173559	0.009284	0.00251873	0.0170178	0.00235832	0.00124137	0.00235832	0.00470242	0.00345015	0.0144302	0.017371
333	34	0.00920386	0.0252506	0.00960941	0.0351972	0.00937136	0.0194475	0.0290005	0.0172503	0.00937136	0.00260222	0.016874	0.00236594	0.00172013	0.00236594	0.00475966	0.00341359	0.0142904	0.0176858
334	32	0.00917656	0.0247646	0.00949915	0.03439	0.00943708	0.0193934	0.0284939	0.017126	0.00943708	0.00273714	0.0167674	0.00237238	0.00236244	0.00237238	0.00485581	0.00336244	0.0141165	0.0179743
335	30	0.00922687	0.0241763	0.00938677	0.033362	0.00947725	0.0194659	0.0279806	0.0169772	0.00947725	0.0029246	0.0167201	0.00237267	0.00309501	0.00237267	0.00498006	0.00330303	0.0139078	0.0182276
336	26	0.00936232	0.0235014	0.00925464	0.0321429	0.009499	0.0196273	0.0274668	0.0167972	0.009499	0.00315341	0.0167441	0.00236945	0.00386343	0.00236945	0.00513005	0.00324929	0.0136691	0.0184499
337	27	0.00958561	0.0227634	0.00908349	0.0307692	0.00952088	0.0198128	0.0269533	0.0165926	0.00952088	0.00341738	0.0168566	0.00236388	0.00465321	0.00236388	0.005303	0.00320729	0.013415	0.0186426
338	29	0.00988945	0.0219896	0.00886697	0.0292885	0.00955972	0.0199711	0.0264345	0.0163746	0.00955972	0.00371179	0.0170653	0.00235516	0.00547666	0.00235516	0.00548785	0.00317696	0.0131583	0.0187976
339	30	0.0102636	0.0212085	0.00860417	0.027761	0.00961153	0.0200721	0.0259088	0.0161438	0.00961153	0.00402153	0.0173685	0.00235249	0.00637081	0.00235249	0.00567615	0.00316183	0.0129091	0.0189142
340	30	0.010709	0.0204206	0.00827935	0.0262203	0.00966033	0.0201043	0.0254048	0.0158946	0.00966033	0.00434479	0.0177558	0.00236873	0.00735318	0.00236873	0.00585917	0.00316699	0.0126692	0.0190096
341	30	0.0112133	0.0196177	0.00788144	0.0247025	0.00969519	0.0200763	0.0249484	0.0156284	0.00969519	0.00467808	0.0181986	0.0024091	0.00839485	0.0024091	0.00603366	0.00319921	0.0124371	0.0191026
342	30	0.0117457	0.0187982	0.00742954	0.0232537	0.00971756	0.0200029	0.0245263	0.0153499	0.00971756	0.00501204	0.018668	0.00246959	0.00945852	0.00246959	0.00620402	0.00326436	0.0122189	0.019201
343	30	0.0122757	0.0179562	0.00693603	0.0219081	0.0097332	0.0198997	0.0241208	0.0150504	0.0097332	0.00534619	0.0191425	0.0025419	0.0105035	0.0025419	0.00637026	0.00336706	0.0120087	0.019298
344	30	0.0127687	0.0171043	0.00638772	0.0207148	0.00974448	0.0197798	0.0237292	0.014723	0.00974448	0.00568094	0.0196082	0.00262165	0.0114754	0.00262165	0.00653744	0.00351199	0.0118017	0.0193947
345	30	0.013196	0.016269	0.00579348	0.0197188	0.0097585	0.0196479	0.023353	0.0143771	0.0097585	0.0060128	0.0200669	0.00269958	0.0123286	0.00269958	0.00671332	0.00369858	0.0116019	0.0195028
346	31	0.0135424	0.0154586	0.00518769	0.0189563	0.00978462	0.019524	0.0229942	0.0140236	0.00978462	0.0063483	0.0205201	0.00276613	0.0130462	0.00276613	0.00689843	0.00392031	0.0114018	0.0196207
347	31	0.0138068	0.0146633	0.00460294	0.0184481	0.00982474	0.0194423	0.0226561	0.013673	0.00982474	0.00669699	0.0209658	0.00282223	0.0136429	0.00282223	0.00709107	0.00416228	0.0111882	0.0197285
348	31	0.0139847	0.0139119	0.00405325	0.0181765	0.00987197	0.0194259	0.0223525	0.0133346	0.00987197	0.00706681	0.021423	0.00288235	0.0141567	0.00288235	0.00729043	0.00440987	0.0109639	0.019805
349	31	0.0140617	0.013244	0.00355426	0.0181079	0.00990877	0.0194994	0.0220894	0.0130144	0.00990877	0.00746665	0.0219183	0.00296594	0.0146139	0.00296594	0.00749533	0.00465105	0.0107382	0.0198409
350	31	0.0140438	0.0126326	0.00316788	0.0182098	0.00991932	0.0196871	0.0218561	0.0127155	0.00991932	0.00789917	0.0224443	0.0030815	0.0150241	0.0030815	0.0077075	0.00487806	0.0105181	0.0198381
351	31	0.013954	0.0120358	0.00296987	0.0184618	0.00990271	0.019991	0.0216538	0.0124339	0.00990271	0.00836495	0.0229892	0.00323032	0.0154139	0.00323032	0.00793207	0.00509201	0.0103048	0.019794
352	31	0.0138024	0.0114369	0.00299952	0.0188425	0.00986999	0.0203973	0.0214981	0.0121708	0.00986999	0.00885706	0.0235553	0.00340932	0.015802	0.00340932	0.00816531	0.00529154	0.0100982	0.0196925
353	31	0.0135909	0.0108272	0.00324365	0.0193062	0.00983406	0.0208795	0.0213999	0.0119317	0.00983406	0.00936447	0.0241411	0.00360697	0.0161693	0.00360697	0.00839349	0.00546881	0.00990466	0.0195263
354	31	0.0133284	0.0101872	0.00364755	0.0198163	0.00980455	0.0214013	0.0213643	0.0117219	0.00980455	0.00987154	0.0247465	0.00380519	0.0164937	0.00380519	0.0086177	0.00562878	0.00971897	0.0193088
355	31	0.0130328	0.00949071	0.00415088	0.0203544	0.00978513	0.0219235	0.0213793	0.0115489	0.00978513	0.0103634	0.025359	0.00399104	0.0167687	0.00399104	0.00884774	0.00577803	0.00953037	0.0190511
356	31	0.0127143	0.00876609	0.00470544	0.0208839	0.00977269	0.0223999	0.021425	0.0114076	0.00977269	0.010823	0.0259658	0.00416452	0.016996	0.00416452	0.00908294	0.00591764	0.00934545	0.0187402
357	31	0.0123629	0.00808167	0.0052649	0.0213801	0.0097625	0.022814	0.0214918	0.0112871	0.0097625	0.0112296	0.026574	0.00433288	0.0171766	0.00433288	0.00931575	0.00604924	0.00918242	0.0183688
358	30	0.0119788	0.0074492	0.00579167	0.0218275	0.0097509	0.0231863	0.0215704	0.0111868	0.0097509	0.0115838	0.0271699	0.00449674	0.0173023	0.00449674	0.00953379	0.00617126	0.00905275	0.0179471
359	30	0.011577	0.00685576	0.00626711	0.0222236	0.00973513	0.0235361	0.0216577	0.0111116	0.00973513	0.0119022	0.0277326	0.0046456	0.0173815	0.0046456	0.00972983	0.00628684	0.00895236	0.0174849
360	29	0.0111698	0.00630787	0.00668343	0.0225721	0.00971125	0.0238843	0.0217586	0.0110695	0.00971125	0.0121859	0.0282597	0.00476947	0.0174323	0.00476947	0.00990753	0.0064046	0.00886526	0.0169888
361	29	0.0107664	0.00581337	0.00704076	0.0228526	0.00967847	0.0242621	0.0218743	0.0110694	0.00967847	0.0124389	0.0287381	0.00486724	0.0174494	0.00486724	0.0100624	0.00651979	0.00878178	0.0164601
362	28	0.0103654	0.00538954	0.0073418	0.0230592	0.00963842	0.0246857	0.0220038	0.0111189	0.00963842	0.0126683	0.0291595	0.00494579	0.0174211	0.00494579	0.0101817	0.00662139	0.00869806	0.0159118
363	27	0.00996888	0.00505045	0.00758032	0.0231995	0.00958316	0.0251431	0.0221281	0.0112207	0.00958316	0.0128645	0.0295175	0.00500934	0.0173459	0.00500934	0.0102628	0.00670805	0.00861057	0.0153651
364	26	0.00958316	0.00481279	0.00774995	0.0232676	0.00950306	0.025595	0.0222216	0.011364	0.00950306	0.0130164	0.0297853	0.0050549	0.0172318	0.0050549	0.0103031	0.00677465	0.00851562	0.0148171
365	22	0.00921087	0.00470112	0.00785	0.023264	0.009396	0.0259844	0.0222817	0.0115304	0.009396	0.0131075	0.0299397	0.0050793	0.0170807	0.0050793	0.0102941	0.00681429	0.00841204	0.0142546
366	24	0.0088697	0.00473177	0.00788131	0.0231874	0.00926491	0.0262477	0.0223105	0.0117048	0.00926491	0.0131318	0.0299492	0.00507439	0.0168814	0.00507439	0.0102257	0.00681952	0.00830795	0.01368
367	26	0.00857872	0.00491869	0.0078417	0.0230493	0.00912397	0.026311	0.0223172	0.011878	0.00912397	0.0130937	0.0297794	0.00502314	0.0166264	0.00502314	0.0100839	0.00677912	0.00821015	0.0130939
368	26	0.00835308	0.00527207	0.00774523	0.022896	0.00898782	0.0261068	0.0223302	0.0120436	0.00898782	0.0129813	0.0294195	0.00491356	0.0163115	0.00491356	0.00986205	0.00669139	0.00811178	0.0124923
369	27	0.00822104	0.00580609	0.00763723	0.02276	0.00886553	0.0256063	0.0223698	0.012209	0.00886553	0.0127851	0.0288618	0.00474469	0.0159266	0.00474469	0.00956552	0.00656023	0.00799908	0.011873
370	27	0.00820642	0.00655122	0.00756693	0.0226514	0.00876921	0.0248172	0.0224325	0.0123864	0.00876921	0.0125126	0.0281045	0.00451939	0.015474	0.00451939	0.00919311	0.00638309	0.00787529	0.0112373
371	27	0.00832089	0.00751717	0.0075368	0.02258	0.00869935	0.0237477	0.0224443	0.0125558	0.00869935	0.0121678	0.0271715	0.00424416	0.0149733	0.00424416	0.00875514	0.00616906	0.00775891	0.0106009
372	27	0.00856379	0.00866591	0.00747473	0.0225448	0.00865082	0.0224181	0.0222441	0.0126753	0.00865082	0.0117625	0.0261186	0.00393782	0.0144566	0.00393782	0.00828204	0.00593412	0.00766785	0.00997855
373	26	0.00890917	0.00992948	0.00720743	0.0225111	0.0087474	0.0207036	0.0219491	0.0127286	0.0087474	0.0113432	0.0250365	0.00362244	0.0139679	0.00362244	0.00779493	0.00568921	0.00762896	0.00935493
374	26	0.0093205	0.0112403	0.00671692	0.0224514	0.00894077	0.0187119	0.0216253	0.0126513	0.00894077	0.0109781	0.0239957	0.00330434	0.0135426	0.00330434	0.00731623	0.00545437	0.00765469	0.0087235
375	25	0.0097107	0.0125077	0.00610979	0.0223706	0.0091992	0.0169035	0.0213333	0.0125857	0.0091992	0.0107515	0.0230543	0.00298178	0.0132133	0.00298178	0.00689202	0.00525317	0.00773081	0.00811391
376	24	0.00998195	0.0136614	0.005633	0.0223542	0.00935056	0.015694	0.0210655	0.012507	0.00935056	0.0107323	0.0222639	0.00267263	0.013008	0.00267263	0.00655998	0.00510249	0.0078284	0.00755824
377	23	0.010057	0.014664	0.00544617	0.0225005	0.00932431	0.0154697	0.0209384	0.0124798	0.00932431	0.0109583	0.0216561	0.00241619	0.0129511	0.00241619	0.00634474	0.00502226	0.00789058	0.00708057
378	18	0.00998928	0.0155659	0.00551182	0.0229136	0.00916879	0.0160009	0.0209863	0.0124754	0.00916879	0.0113771	0.0211984	0.00222784	0.0130217	0.00222784	0.00624912	0.00501459	0.00789602	0.00666234
379	22	0.00983609	0.0164268	0.00564	0.0236207	0.00900001	0.0168865	0.0211923	0.0125195	0.00900001	0.011908	0.0208502	0.00211804	0.01319	0.00211804	0.00628449	0.00507767	0.00784195	0.00629951
380	23	0.00966893	0.0173121	0.00565498	0.0245918	0.00885506	0.0174576	0.0212867	0.0125091	0.00885506	0.0124268	0.0205593	0.00209325	0.0134048	0.00209325	0.00645086	0.00519884	0.00772783	0.0059909
381	23	0.00952203	0.0182579	0.00545628	0.0256856	0.00883984	0.0172942	0.0212447	0.0124499	0.00883984	0.0128462	0.020311	0.00213453	0.0136325	0.00213453	0.00673934	0.00536123	0.0075637	0.00573804
382	23	0.00948491	0.0192969	0.00509082	0.0267671	0.00898701	0.016111	0.0211198	0.0122307	0.00898701	0.0131004	0.0200554	0.00220669	0.0138335	0.00220669	0.00711504	0.00553387	0.00739043	0.00550219
383	21	0.00956527	0.0204102	0.00464655	0.0277679	0.00929294	0.0144614	0.0209471	0.011971	0.00929294	0.0131778	0.0197421	0.00230222	0.013987	0.00230222	0.00754647	0.00568953	0.00722075	0.00528773
384	16	0.00972732	0.0215707	0.00416239	0.0287053	0.00964747	0.0128942	0.0206774	0.0116853	0.00964747	0.0131118	0.0193638	0.00243864	0.0140764	0.00243864	0.00800786	0.00581049	0.00706861	0.00510905
385	22	0.00988105	0.02274	0.00372595	0.0296397	0.00988771	0.0117993	0.0203265	0.0114007	0.00988771	0.0129807	0.0189371	0.0026249	0.0141149	0.0026249	0.00847151	0.00589063	0.00692587	0.00499005
386	25	0.00998438	0.0238611	0.00341328	0.0305938	0.0100056	0.0109717	0.0199613	0.0111401	0.0100056	0.0128113	0.0184477	0.002857	0.0141098	0.002857	0.00890212	0.00592452	0.00680108	0.00493012
387	26	0.00999203	0.0248507	0.00328764	0.0315672	0.0100298	0.0102261	0.0196507	0.010931	0.0100298	0.0126255	0.0178944	0.00312653	0.0140734	0.00312653	0.00927823	0.00591719	0.00669903	0.00493811
388	27	0.00989137	0.0256805	0.00330564	0.0325801	0.0100097	0.00953995	0.0194444	0.0107876	0.0100097	0.0124292	0.0172751	0.00341318	0.0139975	0.00341318	0.00957237	0.00587427	0.00660901	0.00501518
389	27	0.00968121	0.0263604	0.00342396	0.0336197	0.00995356	0.0089733	0.0193632	0.0107211	0.00995356	0.0122199	0.0166018	0.00369498	0.0138505	0.00369498	0.0097546	0.00578767	0.00650763	0.00516979
390	28	0.00936623	0.0269135	0.0036077	0.034626	0.00986679	0.0086391	0.0193894	0.0107194	0.00986679	0.0119889	0.0159067	0.00396672	0.0135616	0.00396672	0.00979973	0.00563289	0.00638802	0.00537816
391	30	0.00895053	0.0273717	0.00382122	0.0355387	0.00976322	0.00862712	0.0194897	0.0107581	0.00976322	0.011729	0.0152279	0.00423466	0.0130379	0.00423466	0.00967997	0.00539548	0.00625122	0.0055999
392	30	0.00846764	0.0277571	0.00404184	0.0363169	0.00966061	0.00888834	0.0196139	0.0108129	0.00966061	0.0114231	0.0146046	0.00451537	0.0121947	0.00451537	0.00938958	0.00509912	0.00609777	0.00582139
393	31	0.00798898	0.0281132	0.00428959	0.0369898	0.0095831	0.00916658	0.019717	0.0108602	0.0095831	0.0110466	0.0140509	0.0048262	0.0109595	0.0048262	0.00895373	0.00479387	0.00595112	0.00604427
394	32	0.00757334	0.0284858	0.00460696	0.0376109	0.00956453	0.00916749	0.0197864	0.0108853	0.00956453	0.0105712	0.0135713	0.00517608	0.00929145	0.00517608	0.00843986	0.00454879	0.00584948	0.00627199
395	32	0.00723615	0.0288573	0.00502419	0.0381831	0.00962509	0.00875942	0.0198279	0.0108889	0.00962509	0.0100095	0.0131871	0.00556725	0.00723822	0.00556725	0.00800504	0.00444245	0.0058171	0.00651789
396	32	0.0069739	0.0292003	0.00554005	0.0387314	0.00975954	0.00801659	0.0198646	0.0108883	0.00975954	0.00943004	0.0129103	0.00598273	0.00499206	0.00598273	0.00786905	0.00450747	0.00585706	0.0067999
397	32	0.00678106	0.0295165	0.00613617	0.0393294	0.00994729	0.00714355	0.0199341	0.0109075	0.00994729	0.00888452	0.0127293	0.00638717	0.0031908	0.00638717	0.00821664	0.00470608	0.00596028	0.00713852
398	33	0.00664517	0.0297998	0.00679331	0.0400176	0.0101648	0.0063526	0.0200589	0.0109594	0.0101648	0.00840611	0.0126347	0.00674231	0.00375323	0.00674231	0.00907536	0.00496522	0.00612456	0.00754381
399	35	0.00656216	0.0300561	0.00748609	0.0408006	0.0103975	0.0057616	0.0202461	0.0110465	0.0103975	0.00804465	0.0126406	0.00701571	0.00640008	0.00701571	0.010277	0.00523203	0.00634757	0.00799616
400	36	0.00653904	0.030282	0.00818778	0.0416423	0.0106277	0.00536512	0.0204851	0.0111675	0.0106277	0.00780625	0.0127383	0.00719001	0.00952221	0.00719001	0.0115499	0.00550165	0.0066193	0.00847217
401	38	0.00658562	0.0304603	0.00885906	0.0424977	0.010823	0.00508757	0.020756	0.0113152	0.010823	0.00765311	0.012884	0.00726206	0.0125407	0.00726206	0.0126424	0.00578221	0.00693791	0.00896057
402	39	0.00671814	0.030602	0.00944298	0.0433621	0.0109742	0.00487378	0.021047	0.0114748	0.0109742	0.00754363	0.0130459	0.00723532	0.0151413	0.00723532	0.0133972	0.00604948	0.0073004	0.00943858
403	39	0.00693007	0.0307115	0.00989546	0.04422	0.0110993	0.00472742	0.021338	0.0116255	0.0110993	0.00746308	0.0132095	0.00713968	0.0170594	0.00713968	0.013761	0.00627081	0.00769868	0.0098767
404	38	0.00719092	0.0307826	0.0101969	0.0450221	0.0112059	0.00466307	0.0216005	0.0117522	0.0112059	0.00744106	0.0133598	0.00701819	0.0180669	0.00701819	0.0137293	0.00643368	0.00813208	0.0102502
405	35	0.00747867	0.0308209	0.0103366	0.0457319	0.0112916	0.00466503	0.0218111	0.011845	0.0112916	0.00746655	0.0134835	0.00690071	0.0180595	0.00690071	0.0133496	0.00652538	0.00858897	0.0105419
406	35	0.00777118	0.0308233	0.0103183	0.0463132	0.0113504	0.00470401	0.0219555	0.0118967	0.0113504	0.00750148	0.0135792	0.0068092	0.017099	0.0068092	0.0127393	0.00651752	0.00905092	0.0107522
407	38	0.00803645	0.0307749	0.0101773	0.046711	0.0113734	0.0047647	0.0220378	0.01191	0.0113734	0.00755791	0.0136577	0.00675463	0.0153551	0.00675463	0.0120259	0.00638556	0.00950272	0.010899
408	39	0.00824811	0.0306703	0.00996224	0.0469004	0.0113591	0.00485183	0.0220698	0.0118957	0.0113591	0.00763515	0.0137282	0.0067392	0.0130818	0.0067392	0.0112947	0.00615083	0.0099267	0.0110084
409	39	0.00839643	0.0305139	0.00971224	0.0468974	0.0113079	0.00497919	0.0220603	0.0118653	0.0113079	0.00769499	0.0137938	0.00675992	0.0106134	0.00675992	0.0106085	0.00586992	0.0103148	0.0111119
410	39	0.00848248	0.0303009	0.00946207	0.0467555	0.0112318	0.00513878	0.022031	0.0118309	0.0112318	0.00771088	0.0138492	0.00679619	0.00832649	0.00679619	0.0100365	0.00558199	0.0106535	0.0112268
411	38	0.00850769	0.0300149	0.00923638	0.0465316	0.0111564	0.00531747	0.0220042	0.0118006	0.0111564	0.00767818	0.0138744	0.00681685	0.00655246	0.00681685	0.00962943	0.00531177	0.0109181	0.011362
412	38	0.00847756	0.0296651	0.0090432	0.0462724	0.0110901	0.00551677	0.0219895	0.0117797	0.0110901	0.00760375	0.0138516	0.00679809	0.00549223	0.00679809	0.00939528	0.00508806	0.0111039	0.011524
413	37	0.00840873	0.0292821	0.00888086	0.0460294	0.0110351	0.00572745	0.0219846	0.0117694	0.0110351	0.00749867	0.0137683	0.00672093	0.00519041	0.00672093	0.00930148	0.00493563	0.0112203	0.0117001
414	36	0.00832393	0.02888	0.00874347	0.0458323	0.010994	0.00593038	0.0219736	0.0117609	0.010994	0.00737474	0.0136245	0.00657986	0.00555078	0.00657986	0.00929351	0.00487119	0.0112712	0.0118738
415	36	0.00824678	0.0284715	0.00861824	0.0456656	0.0109545	0.00611055	0.021945	0.0117441	0.0109545	0.00724502	0.0134365	0.00637449	0.00637745	0.00637449	0.00930044	0.00487865	0.0112585	0.0120385
416	35	0.00819246	0.0280717	0.0084902	0.0454993	0.0109063	0.00626669	0.0218958	0.0117137	0.0109063	0.00713857	0.0132239	0.00611359	0.00739287	0.00611359	0.00924833	0.00491137	0.0111874	0.0121891
417	35	0.00816992	0.0277037	0.00835033	0.0453077	0.0108485	0.00641652	0.0218284	0.0116702	0.0108485	0.0070756	0.0130133	0.00583198	0.00827142	0.00583198	0.00909132	0.00492903	0.0110699	0.0123127
418	36	0.00817398	0.0273642	0.00819841	0.0450781	0.0107864	0.00657602	0.0217481	0.0116156	0.0107864	0.0070449	0.0128215	0.00556847	0.00874437	0.00556847	0.00882184	0.00490279	0.0109198	0.0123927
419	37	0.00818553	0.0270211	0.00803096	0.044828	0.0107277	0.0067447	0.0216603	0.0115524	0.0107277	0.00706474	0.0126324	0.00535133	0.00866469	0.00535133	0.00844888	0.00481508	0.0107381	0.0124239
420	37	0.00820822	0.0266879	0.00783393	0.0445683	0.0106628	0.00692033	0.0215745	0.0114885	0.0106628	0.00714259	0.0124368	0.00518965	0.00801311	0.00518965	0.00801314	0.00463123	0.0105264	0.0124206
421	37	0.00826468	0.0263949	0.00760324	0.044279	0.0105776	0.00711259	0.0214983	0.0114314	0.0105776	0.0072367	0.012228	0.00507144	0.00692181	0.00507144	0.00757243	0.00434092	0.0102855	0.012383
422	37	0.00836784	0.0261426	0.0073494	0.0439485	0.0104771	0.00733614	0.0214321	0.0113818	0.0104771	0.00729352	0.0119834	0.00498023	0.00569436	0.00498023	0.00717	0.00401688	0.0100131	0.0122925
423	37	0.00852166	0.0259271	0.00708328	0.0435711	0.0103653	0.00758817	0.0213657	0.0113332	0.0103653	0.00725727	0.0116984	0.00488516	0.00484129	0.00488516	0.0068635	0.00372224	0.00971491	0.0121428
424	36	0.00871695	0.0257398	0.00682085	0.0431256	0.0102434	0.00786014	0.0212846	0.0112773	0.0102434	0.00713297	0.0114061	0.00474818	0.00485814	0.00474818	0.0066884	0.00349525	0.00939767	0.0119427
425	36	0.00893847	0.0255672	0.00658493	0.0425974	0.0101156	0.00814693	0.0211869	0.0112123	0.0101156	0.00697385	0.011168	0.00456741	0.00561131	0.00456741	0.0066452	0.00339708	0.00905991	0.0117069
426	36	0.00917424	0.0253977	0.00639373	0.0419718	0.00998293	0.0084419	0.0210778	0.0111407	0.00998293	0.00679758	0.0110373	0.00435111	0.00657122	0.00435111	0.00671517	0.00345029	0.00870237	0.0114441
427	35	0.00941739	0.0252063	0.00626445	0.0412304	0.00985011	0.00873659	0.0209589	0.0110627	0.00985011	0.00660507	0.0110413	0.00409472	0.00739369	0.00409472	0.00687802	0.00361633	0.00833015	0.0111568
428	34	0.00967825	0.0249813	0.0062045	0.0403948	0.009724	0.00901191	0.0208381	0.0109821	0.009724	0.00642391	0.0112031	0.00379522	0.00797954	0.00379522	0.00712597	0.00386296	0.00795049	0.0108578
429	34	0.00998924	0.0247315	0.00620217	0.0394861	0.00960575	0.0092653	0.0207247	0.0109036	0.00960575	0.00626035	0.011523	0.00344715	0.00835763	0.00344715	0.00743338	0.00417393	0.00756857	0.0105536
430	33	0.010386	0.0244659	0.00623523	0.0384869	0.00949026	0.00952065	0.0206154	0.0108243	0.00949026	0.00609235	0.0119361	0.00305429	0.00861853	0.00305429	0.0077626	0.00451851	0.00718415	0.010224
431	32	0.010901	0.0242068	0.00627628	0.0374135	0.0093687	0.00979754	0.0204972	0.0107367	0.0093687	0.00594019	0.0123456	0.00263167	0.00890992	0.00263167	0.00811799	0.00490509	0.00680002	0.00984896
432	31	0.011535	0.0239637	0.00630346	0.0363385	0.00923454	0.0101085	0.0203604	0.0106353	0.00923454	0.00597939	0.0125953	0.00208876	0.00933081	0.00208876	0.00820846	0.00521757	0.00642702	0.00943487
433	30	0.0122711	0.0237045	0.00629875	0.0353285	0.00908346	0.0104746	0.0201989	0.0105167	0.00908346	0.00639207	0.0124671	0.001711	0.00984814	0.001711	0.00804158	0.00536245	0.00606381	0.00899201
434	29	0.013075	0.023379	0.00625148	0.0344369	0.00891304	0.0109021	0.0200159	0.0103834	0.00891304	0.00720091	0.0119134	0.00150687	0.0106591	0.00150687	0.0076727	0.00540178	0.0056563	0.00853288
435	27	0.0138839	0.0231525	0.00619694	0.0336757	0.00872987	0.011368	0.0198372	0.0102541	0.00872987	0.00824802	0.0111599	0.00158288	0.011766	0.00158288	0.00735549	0.00536613	0.00539725	0.00811716
436	26	0.0146868	0.0229875	0.00619232	0.0329682	0.00855468	0.0118324	0.0197082	0.0101598	0.00855468	0.00931388	0.01059	0.00175646	0.0130622	0.00175646	0.00723178	0.00537848	0.00529533	0.00778064
437	25	0.0154623	0.0228452	0.00624588	0.0322413	0.0084114	0.01225	0.0196686	0.0101233	0.0084114	0.0101408	0.0105086	0.00194703	0.0143719	0.00194703	0.00745311	0.00552853	0.00539428	0.00754518
438	25	0.0161844	0.0226576	0.00636353	0.0314511	0.00832193	0.0125634	0.0197361	0.0101548	0.00832193	0.0105294	0.0110865	0.00199647	0.0156532	0.00199647	0.00799327	0.00588271	0.00564641	0.00739396
439	25	0.0168408	0.0224193	0.00657627	0.0305649	0.00829892	0.0127413	0.0199166	0.0102568	0.00829892	0.0104019	0.0123298	0.00199424	0.0170102	0.00199424	0.00885903	0.00646298	0.00606354	0.00728907
440	24	0.0174201	0.0220375	0.00690117	0.0295718	0.00834415	0.0128021	0.020215	0.0104241	0.00834415	0.00990269	0.0140196	0.00181315	0.0185139	0.00181315	0.00967426	0.00715572	0.00655444	0.0071763
441	23	0.017888	0.0214781	0.00731421	0.0285005	0.00845146	0.0128067	0.0206176	0.0106413	0.00845146	0.00935732	0.0156613	0.00170753	0.0200329	0.00170753	0.0101477	0.00767078	0.00710279	0.0070273
442	21	0.0182311	0.0206602	0.00776177	0.0274008	0.00859494	0.0128361	0.0210809	0.0108819	0.00859494	0.00907791	0.0168105	0.00169038	0.0214021	0.00169038	0.010159	0.007996	0.00756566	0.0068111
443	23	0.0184466	0.0197714	0.00820393	0.0263521	0.0087481	0.0129384	0.0215723	0.0111309	0.0087481	0.00917547	0.0173474	0.00177975	0.0224863	0.00177975	0.00977786	0.00809543	0.00805829	0.00657342
444	24	0.0185622	0.0189387	0.00864839	0.025393	0.00890705	0.0131244	0.0220972	0.0114	0.00890705	0.00961527	0.0174209	0.00194771	0.0231499	0.00194771	0.00915942	0.00796949	0.00861742	0.00636207
445	24	0.0185599	0.0182061	0.00911718	0.0245102	0.00907567	0.0133984	0.0226569	0.0116996	0.00907567	0.0100318	0.0173229	0.00206193	0.0232177	0.00206193	0.00851518	0.00771168	0.00923286	0.00622799
446	24	0.0183966	0.0175845	0.00964143	0.0236924	0.00924242	0.013755	0.0232287	0.0120297	0.00924242	0.0102238	0.0174183	0.00203986	0.0226002	0.00203986	0.00799078	0.00740478	0.00986496	0.00622579
447	23	0.0180445	0.0170638	0.0102562	0.0229831	0.00938622	0.0141824	0.023816	0.0124104	0.00938622	0.0100242	0.017944	0.00188943	0.0213851	0.00188943	0.00767572	0.00709188	0.0104697	0.00639961
448	23	0.0175325	0.0166399	0.0109646	0.0224631	0.00949162	0.0146522	0.0244341	0.012859	0.00949162	0.00944178	0.0188891	0.00166238	0.0197941	0.00166238	0.00754903	0.00679668	0.0110235	0.00673683
449	23	0.0169006	0.0163035	0.0117167	0.0221707	0.00955839	0.0151024	0.0250481	0.013348	0.00955839	0.00853029	0.0200452	0.00140964	0.0180534	0.00140964	0.00753484	0.00653168	0.0115142	0.00719347
450	24	0.0161942	0.0160439	0.0124506	0.0220974	0.00959972	0.0154962	0.025604	0.0138408	0.00959972	0.0075352	0.0211453	0.0011908	0.0162941	0.0011908	0.00752095	0.00626939	0.0119644	0.00773032
451	24	0.0154752	0.0158572	0.0131326	0.0222232	0.00963049	0.0158369	0.0260709	0.0143207	0.00963049	0.00667006	0.0219756	0.00103108	0.0145763	0.00103108	0.00742782	0.00598467	0.0123989	0.00830227
452	24	0.0148244	0.0157618	0.0137245	0.022496	0.00967518	0.0161109	0.0264095	0.0147635	0.00967518	0.0061642	0.0224295	0.000920654	0.0129688	0.000920654	0.00720158	0.00565869	0.0128176	0.0088495
453	24	0.0143009	0.0157727	0.0141823	0.0228425	0.00977407	0.0163077	0.0265719	0.0151267	0.00977407	0.00586194	0.0224957	0.000843116	0.011551	0.000843116	0.00688205	0.00530971	0.013216	0.00932934
454	24	0.0139606	0.0158714	0.014481	0.023149	0.00993946	0.0164285	0.026527	0.0153573	0.00993946	0.00564212	0.0222903	0.000793314	0.010408	0.000793314	0.00653071	0.00497976	0.0135713	0.00972095
455	24	0.0138052	0.0160063	0.0146304	0.0232849	0.0101454	0.0164412	0.0262974	0.0154355	0.0101454	0.00545433	0.0219775	0.000769013	0.00957822	0.000769013	0.00622947	0.00471228	0.0138471	0.0100313
456	24	0.0137949	0.0161447	0.0146668	0.0231917	0.0103478	0.0162934	0.025951	0.0153821	0.0103478	0.00528853	0.0216906	0.00076382	0.00903615	0.00076382	0.00604998	0.00453507	0.0140311	0.0102864
457	23	0.0138925	0.0162547	0.0146072	0.0228397	0.0104907	0.0159288	0.0255259	0.0152072	0.0104907	0.00514315	0.0215108	0.000764366	0.00873434	0.000764366	0.00602771	0.00446673	0.014115	0.0105124
458	23	0.0140587	0.0163045	0.0144472	0.0221873	0.0105421	0.0153555	0.0250342	0.0149236	0.0105421	0.00500399	0.0214643	0.000773076	0.00861739	0.000773076	0.00615645	0.0044931	0.0141025	0.0107245
459	23	0.0142595	0.0162945	0.0141987	0.0212593	0.0104965	0.0147141	0.0245122	0.014582	0.0104965	0.00487192	0.0215274	0.000809773	0.00862753	0.000809773	0.00640175	0.00459092	0.0140195	0.0109328
460	23	0.0144626	0.0162212	0.0138526	0.0200799	0.0103513	0.0142044	0.0239689	0.0142249	0.0103513	0.00477391	0.0216543	0.00089105	0.00874447	0.00089105	0.00673063	0.00475023	0.0138822	0.0111379
461	23	0.0146369	0.0160635	0.013389	0.0186685	0.0101323	0.0140011	0.0233887	0.0138674	0.0101323	0.0047276	0.0217968	0.00101519	0.00894797	0.00101519	0.00711306	0.00495059	0.0137109	0.0113362
462	23	0.014778	0.0158258	0.012816	0.017119	0.00988107	0.0141909	0.022777	0.0135135	0.00988107	0.00473558	0.0219282	0.00117605	0.00919807	0.00117605	0.00751653	0.00516678	0.0135324	0.0115279
463	24	0.0148701	0.0154863	0.0121301	0.0155275	0.00960858	0.014707	0.0221341	0.013149	0.00960858	0.0048222	0.0220619	0.00137035	0.00947972	0.00137035	0.00790808	0.00538354	0.0133543	0.0116914
464	24	0.0148818	0.0150389	0.0113311	0.0139699	0.00934186	0.0153643	0.0214668	0.0127682	0.00934186	0.00500737	0.0222295	0.00159366	0.00979118	0.00159366	0.00826544	0.00559221	0.0131815	0.0118247
465	24	0.0148027	0.0144913	0.0104249	0.0125569	0.00914353	0.0159447	0.0208239	0.0123845	0.00914353	0.00526977	0.0224606	0.0018284	0.0101255	0.0018284	0.00858819	0.00579847	0.0130445	0.0119329
466	24	0.0146519	0.0138819	0.00943935	0.01142	0.00906154	0.0162661	0.0202642	0.0119998	0.00906154	0.00557594	0.0227672	0.00205593	0.0104684	0.00205593	0.00887028	0.00600397	0.0130405	0.0120384
467	24	0.0144527	0.0132067	0.00837572	0.0107308	0.00911156	0.016265	0.0198115	0.0116079	0.00911156	0.0058929	0.0231533	0.00226979	0.0107887	0.00226979	0.00909189	0.00618928	0.0128984	0.0120699
468	24	0.0142236	0.0125625	0.00723819	0.0105356	0.00928105	0.0159918	0.0194788	0.0112108	0.00928105	0.00621389	0.023559	0.00246953	0.0110992	0.00246953	0.00927148	0.00636414	0.0129058	0.0121271
469	24	0.0139728	0.0119084	0.00599886	0.0107821	0.00953221	0.0155827	0.0192878	0.0108207	0.00953221	0.00654345	0.0239613	0.00265411	0.0114287	0.00265411	0.00942769	0.00654416	0.0128206	0.0121558
470	24	0.0137111	0.011312	0.00472128	0.0113381	0.00982138	0.0151899	0.0192672	0.0104603	0.00982138	0.00691265	0.0243319	0.00283537	0.0118133	0.00283537	0.0095801	0.00672855	0.0128696	0.0122133
471	23	0.0134073	0.0107279	0.00344918	0.0121042	0.0100739	0.0149872	0.0194115	0.0101365	0.0100739	0.00733946	0.0246769	0.00301211	0.012276	0.00301211	0.00972675	0.00690659	0.0127851	0.0122053
472	24	0.0130511	0.0101805	0.00222207	0.0129413	0.0102088	0.0151145	0.0196594	0.00984721	0.0102088	0.007855	0.0249872	0.00319496	0.0128504	0.00319496	0.00985812	0.00708367	0.0128384	0.0121829
473	24	0.0126312	0.00959941	0.00102687	0.0137989	0.0102079	0.0156493	0.0199672	0.00961099	0.0102079	0.00844536	0.02531	0.0033811	0.0135321	0.0033811	0.00995752	0.00726516	0.0126655	0.012049
474	24	0.0121804	0.00905743	7.54845e-05	0.0146388	0.0100881	0.0165996	0.0203183	0.00944275	0.0100881	0.00910454	0.0256417	0.00356715	0.0143212	0.00356715	0.0100326	0.00746286	0.0125862	0.0118834
475	24	0.0116825	0.00849412	0.00106246	0.0154631	0.00987129	0.017936	0.0206872	0.00935852	0.00987129	0.00978559	0.0259989	0.003754	0.015169	0.003754	0.0100835	0.00767864	0.0122081	0.0115801
476	24	0.0111631	0.00798173	0.00191178	0.0162145	0.00960598	0.0195486	0.0210485	0.00936783	0.00960598	0.0104839	0.0263664	0.00392243	0.0160524	0.00392243	0.0100999	0.00791272	0.0118821	0.0112537
477	24	0.0106324	0.00749759	0.0026462	0.0168738	0.00933213	0.0212667	0.0213929	0.00946044	0.00933213	0.0111548	0.0267376	0.00404823	0.016911	0.00404823	0.0100919	0.00818306	0.0114597	0.0108903
478	25	0.010136	0.00708559	0.00325051	0.0174225	0.00907966	0.0228868	0.0217095	0.00962306	0.00907966	0.0117946	0.0271054	0.00412091	0.0177201	0.00412091	0.0100552	0.00849022	0.0111308	0.0105378
479	24	0.00967321	0.00674927	0.0037317	0.0178894	0.00887376	0.0242586	0.0219857	0.0098412	0.00887376	0.0123843	0.0274565	0.00413573	0.0184482	0.00413573	0.00999468	0.00881197	0.0108134	0.0101607
480	24	0.009248	0.00654395	0.00409777	0.0182687	0.00871963	0.0252878	0.0221826	0.0100906	0.00871963	0.0129305	0.0277608	0.00407551	0.0190861	0.00407551	0.00990385	0.00912517	0.010697	0.00980127
481	24	0.00887091	0.00645661	0.00438398	0.0185406	0.00860975	0.0259389	0.0222728	0.0103449	0.00860975	0.0134176	0.0280172	0.00393769	0.019623	0.00393769	0.0097688	0.00941511	0.0106769	0.0094398
482	22	0.0085529	0.00648501	0.00460942	0.01872	0.00853584	0.0262353	0.0222737	0.0105797	0.00853584	0.0138376	0.0282225	0.00373629	0.0200643	0.00373629	0.00957646	0.00965745	0.0106983	0.00907414
483	12	0.00827876	0.00664283	0.00479641	0.0188469	0.00847492	0.0262613	0.0222125	0.010794	0.00847492	0.0141731	0.0283452	0.00351991	0.0204096	0.00351991	0.00934439	0.0098384	0.0107465	0.00870403
484	22	0.00802982	0.00693668	0.00494639	0.0189122	0.00840741	0.0261277	0.0221197	0.0110022	0.00840741	0.014421	0.0283938	0.0032961	0.0206669	0.0032961	0.00906059	0.0099515	0.0108123	0.00834506
485	23	0.00782362	0.00735739	0.00503028	0.0189059	0.00833044	0.0259489	0.0220454	0.0112101	0.00833044	0.0145884	0.028356	0.0030638	0.0208447	0.0030638	0.00871916	0.0100137	0.0109432	0.0080196
486	24	0.00769536	0.0079107	0.00501933	0.0188357	0.00823006	0.0258077	0.0220321	0.0114321	0.00823006	0.0146893	0.0281952	0.00283588	0.020956	0.00283588	0.00830502	0.0100418	0.0112724	0.00776317
487	24	0.00765245	0.00856634	0.00490837	0.0187433	0.00807367	0.0257354	0.0220535	0.0116887	0.00807367	0.0147107	0.0278972	0.00261954	0.0209772	0.00261954	0.00782494	0.0100382	0.0116813	0.00754979
488	25	0.00769322	0.00931336	0.00469494	0.0186693	0.00782851	0.0257154	0.0220296	0.0119739	0.00782851	0.0146416	0.0274636	0.00240841	0.0208926	0.00240841	0.00730495	0.0100002	0.0121104	0.00738082
489	25	0.00781855	0.0101294	0.00439949	0.0186524	0.00750129	0.0257195	0.0219734	0.0122844	0.00750129	0.014473	0.0269288	0.00218967	0.0207047	0.00218967	0.00676836	0.00993273	0.0124632	0.00725193
490	25	0.00802123	0.0110109	0.00405252	0.0187173	0.00714267	0.0257159	0.021977	0.0126122	0.00714267	0.0142067	0.0263298	0.0019535	0.0204286	0.0019535	0.00623821	0.0098388	0.0127299	0.00716432
491	25	0.00826594	0.0119574	0.00362982	0.0188264	0.00676494	0.0255623	0.0218856	0.0128412	0.00676494	0.0138476	0.0256977	0.00170701	0.0200832	0.00170701	0.00571017	0.00971155	0.0128861	0.00710475
492	25	0.00855691	0.0129679	0.00308444	0.0188961	0.00637177	0.0251697	0.0216231	0.0129458	0.00637177	0.0134301	0.0250741	0.00145091	0.0196761	0.00145091	0.00518183	0.00954881	0.0129329	0.00706409
493	25	0.0089627	0.0140115	0.00238341	0.0188022	0.00611361	0.0243783	0.021242	0.0129319	0.00611361	0.0129958	0.0244907	0.00117096	0.0192079	0.00117096	0.00465248	0.00935176	0.0128507	0.00699462
494	25	0.00950165	0.0151063	0.00155399	0.0185892	0.0060566	0.023428	0.0209495	0.012859	0.0060566	0.0125949	0.0239254	0.000878127	0.0187237	0.000878127	0.00412785	0.00913948	0.0128495	0.00694606
495	25	0.0101282	0.0162176	0.00102087	0.018411	0.00626352	0.0226079	0.0208115	0.0127764	0.00626352	0.012237	0.0233551	0.000591612	0.0182495	0.000591612	0.00364421	0.00893876	0.012927	0.00692208
496	25	0.0107363	0.017279	0.00164718	0.0184263	0.00661043	0.0220931	0.0208368	0.0127627	0.00661043	0.011976	0.0227832	0.0003921	0.0178181	0.0003921	0.00324024	0.00877336	0.0130469	0.00694792
497	24	0.0112418	0.018225	0.00272384	0.0186927	0.00696853	0.0218717	0.0209918	0.0127951	0.00696853	0.0118405	0.0222261	0.000442702	0.0174603	0.000442702	0.00292817	0.00865081	0.013142	0.00701419
498	24	0.0115769	0.0190414	0.00373351	0.0192455	0.00722992	0.0219067	0.021434	0.0129152	0.00722992	0.0118092	0.0216873	0.000687899	0.0172111	0.000687899	0.00273695	0.00857391	0.0131695	0.00711378
499	24	0.0117137	0.0197878	0.00452663	0.0199323	0.00737972	0.0220354	0.0219399	0.0130427	0.00737972	0.0118455	0.0211589	0.000996358	0.0170807	0.000996358	0.00267722	0.00852694	0.0132093	0.00723382
500	24	0.0116765	0.0204868	0.00499787	0.0206234	0.00737866	0.0220869	0.0222878	0.013096	0.00737866	0.0119164	0.020648	0.00130987	0.0170435	0.00130987	0.00274474	0.0084844	0.0132484	0.00736085
501	24	0.0115633	0.0211847	0.00525229	0.0211065	0.00736688	0.0219339	0.0224501	0.0130236	0.00736688	0.0119923	0.0201535	0.00160873	0.0170428	0.00160873	0.00292657	0.00842921	0.0133286	0.00746869
502	24	0.0114476	0.0219157	0.00544349	0.0212935	0.00738204	0.021614	0.022457	0.0128537	0.00738204	0.01205	0.0196801	0.00187726	0.0170137	0.00187726	0.00320226	0.00835936	0.0134505	0.00754604
503	24	0.0114016	0.0227353	0.00569121	0.0213312	0.00753554	0.0213599	0.0224126	0.0126523	0.00753554	0.0120355	0.0191969	0.00211138	0.0168954	0.00211138	0.00355795	0.00827742	0.013583	0.00756022
504	25	0.0114339	0.0236213	0.00605986	0.021378	0.00781636	0.0211046	0.0223335	0.0124683	0.00781636	0.0119236	0.0186905	0.00232539	0.016657	0.00232539	0.00397558	0.008169	0.0137034	0.00754346
505	24	0.0115305	0.0245411	0.00654711	0.0216785	0.00814674	0.0207694	0.0222389	0.0123062	0.00814674	0.0117402	0.018139	0.00253847	0.0163091	0.00253847	0.00442572	0.00801118	0.0137982	0.00751752
506	24	0.0116699	0.0254152	0.0070903	0.0222568	0.00841038	0.0203897	0.0221182	0.0121577	0.00841038	0.0115286	0.0175811	0.0027713	0.0158692	0.0027713	0.00488745	0.0078009	0.0138047	0.00750854
507	16	0.0118156	0.0262528	0.0075675	0.0231229	0.00850781	0.0200812	0.0219328	0.0120279	0.00850781	0.0113782	0.0170476	0.00304063	0.0153718	0.00304063	0.00534962	0.00753866	0.0137868	0.00751476
508	24	0.011954	0.0270308	0.00787157	0.0241757	0.00847547	0.0199441	0.021737	0.0119251	0.00847547	0.0111951	0.0165716	0.00331367	0.0148329	0.00331367	0.00583089	0.00721907	0.0137263	0.00752491
509	26	0.0120482	0.027737	0.00796463	0.025349	0.00840104	0.0199678	0.0216453	0.0118713	0.00840104	0.0109822	0.0161675	0.00355952	0.0142771	0.00355952	0.00632943	0.00686085	0.0136551	0.00754832
510	28	0.0120121	0.0283531	0.00789956	0.0264337	0.00833175	0.0199782	0.0216761	0.0118704	0.00833175	0.0107826	0.0158626	0.00377096	0.0137184	0.00377096	0.00684593	0.00651483	0.0136587	0.00762481
511	29	0.0118079	0.028855	0.00777609	0.027297	0.00824692	0.0197414	0.0217413	0.0118962	0.00824692	0.0106703	0.0156729	0.00396198	0.0131656	0.00396198	0.00737508	0.00621538	0.0136787	0.00771568
512	30	0.011448	0.0292516	0.00768538	0.0278967	0.00819836	0.0191629	0.0217849	0.0119336	0.00819836	0.0105943	0.0155794	0.00412916	0.0126572	0.00412916	0.00790265	0.00596835	0.0137151	0.00782179
513	31	0.0109926	0.02957	0.00768226	0.0283002	0.00821069	0.0183446	0.0217729	0.0119663	0.00821069	0.0105133	0.0155373	0.00428666	0.0122441	0.00428666	0.00840063	0.0057582	0.0137754	0.00794325
514	31	0.0105111	0.0298386	0.00776847	0.0285877	0.00831141	0.0174642	0.0217309	0.0119892	0.00831141	0.0103823	0.0155012	0.00446198	0.0119417	0.00446198	0.00884848	0.00557905	0.0138859	0.00809073
515	32	0.010054	0.0300686	0.00789559	0.0288124	0.00839658	0.0166404	0.0215845	0.0119676	0.00839658	0.0102683	0.0154492	0.00467002	0.0117461	0.00467002	0.00919012	0.00541664	0.0140329	0.00823803
516	32	0.00964611	0.0302835	0.00802758	0.0290437	0.00843712	0.0159181	0.0214021	0.0119325	0.00843712	0.010086	0.0153426	0.00488021	0.0115828	0.00488021	0.0093785	0.00525238	0.0142024	0.00837474
517	32	0.00929837	0.0304818	0.00813497	0.0292946	0.00839804	0.0153159	0.0212043	0.0119013	0.00839804	0.00980891	0.0151688	0.00507325	0.0113122	0.00507325	0.00937823	0.00508473	0.0143352	0.00848964
518	32	0.00899351	0.0307005	0.00822663	0.0296568	0.00832118	0.0148306	0.0211041	0.0119159	0.00832118	0.00950292	0.014923	0.00527781	0.0107746	0.00527781	0.00918998	0.0049365	0.0144717	0.00862215
519	32	0.00870062	0.0309427	0.00835115	0.0300858	0.00818169	0.014426	0.0210894	0.0119711	0.00818169	0.0092517	0.0146269	0.00553812	0.00980932	0.00553812	0.00887393	0.00484127	0.014591	0.00878418
520	32	0.00840176	0.0312117	0.00855855	0.0305947	0.00807578	0.0140888	0.0212457	0.0120715	0.00807578	0.0090716	0.0142811	0.00585979	0.00835108	0.00585979	0.00855882	0.00483068	0.0146876	0.0089966
521	32	0.00810549	0.0315157	0.00887247	0.0311742	0.00804405	0.0137946	0.0214871	0.012186	0.00804405	0.00891679	0.013894	0.00622985	0.0065031	0.00622985	0.00845472	0.00492552	0.0147713	0.00927343
522	32	0.007817	0.0318717	0.00930655	0.0318513	0.00813465	0.013521	0.0218019	0.0123137	0.00813465	0.00875705	0.013485	0.00662896	0.00466575	0.00662896	0.00877163	0.00511573	0.0148651	0.00961752
523	33	0.00753752	0.0322631	0.00984249	0.0325533	0.00831677	0.013253	0.0221029	0.012433	0.00831677	0.00860376	0.0130785	0.00700364	0.00400318	0.00700364	0.00952682	0.00534206	0.0149796	0.009996
524	34	0.00730228	0.032684	0.010473	0.0333044	0.00859594	0.013	0.022426	0.0125579	0.00859594	0.00847092	0.012697	0.00729123	0.00548113	0.00729123	0.01053	0.00555461	0.0150998	0.0103821
525	35	0.00714027	0.0331165	0.0111642	0.0340521	0.00889979	0.0127514	0.0226884	0.0126622	0.00889979	0.00834841	0.0123769	0.00744825	0.00801342	0.00744825	0.0115275	0.00574603	0.0152044	0.0107424
526	36	0.00707689	0.0335498	0.0118731	0.0347869	0.0092166	0.012534	0.0229877	0.0127796	0.0092166	0.00823962	0.0121639	0.00745663	0.0106685	0.00745663	0.0122835	0.00591777	0.0152931	0.0110622
527	37	0.00712019	0.0339864	0.0125438	0.0355018	0.00946306	0.0123644	0.0232524	0.0128934	0.00946306	0.00820414	0.0121013	0.00734131	0.013008	0.00734131	0.0126576	0.00605848	0.0154023	0.0113342
528	37	0.00726632	0.0344476	0.0131381	0.0363012	0.00965656	0.0122689	0.0235667	0.0130297	0.00965656	0.00824573	0.0121972	0.00714235	0.0147269	0.00714235	0.0126303	0.00613164	0.015568	0.0115567
529	37	0.0075089	0.0348945	0.0136332	0.0370128	0.00975807	0.0122573	0.0238731	0.0131577	0.00975807	0.00829861	0.0124614	0.00689589	0.015567	0.00689589	0.0122702	0.00610469	0.0157877	0.0117132
530	37	0.00780867	0.0353415	0.0140141	0.0376887	0.00975926	0.0122884	0.024155	0.0132639	0.00975926	0.0083625	0.0128691	0.00667976	0.0153699	0.00667976	0.0117121	0.00597012	0.01611	0.0118338
531	34	0.00817005	0.0357647	0.0142665	0.0383642	0.00970752	0.0123211	0.0244113	0.0133428	0.00970752	0.00848237	0.0133889	0.0065652	0.0141375	0.0065652	0.0111009	0.00572337	0.0164142	0.0119034
532	28	0.00856279	0.036198	0.0144187	0.0389974	0.00966739	0.0123507	0.0246227	0.0133951	0.00966739	0.00867071	0.0139858	0.00657208	0.0120599	0.00657208	0.0105622	0.00537516	0.0167359	0.011936
533	31	0.00902034	0.0366734	0.0145178	0.0395833	0.00968262	0.0123879	0.0247407	0.0134083	0.00968262	0.00892433	0.0146283	0.00669084	0.00950321	0.00669084	0.0101955	0.00495861	0.0169785	0.0119193
534	27	0.00943692	0.0370888	0.0146226	0.0400319	0.00975915	0.0124676	0.024775	0.0133912	0.00975915	0.00921039	0.0152584	0.00687616	0.00695988	0.00687616	0.00999806	0.00452048	0.017264	0.0119215
535	33	0.00981879	0.0373721	0.0147679	0.0403661	0.00986826	0.0126095	0.0247557	0.0133581	0.00986826	0.0095289	0.0158462	0.00707823	0.00498028	0.00707823	0.00995367	0.00413368	0.0174532	0.0119259
536	36	0.0100715	0.0375584	0.014977	0.0407574	0.00999703	0.0128044	0.0247472	0.0133371	0.00999703	0.00986457	0.0163456	0.0072761	0.00401102	0.0072761	0.0101211	0.00389231	0.0177222	0.0120021
537	38	0.0103075	0.0376077	0.0152394	0.0412256	0.0101082	0.01305	0.024757	0.0133252	0.0101082	0.0101661	0.0167409	0.00740168	0.00422721	0.00740168	0.0104695	0.00382528	0.0178132	0.0120909
538	41	0.0104982	0.0374848	0.0155664	0.0417016	0.0101577	0.0133354	0.0247629	0.0133034	0.0101577	0.0103905	0.0170096	0.00740124	0.0055012	0.00740124	0.0109044	0.00391374	0.0178096	0.0121964
539	42	0.0106119	0.0372393	0.0159482	0.0423004	0.0101785	0.0136068	0.0247689	0.0132746	0.0101785	0.010505	0.0171288	0.00729584	0.00757252	0.00729584	0.0113697	0.00416992	0.0178247	0.0123267
540	43	0.0107012	0.0368978	0.0163402	0.0429622	0.0101763	0.013869	0.0247922	0.0132552	0.0101763	0.0105079	0.0171306	0.00712094	0.0100791	0.00712094	0.0118044	0.00457103	0.01785	0.0124665
541	43	0.0108955	0.0366612	0.0166951	0.0436924	0.0102168	0.0141409	0.0248511	0.0132758	0.0102168	0.0104458	0.017053	0.00689497	0.0125875	0.00689497	0.01213	0.00502936	0.0178264	0.0125554
542	44	0.0111952	0.0365586	0.016969	0.0444594	0.010338	0.0144203	0.0249265	0.0133378	0.010338	0.0103483	0.0169245	0.0066129	0.0146928	0.0066129	0.0122403	0.00543691	0.0177515	0.0125788
543	44	0.0114636	0.0366149	0.0171409	0.0452051	0.0105058	0.0146919	0.0250048	0.0134208	0.0105058	0.0102023	0.0167632	0.00630182	0.0160629	0.00630182	0.0120702	0.0057262	0.0178469	0.01257
544	44	0.0116778	0.0368098	0.0171782	0.0459011	0.0106729	0.0149273	0.0250961	0.0135172	0.0106729	0.0100326	0.0165933	0.00604404	0.0165025	0.00604404	0.0116874	0.00591974	0.0180831	0.0125375
545	43	0.0118118	0.0371167	0.0170789	0.0465025	0.010792	0.0151006	0.0251605	0.0135989	0.010792	0.00987506	0.0164147	0.00588587	0.0160211	0.00588587	0.0111625	0.00604174	0.0184486	0.0125092
546	40	0.0119363	0.0373816	0.016829	0.046991	0.0107782	0.0152278	0.0251211	0.0136068	0.0107782	0.00974095	0.0162366	0.00581202	0.014822	0.00581202	0.0105039	0.00607187	0.0186348	0.0124399
547	33	0.0119022	0.0375947	0.0164957	0.0473437	0.0106534	0.0153011	0.0249569	0.0135267	0.0106534	0.0095904	0.0160148	0.00580328	0.0131467	0.00580328	0.00976475	0.00603724	0.018906	0.0124031
548	40	0.0117559	0.0376946	0.016099	0.047507	0.0104092	0.0153083	0.0246806	0.0133597	0.0104092	0.00938955	0.0157577	0.00584227	0.011266	0.00584227	0.00905398	0.00588671	0.0191656	0.0124142
549	42	0.0115191	0.0376855	0.015665	0.0474609	0.0100671	0.0152909	0.0243975	0.0131616	0.0100671	0.00917161	0.0154596	0.00586924	0.00944128	0.00586924	0.00842174	0.0055121	0.0194346	0.0124959
550	43	0.0112561	0.0375864	0.0151871	0.0472663	0.00976867	0.0152335	0.0241606	0.0130075	0.00976867	0.00892239	0.0151063	0.0058201	0.00791264	0.0058201	0.00782314	0.00496887	0.0195924	0.0126074
551	43	0.0110258	0.0374035	0.0146577	0.0469652	0.00955594	0.0151448	0.0239484	0.0129004	0.00955594	0.00857104	0.0147095	0.00565261	0.00681353	0.00565261	0.00725941	0.00429643	0.0195284	0.0127102
552	44	0.0107989	0.0371847	0.0140691	0.0465148	0.00951129	0.0150512	0.0237069	0.0128234	0.00951129	0.0080118	0.0142903	0.00537281	0.00612662	0.00537281	0.00681014	0.00357716	0.019376	0.0128168
553	43	0.0106004	0.0369131	0.0134002	0.0459023	0.00949433	0.014927	0.0234276	0.0127571	0.00949433	0.00728507	0.0138181	0.0047612	0.0056217	0.0047612	0.00620027	0.00279175	0.0191171	0.0128848
554	43	0.0104198	0.0366031	0.0126336	0.0451582	0.00946528	0.0148101	0.023114	0.0126717	0.00946528	0.0067	0.0132262	0.00426568	0.00485022	0.00426568	0.00550261	0.00221979	0.0188697	0.0128943
555	42	0.0103239	0.0362532	0.0117843	0.0443236	0.00933993	0.0147233	0.0227973	0.0125565	0.00933993	0.00650974	0.0124773	0.00397072	0.00419865	0.00397072	0.00476554	0.00184155	0.0185608	0.0128198
556	41	0.0102989	0.035921	0.0109243	0.0433865	0.00915169	0.0146399	0.0224941	0.0124189	0.00915169	0.00672251	0.0116834	0.00401933	0.00490676	0.00401933	0.00423869	0.0017123	0.0182943	0.0127126
557	40	0.0103225	0.0355441	0.0101573	0.04236	0.00881317	0.0146046	0.0222171	0.0122526	0.00881317	0.00704154	0.0110366	0.00410549	0.00641601	0.00410549	0.00394885	0.00171625	0.0180088	0.0126311
558	38	0.010192	0.0351394	0.00962082	0.0413009	0.00847515	0.0146884	0.0220566	0.0121212	0.00847515	0.00751336	0.0107196	0.00426912	0.00762688	0.00426912	0.00393485	0.00179596	0.0179736	0.0127026
559	37	0.0100612	0.034651	0.00931841	0.0402694	0.00819193	0.0149476	0.0220701	0.0120716	0.00819193	0.00767498	0.010908	0.00425416	0.00798144	0.00425416	0.0041721	0.00198225	0.0178077	0.0128278
560	36	0.00989385	0.0341341	0.0092702	0.039298	0.00807868	0.0154725	0.0222622	0.0121052	0.00807868	0.00758883	0.0115807	0.00427037	0.0077947	0.00427037	0.00473414	0.00230062	0.0176491	0.0130315
561	34	0.00971394	0.0335562	0.00941791	0.0384188	0.00802433	0.0162331	0.0225684	0.012209	0.00802433	0.00713454	0.0125061	0.0039689	0.00710966	0.0039689	0.00510546	0.00256101	0.0174725	0.0132873
562	23	0.00949937	0.0329343	0.00970801	0.0377089	0.00791184	0.0171763	0.0229352	0.0123663	0.00791184	0.00668702	0.0132793	0.00364786	0.00641932	0.00364786	0.00510474	0.00262257	0.0173648	0.013565
563	34	0.00934458	0.0323356	0.0100584	0.0371884	0.00774249	0.0182108	0.0233936	0.0125905	0.00774249	0.00634491	0.0136227	0.00342963	0.00598198	0.00342963	0.00481433	0.00256313	0.0172824	0.0137795
564	35	0.00929459	0.031847	0.0104245	0.0367963	0.00754546	0.0192391	0.0239614	0.0128857	0.00754546	0.00631663	0.0135587	0.00348621	0.00627584	0.00348621	0.00435479	0.0023228	0.0172845	0.0139297
565	36	0.00939412	0.0314626	0.0107775	0.0364461	0.00736596	0.0202047	0.0246284	0.013246	0.00736596	0.00634529	0.0133144	0.00363299	0.00683063	0.00363299	0.00392619	0.00208537	0.0172755	0.0140365
566	36	0.00950491	0.0311799	0.0112173	0.0360279	0.00730385	0.0210589	0.0252769	0.0136032	0.00730385	0.00664514	0.0131585	0.0038191	0.00728155	0.0038191	0.00356541	0.00178182	0.0173675	0.0142203
567	36	0.00967348	0.0309904	0.0117569	0.0355237	0.00737065	0.0218454	0.0259	0.0139494	0.00737065	0.00691423	0.0133108	0.00389353	0.00746053	0.00389353	0.00338039	0.00158633	0.0174258	0.0144657
568	37	0.00986945	0.0309169	0.0123964	0.0349973	0.00756398	0.0226437	0.0265103	0.0142758	0.00756398	0.0071368	0.0138243	0.00391294	0.00745138	0.00391294	0.00328573	0.00138241	0.0174908	0.0148053
569	36	0.0101095	0.0309456	0.0131032	0.0345528	0.00783008	0.0234834	0.0270703	0.0145448	0.00783008	0.00719702	0.0146492	0.00390039	0.00738251	0.00390039	0.00321826	0.00125154	0.0175232	0.0152387
