# Supplementary material for: Optimal Control Based Stiffness Identification of an Ankle-Foot Orthosis Using a Predictive Walking Model
Source: Front Comput Neurosci. 2017 Apr 13;11:23. doi: 10.3389/fncom.2017.00023 (PMC5390028; doi:10.3389/fncom.2017.00023)
Supplement: Supplementary file 1 [file DataSheet1.ZIP › PathWalker/InvKinDyn/results/barefeet_3053182.log]

443 0 0 0 0 0 0 0 2.17805 0 0 2.17805 0 -1.08451 0 -0.202195 -1.14856 0 0.0619402 -1.49162 0 -0.0654271 -1.5375 0 -0.209341 0 0 0 0 0 0 0 0 0 0 0 0 0 2.17805 0 0 2.17805 0
444 0 0 0 0 0 0 0 2.17805 0 0 2.17805 0 -1.08648 0 -0.205468 -1.14452 0 0.0600511 -1.49301 0 -0.0633178 -1.54139 0 -0.206413 0 0 0 0 0 0 0 0 0 0 0 0 0 2.17805 0 0 2.17805 0
445 0 0 0 0 0 0 0 2.17805 0 0 2.17805 0 -1.08923 0 -0.207742 -1.14152 0 0.0589695 -1.49445 0 -0.0608926 -1.54564 0 -0.203003 0 0 0 0 0 0 0 0 0 0 0 0 0 2.17805 0 0 2.17805 0
446 0 0 0 0 0 0 0 2.17805 0 0 2.17805 0 -1.0922 0 -0.208905 -1.13922 0 0.0587852 -1.49591 0 -0.0581127 -1.55027 0 -0.199042 0 0 0 0 0 0 0 0 0 0 0 0 0 2.17805 0 0 2.17805 0
447 0 0 0 0 0 0 0 2.17805 0 0 2.17805 0 -1.09469 0 -0.209031 -1.13737 0 0.0593858 -1.4974 0 -0.0548814 -1.55524 0 -0.194421 0 0 0 0 0 0 0 0 0 0 0 0 0 2.17805 0 0 2.17805 0
448 0 0 0 0 0 0 0 2.17805 0 0 2.17805 0 -1.09603 0 -0.208464 -1.13573 0 0.0604099 -1.49877 0 -0.0512912 -1.56029 0 -0.189245 0 0 0 0 0 0 0 0 0 0 0 0 0 2.17805 0 0 2.17805 0
449 0 0 0 0 0 0 0 2.17805 0 0 2.17805 0 -1.09618 0 -0.207678 -1.13421 0 0.0614369 -1.49997 0 -0.0473675 -1.5653 0 -0.183558 0 0 0 0 0 0 0 0 0 0 0 0 0 2.17805 0 0 2.17805 0
450 0 0 0 0 0 0 0 2.17805 0 0 2.17805 0 -1.09618 0 -0.207012 -1.13276 0 0.0623045 -1.5009 0 -0.0432182 -1.57004 0 -0.177514 0 0 0 0 0 0 0 0 0 0 0 0 0 2.17805 0 0 2.17805 0
451 0 0 0 0 0 0 0 2.17805 0 0 2.17805 0 -1.0959 0 -0.206718 -1.13155 0 0.0627218 -1.50159 0 -0.0388631 -1.57452 0 -0.17114 0 0 0 0 0 0 0 0 0 0 0 0 0 2.17805 0 0 2.17805 0
452 0 0 0 0 0 0 0 2.17805 0 0 2.17805 0 -1.09534 0 -0.206795 -1.13069 0 0.0626847 -1.5022 0 -0.0341802 -1.57911 0 -0.164184 0 0 0 0 0 0 0 0 0 0 0 0 0 2.17805 0 0 2.17805 0
453 0 0 0 0 0 0 0 2.17805 0 0 2.17805 0 -1.09473 0 -0.207117 -1.1302 0 0.0623465 -1.50271 0 -0.0291072 -1.58382 0 -0.156531 0 0 0 0 0 0 0 0 0 0 0 0 0 2.17805 0 0 2.17805 0
454 0 0 0 0 0 0 0 2.17805 0 0 2.17805 0 -1.09416 0 -0.207517 -1.12994 0 0.0619068 -1.50306 0 -0.0237063 -1.58849 0 -0.148278 0 0 0 0 0 0 0 0 0 0 0 0 0 2.17805 0 0 2.17805 0
455 0 0 0 0 0 0 0 2.17805 0 0 2.17805 0 -1.09381 0 -0.20783 -1.12976 0 0.0615706 -1.50336 0 -0.0179498 -1.5932 0 -0.139384 0 0 0 0 0 0 0 0 0 0 0 0 0 2.17805 0 0 2.17805 0
456 0 0 0 0 0 0 0 2.17805 0 0 2.17805 0 -1.09373 0 -0.207919 -1.12959 0 0.0614935 -1.50369 0 -0.0118927 -1.59796 0 -0.129915 0 0 0 0 0 0 0 0 0 0 0 0 0 2.17805 0 0 2.17805 0
457 0 0 0 0 0 0 0 2.17805 0 0 2.17805 0 -1.09391 0 -0.207781 -1.12946 0 0.0616719 -1.50387 0 -0.00562997 -1.60243 0 -0.120095 0 0 0 0 0 0 0 0 0 0 0 0 0 2.17805 0 0 2.17805 0
458 0 0 0 0 0 0 0 2.17805 0 0 2.17805 0 -1.09429 0 -0.207452 -1.1294 0 0.0620585 -1.50398 0 0.000927244 -1.60678 0 -0.109746 0 0 0 0 0 0 0 0 0 0 0 0 0 2.17805 0 0 2.17805 0
459 0 0 0 0 0 0 0 2.17805 0 0 2.17805 0 -1.09482 0 -0.207003 -1.12939 0 0.0625776 -1.50383 0 0.00754457 -1.61054 0 -0.0993594 0 0 0 0 0 0 0 0 0 0 0 0 0 2.17805 0 0 2.17805 0
460 0 0 0 0 0 0 0 2.17805 0 0 2.17805 0 -1.09536 0 -0.206536 -1.12942 0 0.063109 -1.50345 0 0.014251 -1.61381 0 -0.0888893 0 0 0 0 0 0 0 0 0 0 0 0 0 2.17805 0 0 2.17805 0
461 0 0 0 0 0 0 0 2.17805 0 0 2.17805 0 -1.09586 0 -0.206135 -1.12952 0 0.0635611 -1.50268 0 0.0208623 -1.61616 0 -0.0788304 0 0 0 0 0 0 0 0 0 0 0 0 0 2.17805 0 0 2.17805 0
462 0 0 0 0 0 0 0 2.17805 0 0 2.17805 0 -1.09635 0 -0.205819 -1.12968 0 0.0639177 -1.50124 0 0.0268579 -1.61712 0 -0.0700259 0 0 0 0 0 0 0 0 0 0 0 0 0 2.17805 0 0 2.17805 0
463 0 0 0 0 0 0 0 2.17805 0 0 2.17805 0 -1.09678 0 -0.205595 -1.12987 0 0.0641713 -1.49876 0 0.0315836 -1.61606 0 -0.063586 0 0 0 0 0 0 0 0 0 0 0 0 0 2.17805 0 0 2.17805 0
464 0 0 0 0 0 0 0 2.17805 0 0 2.17805 0 -1.09714 0 -0.205435 -1.13005 0 0.0643536 -1.49514 0 0.0346937 -1.61286 0 -0.0599484 0 0 0 0 0 0 0 0 0 0 0 0 0 2.17805 0 0 2.17805 0
465 0 0 0 0 0 0 0 2.17805 0 0 2.17805 0 -1.09745 0 -0.205292 -1.13017 0 0.0645185 -1.49 0 0.0356718 -1.60688 0 -0.0600051 0 0 0 0 0 0 0 0 0 0 0 0 0 2.17805 0 0 2.17805 0
466 0 0 0 0 0 0 0 2.17805 0 0 2.17805 0 -1.09775 0 -0.205099 -1.13022 0 0.0647437 -1.48333 0 0.0347674 -1.59839 0 -0.0630984 0 0 0 0 0 0 0 0 0 0 0 0 0 2.17805 0 0 2.17805 0
467 0 0 0 0 0 0 0 2.17805 0 0 2.17805 0 -1.09814 0 -0.204793 -1.13018 0 0.0650995 -1.47494 0 0.0319932 -1.58712 0 -0.0691637 0 0 0 0 0 0 0 0 0 0 0 0 0 2.17805 0 0 2.17805 0
468 0 0 0 0 0 0 0 2.17805 0 0 2.17805 0 -1.09865 0 -0.204341 -1.13007 0 0.0656244 -1.46489 0 0.0277322 -1.57334 0 -0.0774046 0 0 0 0 0 0 0 0 0 0 0 0 0 2.17805 0 0 2.17805 0
469 0 0 0 0 0 0 0 2.17805 0 0 2.17805 0 -1.09921 0 -0.203768 -1.12988 0 0.0662846 -1.45335 0 0.0225192 -1.55738 0 -0.0869936 0 0 0 0 0 0 0 0 0 0 0 0 0 2.17805 0 0 2.17805 0
470 0 0 0 0 0 0 0 2.17805 0 0 2.17805 0 -1.0998 0 -0.203102 -1.12964 0 0.0670432 -1.44064 0 0.016925 -1.53991 0 -0.0969248 0 0 0 0 0 0 0 0 0 0 0 0 0 2.17805 0 0 2.17805 0
471 0 0 0 0 0 0 0 2.17805 0 0 2.17805 0 -1.10037 0 -0.202389 -1.12938 0 0.0678466 -1.42696 0 0.011247 -1.52132 0 -0.106707 0 0 0 0 0 0 0 0 0 0 0 0 0 2.17805 0 0 2.17805 0
472 0 0 0 0 0 0 0 2.17805 0 0 2.17805 0 -1.10086 0 -0.201688 -1.12912 0 0.0686271 -1.4126 0 0.00585131 -1.50215 0 -0.115786 0 0 0 0 0 0 0 0 0 0 0 0 0 2.17805 0 0 2.17805 0
473 0 0 0 0 0 0 0 2.17805 0 0 2.17805 0 -1.10086 0 -0.201145 -1.12889 0 0.0691948 -1.39776 0 0.000990482 -1.48278 0 -0.123862 0 0 0 0 0 0 0 0 0 0 0 0 0 2.17805 0 0 2.17805 0
474 0 0 0 0 0 0 0 2.17805 0 0 2.17805 0 -1.10042 0 -0.200761 -1.12867 0 0.0695563 -1.3827 0 -0.00313636 -1.46358 0 -0.130709 0 0 0 0 0 0 0 0 0 0 0 0 0 2.17805 0 0 2.17805 0
475 0 0 0 0 0 0 0 2.17805 0 0 2.17805 0 -1.0997 0 -0.200508 -1.12846 0 0.0697535 -1.36739 0 -0.00656967 -1.44438 0 -0.136525 0 0 0 0 0 0 0 0 0 0 0 0 0 2.17805 0 0 2.17805 0
476 0 0 0 0 0 0 0 2.17805 0 0 2.17805 0 -1.09895 0 -0.200327 -1.12827 0 0.0698746 -1.3518 0 -0.00939348 -1.42503 0 -0.141507 0 0 0 0 0 0 0 0 0 0 0 0 0 2.17805 0 0 2.17805 0
477 0 0 0 0 0 0 0 2.17805 0 0 2.17805 0 -1.0983 0 -0.20019 -1.12807 0 0.0699631 -1.33595 0 -0.0117285 -1.40543 0 -0.145848 0 0 0 0 0 0 0 0 0 0 0 0 0 2.17805 0 0 2.17805 0
478 0 0 0 0 0 0 0 2.17805 0 0 2.17805 0 -1.09809 0 -0.200003 -1.12786 0 0.0701492 -1.31985 0 -0.0137071 -1.38556 0 -0.149716 0 0 0 0 0 0 0 0 0 0 0 0 0 2.17805 0 0 2.17805 0
479 0 0 0 0 0 0 0 2.17805 0 0 2.17805 0 -1.09785 0 -0.199867 -1.12761 0 0.0702869 -1.30356 0 -0.0154739 -1.36544 0 -0.153267 0 0 0 0 0 0 0 0 0 0 0 0 0 2.17805 0 0 2.17805 0
480 0 0 0 0 0 0 0 2.17805 0 0 2.17805 0 -1.09806 0 -0.199642 -1.12733 0 0.0705659 -1.28716 0 -0.0171179 -1.3452 0 -0.156572 0 0 0 0 0 0 0 0 0 0 0 0 0 2.17805 0 0 2.17805 0
481 0 0 0 0 0 0 0 2.17805 0 0 2.17805 0 -1.09863 0 -0.199358 -1.12701 0 0.0709448 -1.27069 0 -0.0187157 -1.32491 0 -0.1597 0 0 0 0 0 0 0 0 0 0 0 0 0 2.17805 0 0 2.17805 0
482 0 0 0 0 0 0 0 2.17805 0 0 2.17805 0 -1.09967 0 -0.198976 -1.12663 0 0.0714719 -1.25408 0 -0.0204207 -1.30439 0 -0.162847 0 0 0 0 0 0 0 0 0 0 0 0 0 2.17805 0 0 2.17805 0
483 0 0 0 0 0 0 0 2.17805 0 0 2.17805 0 -1.10094 0 -0.198551 -1.12618 0 0.0720626 -1.23727 0 -0.0223582 -1.28352 0 -0.166152 0 0 0 0 0 0 0 0 0 0 0 0 0 2.17805 0 0 2.17805 0
484 0 0 0 0 0 0 0 2.17805 0 0 2.17805 0 -1.10248 0 -0.198071 -1.1257 0 0.0727246 -1.2202 0 -0.0246003 -1.26223 0 -0.169687 0 0 0 0 0 0 0 0 0 0 0 0 0 2.17805 0 0 2.17805 0
485 0 0 0 0 0 0 0 2.17805 0 0 2.17805 0 -1.10405 0 -0.197608 -1.12518 0 0.0733575 -1.20279 0 -0.0272174 -1.24032 0 -0.173532 0 0 0 0 0 0 0 0 0 0 0 0 0 2.17805 0 0 2.17805 0
486 0 0 0 0 0 0 0 2.17805 0 0 2.17805 0 -1.10583 0 -0.19711 -1.1247 0 0.0740227 -1.18502 0 -0.0302371 -1.21777 0 -0.177695 0 0 0 0 0 0 0 0 0 0 0 0 0 2.17805 0 0 2.17805 0
487 0 0 0 0 0 0 0 2.17805 0 0 2.17805 0 -1.10719 0 -0.196757 -1.12426 0 0.0744944 -1.16698 0 -0.0336555 -1.19476 0 -0.182129 0 0 0 0 0 0 0 0 0 0 0 0 0 2.17805 0 0 2.17805 0
488 0 0 0 0 0 0 0 2.17805 0 0 2.17805 0 -1.10805 0 -0.19657 -1.1239 0 0.0747548 -1.14884 0 -0.0374223 -1.17166 0 -0.186738 0 0 0 0 0 0 0 0 0 0 0 0 0 2.17805 0 0 2.17805 0
489 0 0 0 0 0 0 0 2.17805 0 0 2.17805 0 -1.10862 0 -0.196486 -1.12363 0 0.074888 -1.13079 0 -0.0414631 -1.1489 0 -0.191424 0 0 0 0 0 0 0 0 0 0 0 0 0 2.17805 0 0 2.17805 0
490 0 0 0 0 0 0 0 2.17805 0 0 2.17805 0 -1.10919 0 -0.19643 -1.12341 0 0.0749861 -1.11297 0 -0.0457683 -1.12666 0 -0.196197 0 0 0 0 0 0 0 0 0 0 0 0 0 2.17805 0 0 2.17805 0
491 0 0 0 0 0 0 0 2.17805 0 0 2.17805 0 -1.10971 0 -0.196402 -1.12322 0 0.0750508 -1.09551 0 -0.0503476 -1.10509 0 -0.201093 0 0 0 0 0 0 0 0 0 0 0 0 0 2.17805 0 0 2.17805 0
492 0 0 0 0 0 0 0 2.17805 0 0 2.17805 0 -1.11023 0 -0.196384 -1.12303 0 0.0751027 -1.07861 0 -0.0551714 -1.08451 0 -0.206106 0 0 0 0 0 0 0 0 0 0 0 0 0 2.17805 0 0 2.17805 0
493 0 0 0 0 0 0 0 2.17805 0 0 2.17805 0 -1.11076 0 -0.196356 -1.12281 0 0.0751645 -1.06246 0 -0.0602127 -1.06511 0 -0.211239 0 0 0 0 0 0 0 0 0 0 0 0 0 2.17805 0 0 2.17805 0
494 0 0 0 0 0 0 0 2.17805 0 0 2.17805 0 -1.11129 0 -0.196307 -1.12259 0 0.0752467 -1.04716 0 -0.0654552 -1.0469 0 -0.216505 0 0 0 0 0 0 0 0 0 0 0 0 0 2.17805 0 0 2.17805 0
495 0 0 0 0 0 0 0 2.17805 0 0 2.17805 0 -1.11183 0 -0.196217 -1.12235 0 0.0753671 -1.03294 0 -0.0708426 -1.03018 0 -0.221867 0 0 0 0 0 0 0 0 0 0 0 0 0 2.17805 0 0 2.17805 0
496 0 0 0 0 0 0 0 2.17805 0 0 2.17805 0 -1.11241 0 -0.196047 -1.12208 0 0.0755689 -1.02036 0 -0.0762785 -1.0159 0 -0.227263 0 0 0 0 0 0 0 0 0 0 0 0 0 2.17805 0 0 2.17805 0
497 0 0 0 0 0 0 0 2.17805 0 0 2.17805 0 -1.11309 0 -0.19578 -1.12175 0 0.0758698 -1.01068 0 -0.081415 -1.00605 0 -0.232394 0 0 0 0 0 0 0 0 0 0 0 0 0 2.17805 0 0 2.17805 0
498 0 0 0 0 0 0 0 2.17805 0 0 2.17805 0 -1.1139 0 -0.195428 -1.12135 0 0.0762587 -1.00386 0 -0.0858 -0.999869 0 -0.236797 0 0 0 0 0 0 0 0 0 0 0 0 0 2.17805 0 0 2.17805 0
499 0 0 0 0 0 0 0 2.17805 0 0 2.17805 0 -1.11487 0 -0.194979 -1.12085 0 0.0767433 -1.00006 0 -0.0891089 -0.997365 0 -0.240135 0 0 0 0 0 0 0 0 0 0 0 0 0 2.17805 0 0 2.17805 0
500 0 0 0 0 0 0 0 2.17805 0 0 2.17805 0 -1.11604 0 -0.194408 -1.12026 0 0.0773478 -0.998791 0 -0.0911892 -0.997738 0 -0.242236 0 0 0 0 0 0 0 0 0 0 0 0 0 2.17805 0 0 2.17805 0
501 0 0 0 0 0 0 0 2.17805 0 0 2.17805 0 -1.11745 0 -0.193669 -1.1196 0 0.0781107 -0.999523 0 -0.0920522 -1.00045 0 -0.243099 0 0 0 0 0 0 0 0 0 0 0 0 0 2.17805 0 0 2.17805 0
502 0 0 0 0 0 0 0 2.17805 0 0 2.17805 0 -1.11912 0 -0.192735 -1.11887 0 0.0790531 -1.00102 0 -0.0919554 -1.00377 0 -0.24298 0 0 0 0 0 0 0 0 0 0 0 0 0 2.17805 0 0 2.17805 0
503 0 0 0 0 0 0 0 2.17805 0 0 2.17805 0 -1.12098 0 -0.191602 -1.11811 0 0.0801716 -1.00238 0 -0.0913072 -1.00659 0 -0.242299 0 0 0 0 0 0 0 0 0 0 0 0 0 2.17805 0 0 2.17805 0
504 0 0 0 0 0 0 0 2.17805 0 0 2.17805 0 -1.12309 0 -0.190223 -1.11732 0 0.0815041 -1.00275 0 -0.0906164 -1.00787 0 -0.24158 0 0 0 0 0 0 0 0 0 0 0 0 0 2.17805 0 0 2.17805 0
505 0 0 0 0 0 0 0 2.17805 0 0 2.17805 0 -1.12551 0 -0.188559 -1.11651 0 0.08308 -1.00274 0 -0.0901521 -1.009 0 -0.241072 0 0 0 0 0 0 0 0 0 0 0 0 0 2.17805 0 0 2.17805 0
506 0 0 0 0 0 0 0 2.17805 0 0 2.17805 0 -1.12824 0 -0.18659 -1.11563 0 0.0849062 -1.0024 0 -0.0899573 -1.00969 0 -0.240831 0 0 0 0 0 0 0 0 0 0 0 0 0 2.17805 0 0 2.17805 0
507 0 0 0 0 0 0 0 2.17805 0 0 2.17805 0 -1.13135 0 -0.184243 -1.11464 0 0.0870308 -1.00194 0 -0.0899998 -1.00991 0 -0.240839 0 0 0 0 0 0 0 0 0 0 0 0 0 2.17805 0 0 2.17805 0
508 0 0 0 0 0 0 0 2.17805 0 0 2.17805 0 -1.13485 0 -0.181455 -1.1135 0 0.0894932 -1.0016 0 -0.0902075 -1.0099 0 -0.241029 0 0 0 0 0 0 0 0 0 0 0 0 0 2.17805 0 0 2.17805 0
509 0 0 0 0 0 0 0 2.17805 0 0 2.17805 0 -1.1386 0 -0.178215 -1.11215 0 0.0922835 -1.0015 0 -0.090477 -1.00989 0 -0.241294 0 0 0 0 0 0 0 0 0 0 0 0 0 2.17805 0 0 2.17805 0
510 0 0 0 0 0 0 0 2.17805 0 0 2.17805 0 -1.14257 0 -0.174479 -1.11054 0 0.0954149 -1.0016 0 -0.0907342 -1.00996 0 -0.241553 0 0 0 0 0 0 0 0 0 0 0 0 0 2.17805 0 0 2.17805 0
511 0 0 0 0 0 0 0 2.17805 0 0 2.17805 0 -1.14672 0 -0.170257 -1.10865 0 0.0988527 -1.00182 0 -0.0909523 -1.01012 0 -0.241774 0 0 0 0 0 0 0 0 0 0 0 0 0 2.17805 0 0 2.17805 0
512 0 0 0 0 0 0 0 2.17805 0 0 2.17805 0 -1.15106 0 -0.16557 -1.10652 0 0.102544 -1.00206 0 -0.0911243 -1.01029 0 -0.24195 0 0 0 0 0 0 0 0 0 0 0 0 0 2.17805 0 0 2.17805 0
513 0 0 0 0 0 0 0 2.17805 0 0 2.17805 0 -1.15564 0 -0.16045 -1.10418 0 0.106423 -1.00232 0 -0.0912518 -1.01046 0 -0.242082 0 0 0 0 0 0 0 0 0 0 0 0 0 2.17805 0 0 2.17805 0
514 0 0 0 0 0 0 0 2.17805 0 0 2.17805 0 -1.16036 0 -0.154997 -1.1017 0 0.110386 -1.00261 0 -0.0913482 -1.01067 0 -0.242183 0 0 0 0 0 0 0 0 0 0 0 0 0 2.17805 0 0 2.17805 0
515 0 0 0 0 0 0 0 2.17805 0 0 2.17805 0 -1.16509 0 -0.149308 -1.09909 0 0.114345 -1.00292 0 -0.0914404 -1.01086 0 -0.242281 0 0 0 0 0 0 0 0 0 0 0 0 0 2.17805 0 0 2.17805 0
516 0 0 0 0 0 0 0 2.17805 0 0 2.17805 0 -1.16972 0 -0.14348 -1.09644 0 0.118243 -1.00323 0 -0.091556 -1.01101 0 -0.242405 0 0 0 0 0 0 0 0 0 0 0 0 0 2.17805 0 0 2.17805 0
517 0 0 0 0 0 0 0 2.17805 0 0 2.17805 0 -1.17404 0 -0.13767 -1.09379 0 0.122001 -1.00353 0 -0.0916989 -1.01113 0 -0.242558 0 0 0 0 0 0 0 0 0 0 0 0 0 2.17805 0 0 2.17805 0
518 0 0 0 0 0 0 0 2.17805 0 0 2.17805 0 -1.1779 0 -0.131999 -1.09115 0 0.125574 -1.0038 0 -0.0918481 -1.01123 0 -0.242716 0 0 0 0 0 0 0 0 0 0 0 0 0 2.17805 0 0 2.17805 0
519 0 0 0 0 0 0 0 2.17805 0 0 2.17805 0 -1.18122 0 -0.126554 -1.08858 0 0.128955 -1.00403 0 -0.0919784 -1.01133 0 -0.242852 0 0 0 0 0 0 0 0 0 0 0 0 0 2.17805 0 0 2.17805 0
520 0 0 0 0 0 0 0 2.17805 0 0 2.17805 0 -1.184 0 -0.12141 -1.08613 0 0.132146 -1.00418 0 -0.0920726 -1.01144 0 -0.242948 0 0 0 0 0 0 0 0 0 0 0 0 0 2.17805 0 0 2.17805 0
521 0 0 0 0 0 0 0 2.17805 0 0 2.17805 0 -1.1863 0 -0.116577 -1.08387 0 0.135171 -1.00426 0 -0.092109 -1.01152 0 -0.242984 0 0 0 0 0 0 0 0 0 0 0 0 0 2.17805 0 0 2.17805 0
522 0 0 0 0 0 0 0 2.17805 0 0 2.17805 0 -1.18811 0 -0.112134 -1.08186 0 0.138026 -1.00427 0 -0.0920645 -1.01162 0 -0.242936 0 0 0 0 0 0 0 0 0 0 0 0 0 2.17805 0 0 2.17805 0
523 0 0 0 0 0 0 0 2.17805 0 0 2.17805 0 -1.18926 0 -0.108233 -1.08013 0 0.140679 -1.00427 0 -0.0919258 -1.01176 0 -0.24279 0 0 0 0 0 0 0 0 0 0 0 0 0 2.17805 0 0 2.17805 0
524 0 0 0 0 0 0 0 2.17805 0 0 2.17805 0 -1.18961 0 -0.105038 -1.07868 0 0.143081 -1.00429 0 -0.0916854 -1.01197 0 -0.24254 0 0 0 0 0 0 0 0 0 0 0 0 0 2.17805 0 0 2.17805 0
525 0 0 0 0 0 0 0 2.17805 0 0 2.17805 0 -1.18902 0 -0.102671 -1.07749 0 0.145181 -1.00436 0 -0.091349 -1.0123 0 -0.24219 0 0 0 0 0 0 0 0 0 0 0 0 0 2.17805 0 0 2.17805 0
526 0 0 0 0 0 0 0 2.17805 0 0 2.17805 0 -1.18738 0 -0.10122 -1.07648 0 0.146916 -1.00449 0 -0.0909325 -1.01275 0 -0.241757 0 0 0 0 0 0 0 0 0 0 0 0 0 2.17805 0 0 2.17805 0
527 0 0 0 0 0 0 0 2.17805 0 0 2.17805 0 -1.18453 0 -0.100791 -1.07554 0 0.148188 -1.00469 0 -0.0904567 -1.01333 0 -0.24126 0 0 0 0 0 0 0 0 0 0 0 0 0 2.17805 0 0 2.17805 0
528 0 0 0 0 0 0 0 2.17805 0 0 2.17805 0 -1.18033 0 -0.101461 -1.07455 0 0.148897 -1.00493 0 -0.0899469 -1.01399 0 -0.240725 0 0 0 0 0 0 0 0 0 0 0 0 0 2.17805 0 0 2.17805 0
529 0 0 0 0 0 0 0 2.17805 0 0 2.17805 0 -1.17465 0 -0.103233 -1.07336 0 0.148973 -1.00517 0 -0.089417 -1.01471 0 -0.240165 0 0 0 0 0 0 0 0 0 0 0 0 0 2.17805 0 0 2.17805 0
530 0 0 0 0 0 0 0 2.17805 0 0 2.17805 0 -1.16753 0 -0.105986 -1.07185 0 0.148404 -1.0054 0 -0.0888689 -1.01551 0 -0.23958 0 0 0 0 0 0 0 0 0 0 0 0 0 2.17805 0 0 2.17805 0
531 0 0 0 0 0 0 0 2.17805 0 0 2.17805 0 -1.15916 0 -0.109452 -1.06989 0 0.147257 -1.0056 0 -0.0882982 -1.01636 0 -0.238965 0 0 0 0 0 0 0 0 0 0 0 0 0 2.17805 0 0 2.17805 0
532 0 0 0 0 0 0 0 2.17805 0 0 2.17805 0 -1.14985 0 -0.113296 -1.06735 0 0.14567 -1.00579 0 -0.0876981 -1.01722 0 -0.238315 0 0 0 0 0 0 0 0 0 0 0 0 0 2.17805 0 0 2.17805 0
533 0 0 0 0 0 0 0 2.17805 0 0 2.17805 0 -1.13994 0 -0.117199 -1.06418 0 0.143818 -1.00597 0 -0.087078 -1.01808 0 -0.237642 0 0 0 0 0 0 0 0 0 0 0 0 0 2.17805 0 0 2.17805 0
534 0 0 0 0 0 0 0 2.17805 0 0 2.17805 0 -1.12975 0 -0.120885 -1.06033 0 0.14189 -1.00616 0 -0.086454 -1.01892 0 -0.236964 0 0 0 0 0 0 0 0 0 0 0 0 0 2.17805 0 0 2.17805 0
535 0 0 0 0 0 0 0 2.17805 0 0 2.17805 0 -1.11952 0 -0.124196 -1.05584 0 0.140026 -1.00633 0 -0.0858341 -1.01973 0 -0.236289 0 0 0 0 0 0 0 0 0 0 0 0 0 2.17805 0 0 2.17805 0
536 0 0 0 0 0 0 0 2.17805 0 0 2.17805 0 -1.10932 0 -0.12711 -1.05074 0 0.13829 -1.00649 0 -0.0852319 -1.02048 0 -0.235633 0 0 0 0 0 0 0 0 0 0 0 0 0 2.17805 0 0 2.17805 0
537 0 0 0 0 0 0 0 2.17805 0 0 2.17805 0 -1.09907 0 -0.129676 -1.0451 0 0.136701 -1.00665 0 -0.0846514 -1.0212 0 -0.234998 0 0 0 0 0 0 0 0 0 0 0 0 0 2.17805 0 0 2.17805 0
538 0 0 0 0 0 0 0 2.17805 0 0 2.17805 0 -1.08856 0 -0.132014 -1.03902 0 0.135222 -1.00682 0 -0.0840784 -1.02198 0 -0.234365 0 0 0 0 0 0 0 0 0 0 0 0 0 2.17805 0 0 2.17805 0
539 0 0 0 0 0 0 0 2.17805 0 0 2.17805 0 -1.07757 0 -0.134251 -1.03255 0 0.133784 -1.007 0 -0.0835042 -1.02284 0 -0.233722 0 0 0 0 0 0 0 0 0 0 0 0 0 2.17805 0 0 2.17805 0
540 0 0 0 0 0 0 0 2.17805 0 0 2.17805 0 -1.06597 0 -0.136455 -1.02573 0 0.132337 -1.00719 0 -0.0829251 -1.02373 0 -0.233067 0 0 0 0 0 0 0 0 0 0 0 0 0 2.17805 0 0 2.17805 0
541 0 0 0 0 0 0 0 2.17805 0 0 2.17805 0 -1.05367 0 -0.138651 -1.01853 0 0.130856 -1.00737 0 -0.0823412 -1.02462 0 -0.232402 0 0 0 0 0 0 0 0 0 0 0 0 0 2.17805 0 0 2.17805 0
542 0 0 0 0 0 0 0 2.17805 0 0 2.17805 0 -1.04066 0 -0.140856 -1.01095 0 0.129303 -1.00752 0 -0.0817575 -1.02547 0 -0.231737 0 0 0 0 0 0 0 0 0 0 0 0 0 2.17805 0 0 2.17805 0
543 0 0 0 0 0 0 0 2.17805 0 0 2.17805 0 -1.02691 0 -0.143088 -1.00295 0 0.127642 -1.00767 0 -0.0811685 -1.02632 0 -0.231063 0 0 0 0 0 0 0 0 0 0 0 0 0 2.17805 0 0 2.17805 0
544 0 0 0 0 0 0 0 2.17805 0 0 2.17805 0 -1.01242 0 -0.145351 -0.994485 0 0.125845 -1.00786 0 -0.0805659 -1.02724 0 -0.230367 0 0 0 0 0 0 0 0 0 0 0 0 0 2.17805 0 0 2.17805 0
545 0 0 0 0 0 0 0 2.17805 0 0 2.17805 0 -0.997232 0 -0.147632 -0.985496 0 0.123903 -1.00809 0 -0.0799555 -1.02824 0 -0.229656 0 0 0 0 0 0 0 0 0 0 0 0 0 2.17805 0 0 2.17805 0
546 0 0 0 0 0 0 0 2.17805 0 0 2.17805 0 -0.981395 0 -0.149904 -0.975948 0 0.12183 -1.00837 0 -0.0793369 -1.02932 0 -0.228926 0 0 0 0 0 0 0 0 0 0 0 0 0 2.17805 0 0 2.17805 0
547 0 0 0 0 0 0 0 2.17805 0 0 2.17805 0 -0.964938 0 -0.152148 -0.965823 0 0.119639 -1.0087 0 -0.0787064 -1.0305 0 -0.228175 0 0 0 0 0 0 0 0 0 0 0 0 0 2.17805 0 0 2.17805 0
548 0 0 0 0 0 0 0 2.17805 0 0 2.17805 0 -0.947871 0 -0.154347 -0.955131 0 0.117345 -1.00908 0 -0.0780807 -1.03176 0 -0.227419 0 0 0 0 0 0 0 0 0 0 0 0 0 2.17805 0 0 2.17805 0
549 0 0 0 0 0 0 0 2.17805 0 0 2.17805 0 -0.930246 0 -0.156469 -0.943903 0 0.114976 -1.00948 0 -0.0774808 -1.03301 0 -0.226687 0 0 0 0 0 0 0 0 0 0 0 0 0 2.17805 0 0 2.17805 0
550 0 0 0 0 0 0 0 2.17805 0 0 2.17805 0 -0.912202 0 -0.158474 -0.932203 0 0.112578 -1.00987 0 -0.0769156 -1.03422 0 -0.22599 0 0 0 0 0 0 0 0 0 0 0 0 0 2.17805 0 0 2.17805 0
551 0 0 0 0 0 0 0 2.17805 0 0 2.17805 0 -0.893917 0 -0.160339 -0.920121 0 0.110183 -1.01025 0 -0.0763851 -1.0354 0 -0.225326 0 0 0 0 0 0 0 0 0 0 0 0 0 2.17805 0 0 2.17805 0
552 0 0 0 0 0 0 0 2.17805 0 0 2.17805 0 -0.87559 0 -0.162068 -0.907734 0 0.107813 -1.01065 0 -0.0758813 -1.03661 0 -0.224683 0 0 0 0 0 0 0 0 0 0 0 0 0 2.17805 0 0 2.17805 0
553 0 0 0 0 0 0 0 2.17805 0 0 2.17805 0 -0.857426 0 -0.163695 -0.895117 0 0.105468 -1.01108 0 -0.0754015 -1.03786 0 -0.224058 0 0 0 0 0 0 0 0 0 0 0 0 0 2.17805 0 0 2.17805 0
554 0 0 0 0 0 0 0 2.17805 0 0 2.17805 0 -0.83964 0 -0.165255 -0.882356 0 0.103155 -1.01152 0 -0.0749542 -1.03912 0 -0.223461 0 0 0 0 0 0 0 0 0 0 0 0 0 2.17805 0 0 2.17805 0
555 0 0 0 0 0 0 0 2.17805 0 0 2.17805 0 -0.822447 0 -0.16678 -0.869547 0 0.100897 -1.01197 0 -0.0745359 -1.04037 0 -0.222891 0 0 0 0 0 0 0 0 0 0 0 0 0 2.17805 0 0 2.17805 0
556 0 0 0 0 0 0 0 2.17805 0 0 2.17805 0 -0.806009 0 -0.168317 -0.856798 0 0.0986839 -1.01241 0 -0.0741376 -1.0416 0 -0.22234 0 0 0 0 0 0 0 0 0 0 0 0 0 2.17805 0 0 2.17805 0
557 0 0 0 0 0 0 0 2.17805 0 0 2.17805 0 -0.790451 0 -0.169922 -0.844225 0 0.0964933 -1.01282 0 -0.0737587 -1.04275 0 -0.221814 0 0 0 0 0 0 0 0 0 0 0 0 0 2.17805 0 0 2.17805 0
558 0 0 0 0 0 0 0 2.17805 0 0 2.17805 0 -0.775884 0 -0.171651 -0.831952 0 0.0942909 -1.0132 0 -0.073389 -1.04381 0 -0.221304 0 0 0 0 0 0 0 0 0 0 0 0 0 2.17805 0 0 2.17805 0
559 0 0 0 0 0 0 0 2.17805 0 0 2.17805 0 -0.762438 0 -0.173569 -0.820099 0 0.0920322 -1.01359 0 -0.0730049 -1.04488 0 -0.220777 0 0 0 0 0 0 0 0 0 0 0 0 0 2.17805 0 0 2.17805 0
560 0 0 0 0 0 0 0 2.17805 0 0 2.17805 0 -0.750259 0 -0.175758 -0.808783 0 0.0896549 -1.014 0 -0.0725776 -1.04603 0 -0.220193 0 0 0 0 0 0 0 0 0 0 0 0 0 2.17805 0 0 2.17805 0
561 0 0 0 0 0 0 0 2.17805 0 0 2.17805 0 -0.739486 0 -0.17832 -0.798101 0 0.0870726 -1.01447 0 -0.0720691 -1.0473 0 -0.219508 0 0 0 0 0 0 0 0 0 0 0 0 0 2.17805 0 0 2.17805 0
562 0 0 0 0 0 0 0 2.17805 0 0 2.17805 0 -0.730325 0 -0.181341 -0.788144 0 0.0842257 -1.01502 0 -0.0714403 -1.04879 0 -0.218668 0 0 0 0 0 0 0 0 0 0 0 0 0 2.17805 0 0 2.17805 0
563 0 0 0 0 0 0 0 2.17805 0 0 2.17805 0 -0.722986 0 -0.184872 -0.779019 0 0.0810781 -1.01571 0 -0.0706476 -1.0506 0 -0.217613 0 0 0 0 0 0 0 0 0 0 0 0 0 2.17805 0 0 2.17805 0
564 0 0 0 0 0 0 0 2.17805 0 0 2.17805 0 -0.717602 0 -0.18891 -0.77084 0 0.0776133 -1.01656 0 -0.0696344 -1.05286 0 -0.216259 0 0 0 0 0 0 0 0 0 0 0 0 0 2.17805 0 0 2.17805 0
565 0 0 0 0 0 0 0 2.17805 0 0 2.17805 0 -0.713335 0 -0.193319 -0.763774 0 0.0737484 -1.01761 0 -0.068343 -1.05565 0 -0.214525 0 0 0 0 0 0 0 0 0 0 0 0 0 2.17805 0 0 2.17805 0
566 0 0 0 0 0 0 0 2.17805 0 0 2.17805 0 -0.710101 0 -0.197808 -0.758193 0 0.0696917 -1.01885 0 -0.0667126 -1.05902 0 -0.212324 0 0 0 0 0 0 0 0 0 0 0 0 0 2.17805 0 0 2.17805 0
567 0 0 0 0 0 0 0 2.17805 0 0 2.17805 0 -0.707673 0 -0.202007 -0.754285 0 0.0657544 -1.0203 0 -0.0646602 -1.06305 0 -0.209536 0 0 0 0 0 0 0 0 0 0 0 0 0 2.17805 0 0 2.17805 0
568 0 0 0 0 0 0 0 2.17805 0 0 2.17805 0 -0.706132 0 -0.205459 -0.751726 0 0.0624775 -1.02198 0 -0.0620864 -1.06783 0 -0.206008 0 0 0 0 0 0 0 0 0 0 0 0 0 2.17805 0 0 2.17805 0
569 0 0 0 0 0 0 0 2.17805 0 0 2.17805 0 -0.705075 0 -0.207867 -0.75003 0 0.0601776 -1.02383 0 -0.0589147 -1.07335 0 -0.201618 0 0 0 0 0 0 0 0 0 0 0 0 0 2.17805 0 0 2.17805 0
570 0 0 0 0 0 0 0 2.17805 0 0 2.17805 0 -0.704558 0 -0.209071 -0.748745 0 0.0591015 -1.02577 0 -0.0551012 -1.07947 0 -0.196284 0 0 0 0 0 0 0 0 0 0 0 0 0 2.17805 0 0 2.17805 0
571 0 0 0 0 0 0 0 2.17805 0 0 2.17805 0 -0.704505 0 -0.209172 -0.747579 0 0.0591814 -1.02769 0 -0.0506617 -1.08601 0 -0.190001 0 0 0 0 0 0 0 0 0 0 0 0 0 2.17805 0 0 2.17805 0
572 0 0 0 0 0 0 0 2.17805 0 0 2.17805 0 -0.70521 0 -0.208493 -0.746277 0 0.0601752 -1.02951 0 -0.0456667 -1.09277 0 -0.182831 0 0 0 0 0 0 0 0 0 0 0 0 0 2.17805 0 0 2.17805 0
573 0 0 0 0 0 0 0 2.17805 0 0 2.17805 0 -0.705824 0 -0.207558 -0.744719 0 0.0614332 -1.03116 0 -0.0401978 -1.0996 0 -0.174853 0 0 0 0 0 0 0 0 0 0 0 0 0 2.17805 0 0 2.17805 0
574 0 0 0 0 0 0 0 2.17805 0 0 2.17805 0 -0.706087 0 -0.206783 -0.743164 0 0.0624648 -1.03263 0 -0.0343469 -1.10638 0 -0.166169 0 0 0 0 0 0 0 0 0 0 0 0 0 2.17805 0 0 2.17805 0
575 0 0 0 0 0 0 0 2.17805 0 0 2.17805 0 -0.706028 0 -0.206437 -0.742094 0 0.0629474 -1.03388 0 -0.028209 -1.11295 0 -0.156913 0 0 0 0 0 0 0 0 0 0 0 0 0 2.17805 0 0 2.17805 0
576 0 0 0 0 0 0 0 2.17805 0 0 2.17805 0 -0.705807 0 -0.206519 -0.741587 0 0.0629042 -1.03486 0 -0.0218587 -1.11913 0 -0.147222 0 0 0 0 0 0 0 0 0 0 0 0 0 2.17805 0 0 2.17805 0
577 0 0 0 0 0 0 0 2.17805 0 0 2.17805 0 -0.705487 0 -0.206912 -0.741475 0 0.0624832 -1.03551 0 -0.0153783 -1.12473 0 -0.137263 0 0 0 0 0 0 0 0 0 0 0 0 0 2.17805 0 0 2.17805 0
578 0 0 0 0 0 0 0 2.17805 0 0 2.17805 0 -0.705131 0 -0.207434 -0.741564 0 0.0619017 -1.03575 0 -0.00885389 -1.12956 0 -0.127243 0 0 0 0 0 0 0 0 0 0 0 0 0 2.17805 0 0 2.17805 0
579 0 0 0 0 0 0 0 2.17805 0 0 2.17805 0 -0.704886 0 -0.207886 -0.741758 0 0.0613899 -1.03547 0 -0.00238542 -1.13337 0 -0.117414 0 0 0 0 0 0 0 0 0 0 0 0 0 2.17805 0 0 2.17805 0
580 0 0 0 0 0 0 0 2.17805 0 0 2.17805 0 -0.70487 0 -0.208124 -0.742001 0 0.0611162 -1.03461 0 0.00390635 -1.13601 0 -0.108044 0 0 0 0 0 0 0 0 0 0 0 0 0 2.17805 0 0 2.17805 0
581 0 0 0 0 0 0 0 2.17805 0 0 2.17805 0 -0.705067 0 -0.208108 -0.742227 0 0.0611285 -1.03311 0 0.0099065 -1.13739 0 -0.0993748 0 0 0 0 0 0 0 0 0 0 0 0 0 2.17805 0 0 2.17805 0
582 0 0 0 0 0 0 0 2.17805 0 0 2.17805 0 -0.705443 0 -0.207878 -0.742404 0 0.0613853 -1.03091 0 0.0154561 -1.13736 0 -0.0917082 0 0 0 0 0 0 0 0 0 0 0 0 0 2.17805 0 0 2.17805 0
583 0 0 0 0 0 0 0 2.17805 0 0 2.17805 0 -0.705961 0 -0.20751 -0.742544 0 0.061805 -1.02789 0 0.0203416 -1.13576 0 -0.0853991 0 0 0 0 0 0 0 0 0 0 0 0 0 2.17805 0 0 2.17805 0
584 0 0 0 0 0 0 0 2.17805 0 0 2.17805 0 -0.70654 0 -0.207075 -0.742645 0 0.0623043 -1.0239 0 0.0243227 -1.13237 0 -0.0808044 0 0 0 0 0 0 0 0 0 0 0 0 0 2.17805 0 0 2.17805 0
585 0 0 0 0 0 0 0 2.17805 0 0 2.17805 0 -0.707128 0 -0.206626 -0.742692 0 0.0628258 -1.01878 0 0.0271432 -1.12697 0 -0.0782702 0 0 0 0 0 0 0 0 0 0 0 0 0 2.17805 0 0 2.17805 0
586 0 0 0 0 0 0 0 2.17805 0 0 2.17805 0 -0.707672 0 -0.206205 -0.742668 0 0.0633209 -1.01236 0 0.0286022 -1.11934 0 -0.07803 0 0 0 0 0 0 0 0 0 0 0 0 0 2.17805 0 0 2.17805 0
587 0 0 0 0 0 0 0 2.17805 0 0 2.17805 0 -0.708145 0 -0.205824 -0.742565 0 0.0637761 -1.00445 0 0.0286063 -1.10928 0 -0.0801466 0 0 0 0 0 0 0 0 0 0 0 0 0 2.17805 0 0 2.17805 0
588 0 0 0 0 0 0 0 2.17805 0 0 2.17805 0 -0.708667 0 -0.205418 -0.742382 0 0.0642708 -0.994986 0 0.0272488 -1.09676 0 -0.0843668 0 0 0 0 0 0 0 0 0 0 0 0 0 2.17805 0 0 2.17805 0
589 0 0 0 0 0 0 0 2.17805 0 0 2.17805 0 -0.709364 0 -0.204912 -0.742126 0 0.0648946 -0.984044 0 0.0248455 -1.08208 0 -0.0900685 0 0 0 0 0 0 0 0 0 0 0 0 0 2.17805 0 0 2.17805 0
590 0 0 0 0 0 0 0 2.17805 0 0 2.17805 0 -0.710189 0 -0.204293 -0.741813 0 0.0656494 -0.971801 0 0.0218049 -1.06568 0 -0.09653 0 0 0 0 0 0 0 0 0 0 0 0 0 2.17805 0 0 2.17805 0
591 0 0 0 0 0 0 0 2.17805 0 0 2.17805 0 -0.711021 0 -0.203592 -0.741472 0 0.0664855 -0.958438 0 0.0185153 -1.04798 0 -0.103132 0 0 0 0 0 0 0 0 0 0 0 0 0 2.17805 0 0 2.17805 0
592 0 0 0 0 0 0 0 2.17805 0 0 2.17805 0 -0.712357 0 -0.202703 -0.741041 0 0.0675677 -0.944127 0 0.0152929 -1.02934 0 -0.109424 0 0 0 0 0 0 0 0 0 0 0 0 0 2.17805 0 0 2.17805 0
593 0 0 0 0 0 0 0 2.17805 0 0 2.17805 0 -0.713209 0 -0.201905 -0.740625 0 0.0684974 -0.929033 0 0.0123529 -1.01005 0 -0.11513 0 0 0 0 0 0 0 0 0 0 0 0 0 2.17805 0 0 2.17805 0
594 0 0 0 0 0 0 0 2.17805 0 0 2.17805 0 -0.714321 0 -0.201031 -0.740239 0 0.0695183 -0.913282 0 0.00982079 -0.990298 0 -0.120121 0 0 0 0 0 0 0 0 0 0 0 0 0 2.17805 0 0 2.17805 0
595 0 0 0 0 0 0 0 2.17805 0 0 2.17805 0 -0.715354 0 -0.200204 -0.739923 0 0.070472 -0.896912 0 0.00770439 -0.970057 0 -0.124455 0 0 0 0 0 0 0 0 0 0 0 0 0 2.17805 0 0 2.17805 0
596 0 0 0 0 0 0 0 2.17805 0 0 2.17805 0 -0.716655 0 -0.199342 -0.739634 0 0.0714735 -0.879923 0 0.00594482 -0.949242 0 -0.12826 0 0 0 0 0 0 0 0 0 0 0 0 0 2.17805 0 0 2.17805 0
597 0 0 0 0 0 0 0 2.17805 0 0 2.17805 0 -0.717877 0 -0.198535 -0.739385 0 0.0724013 -0.862354 0 0.00447319 -0.927854 0 -0.131636 0 0 0 0 0 0 0 0 0 0 0 0 0 2.17805 0 0 2.17805 0
598 0 0 0 0 0 0 0 2.17805 0 0 2.17805 0 -0.719315 0 -0.1977 -0.739129 0 0.0733648 -0.844262 0 0.00321785 -0.905952 0 -0.13466 0 0 0 0 0 0 0 0 0 0 0 0 0 2.17805 0 0 2.17805 0
599 0 0 0 0 0 0 0 2.17805 0 0 2.17805 0 -0.72039 0 -0.197007 -0.738904 0 0.0741502 -0.825668 0 0.0020778 -0.883538 0 -0.137447 0 0 0 0 0 0 0 0 0 0 0 0 0 2.17805 0 0 2.17805 0
600 0 0 0 0 0 0 0 2.17805 0 0 2.17805 0 -0.7219 0 -0.196226 -0.738596 0 0.0750487 -0.806509 0 0.000923542 -0.860458 0 -0.140164 0 0 0 0 0 0 0 0 0 0 0 0 0 2.17805 0 0 2.17805 0
601 0 0 0 0 0 0 0 2.17805 0 0 2.17805 0 -0.722916 0 -0.195638 -0.738246 0 0.0757175 -0.786722 0 -0.000366271 -0.836551 0 -0.142961 0 0 0 0 0 0 0 0 0 0 0 0 0 2.17805 0 0 2.17805 0
602 0 0 0 0 0 0 0 2.17805 0 0 2.17805 0 -0.72373 0 -0.19515 -0.737869 0 0.0762705 -0.766287 0 -0.00186241 -0.811769 0 -0.145902 0 0 0 0 0 0 0 0 0 0 0 0 0 2.17805 0 0 2.17805 0
603 0 0 0 0 0 0 0 2.17805 0 0 2.17805 0 -0.724526 0 -0.194703 -0.737485 0 0.0767766 -0.745165 0 -0.00361841 -0.786035 0 -0.149034 0 0 0 0 0 0 0 0 0 0 0 0 0 2.17805 0 0 2.17805 0
604 0 0 0 0 0 0 0 2.17805 0 0 2.17805 0 -0.72534 0 -0.19428 -0.737097 0 0.0772544 -0.723319 0 -0.00567666 -0.759271 0 -0.152386 0 0 0 0 0 0 0 0 0 0 0 0 0 2.17805 0 0 2.17805 0
605 0 0 0 0 0 0 0 2.17805 0 0 2.17805 0 -0.726168 0 -0.193864 -0.736704 0 0.0777204 -0.700787 0 -0.0080243 -0.731555 0 -0.155907 0 0 0 0 0 0 0 0 0 0 0 0 0 2.17805 0 0 2.17805 0
606 0 0 0 0 0 0 0 2.17805 0 0 2.17805 0 -0.727038 0 -0.193436 -0.736302 0 0.078194 -0.677643 0 -0.0106001 -0.70302 0 -0.159503 0 0 0 0 0 0 0 0 0 0 0 0 0 2.17805 0 0 2.17805 0
607 0 0 0 0 0 0 0 2.17805 0 0 2.17805 0 -0.728011 0 -0.192973 -0.735884 0 0.0787011 -0.653959 0 -0.0133347 -0.673804 0 -0.163075 0 0 0 0 0 0 0 0 0 0 0 0 0 2.17805 0 0 2.17805 0
608 0 0 0 0 0 0 0 2.17805 0 0 2.17805 0 -0.729128 0 -0.192446 -0.735442 0 0.0792694 -0.629857 0 -0.0161497 -0.644136 0 -0.166523 0 0 0 0 0 0 0 0 0 0 0 0 0 2.17805 0 0 2.17805 0
609 0 0 0 0 0 0 0 2.17805 0 0 2.17805 0 -0.730366 0 -0.191846 -0.734961 0 0.0799034 -0.605496 0 -0.0189706 -0.614308 0 -0.169763 0 0 0 0 0 0 0 0 0 0 0 0 0 2.17805 0 0 2.17805 0
610 0 0 0 0 0 0 0 2.17805 0 0 2.17805 0 -0.73171 0 -0.191168 -0.734428 0 0.0806068 -0.58103 0 -0.021755 -0.584606 0 -0.172763 0 0 0 0 0 0 0 0 0 0 0 0 0 2.17805 0 0 2.17805 0
611 0 0 0 0 0 0 0 2.17805 0 0 2.17805 0 -0.733212 0 -0.190373 -0.733846 0 0.0814143 -0.556609 0 -0.024478 -0.555287 0 -0.175522 0 0 0 0 0 0 0 0 0 0 0 0 0 2.17805 0 0 2.17805 0
612 0 0 0 0 0 0 0 2.17805 0 0 2.17805 0 -0.734898 0 -0.189434 -0.733225 0 0.0823495 -0.53235 0 -0.0271347 -0.526517 0 -0.178072 0 0 0 0 0 0 0 0 0 0 0 0 0 2.17805 0 0 2.17805 0
613 0 0 0 0 0 0 0 2.17805 0 0 2.17805 0 -0.736738 0 -0.188354 -0.73257 0 0.0834021 -0.508369 0 -0.0297309 -0.498427 0 -0.180453 0 0 0 0 0 0 0 0 0 0 0 0 0 2.17805 0 0 2.17805 0
614 0 0 0 0 0 0 0 2.17805 0 0 2.17805 0 -0.738713 0 -0.187133 -0.731871 0 0.0845695 -0.484776 0 -0.0322713 -0.471127 0 -0.182703 0 0 0 0 0 0 0 0 0 0 0 0 0 2.17805 0 0 2.17805 0
615 0 0 0 0 0 0 0 2.17805 0 0 2.17805 0 -0.740849 0 -0.185742 -0.731111 0 0.0858716 -0.461682 0 -0.0347803 -0.444708 0 -0.184874 0 0 0 0 0 0 0 0 0 0 0 0 0 2.17805 0 0 2.17805 0
616 0 0 0 0 0 0 0 2.17805 0 0 2.17805 0 -0.743182 0 -0.184152 -0.730271 0 0.0873295 -0.439279 0 -0.0373122 -0.419388 0 -0.187047 0 0 0 0 0 0 0 0 0 0 0 0 0 2.17805 0 0 2.17805 0
617 0 0 0 0 0 0 0 2.17805 0 0 2.17805 0 -0.745726 0 -0.182336 -0.729335 0 0.0889576 -0.417828 0 -0.039952 -0.395483 0 -0.18934 0 0 0 0 0 0 0 0 0 0 0 0 0 2.17805 0 0 2.17805 0
618 0 0 0 0 0 0 0 2.17805 0 0 2.17805 0 -0.748505 0 -0.180254 -0.728279 0 0.0907806 -0.397588 0 -0.04282 -0.37331 0 -0.191906 0 0 0 0 0 0 0 0 0 0 0 0 0 2.17805 0 0 2.17805 0
619 0 0 0 0 0 0 0 2.17805 0 0 2.17805 0 -0.751585 0 -0.177839 -0.727081 0 0.0928427 -0.37881 0 -0.0460515 -0.353163 0 -0.194908 0 0 0 0 0 0 0 0 0 0 0 0 0 2.17805 0 0 2.17805 0
620 0 0 0 0 0 0 0 2.17805 0 0 2.17805 0 -0.755023 0 -0.175024 -0.725725 0 0.095181 -0.361729 0 -0.0497789 -0.335265 0 -0.198493 0 0 0 0 0 0 0 0 0 0 0 0 0 2.17805 0 0 2.17805 0
621 0 0 0 0 0 0 0 2.17805 0 0 2.17805 0 -0.758834 0 -0.171775 -0.724197 0 0.0977971 -0.346528 0 -0.0541223 -0.319752 0 -0.20278 0 0 0 0 0 0 0 0 0 0 0 0 0 2.17805 0 0 2.17805 0
622 0 0 0 0 0 0 0 2.17805 0 0 2.17805 0 -0.763013 0 -0.168051 -0.722465 0 0.100695 -0.333381 0 -0.0591914 -0.306823 0 -0.207888 0 0 0 0 0 0 0 0 0 0 0 0 0 2.17805 0 0 2.17805 0
623 0 0 0 0 0 0 0 2.17805 0 0 2.17805 0 -0.767548 0 -0.163778 -0.720483 0 0.103905 -0.32331 0 -0.0649305 -0.298473 0 -0.213925 0 0 0 0 0 0 0 0 0 0 0 0 0 2.17805 0 0 2.17805 0
624 0 0 0 0 0 0 0 2.17805 0 0 2.17805 0 -0.772431 0 -0.158874 -0.71819 0 0.107446 -0.316919 0 -0.0710968 -0.295927 0 -0.220681 0 0 0 0 0 0 0 0 0 0 0 0 0 2.17805 0 0 2.17805 0
625 0 0 0 0 0 0 0 2.17805 0 0 2.17805 0 -0.777655 0 -0.153243 -0.715502 0 0.111344 -0.313472 0 -0.0769016 -0.297453 0 -0.2271 0 0 0 0 0 0 0 0 0 0 0 0 0 2.17805 0 0 2.17805 0
626 0 0 0 0 0 0 0 2.17805 0 0 2.17805 0 -0.783199 0 -0.146758 -0.712324 0 0.115626 -0.312472 0 -0.0816828 -0.302084 0 -0.232375 0 0 0 0 0 0 0 0 0 0 0 0 0 2.17805 0 0 2.17805 0
627 0 0 0 0 0 0 0 2.17805 0 0 2.17805 0 -0.789012 0 -0.139287 -0.708537 0 0.120314 -0.313176 0 -0.0849363 -0.308459 0 -0.235913 0 0 0 0 0 0 0 0 0 0 0 0 0 2.17805 0 0 2.17805 0
628 0 0 0 0 0 0 0 2.17805 0 0 2.17805 0 -0.794972 0 -0.130778 -0.704053 0 0.125352 -0.314783 0 -0.0865605 -0.315247 0 -0.23761 0 0 0 0 0 0 0 0 0 0 0 0 0 2.17805 0 0 2.17805 0
629 0 0 0 0 0 0 0 2.17805 0 0 2.17805 0 -0.800865 0 -0.121302 -0.698846 0 0.130614 -0.316275 0 -0.08678 -0.320636 0 -0.237767 0 0 0 0 0 0 0 0 0 0 0 0 0 2.17805 0 0 2.17805 0
630 0 0 0 0 0 0 0 2.17805 0 0 2.17805 0 -0.806465 0 -0.110987 -0.692941 0 0.135956 -0.316823 0 -0.0862511 -0.323339 0 -0.23716 0 0 0 0 0 0 0 0 0 0 0 0 0 2.17805 0 0 2.17805 0
631 0 0 0 0 0 0 0 2.17805 0 0 2.17805 0 -0.8116 0 -0.0999814 -0.686404 0 0.141255 -0.316479 0 -0.0855495 -0.323774 0 -0.236423 0 0 0 0 0 0 0 0 0 0 0 0 0 2.17805 0 0 2.17805 0
632 0 0 0 0 0 0 0 2.17805 0 0 2.17805 0 -0.816126 0 -0.0884812 -0.679359 0 0.146388 -0.31609 0 -0.0851534 -0.323996 0 -0.235996 0 0 0 0 0 0 0 0 0 0 0 0 0 2.17805 0 0 2.17805 0
633 0 0 0 0 0 0 0 2.17805 0 0 2.17805 0 -0.819943 0 -0.0767169 -0.671954 0 0.151249 -0.315513 0 -0.0852737 -0.323582 0 -0.236108 0 0 0 0 0 0 0 0 0 0 0 0 0 2.17805 0 0 2.17805 0
634 0 0 0 0 0 0 0 2.17805 0 0 2.17805 0 -0.823012 0 -0.064926 -0.664362 0 0.155753 -0.314866 0 -0.0858091 -0.32265 0 -0.236658 0 0 0 0 0 0 0 0 0 0 0 0 0 2.17805 0 0 2.17805 0
635 0 0 0 0 0 0 0 2.17805 0 0 2.17805 0 -0.825331 0 -0.0533091 -0.656757 0 0.159885 -0.31438 0 -0.0865276 -0.321645 0 -0.237403 0 0 0 0 0 0 0 0 0 0 0 0 0 2.17805 0 0 2.17805 0
636 0 0 0 0 0 0 0 2.17805 0 0 2.17805 0 -0.826916 0 -0.0420565 -0.649318 0 0.163681 -0.314208 0 -0.0872002 -0.320918 0 -0.238101 0 0 0 0 0 0 0 0 0 0 0 0 0 2.17805 0 0 2.17805 0
637 0 0 0 0 0 0 0 2.17805 0 0 2.17805 0 -0.82777 0 -0.031422 -0.642237 0 0.167189 -0.314418 0 -0.0876795 -0.32065 0 -0.238601 0 0 0 0 0 0 0 0 0 0 0 0 0 2.17805 0 0 2.17805 0
638 0 0 0 0 0 0 0 2.17805 0 0 2.17805 0 -0.827904 0 -0.0216453 -0.635675 0 0.170493 -0.314961 0 -0.0879441 -0.320835 0 -0.23888 0 0 0 0 0 0 0 0 0 0 0 0 0 2.17805 0 0 2.17805 0
639 0 0 0 0 0 0 0 2.17805 0 0 2.17805 0 -0.827347 0 -0.0129477 -0.62976 0 0.173675 -0.315711 0 -0.0880615 -0.32132 0 -0.239007 0 0 0 0 0 0 0 0 0 0 0 0 0 2.17805 0 0 2.17805 0
640 0 0 0 0 0 0 0 2.17805 0 0 2.17805 0 -0.826002 0 -0.00575795 -0.624612 0 0.176754 -0.316508 0 -0.0881257 -0.321893 0 -0.23908 0 0 0 0 0 0 0 0 0 0 0 0 0 2.17805 0 0 2.17805 0
641 0 0 0 0 0 0 0 2.17805 0 0 2.17805 0 -0.82364 0 -0.000651783 -0.620297 0 0.179682 -0.317263 0 -0.0882047 -0.322427 0 -0.239166 0 0 0 0 0 0 0 0 0 0 0 0 0 2.17805 0 0 2.17805 0
642 0 0 0 0 0 0 0 2.17805 0 0 2.17805 0 -0.820038 0 0.00189303 -0.616792 0 0.182337 -0.317919 0 -0.0883309 -0.322847 0 -0.2393 0 0 0 0 0 0 0 0 0 0 0 0 0 2.17805 0 0 2.17805 0
643 0 0 0 0 0 0 0 2.17805 0 0 2.17805 0 -0.814993 0 0.00160997 -0.613994 0 0.184554 -0.318463 0 -0.0884908 -0.323149 0 -0.239468 0 0 0 0 0 0 0 0 0 0 0 0 0 2.17805 0 0 2.17805 0
644 0 0 0 0 0 0 0 2.17805 0 0 2.17805 0 -0.80834 0 -0.00142642 -0.611704 0 0.186199 -0.318924 0 -0.0886296 -0.323388 0 -0.239614 0 0 0 0 0 0 0 0 0 0 0 0 0 2.17805 0 0 2.17805 0
645 0 0 0 0 0 0 0 2.17805 0 0 2.17805 0 -0.800022 0 -0.0067359 -0.609619 0 0.187212 -0.319361 0 -0.0886755 -0.323675 0 -0.239664 0 0 0 0 0 0 0 0 0 0 0 0 0 2.17805 0 0 2.17805 0
646 0 0 0 0 0 0 0 2.17805 0 0 2.17805 0 -0.790198 0 -0.0134558 -0.607367 0 0.187646 -0.31984 0 -0.0885777 -0.324132 0 -0.239567 0 0 0 0 0 0 0 0 0 0 0 0 0 2.17805 0 0 2.17805 0
647 0 0 0 0 0 0 0 2.17805 0 0 2.17805 0 -0.779305 0 -0.0204744 -0.604557 0 0.187689 -0.320392 0 -0.0883313 -0.324824 0 -0.239316 0 0 0 0 0 0 0 0 0 0 0 0 0 2.17805 0 0 2.17805 0
648 0 0 0 0 0 0 0 2.17805 0 0 2.17805 0 -0.767877 0 -0.0268267 -0.600873 0 0.1876 -0.320997 0 -0.0879624 -0.325723 0 -0.238938 0 0 0 0 0 0 0 0 0 0 0 0 0 2.17805 0 0 2.17805 0
649 0 0 0 0 0 0 0 2.17805 0 0 2.17805 0 -0.756296 0 -0.0319534 -0.596133 0 0.187629 -0.321608 0 -0.0875033 -0.326751 0 -0.238466 0 0 0 0 0 0 0 0 0 0 0 0 0 2.17805 0 0 2.17805 0
650 0 0 0 0 0 0 0 2.17805 0 0 2.17805 0 -0.744785 0 -0.0356098 -0.590262 0 0.187978 -0.322176 0 -0.0869801 -0.327839 0 -0.237924 0 0 0 0 0 0 0 0 0 0 0 0 0 2.17805 0 0 2.17805 0
651 0 0 0 0 0 0 0 2.17805 0 0 2.17805 0 -0.73342 0 -0.0377999 -0.583286 0 0.188759 -0.32265 0 -0.0864194 -0.328913 0 -0.237339 0 0 0 0 0 0 0 0 0 0 0 0 0 2.17805 0 0 2.17805 0
652 0 0 0 0 0 0 0 2.17805 0 0 2.17805 0 -0.722096 0 -0.0387528 -0.575307 0 0.189987 -0.322974 0 -0.0858631 -0.329882 0 -0.236755 0 0 0 0 0 0 0 0 0 0 0 0 0 2.17805 0 0 2.17805 0
653 0 0 0 0 0 0 0 2.17805 0 0 2.17805 0 -0.710541 0 -0.038883 -0.566469 0 0.191578 -0.323129 0 -0.0853354 -0.330701 0 -0.236196 0 0 0 0 0 0 0 0 0 0 0 0 0 2.17805 0 0 2.17805 0
654 0 0 0 0 0 0 0 2.17805 0 0 2.17805 0 -0.698438 0 -0.0386798 -0.556927 0 0.193362 -0.323136 0 -0.0848416 -0.331397 0 -0.235665 0 0 0 0 0 0 0 0 0 0 0 0 0 2.17805 0 0 2.17805 0
655 0 0 0 0 0 0 0 2.17805 0 0 2.17805 0 -0.685562 0 -0.0385472 -0.546795 0 0.195147 -0.323029 0 -0.084375 -0.332029 0 -0.235157 0 0 0 0 0 0 0 0 0 0 0 0 0 2.17805 0 0 2.17805 0
656 0 0 0 0 0 0 0 2.17805 0 0 2.17805 0 -0.671659 0 -0.0388639 -0.536143 0 0.19673 -0.322829 0 -0.083934 -0.332621 0 -0.234666 0 0 0 0 0 0 0 0 0 0 0 0 0 2.17805 0 0 2.17805 0
657 0 0 0 0 0 0 0 2.17805 0 0 2.17805 0 -0.656429 0 -0.0400142 -0.52501 0 0.197889 -0.322541 0 -0.0835067 -0.333158 0 -0.234183 0 0 0 0 0 0 0 0 0 0 0 0 0 2.17805 0 0 2.17805 0
658 0 0 0 0 0 0 0 2.17805 0 0 2.17805 0 -0.639644 0 -0.0422745 -0.513416 0 0.198423 -0.322179 0 -0.0830809 -0.333628 0 -0.233696 0 0 0 0 0 0 0 0 0 0 0 0 0 2.17805 0 0 2.17805 0
659 0 0 0 0 0 0 0 2.17805 0 0 2.17805 0 -0.621176 0 -0.0457574 -0.501332 0 0.198182 -0.321771 0 -0.0826385 -0.334044 0 -0.233189 0 0 0 0 0 0 0 0 0 0 0 0 0 2.17805 0 0 2.17805 0
660 0 0 0 0 0 0 0 2.17805 0 0 2.17805 0 -0.600975 0 -0.0504583 -0.488698 0 0.197055 -0.321346 0 -0.082177 -0.334419 0 -0.23266 0 0 0 0 0 0 0 0 0 0 0 0 0 2.17805 0 0 2.17805 0
661 0 0 0 0 0 0 0 2.17805 0 0 2.17805 0 -0.579065 0 -0.0562845 -0.475449 0 0.194978 -0.320949 0 -0.0817031 -0.334799 0 -0.232117 0 0 0 0 0 0 0 0 0 0 0 0 0 2.17805 0 0 2.17805 0
662 0 0 0 0 0 0 0 2.17805 0 0 2.17805 0 -0.555525 0 -0.0631033 -0.461547 0 0.19192 -0.32064 0 -0.0812237 -0.335268 0 -0.231564 0 0 0 0 0 0 0 0 0 0 0 0 0 2.17805 0 0 2.17805 0
663 0 0 0 0 0 0 0 2.17805 0 0 2.17805 0 -0.530519 0 -0.070736 -0.446968 0 0.187892 -0.320453 0 -0.0807434 -0.335884 0 -0.231003 0 0 0 0 0 0 0 0 0 0 0 0 0 2.17805 0 0 2.17805 0
664 0 0 0 0 0 0 0 2.17805 0 0 2.17805 0 -0.504199 0 -0.0790051 -0.431708 0 0.182938 -0.320386 0 -0.0802713 -0.33664 0 -0.230444 0 0 0 0 0 0 0 0 0 0 0 0 0 2.17805 0 0 2.17805 0
665 0 0 0 0 0 0 0 2.17805 0 0 2.17805 0 -0.476616 0 -0.0877617 -0.415783 0 0.177131 -0.320424 0 -0.0798109 -0.33752 0 -0.22989 0 0 0 0 0 0 0 0 0 0 0 0 0 2.17805 0 0 2.17805 0
666 0 0 0 0 0 0 0 2.17805 0 0 2.17805 0 -0.447836 0 -0.0968245 -0.39924 0 0.170584 -0.320562 0 -0.0793563 -0.338524 0 -0.229335 0 0 0 0 0 0 0 0 0 0 0 0 0 2.17805 0 0 2.17805 0
667 0 0 0 0 0 0 0 2.17805 0 0 2.17805 0 -0.418034 0 -0.10596 -0.382129 0 0.163447 -0.320795 0 -0.078896 -0.339661 0 -0.228763 0 0 0 0 0 0 0 0 0 0 0 0 0 2.17805 0 0 2.17805 0
668 0 0 0 0 0 0 0 2.17805 0 0 2.17805 0 -0.387449 0 -0.114927 -0.364507 0 0.155891 -0.321113 0 -0.0784146 -0.340926 0 -0.22816 0 0 0 0 0 0 0 0 0 0 0 0 0 2.17805 0 0 2.17805 0
669 0 0 0 0 0 0 0 2.17805 0 0 2.17805 0 -0.356394 0 -0.12349 -0.346445 0 0.148116 -0.321502 0 -0.0778981 -0.342301 0 -0.227509 0 0 0 0 0 0 0 0 0 0 0 0 0 2.17805 0 0 2.17805 0
670 0 0 0 0 0 0 0 2.17805 0 0 2.17805 0 -0.325289 0 -0.131427 -0.328036 0 0.140347 -0.321962 0 -0.0773348 -0.343802 0 -0.226798 0 0 0 0 0 0 0 0 0 0 0 0 0 2.17805 0 0 2.17805 0
671 0 0 0 0 0 0 0 2.17805 0 0 2.17805 0 -0.294638 0 -0.138585 -0.309388 0 0.132802 -0.322511 0 -0.0767063 -0.345481 0 -0.226 0 0 0 0 0 0 0 0 0 0 0 0 0 2.17805 0 0 2.17805 0
672 0 0 0 0 0 0 0 2.17805 0 0 2.17805 0 -0.264979 0 -0.144896 -0.290622 0 0.12568 -0.323156 0 -0.0760006 -0.347363 0 -0.225098 0 0 0 0 0 0 0 0 0 0 0 0 0 2.17805 0 0 2.17805 0
673 0 0 0 0 0 0 0 2.17805 0 0 2.17805 0 -0.236752 0 -0.150389 -0.271878 0 0.11912 -0.323891 0 -0.0752195 -0.349442 0 -0.224093 0 0 0 0 0 0 0 0 0 0 0 0 0 2.17805 0 0 2.17805 0
674 0 0 0 0 0 0 0 2.17805 0 0 2.17805 0 -0.210235 0 -0.155159 -0.253325 0 0.113192 -0.32471 0 -0.0743559 -0.351716 0 -0.222972 0 0 0 0 0 0 0 0 0 0 0 0 0 2.17805 0 0 2.17805 0
675 0 0 0 0 0 0 0 2.17805 0 0 2.17805 0 -0.185576 0 -0.159344 -0.235116 0 0.107892 -0.325617 0 -0.0733942 -0.354195 0 -0.221716 0 0 0 0 0 0 0 0 0 0 0 0 0 2.17805 0 0 2.17805 0
676 0 0 0 0 0 0 0 2.17805 0 0 2.17805 0 -0.162743 0 -0.163111 -0.217387 0 0.103127 -0.326628 0 -0.0723161 -0.356927 0 -0.220296 0 0 0 0 0 0 0 0 0 0 0 0 0 2.17805 0 0 2.17805 0
677 0 0 0 0 0 0 0 2.17805 0 0 2.17805 0 -0.141535 0 -0.166627 -0.200245 0 0.098745 -0.327746 0 -0.0711036 -0.359935 0 -0.218684 0 0 0 0 0 0 0 0 0 0 0 0 0 2.17805 0 0 2.17805 0
678 0 0 0 0 0 0 0 2.17805 0 0 2.17805 0 -0.121719 0 -0.170036 -0.183766 0 0.0945747 -0.328952 0 -0.0697502 -0.363187 0 -0.216869 0 0 0 0 0 0 0 0 0 0 0 0 0 2.17805 0 0 2.17805 0
679 0 0 0 0 0 0 0 2.17805 0 0 2.17805 0 -0.103127 0 -0.173464 -0.168001 0 0.0904683 -0.330232 0 -0.0682464 -0.366676 0 -0.214834 0 0 0 0 0 0 0 0 0 0 0 0 0 2.17805 0 0 2.17805 0
680 0 0 0 0 0 0 0 2.17805 0 0 2.17805 0 -0.0857517 0 -0.177015 -0.15296 0 0.0863321 -0.331586 0 -0.0665795 -0.370404 0 -0.212556 0 0 0 0 0 0 0 0 0 0 0 0 0 2.17805 0 0 2.17805 0
681 0 0 0 0 0 0 0 2.17805 0 0 2.17805 0 -0.069706 0 -0.180792 -0.138643 0 0.0821085 -0.333005 0 -0.0647516 -0.374351 0 -0.210033 0 0 0 0 0 0 0 0 0 0 0 0 0 2.17805 0 0 2.17805 0
682 0 0 0 0 0 0 0 2.17805 0 0 2.17805 0 -0.0552156 0 -0.184877 -0.125076 0 0.0777798 -0.334473 0 -0.0627646 -0.378478 0 -0.207263 0 0 0 0 0 0 0 0 0 0 0 0 0 2.17805 0 0 2.17805 0
683 0 0 0 0 0 0 0 2.17805 0 0 2.17805 0 -0.0426959 0 -0.189323 -0.112304 0 0.0734009 -0.335977 0 -0.0606132 -0.382747 0 -0.20424 0 0 0 0 0 0 0 0 0 0 0 0 0 2.17805 0 0 2.17805 0
684 0 0 0 0 0 0 0 2.17805 0 0 2.17805 0 -0.0334423 0 -0.194045 -0.100428 0 0.0693592 -0.337517 0 -0.0582877 -0.387154 0 -0.200949 0 0 0 0 0 0 0 0 0 0 0 0 0 2.17805 0 0 2.17805 0
685 0 0 0 0 0 0 0 2.17805 0 0 2.17805 0 -0.0269215 0 -0.198578 -0.090204 0 0.0657407 -0.339114 0 -0.0557544 -0.391749 0 -0.197337 0 0 0 0 0 0 0 0 0 0 0 0 0 2.17805 0 0 2.17805 0
686 0 0 0 0 0 0 0 2.17805 0 0 2.17805 0 -0.0233 0 -0.20244 -0.0821029 0 0.0629112 -0.340792 0 -0.052956 -0.396616 0 -0.193312 0 0 0 0 0 0 0 0 0 0 0 0 0 2.17805 0 0 2.17805 0
687 0 0 0 0 0 0 0 2.17805 0 0 2.17805 0 -0.0218839 0 -0.20529 -0.0761503 0 0.0610257 -0.342556 0 -0.0498187 -0.40183 0 -0.188753 0 0 0 0 0 0 0 0 0 0 0 0 0 2.17805 0 0 2.17805 0
688 0 0 0 0 0 0 0 2.17805 0 0 2.17805 0 -0.0222678 0 -0.206952 -0.0720126 0 0.0602457 -0.344376 0 -0.0462742 -0.407413 0 -0.183542 0 0 0 0 0 0 0 0 0 0 0 0 0 2.17805 0 0 2.17805 0
689 0 0 0 0 0 0 0 2.17805 0 0 2.17805 0 -0.0233589 0 -0.207441 -0.0693054 0 0.0604353 -0.346207 0 -0.0422713 -0.413349 0 -0.177578 0 0 0 0 0 0 0 0 0 0 0 0 0 2.17805 0 0 2.17805 0
690 0 0 0 0 0 0 0 2.17805 0 0 2.17805 0 -0.0247486 0 -0.206955 -0.0675376 0 0.0614443 -0.347993 0 -0.03779 -0.419554 0 -0.170813 0 0 0 0 0 0 0 0 0 0 0 0 0 2.17805 0 0 2.17805 0
691 0 0 0 0 0 0 0 2.17805 0 0 2.17805 0 -0.0255231 0 -0.205957 -0.0662286 0 0.0627661 -0.349644 0 -0.0328571 -0.425841 0 -0.16328 0 0 0 0 0 0 0 0 0 0 0 0 0 2.17805 0 0 2.17805 0
692 0 0 0 0 0 0 0 2.17805 0 0 2.17805 0 -0.0263611 0 -0.204905 -0.0647456 0 0.0641589 -0.351106 0 -0.0275311 -0.432062 0 -0.155054 0 0 0 0 0 0 0 0 0 0 0 0 0 2.17805 0 0 2.17805 0
693 0 0 0 0 0 0 0 2.17805 0 0 2.17805 0 -0.026748 0 -0.204153 -0.0632287 0 0.0651759 -0.352359 0 -0.0218803 -0.43812 0 -0.146223 0 0 0 0 0 0 0 0 0 0 0 0 0 2.17805 0 0 2.17805 0
694 0 0 0 0 0 0 0 2.17805 0 0 2.17805 0 -0.0268302 0 -0.20376 -0.0620798 0 0.0657323 -0.353363 0 -0.0159809 -0.44386 0 -0.13692 0 0 0 0 0 0 0 0 0 0 0 0 0 2.17805 0 0 2.17805 0
695 0 0 0 0 0 0 0 2.17805 0 0 2.17805 0 -0.0267535 0 -0.203691 -0.0613681 0 0.065884 -0.354067 0 -0.00990205 -0.449115 0 -0.127298 0 0 0 0 0 0 0 0 0 0 0 0 0 2.17805 0 0 2.17805 0
696 0 0 0 0 0 0 0 2.17805 0 0 2.17805 0 -0.0266146 0 -0.20385 -0.0609935 0 0.0657554 -0.354404 0 -0.00371373 -0.453701 0 -0.117539 0 0 0 0 0 0 0 0 0 0 0 0 0 2.17805 0 0 2.17805 0
697 0 0 0 0 0 0 0 2.17805 0 0 2.17805 0 -0.0264675 0 -0.204092 -0.0607842 0 0.0655211 -0.354263 0 0.00246985 -0.457351 0 -0.107934 0 0 0 0 0 0 0 0 0 0 0 0 0 2.17805 0 0 2.17805 0
698 0 0 0 0 0 0 0 2.17805 0 0 2.17805 0 -0.0264449 0 -0.204243 -0.0606373 0 0.0653858 -0.353451 0 0.00842505 -0.459668 0 -0.0989713 0 0 0 0 0 0 0 0 0 0 0 0 0 2.17805 0 0 2.17805 0
699 0 0 0 0 0 0 0 2.17805 0 0 2.17805 0 -0.0266718 0 -0.204179 -0.0604983 0 0.0654957 -0.351698 0 0.0137888 -0.460155 0 -0.0913457 0 0 0 0 0 0 0 0 0 0 0 0 0 2.17805 0 0 2.17805 0
700 0 0 0 0 0 0 0 2.17805 0 0 2.17805 0 -0.0271543 0 -0.203869 -0.0603299 0 0.0658865 -0.348724 0 0.018144 -0.45835 0 -0.0857707 0 0 0 0 0 0 0 0 0 0 0 0 0 2.17805 0 0 2.17805 0
701 0 0 0 0 0 0 0 2.17805 0 0 2.17805 0 -0.0278316 0 -0.203344 -0.0601198 0 0.0665195 -0.344292 0 0.0211268 -0.453941 0 -0.0827643 0 0 0 0 0 0 0 0 0 0 0 0 0 2.17805 0 0 2.17805 0
702 0 0 0 0 0 0 0 2.17805 0 0 2.17805 0 -0.028641 0 -0.202666 -0.0598765 0 0.0673217 -0.338174 0 0.0224561 -0.446678 0 -0.0826294 0 0 0 0 0 0 0 0 0 0 0 0 0 2.17805 0 0 2.17805 0
703 0 0 0 0 0 0 0 2.17805 0 0 2.17805 0 -0.0295104 0 -0.201907 -0.0596152 0 0.0682087 -0.330167 0 0.0219904 -0.436391 0 -0.085399 0 0 0 0 0 0 0 0 0 0 0 0 0 2.17805 0 0 2.17805 0
704 0 0 0 0 0 0 0 2.17805 0 0 2.17805 0 -0.0304005 0 -0.201132 -0.0593486 0 0.0691103 -0.32017 0 0.019786 -0.423077 0 -0.0907863 0 0 0 0 0 0 0 0 0 0 0 0 0 2.17805 0 0 2.17805 0
705 0 0 0 0 0 0 0 2.17805 0 0 2.17805 0 -0.0313388 0 -0.200351 -0.0590699 0 0.0700186 -0.308176 0 0.016069 -0.406862 0 -0.0982865 0 0 0 0 0 0 0 0 0 0 0 0 0 2.17805 0 0 2.17805 0
706 0 0 0 0 0 0 0 2.17805 0 0 2.17805 0 -0.0323317 0 -0.199554 -0.0587658 0 0.0709459 -0.294253 0 0.0111829 -0.387985 0 -0.107268 0 0 0 0 0 0 0 0 0 0 0 0 0 2.17805 0 0 2.17805 0
707 0 0 0 0 0 0 0 2.17805 0 0 2.17805 0 -0.0333535 0 -0.198726 -0.058425 0 0.0719039 -0.278558 0 0.00554153 -0.366829 0 -0.117032 0 0 0 0 0 0 0 0 0 0 0 0 0 2.17805 0 0 2.17805 0
708 0 0 0 0 0 0 0 2.17805 0 0 2.17805 0 -0.0344326 0 -0.197841 -0.0580478 0 0.0729192 -0.261332 0 -0.000414604 -0.343911 0 -0.126893 0 0 0 0 0 0 0 0 0 0 0 0 0 2.17805 0 0 2.17805 0
709 0 0 0 0 0 0 0 2.17805 0 0 2.17805 0 -0.0356127 0 -0.196884 -0.0576487 0 0.0740097 -0.242876 0 -0.00625346 -0.319826 0 -0.136233 0 0 0 0 0 0 0 0 0 0 0 0 0 2.17805 0 0 2.17805 0
710 0 0 0 0 0 0 0 2.17805 0 0 2.17805 0 -0.0368455 0 -0.195893 -0.0572476 0 0.0751283 -0.22348 0 -0.0116588 -0.295092 0 -0.144655 0 0 0 0 0 0 0 0 0 0 0 0 0 2.17805 0 0 2.17805 0
711 0 0 0 0 0 0 0 2.17805 0 0 2.17805 0 -0.0380225 0 -0.19494 -0.0568636 0 0.0761948 -0.203346 0 -0.016448 -0.269993 0 -0.151999 0 0 0 0 0 0 0 0 0 0 0 0 0 2.17805 0 0 2.17805 0
712 0 0 0 0 0 0 0 2.17805 0 0 2.17805 0 -0.0390563 0 -0.194094 -0.0565257 0 0.0771321 -0.182596 0 -0.0205356 -0.244597 0 -0.158274 0 0 0 0 0 0 0 0 0 0 0 0 0 2.17805 0 0 2.17805 0
713 0 0 0 0 0 0 0 2.17805 0 0 2.17805 0 -0.0399576 0 -0.193395 -0.0562572 0 0.0779037 -0.161311 0 -0.0239086 -0.218835 0 -0.163576 0 0 0 0 0 0 0 0 0 0 0 0 0 2.17805 0 0 2.17805 0
714 0 0 0 0 0 0 0 2.17805 0 0 2.17805 0 -0.0407638 0 -0.192857 -0.0560636 0 0.0785008 -0.139565 0 -0.0266064 -0.19264 0 -0.168025 0 0 0 0 0 0 0 0 0 0 0 0 0 2.17805 0 0 2.17805 0
715 0 0 0 0 0 0 0 2.17805 0 0 2.17805 0 -0.041435 0 -0.192496 -0.0559408 0 0.0789049 -0.117441 0 -0.0286984 -0.165994 0 -0.171732 0 0 0 0 0 0 0 0 0 0 0 0 0 2.17805 0 0 2.17805 0
716 0 0 0 0 0 0 0 2.17805 0 0 2.17805 0 -0.0419488 0 -0.192306 -0.0558761 0 0.0791251 -0.0950146 0 -0.0302675 -0.138905 0 -0.1748 0 0 0 0 0 0 0 0 0 0 0 0 0 2.17805 0 0 2.17805 0
717 0 0 0 0 0 0 0 2.17805 0 0 2.17805 0 -0.04236 0 -0.192237 -0.0558471 0 0.079217 -0.07239 0 -0.0313874 -0.111502 0 -0.177286 0 0 0 0 0 0 0 0 0 0 0 0 0 2.17805 0 0 2.17805 0
718 0 0 0 0 0 0 0 2.17805 0 0 2.17805 0 -0.0427135 0 -0.192236 -0.0558221 0 0.0792362 -0.0496492 0 -0.0321393 -0.083935 0 -0.179247 0 0 0 0 0 0 0 0 0 0 0 0 0 2.17805 0 0 2.17805 0
719 0 0 0 0 0 0 0 2.17805 0 0 2.17805 0 -0.0430216 0 -0.192271 -0.0557756 0 0.0792181 -0.0268117 0 -0.0326178 -0.0562547 0 -0.18077 0 0 0 0 0 0 0 0 0 0 0 0 0 2.17805 0 0 2.17805 0
720 0 0 0 0 0 0 0 2.17805 0 0 2.17805 0 -0.0432887 0 -0.192322 -0.0557011 0 0.0791823 -0.00386 0 -0.0329087 -0.0284472 0 -0.181944 0 0 0 0 0 0 0 0 0 0 0 0 0 2.17805 0 0 2.17805 0
721 0 0 0 0 0 0 0 2.17805 0 0 2.17805 0 -0.0435286 0 -0.192387 -0.0556016 0 0.0791328 0.0192464 0 -0.033077 -0.00045659 0 -0.182836 0 0 0 0 0 0 0 0 0 0 0 0 0 2.17805 0 0 2.17805 0
722 0 0 0 0 0 0 0 2.17805 0 0 2.17805 0 -0.0437824 0 -0.192461 -0.05548 0 0.0790754 0.0425176 0 -0.0331606 0.0277253 0 -0.183485 0 0 0 0 0 0 0 0 0 0 0 0 0 2.17805 0 0 2.17805 0
723 0 0 0 0 0 0 0 2.17805 0 0 2.17805 0 -0.0440681 0 -0.192547 -0.0553479 0 0.079007 0.0659223 0 -0.033188 0.0560468 0 -0.183915 0 0 0 0 0 0 0 0 0 0 0 0 0 2.17805 0 0 2.17805 0
724 0 0 0 0 0 0 0 2.17805 0 0 2.17805 0 -0.0443766 0 -0.19265 -0.0552152 0 0.0789217 0.0894159 0 -0.0331818 0.0844533 0 -0.18415 0 0 0 0 0 0 0 0 0 0 0 0 0 2.17805 0 0 2.17805 0
725 0 0 0 0 0 0 0 2.17805 0 0 2.17805 0 -0.0447001 0 -0.192764 -0.0550802 0 0.0788261 0.112915 0 -0.0331547 0.112825 0 -0.184205 0 0 0 0 0 0 0 0 0 0 0 0 0 2.17805 0 0 2.17805 0
726 0 0 0 0 0 0 0 2.17805 0 0 2.17805 0 -0.0450306 0 -0.192874 -0.0549317 0 0.0787342 0.1363 0 -0.0331152 0.140971 0 -0.184093 0 0 0 0 0 0 0 0 0 0 0 0 0 2.17805 0 0 2.17805 0
727 0 0 0 0 0 0 0 2.17805 0 0 2.17805 0 -0.0453933 0 -0.192952 -0.0547626 0 0.0786746 0.159415 0 -0.0330758 0.168634 0 -0.183844 0 0 0 0 0 0 0 0 0 0 0 0 0 2.17805 0 0 2.17805 0
728 0 0 0 0 0 0 0 2.17805 0 0 2.17805 0 -0.0458304 0 -0.192966 -0.0545731 0 0.0786818 0.182072 0 -0.0330719 0.195506 0 -0.183523 0 0 0 0 0 0 0 0 0 0 0 0 0 2.17805 0 0 2.17805 0
729 0 0 0 0 0 0 0 2.17805 0 0 2.17805 0 -0.0463673 0 -0.192898 -0.0543594 0 0.078773 0.2041 0 -0.0331551 0.221311 0 -0.183221 0 0 0 0 0 0 0 0 0 0 0 0 0 2.17805 0 0 2.17805 0
730 0 0 0 0 0 0 0 2.17805 0 0 2.17805 0 -0.0470176 0 -0.192737 -0.0541118 0 0.0789585 0.225353 0 -0.0333866 0.245842 0 -0.183041 0 0 0 0 0 0 0 0 0 0 0 0 0 2.17805 0 0 2.17805 0
731 0 0 0 0 0 0 0 2.17805 0 0 2.17805 0 -0.047782 0 -0.192476 -0.053829 0 0.0792451 0.245716 0 -0.0338378 0.268978 0 -0.183086 0 0 0 0 0 0 0 0 0 0 0 0 0 2.17805 0 0 2.17805 0
732 0 0 0 0 0 0 0 2.17805 0 0 2.17805 0 -0.0486741 0 -0.192099 -0.0535107 0 0.0796462 0.265103 0 -0.0345868 0.290668 0 -0.183458 0 0 0 0 0 0 0 0 0 0 0 0 0 2.17805 0 0 2.17805 0
733 0 0 0 0 0 0 0 2.17805 0 0 2.17805 0 -0.049715 0 -0.191585 -0.053143 0 0.0801818 0.283466 0 -0.0356995 0.310945 0 -0.184229 0 0 0 0 0 0 0 0 0 0 0 0 0 2.17805 0 0 2.17805 0
734 0 0 0 0 0 0 0 2.17805 0 0 2.17805 0 -0.050905 0 -0.190927 -0.0527105 0 0.0808558 0.300797 0 -0.0372183 0.329928 0 -0.185433 0 0 0 0 0 0 0 0 0 0 0 0 0 2.17805 0 0 2.17805 0
735 0 0 0 0 0 0 0 2.17805 0 0 2.17805 0 -0.0522835 0 -0.190113 -0.0522079 0 0.0816751 0.317038 0 -0.039183 0.347635 0 -0.187102 0 0 0 0 0 0 0 0 0 0 0 0 0 2.17805 0 0 2.17805 0
736 0 0 0 0 0 0 0 2.17805 0 0 2.17805 0 -0.053909 0 -0.189115 -0.0516342 0 0.0826642 0.332056 0 -0.0416476 0.363927 0 -0.189297 0 0 0 0 0 0 0 0 0 0 0 0 0 2.17805 0 0 2.17805 0
737 0 0 0 0 0 0 0 2.17805 0 0 2.17805 0 -0.0558114 0 -0.187898 -0.0509866 0 0.0838471 0.345688 0 -0.0446606 0.378599 0 -0.192082 0 0 0 0 0 0 0 0 0 0 0 0 0 2.17805 0 0 2.17805 0
738 0 0 0 0 0 0 0 2.17805 0 0 2.17805 0 -0.0580187 0 -0.186432 -0.0502539 0 0.0852457 0.357741 0 -0.0482738 0.391368 0 -0.195533 0 0 0 0 0 0 0 0 0 0 0 0 0 2.17805 0 0 2.17805 0
739 0 0 0 0 0 0 0 2.17805 0 0 2.17805 0 -0.0605318 0 -0.184686 -0.0494189 0 0.0868751 0.367993 0 -0.0525518 0.401859 0 -0.199757 0 0 0 0 0 0 0 0 0 0 0 0 0 2.17805 0 0 2.17805 0
740 0 0 0 0 0 0 0 2.17805 0 0 2.17805 0 -0.0633694 0 -0.182621 -0.0484594 0 0.0887581 0.376252 0 -0.0575107 0.409705 0 -0.20481 0 0 0 0 0 0 0 0 0 0 0 0 0 2.17805 0 0 2.17805 0
741 0 0 0 0 0 0 0 2.17805 0 0 2.17805 0 -0.0665648 0 -0.180181 -0.0473419 0 0.0909262 0.381488 0 -0.063187 0.412628 0 -0.210992 0 0 0 0 0 0 0 0 0 0 0 0 0 2.17805 0 0 2.17805 0
742 0 0 0 0 0 0 0 2.17805 0 0 2.17805 0 -0.0701012 0 -0.17732 -0.0460226 0 0.0933996 0.383348 0 -0.0693154 0.409618 0 -0.218063 0 0 0 0 0 0 0 0 0 0 0 0 0 2.17805 0 0 2.17805 0
743 0 0 0 0 0 0 0 2.17805 0 0 2.17805 0 -0.0739815 0 -0.173986 -0.0444548 0 0.0961941 0.383189 0 -0.0749505 0.403349 0 -0.224649 0 0 0 0 0 0 0 0 0 0 0 0 0 2.17805 0 0 2.17805 0
744 0 0 0 0 0 0 0 2.17805 0 0 2.17805 0 -0.0782035 0 -0.170142 -0.0425975 0 0.0993041 0.381612 0 -0.0794458 0.394908 0 -0.22991 0 0 0 0 0 0 0 0 0 0 0 0 0 2.17805 0 0 2.17805 0
745 0 0 0 0 0 0 0 2.17805 0 0 2.17805 0 -0.0826865 0 -0.165783 -0.0404179 0 0.102698 0.379474 0 -0.0823407 0.386023 0 -0.233249 0 0 0 0 0 0 0 0 0 0 0 0 0 2.17805 0 0 2.17805 0
746 0 0 0 0 0 0 0 2.17805 0 0 2.17805 0 -0.0873475 0 -0.160917 -0.0379048 0 0.106337 0.37737 0 -0.0836265 0.37793 0 -0.234675 0 0 0 0 0 0 0 0 0 0 0 0 0 2.17805 0 0 2.17805 0
747 0 0 0 0 0 0 0 2.17805 0 0 2.17805 0 -0.0921198 0 -0.155555 -0.0350684 0 0.110178 0.376097 0 -0.0836114 0.372312 0 -0.234614 0 0 0 0 0 0 0 0 0 0 0 0 0 2.17805 0 0 2.17805 0
748 0 0 0 0 0 0 0 2.17805 0 0 2.17805 0 -0.096927 0 -0.149736 -0.031947 0 0.11417 0.37603 0 -0.0829271 0.369943 0 -0.233854 0 0 0 0 0 0 0 0 0 0 0 0 0 2.17805 0 0 2.17805 0
749 0 0 0 0 0 0 0 2.17805 0 0 2.17805 0 -0.101691 0 -0.143532 -0.0285983 0 0.118244 0.376781 0 -0.0821259 0.369953 0 -0.233021 0 0 0 0 0 0 0 0 0 0 0 0 0 2.17805 0 0 2.17805 0
750 0 0 0 0 0 0 0 2.17805 0 0 2.17805 0 -0.106333 0 -0.137026 -0.0250853 0 0.122334 0.377185 0 -0.0816819 0.369699 0 -0.232546 0 0 0 0 0 0 0 0 0 0 0 0 0 2.17805 0 0 2.17805 0
751 0 0 0 0 0 0 0 2.17805 0 0 2.17805 0 -0.110799 0 -0.130295 -0.0214599 0 0.126391 0.377748 0 -0.0817653 0.370181 0 -0.232626 0 0 0 0 0 0 0 0 0 0 0 0 0 2.17805 0 0 2.17805 0
752 0 0 0 0 0 0 0 2.17805 0 0 2.17805 0 -0.115019 0 -0.12344 -0.0177652 0 0.130353 0.378385 0 -0.0822644 0.371129 0 -0.23314 0 0 0 0 0 0 0 0 0 0 0 0 0 2.17805 0 0 2.17805 0
753 0 0 0 0 0 0 0 2.17805 0 0 2.17805 0 -0.118919 0 -0.116557 -0.0140324 0 0.134177 0.378952 0 -0.0829565 0.37218 0 -0.233855 0 0 0 0 0 0 0 0 0 0 0 0 0 2.17805 0 0 2.17805 0
754 0 0 0 0 0 0 0 2.17805 0 0 2.17805 0 -0.122472 0 -0.109695 -0.0102865 0 0.13786 0.379315 0 -0.0836277 0.373045 0 -0.234548 0 0 0 0 0 0 0 0 0 0 0 0 0 2.17805 0 0 2.17805 0
755 0 0 0 0 0 0 0 2.17805 0 0 2.17805 0 -0.125684 0 -0.102888 -0.00655832 0 0.141403 0.379411 0 -0.0841326 0.373579 0 -0.23507 0 0 0 0 0 0 0 0 0 0 0 0 0 2.17805 0 0 2.17805 0
756 0 0 0 0 0 0 0 2.17805 0 0 2.17805 0 -0.128564 0 -0.0961844 -0.00289076 0 0.144804 0.379251 0 -0.0844136 0.373753 0 -0.235364 0 0 0 0 0 0 0 0 0 0 0 0 0 2.17805 0 0 2.17805 0
757 0 0 0 0 0 0 0 2.17805 0 0 2.17805 0 -0.131106 0 -0.0896746 0.000655549 0 0.148039 0.3789 0 -0.0844932 0.373644 0 -0.235452 0 0 0 0 0 0 0 0 0 0 0 0 0 2.17805 0 0 2.17805 0
758 0 0 0 0 0 0 0 2.17805 0 0 2.17805 0 -0.133328 0 -0.0834533 0.00401845 0 0.151078 0.378456 0 -0.08446 0.373409 0 -0.235426 0 0 0 0 0 0 0 0 0 0 0 0 0 2.17805 0 0 2.17805 0
759 0 0 0 0 0 0 0 2.17805 0 0 2.17805 0 -0.13528 0 -0.0775772 0.0071573 0 0.153898 0.378 0 -0.0843979 0.373162 0 -0.23537 0 0 0 0 0 0 0 0 0 0 0 0 0 2.17805 0 0 2.17805 0
760 0 0 0 0 0 0 0 2.17805 0 0 2.17805 0 -0.136972 0 -0.0721036 0.0100498 0 0.156487 0.377595 0 -0.0843846 0.372981 0 -0.235364 0 0 0 0 0 0 0 0 0 0 0 0 0 2.17805 0 0 2.17805 0
761 0 0 0 0 0 0 0 2.17805 0 0 2.17805 0 -0.138403 0 -0.0670621 0.012687 0 0.15886 0.377262 0 -0.0844302 0.372873 0 -0.235416 0 0 0 0 0 0 0 0 0 0 0 0 0 2.17805 0 0 2.17805 0
762 0 0 0 0 0 0 0 2.17805 0 0 2.17805 0 -0.139607 0 -0.0624101 0.0150787 0 0.161065 0.376995 0 -0.0845289 0.372808 0 -0.235521 0 0 0 0 0 0 0 0 0 0 0 0 0 2.17805 0 0 2.17805 0
763 0 0 0 0 0 0 0 2.17805 0 0 2.17805 0 -0.140631 0 -0.0580771 0.0172373 0 0.163162 0.376744 0 -0.0846254 0.372693 0 -0.235621 0 0 0 0 0 0 0 0 0 0 0 0 0 2.17805 0 0 2.17805 0
764 0 0 0 0 0 0 0 2.17805 0 0 2.17805 0 -0.141499 0 -0.0539942 0.019183 0 0.165209 0.376474 0 -0.084679 0.372479 0 -0.235676 0 0 0 0 0 0 0 0 0 0 0 0 0 2.17805 0 0 2.17805 0
765 0 0 0 0 0 0 0 2.17805 0 0 2.17805 0 -0.142212 0 -0.0501305 0.0209349 0 0.167245 0.376154 0 -0.0846609 0.372134 0 -0.235657 0 0 0 0 0 0 0 0 0 0 0 0 0 2.17805 0 0 2.17805 0
766 0 0 0 0 0 0 0 2.17805 0 0 2.17805 0 -0.142776 0 -0.0464601 0.0225126 0 0.169291 0.375792 0 -0.08459 0.371699 0 -0.235585 0 0 0 0 0 0 0 0 0 0 0 0 0 2.17805 0 0 2.17805 0
767 0 0 0 0 0 0 0 2.17805 0 0 2.17805 0 -0.143214 0 -0.0429532 0.0239502 0 0.171348 0.375391 0 -0.0844758 0.37119 0 -0.235467 0 0 0 0 0 0 0 0 0 0 0 0 0 2.17805 0 0 2.17805 0
768 0 0 0 0 0 0 0 2.17805 0 0 2.17805 0 -0.143524 0 -0.0396011 0.0252974 0 0.173397 0.37497 0 -0.0843632 0.370652 0 -0.235351 0 0 0 0 0 0 0 0 0 0 0 0 0 2.17805 0 0 2.17805 0
769 0 0 0 0 0 0 0 2.17805 0 0 2.17805 0 -0.143723 0 -0.0363679 0.0266102 0 0.175423 0.37456 0 -0.08428 0.370137 0 -0.235265 0 0 0 0 0 0 0 0 0 0 0 0 0 2.17805 0 0 2.17805 0
770 0 0 0 0 0 0 0 2.17805 0 0 2.17805 0 -0.143841 0 -0.0331938 0.0279402 0 0.177425 0.374192 0 -0.0842455 0.369682 0 -0.235228 0 0 0 0 0 0 0 0 0 0 0 0 0 2.17805 0 0 2.17805 0
771 0 0 0 0 0 0 0 2.17805 0 0 2.17805 0 -0.143896 0 -0.0300211 0.029333 0 0.179408 0.37388 0 -0.0842503 0.369285 0 -0.23523 0 0 0 0 0 0 0 0 0 0 0 0 0 2.17805 0 0 2.17805 0
772 0 0 0 0 0 0 0 2.17805 0 0 2.17805 0 -0.143873 0 -0.0268108 0.0308482 0 0.181376 0.373636 0 -0.0842669 0.368946 0 -0.235244 0 0 0 0 0 0 0 0 0 0 0 0 0 2.17805 0 0 2.17805 0
773 0 0 0 0 0 0 0 2.17805 0 0 2.17805 0 -0.14368 0 -0.0236084 0.0325518 0 0.183301 0.373461 0 -0.0842717 0.368642 0 -0.235245 0 0 0 0 0 0 0 0 0 0 0 0 0 2.17805 0 0 2.17805 0
774 0 0 0 0 0 0 0 2.17805 0 0 2.17805 0 -0.143173 0 -0.0205433 0.0344909 0 0.185137 0.373355 0 -0.0842478 0.368368 0 -0.235215 0 0 0 0 0 0 0 0 0 0 0 0 0 2.17805 0 0 2.17805 0
775 0 0 0 0 0 0 0 2.17805 0 0 2.17805 0 -0.142204 0 -0.0177725 0.0366982 0 0.186832 0.373318 0 -0.0841848 0.368128 0 -0.235146 0 0 0 0 0 0 0 0 0 0 0 0 0 2.17805 0 0 2.17805 0
776 0 0 0 0 0 0 0 2.17805 0 0 2.17805 0 -0.14063 0 -0.0154408 0.0392257 0 0.188326 0.373337 0 -0.0840754 0.367892 0 -0.235027 0 0 0 0 0 0 0 0 0 0 0 0 0 2.17805 0 0 2.17805 0
777 0 0 0 0 0 0 0 2.17805 0 0 2.17805 0 -0.13835 0 -0.0136417 0.0421433 0 0.189561 0.373406 0 -0.0839216 0.367656 0 -0.234862 0 0 0 0 0 0 0 0 0 0 0 0 0 2.17805 0 0 2.17805 0
778 0 0 0 0 0 0 0 2.17805 0 0 2.17805 0 -0.135291 0 -0.0124367 0.0455034 0 0.190498 0.373512 0 -0.0837335 0.367418 0 -0.23466 0 0 0 0 0 0 0 0 0 0 0 0 0 2.17805 0 0 2.17805 0
779 0 0 0 0 0 0 0 2.17805 0 0 2.17805 0 -0.131386 0 -0.0118705 0.0493452 0 0.19112 0.373641 0 -0.0835185 0.367159 0 -0.234429 0 0 0 0 0 0 0 0 0 0 0 0 0 2.17805 0 0 2.17805 0
780 0 0 0 0 0 0 0 2.17805 0 0 2.17805 0 -0.126587 0 -0.0119494 0.05371 0 0.191427 0.373791 0 -0.0832802 0.366885 0 -0.234172 0 0 0 0 0 0 0 0 0 0 0 0 0 2.17805 0 0 2.17805 0
781 0 0 0 0 0 0 0 2.17805 0 0 2.17805 0 -0.120849 0 -0.0126891 0.0586248 0 0.191414 0.373961 0 -0.0830248 0.366607 0 -0.233896 0 0 0 0 0 0 0 0 0 0 0 0 0 2.17805 0 0 2.17805 0
782 0 0 0 0 0 0 0 2.17805 0 0 2.17805 0 -0.1141 0 -0.0141656 0.0640898 0 0.19106 0.374152 0 -0.0827602 0.366341 0 -0.233608 0 0 0 0 0 0 0 0 0 0 0 0 0 2.17805 0 0 2.17805 0
783 0 0 0 0 0 0 0 2.17805 0 0 2.17805 0 -0.106243 0 -0.0164883 0.0700878 0 0.190336 0.374365 0 -0.0824955 0.366107 0 -0.23332 0 0 0 0 0 0 0 0 0 0 0 0 0 2.17805 0 0 2.17805 0
784 0 0 0 0 0 0 0 2.17805 0 0 2.17805 0 -0.0971908 0 -0.0197373 0.0765978 0 0.189228 0.374592 0 -0.0822367 0.365904 0 -0.233037 0 0 0 0 0 0 0 0 0 0 0 0 0 2.17805 0 0 2.17805 0
785 0 0 0 0 0 0 0 2.17805 0 0 2.17805 0 -0.0868978 0 -0.0239281 0.083599 0 0.187731 0.374817 0 -0.0819821 0.365707 0 -0.232757 0 0 0 0 0 0 0 0 0 0 0 0 0 2.17805 0 0 2.17805 0
786 0 0 0 0 0 0 0 2.17805 0 0 2.17805 0 -0.0753616 0 -0.0290329 0.0910623 0 0.185844 0.375005 0 -0.0817317 0.365467 0 -0.23248 0 0 0 0 0 0 0 0 0 0 0 0 0 2.17805 0 0 2.17805 0
787 0 0 0 0 0 0 0 2.17805 0 0 2.17805 0 -0.0625847 0 -0.0349983 0.0989667 0 0.183565 0.375141 0 -0.0814844 0.36516 0 -0.232204 0 0 0 0 0 0 0 0 0 0 0 0 0 2.17805 0 0 2.17805 0
788 0 0 0 0 0 0 0 2.17805 0 0 2.17805 0 -0.0485815 0 -0.0417222 0.107312 0 0.180913 0.375228 0 -0.0812309 0.364797 0 -0.23192 0 0 0 0 0 0 0 0 0 0 0 0 0 2.17805 0 0 2.17805 0
789 0 0 0 0 0 0 0 2.17805 0 0 2.17805 0 -0.0334104 0 -0.0490611 0.116091 0 0.177915 0.375269 0 -0.0809648 0.364375 0 -0.231621 0 0 0 0 0 0 0 0 0 0 0 0 0 2.17805 0 0 2.17805 0
790 0 0 0 0 0 0 0 2.17805 0 0 2.17805 0 -0.017165 0 -0.0568511 0.12529 0 0.174613 0.375264 0 -0.0806891 0.363892 0 -0.23131 0 0 0 0 0 0 0 0 0 0 0 0 0 2.17805 0 0 2.17805 0
791 0 0 0 0 0 0 0 2.17805 0 0 2.17805 0 5.09027e-05 0 -0.0649001 0.134914 0 0.171068 0.375209 0 -0.0804012 0.363333 0 -0.230984 0 0 0 0 0 0 0 0 0 0 0 0 0 2.17805 0 0 2.17805 0
792 0 0 0 0 0 0 0 2.17805 0 0 2.17805 0 0.0181463 0 -0.0730216 0.144985 0 0.167355 0.37511 0 -0.080095 0.362709 0 -0.230635 0 0 0 0 0 0 0 0 0 0 0 0 0 2.17805 0 0 2.17805 0
793 0 0 0 0 0 0 0 2.17805 0 0 2.17805 0 0.0370275 0 -0.0810593 0.155508 0 0.163545 0.37497 0 -0.0797692 0.362022 0 -0.230263 0 0 0 0 0 0 0 0 0 0 0 0 0 2.17805 0 0 2.17805 0
794 0 0 0 0 0 0 0 2.17805 0 0 2.17805 0 0.0565887 0 -0.0888787 0.166474 0 0.159705 0.37478 0 -0.0794236 0.361251 0 -0.229866 0 0 0 0 0 0 0 0 0 0 0 0 0 2.17805 0 0 2.17805 0
795 0 0 0 0 0 0 0 2.17805 0 0 2.17805 0 0.0767356 0 -0.096381 0.17788 0 0.155886 0.374549 0 -0.079062 0.360412 0 -0.229449 0 0 0 0 0 0 0 0 0 0 0 0 0 2.17805 0 0 2.17805 0
796 0 0 0 0 0 0 0 2.17805 0 0 2.17805 0 0.0974113 0 -0.103521 0.189708 0 0.152116 0.374308 0 -0.0786873 0.359575 0 -0.229017 0 0 0 0 0 0 0 0 0 0 0 0 0 2.17805 0 0 2.17805 0
797 0 0 0 0 0 0 0 2.17805 0 0 2.17805 0 0.118585 0 -0.110298 0.20193 0 0.148396 0.374083 0 -0.0783 0.358787 0 -0.228574 0 0 0 0 0 0 0 0 0 0 0 0 0 2.17805 0 0 2.17805 0
798 0 0 0 0 0 0 0 2.17805 0 0 2.17805 0 0.140206 0 -0.116716 0.214507 0 0.144719 0.373883 0 -0.0779052 0.358062 0 -0.228124 0 0 0 0 0 0 0 0 0 0 0 0 0 2.17805 0 0 2.17805 0
799 0 0 0 0 0 0 0 2.17805 0 0 2.17805 0 0.162222 0 -0.122778 0.227403 0 0.141078 0.373694 0 -0.077507 0.357376 0 -0.227673 0 0 0 0 0 0 0 0 0 0 0 0 0 2.17805 0 0 2.17805 0
800 0 0 0 0 0 0 0 2.17805 0 0 2.17805 0 0.184576 0 -0.128492 0.240597 0 0.13746 0.373497 0 -0.0771048 0.356691 0 -0.227217 0 0 0 0 0 0 0 0 0 0 0 0 0 2.17805 0 0 2.17805 0
801 0 0 0 0 0 0 0 2.17805 0 0 2.17805 0 0.207202 0 -0.133877 0.25407 0 0.13384 0.373271 0 -0.0766987 0.355965 0 -0.226754 0 0 0 0 0 0 0 0 0 0 0 0 0 2.17805 0 0 2.17805 0
802 0 0 0 0 0 0 0 2.17805 0 0 2.17805 0 0.230078 0 -0.13898 0.267785 0 0.13018 0.372998 0 -0.0762853 0.355153 0 -0.226278 0 0 0 0 0 0 0 0 0 0 0 0 0 2.17805 0 0 2.17805 0
803 0 0 0 0 0 0 0 2.17805 0 0 2.17805 0 0.253175 0 -0.143849 0.281721 0 0.126436 0.372673 0 -0.0758585 0.354244 0 -0.22578 0 0 0 0 0 0 0 0 0 0 0 0 0 2.17805 0 0 2.17805 0
804 0 0 0 0 0 0 0 2.17805 0 0 2.17805 0 0.276383 0 -0.148514 0.295859 0 0.122576 0.37229 0 -0.075417 0.353226 0 -0.225259 0 0 0 0 0 0 0 0 0 0 0 0 0 2.17805 0 0 2.17805 0
805 0 0 0 0 0 0 0 2.17805 0 0 2.17805 0 0.299576 0 -0.153017 0.310175 0 0.118564 0.371862 0 -0.0749655 0.35211 0 -0.224719 0 0 0 0 0 0 0 0 0 0 0 0 0 2.17805 0 0 2.17805 0
806 0 0 0 0 0 0 0 2.17805 0 0 2.17805 0 0.322582 0 -0.157399 0.324637 0 0.114382 0.371408 0 -0.0745068 0.350927 0 -0.224162 0 0 0 0 0 0 0 0 0 0 0 0 0 2.17805 0 0 2.17805 0
807 0 0 0 0 0 0 0 2.17805 0 0 2.17805 0 0.345192 0 -0.161693 0.339197 0 0.110029 0.370933 0 -0.0740376 0.349682 0 -0.223585 0 0 0 0 0 0 0 0 0 0 0 0 0 2.17805 0 0 2.17805 0
808 0 0 0 0 0 0 0 2.17805 0 0 2.17805 0 0.367231 0 -0.165955 0.353793 0 0.105501 0.37043 0 -0.0735611 0.348368 0 -0.222991 0 0 0 0 0 0 0 0 0 0 0 0 0 2.17805 0 0 2.17805 0
809 0 0 0 0 0 0 0 2.17805 0 0 2.17805 0 0.38848 0 -0.17023 0.368334 0 0.100811 0.369899 0 -0.0730827 0.346986 0 -0.222385 0 0 0 0 0 0 0 0 0 0 0 0 0 2.17805 0 0 2.17805 0
810 0 0 0 0 0 0 0 2.17805 0 0 2.17805 0 0.408718 0 -0.174552 0.382689 0 0.0959867 0.369328 0 -0.0725961 0.345511 0 -0.221757 0 0 0 0 0 0 0 0 0 0 0 0 0 2.17805 0 0 2.17805 0
811 0 0 0 0 0 0 0 2.17805 0 0 2.17805 0 0.427773 0 -0.178951 0.396684 0 0.0910534 0.368698 0 -0.0720911 0.343919 0 -0.221095 0 0 0 0 0 0 0 0 0 0 0 0 0 2.17805 0 0 2.17805 0
812 0 0 0 0 0 0 0 2.17805 0 0 2.17805 0 0.445364 0 -0.183425 0.410101 0 0.0860665 0.368005 0 -0.0715643 0.342203 0 -0.220394 0 0 0 0 0 0 0 0 0 0 0 0 0 2.17805 0 0 2.17805 0
813 0 0 0 0 0 0 0 2.17805 0 0 2.17805 0 0.461149 0 -0.18796 0.422676 0 0.0810915 0.367252 0 -0.0710098 0.340359 0 -0.219646 0 0 0 0 0 0 0 0 0 0 0 0 0 2.17805 0 0 2.17805 0
814 0 0 0 0 0 0 0 2.17805 0 0 2.17805 0 0.474875 0 -0.192523 0.434098 0 0.0761893 0.366431 0 -0.0704027 0.338345 0 -0.218819 0 0 0 0 0 0 0 0 0 0 0 0 0 2.17805 0 0 2.17805 0
815 0 0 0 0 0 0 0 2.17805 0 0 2.17805 0 0.48639 0 -0.197026 0.444054 0 0.0714451 0.365515 0 -0.0696941 0.336085 0 -0.217849 0 0 0 0 0 0 0 0 0 0 0 0 0 2.17805 0 0 2.17805 0
816 0 0 0 0 0 0 0 2.17805 0 0 2.17805 0 0.495228 0 -0.201108 0.451698 0 0.0671721 0.364481 0 -0.0688261 0.333502 0 -0.216665 0 0 0 0 0 0 0 0 0 0 0 0 0 2.17805 0 0 2.17805 0
817 0 0 0 0 0 0 0 2.17805 0 0 2.17805 0 0.501469 0 -0.204571 0.456819 0 0.0635243 0.363298 0 -0.0677248 0.330494 0 -0.21517 0 0 0 0 0 0 0 0 0 0 0 0 0 2.17805 0 0 2.17805 0
818 0 0 0 0 0 0 0 2.17805 0 0 2.17805 0 0.505272 0 -0.20721 0.459622 0 0.0607171 0.361908 0 -0.0662694 0.326876 0 -0.213201 0 0 0 0 0 0 0 0 0 0 0 0 0 2.17805 0 0 2.17805 0
819 0 0 0 0 0 0 0 2.17805 0 0 2.17805 0 0.507121 0 -0.208957 0.460782 0 0.0588522 0.360262 0 -0.06433 0.322459 0 -0.210573 0 0 0 0 0 0 0 0 0 0 0 0 0 2.17805 0 0 2.17805 0
820 0 0 0 0 0 0 0 2.17805 0 0 2.17805 0 0.507422 0 -0.209745 0.460948 0 0.0580401 0.358379 0 -0.0618117 0.317198 0 -0.20714 0 0 0 0 0 0 0 0 0 0 0 0 0 2.17805 0 0 2.17805 0
821 0 0 0 0 0 0 0 2.17805 0 0 2.17805 0 0.506819 0 -0.209723 0.460936 0 0.0581643 0.356319 0 -0.0586634 0.311158 0 -0.202804 0 0 0 0 0 0 0 0 0 0 0 0 0 2.17805 0 0 2.17805 0
822 0 0 0 0 0 0 0 2.17805 0 0 2.17805 0 0.505809 0 -0.209125 0.461265 0 0.0589883 0.354138 0 -0.0548529 0.304417 0 -0.197485 0 0 0 0 0 0 0 0 0 0 0 0 0 2.17805 0 0 2.17805 0
823 0 0 0 0 0 0 0 2.17805 0 0 2.17805 0 0.505089 0 -0.208387 0.462435 0 0.0600333 0.351921 0 -0.0503941 0.297153 0 -0.191165 0 0 0 0 0 0 0 0 0 0 0 0 0 2.17805 0 0 2.17805 0
824 0 0 0 0 0 0 0 2.17805 0 0 2.17805 0 0.50467 0 -0.207674 0.463989 0 0.0610526 0.34976 0 -0.0453424 0.289587 0 -0.183889 0 0 0 0 0 0 0 0 0 0 0 0 0 2.17805 0 0 2.17805 0
825 0 0 0 0 0 0 0 2.17805 0 0 2.17805 0 0.504557 0 -0.20712 0.465445 0 0.0618391 0.347721 0 -0.0398022 0.281923 0 -0.175768 0 0 0 0 0 0 0 0 0 0 0 0 0 2.17805 0 0 2.17805 0
826 0 0 0 0 0 0 0 2.17805 0 0 2.17805 0 0.504654 0 -0.206801 0.466563 0 0.0623045 0.345882 0 -0.0338884 0.274392 0 -0.16695 0 0 0 0 0 0 0 0 0 0 0 0 0 2.17805 0 0 2.17805 0
827 0 0 0 0 0 0 0 2.17805 0 0 2.17805 0 0.504828 0 -0.206726 0.467308 0 0.0624599 0.344318 0 -0.0277144 0.267204 0 -0.157597 0 0 0 0 0 0 0 0 0 0 0 0 0 2.17805 0 0 2.17805 0
828 0 0 0 0 0 0 0 2.17805 0 0 2.17805 0 0.504868 0 -0.206796 0.467733 0 0.0624437 0.343107 0 -0.0214151 0.260568 0 -0.14792 0 0 0 0 0 0 0 0 0 0 0 0 0 2.17805 0 0 2.17805 0
829 0 0 0 0 0 0 0 2.17805 0 0 2.17805 0 0.504684 0 -0.206874 0.467974 0 0.0624235 0.342321 0 -0.0151474 0.254701 0 -0.138187 0 0 0 0 0 0 0 0 0 0 0 0 0 2.17805 0 0 2.17805 0
830 0 0 0 0 0 0 0 2.17805 0 0 2.17805 0 0.504229 0 -0.206849 0.468121 0 0.0625297 0.341992 0 -0.00904447 0.249745 0 -0.128655 0 0 0 0 0 0 0 0 0 0 0 0 0 2.17805 0 0 2.17805 0
831 0 0 0 0 0 0 0 2.17805 0 0 2.17805 0 0.503537 0 -0.206664 0.468253 0 0.0628241 0.342154 0 -0.00324557 0.24585 0 -0.119614 0 0 0 0 0 0 0 0 0 0 0 0 0 2.17805 0 0 2.17805 0
832 0 0 0 0 0 0 0 2.17805 0 0 2.17805 0 0.502669 0 -0.206327 0.46838 0 0.0632902 0.342871 0 0.00209241 0.243191 0 -0.111398 0 0 0 0 0 0 0 0 0 0 0 0 0 2.17805 0 0 2.17805 0
833 0 0 0 0 0 0 0 2.17805 0 0 2.17805 0 0.501687 0 -0.205865 0.468504 0 0.0638898 0.344219 0 0.00678975 0.241945 0 -0.104368 0 0 0 0 0 0 0 0 0 0 0 0 0 2.17805 0 0 2.17805 0
834 0 0 0 0 0 0 0 2.17805 0 0 2.17805 0 0.500638 0 -0.205315 0.468631 0 0.064582 0.346333 0 0.0106222 0.242354 0 -0.0989418 0 0 0 0 0 0 0 0 0 0 0 0 0 2.17805 0 0 2.17805 0
835 0 0 0 0 0 0 0 2.17805 0 0 2.17805 0 0.49954 0 -0.204713 0.468762 0 0.0653271 0.349385 0 0.0133778 0.244665 0 -0.0954785 0 0 0 0 0 0 0 0 0 0 0 0 0 2.17805 0 0 2.17805 0
836 0 0 0 0 0 0 0 2.17805 0 0 2.17805 0 0.498403 0 -0.204086 0.468914 0 0.0660978 0.35354 0 0.0149056 0.24906 0 -0.0941818 0 0 0 0 0 0 0 0 0 0 0 0 0 2.17805 0 0 2.17805 0
837 0 0 0 0 0 0 0 2.17805 0 0 2.17805 0 0.497292 0 -0.203458 0.469116 0 0.0668658 0.358959 0 0.0151219 0.25568 0 -0.0951039 0 0 0 0 0 0 0 0 0 0 0 0 0 2.17805 0 0 2.17805 0
838 0 0 0 0 0 0 0 2.17805 0 0 2.17805 0 0.496269 0 -0.202841 0.469383 0 0.0676141 0.365766 0 0.0140441 0.264597 0 -0.0981208 0 0 0 0 0 0 0 0 0 0 0 0 0 2.17805 0 0 2.17805 0
839 0 0 0 0 0 0 0 2.17805 0 0 2.17805 0 0.49533 0 -0.202223 0.46971 0 0.0683551 0.374019 0 0.0117971 0.275776 0 -0.102939 0 0 0 0 0 0 0 0 0 0 0 0 0 2.17805 0 0 2.17805 0
840 0 0 0 0 0 0 0 2.17805 0 0 2.17805 0 0.49446 0 -0.201587 0.470086 0 0.0691066 0.383727 0 0.00857631 0.289104 0 -0.109163 0 0 0 0 0 0 0 0 0 0 0 0 0 2.17805 0 0 2.17805 0
841 0 0 0 0 0 0 0 2.17805 0 0 2.17805 0 0.49364 0 -0.200917 0.470497 0 0.0698838 0.394848 0 0.00461236 0.304405 0 -0.116368 0 0 0 0 0 0 0 0 0 0 0 0 0 2.17805 0 0 2.17805 0
842 0 0 0 0 0 0 0 2.17805 0 0 2.17805 0 0.492801 0 -0.200205 0.470932 0 0.0707021 0.407308 0 0.000124772 0.321483 0 -0.124174 0 0 0 0 0 0 0 0 0 0 0 0 0 2.17805 0 0 2.17805 0
843 0 0 0 0 0 0 0 2.17805 0 0 2.17805 0 0.49189 0 -0.199439 0.471369 0 0.0715733 0.420998 0 -0.00466809 0.340109 0 -0.132234 0 0 0 0 0 0 0 0 0 0 0 0 0 2.17805 0 0 2.17805 0
844 0 0 0 0 0 0 0 2.17805 0 0 2.17805 0 0.490889 0 -0.198614 0.471784 0 0.0725025 0.43576 0 -0.00954139 0.359978 0 -0.140206 0 0 0 0 0 0 0 0 0 0 0 0 0 2.17805 0 0 2.17805 0
845 0 0 0 0 0 0 0 2.17805 0 0 2.17805 0 0.489815 0 -0.19775 0.472175 0 0.0734654 0.451443 0 -0.0143104 0.380793 0 -0.14782 0 0 0 0 0 0 0 0 0 0 0 0 0 2.17805 0 0 2.17805 0
846 0 0 0 0 0 0 0 2.17805 0 0 2.17805 0 0.48873 0 -0.196894 0.472552 0 0.0744123 0.46792 0 -0.0188275 0.40232 0 -0.154889 0 0 0 0 0 0 0 0 0 0 0 0 0 2.17805 0 0 2.17805 0
847 0 0 0 0 0 0 0 2.17805 0 0 2.17805 0 0.487652 0 -0.196076 0.472907 0 0.0753117 0.485049 0 -0.0229654 0.42434 0 -0.161278 0 0 0 0 0 0 0 0 0 0 0 0 0 2.17805 0 0 2.17805 0
848 0 0 0 0 0 0 0 2.17805 0 0 2.17805 0 0.486555 0 -0.195301 0.47324 0 0.0761614 0.502689 0 -0.026632 0.446667 0 -0.166909 0 0 0 0 0 0 0 0 0 0 0 0 0 2.17805 0 0 2.17805 0
849 0 0 0 0 0 0 0 2.17805 0 0 2.17805 0 0.485451 0 -0.194564 0.473554 0 0.0769637 0.520714 0 -0.0297838 0.469158 0 -0.171763 0 0 0 0 0 0 0 0 0 0 0 0 0 2.17805 0 0 2.17805 0
850 0 0 0 0 0 0 0 2.17805 0 0 2.17805 0 0.484356 0 -0.193874 0.473859 0 0.0777111 0.539033 0 -0.0324301 0.491754 0 -0.17589 0 0 0 0 0 0 0 0 0 0 0 0 0 2.17805 0 0 2.17805 0
851 0 0 0 0 0 0 0 2.17805 0 0 2.17805 0 0.4833 0 -0.193248 0.474157 0 0.0783861 0.557572 0 -0.0345889 0.514457 0 -0.179355 0 0 0 0 0 0 0 0 0 0 0 0 0 2.17805 0 0 2.17805 0
852 0 0 0 0 0 0 0 2.17805 0 0 2.17805 0 0.482336 0 -0.192685 0.474439 0 0.0789885 0.576223 0 -0.0362663 0.537208 0 -0.182191 0 0 0 0 0 0 0 0 0 0 0 0 0 2.17805 0 0 2.17805 0
853 0 0 0 0 0 0 0 2.17805 0 0 2.17805 0 0.481452 0 -0.192161 0.474699 0 0.0795433 0.594927 0 -0.0375143 0.56001 0 -0.184473 0 0 0 0 0 0 0 0 0 0 0 0 0 2.17805 0 0 2.17805 0
854 0 0 0 0 0 0 0 2.17805 0 0 2.17805 0 0.480649 0 -0.191664 0.474952 0 0.0800646 0.613691 0 -0.038404 0.58296 0 -0.186295 0 0 0 0 0 0 0 0 0 0 0 0 0 2.17805 0 0 2.17805 0
855 0 0 0 0 0 0 0 2.17805 0 0 2.17805 0 0.479934 0 -0.191186 0.475208 0 0.0805613 0.632502 0 -0.0389764 0.606064 0 -0.187695 0 0 0 0 0 0 0 0 0 0 0 0 0 2.17805 0 0 2.17805 0
856 0 0 0 0 0 0 0 2.17805 0 0 2.17805 0 0.479249 0 -0.190709 0.475465 0 0.0810528 0.65129 0 -0.0392721 0.629202 0 -0.188698 0 0 0 0 0 0 0 0 0 0 0 0 0 2.17805 0 0 2.17805 0
857 0 0 0 0 0 0 0 2.17805 0 0 2.17805 0 0.478534 0 -0.190216 0.475724 0 0.0815581 0.669986 0 -0.03935 0.652242 0 -0.189354 0 0 0 0 0 0 0 0 0 0 0 0 0 2.17805 0 0 2.17805 0
858 0 0 0 0 0 0 0 2.17805 0 0 2.17805 0 0.477747 0 -0.189688 0.475999 0 0.0820951 0.68855 0 -0.0392773 0.675079 0 -0.189725 0 0 0 0 0 0 0 0 0 0 0 0 0 2.17805 0 0 2.17805 0
859 0 0 0 0 0 0 0 2.17805 0 0 2.17805 0 0.476888 0 -0.189121 0.476301 0 0.082667 0.706942 0 -0.0391121 0.697613 0 -0.189874 0 0 0 0 0 0 0 0 0 0 0 0 0 2.17805 0 0 2.17805 0
860 0 0 0 0 0 0 0 2.17805 0 0 2.17805 0 0.475998 0 -0.188529 0.476632 0 0.0832585 0.72508 0 -0.0388955 0.71968 0 -0.189849 0 0 0 0 0 0 0 0 0 0 0 0 0 2.17805 0 0 2.17805 0
861 0 0 0 0 0 0 0 2.17805 0 0 2.17805 0 0.475095 0 -0.187922 0.476984 0 0.0838595 0.742867 0 -0.0386709 0.741111 0 -0.189711 0 0 0 0 0 0 0 0 0 0 0 0 0 2.17805 0 0 2.17805 0
862 0 0 0 0 0 0 0 2.17805 0 0 2.17805 0 0.474155 0 -0.187285 0.477361 0 0.0844845 0.760244 0 -0.038497 0.761832 0 -0.189539 0 0 0 0 0 0 0 0 0 0 0 0 0 2.17805 0 0 2.17805 0
863 0 0 0 0 0 0 0 2.17805 0 0 2.17805 0 0.473142 0 -0.186582 0.47777 0 0.0851674 0.777132 0 -0.0384301 0.781745 0 -0.18941 0 0 0 0 0 0 0 0 0 0 0 0 0 2.17805 0 0 2.17805 0
864 0 0 0 0 0 0 0 2.17805 0 0 2.17805 0 0.472014 0 -0.185783 0.478217 0 0.0859344 0.793432 0 -0.038512 0.800737 0 -0.189385 0 0 0 0 0 0 0 0 0 0 0 0 0 2.17805 0 0 2.17805 0
865 0 0 0 0 0 0 0 2.17805 0 0 2.17805 0 0.470744 0 -0.184874 0.478699 0 0.0867978 0.809063 0 -0.0387843 0.818751 0 -0.189523 0 0 0 0 0 0 0 0 0 0 0 0 0 2.17805 0 0 2.17805 0
866 0 0 0 0 0 0 0 2.17805 0 0 2.17805 0 0.469303 0 -0.18384 0.47922 0 0.0877678 0.823927 0 -0.0393006 0.835685 0 -0.189892 0 0 0 0 0 0 0 0 0 0 0 0 0 2.17805 0 0 2.17805 0
867 0 0 0 0 0 0 0 2.17805 0 0 2.17805 0 0.467676 0 -0.182672 0.47979 0 0.0888457 0.837931 0 -0.040132 0.851436 0 -0.190577 0 0 0 0 0 0 0 0 0 0 0 0 0 2.17805 0 0 2.17805 0
868 0 0 0 0 0 0 0 2.17805 0 0 2.17805 0 0.465888 0 -0.181382 0.480415 0 0.0900182 0.851047 0 -0.0413551 0.866007 0 -0.191662 0 0 0 0 0 0 0 0 0 0 0 0 0 2.17805 0 0 2.17805 0
869 0 0 0 0 0 0 0 2.17805 0 0 2.17805 0 0.463979 0 -0.179985 0.481094 0 0.0912638 0.863265 0 -0.043027 0.879416 0 -0.193211 0 0 0 0 0 0 0 0 0 0 0 0 0 2.17805 0 0 2.17805 0
870 0 0 0 0 0 0 0 2.17805 0 0 2.17805 0 0.461942 0 -0.17848 0.48182 0 0.0925805 0.874546 0 -0.0451931 0.891597 0 -0.195278 0 0 0 0 0 0 0 0 0 0 0 0 0 2.17805 0 0 2.17805 0
871 0 0 0 0 0 0 0 2.17805 0 0 2.17805 0 0.459752 0 -0.176841 0.482588 0 0.0939865 0.884805 0 -0.0479139 0.902378 0 -0.197938 0 0 0 0 0 0 0 0 0 0 0 0 0 2.17805 0 0 2.17805 0
872 0 0 0 0 0 0 0 2.17805 0 0 2.17805 0 0.457437 0 -0.175073 0.483388 0 0.0954733 0.893946 0 -0.0512299 0.911571 0 -0.201248 0 0 0 0 0 0 0 0 0 0 0 0 0 2.17805 0 0 2.17805 0
873 0 0 0 0 0 0 0 2.17805 0 0 2.17805 0 0.455022 0 -0.173182 0.484208 0 0.0970349 0.901937 0 -0.0551376 0.919099 0 -0.20521 0 0 0 0 0 0 0 0 0 0 0 0 0 2.17805 0 0 2.17805 0
874 0 0 0 0 0 0 0 2.17805 0 0 2.17805 0 0.452494 0 -0.171147 0.485039 0 0.0986854 0.908679 0 -0.0596345 0.924717 0 -0.209831 0 0 0 0 0 0 0 0 0 0 0 0 0 2.17805 0 0 2.17805 0
875 0 0 0 0 0 0 0 2.17805 0 0 2.17805 0 0.449852 0 -0.168958 0.485887 0 0.100431 0.913399 0 -0.064631 0.926795 0 -0.215086 0 0 0 0 0 0 0 0 0 0 0 0 0 2.17805 0 0 2.17805 0
876 0 0 0 0 0 0 0 2.17805 0 0 2.17805 0 0.447106 0 -0.166601 0.48677 0 0.102278 0.916289 0 -0.069602 0.925943 0 -0.220343 0 0 0 0 0 0 0 0 0 0 0 0 0 2.17805 0 0 2.17805 0
877 0 0 0 0 0 0 0 2.17805 0 0 2.17805 0 0.444247 0 -0.164029 0.487735 0 0.104258 0.917605 0 -0.0739639 0.923 0 -0.224917 0 0 0 0 0 0 0 0 0 0 0 0 0 2.17805 0 0 2.17805 0
878 0 0 0 0 0 0 0 2.17805 0 0 2.17805 0 0.441229 0 -0.161165 0.488851 0 0.106419 0.91779 0 -0.0772368 0.918995 0 -0.228282 0 0 0 0 0 0 0 0 0 0 0 0 0 2.17805 0 0 2.17805 0
879 0 0 0 0 0 0 0 2.17805 0 0 2.17805 0 0.43803 0 -0.157919 0.49019 0 0.108817 0.917174 0 -0.0791927 0.91442 0 -0.230218 0 0 0 0 0 0 0 0 0 0 0 0 0 2.17805 0 0 2.17805 0
880 0 0 0 0 0 0 0 2.17805 0 0 2.17805 0 0.434657 0 -0.154208 0.491826 0 0.1115 0.916418 0 -0.0798403 0.910354 0 -0.230769 0 0 0 0 0 0 0 0 0 0 0 0 0 2.17805 0 0 2.17805 0
881 0 0 0 0 0 0 0 2.17805 0 0 2.17805 0 0.431119 0 -0.149959 0.493821 0 0.114498 0.915909 0 -0.079445 0.907349 0 -0.230252 0 0 0 0 0 0 0 0 0 0 0 0 0 2.17805 0 0 2.17805 0
882 0 0 0 0 0 0 0 2.17805 0 0 2.17805 0 0.427399 0 -0.14511 0.49621 0 0.117823 0.916122 0 -0.0785217 0.906178 0 -0.229244 0 0 0 0 0 0 0 0 0 0 0 0 0 2.17805 0 0 2.17805 0
883 0 0 0 0 0 0 0 2.17805 0 0 2.17805 0 0.42343 0 -0.139597 0.499016 0 0.12147 0.91656 0 -0.0776407 0.905542 0 -0.228288 0 0 0 0 0 0 0 0 0 0 0 0 0 2.17805 0 0 2.17805 0
884 0 0 0 0 0 0 0 2.17805 0 0 2.17805 0 0.419168 0 -0.133353 0.502229 0 0.125433 0.917136 0 -0.0771462 0.905244 0 -0.227727 0 0 0 0 0 0 0 0 0 0 0 0 0 2.17805 0 0 2.17805 0
885 0 0 0 0 0 0 0 2.17805 0 0 2.17805 0 0.414639 0 -0.126336 0.505845 0 0.129692 0.9178 0 -0.0771341 0.905442 0 -0.227678 0 0 0 0 0 0 0 0 0 0 0 0 0 2.17805 0 0 2.17805 0
886 0 0 0 0 0 0 0 2.17805 0 0 2.17805 0 0.409896 0 -0.118501 0.509895 0 0.134222 0.91837 0 -0.0775104 0.905957 0 -0.228049 0 0 0 0 0 0 0 0 0 0 0 0 0 2.17805 0 0 2.17805 0
887 0 0 0 0 0 0 0 2.17805 0 0 2.17805 0 0.405065 0 -0.109835 0.514407 0 0.138989 0.918744 0 -0.0781 0.906548 0 -0.228657 0 0 0 0 0 0 0 0 0 0 0 0 0 2.17805 0 0 2.17805 0
888 0 0 0 0 0 0 0 2.17805 0 0 2.17805 0 0.400336 0 -0.100385 0.519397 0 0.143937 0.918952 0 -0.0786956 0.907074 0 -0.229278 0 0 0 0 0 0 0 0 0 0 0 0 0 2.17805 0 0 2.17805 0
889 0 0 0 0 0 0 0 2.17805 0 0 2.17805 0 0.395912 0 -0.0902485 0.524862 0 0.149002 0.919006 0 -0.0791561 0.907405 0 -0.22976 0 0 0 0 0 0 0 0 0 0 0 0 0 2.17805 0 0 2.17805 0
890 0 0 0 0 0 0 0 2.17805 0 0 2.17805 0 0.391998 0 -0.0795663 0.530782 0 0.154117 0.91886 0 -0.0793924 0.907374 0 -0.230005 0 0 0 0 0 0 0 0 0 0 0 0 0 2.17805 0 0 2.17805 0
891 0 0 0 0 0 0 0 2.17805 0 0 2.17805 0 0.388757 0 -0.0685141 0.537104 0 0.159218 0.918539 0 -0.0794204 0.907019 0 -0.23003 0 0 0 0 0 0 0 0 0 0 0 0 0 2.17805 0 0 2.17805 0
892 0 0 0 0 0 0 0 2.17805 0 0 2.17805 0 0.386289 0 -0.0572585 0.543754 0 0.164268 0.918132 0 -0.0793191 0.906532 0 -0.229923 0 0 0 0 0 0 0 0 0 0 0 0 0 2.17805 0 0 2.17805 0
893 0 0 0 0 0 0 0 2.17805 0 0 2.17805 0 0.384671 0 -0.0460028 0.550622 0 0.16924 0.917702 0 -0.0792065 0.90606 0 -0.229807 0 0 0 0 0 0 0 0 0 0 0 0 0 2.17805 0 0 2.17805 0
894 0 0 0 0 0 0 0 2.17805 0 0 2.17805 0 0.383969 0 -0.0350163 0.557578 0 0.174097 0.917255 0 -0.07917 0.90562 0 -0.229771 0 0 0 0 0 0 0 0 0 0 0 0 0 2.17805 0 0 2.17805 0
895 0 0 0 0 0 0 0 2.17805 0 0 2.17805 0 0.384312 0 -0.0246631 0.564511 0 0.1788 0.916816 0 -0.0792665 0.905258 0 -0.229874 0 0 0 0 0 0 0 0 0 0 0 0 0 2.17805 0 0 2.17805 0
896 0 0 0 0 0 0 0 2.17805 0 0 2.17805 0 0.385926 0 -0.0154859 0.571316 0 0.183259 0.916426 0 -0.079462 0.905023 0 -0.230081 0 0 0 0 0 0 0 0 0 0 0 0 0 2.17805 0 0 2.17805 0
897 0 0 0 0 0 0 0 2.17805 0 0 2.17805 0 0.389001 0 -0.00804754 0.577919 0 0.187347 0.916098 0 -0.0797029 0.904891 0 -0.230337 0 0 0 0 0 0 0 0 0 0 0 0 0 2.17805 0 0 2.17805 0
898 0 0 0 0 0 0 0 2.17805 0 0 2.17805 0 0.393638 0 -0.00274324 0.584317 0 0.190933 0.915791 0 -0.0799127 0.904733 0 -0.230557 0 0 0 0 0 0 0 0 0 0 0 0 0 2.17805 0 0 2.17805 0
899 0 0 0 0 0 0 0 2.17805 0 0 2.17805 0 0.399923 0 0.000171065 0.590564 0 0.193884 0.915471 0 -0.0800171 0.904439 0 -0.230664 0 0 0 0 0 0 0 0 0 0 0 0 0 2.17805 0 0 2.17805 0
900 0 0 0 0 0 0 0 2.17805 0 0 2.17805 0 0.407902 0 0.000656881 0.596782 0 0.196088 0.915139 0 -0.0799767 0.903989 0 -0.230615 0 0 0 0 0 0 0 0 0 0 0 0 0 2.17805 0 0 2.17805 0
901 0 0 0 0 0 0 0 2.17805 0 0 2.17805 0 0.417527 0 -0.00102959 0.603139 0 0.197508 0.914817 0 -0.0797954 0.903435 0 -0.230416 0 0 0 0 0 0 0 0 0 0 0 0 0 2.17805 0 0 2.17805 0
902 0 0 0 0 0 0 0 2.17805 0 0 2.17805 0 0.428623 0 -0.00442049 0.609802 0 0.19817 0.914519 0 -0.079506 0.902827 0 -0.230103 0 0 0 0 0 0 0 0 0 0 0 0 0 2.17805 0 0 2.17805 0
903 0 0 0 0 0 0 0 2.17805 0 0 2.17805 0 0.440963 0 -0.00897859 0.61692 0 0.198164 0.91421 0 -0.0791427 0.90213 0 -0.229709 0 0 0 0 0 0 0 0 0 0 0 0 0 2.17805 0 0 2.17805 0
904 0 0 0 0 0 0 0 2.17805 0 0 2.17805 0 0.454399 0 -0.0142891 0.624603 0 0.197605 0.913865 0 -0.0787319 0.901309 0 -0.229259 0 0 0 0 0 0 0 0 0 0 0 0 0 2.17805 0 0 2.17805 0
905 0 0 0 0 0 0 0 2.17805 0 0 2.17805 0 0.468832 0 -0.0200456 0.632931 0 0.196613 0.913503 0 -0.0782947 0.900418 0 -0.228777 0 0 0 0 0 0 0 0 0 0 0 0 0 2.17805 0 0 2.17805 0
906 0 0 0 0 0 0 0 2.17805 0 0 2.17805 0 0.484144 0 -0.025981 0.641965 0 0.195291 0.913164 0 -0.0778443 0.89954 0 -0.228279 0 0 0 0 0 0 0 0 0 0 0 0 0 2.17805 0 0 2.17805 0
907 0 0 0 0 0 0 0 2.17805 0 0 2.17805 0 0.500206 0 -0.0318797 0.651727 0 0.193754 0.912865 0 -0.0773892 0.898708 0 -0.227774 0 0 0 0 0 0 0 0 0 0 0 0 0 2.17805 0 0 2.17805 0
908 0 0 0 0 0 0 0 2.17805 0 0 2.17805 0 0.516924 0 -0.0376108 0.662189 0 0.1921 0.9126 0 -0.0769399 0.897893 0 -0.227272 0 0 0 0 0 0 0 0 0 0 0 0 0 2.17805 0 0 2.17805 0
909 0 0 0 0 0 0 0 2.17805 0 0 2.17805 0 0.534293 0 -0.0431835 0.673285 0 0.190376 0.91237 0 -0.0765071 0.897101 0 -0.226783 0 0 0 0 0 0 0 0 0 0 0 0 0 2.17805 0 0 2.17805 0
910 0 0 0 0 0 0 0 2.17805 0 0 2.17805 0 0.552333 0 -0.0486533 0.684931 0 0.188595 0.91219 0 -0.0761006 0.896363 0 -0.226319 0 0 0 0 0 0 0 0 0 0 0 0 0 2.17805 0 0 2.17805 0
911 0 0 0 0 0 0 0 2.17805 0 0 2.17805 0 0.571075 0 -0.0540823 0.697051 0 0.186747 0.912037 0 -0.0757082 0.895635 0 -0.225865 0 0 0 0 0 0 0 0 0 0 0 0 0 2.17805 0 0 2.17805 0
912 0 0 0 0 0 0 0 2.17805 0 0 2.17805 0 0.590587 0 -0.0595742 0.709572 0 0.184785 0.911883 0 -0.0753184 0.894864 0 -0.225407 0 0 0 0 0 0 0 0 0 0 0 0 0 2.17805 0 0 2.17805 0
913 0 0 0 0 0 0 0 2.17805 0 0 2.17805 0 0.610919 0 -0.0651847 0.722463 0 0.18266 0.911732 0 -0.0749227 0.894074 0 -0.224937 0 0 0 0 0 0 0 0 0 0 0 0 0 2.17805 0 0 2.17805 0
914 0 0 0 0 0 0 0 2.17805 0 0 2.17805 0 0.632115 0 -0.0709765 0.73572 0 0.18029 0.91162 0 -0.0745237 0.893341 0 -0.224464 0 0 0 0 0 0 0 0 0 0 0 0 0 2.17805 0 0 2.17805 0
915 0 0 0 0 0 0 0 2.17805 0 0 2.17805 0 0.65421 0 -0.0769977 0.749365 0 0.177589 0.911545 0 -0.0741133 0.892643 0 -0.223976 0 0 0 0 0 0 0 0 0 0 0 0 0 2.17805 0 0 2.17805 0
916 0 0 0 0 0 0 0 2.17805 0 0 2.17805 0 0.677175 0 -0.0832055 0.763441 0 0.174529 0.911478 0 -0.0736966 0.891908 0 -0.223473 0 0 0 0 0 0 0 0 0 0 0 0 0 2.17805 0 0 2.17805 0
917 0 0 0 0 0 0 0 2.17805 0 0 2.17805 0 0.701034 0 -0.0896177 0.777966 0 0.171055 0.911402 0 -0.0732641 0.891102 0 -0.222944 0 0 0 0 0 0 0 0 0 0 0 0 0 2.17805 0 0 2.17805 0
918 0 0 0 0 0 0 0 2.17805 0 0 2.17805 0 0.725824 0 -0.0962737 0.792935 0 0.167099 0.911326 0 -0.072808 0.890247 0 -0.22238 0 0 0 0 0 0 0 0 0 0 0 0 0 2.17805 0 0 2.17805 0
919 0 0 0 0 0 0 0 2.17805 0 0 2.17805 0 0.751563 0 -0.103166 0.808337 0 0.162626 0.911262 0 -0.0723369 0.889364 0 -0.221791 0 0 0 0 0 0 0 0 0 0 0 0 0 2.17805 0 0 2.17805 0
920 0 0 0 0 0 0 0 2.17805 0 0 2.17805 0 0.778281 0 -0.110262 0.824189 0 0.157622 0.911168 0 -0.0718447 0.888375 0 -0.221165 0 0 0 0 0 0 0 0 0 0 0 0 0 2.17805 0 0 2.17805 0
921 0 0 0 0 0 0 0 2.17805 0 0 2.17805 0 0.805905 0 -0.117453 0.840505 0 0.152124 0.911004 0 -0.0713421 0.887232 0 -0.22051 0 0 0 0 0 0 0 0 0 0 0 0 0 2.17805 0 0 2.17805 0
922 0 0 0 0 0 0 0 2.17805 0 0 2.17805 0 0.834246 0 -0.124602 0.857268 0 0.146209 0.910786 0 -0.0708449 0.885996 0 -0.219847 0 0 0 0 0 0 0 0 0 0 0 0 0 2.17805 0 0 2.17805 0
923 0 0 0 0 0 0 0 2.17805 0 0 2.17805 0 0.86308 0 -0.131598 0.874441 0 0.139953 0.910534 0 -0.0703712 0.884725 0 -0.2192 0 0 0 0 0 0 0 0 0 0 0 0 0 2.17805 0 0 2.17805 0
924 0 0 0 0 0 0 0 2.17805 0 0 2.17805 0 0.89219 0 -0.138341 0.891989 0 0.133448 0.910248 0 -0.0699323 0.883426 0 -0.218582 0 0 0 0 0 0 0 0 0 0 0 0 0 2.17805 0 0 2.17805 0
925 0 0 0 0 0 0 0 2.17805 0 0 2.17805 0 0.921362 0 -0.144766 0.909872 0 0.126779 0.909923 0 -0.0695353 0.882107 0 -0.218002 0 0 0 0 0 0 0 0 0 0 0 0 0 2.17805 0 0 2.17805 0
926 0 0 0 0 0 0 0 2.17805 0 0 2.17805 0 0.950225 0 -0.150817 0.928002 0 0.120061 0.909562 0 -0.0691599 0.880786 0 -0.217443 0 0 0 0 0 0 0 0 0 0 0 0 0 2.17805 0 0 2.17805 0
927 0 0 0 0 0 0 0 2.17805 0 0 2.17805 0 0.978281 0 -0.15645 0.946242 0 0.113443 0.909214 0 -0.0688259 0.879572 0 -0.216939 0 0 0 0 0 0 0 0 0 0 0 0 0 2.17805 0 0 2.17805 0
928 0 0 0 0 0 0 0 2.17805 0 0 2.17805 0 1.00518 0 -0.161697 0.964454 0 0.107024 0.908877 0 -0.0685309 0.878453 0 -0.216485 0 0 0 0 0 0 0 0 0 0 0 0 0 2.17805 0 0 2.17805 0
929 0 0 0 0 0 0 0 2.17805 0 0 2.17805 0 1.03069 0 -0.16663 0.982481 0 0.100848 0.908486 0 -0.0682578 0.877284 0 -0.21605 0 0 0 0 0 0 0 0 0 0 0 0 0 2.17805 0 0 2.17805 0
930 0 0 0 0 0 0 0 2.17805 0 0 2.17805 0 1.05449 0 -0.17132 1.0001 0 0.0949703 0.908004 0 -0.0679895 0.875993 0 -0.215609 0 0 0 0 0 0 0 0 0 0 0 0 0 2.17805 0 0 2.17805 0
931 0 0 0 0 0 0 0 2.17805 0 0 2.17805 0 1.07614 0 -0.175848 1.01707 0 0.089444 0.907407 0 -0.0676948 0.874515 0 -0.21512 0 0 0 0 0 0 0 0 0 0 0 0 0 2.17805 0 0 2.17805 0
932 0 0 0 0 0 0 0 2.17805 0 0 2.17805 0 1.09557 0 -0.180325 1.03321 0 0.0842131 0.906688 0 -0.0673433 0.872812 0 -0.214546 0 0 0 0 0 0 0 0 0 0 0 0 0 2.17805 0 0 2.17805 0
933 0 0 0 0 0 0 0 2.17805 0 0 2.17805 0 1.11298 0 -0.184856 1.04841 0 0.0791509 0.905881 0 -0.0669082 0.870921 0 -0.213857 0 0 0 0 0 0 0 0 0 0 0 0 0 2.17805 0 0 2.17805 0
934 0 0 0 0 0 0 0 2.17805 0 0 2.17805 0 1.1275 0 -0.189414 1.06246 0 0.0744771 0.905027 0 -0.0663705 0.868888 0 -0.213034 0 0 0 0 0 0 0 0 0 0 0 0 0 2.17805 0 0 2.17805 0
935 0 0 0 0 0 0 0 2.17805 0 0 2.17805 0 1.13809 0 -0.193913 1.07505 0 0.0704629 0.904135 0 -0.0657113 0.866722 0 -0.212055 0 0 0 0 0 0 0 0 0 0 0 0 0 2.17805 0 0 2.17805 0
936 0 0 0 0 0 0 0 2.17805 0 0 2.17805 0 1.14502 0 -0.197855 1.08544 0 0.0673208 0.90316 0 -0.0648865 0.864316 0 -0.210856 0 0 0 0 0 0 0 0 0 0 0 0 0 2.17805 0 0 2.17805 0
937 0 0 0 0 0 0 0 2.17805 0 0 2.17805 0 1.14881 0 -0.200977 1.09334 0 0.0650915 0.90205 0 -0.0638331 0.861521 0 -0.209344 0 0 0 0 0 0 0 0 0 0 0 0 0 2.17805 0 0 2.17805 0
938 0 0 0 0 0 0 0 2.17805 0 0 2.17805 0 1.15002 0 -0.203022 1.09872 0 0.0638809 0.900787 0 -0.0624946 0.858261 0 -0.207435 0 0 0 0 0 0 0 0 0 0 0 0 0 2.17805 0 0 2.17805 0
939 0 0 0 0 0 0 0 2.17805 0 0 2.17805 0 1.1493 0 -0.204029 1.10198 0 0.0636078 0.89936 0 -0.0608167 0.854474 0 -0.205044 0 0 0 0 0 0 0 0 0 0 0 0 0 2.17805 0 0 2.17805 0
940 0 0 0 0 0 0 0 2.17805 0 0 2.17805 0 1.14768 0 -0.204082 1.10368 0 0.0641207 0.89776 0 -0.0587492 0.85011 0 -0.202087 0 0 0 0 0 0 0 0 0 0 0 0 0 2.17805 0 0 2.17805 0
941 0 0 0 0 0 0 0 2.17805 0 0 2.17805 0 1.14648 0 -0.203581 1.10461 0 0.0649626 0.896 0 -0.0562395 0.84516 0 -0.198477 0 0 0 0 0 0 0 0 0 0 0 0 0 2.17805 0 0 2.17805 0
942 0 0 0 0 0 0 0 2.17805 0 0 2.17805 0 1.14597 0 -0.20279 1.1053 0 0.0659382 0.894144 0 -0.0532733 0.839728 0 -0.194181 0 0 0 0 0 0 0 0 0 0 0 0 0 2.17805 0 0 2.17805 0
943 0 0 0 0 0 0 0 2.17805 0 0 2.17805 0 1.14561 0 -0.202134 1.10631 0 0.066797 0.892292 0 -0.049888 0.834027 0 -0.189248 0 0 0 0 0 0 0 0 0 0 0 0 0 2.17805 0 0 2.17805 0
944 0 0 0 0 0 0 0 2.17805 0 0 2.17805 0 1.14581 0 -0.201798 1.10751 0 0.067279 0.890488 0 -0.0461379 0.828186 0 -0.183741 0 0 0 0 0 0 0 0 0 0 0 0 0 2.17805 0 0 2.17805 0
945 0 0 0 0 0 0 0 2.17805 0 0 2.17805 0 1.14652 0 -0.201815 1.10861 0 0.0673173 0.888752 0 -0.042086 0.822287 0 -0.177727 0 0 0 0 0 0 0 0 0 0 0 0 0 2.17805 0 0 2.17805 0
946 0 0 0 0 0 0 0 2.17805 0 0 2.17805 0 1.14752 0 -0.202074 1.10944 0 0.0670338 0.887122 0 -0.0378032 0.816444 0 -0.171298 0 0 0 0 0 0 0 0 0 0 0 0 0 2.17805 0 0 2.17805 0
947 0 0 0 0 0 0 0 2.17805 0 0 2.17805 0 1.14855 0 -0.20247 1.10995 0 0.0665627 0.885615 0 -0.0333469 0.810736 0 -0.164531 0 0 0 0 0 0 0 0 0 0 0 0 0 2.17805 0 0 2.17805 0
948 0 0 0 0 0 0 0 2.17805 0 0 2.17805 0 1.14948 0 -0.202909 1.11028 0 0.0660384 0.884242 0 -0.0287605 0.805219 0 -0.157491 0 0 0 0 0 0 0 0 0 0 0 0 0 2.17805 0 0 2.17805 0
949 0 0 0 0 0 0 0 2.17805 0 0 2.17805 0 1.15012 0 -0.203265 1.11057 0 0.0656309 0.882994 0 -0.0240523 0.799899 0 -0.150192 0 0 0 0 0 0 0 0 0 0 0 0 0 2.17805 0 0 2.17805 0
950 0 0 0 0 0 0 0 2.17805 0 0 2.17805 0 1.15004 0 -0.203351 1.11078 0 0.0655862 0.881858 0 -0.0192081 0.794746 0 -0.142608 0 0 0 0 0 0 0 0 0 0 0 0 0 2.17805 0 0 2.17805 0
951 0 0 0 0 0 0 0 2.17805 0 0 2.17805 0 1.14925 0 -0.203128 1.11092 0 0.0659433 0.880863 0 -0.0142151 0.789801 0 -0.13473 0 0 0 0 0 0 0 0 0 0 0 0 0 2.17805 0 0 2.17805 0
952 0 0 0 0 0 0 0 2.17805 0 0 2.17805 0 1.14819 0 -0.20272 1.11103 0 0.0665159 0.880083 0 -0.0091192 0.785204 0 -0.126653 0 0 0 0 0 0 0 0 0 0 0 0 0 2.17805 0 0 2.17805 0
953 0 0 0 0 0 0 0 2.17805 0 0 2.17805 0 1.14722 0 -0.202278 1.11114 0 0.0671053 0.879584 0 -0.00397179 0.781074 0 -0.118478 0 0 0 0 0 0 0 0 0 0 0 0 0 2.17805 0 0 2.17805 0
954 0 0 0 0 0 0 0 2.17805 0 0 2.17805 0 1.14629 0 -0.201853 1.11118 0 0.0676583 0.879412 0 0.00117132 0.777516 0 -0.110333 0 0 0 0 0 0 0 0 0 0 0 0 0 2.17805 0 0 2.17805 0
955 0 0 0 0 0 0 0 2.17805 0 0 2.17805 0 1.14556 0 -0.201512 1.11116 0 0.0680897 0.879625 0 0.00624157 0.774668 0 -0.102388 0 0 0 0 0 0 0 0 0 0 0 0 0 2.17805 0 0 2.17805 0
956 0 0 0 0 0 0 0 2.17805 0 0 2.17805 0 1.14503 0 -0.201293 1.11106 0 0.0683637 0.880247 0 0.0111871 0.772616 0 -0.0947925 0 0 0 0 0 0 0 0 0 0 0 0 0 2.17805 0 0 2.17805 0
957 0 0 0 0 0 0 0 2.17805 0 0 2.17805 0 1.14476 0 -0.201225 1.11093 0 0.0684492 0.881277 0 0.0159675 0.771406 0 -0.0876876 0 0 0 0 0 0 0 0 0 0 0 0 0 2.17805 0 0 2.17805 0
958 0 0 0 0 0 0 0 2.17805 0 0 2.17805 0 1.14431 0 -0.201187 1.11072 0 0.068517 0.882756 0 0.0204733 0.771158 0 -0.0813209 0 0 0 0 0 0 0 0 0 0 0 0 0 2.17805 0 0 2.17805 0
959 0 0 0 0 0 0 0 2.17805 0 0 2.17805 0 1.14375 0 -0.201135 1.11049 0 0.0686111 0.884795 0 0.0245449 0.772082 0 -0.0760128 0 0 0 0 0 0 0 0 0 0 0 0 0 2.17805 0 0 2.17805 0
960 0 0 0 0 0 0 0 2.17805 0 0 2.17805 0 1.143 0 -0.201008 1.11026 0 0.0688018 0.887534 0 0.0279706 0.774413 0 -0.0721288 0 0 0 0 0 0 0 0 0 0 0 0 0 2.17805 0 0 2.17805 0
961 0 0 0 0 0 0 0 2.17805 0 0 2.17805 0 1.14226 0 -0.200828 1.11007 0 0.0690468 0.891119 0 0.0305493 0.778372 0 -0.0699697 0 0 0 0 0 0 0 0 0 0 0 0 0 2.17805 0 0 2.17805 0
962 0 0 0 0 0 0 0 2.17805 0 0 2.17805 0 1.1414 0 -0.200544 1.10989 0 0.0694114 0.895676 0 0.03214 0.784111 0 -0.0696905 0 0 0 0 0 0 0 0 0 0 0 0 0 2.17805 0 0 2.17805 0
963 0 0 0 0 0 0 0 2.17805 0 0 2.17805 0 1.14073 0 -0.200228 1.1098 0 0.0697959 0.901306 0 0.0326627 0.791726 0 -0.0713003 0 0 0 0 0 0 0 0 0 0 0 0 0 2.17805 0 0 2.17805 0
964 0 0 0 0 0 0 0 2.17805 0 0 2.17805 0 1.14015 0 -0.199872 1.1098 0 0.0702157 0.908064 0 0.0321496 0.801204 0 -0.0746077 0 0 0 0 0 0 0 0 0 0 0 0 0 2.17805 0 0 2.17805 0
965 0 0 0 0 0 0 0 2.17805 0 0 2.17805 0 1.13979 0 -0.199527 1.10987 0 0.0706103 0.915897 0 0.0307676 0.812336 0 -0.0791932 0 0 0 0 0 0 0 0 0 0 0 0 0 2.17805 0 0 2.17805 0
966 0 0 0 0 0 0 0 2.17805 0 0 2.17805 0 1.13945 0 -0.199164 1.10999 0 0.0710228 0.924691 0 0.0287259 0.824808 0 -0.0845848 0 0 0 0 0 0 0 0 0 0 0 0 0 2.17805 0 0 2.17805 0
967 0 0 0 0 0 0 0 2.17805 0 0 2.17805 0 1.13922 0 -0.198815 1.11016 0 0.0714155 0.934342 0 0.02622 0.838323 0 -0.0903843 0 0 0 0 0 0 0 0 0 0 0 0 0 2.17805 0 0 2.17805 0
968 0 0 0 0 0 0 0 2.17805 0 0 2.17805 0 1.13881 0 -0.198396 1.11036 0 0.0718989 0.944746 0 0.0234322 0.852607 0 -0.0962611 0 0 0 0 0 0 0 0 0 0 0 0 0 2.17805 0 0 2.17805 0
969 0 0 0 0 0 0 0 2.17805 0 0 2.17805 0 1.13845 0 -0.197971 1.11061 0 0.0723878 0.955791 0 0.0205157 0.86738 0 -0.101957 0 0 0 0 0 0 0 0 0 0 0 0 0 2.17805 0 0 2.17805 0
970 0 0 0 0 0 0 0 2.17805 0 0 2.17805 0 1.13786 0 -0.19747 1.11085 0 0.0729718 0.96737 0 0.0175702 0.882416 0 -0.107325 0 0 0 0 0 0 0 0 0 0 0 0 0 2.17805 0 0 2.17805 0
971 0 0 0 0 0 0 0 2.17805 0 0 2.17805 0 1.13731 0 -0.196955 1.1111 0 0.073567 0.97941 0 0.0146423 0.897588 0 -0.112327 0 0 0 0 0 0 0 0 0 0 0 0 0 2.17805 0 0 2.17805 0
972 0 0 0 0 0 0 0 2.17805 0 0 2.17805 0 1.13671 0 -0.196423 1.11137 0 0.0741808 0.991879 0 0.011759 0.91291 0 -0.117004 0 0 0 0 0 0 0 0 0 0 0 0 0 2.17805 0 0 2.17805 0
973 0 0 0 0 0 0 0 2.17805 0 0 2.17805 0 1.13607 0 -0.195875 1.11166 0 0.074816 1.0048 0 0.00892246 0.928551 0 -0.121472 0 0 0 0 0 0 0 0 0 0 0 0 0 2.17805 0 0 2.17805 0
974 0 0 0 0 0 0 0 2.17805 0 0 2.17805 0 1.13554 0 -0.195369 1.11204 0 0.0754012 1.01822 0 0.00610259 0.944761 0 -0.125883 0 0 0 0 0 0 0 0 0 0 0 0 0 2.17805 0 0 2.17805 0
975 0 0 0 0 0 0 0 2.17805 0 0 2.17805 0 1.13522 0 -0.194949 1.11251 0 0.0758888 1.03216 0 0.00327333 0.961703 0 -0.13034 0 0 0 0 0 0 0 0 0 0 0 0 0 2.17805 0 0 2.17805 0
976 0 0 0 0 0 0 0 2.17805 0 0 2.17805 0 1.13495 0 -0.194581 1.11303 0 0.0763225 1.04657 0 0.00045867 0.979403 0 -0.134838 0 0 0 0 0 0 0 0 0 0 0 0 0 2.17805 0 0 2.17805 0
977 0 0 0 0 0 0 0 2.17805 0 0 2.17805 0 1.13462 0 -0.194237 1.11355 0 0.0767331 1.06143 0 -0.002317 0.997895 0 -0.139354 0 0 0 0 0 0 0 0 0 0 0 0 0 2.17805 0 0 2.17805 0
978 0 0 0 0 0 0 0 2.17805 0 0 2.17805 0 1.13414 0 -0.193882 1.11401 0 0.07716 1.07674 0 -0.00504146 1.01718 0 -0.143853 0 0 0 0 0 0 0 0 0 0 0 0 0 2.17805 0 0 2.17805 0
979 0 0 0 0 0 0 0 2.17805 0 0 2.17805 0 1.13353 0 -0.193493 1.11441 0 0.0776221 1.0924 0 -0.00770241 1.03713 0 -0.148278 0 0 0 0 0 0 0 0 0 0 0 0 0 2.17805 0 0 2.17805 0
980 0 0 0 0 0 0 0 2.17805 0 0 2.17805 0 1.13282 0 -0.19306 1.11477 0 0.0781279 1.10834 0 -0.0102839 1.05758 0 -0.15255 0 0 0 0 0 0 0 0 0 0 0 0 0 2.17805 0 0 2.17805 0
981 0 0 0 0 0 0 0 2.17805 0 0 2.17805 0 1.13193 0 -0.192542 1.11509 0 0.0787234 1.12447 0 -0.0127805 1.07829 0 -0.156598 0 0 0 0 0 0 0 0 0 0 0 0 0 2.17805 0 0 2.17805 0
982 0 0 0 0 0 0 0 2.17805 0 0 2.17805 0 1.13093 0 -0.191938 1.11545 0 0.0794092 1.14073 0 -0.0152082 1.09912 0 -0.160412 0 0 0 0 0 0 0 0 0 0 0 0 0 2.17805 0 0 2.17805 0
983 0 0 0 0 0 0 0 2.17805 0 0 2.17805 0 1.13 0 -0.191312 1.11589 0 0.0801096 1.15713 0 -0.0176189 1.12003 0 -0.164043 0 0 0 0 0 0 0 0 0 0 0 0 0 2.17805 0 0 2.17805 0
984 0 0 0 0 0 0 0 2.17805 0 0 2.17805 0 1.12941 0 -0.190774 1.11648 0 0.0807061 1.17373 0 -0.0200849 1.14111 0 -0.167571 0 0 0 0 0 0 0 0 0 0 0 0 0 2.17805 0 0 2.17805 0
985 0 0 0 0 0 0 0 2.17805 0 0 2.17805 0 1.12915 0 -0.190346 1.11717 0 0.0811777 1.19068 0 -0.0226738 1.16259 0 -0.171089 0 0 0 0 0 0 0 0 0 0 0 0 0 2.17805 0 0 2.17805 0
986 0 0 0 0 0 0 0 2.17805 0 0 2.17805 0 1.12896 0 -0.18995 1.11791 0 0.0816132 1.20802 0 -0.0254123 1.18453 0 -0.174625 0 0 0 0 0 0 0 0 0 0 0 0 0 2.17805 0 0 2.17805 0
987 0 0 0 0 0 0 0 2.17805 0 0 2.17805 0 1.12874 0 -0.189551 1.11863 0 0.0820489 1.22556 0 -0.0282892 1.20664 0 -0.17815 0 0 0 0 0 0 0 0 0 0 0 0 0 2.17805 0 0 2.17805 0
988 0 0 0 0 0 0 0 2.17805 0 0 2.17805 0 1.12842 0 -0.189115 1.11935 0 0.0825215 1.24317 0 -0.0313188 1.22871 0 -0.181675 0 0 0 0 0 0 0 0 0 0 0 0 0 2.17805 0 0 2.17805 0
989 0 0 0 0 0 0 0 2.17805 0 0 2.17805 0 1.12774 0 -0.188562 1.11995 0 0.0831148 1.26073 0 -0.034538 1.25054 0 -0.185244 0 0 0 0 0 0 0 0 0 0 0 0 0 2.17805 0 0 2.17805 0
990 0 0 0 0 0 0 0 2.17805 0 0 2.17805 0 1.12668 0 -0.187865 1.12046 0 0.0838526 1.27803 0 -0.0379635 1.27175 0 -0.188883 0 0 0 0 0 0 0 0 0 0 0 0 0 2.17805 0 0 2.17805 0
991 0 0 0 0 0 0 0 2.17805 0 0 2.17805 0 1.1252 0 -0.186996 1.12091 0 0.0847588 1.29463 0 -0.0416357 1.29154 0 -0.192654 0 0 0 0 0 0 0 0 0 0 0 0 0 2.17805 0 0 2.17805 0
992 0 0 0 0 0 0 0 2.17805 0 0 2.17805 0 1.12347 0 -0.185989 1.12133 0 0.0857905 1.31031 0 -0.0456243 1.30958 0 -0.196673 0 0 0 0 0 0 0 0 0 0 0 0 0 2.17805 0 0 2.17805 0
993 0 0 0 0 0 0 0 2.17805 0 0 2.17805 0 1.12182 0 -0.184961 1.12184 0 0.0868276 1.32523 0 -0.0499971 1.32616 0 -0.201044 0 0 0 0 0 0 0 0 0 0 0 0 0 2.17805 0 0 2.17805 0
994 0 0 0 0 0 0 0 2.17805 0 0 2.17805 0 1.12017 0 -0.183861 1.12247 0 0.0879181 1.33953 0 -0.054781 1.34165 0 -0.205816 0 0 0 0 0 0 0 0 0 0 0 0 0 2.17805 0 0 2.17805 0
995 0 0 0 0 0 0 0 2.17805 0 0 2.17805 0 1.11837 0 -0.182618 1.12321 0 0.0891275 1.35305 0 -0.0599842 1.35584 0 -0.211008 0 0 0 0 0 0 0 0 0 0 0 0 0 2.17805 0 0 2.17805 0
996 0 0 0 0 0 0 0 2.17805 0 0 2.17805 0 1.1163 0 -0.18117 1.12413 0 0.0905053 1.36477 0 -0.0654186 1.36685 0 -0.216454 0 0 0 0 0 0 0 0 0 0 0 0 0 2.17805 0 0 2.17805 0
997 0 0 0 0 0 0 0 2.17805 0 0 2.17805 0 1.11376 0 -0.179393 1.12519 0 0.0921546 1.37435 0 -0.0704602 1.37509 0 -0.221508 0 0 0 0 0 0 0 0 0 0 0 0 0 2.17805 0 0 2.17805 0
998 0 0 0 0 0 0 0 2.17805 0 0 2.17805 0 1.11053 0 -0.177108 1.1264 0 0.0942159 1.38141 0 -0.0746565 1.3804 0 -0.225703 0 0 0 0 0 0 0 0 0 0 0 0 0 2.17805 0 0 2.17805 0
999 0 0 0 0 0 0 0 2.17805 0 0 2.17805 0 1.10649 0 -0.174169 1.12784 0 0.0967792 1.38585 0 -0.0776696 1.38299 0 -0.228693 0 0 0 0 0 0 0 0 0 0 0 0 0 2.17805 0 0 2.17805 0
1000 0 0 0 0 0 0 0 2.17805 0 0 2.17805 0 1.10147 0 -0.170334 1.12956 0 0.0999987 1.3878 0 -0.0794018 1.38287 0 -0.230372 0 0 0 0 0 0 0 0 0 0 0 0 0 2.17805 0 0 2.17805 0
1001 0 0 0 0 0 0 0 2.17805 0 0 2.17805 0 1.09578 0 -0.165571 1.1317 0 0.103833 1.38802 0 -0.0799772 1.38118 0 -0.230872 0 0 0 0 0 0 0 0 0 0 0 0 0 2.17805 0 0 2.17805 0
1002 0 0 0 0 0 0 0 2.17805 0 0 2.17805 0 1.08975 0 -0.159933 1.13432 0 0.108176 1.38733 0 -0.0796285 1.37886 0 -0.230441 0 0 0 0 0 0 0 0 0 0 0 0 0 2.17805 0 0 2.17805 0
1003 0 0 0 0 0 0 0 2.17805 0 0 2.17805 0 1.0835 0 -0.153435 1.13737 0 0.11296 1.38683 0 -0.0789149 1.37751 0 -0.229677 0 0 0 0 0 0 0 0 0 0 0 0 0 2.17805 0 0 2.17805 0
1004 0 0 0 0 0 0 0 2.17805 0 0 2.17805 0 1.07718 0 -0.146161 1.14087 0 0.118059 1.38655 0 -0.0783619 1.37629 0 -0.229063 0 0 0 0 0 0 0 0 0 0 0 0 0 2.17805 0 0 2.17805 0
1005 0 0 0 0 0 0 0 2.17805 0 0 2.17805 0 1.07095 0 -0.138229 1.14477 0 0.123343 1.3866 0 -0.0781319 1.37558 0 -0.22878 0 0 0 0 0 0 0 0 0 0 0 0 0 2.17805 0 0 2.17805 0
1006 0 0 0 0 0 0 0 2.17805 0 0 2.17805 0 1.06502 0 -0.129816 1.14899 0 0.128677 1.38681 0 -0.0781876 1.3753 0 -0.228798 0 0 0 0 0 0 0 0 0 0 0 0 0 2.17805 0 0 2.17805 0
1007 0 0 0 0 0 0 0 2.17805 0 0 2.17805 0 1.05953 0 -0.121089 1.15345 0 0.133953 1.38691 0 -0.0784721 1.37509 0 -0.229059 0 0 0 0 0 0 0 0 0 0 0 0 0 2.17805 0 0 2.17805 0
1008 0 0 0 0 0 0 0 2.17805 0 0 2.17805 0 1.05454 0 -0.112201 1.15814 0 0.13907 1.38687 0 -0.0788345 1.37493 0 -0.229412 0 0 0 0 0 0 0 0 0 0 0 0 0 2.17805 0 0 2.17805 0
1009 0 0 0 0 0 0 0 2.17805 0 0 2.17805 0 1.04994 0 -0.103048 1.16315 0 0.144039 1.38674 0 -0.0792701 1.37479 0 -0.229847 0 0 0 0 0 0 0 0 0 0 0 0 0 2.17805 0 0 2.17805 0
1010 0 0 0 0 0 0 0 2.17805 0 0 2.17805 0 1.0458 0 -0.0937052 1.16848 0 0.148818 1.38654 0 -0.079633 1.37467 0 -0.230216 0 0 0 0 0 0 0 0 0 0 0 0 0 2.17805 0 0 2.17805 0
1011 0 0 0 0 0 0 0 2.17805 0 0 2.17805 0 1.04226 0 -0.0842998 1.1741 0 0.153374 1.38636 0 -0.0798832 1.37462 0 -0.230477 0 0 0 0 0 0 0 0 0 0 0 0 0 2.17805 0 0 2.17805 0
1012 0 0 0 0 0 0 0 2.17805 0 0 2.17805 0 1.03939 0 -0.0749333 1.17991 0 0.157711 1.38619 0 -0.0800007 1.37461 0 -0.230606 0 0 0 0 0 0 0 0 0 0 0 0 0 2.17805 0 0 2.17805 0
