# Supplementary material for: Optimal Control Based Stiffness Identification of an Ankle-Foot Orthosis Using a Predictive Walking Model
Source: Front Comput Neurosci. 2017 Apr 13;11:23. doi: 10.3389/fncom.2017.00023 (PMC5390028; doi:10.3389/fncom.2017.00023)
Supplement: Supplementary file 1 [file DataSheet1.ZIP › PathWalker/InvKinDyn/results/barefeet_3053182.q]

0	-1.26548	0.591034	-0.258017	-0.496116	0.812531	-0.0673901	0.271078	0.722651	-0.427102	0.307038
1	-1.25891	0.588769	-0.267292	-0.479878	0.811516	-0.050658	0.289931	0.730626	-0.427287	0.315238
2	-1.25244	0.586558	-0.275684	-0.468367	0.820208	-0.0408606	0.306394	0.740342	-0.425293	0.32365
3	-1.24615	0.584426	-0.283382	-0.461904	0.838028	-0.0377348	0.320363	0.752073	-0.420907	0.332549
4	-1.24012	0.582438	-0.290399	-0.459932	0.862887	-0.0413498	0.331567	0.766257	-0.414502	0.342239
5	-1.23437	0.580653	-0.29681	-0.460685	0.890974	-0.0511731	0.340296	0.782036	-0.406045	0.352684
6	-1.22883	0.579112	-0.302189	-0.462317	0.918216	-0.0652107	0.346475	0.798865	-0.395868	0.362639
7	-1.2235	0.577832	-0.305668	-0.463893	0.941351	-0.0778826	0.349347	0.816361	-0.384573	0.371071
8	-1.21834	0.576829	-0.306281	-0.465447	0.959337	-0.0902801	0.348105	0.834337	-0.372286	0.376721
9	-1.21332	0.576141	-0.303825	-0.467117	0.972553	-0.103163	0.342509	0.852734	-0.357205	0.37914
10	-1.20843	0.575801	-0.298804	-0.468734	0.981754	-0.116225	0.333084	0.871438	-0.338852	0.378921
11	-1.20367	0.575847	-0.29156	-0.470574	0.98748	-0.128468	0.320549	0.889747	-0.317618	0.376483
12	-1.19909	0.576288	-0.28246	-0.473005	0.990361	-0.138651	0.305597	0.907357	-0.293573	0.372668
13	-1.19475	0.577146	-0.271662	-0.476458	0.990959	-0.14626	0.288826	0.923523	-0.266712	0.367524
14	-1.19067	0.578418	-0.25994	-0.480139	0.989408	-0.151641	0.270941	0.938387	-0.238515	0.362068
15	-1.18686	0.580078	-0.24766	-0.483628	0.985637	-0.155006	0.252194	0.952214	-0.208223	0.356943
16	-1.1833	0.582068	-0.234871	-0.48682	0.979665	-0.156632	0.232711	0.965135	-0.178471	0.352005
17	-1.17995	0.584327	-0.221768	-0.489359	0.971228	-0.15687	0.212629	0.977519	-0.149203	0.347284
18	-1.17674	0.586748	-0.208845	-0.490697	0.960714	-0.156445	0.192534	0.990057	-0.123766	0.343091
19	-1.17358	0.589271	-0.19694	-0.489948	0.948485	-0.155669	0.173795	1.00146	-0.103841	0.340109
20	-1.1704	0.591831	-0.187228	-0.486002	0.935003	-0.154956	0.158194	1.01033	-0.092118	0.339475
21	-1.16717	0.594406	-0.180672	-0.478017	0.920594	-0.154412	0.147075	1.01531	-0.0880468	0.342037
22	-1.16388	0.596976	-0.178116	-0.465344	0.905639	-0.153992	0.141487	1.01551	-0.0940365	0.348631
23	-1.1606	0.599547	-0.180162	-0.447667	0.89043	-0.153444	0.14127	1.01117	-0.106311	0.360285
24	-1.15735	0.602117	-0.186268	-0.425863	0.875337	-0.152494	0.145326	1.00267	-0.124724	0.376498
25	-1.15424	0.604678	-0.195819	-0.400875	0.860516	-0.150813	0.152135	0.990905	-0.146291	0.396879
26	-1.15129	0.607188	-0.20729	-0.374578	0.846171	-0.148505	0.159274	0.978021	-0.170258	0.419676
27	-1.14856	0.609591	-0.21934	-0.348694	0.832617	-0.145719	0.164432	0.965904	-0.193909	0.443447
28	-1.14608	0.61183	-0.23041	-0.325102	0.820185	-0.142735	0.16532	0.955974	-0.216185	0.46658
29	-1.14387	0.613837	-0.238953	-0.305719	0.809262	-0.139855	0.159485	0.950174	-0.236055	0.487291
30	-1.1419	0.615536	-0.242593	-0.293203	0.800094	-0.138718	0.143662	0.950534	-0.253784	0.502461
31	-1.14015	0.616851	-0.239491	-0.290019	0.793537	-0.139237	0.115434	0.958515	-0.269431	0.509806
32	-1.13855	0.617759	-0.228349	-0.297753	0.790175	-0.141221	0.0735687	0.974264	-0.284639	0.507472
33	-1.13702	0.618265	-0.210417	-0.314939	0.790144	-0.143998	0.0203787	0.996334	-0.300174	0.496514
34	-1.13546	0.6184	-0.188168	-0.338476	0.793097	-0.147316	-0.0400646	1.02244	-0.316209	0.479416
35	-1.13383	0.618228	-0.164548	-0.36486	0.798736	-0.150205	-0.103194	1.05013	-0.332323	0.459589
36	-1.13208	0.617829	-0.142377	-0.390244	0.805737	-0.153938	-0.164619	1.07709	-0.348008	0.439995
37	-1.13023	0.617285	-0.12313	-0.412981	0.814148	-0.15704	-0.222	1.10193	-0.362415	0.422735
38	-1.12829	0.61663	-0.107279	-0.432339	0.823481	-0.159589	-0.274475	1.12403	-0.375145	0.408487
39	-1.12626	0.615887	-0.0948305	-0.448319	0.833687	-0.161023	-0.321668	1.14271	-0.386666	0.397437
40	-1.12414	0.615076	-0.0855008	-0.46099	0.844335	-0.161969	-0.363527	1.15737	-0.397133	0.389035
41	-1.12189	0.614204	-0.0788097	-0.470808	0.855466	-0.162471	-0.400381	1.16773	-0.406615	0.382585
42	-1.11949	0.613271	-0.074537	-0.477744	0.866746	-0.163394	-0.43224	1.17355	-0.415723	0.377557
43	-1.11694	0.612279	-0.0726265	-0.481911	0.87849	-0.16455	-0.459012	1.17466	-0.424495	0.374321
44	-1.11425	0.611216	-0.072803	-0.48328	0.890014	-0.167885	-0.480852	1.17099	-0.432381	0.372531
45	-1.11142	0.610079	-0.0744508	-0.48255	0.901448	-0.173945	-0.498462	1.16269	-0.438089	0.37187
46	-1.10847	0.608857	-0.0767151	-0.480842	0.913097	-0.181899	-0.512952	1.15017	-0.440327	0.371326
47	-1.10543	0.607566	-0.0795848	-0.478253	0.924971	-0.190602	-0.52415	1.13341	-0.438946	0.371118
48	-1.10229	0.606225	-0.0833093	-0.474449	0.936894	-0.199967	-0.531399	1.1123	-0.434083	0.371504
49	-1.09901	0.604842	-0.0879006	-0.469397	0.948833	-0.209765	-0.534438	1.08708	-0.425683	0.372403
50	-1.09557	0.603431	-0.0935446	-0.462822	0.960726	-0.219841	-0.5328	1.05807	-0.414198	0.373739
51	-1.09196	0.602022	-0.100976	-0.453763	0.972427	-0.230369	-0.525371	1.02545	-0.400818	0.376252
52	-1.08813	0.600627	-0.110509	-0.441816	0.983931	-0.241448	-0.511751	0.989888	-0.385925	0.380186
53	-1.08408	0.599248	-0.122009	-0.427182	0.995345	-0.25286	-0.4924	0.952588	-0.367725	0.385682
54	-1.07979	0.597853	-0.134875	-0.410633	1.00687	-0.264355	-0.469149	0.917811	-0.344465	0.391786
55	-1.07528	0.596402	-0.14806	-0.393483	1.01859	-0.27557	-0.445105	0.890781	-0.32401	0.39725
56	-1.07064	0.594894	-0.160641	-0.376928	1.03052	-0.286046	-0.423026	0.875327	-0.309493	0.401346
57	-1.06595	0.593365	-0.171565	-0.362274	1.04258	-0.295383	-0.405345	0.872502	-0.302559	0.403316
58	-1.0613	0.59189	-0.180269	-0.350187	1.05456	-0.303093	-0.393062	0.880857	-0.301406	0.40304
59	-1.05678	0.590563	-0.186952	-0.340387	1.066	-0.308861	-0.385336	0.896157	-0.305681	0.401183
60	-1.05245	0.589454	-0.191721	-0.332653	1.07659	-0.312766	-0.380871	0.913586	-0.313143	0.397971
61	-1.04827	0.588613	-0.19415	-0.327375	1.08631	-0.314663	-0.378794	0.928281	-0.321427	0.392865
62	-1.0442	0.588061	-0.193986	-0.324725	1.09519	-0.31447	-0.378194	0.938051	-0.324402	0.385354
63	-1.04018	0.587801	-0.190984	-0.32496	1.10328	-0.312062	-0.378685	0.943103	-0.325123	0.374933
64	-1.03616	0.587844	-0.185593	-0.327628	1.11064	-0.307013	-0.379147	0.944027	-0.326493	0.361998
65	-1.03212	0.58823	-0.178955	-0.331385	1.11715	-0.299292	-0.377991	0.941157	-0.329223	0.347856
66	-1.02806	0.589003	-0.172002	-0.33521	1.12252	-0.288965	-0.374338	0.934794	-0.332883	0.333653
67	-1.02403	0.590195	-0.165327	-0.338574	1.12665	-0.275726	-0.367954	0.925006	-0.336354	0.320235
68	-1.02007	0.591799	-0.159212	-0.34124	1.12942	-0.259559	-0.35899	0.911772	-0.338595	0.308032
69	-1.01618	0.593778	-0.153653	-0.343133	1.1308	-0.240512	-0.347781	0.895301	-0.33938	0.297038
70	-1.01235	0.596069	-0.148556	-0.344204	1.13077	-0.218653	-0.334638	0.875952	-0.338846	0.28709
71	-1.00858	0.598589	-0.143525	-0.344855	1.12942	-0.194611	-0.320258	0.854162	-0.33702	0.277749
72	-1.00489	0.601254	-0.138043	-0.345797	1.12704	-0.169031	-0.305445	0.830339	-0.334214	0.268512
73	-1.00127	0.603984	-0.132052	-0.347157	1.124	-0.142904	-0.290434	0.804813	-0.330757	0.259329
74	-0.997724	0.606703	-0.12558	-0.349027	1.12061	-0.117386	-0.275515	0.778105	-0.326662	0.250172
75	-0.99423	0.609333	-0.11822	-0.352098	1.11739	-0.0933301	-0.261696	0.751125	-0.32203	0.240479
76	-0.990788	0.611795	-0.109471	-0.357162	1.11497	-0.0715888	-0.250197	0.724944	-0.316926	0.229669
77	-0.987395	0.614048	-0.0994015	-0.364219	1.1137	-0.0528208	-0.241383	0.700284	-0.311465	0.217831
78	-0.984024	0.616088	-0.0884501	-0.372654	1.11364	-0.0372293	-0.23493	0.677581	-0.306062	0.205316
79	-0.980657	0.617914	-0.0767785	-0.382156	1.11481	-0.0253556	-0.230792	0.657277	-0.301058	0.19218
80	-0.97729	0.619534	-0.0644654	-0.392581	1.11712	-0.0179662	-0.228939	0.639638	-0.296649	0.178494
81	-0.973914	0.620959	-0.0518329	-0.403495	1.12034	-0.0156948	-0.228963	0.624776	-0.293084	0.164605
82	-0.970519	0.622198	-0.0391032	-0.414609	1.1242	-0.0187708	-0.230517	0.612677	-0.290474	0.150697
83	-0.967096	0.623255	-0.0259468	-0.426295	1.12838	-0.0269653	-0.233884	0.603253	-0.28873	0.136273
84	-0.963647	0.624128	-0.0118963	-0.43909	1.13239	-0.039902	-0.239515	0.596392	-0.287787	0.120761
85	-0.960183	0.624829	0.00280977	-0.452743	1.13564	-0.0570484	-0.247003	0.591711	-0.287495	0.104531
86	-0.956722	0.625385	0.0177773	-0.466867	1.1376	-0.0776958	-0.255784	0.588758	-0.287504	0.0881013
87	-0.953277	0.625816	0.0329233	-0.481467	1.138	-0.100812	-0.265731	0.587321	-0.287487	0.0715643
88	-0.949848	0.626135	0.0482396	-0.49668	1.13684	-0.124833	-0.276791	0.587302	-0.287474	0.0549255
89	-0.946416	0.626357	0.0634738	-0.512437	1.13439	-0.148133	-0.288518	0.588569	-0.28777	0.0384454
90	-0.942955	0.626488	0.0780292	-0.528313	1.13119	-0.169543	-0.299974	0.590863	-0.288675	0.0227723
91	-0.939445	0.62653	0.0916391	-0.544263	1.12795	-0.188189	-0.310671	0.593944	-0.290295	0.00812811
92	-0.935873	0.626486	0.104256	-0.560403	1.12522	-0.203676	-0.320444	0.597657	-0.292651	-0.00553413
93	-0.932238	0.626368	0.115402	-0.576216	1.12323	-0.216287	-0.328576	0.601682	-0.295767	-0.0176993
94	-0.928544	0.626193	0.124931	-0.591533	1.12216	-0.226807	-0.334826	0.605788	-0.299369	-0.0281926
95	-0.924796	0.625976	0.133206	-0.606662	1.12199	-0.236376	-0.339622	0.609917	-0.302927	-0.0374734
96	-0.920995	0.625741	0.140492	-0.621682	1.12244	-0.245957	-0.343201	0.613892	-0.306164	-0.0459279
97	-0.917151	0.625507	0.147231	-0.636965	1.12325	-0.256021	-0.345995	0.617562	-0.309076	-0.0540483
98	-0.913278	0.625284	0.153806	-0.652888	1.12423	-0.266595	-0.348375	0.620835	-0.311772	-0.0621608
99	-0.909388	0.625077	0.160326	-0.669478	1.12506	-0.277485	-0.350411	0.623616	-0.314389	-0.0702573
100	-0.90549	0.624891	0.166989	-0.686856	1.12539	-0.288367	-0.352342	0.625922	-0.316777	-0.0784437
101	-0.901597	0.624729	0.173864	-0.705033	1.12485	-0.298744	-0.354251	0.627757	-0.318696	-0.0866851
102	-0.897722	0.624584	0.180745	-0.72377	1.12322	-0.308116	-0.355945	0.629156	-0.320162	-0.0945655
103	-0.893866	0.624438	0.187238	-0.742667	1.12048	-0.316122	-0.357109	0.630344	-0.321299	-0.101517
104	-0.890024	0.624278	0.192881	-0.761202	1.11661	-0.322657	-0.357282	0.631468	-0.322225	-0.107067
105	-0.886186	0.624086	0.197466	-0.779129	1.11168	-0.327848	-0.356207	0.632538	-0.323127	-0.111066
106	-0.882357	0.623836	0.200791	-0.79626	1.10592	-0.331833	-0.353722	0.633666	-0.324324	-0.113197
107	-0.878552	0.62351	0.202419	-0.812096	1.09953	-0.334624	-0.349488	0.635043	-0.326072	-0.112797
108	-0.874781	0.623096	0.20201	-0.826137	1.09262	-0.336165	-0.343237	0.636806	-0.328294	-0.109382
109	-0.871049	0.622592	0.19948	-0.838075	1.08509	-0.33615	-0.334899	0.638999	-0.330827	-0.102864
110	-0.867345	0.621998	0.194826	-0.847585	1.0767	-0.334176	-0.324395	0.641562	-0.333721	-0.0933541
111	-0.863647	0.621308	0.188022	-0.854357	1.06735	-0.329949	-0.31161	0.644396	-0.33706	-0.0809086
112	-0.85993	0.620519	0.17922	-0.858313	1.05705	-0.323251	-0.296656	0.647469	-0.340855	-0.065814
113	-0.856153	0.619632	0.168762	-0.859501	1.04578	-0.314129	-0.279791	0.650715	-0.345199	-0.0487059
114	-0.852264	0.618645	0.156989	-0.857964	1.03355	-0.302852	-0.261226	0.654018	-0.350316	-0.0302082
115	-0.848225	0.617557	0.144136	-0.853658	1.0204	-0.289775	-0.241111	0.65733	-0.356265	-0.0107489
116	-0.844011	0.616367	0.130243	-0.846318	1.00633	-0.275143	-0.219464	0.660662	-0.362742	0.0095112
117	-0.839612	0.61508	0.114935	-0.835188	0.991192	-0.259077	-0.1959	0.664064	-0.369457	0.0309737
118	-0.83502	0.613697	0.0976705	-0.819257	0.974662	-0.24156	-0.169864	0.667653	-0.376348	0.0542777
119	-0.830224	0.612213	0.0783216	-0.798001	0.956434	-0.222242	-0.141266	0.671581	-0.383207	0.0795724
120	-0.825217	0.610616	0.0570137	-0.771264	0.936383	-0.200899	-0.110377	0.676095	-0.389637	0.106652
121	-0.820002	0.608887	0.0339538	-0.739175	0.914693	-0.177741	-0.0777182	0.681698	-0.395275	0.135257
122	-0.814623	0.607001	0.0101225	-0.703473	0.892845	-0.157274	-0.0449176	0.689238	-0.399864	0.164412
123	-0.809136	0.604947	-0.0130068	-0.667005	0.873966	-0.142949	-0.0142211	0.699669	-0.403274	0.192586
124	-0.803617	0.602738	-0.034222	-0.632942	0.861573	-0.137875	0.0124073	0.713891	-0.40517	0.218617
125	-0.79819	0.600428	-0.052516	-0.60477	0.85823	-0.14061	0.033126	0.732707	-0.404882	0.241833
126	-0.79297	0.598096	-0.0675334	-0.584509	0.8647	-0.149937	0.0470974	0.756338	-0.401906	0.262376
127	-0.788031	0.595832	-0.0792961	-0.572744	0.880262	-0.162637	0.0543162	0.784353	-0.395921	0.280715
128	-0.783362	0.593704	-0.0883784	-0.568103	0.902663	-0.176447	0.0559089	0.815638	-0.386803	0.297489
129	-0.7789	0.591757	-0.095395	-0.568063	0.927999	-0.187336	0.0533574	0.848703	-0.374534	0.313037
130	-0.774574	0.590036	-0.100431	-0.570205	0.951936	-0.196013	0.0476068	0.882109	-0.359049	0.327016
131	-0.770324	0.58859	-0.102765	-0.573171	0.971794	-0.203813	0.0385893	0.914693	-0.340431	0.338156
132	-0.76607	0.587458	-0.101988	-0.575694	0.986568	-0.213091	0.0265488	0.945508	-0.319185	0.345479
133	-0.761765	0.586683	-0.0979443	-0.577684	0.99624	-0.223754	0.0117482	0.973982	-0.295995	0.348455
134	-0.757385	0.586317	-0.090984	-0.579175	1.00103	-0.234787	-0.00511956	0.999643	-0.271657	0.347282
135	-0.752926	0.586403	-0.0817299	-0.58026	1.00159	-0.245165	-0.0232627	1.02232	-0.247253	0.342683
136	-0.748393	0.586948	-0.0710882	-0.580791	0.999044	-0.25436	-0.0417254	1.04214	-0.224196	0.335808
137	-0.743798	0.58792	-0.0600114	-0.580486	0.994522	-0.262183	-0.0595947	1.05937	-0.203749	0.327904
138	-0.739153	0.589263	-0.0492415	-0.579026	0.988605	-0.268603	-0.076226	1.07435	-0.186915	0.319987
139	-0.734478	0.590914	-0.0390876	-0.576254	0.981426	-0.273611	-0.0915253	1.08745	-0.174777	0.312595
140	-0.729807	0.592794	-0.0296438	-0.572127	0.972993	-0.277348	-0.105739	1.09894	-0.168208	0.306111
141	-0.725162	0.594831	-0.0210968	-0.566516	0.963331	-0.280068	-0.118924	1.10878	-0.167737	0.300926
142	-0.720547	0.596969	-0.0137906	-0.559103	0.95247	-0.281915	-0.130828	1.11656	-0.17357	0.297441
143	-0.715969	0.599167	-0.00806261	-0.549554	0.940387	-0.283002	-0.14126	1.1219	-0.185529	0.29607
144	-0.71144	0.601398	-0.00393974	-0.537955	0.927203	-0.283406	-0.150511	1.12467	-0.203199	0.296854
145	-0.706982	0.603643	-0.000976945	-0.52513	0.913443	-0.282819	-0.159564	1.12519	-0.225336	0.299286
146	-0.702629	0.605888	0.00166665	-0.512388	0.899732	-0.28096	-0.169959	1.12423	-0.249634	0.302384
147	-0.698395	0.608107	0.00503514	-0.501091	0.886461	-0.27814	-0.183481	1.12296	-0.273864	0.304807
148	-0.694283	0.610246	0.010104	-0.492453	0.873987	-0.275026	-0.201839	1.12284	-0.296566	0.305292
149	-0.690296	0.612251	0.0180326	-0.488305	0.863172	-0.269745	-0.226885	1.12526	-0.316995	0.302404
150	-0.686385	0.614042	0.028856	-0.488138	0.853488	-0.266363	-0.258758	1.13108	-0.335039	0.295727
151	-0.682529	0.615579	0.0428831	-0.492744	0.846014	-0.262772	-0.297792	1.14071	-0.350775	0.284727
152	-0.678698	0.616826	0.059439	-0.501092	0.840471	-0.260453	-0.342942	1.15399	-0.364994	0.270102
153	-0.674869	0.61779	0.0778016	-0.512503	0.837066	-0.258126	-0.392911	1.17018	-0.378293	0.252666
154	-0.671001	0.618493	0.0964493	-0.524916	0.835271	-0.257135	-0.445279	1.18813	-0.39078	0.234103
155	-0.667084	0.618988	0.114265	-0.537073	0.83496	-0.256235	-0.498169	1.20665	-0.402033	0.215761
156	-0.663109	0.619299	0.130541	-0.547703	0.835295	-0.257417	-0.550262	1.22476	-0.411865	0.198503
157	-0.659079	0.619466	0.145348	-0.557269	0.836712	-0.257374	-0.601155	1.24147	-0.420439	0.182368
158	-0.654966	0.619492	0.157893	-0.564264	0.838111	-0.259289	-0.649468	1.25598	-0.428227	0.168207
159	-0.65076	0.619395	0.167874	-0.568449	0.83982	-0.262405	-0.694466	1.26766	-0.435216	0.156351
160	-0.646441	0.61918	0.175076	-0.569622	0.842087	-0.266349	-0.735593	1.27605	-0.441547	0.147081
161	-0.642002	0.618847	0.179353	-0.567625	0.844979	-0.271089	-0.772397	1.28075	-0.447375	0.140642
162	-0.637445	0.618393	0.180486	-0.562296	0.848646	-0.276728	-0.804437	1.28159	-0.452513	0.137405
163	-0.632777	0.617808	0.17824	-0.553457	0.853228	-0.283217	-0.831406	1.27875	-0.45678	0.137752
164	-0.62801	0.61708	0.172728	-0.54132	0.858852	-0.290342	-0.85346	1.27247	-0.45997	0.141692
165	-0.623164	0.616194	0.164192	-0.526265	0.86567	-0.297943	-0.870928	1.26304	-0.461625	0.149113
166	-0.618252	0.615151	0.152628	-0.508308	0.873638	-0.305978	-0.883827	1.25075	-0.461177	0.160144
167	-0.613281	0.613957	0.138157	-0.487535	0.882608	-0.314343	-0.892244	1.23575	-0.457986	0.174716
168	-0.608239	0.612626	0.121128	-0.464245	0.892507	-0.322833	-0.896439	1.21812	-0.451562	0.192411
169	-0.603097	0.611182	0.10167	-0.438364	0.903106	-0.33137	-0.896299	1.19792	-0.441916	0.212988
170	-0.597838	0.609647	0.0799175	-0.409811	0.914042	-0.339927	-0.891743	1.17522	-0.429261	0.236258
171	-0.592448	0.608025	0.0564744	-0.379136	0.925119	-0.348392	-0.883273	1.15023	-0.413911	0.261452
172	-0.586893	0.606328	0.0320539	-0.347032	0.936238	-0.356538	-0.871423	1.12308	-0.396322	0.287575
173	-0.581134	0.604556	0.00719027	-0.314013	0.947359	-0.36413	-0.856475	1.09401	-0.376793	0.313867
174	-0.575137	0.602705	-0.0176745	-0.280529	0.958508	-0.371071	-0.838594	1.0633	-0.35551	0.339673
175	-0.56888	0.600776	-0.0420558	-0.247136	0.969765	-0.3772	-0.81793	1.03109	-0.332529	0.364317
176	-0.562348	0.598769	-0.0653007	-0.214647	0.981344	-0.382228	-0.794806	0.997461	-0.307972	0.386963
177	-0.555529	0.596679	-0.0869124	-0.18368	0.993468	-0.385983	-0.769405	0.96263	-0.282417	0.406958
178	-0.548426	0.594489	-0.10681	-0.154374	1.00623	-0.388371	-0.74158	0.92689	-0.256706	0.424219
179	-0.541071	0.592177	-0.124767	-0.127188	1.01989	-0.389304	-0.711475	0.890364	-0.230858	0.438582
180	-0.53356	0.589716	-0.139188	-0.104542	1.03534	-0.388676	-0.682164	0.855259	-0.199084	0.44851
181	-0.526034	0.58709	-0.14867	-0.0887611	1.05342	-0.386179	-0.656957	0.824025	-0.157827	0.452905
182	-0.51868	0.58431	-0.152148	-0.0818892	1.07492	-0.381277	-0.640216	0.801618	-0.115502	0.451254
183	-0.511576	0.581441	-0.151366	-0.082164	1.09959	-0.37335	-0.633049	0.792535	-0.0769442	0.445943
184	-0.504736	0.57861	-0.14895	-0.0864567	1.12642	-0.361523	-0.634479	0.799279	-0.0470836	0.440196
185	-0.4981	0.57593	-0.147325	-0.0915017	1.15406	-0.345247	-0.641649	0.820672	-0.0286243	0.436658
186	-0.491579	0.573502	-0.147974	-0.0949255	1.18104	-0.324472	-0.651067	0.852873	-0.0249548	0.436724
187	-0.48505	0.571432	-0.151875	-0.0947493	1.20585	-0.299436	-0.657877	0.888705	-0.0358012	0.441035
188	-0.478468	0.569819	-0.157428	-0.0923219	1.22771	-0.270364	-0.660575	0.922113	-0.0558001	0.44749
189	-0.471862	0.568726	-0.161847	-0.0906379	1.24644	-0.23776	-0.659652	0.948105	-0.0742421	0.452862
190	-0.465383	0.568198	-0.161656	-0.0939316	1.26237	-0.202103	-0.658049	0.965039	-0.0918933	0.453576
191	-0.459141	0.56827	-0.15553	-0.103705	1.27542	-0.163985	-0.657777	0.973758	-0.1089	0.448419
192	-0.453204	0.569016	-0.144078	-0.119021	1.28512	-0.124084	-0.659006	0.975471	-0.124271	0.438373
193	-0.447625	0.570478	-0.128291	-0.138541	1.29125	-0.0834139	-0.661562	0.971367	-0.137075	0.424822
194	-0.442416	0.572652	-0.109237	-0.160829	1.29384	-0.0435205	-0.664992	0.962405	-0.146905	0.409097
195	-0.437519	0.575484	-0.0882017	-0.184168	1.29315	-0.00626019	-0.668228	0.949015	-0.153686	0.392487
196	-0.432829	0.578876	-0.0662312	-0.207134	1.28963	0.0265483	-0.670218	0.931312	-0.15772	0.375806
197	-0.428213	0.582697	-0.0444479	-0.228248	1.28373	0.0523845	-0.669839	0.909502	-0.159558	0.359837
198	-0.423561	0.586815	-0.0236197	-0.246703	1.27593	0.0685754	-0.666432	0.884023	-0.159778	0.34501
199	-0.418785	0.59109	-0.00420241	-0.262128	1.26646	0.073513	-0.65987	0.855614	-0.158909	0.331379
200	-0.413824	0.595401	0.0136428	-0.274504	1.2553	0.066836	-0.650504	0.825272	-0.157388	0.318751
201	-0.408655	0.599648	0.0299969	-0.28429	1.24259	0.0494291	-0.639102	0.794233	-0.155567	0.30682
202	-0.403302	0.603757	0.0451318	-0.292416	1.22875	0.0235981	-0.626705	0.763765	-0.153626	0.295249
203	-0.397809	0.607669	0.0594141	-0.300078	1.21451	-0.00710997	-0.614349	0.734907	-0.151551	0.283685
204	-0.392206	0.611329	0.0732396	-0.308559	1.20098	-0.038424	-0.602894	0.708362	-0.149361	0.271682
205	-0.386513	0.614686	0.0866306	-0.318705	1.1895	-0.0668345	-0.592673	0.68463	-0.147298	0.259158
206	-0.380746	0.617687	0.0995656	-0.331293	1.18149	-0.0906928	-0.583961	0.664181	-0.145732	0.246085
207	-0.374911	0.620275	0.112398	-0.347405	1.17836	-0.10973	-0.577505	0.647599	-0.144994	0.232001
208	-0.369009	0.622401	0.125213	-0.367502	1.18099	-0.124579	-0.573736	0.635448	-0.145444	0.2167
209	-0.363027	0.624044	0.137163	-0.390589	1.18951	-0.136656	-0.571798	0.6279	-0.147513	0.201086
210	-0.356951	0.625177	0.148267	-0.416504	1.20377	-0.14794	-0.57181	0.625245	-0.151552	0.185037
211	-0.350794	0.625845	0.156796	-0.442741	1.22256	-0.160093	-0.571704	0.627237	-0.157608	0.170677
212	-0.344562	0.626098	0.162303	-0.468175	1.24453	-0.173933	-0.570718	0.633448	-0.165413	0.158616
213	-0.338259	0.626016	0.164076	-0.491408	1.26818	-0.18997	-0.56752	0.642953	-0.174638	0.149787
214	-0.331906	0.625649	0.163293	-0.513412	1.29235	-0.208653	-0.562998	0.655028	-0.184979	0.142901
215	-0.32553	0.625086	0.160023	-0.53382	1.31563	-0.229948	-0.556652	0.668662	-0.196166	0.138165
216	-0.319169	0.624378	0.155511	-0.553842	1.33712	-0.253251	-0.549513	0.683253	-0.207911	0.134381
217	-0.312854	0.62359	0.150322	-0.573912	1.3559	-0.277562	-0.541761	0.698027	-0.219935	0.131137
218	-0.3066	0.622729	0.146557	-0.596295	1.3715	-0.30174	-0.535466	0.712632	-0.231907	0.126071
219	-0.300414	0.621841	0.144366	-0.620812	1.38317	-0.324775	-0.53046	0.72656	-0.243468	0.119118
220	-0.29429	0.620947	0.144037	-0.64739	1.39037	-0.345663	-0.526887	0.73956	-0.254374	0.110006
221	-0.288211	0.620077	0.14531	-0.675274	1.39261	-0.363772	-0.524267	0.751318	-0.264545	0.0990673
222	-0.28216	0.619239	0.148422	-0.704391	1.3898	-0.379206	-0.52282	0.761764	-0.273942	0.0860244
223	-0.276114	0.61846	0.152589	-0.733454	1.38192	-0.392401	-0.521605	0.770788	-0.282574	0.0718544
224	-0.270058	0.61776	0.156497	-0.760653	1.36914	-0.403602	-0.519175	0.778387	-0.290481	0.0582022
225	-0.263985	0.617146	0.159412	-0.784966	1.35183	-0.412875	-0.514806	0.78469	-0.297748	0.046008
226	-0.257873	0.616624	0.161104	-0.805989	1.33051	-0.42013	-0.508267	0.789769	-0.304473	0.0355588
227	-0.2517	0.616192	0.161383	-0.823463	1.30589	-0.425025	-0.499379	0.793706	-0.310615	0.0270635
228	-0.245458	0.615829	0.160202	-0.837425	1.27875	-0.426938	-0.488252	0.796786	-0.316074	0.0206167
229	-0.23916	0.615511	0.157614	-0.848099	1.24986	-0.42497	-0.475126	0.799287	-0.320824	0.0162311
230	-0.23281	0.61522	0.153657	-0.855631	1.21983	-0.418567	-0.460114	0.801292	-0.324857	0.0138863
231	-0.226398	0.614948	0.14825	-0.859927	1.18917	-0.407818	-0.443146	0.802863	-0.328211	0.0136927
232	-0.219911	0.61468	0.141028	-0.860557	1.15827	-0.39315	-0.423893	0.804175	-0.330966	0.0161019
233	-0.213354	0.614389	0.131659	-0.857107	1.12734	-0.375437	-0.402148	0.805493	-0.333043	0.0214891
234	-0.206727	0.614051	0.120033	-0.849332	1.09639	-0.355927	-0.377927	0.807054	-0.334416	0.0299444
235	-0.200018	0.613643	0.106095	-0.837001	1.06529	-0.335826	-0.35122	0.808973	-0.335212	0.0414539
236	-0.193214	0.613139	0.0900166	-0.820154	1.03392	-0.315914	-0.322282	0.811405	-0.335465	0.0557423
237	-0.186311	0.61251	0.0722182	-0.799165	1.00204	-0.296079	-0.291674	0.814551	-0.335189	0.0722628
238	-0.179307	0.611731	0.0531334	-0.774405	0.969364	-0.275648	-0.259888	0.818487	-0.334471	0.0904182
239	-0.172185	0.610779	0.0332133	-0.746236	0.935715	-0.253762	-0.227386	0.823255	-0.333471	0.109572
240	-0.164923	0.609638	0.0128437	-0.715037	0.901138	-0.229054	-0.194563	0.82893	-0.332404	0.129171
241	-0.157537	0.608283	-0.00750816	-0.68196	0.866929	-0.197603	-0.162041	0.835743	-0.33136	0.148644
242	-0.150081	0.606698	-0.0273663	-0.649116	0.838319	-0.167945	-0.13066	0.844118	-0.330159	0.167558
243	-0.142601	0.604879	-0.046925	-0.61861	0.820858	-0.144516	-0.100478	0.854393	-0.328438	0.186275
244	-0.135166	0.602878	-0.0661944	-0.592185	0.817479	-0.131228	-0.0717679	0.866677	-0.325464	0.205085
245	-0.127867	0.600798	-0.0848633	-0.570844	0.827879	-0.12735	-0.0451515	0.880848	-0.32033	0.223983
246	-0.120792	0.598756	-0.102591	-0.554493	0.849577	-0.133474	-0.0211817	0.896595	-0.312204	0.242871
247	-0.113991	0.596858	-0.119202	-0.541971	0.878304	-0.146337	-2.35736e-05	0.913456	-0.30068	0.261685
248	-0.107479	0.595192	-0.134371	-0.531468	0.908453	-0.164061	0.0181358	0.930894	-0.285918	0.280007
249	-0.101268	0.593825	-0.1471	-0.522023	0.934125	-0.177818	0.0323924	0.948449	-0.268098	0.296538
250	-0.0953609	0.592803	-0.155996	-0.513804	0.95331	-0.189254	0.0413888	0.965821	-0.247426	0.309459
251	-0.0896903	0.592139	-0.160768	-0.506638	0.966789	-0.200557	0.0452045	0.982622	-0.224654	0.317976
252	-0.0841564	0.591848	-0.161981	-0.499911	0.975164	-0.212091	0.0449849	0.998355	-0.200766	0.322266
253	-0.0786924	0.591964	-0.160169	-0.49335	0.978845	-0.22327	0.0416728	1.01269	-0.17686	0.322685
254	-0.073273	0.592512	-0.155867	-0.487024	0.978428	-0.233251	0.0359677	1.02557	-0.154528	0.319796
255	-0.067894	0.593501	-0.149804	-0.48089	0.974888	-0.241446	0.0286663	1.03694	-0.13592	0.31455
256	-0.0625323	0.594921	-0.143036	-0.47431	0.969044	-0.247593	0.0210055	1.04637	-0.123384	0.308284
257	-0.0571805	0.596743	-0.136431	-0.466594	0.961255	-0.251712	0.0139105	1.05326	-0.118599	0.302176
258	-0.0518416	0.598921	-0.130338	-0.457449	0.951606	-0.254013	0.00761757	1.05695	-0.121879	0.296792
259	-0.046493	0.601411	-0.125068	-0.446409	0.939965	-0.254782	0.00236876	1.0566	-0.1325	0.292485
260	-0.0412028	0.604138	-0.120679	-0.433536	0.926325	-0.254217	-0.002395	1.05205	-0.149037	0.289537
261	-0.0359777	0.607039	-0.117302	-0.41866	0.910637	-0.252499	-0.00688553	1.04319	-0.169495	0.288022
262	-0.0308632	0.610036	-0.114644	-0.402456	0.893328	-0.249551	-0.012021	1.0307	-0.192054	0.287647
263	-0.0259055	0.613051	-0.112028	-0.386159	0.875079	-0.245419	-0.0192469	1.0158	-0.215106	0.287706
264	-0.0211718	0.61599	-0.108156	-0.371873	0.856852	-0.240314	-0.0309022	1.00032	-0.237144	0.286847
265	-0.0167012	0.618765	-0.101416	-0.362024	0.839741	-0.234412	-0.0496142	0.98623	-0.256785	0.283258
266	-0.0125456	0.621277	-0.089948	-0.35935	0.824941	-0.227922	-0.0784137	0.975828	-0.272938	0.274912
267	-0.00864077	0.623463	-0.0733257	-0.364388	0.812926	-0.221463	-0.117913	0.970222	-0.285051	0.261097
268	-0.00497383	0.625238	-0.0515585	-0.377238	0.804057	-0.215752	-0.168237	0.970301	-0.293537	0.241792
269	-0.00150224	0.62656	-0.0263842	-0.395785	0.798246	-0.21151	-0.227027	0.975972	-0.29959	0.218842
270	0.00183389	0.627438	-0.000832598	-0.416278	0.795071	-0.209082	-0.290009	0.986306	-0.304771	0.195547
271	0.00509929	0.62792	0.0223887	-0.435274	0.793967	-0.208518	-0.353091	0.999957	-0.310219	0.174884
272	0.00835057	0.628076	0.0413954	-0.450259	0.794316	-0.209962	-0.413144	1.01556	-0.316561	0.158891
273	0.0116305	0.627976	0.0555243	-0.460192	0.795645	-0.213356	-0.468539	1.03189	-0.324055	0.148196
274	0.0149729	0.627689	0.0652745	-0.465472	0.797718	-0.218277	-0.519121	1.04792	-0.332153	0.142083
275	0.0183935	0.627259	0.0714099	-0.466929	0.800459	-0.224303	-0.565243	1.06276	-0.33995	0.139571
276	0.0218824	0.626687	0.0746335	-0.465519	0.804089	-0.23126	-0.60745	1.07589	-0.346894	0.13998
277	0.0254467	0.625973	0.0753203	-0.461713	0.808732	-0.239137	-0.645929	1.08684	-0.352728	0.142855
278	0.0291	0.625109	0.073386	-0.455389	0.814406	-0.247951	-0.680433	1.09533	-0.357473	0.148301
279	0.0328709	0.624093	0.0686186	-0.446193	0.821026	-0.257617	-0.710569	1.10122	-0.361183	0.156461
280	0.0367911	0.62292	0.0606808	-0.433597	0.828473	-0.268184	-0.735794	1.10446	-0.363922	0.167649
281	0.0408953	0.621605	0.0493842	-0.41714	0.836447	-0.279693	-0.755653	1.10498	-0.365852	0.181938
282	0.0452092	0.620173	0.0351123	-0.397024	0.844615	-0.292018	-0.770313	1.1027	-0.36691	0.198804
283	0.0497501	0.618663	0.0185321	-0.373779	0.852606	-0.30491	-0.780251	1.09754	-0.366754	0.217347
284	0.0544972	0.617089	0.000304079	-0.34817	0.860384	-0.318111	-0.786101	1.08959	-0.364872	0.236945
285	0.0594267	0.615466	-0.0187097	-0.321207	0.867982	-0.331351	-0.788665	1.07887	-0.360546	0.256628
286	0.0645191	0.613818	-0.0378882	-0.293562	0.87528	-0.344352	-0.788426	1.06532	-0.353193	0.275761
287	0.0697516	0.61216	-0.0569286	-0.265592	0.882192	-0.35689	-0.785531	1.04894	-0.342539	0.294236
288	0.0751136	0.610499	-0.0756034	-0.237582	0.888742	-0.36892	-0.780024	1.02979	-0.328772	0.311936
289	0.0806173	0.60884	-0.0937418	-0.209703	0.894946	-0.380411	-0.771813	1.00791	-0.312418	0.328657
290	0.0862768	0.607192	-0.111196	-0.182136	0.900848	-0.391241	-0.760818	0.983394	-0.294319	0.344206
291	0.0921092	0.605553	-0.127831	-0.155032	0.906469	-0.401362	-0.747062	0.956515	-0.275696	0.358415
292	0.0981307	0.603909	-0.143573	-0.128475	0.91188	-0.410667	-0.730617	0.927725	-0.257509	0.371199
293	0.104363	0.602248	-0.158017	-0.102952	0.917279	-0.419054	-0.711919	0.897468	-0.240126	0.381959
294	0.110832	0.600565	-0.170647	-0.0790675	0.922865	-0.426511	-0.691564	0.866242	-0.223676	0.389883
295	0.11754	0.598851	-0.181435	-0.0569322	0.928814	-0.432987	-0.669701	0.834567	-0.207935	0.39497
296	0.124475	0.597092	-0.190407	-0.0366596	0.935353	-0.4385	-0.646428	0.80282	-0.192106	0.397385
297	0.131615	0.595271	-0.197283	-0.0187871	0.942825	-0.442982	-0.622382	0.771496	-0.175157	0.396895
298	0.138877	0.593384	-0.201391	-0.00449924	0.951751	-0.446187	-0.599424	0.741803	-0.14863	0.392988
299	0.146122	0.591455	-0.202248	0.00511098	0.96257	-0.447837	-0.579533	0.714816	-0.107841	0.385641
300	0.153176	0.589509	-0.199541	0.00905748	0.975746	-0.447522	-0.566244	0.694478	-0.0625585	0.375205
301	0.159981	0.587582	-0.194951	0.0092347	0.990825	-0.444837	-0.56062	0.684924	-0.0174876	0.363923
302	0.166536	0.585734	-0.190431	0.00812974	1.00696	-0.439621	-0.562488	0.689241	0.0203128	0.354111
303	0.172899	0.584018	-0.18834	0.00894691	1.02307	-0.43186	-0.569064	0.707271	0.0464303	0.348317
304	0.17914	0.582482	-0.190191	0.0139538	1.0382	-0.421597	-0.576757	0.735986	0.0560269	0.348027
305	0.185363	0.581173	-0.196396	0.0242678	1.05148	-0.409042	-0.58151	0.769671	0.0485431	0.353247
306	0.191616	0.580118	-0.205192	0.0382316	1.0626	-0.39447	-0.581993	0.802995	0.0294152	0.361551
307	0.197874	0.579351	-0.213794	0.0526827	1.07173	-0.378155	-0.578283	0.830564	0.0110915	0.36959
308	0.204002	0.578903	-0.21861	0.0630348	1.07966	-0.360262	-0.573603	0.850449	-0.00811491	0.373548
309	0.209909	0.578805	-0.218146	0.0673552	1.08658	-0.340959	-0.570271	0.863164	-0.0266908	0.37199
310	0.21552	0.579108	-0.212795	0.0660101	1.09223	-0.320365	-0.568917	0.86999	-0.0434313	0.365717
311	0.220753	0.579856	-0.203502	0.0599353	1.09645	-0.298506	-0.569482	0.872219	-0.0577143	0.35628
312	0.225549	0.581065	-0.191063	0.0499334	1.09917	-0.275444	-0.57183	0.870806	-0.0692921	0.344994
313	0.229896	0.582723	-0.176604	0.0373626	1.10021	-0.251393	-0.575133	0.866221	-0.0780776	0.333372
314	0.233837	0.584772	-0.160699	0.0230852	1.09951	-0.226882	-0.578981	0.858776	-0.0842932	0.32199
315	0.237451	0.587115	-0.143869	0.00799635	1.09702	-0.202484	-0.582833	0.848623	-0.0885005	0.311165
316	0.240832	0.589632	-0.126516	-0.00720421	1.09289	-0.178657	-0.586409	0.836161	-0.0912043	0.300979
317	0.244066	0.592218	-0.109193	-0.0217224	1.08727	-0.155911	-0.589199	0.821676	-0.092735	0.2917
318	0.247223	0.594786	-0.0923702	-0.0349919	1.0805	-0.134799	-0.591053	0.805905	-0.0934204	0.283512
319	0.250334	0.59729	-0.0761958	-0.0469601	1.07303	-0.115524	-0.592058	0.789331	-0.0933547	0.276351
320	0.253417	0.599695	-0.0602351	-0.058314	1.06542	-0.0982165	-0.593135	0.772802	-0.092608	0.269492
321	0.256487	0.602004	-0.0447667	-0.0688472	1.05795	-0.0828996	-0.594186	0.756826	-0.0914238	0.2631
322	0.259572	0.604237	-0.0302499	-0.0780117	1.05059	-0.0696034	-0.594772	0.741734	-0.0900983	0.257508
323	0.262701	0.606412	-0.0168308	-0.0855925	1.04327	-0.0582294	-0.594525	0.727351	-0.0888894	0.252677
324	0.265882	0.608519	-0.00431071	-0.0918955	1.0361	-0.0485525	-0.593678	0.713774	-0.0879721	0.24822
325	0.269121	0.610534	0.00754955	-0.097314	1.02918	-0.0403221	-0.592377	0.700831	-0.0874159	0.243719
326	0.272435	0.612423	0.0186569	-0.101842	1.02264	-0.0332375	-0.590569	0.688627	-0.0874266	0.239139
327	0.27583	0.614151	0.028939	-0.105544	1.01667	-0.0269935	-0.588305	0.677338	-0.0881115	0.234495
328	0.279312	0.615686	0.0384538	-0.108653	1.01156	-0.021397	-0.585947	0.667419	-0.0895064	0.229646
329	0.282889	0.617005	0.0473054	-0.111479	1.00758	-0.0162965	-0.583942	0.65942	-0.0917277	0.224411
330	0.286575	0.618107	0.0553143	-0.113977	1.00478	-0.0117288	-0.5823	0.653707	-0.094813	0.218963
331	0.290385	0.619005	0.0619453	-0.115592	1.00297	-0.00798949	-0.580506	0.650472	-0.0988905	0.213912
332	0.294328	0.619718	0.0670577	-0.116227	1.00199	-0.00545231	-0.578381	0.64972	-0.104026	0.209461
333	0.298402	0.620258	0.0708867	-0.116304	1.00178	-0.00432342	-0.576119	0.651344	-0.11005	0.205396
334	0.302602	0.620637	0.0734135	-0.115945	1.0022	-0.00450023	-0.573583	0.655167	-0.116923	0.201786
335	0.306918	0.620864	0.0746298	-0.11529	1.00323	-0.00591339	-0.570617	0.660963	-0.124617	0.198733
336	0.311338	0.620941	0.0748186	-0.114869	1.00503	-0.00864361	-0.567404	0.668516	-0.133001	0.196043
337	0.315847	0.620879	0.0743718	-0.115335	1.00782	-0.0126578	-0.564223	0.677542	-0.141958	0.193417
338	0.320425	0.620695	0.0736641	-0.117274	1.01171	-0.0179347	-0.561295	0.687656	-0.151325	0.190545
339	0.325042	0.620414	0.0727844	-0.120873	1.01662	-0.0246394	-0.55851	0.698431	-0.160971	0.187464
340	0.329664	0.62007	0.0717187	-0.126146	1.02238	-0.033089	-0.55562	0.709398	-0.170799	0.184372
341	0.334269	0.619696	0.0706167	-0.133253	1.02886	-0.0435825	-0.552566	0.720118	-0.180616	0.181249
342	0.338842	0.619334	0.0695759	-0.142199	1.03575	-0.0561437	-0.54924	0.730187	-0.19018	0.17811
343	0.343373	0.619018	0.0687086	-0.152911	1.04271	-0.0706178	-0.545574	0.739276	-0.199221	0.174898
344	0.347853	0.618769	0.0682459	-0.165485	1.04947	-0.086818	-0.541717	0.747201	-0.207603	0.171381
345	0.352272	0.618605	0.0684389	-0.18012	1.05588	-0.104443	-0.537936	0.753902	-0.21529	0.167324
346	0.356624	0.618538	0.0694222	-0.196817	1.0618	-0.123074	-0.534384	0.75934	-0.222197	0.162581
347	0.360915	0.618579	0.0711069	-0.215244	1.06698	-0.142251	-0.530918	0.763421	-0.22825	0.157227
348	0.365123	0.618725	0.0733942	-0.235296	1.07153	-0.16152	-0.527524	0.766231	-0.233396	0.151452
349	0.36921	0.618956	0.0762827	-0.257158	1.07582	-0.180519	-0.52442	0.768014	-0.237687	0.145374
350	0.373181	0.619263	0.0797376	-0.28077	1.07998	-0.198987	-0.52164	0.768907	-0.241184	0.139038
351	0.377062	0.619644	0.0838012	-0.306046	1.084	-0.21665	-0.519218	0.768955	-0.243853	0.132352
352	0.380862	0.620089	0.0883884	-0.332804	1.08789	-0.233274	-0.517079	0.768228	-0.245811	0.12541
353	0.384581	0.620588	0.0932804	-0.360719	1.0916	-0.248788	-0.51506	0.766867	-0.247394	0.118477
354	0.388224	0.621126	0.0984323	-0.389583	1.09495	-0.263233	-0.513193	0.76502	-0.248819	0.111565
355	0.391813	0.621696	0.103781	-0.419043	1.09765	-0.276593	-0.511408	0.762744	-0.250184	0.104669
356	0.395356	0.622283	0.109149	-0.44869	1.09947	-0.288862	-0.509543	0.76015	-0.251513	0.0979753
357	0.398838	0.622864	0.114418	-0.478294	1.10028	-0.299913	-0.507607	0.757455	-0.252776	0.0916631
358	0.402264	0.623427	0.119489	-0.507517	1.09977	-0.309551	-0.505545	0.754778	-0.253897	0.085819
359	0.405657	0.623967	0.124291	-0.535944	1.09753	-0.317801	-0.503267	0.75218	-0.254791	0.0804468
360	0.409034	0.624485	0.128641	-0.563032	1.0931	-0.324593	-0.500566	0.749705	-0.255474	0.0757077
361	0.412414	0.624978	0.13218	-0.588027	1.086	-0.329545	-0.497037	0.7474	-0.255993	0.0719881
362	0.415797	0.625432	0.134653	-0.610336	1.07584	-0.332258	-0.49247	0.745365	-0.256408	0.0696135
363	0.419177	0.625831	0.135985	-0.62958	1.06227	-0.332226	-0.486888	0.743742	-0.256828	0.0687318
364	0.422567	0.626158	0.136098	-0.645364	1.04503	-0.328938	-0.480289	0.742733	-0.257387	0.0694474
365	0.425988	0.626391	0.134864	-0.657229	1.02393	-0.322144	-0.472562	0.742493	-0.258213	0.0718622
366	0.429472	0.626511	0.132165	-0.664715	0.998892	-0.311647	-0.463556	0.743117	-0.259443	0.0759608
367	0.433062	0.626503	0.127923	-0.667426	0.970031	-0.297557	-0.453162	0.744733	-0.26116	0.0816126
368	0.43679	0.62635	0.12216	-0.665161	0.937688	-0.280436	-0.441388	0.74749	-0.263468	0.0885514
369	0.440701	0.626034	0.114839	-0.657728	0.902518	-0.260853	-0.42814	0.751484	-0.266524	0.0965451
370	0.444835	0.625536	0.105719	-0.644799	0.865437	-0.239503	-0.413123	0.756788	-0.270387	0.105658
371	0.449204	0.62484	0.0947731	-0.626515	0.827799	-0.217771	-0.396411	0.763596	-0.274932	0.115811
372	0.453801	0.623933	0.0825443	-0.604026	0.791559	-0.197596	-0.37883	0.772281	-0.2799	0.12636
373	0.458588	0.622796	0.0699868	-0.57989	0.762233	-0.184298	-0.361801	0.783366	-0.284991	0.136322
374	0.463517	0.621428	0.0579454	-0.556634	0.743176	-0.180633	-0.346641	0.797338	-0.289727	0.144906
375	0.468524	0.619876	0.0473494	-0.536861	0.736283	-0.186647	-0.33479	0.81459	-0.293094	0.151331
376	0.473539	0.618212	0.0389446	-0.522306	0.740571	-0.199657	-0.327401	0.835267	-0.293849	0.155071
377	0.478494	0.616517	0.0331288	-0.514013	0.754632	-0.2167	-0.325105	0.859214	-0.291111	0.156012
378	0.483393	0.614831	0.0290121	-0.51085	0.775312	-0.234218	-0.326827	0.886063	-0.284625	0.155266
379	0.488259	0.613203	0.0255742	-0.510785	0.799148	-0.249685	-0.331112	0.915138	-0.274176	0.153953
380	0.493145	0.611666	0.0219448	-0.511277	0.821528	-0.260896	-0.336491	0.945622	-0.260038	0.152825
381	0.498083	0.610248	0.0181571	-0.510892	0.841472	-0.270093	-0.34247	0.976654	-0.242606	0.151597
382	0.503123	0.608942	0.0142268	-0.508429	0.858638	-0.279956	-0.348442	1.0074	-0.222475	0.149913
383	0.508284	0.607773	0.0102895	-0.503266	0.872535	-0.291285	-0.354015	1.03702	-0.200275	0.147453
384	0.513551	0.606775	0.00666175	-0.495535	0.882807	-0.303537	-0.359186	1.06488	-0.176563	0.143856
385	0.518866	0.605997	0.00420963	-0.486543	0.889685	-0.315526	-0.36472	1.09041	-0.151805	0.138342
386	0.524196	0.605449	0.00310099	-0.477282	0.894028	-0.32644	-0.370649	1.11333	-0.126957	0.130903
387	0.529517	0.605149	0.00299405	-0.467982	0.896545	-0.335919	-0.376431	1.13342	-0.103033	0.122113
388	0.534804	0.605097	0.00339331	-0.458535	0.897668	-0.34383	-0.381451	1.15069	-0.0812954	0.112719
389	0.540034	0.60529	0.00434713	-0.449081	0.89741	-0.350287	-0.38581	1.16526	-0.0630944	0.1028
390	0.545196	0.605709	0.00621221	-0.44004	0.895747	-0.355429	-0.389979	1.17725	-0.0496839	0.0920387
391	0.550273	0.606319	0.00900051	-0.43151	0.892729	-0.359371	-0.394145	1.18669	-0.0422923	0.0805605
392	0.55524	0.607084	0.0124388	-0.423272	0.888402	-0.362165	-0.398296	1.19356	-0.0416709	0.0688187
393	0.560083	0.607957	0.0163681	-0.415297	0.882931	-0.36383	-0.402605	1.19779	-0.0477301	0.0571073
394	0.56479	0.608892	0.0205794	-0.407589	0.87659	-0.364549	-0.407262	1.19933	-0.0597755	0.0457795
395	0.569353	0.609862	0.0246346	-0.399816	0.86959	-0.364608	-0.412156	1.19811	-0.0766901	0.0354034
396	0.573772	0.610858	0.0282647	-0.391772	0.862134	-0.364147	-0.417328	1.19423	-0.0970493	0.0263178
397	0.578036	0.611873	0.0315999	-0.383723	0.85446	-0.363252	-0.423307	1.18796	-0.119287	0.0183834
398	0.582138	0.612903	0.0348064	-0.375942	0.846776	-0.362008	-0.430607	1.1797	-0.141948	0.0114241
399	0.586072	0.613931	0.0379716	-0.368606	0.839281	-0.360314	-0.439565	1.16989	-0.163988	0.00539279
400	0.589838	0.614928	0.0411359	-0.361869	0.832289	-0.358243	-0.450428	1.15909	-0.184684	0.000243148
401	0.59345	0.615861	0.0439928	-0.355483	0.826146	-0.356121	-0.462992	1.14792	-0.203359	-0.00371813
402	0.596911	0.616696	0.046084	-0.349	0.821009	-0.354155	-0.476917	1.13696	-0.21941	-0.00595807
403	0.600229	0.617399	0.0470265	-0.341983	0.816839	-0.352556	-0.491944	1.12677	-0.232597	-0.00606003
404	0.603443	0.617954	0.0466174	-0.334063	0.813531	-0.351477	-0.507833	1.11785	-0.243027	-0.00393723
405	0.606605	0.618352	0.0447278	-0.32494	0.811004	-0.350915	-0.524287	1.11055	-0.251025	0.000376204
406	0.609745	0.618598	0.0412405	-0.314414	0.809217	-0.350941	-0.540955	1.10494	-0.256914	0.00688909
407	0.612885	0.618702	0.0364112	-0.302653	0.807996	-0.351499	-0.557783	1.10089	-0.261168	0.0151727
408	0.616056	0.61868	0.0308159	-0.290102	0.807058	-0.352531	-0.575005	1.09823	-0.264582	0.0243712
409	0.619279	0.618554	0.024591	-0.276791	0.806272	-0.354246	-0.592371	1.09681	-0.26778	0.0341865
410	0.622573	0.618346	0.0177107	-0.26262	0.805589	-0.356643	-0.6094	1.09624	-0.271286	0.0445518
411	0.625941	0.618072	0.0106251	-0.248095	0.804994	-0.359598	-0.626231	1.09608	-0.275591	0.0548725
412	0.629374	0.617735	0.00388818	-0.233924	0.804588	-0.363053	-0.643296	1.09604	-0.2807	0.0644987
413	0.632869	0.617332	-0.00229619	-0.220378	0.804477	-0.366837	-0.660628	1.09583	-0.286156	0.0732221
414	0.636432	0.616857	-0.0080994	-0.207277	0.804728	-0.370803	-0.677789	1.09508	-0.291451	0.0812565
415	0.64008	0.616307	-0.0136945	-0.194443	0.80539	-0.374799	-0.69436	1.09341	-0.296053	0.0887473
416	0.643832	0.615681	-0.0191846	-0.18171	0.806409	-0.378785	-0.710021	1.09048	-0.299478	0.095706
417	0.647705	0.614982	-0.0248848	-0.168626	0.807632	-0.382903	-0.724274	1.08619	-0.301277	0.102453
418	0.651719	0.614208	-0.0314432	-0.154321	0.808856	-0.387252	-0.736263	1.08054	-0.301207	0.109691
419	0.655909	0.613363	-0.0392047	-0.138279	0.809954	-0.39179	-0.745382	1.07347	-0.299398	0.117698
420	0.660298	0.612457	-0.0482705	-0.120348	0.810923	-0.396389	-0.751289	1.06496	-0.295941	0.126504
421	0.664893	0.611494	-0.0586558	-0.100499	0.811767	-0.400901	-0.753829	1.05512	-0.291024	0.136135
422	0.669696	0.610473	-0.0702236	-0.0788665	0.812479	-0.405228	-0.753045	1.04418	-0.28509	0.146477
423	0.674705	0.609393	-0.082856	-0.0555648	0.81303	-0.409226	-0.748927	1.03224	-0.278376	0.157423
424	0.679917	0.608263	-0.0961981	-0.0309483	0.813293	-0.412671	-0.741611	1.01919	-0.270909	0.168596
425	0.685336	0.607104	-0.109715	-0.00551419	0.813041	-0.41545	-0.731348	1.00468	-0.262823	0.179427
426	0.690962	0.605927	-0.123083	0.0204643	0.812088	-0.417568	-0.718291	0.988492	-0.254246	0.189594
427	0.696796	0.604731	-0.13611	0.0468195	0.810371	-0.418991	-0.702548	0.970498	-0.244959	0.198898
428	0.702849	0.603522	-0.148416	0.0731438	0.807946	-0.419668	-0.684329	0.950409	-0.234266	0.206887
429	0.709139	0.602297	-0.159711	0.0991847	0.804774	-0.419732	-0.663842	0.928094	-0.22149	0.213195
430	0.715679	0.601044	-0.1698	0.124765	0.800892	-0.41938	-0.641394	0.903651	-0.206318	0.217554
431	0.722477	0.599739	-0.178596	0.149732	0.79652	-0.418738	-0.617228	0.877178	-0.187733	0.219865
432	0.729492	0.598361	-0.18557	0.173203	0.792123	-0.41789	-0.592706	0.849776	-0.160298	0.219741
433	0.736638	0.596902	-0.190208	0.19413	0.788311	-0.416886	-0.570598	0.825301	-0.128448	0.216942
434	0.743822	0.595387	-0.192865	0.212478	0.785443	-0.415471	-0.553062	0.808538	-0.0983359	0.212168
435	0.750958	0.593868	-0.194004	0.228359	0.783765	-0.413106	-0.541828	0.803228	-0.075373	0.206537
436	0.757964	0.5924	-0.194593	0.242462	0.783484	-0.409354	-0.536901	0.810348	-0.0606178	0.201514
437	0.764776	0.591041	-0.195342	0.255218	0.784809	-0.403871	-0.537234	0.828301	-0.0555697	0.198151
438	0.771372	0.589844	-0.196686	0.266947	0.787767	-0.396341	-0.540709	0.853466	-0.0593762	0.196924
439	0.777772	0.588849	-0.198541	0.277616	0.792193	-0.386413	-0.544732	0.880712	-0.0715572	0.197609
440	0.784006	0.58808	-0.200182	0.286536	0.797931	-0.373575	-0.547153	0.904535	-0.084193	0.19917
441	0.790072	0.587551	-0.200104	0.291959	0.805269	-0.357658	-0.548076	0.922291	-0.0953006	0.199865
442	0.795964	0.587287	-0.197454	0.292921	0.814255	-0.338618	-0.547964	0.933939	-0.106618	0.198482
443	0.80168	0.587334	-0.191862	0.289061	0.82465	-0.316181	-0.547415	0.940403	-0.118857	0.19465
444	0.807209	0.587725	-0.18381	0.280946	0.836155	-0.29037	-0.54658	0.942666	-0.131446	0.18896
445	0.81251	0.588493	-0.17391	0.269192	0.848541	-0.261493	-0.545769	0.94158	-0.143185	0.182157
446	0.817539	0.589662	-0.162664	0.254291	0.861594	-0.229994	-0.545123	0.937646	-0.152981	0.174827
447	0.82228	0.591237	-0.150465	0.236685	0.875136	-0.196549	-0.544665	0.931343	-0.160097	0.167401
448	0.826775	0.593187	-0.13787	0.217259	0.8888	-0.161934	-0.543833	0.922853	-0.164808	0.160329
449	0.831086	0.595451	-0.125162	0.196592	0.902489	-0.127082	-0.542199	0.91218	-0.167947	0.153716
450	0.83528	0.597942	-0.112226	0.174799	0.916325	-0.0932091	-0.539653	0.899152	-0.170121	0.147194
451	0.839418	0.600579	-0.0989644	0.152073	0.930312	-0.0616369	-0.536167	0.883745	-0.171509	0.140421
452	0.843569	0.603281	-0.0857558	0.129066	0.944452	-0.0340373	-0.531313	0.866125	-0.172467	0.133579
453	0.847791	0.60599	-0.0729258	0.106299	0.958623	-0.0124661	-0.525109	0.847004	-0.173404	0.126799
454	0.852121	0.608671	-0.0608676	0.0843992	0.972328	0.00157513	-0.517518	0.827049	-0.174402	0.12033
455	0.856563	0.61131	-0.0499333	0.0638299	0.985018	0.00757174	-0.508595	0.806917	-0.175114	0.114476
456	0.86113	0.613914	-0.0402866	0.0448396	0.996039	0.00570158	-0.498517	0.78718	-0.175274	0.109365
457	0.865826	0.616485	-0.0318668	0.0272824	1.00497	-0.00314716	-0.487565	0.768188	-0.174873	0.104881
458	0.870636	0.619005	-0.0243635	0.0104989	1.01194	-0.0174252	-0.476208	0.750128	-0.174128	0.100638
459	0.875529	0.621443	-0.0175577	-0.00608537	1.01733	-0.0351364	-0.464726	0.733064	-0.173298	0.0964727
460	0.880461	0.623758	-0.0112419	-0.0231173	1.0218	-0.0543832	-0.453425	0.717102	-0.172376	0.0923683
461	0.885389	0.625905	-0.00505297	-0.0415405	1.02637	-0.0741738	-0.442866	0.702472	-0.171337	0.0881205
462	0.890267	0.627851	0.00115536	-0.06203	1.03198	-0.0939912	-0.433399	0.68941	-0.170431	0.0837202
463	0.895065	0.629566	0.00781312	-0.0854481	1.03932	-0.113245	-0.425696	0.678203	-0.170005	0.0786733
464	0.899756	0.631039	0.0148083	-0.111868	1.04884	-0.131524	-0.419766	0.668997	-0.170175	0.0731353
465	0.904338	0.632262	0.0222149	-0.141386	1.06076	-0.148811	-0.41573	0.661858	-0.170827	0.0670658
466	0.908827	0.633246	0.0301135	-0.17389	1.07491	-0.165439	-0.413587	0.656679	-0.171943	0.0604991
467	0.91318	0.633984	0.0377459	-0.208408	1.09109	-0.181895	-0.412593	0.653523	-0.173706	0.0539441
468	0.917463	0.634508	0.0450704	-0.244338	1.10856	-0.198455	-0.412488	0.652237	-0.176019	0.0478089
469	0.921642	0.634799	0.0515734	-0.280946	1.12698	-0.215583	-0.412948	0.653204	-0.178917	0.0424756
470	0.925758	0.634885	0.0572719	-0.31782	1.14561	-0.233277	-0.413787	0.656234	-0.182547	0.0382366
471	0.92978	0.634754	0.0618989	-0.35452	1.16396	-0.251364	-0.414833	0.661479	-0.187234	0.0350814
472	0.933769	0.634436	0.0661285	-0.39133	1.18111	-0.269339	-0.416583	0.668625	-0.192702	0.0324686
473	0.937651	0.633902	0.06961	-0.428023	1.19698	-0.286696	-0.418891	0.677857	-0.198651	0.0305176
474	0.941494	0.63319	0.0730186	-0.46486	1.21076	-0.303045	-0.422139	0.688746	-0.204827	0.028805
475	0.94524	0.63228	0.0757718	-0.501079	1.22203	-0.318337	-0.425934	0.701565	-0.211395	0.0275451
476	0.948973	0.631222	0.0784092	-0.536635	1.23001	-0.332461	-0.430325	0.715595	-0.218194	0.0264557
477	0.95267	0.630002	0.0804422	-0.570887	1.23454	-0.345484	-0.434857	0.730951	-0.225063	0.0260436
478	0.956366	0.628633	0.0818189	-0.603502	1.23541	-0.357191	-0.439144	0.747263	-0.231903	0.0265745
479	0.960051	0.627106	0.0820541	-0.633812	1.23272	-0.367266	-0.442582	0.76447	-0.23908	0.0285727
480	0.963764	0.625442	0.0811414	-0.661425	1.2263	-0.375318	-0.444837	0.782148	-0.246746	0.0322582
481	0.967474	0.623625	0.0787136	-0.68594	1.21643	-0.381058	-0.445548	0.800315	-0.254964	0.0381164
482	0.971183	0.621661	0.0746755	-0.707121	1.20323	-0.384181	-0.444479	0.818792	-0.263783	0.0462697
483	0.974914	0.619562	0.0690611	-0.724751	1.1868	-0.384081	-0.44161	0.837613	-0.273384	0.0565698
484	0.97869	0.617347	0.0619916	-0.738719	1.16742	-0.379966	-0.436835	0.856442	-0.28408	0.0687516
485	0.982547	0.615042	0.0537134	-0.749041	1.14532	-0.371506	-0.430226	0.875005	-0.295687	0.0824318
486	0.986545	0.612681	0.0446268	-0.755814	1.12064	-0.358901	-0.421929	0.892968	-0.307604	0.0970898
487	0.990696	0.610268	0.0347064	-0.758845	1.09391	-0.342363	-0.411878	0.910328	-0.319612	0.112498
488	0.995018	0.60782	0.023922	-0.757892	1.06563	-0.32185	-0.400013	0.927086	-0.331475	0.128448
489	0.999519	0.605346	0.0119454	-0.75248	1.03621	-0.298287	-0.386017	0.943298	-0.343035	0.145073
490	1.00422	0.602855	-0.00117799	-0.742543	1.00579	-0.27305	-0.369993	0.959037	-0.354302	0.162109
491	1.00912	0.600347	-0.0151305	-0.728817	0.97565	-0.244469	-0.352409	0.974419	-0.365285	0.179072
492	1.01422	0.597822	-0.0296636	-0.712118	0.94772	-0.211141	-0.333628	0.989567	-0.375982	0.195724
493	1.01951	0.595239	-0.044605	-0.694705	0.928095	-0.180937	-0.314096	1.00494	-0.386157	0.211877
494	1.02501	0.592644	-0.0590732	-0.678693	0.919728	-0.158599	-0.294762	1.0205	-0.395022	0.226623
495	1.03067	0.590069	-0.0725595	-0.665942	0.924724	-0.147228	-0.276438	1.03638	-0.401986	0.23969
496	1.03638	0.587581	-0.0845002	-0.656929	0.941008	-0.145708	-0.260071	1.0526	-0.406314	0.25097
497	1.04201	0.585238	-0.0947921	-0.651518	0.965686	-0.153096	-0.246105	1.06919	-0.407357	0.260728
498	1.04748	0.583094	-0.103553	-0.648366	0.993523	-0.167387	-0.234694	1.0862	-0.404673	0.26937
499	1.05277	0.581196	-0.110674	-0.646712	1.02109	-0.185015	-0.225992	1.10349	-0.398284	0.27682
500	1.05789	0.579584	-0.116208	-0.644922	1.04371	-0.198813	-0.219818	1.12072	-0.388688	0.283184
501	1.06289	0.578269	-0.120356	-0.642163	1.06095	-0.210924	-0.215532	1.13741	-0.376376	0.288408
502	1.06785	0.57727	-0.123303	-0.637806	1.07346	-0.223379	-0.212417	1.15295	-0.3616	0.292379
503	1.07288	0.576641	-0.125412	-0.631413	1.08213	-0.236985	-0.209411	1.16645	-0.344699	0.294966
504	1.07799	0.576413	-0.126504	-0.62332	1.08745	-0.251254	-0.206433	1.17749	-0.325889	0.296006
505	1.08317	0.576632	-0.126476	-0.613969	1.08935	-0.264731	-0.203425	1.18571	-0.305256	0.295305
506	1.08835	0.57727	-0.125117	-0.604406	1.08844	-0.276048	-0.200948	1.19148	-0.282909	0.292859
507	1.09349	0.578303	-0.122287	-0.59549	1.08597	-0.284278	-0.199358	1.19509	-0.258753	0.28855
508	1.09856	0.579678	-0.118156	-0.587473	1.08252	-0.289536	-0.198885	1.19713	-0.233011	0.282868
509	1.10352	0.58135	-0.112746	-0.580302	1.07764	-0.292861	-0.199821	1.19799	-0.206278	0.275999
510	1.10831	0.583264	-0.105517	-0.57444	1.07077	-0.295052	-0.203194	1.19824	-0.179083	0.267621
511	1.11289	0.585374	-0.0964325	-0.569914	1.06194	-0.296245	-0.20931	1.19829	-0.152139	0.257699
512	1.11728	0.587637	-0.0855947	-0.566551	1.05106	-0.296954	-0.218132	1.19846	-0.126526	0.246335
513	1.1215	0.59001	-0.0733657	-0.563907	1.03819	-0.297356	-0.22922	1.19903	-0.103319	0.233823
514	1.12562	0.592441	-0.0602822	-0.561461	1.02348	-0.297653	-0.24192	1.20036	-0.0836543	0.220724
515	1.12963	0.594869	-0.0469871	-0.558945	1.008	-0.297113	-0.255497	1.20267	-0.0688753	0.207636
516	1.13357	0.597268	-0.0339736	-0.556141	0.992208	-0.295873	-0.269385	1.20594	-0.0602455	0.195126
517	1.13744	0.599615	-0.0214528	-0.553158	0.976716	-0.29395	-0.283374	1.20993	-0.058716	0.183508
518	1.14125	0.601911	-0.00947164	-0.549983	0.961482	-0.291879	-0.297353	1.21412	-0.0646162	0.172889
519	1.14497	0.604151	0.00188604	-0.546722	0.946869	-0.289347	-0.311325	1.21801	-0.0775891	0.163455
520	1.1486	0.606331	0.0124106	-0.54315	0.932581	-0.286977	-0.325069	1.22101	-0.0966602	0.155493
521	1.15213	0.608434	0.0222667	-0.539502	0.918786	-0.284589	-0.338911	1.22284	-0.120318	0.148749
522	1.15558	0.61044	0.0314376	-0.535711	0.905386	-0.282517	-0.352988	1.22341	-0.146432	0.143259
523	1.15891	0.612325	0.0397625	-0.531723	0.892755	-0.280506	-0.367345	1.22286	-0.172771	0.139173
524	1.16214	0.614065	0.0471529	-0.527532	0.880977	-0.278839	-0.382122	1.22144	-0.197592	0.136498
525	1.16526	0.615636	0.0538266	-0.523624	0.870721	-0.2769	-0.397838	1.2196	-0.219544	0.134906
526	1.16828	0.617027	0.0597123	-0.519891	0.861853	-0.275384	-0.414564	1.21767	-0.237556	0.134386
527	1.17125	0.618225	0.0645296	-0.516085	0.854932	-0.274056	-0.431973	1.21579	-0.251028	0.135164
528	1.1742	0.619221	0.0676562	-0.51143	0.84981	-0.273726	-0.449184	1.214	-0.260025	0.137812
529	1.17713	0.61998	0.0693754	-0.506356	0.846754	-0.27428	-0.466551	1.21277	-0.265458	0.141942
530	1.1801	0.620515	0.0696952	-0.500728	0.845634	-0.275621	-0.483791	1.21226	-0.269044	0.147485
531	1.18309	0.620828	0.0682292	-0.49403	0.846062	-0.277947	-0.500301	1.21263	-0.272702	0.15478
532	1.18611	0.620916	0.0654779	-0.486693	0.847744	-0.281296	-0.516435	1.21396	-0.277761	0.163187
533	1.18909	0.620774	0.061895	-0.479369	0.850887	-0.285255	-0.532731	1.21643	-0.28482	0.172345
534	1.19209	0.620467	0.0582633	-0.472436	0.855023	-0.289577	-0.549604	1.21962	-0.294133	0.181413
535	1.19508	0.620013	0.0548947	-0.466225	0.86022	-0.294124	-0.567337	1.22334	-0.305589	0.189954
536	1.19813	0.619465	0.0522494	-0.460969	0.866199	-0.298987	-0.585897	1.22698	-0.318742	0.197398
537	1.20114	0.618797	0.0502236	-0.456934	0.873307	-0.304186	-0.605359	1.23048	-0.332633	0.203834
538	1.20416	0.618021	0.0497775	-0.45512	0.881613	-0.3094	-0.626551	1.2334	-0.345924	0.208184
539	1.20727	0.617179	0.0507254	-0.45513	0.890721	-0.314428	-0.648825	1.23515	-0.357925	0.21047
540	1.21047	0.616269	0.0522364	-0.455949	0.900272	-0.319606	-0.671097	1.23534	-0.368344	0.211556
541	1.21368	0.61524	0.0538159	-0.457288	0.91019	-0.325451	-0.693076	1.2339	-0.376985	0.212173
542	1.21689	0.614067	0.0552757	-0.458895	0.920506	-0.332096	-0.714532	1.23057	-0.384266	0.212697
543	1.22021	0.612773	0.0569762	-0.460836	0.931308	-0.339243	-0.73541	1.22493	-0.390349	0.212566
544	1.22367	0.611371	0.0582437	-0.462218	0.942603	-0.346941	-0.754555	1.21682	-0.394917	0.212433
545	1.22731	0.609906	0.0584698	-0.462109	0.954134	-0.355005	-0.770772	1.20586	-0.397696	0.212833
546	1.23109	0.608368	0.0568201	-0.459592	0.966223	-0.363234	-0.783011	1.19195	-0.398238	0.214661
547	1.23514	0.606833	0.0542428	-0.455199	0.978247	-0.371274	-0.791624	1.1746	-0.395645	0.216736
548	1.23944	0.605343	0.0497937	-0.447761	0.989898	-0.378831	-0.795094	1.15357	-0.38787	0.220084
549	1.244	0.603923	0.0433822	-0.437073	1.0008	-0.386097	-0.792944	1.1286	-0.374207	0.224939
550	1.24876	0.602532	0.0352225	-0.423728	1.01086	-0.393383	-0.785511	1.09964	-0.355534	0.231145
551	1.25369	0.601125	0.0255446	-0.408316	1.02058	-0.400447	-0.773134	1.06682	-0.333267	0.23826
552	1.25884	0.599689	0.0147788	-0.39128	1.03021	-0.406981	-0.756	1.03033	-0.307589	0.245528
553	1.26423	0.598188	0.0029352	-0.372897	1.04009	-0.412422	-0.734827	0.99224	-0.274157	0.2527
554	1.26988	0.596596	-0.0097164	-0.353514	1.05071	-0.416519	-0.711769	0.959123	-0.242563	0.259389
555	1.27575	0.594906	-0.0228761	-0.333815	1.06276	-0.41874	-0.689191	0.936173	-0.217444	0.265404
556	1.28181	0.59316	-0.0357742	-0.314889	1.07636	-0.41818	-0.669452	0.927046	-0.202897	0.270276
557	1.28795	0.591434	-0.0480607	-0.297586	1.09191	-0.413841	-0.653519	0.93155	-0.197361	0.274381
558	1.29411	0.589861	-0.0582038	-0.283767	1.10892	-0.405523	-0.642153	0.946395	-0.200762	0.276828
559	1.30012	0.588449	-0.0672739	-0.272705	1.12733	-0.393734	-0.633749	0.967867	-0.21074	0.278967
560	1.30601	0.587274	-0.0742786	-0.265099	1.14654	-0.378742	-0.627204	0.990013	-0.226729	0.279579
561	1.31176	0.586354	-0.0789718	-0.261043	1.16599	-0.360546	-0.621285	1.00749	-0.239237	0.278232
562	1.31739	0.585694	-0.0806308	-0.261047	1.18522	-0.3396	-0.616208	1.0196	-0.249763	0.273995
563	1.32292	0.585265	-0.0795097	-0.264529	1.20387	-0.31687	-0.61179	1.02747	-0.259883	0.266816
564	1.32844	0.585072	-0.0759063	-0.270604	1.22132	-0.293052	-0.607551	1.03184	-0.270046	0.256741
565	1.33395	0.58513	-0.070948	-0.277704	1.23693	-0.268343	-0.602766	1.03378	-0.280937	0.245086
566	1.33945	0.585531	-0.0644358	-0.286093	1.25017	-0.241115	-0.597478	1.03242	-0.29135	0.231983
567	1.34489	0.586268	-0.0575617	-0.294554	1.26102	-0.211683	-0.591149	1.02878	-0.301403	0.218819
568	1.35029	0.587357	-0.0507394	-0.302518	1.26935	-0.180771	-0.583553	1.02292	-0.310872	0.206125
569	1.35567	0.588785	-0.0447528	-0.309039	1.27528	-0.14924	-0.574004	1.01503	-0.319516	0.194666
