# Supplementary material for: Optimal Control Based Stiffness Identification of an Ankle-Foot Orthosis Using a Predictive Walking Model
Source: Front Comput Neurosci. 2017 Apr 13;11:23. doi: 10.3389/fncom.2017.00023 (PMC5390028; doi:10.3389/fncom.2017.00023)
Supplement: Supplementary file 1 [file DataSheet1.ZIP › PathWalker/InvKinDyn/results/barefeet_3053182.qdot]

0	0.788399	-0.2718	-1.113	1.94856	-0.1218	2.00785	2.26236	0.956999	-0.0222	0.983999
1	0.776399	-0.26532	-1.00704	1.38132	1.04304	1.17569	1.97556	1.16592	0.23928	1.00944
2	0.754799	-0.25584	-0.923759	0.775559	2.1384	0.375096	1.67628	1.40772	0.52632	1.06788
3	0.723599	-0.23856	-0.842039	0.23664	2.98308	-0.4338	1.34448	1.70208	0.768599	1.1628
4	0.69	-0.2142	-0.769319	-0.0903599	3.37044	-1.1788	1.04748	1.89348	1.01484	1.2534
5	0.6648	-0.18492	-0.64548	-0.19584	3.26904	-1.68451	0.741479	2.01948	1.22124	1.1946
6	0.6396	-0.1536	-0.41748	-0.18912	2.7762	-1.52063	0.34464	2.09952	1.3554	1.01184
7	0.6192	-0.12036	-0.0735599	-0.18648	2.15832	-1.4877	-0.14904	2.15712	1.47444	0.678
8	0.6024	-0.0825599	0.29472	-0.2004	1.58592	-1.54595	-0.67152	2.20764	1.80972	0.29028
9	0.5868	-0.0408	0.60252	-0.19404	1.10412	-1.56744	-1.131	2.24448	2.20236	-0.02628
10	0.5712	0.00552	0.869279	-0.2208	0.68712	-1.46916	-1.5042	2.19708	2.54808	-0.29256
11	0.5496	0.05292	1.092	-0.29172	0.34572	-1.22196	-1.79424	2.1132	2.8854	-0.4578
12	0.5208	0.10296	1.29576	-0.41436	0.0717599	-0.913079	-2.01252	1.93992	3.22332	-0.61728
13	0.4896	0.15264	1.40664	-0.44172	-0.18612	-0.64572	-2.1462	1.78368	3.38364	-0.65472
14	0.4572	0.1992	1.4736	-0.41868	-0.45252	-0.4038	-2.24964	1.65924	3.63504	-0.615
15	0.4272	0.2388	1.53468	-0.38304	-0.716639	-0.19512	-2.33796	1.55052	3.57024	-0.59256
16	0.402	0.27108	1.57236	-0.30468	-1.01244	-0.02856	-2.40984	1.48608	3.51216	-0.56652
17	0.3852	0.29052	1.55076	-0.16056	-1.26168	0.051	-2.4114	1.50456	3.05244	-0.50316
18	0.3792	0.30276	1.4286	0.0898799	-1.46748	0.0931199	-2.24868	1.36836	2.391	-0.35784
19	0.3816	0.3072	1.16544	0.47352	-1.61784	0.0855599	-1.87212	1.0644	1.40676	-0.0760799
20	0.3876	0.309	0.786719	0.958199	-1.72908	0.06528	-1.33428	0.5976	0.488544	0.30744
21	0.3948	0.3084	0.30672	1.52076	-1.7946	0.0504	-0.67056	0.024	-0.718763	0.791279
22	0.3936	0.30852	-0.24552	2.12124	-1.82508	0.06576	-0.02604	-0.5208	-1.47294	1.39848
23	0.39	0.3084	-0.732719	2.61648	-1.81116	0.114	0.48672	-1.02	-2.20956	1.94556
24	0.3732	0.30732	-1.14612	2.99856	-1.77852	0.20172	0.817079	-1.4118	-2.58804	2.44572
25	0.354	0.3012	-1.37652	3.15564	-1.7214	0.27696	0.856679	-1.54608	-2.87604	2.73564
26	0.3276	0.28836	-1.446	3.10608	-1.62648	0.33432	0.61896	-1.45404	-2.83812	2.85252
27	0.2976	0.26868	-1.3284	2.83104	-1.49184	0.35808	0.10656	-1.1916	-2.67312	2.77596
28	0.2652	0.24084	-1.02516	2.32596	-1.31076	0.3456	-0.7002	-0.696	-2.3844	2.48532
29	0.2364	0.20388	-0.4368	1.50192	-1.10016	0.13644	-1.89876	0.0432	-2.12748	1.8204
30	0.21	0.1578	0.37224	0.38208	-0.786839	-0.06228	-3.38736	0.957719	-1.87764	0.881399
31	0.192	0.10896	1.33704	-0.928079	-0.40344	-0.23808	-5.02383	1.88988	-1.82496	-0.28008
32	0.1836	0.06072	2.15184	-2.06232	-0.00372	-0.33324	-6.3828	2.6484	-1.8642	-1.31496
33	0.1872	0.0162	2.66988	-2.82444	0.35436	-0.39816	-7.25319	3.13272	-1.9242	-2.05176
34	0.1956	-0.02064	2.8344	-3.16608	0.67668	-0.34668	-7.57552	3.3228	-1.93368	-2.37924
35	0.21	-0.04788	2.66052	-3.04608	0.840119	-0.44796	-7.37099	3.2352	-1.8822	-2.35128
36	0.222	-0.06528	2.30964	-2.72844	1.00932	-0.37224	-6.88572	2.9808	-1.72884	-2.0712
37	0.2328	-0.0785999	1.90212	-2.32296	1.11996	-0.30588	-6.297	2.652	-1.5276	-1.70976
38	0.2436	-0.0891599	1.49382	-1.9176	1.22472	-0.17208	-5.66316	2.2416	-1.38252	-1.326
39	0.2544	-0.0973199	1.11956	-1.52052	1.27776	-0.11352	-5.02308	1.7592	-1.25604	-1.00824
40	0.27	-0.10464	0.802931	-1.17816	1.33572	-0.06024	-4.42248	1.2432	-1.13784	-0.773999
41	0.288	-0.11196	0.512724	-0.832319	1.3536	-0.11076	-3.82308	0.6984	-1.09296	-0.60336
42	0.306	-0.11904	0.22926	-0.50004	1.40928	-0.13872	-3.21264	0.1332	-1.05264	-0.38832
43	0.3228	-0.12756	-0.02118	-0.16428	1.38288	-0.4002	-2.6208	-0.4404	-0.946319	-0.2148
44	0.3396	-0.13644	-0.197736	0.0875999	1.37208	-0.727199	-2.1132	-0.995999	-0.68496	-0.0793199
45	0.354	-0.14664	-0.271716	0.20496	1.39788	-0.954479	-1.7388	-1.5024	-0.26856	-0.06528
46	0.3648	-0.15492	-0.344364	0.31068	1.42488	-1.04436	-1.34376	-2.0112	0.16572	-0.02496
47	0.3768	-0.16092	-0.44694	0.45648	1.43076	-1.1238	-0.869879	-2.5332	0.58356	0.04632
48	0.3936	-0.16596	-0.550956	0.60624	1.43268	-1.17576	-0.36468	-3.0264	1.008	0.10788
49	0.4128	-0.16932	-0.67728	0.788999	1.42716	-1.20912	0.19656	-3.4812	1.3782	0.16032
50	0.4332	-0.16908	-0.891767	1.08708	1.40412	-1.26336	0.891479	-3.9144	1.6056	0.30156
51	0.4596	-0.1674	-1.14396	1.43364	1.38048	-1.32948	1.6344	-4.26744	1.78716	0.47208
52	0.486	-0.16548	-1.38	1.75608	1.36968	-1.36944	2.32212	-4.476	2.184	0.65952
53	0.5148	-0.1674	-1.54392	1.98588	1.383	-1.3794	2.79012	-4.17324	2.7912	0.732479
54	0.5412	-0.17412	-1.5822	2.058	1.4064	-1.3458	2.88528	-3.2436	2.4546	0.65568
55	0.5568	-0.18096	-1.50972	1.9866	1.4316	-1.25712	2.64948	-1.85448	1.74204	0.49152
56	0.5628	-0.18348	-1.31088	1.75848	1.4472	-1.12044	2.12172	-0.339	0.832079	0.2364
57	0.558	-0.177	-1.04448	1.45044	1.4376	-0.925199	1.47396	1.0026	0.13836	-0.03312
58	0.5424	-0.15924	-0.801959	1.176	1.3728	-0.69216	0.927119	1.836	-0.513	-0.22284
59	0.5196	-0.13308	-0.57228	0.928079	1.2708	-0.4686	0.5358	2.09148	-0.895439	-0.38544
60	0.5016	-0.10092	-0.29148	0.63336	1.1664	-0.22764	0.24924	1.7634	-0.994079	-0.61272
61	0.4884	-0.06624	0.01968	0.318	1.0656	0.02316	0.0719999	1.1724	-0.357	-0.901319
62	0.4824	-0.0312	0.36024	-0.0282	0.970799	0.28896	-0.05892	0.60624	-0.0865199	-1.25052
63	0.4824	0.00516	0.64692	-0.32016	0.883199	0.60588	-0.05544	0.11088	-0.1644	-1.5522
64	0.4848	0.04632	0.796559	-0.45084	0.781199	0.926519	0.13872	-0.3444	-0.3276	-1.69704
65	0.4872	0.0927599	0.834359	-0.459	0.6444	1.23924	0.43836	-0.763559	-0.4392	-1.70436
66	0.4836	0.14304	0.800999	-0.40368	0.4956	1.58868	0.766079	-1.17456	-0.41652	-1.61016
67	0.4752	0.19248	0.733799	-0.31992	0.3324	1.94004	1.07568	-1.58808	-0.26892	-1.46436
68	0.4668	0.23748	0.66708	-0.22716	0.1656	2.28564	1.34508	-1.97652	-0.0941999	-1.31928
69	0.4596	0.27492	0.61164	-0.12852	-0.0036	2.62308	1.57716	-2.32188	0.06408	-1.19376
70	0.4524	0.3024	0.60372	-0.0781199	-0.162	2.88504	1.7256	-2.6148	0.21912	-1.12092
71	0.4428	0.3198	0.65784	-0.11304	-0.2856	3.0696	1.77756	-2.85876	0.33672	-1.10844
72	0.4344	0.3276	0.718919	-0.1632	-0.3648	3.13524	1.80132	-3.06312	0.41484	-1.10196
73	0.42552	0.32628	0.776639	-0.2244	-0.4068	3.06216	1.79028	-3.20496	0.4914	-1.09884
74	0.41928	0.3156	0.883199	-0.36852	-0.3864	2.88671	1.65828	-3.2376	0.55584	-1.16316
75	0.41304	0.29544	1.04988	-0.60768	-0.2904	2.60895	1.37988	-3.14172	0.61248	-1.2972
76	0.40716	0.27036	1.20834	-0.846839	-0.1524	2.25216	1.05768	-2.9592	0.65532	-1.42056
77	0.40452	0.2448	1.31417	-1.0122	-0.00719999	1.87098	0.774359	-2.72436	0.64836	-1.5018
78	0.40404	0.21912	1.40059	-1.14024	0.1404	1.42484	0.49656	-2.43648	0.60048	-1.57632
79	0.40404	0.1944	1.47757	-1.251	0.2772	0.886727	0.22236	-2.11668	0.52908	-1.64232
80	0.40512	0.171	1.5159	-1.30968	0.3864	0.272568	-0.00288	-1.78344	0.4278	-1.66668
81	0.4074	0.14868	1.52756	-1.33368	0.4632	-0.36912	-0.18648	-1.45188	0.3132	-1.66896
82	0.41076	0.12684	1.57877	-1.40232	0.5016	-0.983339	-0.40404	-1.13088	0.20928	-1.73088
83	0.41388	0.10476	1.68606	-1.5354	0.4812	-1.5524	-0.67572	-0.823319	0.11316	-1.86144
84	0.41568	0.0841199	1.76473	-1.63836	0.39	-2.05757	-0.898559	-0.56172	0.03504	-1.9476
85	0.41532	0.06672	1.7961	-1.69488	0.2352	-2.47769	-1.05372	-0.35436	-0.00108	-1.97156
86	0.4134	0.05172	1.81752	-1.752	0.048	-2.77394	-1.19364	-0.17244	0.00204	-1.98444
87	0.41148	0.03828	1.83795	-1.82556	-0.1392	-2.88252	-1.3272	-0.00228	0.00156	-1.99665
88	0.41184	0.02664	1.8281	-1.89084	-0.294	-2.796	-1.40724	0.15204	-0.03552	-1.97761
89	0.41532	0.01572	1.74665	-1.90512	-0.384	-2.5692	-1.37472	0.27528	-0.1086	-1.88077
90	0.4212	0.00504	1.63319	-1.914	-0.3888	-2.23752	-1.28364	0.36972	-0.1944	-1.7573
91	0.42864	-0.00528	1.51403	-1.9368	-0.3276	-1.85844	-1.17276	0.44556	-0.28272	-1.63947
92	0.4362	-0.01416	1.33752	-1.89756	-0.2388	-1.51332	-0.975839	0.483	-0.37392	-1.45982
93	0.44328	-0.021	1.14348	-1.83804	-0.1284	-1.2624	-0.749999	0.49272	-0.43224	-1.2592
94	0.44976	-0.02604	0.992999	-1.81548	-0.0204	-1.14828	-0.57552	0.49548	-0.42696	-1.1137
95	0.45612	-0.0282	0.874319	-1.8024	0.054	-1.14972	-0.42948	0.477	-0.38844	-1.01454
96	0.46128	-0.02808	0.808679	-1.83396	0.0971999	-1.20768	-0.33528	0.4404	-0.34944	-0.974447
97	0.46476	-0.02676	0.788999	-1.91076	0.1176	-1.26888	-0.2856	0.39276	-0.32352	-0.973499
98	0.4668	-0.02484	0.782399	-1.9908	0.0995999	-1.3068	-0.24432	0.33372	-0.31404	-0.971579
99	0.46776	-0.02232	0.799559	-2.08536	0.0396	-1.30584	-0.23172	0.27672	-0.28656	-0.982367
100	0.46716	-0.01944	0.824999	-2.18124	-0.0648	-1.24524	-0.22908	0.2202	-0.23028	-0.988967
101	0.465	-0.0174	0.825719	-2.24844	-0.1956	-1.12464	-0.20328	0.16788	-0.17592	-0.945647
102	0.46272	-0.01752	0.779159	-2.26764	-0.3288	-0.960719	-0.13968	0.14256	-0.13644	-0.834179
103	0.46104	-0.0192	0.67716	-2.2242	-0.4644	-0.784199	-0.02076	0.13488	-0.11112	-0.666
104	0.46056	-0.02304	0.5502	-2.15124	-0.5916	-0.62292	0.129	0.1284	-0.10824	-0.47988
105	0.45948	-0.03	0.399	-2.05572	-0.6912	-0.4782	0.2982	0.13536	-0.14364	-0.25572
106	0.4566	-0.03912	0.19536	-1.90032	-0.766799	-0.33492	0.50808	0.16524	-0.20976	0.048
107	0.45252	-0.04968	-0.04908	-1.68492	-0.829199	-0.18492	0.750119	0.21156	-0.26664	0.4098
108	0.44784	-0.06048	-0.3036	-1.43256	-0.903599	0.0018	1.00056	0.26316	-0.30396	0.782159
109	0.44448	-0.0712799	-0.55848	-1.1412	-1.0068	0.23688	1.26048	0.30756	-0.34728	1.14119
110	0.44376	-0.0827999	-0.816479	-0.812639	-1.122	0.50724	1.5342	0.34008	-0.40068	1.49346
111	0.44604	-0.0946799	-1.05624	-0.47472	-1.236	0.803759	1.79448	0.36876	-0.4554	1.81135
112	0.45324	-0.10644	-1.25496	-0.14256	-1.3524	1.09464	2.0238	0.38952	-0.52128	2.05297
113	0.46668	-0.11844	-1.41276	0.18444	-1.4676	1.35324	2.2278	0.39636	-0.61404	2.21972
114	0.48468	-0.13056	-1.54236	0.51672	-1.578	1.56924	2.4138	0.39744	-0.713879	2.33511
115	0.50568	-0.1428	-1.66716	0.880799	-1.6884	1.75584	2.59764	0.39984	-0.777239	2.43121
116	0.52788	-0.15444	-1.83696	1.3356	-1.81656	1.92792	2.82768	0.40824	-0.805799	2.5755
117	0.55104	-0.16596	-2.07174	1.91172	-1.9836	2.10204	3.12432	0.43068	-0.826919	2.79648
118	0.57552	-0.17808	-2.32187	2.55072	-2.18736	2.31816	3.43176	0.47136	-0.823079	3.03536
119	0.60084	-0.19164	-2.55695	3.20844	-2.40612	2.56116	3.70668	0.54168	-0.771599	3.24955
120	0.6258	-0.20748	-2.76719	3.85068	-2.6028	2.77896	3.91905	0.67236	-0.67656	3.4326
121	0.64548	-0.22632	-2.85975	4.28424	-2.62176	2.45604	3.93607	0.904799	-0.55068	3.4986
122	0.65844	-0.24648	-2.77551	4.37616	-2.26548	1.719	3.68358	1.25172	-0.4092	3.38088
123	0.66228	-0.26508	-2.54582	4.08756	-1.48716	0.60888	3.19541	1.70664	-0.22752	3.12372
124	0.65124	-0.2772	-2.19528	3.38064	-0.40116	-0.3282	2.48624	2.25792	0.03456	2.78592
125	0.6264	-0.27984	-1.80209	2.43132	0.776399	-1.11924	1.67657	2.83572	0.35712	2.46516
126	0.59268	-0.27168	-1.41152	1.4118	1.86744	-1.524	0.866255	3.3618	0.718199	2.20068
127	0.56028	-0.25536	-1.08988	0.55692	2.68812	-1.6572	0.191124	3.7542	1.09416	2.01288
128	0.53544	-0.23364	-0.841991	0.0048	3.04032	-1.30668	-0.30618	3.9678	1.47228	1.86576
129	0.51912	-0.20652	-0.60432	-0.25704	2.87244	-1.04124	-0.690072	4.00872	1.8582	1.67748
130	0.51	-0.17352	-0.28008	-0.35592	2.38296	-0.935999	-1.0821	3.91008	2.23416	1.3368
131	0.51048	-0.13584	0.0932399	-0.30276	1.77288	-1.11336	-1.44486	3.6978	2.54952	0.878759
132	0.5166	-0.0929999	0.485244	-0.2388	1.16064	-1.27956	-1.77607	3.41688	2.7828	0.35712
133	0.5256	-0.04392	0.835235	-0.17892	0.5748	-1.32396	-2.02413	3.07932	2.92056	-0.14076
134	0.53508	0.01032	1.11049	-0.1302	0.0672	-1.24536	-2.17718	2.72124	2.92848	-0.55188
135	0.54396	0.0654	1.277	-0.06372	-0.30552	-1.1034	-2.21552	2.3784	2.76684	-0.824999
136	0.5514	0.11664	1.32922	0.0366	-0.54264	-0.938759	-2.14431	2.0676	2.45364	-0.948479
137	0.5574	0.16116	1.29239	0.1752	-0.71004	-0.770399	-1.99575	1.7976	2.02008	-0.950039
138	0.561	0.19812	1.21847	0.33264	-0.861479	-0.60096	-1.83591	1.572	1.45656	-0.887039
139	0.56052	0.2256	1.13326	0.49524	-1.01196	-0.44844	-1.70564	1.3788	0.788279	-0.778079
140	0.5574	0.24444	1.02564	0.67332	-1.15944	-0.3264	-1.5822	1.1808	0.05652	-0.6222
141	0.5538	0.25656	0.876743	0.889559	-1.30332	-0.22164	-1.42848	0.933599	-0.69996	-0.4182
142	0.54936	0.26376	0.687358	1.14588	-1.44996	-0.13044	-1.25184	0.6408	-1.43508	-0.16452
143	0.54348	0.26772	0.494744	1.39188	-1.58208	-0.04848	-1.11012	0.3324	-2.1204	0.0940799
144	0.53496	0.2694	0.355535	1.539	-1.6512	0.07044	-1.08636	0.0624	-2.65644	0.29184
145	0.52236	0.2694	0.317231	1.52904	-1.64532	0.22308	-1.2474	-0.1152	-2.91576	0.37176
146	0.50808	0.26628	0.404219	1.35564	-1.59252	0.3384	-1.62264	-0.1524	-2.9076	0.29076
147	0.49344	0.25668	0.608263	1.03656	-1.49688	0.37368	-2.20296	-0.0144	-2.72424	0.0582
148	0.47844	0.2406	0.951431	0.49776	-1.2978	0.63372	-3.00552	0.2904	-2.45148	-0.34656
149	0.46932	0.21492	1.29881	0.02004	-1.16208	0.40584	-3.82476	0.6984	-2.16528	-0.801239
150	0.46272	0.18444	1.68325	-0.55272	-0.896879	0.43092	-4.68408	1.1556	-1.88832	-1.32
151	0.45972	0.14964	1.98671	-1.00176	-0.66516	0.27828	-5.418	1.5936	-1.70628	-1.755
152	0.45948	0.11568	2.20351	-1.36932	-0.4086	0.27924	-5.99628	1.9428	-1.59588	-2.09232
153	0.46416	0.0843599	2.23772	-1.48956	-0.2154	0.11892	-6.28416	2.154	-1.49844	-2.22756
154	0.47004	0.0594	2.13788	-1.45884	-0.03732	0.108	-6.3468	2.2224	-1.35036	-2.20104
155	0.477	0.03732	1.95312	-1.2756	0.0402	-0.14184	-6.25116	2.1732	-1.17984	-2.07096
156	0.4836	0.02004	1.77684	-1.14792	0.17004	0.00516	-6.10716	2.0052	-1.02888	-1.9362
157	0.49356	0.00312	1.5054	-0.839399	0.16788	-0.2298	-5.79756	1.7412	-0.934559	-1.69932
158	0.50472	-0.01164	1.19772	-0.5022	0.20508	-0.37392	-5.39976	1.4016	-0.838679	-1.42272
159	0.51828	-0.0258	0.864239	-0.14076	0.27204	-0.47328	-4.93524	1.0068	-0.759719	-1.1124
160	0.53268	-0.03996	0.51324	0.23964	0.34704	-0.5688	-4.41648	0.564	-0.69936	-0.772679
161	0.54684	-0.05448	0.13596	0.63948	0.44004	-0.67668	-3.8448	0.1008	-0.61656	-0.38844
162	0.56016	-0.0702	-0.26952	1.06068	0.54984	-0.778679	-3.23628	-0.3408	-0.51204	0.04164
163	0.57204	-0.0873599	-0.66144	1.45644	0.67488	-0.854999	-2.64648	-0.753599	-0.3828	0.4728
164	0.58152	-0.10632	-1.02432	1.8066	0.818159	-0.912119	-2.09616	-1.1316	-0.1986	0.890519
165	0.58944	-0.12516	-1.38768	2.15484	0.956159	-0.964199	-1.54788	-1.4748	0.05376	1.32372
166	0.59652	-0.14328	-1.73652	2.49276	1.0764	-1.0038	-1.01004	-1.8	0.38292	1.74864
167	0.60504	-0.15972	-2.04348	2.7948	1.18788	-1.0188	-0.5034	-2.1156	0.770879	2.1234
168	0.61704	-0.17328	-2.33496	3.10572	1.27188	-1.02444	0.0168	-2.424	1.15752	2.46924
169	0.63108	-0.1842	-2.6103	3.42636	1.31232	-1.02684	0.54672	-2.724	1.5186	2.7924
170	0.6468	-0.19464	-2.81317	3.681	1.32924	-1.0158	1.0164	-2.9988	1.842	3.02328
171	0.6666	-0.20364	-2.93046	3.85248	1.33428	-0.977519	1.422	-3.258	2.11068	3.13476
172	0.69108	-0.21264	-2.98363	3.96228	1.33452	-0.911039	1.79376	-3.4884	2.34348	3.15504
173	0.719639	-0.22212	-2.98377	4.01808	1.33788	-0.832919	2.14572	-3.6852	2.55396	3.09672
174	0.750839	-0.23148	-2.92575	4.00716	1.35084	-0.735479	2.47968	-3.8652	2.75772	2.95728
175	0.783839	-0.24084	-2.78939	3.89868	1.38948	-0.60336	2.77488	-4.03548	2.94684	2.71752
176	0.818279	-0.2508	-2.5934	3.71604	1.45488	-0.4506	3.04812	-4.17972	3.0666	2.3994
177	0.852359	-0.2628	-2.38771	3.51672	1.53144	-0.28656	3.339	-4.2888	3.08532	2.07132
178	0.882599	-0.27744	-2.15484	3.26232	1.6392	-0.11196	3.6126	-4.38312	3.10176	1.72356
179	0.901319	-0.29532	-1.73052	2.71752	1.854	0.0753599	3.51732	-4.2126	3.81288	1.19136
180	0.903119	-0.31512	-1.13784	1.89371	2.1696	0.29964	3.02484	-3.74808	4.95084	0.5274
181	0.882479	-0.3336	-0.41736	0.824627	2.58	0.58824	2.00892	-2.68884	5.079	-0.19812
182	0.852479	-0.34428	0.0938399	-0.032976	2.9604	0.951239	0.860039	-1.08996	4.62693	-0.63732
183	0.820799	-0.33972	0.28992	-0.515124	3.2196	1.41924	-0.1716	0.809279	3.58327	-0.68964
184	0.796319	-0.3216	0.195	-0.6054	3.3168	1.95312	-0.860399	2.56716	2.21511	-0.42456
185	0.782519	-0.29136	-0.0778799	-0.410856	3.2376	2.493	-1.13016	3.86412	0.44034	0.00791999
186	0.783479	-0.2484	-0.46812	0.021144	2.9772	3.00432	-0.817199	4.29984	-1.30157	0.51732
187	0.789839	-0.19356	-0.66636	0.291288	2.6232	3.48864	-0.32376	4.00896	-2.39987	0.774599
188	0.792719	-0.13116	-0.53028	0.20208	2.2476	3.91248	0.11076	3.11904	-2.21304	0.64464
189	0.777479	-0.06336	0.02292	-0.395244	1.9116	4.27884	0.19236	2.03208	-2.11814	0.0856799
190	0.749039	0.00863999	0.735119	-1.17281	1.566	4.57416	0.03264	1.04628	-2.0408	-0.61884
191	0.712439	0.0895199	1.37424	-1.83792	1.164	4.78812	-0.14748	0.20556	-1.84452	-1.20552
192	0.66948	0.17544	1.89444	-2.3424	0.735599	4.88041	-0.30672	-0.49248	-1.53648	-1.62612
193	0.62508	0.26088	2.28648	-2.67456	0.3108	4.7872	-0.4116	-1.07544	-1.1796	-1.887
194	0.58764	0.33984	2.52423	-2.80068	-0.0827999	4.47123	-0.38832	-1.6068	-0.813719	-1.9932
195	0.5628	0.40704	2.63646	-2.75592	-0.4224	3.93702	-0.2388	-2.12436	-0.48408	-2.00172
196	0.55392	0.45852	2.61399	-2.53368	-0.708	3.10034	0.04548	-2.6172	-0.22056	-1.91628
197	0.55824	0.49416	2.49938	-2.2146	-0.935999	1.94291	0.40884	-3.05748	-0.0264	-1.77924
198	0.57312	0.513	2.33007	-1.851	-1.1364	0.592512	0.787439	-3.40908	0.10428	-1.63572
199	0.59532	0.51732	2.14142	-1.48512	-1.3392	-0.801239	1.12392	-3.64104	0.18252	-1.51536
200	0.62028	0.50964	1.96249	-1.17432	-1.5252	-2.08883	1.36824	-3.72468	0.21852	-1.43172
201	0.64236	0.49308	1.81619	-0.975119	-1.6608	-3.09972	1.48764	-3.65616	0.23292	-1.38852
202	0.65916	0.46944	1.71387	-0.919439	-1.7088	-3.68497	1.48272	-3.46296	0.249	-1.38768
203	0.67236	0.4392	1.65906	-1.01772	-1.6236	-3.75768	1.3746	-3.1854	0.2628	-1.44036
204	0.68316	0.40284	1.60692	-1.21752	-1.3776	-3.40926	1.22652	-2.84784	0.24756	-1.50288
205	0.69204	0.36012	1.5522	-1.51056	-0.961199	-2.86299	1.04544	-2.45388	0.18792	-1.56876
206	0.7002	0.31056	1.53989	-1.93344	-0.3756	-2.28446	0.774719	-1.98984	0.0885599	-1.69008
207	0.70824	0.25512	1.5378	-2.41164	0.3156	-1.78188	0.45228	-1.45812	-0.054	-1.83612
208	0.717839	0.19716	1.434	-2.77044	1.0224	-1.44924	0.23256	-0.905759	-0.24828	-1.87368
209	0.729119	0.13596	1.33248	-3.1098	1.7112	-1.35408	-0.00144	-0.3186	-0.48468	-1.92588
210	0.738839	0.0801599	1.02348	-3.14844	2.2548	-1.45836	0.01272	0.23904	-0.726719	-1.7232
211	0.747839	0.03036	0.66084	-3.05208	2.6364	-1.6608	0.11832	0.745319	-0.936599	-1.44732
212	0.756359	-0.00983999	0.21276	-2.78796	2.838	-1.92444	0.38376	1.1406	-1.107	-1.05948
213	0.762359	-0.04404	-0.0939599	-2.64048	2.9004	-2.24196	0.54264	1.449	-1.24092	-0.826319
214	0.765119	-0.06756	-0.3924	-2.44896	2.7936	-2.5554	0.761519	1.63608	-1.34244	-0.56832
215	0.763319	-0.0849599	-0.54144	-2.40264	2.5788	-2.79636	0.856679	1.75092	-1.4094	-0.45408
216	0.757799	-0.0945599	-0.62268	-2.4084	2.2536	-2.91732	0.930239	1.77288	-1.44288	-0.38928
217	0.750479	-0.10332	-0.4518	-2.68596	1.872	-2.90136	0.755399	1.7526	-1.43664	-0.60792
218	0.742319	-0.10656	-0.26292	-2.94204	1.4004	-2.7642	0.60072	1.67136	-1.38732	-0.834359
219	0.734879	-0.10728	-0.03948	-3.18936	0.863999	-2.50656	0.42876	1.56	-1.30872	-1.09344
220	0.729479	-0.1044	0.15276	-3.34608	0.2688	-2.17308	0.3144	1.41096	-1.22052	-1.31264
221	0.726119	-0.10056	0.37344	-3.49404	-0.3372	-1.85208	0.17364	1.25352	-1.12764	-1.56515
222	0.725519	-0.0934799	0.50004	-3.48756	-0.945599	-1.5834	0.1458	1.08288	-1.03584	-1.7004
223	0.726719	-0.0839999	0.46896	-3.26388	-1.5336	-1.34412	0.2916	0.911879	-0.948839	-1.63826
224	0.728759	-0.0736799	0.3498	-2.91756	-2.0772	-1.11276	0.52428	0.756359	-0.872039	-1.4633
225	0.733439	-0.06264	0.20304	-2.52276	-2.5584	-0.870599	0.784679	0.60948	-0.806999	-1.2539
226	0.740759	-0.05184	0.03348	-2.09688	-2.9544	-0.5874	1.06656	0.47244	-0.737039	-1.01944
227	0.749039	-0.04356	-0.14172	-1.67544	-3.2568	-0.22956	1.33524	0.3696	-0.65508	-0.773615
228	0.755759	-0.03816	-0.31056	-1.28088	-3.4668	0.23616	1.57512	0.30012	-0.57	-0.526272
229	0.761999	-0.03492	-0.47484	-0.903839	-3.6036	0.768359	1.80144	0.2406	-0.48396	-0.281376
230	0.769439	-0.03264	-0.64884	-0.51552	-3.6792	1.28988	2.03616	0.18852	-0.40248	-0.023232
231	0.778439	-0.03216	-0.866639	-0.0755999	-3.708	1.76016	2.31036	0.15744	-0.3306	0.289104
232	0.786839	-0.03492	-1.12428	0.414	-3.7116	2.12556	2.6094	0.15816	-0.24924	0.646464
233	0.795239	-0.04056	-1.39512	0.932999	-3.714	2.3412	2.90652	0.18732	-0.16476	1.01464
234	0.805079	-0.04896	-1.67256	1.47972	-3.732	2.41212	3.20484	0.23028	-0.0955199	1.38114
235	0.816479	-0.06048	-1.92941	2.02164	-3.7644	2.38944	3.47256	0.29184	-0.03036	1.71461
236	0.828359	-0.0754799	-2.13581	2.51868	-3.8256	2.3802	3.67296	0.37752	0.03312	1.98246
237	0.840479	-0.0934799	-2.29017	2.9712	-3.92112	2.45172	3.81432	0.47232	0.0861599	2.17865
238	0.854639	-0.11424	-2.39041	3.38028	-4.03788	2.62632	3.90024	0.57216	0.12	2.29845
239	0.871439	-0.13692	-2.44435	3.74388	-4.14924	2.96496	3.93876	0.681	0.12804	2.35188
240	0.886319	-0.1626	-2.44222	3.96924	-4.10508	3.77412	3.90264	0.817559	0.12528	2.33676
241	0.894719	-0.1902	-2.38298	3.94128	-3.4332	3.55896	3.76572	1.005	0.14412	2.26968
242	0.897599	-0.21828	-2.34704	3.66072	-2.09532	2.81148	3.62184	1.233	0.20652	2.24604
243	0.892199	-0.24012	-2.31233	3.171	-0.40548	1.59456	3.44521	1.47408	0.35688	2.2572
244	0.875879	-0.2496	-2.24027	2.56092	1.248	0.46536	3.19397	1.70052	0.61608	2.26776
245	0.848999	-0.24504	-2.12732	1.96212	2.60376	-0.734879	2.87637	1.88964	0.975119	2.26656
246	0.816119	-0.22776	-1.99332	1.50264	3.44724	-1.54356	2.53897	2.02332	1.38288	2.25768
247	0.781439	-0.19992	-1.82028	1.26036	3.61788	-2.12688	2.17912	2.09256	1.77144	2.19864
248	0.745319	-0.16404	-1.52748	1.1334	3.08064	-1.65084	1.71079	2.1066	2.1384	1.98372
249	0.708852	-0.12264	-1.06752	0.986279	2.3022	-1.37232	1.07957	2.08464	2.48064	1.55052
250	0.680472	-0.0796799	-0.57264	0.859919	1.61748	-1.35636	0.457884	2.01612	2.73264	1.02204
251	0.664068	-0.03492	-0.14556	0.807239	1.005	-1.38408	-0.026352	1.88796	2.86656	0.5148
252	0.65568	0.01392	0.21744	0.787319	0.44172	-1.34148	-0.397452	1.7202	2.86872	0.05028
253	0.650328	0.06576	0.51624	0.759119	-0.05004	-1.19772	-0.684612	1.5456	2.67984	-0.34668
254	0.64548	0.11868	0.727559	0.736079	-0.4248	-0.983399	-0.876167	1.3644	2.23296	-0.62952
255	0.643404	0.1704	0.812159	0.789599	-0.70128	-0.737639	-0.919295	1.1316	1.50432	-0.751919
256	0.642216	0.21864	0.792599	0.925919	-0.934679	-0.49428	-0.851399	0.826799	0.5742	-0.732959
257	0.640668	0.26136	0.731159	1.0974	-1.15788	-0.27612	-0.755151	0.4428	-0.3936	-0.64608
258	0.641832	0.2988	0.6324	1.3248	-1.39692	-0.0922799	-0.629857	-0.042	-1.27452	-0.51684
259	0.634824	0.32724	0.52668	1.54476	-1.6368	0.0678	-0.571651	-0.546	-1.98444	-0.35376
260	0.627012	0.34812	0.40524	1.78512	-1.88256	0.20616	-0.538863	-1.0632	-2.45496	-0.1818
261	0.61374	0.35964	0.31896	1.94448	-2.07708	0.35376	-0.616256	-1.4988	-2.70708	-0.045
262	0.594924	0.3618	0.31392	1.95564	-2.18988	0.49584	-0.867107	-1.788	-2.76624	0.00708
263	0.568044	0.35268	0.46464	1.71432	-2.18724	0.6126	-1.39864	-1.8576	-2.64456	-0.10308
264	0.536472	0.333	0.808799	1.18188	-2.05332	0.70824	-2.24544	-1.6908	-2.35692	-0.43068
265	0.498672	0.30144	1.37616	0.32088	-1.776	0.778799	-3.45594	-1.24824	-1.93836	-1.00152
266	0.468579	0.26232	1.99467	-0.60456	-1.4418	0.775079	-4.73991	-0.67272	-1.45356	-1.6578
267	0.440032	0.213	2.61206	-1.542	-1.06428	0.68532	-6.03888	0.00947999	-1.01832	-2.3166
268	0.416591	0.15864	3.02091	-2.22564	-0.69732	0.50904	-7.0548	0.68052	-0.726359	-2.754
269	0.400335	0.10536	3.06619	-2.45916	-0.381	0.29136	-7.55783	1.24008	-0.62172	-2.7954
270	0.391848	0.05784	2.78655	-2.27952	-0.13248	0.06768	-7.56983	1.63812	-0.65376	-2.47956
271	0.390153	0.01872	2.2808	-1.7982	0.04188	-0.17328	-7.20635	1.87236	-0.761039	-1.91916
272	0.393591	-0.012	1.69547	-1.19196	0.15948	-0.40728	-6.6474	1.9596	-0.899279	-1.2834
273	0.401088	-0.03444	1.17002	-0.6336	0.24876	-0.59052	-6.06984	1.9236	-0.971759	-0.733559
274	0.410472	-0.0516	0.736247	-0.17484	0.32892	-0.723119	-5.53464	1.7808	-0.935639	-0.30144
275	0.418668	-0.06864	0.386832	0.1692	0.4356	-0.834839	-5.06484	1.5756	-0.833279	0.04908
276	0.427716	-0.0856799	0.0824159	0.45672	0.55716	-0.945239	-4.61748	1.314	-0.70008	0.345
277	0.438396	-0.10368	-0.232116	0.758879	0.68088	-1.05768	-4.14048	1.0188	-0.5694	0.65352
278	0.452508	-0.12192	-0.572088	1.10352	0.794399	-1.15992	-3.61632	0.7068	-0.4452	0.979199
279	0.470424	-0.14076	-0.952535	1.51152	0.893639	-1.26804	-3.027	0.3888	-0.32868	1.34256
280	0.492504	-0.1578	-1.35559	1.97484	0.956879	-1.38108	-2.38308	0.0624	-0.2316	1.71468
281	0.517668	-0.17184	-1.71263	2.41392	0.980159	-1.479	-1.7592	-0.2736	-0.12696	2.02392
282	0.544908	-0.1812	-1.98962	2.7894	0.958919	-1.54704	-1.19256	-0.6192	0.01872	2.22516
283	0.569652	-0.18888	-2.18736	3.07308	0.933359	-1.58412	-0.702	-0.953999	0.22584	2.35176
284	0.59154	-0.19476	-2.28165	3.23556	0.911759	-1.5888	-0.30768	-1.2864	0.51912	2.36196
285	0.611088	-0.19776	-2.30142	3.3174	0.875759	-1.56012	0.02868	-1.626	0.882359	2.29596
286	0.6279	-0.19896	-2.28485	3.3564	0.829439	-1.50456	0.3474	-1.9656	1.27848	2.217
287	0.64344	-0.19932	-2.24097	3.3612	0.785999	-1.4436	0.66084	-2.298	1.65204	2.124
288	0.660444	-0.19908	-2.17661	3.34548	0.744479	-1.37892	0.985319	-2.6256	1.96248	2.00652
289	0.67914	-0.19776	-2.0945	3.30804	0.70824	-1.2996	1.3194	-2.94192	2.17188	1.86588
290	0.699888	-0.19668	-1.9962	3.25248	0.67452	-1.21452	1.65072	-3.22548	2.23476	1.70508
291	0.722579	-0.19728	-1.88904	3.18684	0.64932	-1.1166	1.9734	-3.4548	2.18244	1.53408
292	0.747875	-0.19932	-1.73328	3.06276	0.64788	-1.00644	2.24376	-3.63084	2.08596	1.2912
293	0.776279	-0.20196	-1.5156	2.86614	0.67032	-0.894839	2.4426	-3.74712	1.974	0.950879
294	0.804959	-0.20568	-1.29456	2.65623	0.713879	-0.777119	2.62356	-3.801	1.88892	0.61044
295	0.832199	-0.21108	-1.07664	2.43271	0.784679	-0.66156	2.79276	-3.80964	1.89948	0.2898
296	0.856799	-0.21852	-0.825119	2.1447	0.896639	-0.53784	2.88552	-3.75888	2.03388	-0.0588
297	0.871439	-0.22644	-0.49296	1.71454	1.07112	-0.3846	2.75496	-3.56316	3.18324	-0.46884
298	0.869399	-0.23148	-0.10284	1.15323	1.29828	-0.198	2.38692	-3.23844	4.89468	-0.881639
299	0.846479	-0.23352	0.32484	0.47358	1.58112	0.0378	1.59468	-2.44056	5.4339	-1.25232
300	0.816599	-0.23124	0.5508	0.0212664	1.80948	0.3222	0.67488	-1.14648	5.4085	-1.35384
301	0.786599	-0.22176	0.5424	-0.132595	1.9362	0.62592	-0.22416	0.51804	4.53604	-1.17744
302	0.763559	-0.20592	0.25092	0.0980603	1.9332	0.931319	-0.789119	2.1636	3.1341	-0.69528
303	0.748919	-0.18432	-0.22212	0.600826	1.8156	1.23156	-0.923159	3.4458	1.15159	-0.0348
304	0.746759	-0.15708	-0.744599	1.23768	1.5936	1.5066	-0.57036	4.0422	-0.898055	0.6264
305	0.750359	-0.1266	-1.05552	1.67565	1.3344	1.74864	-0.05796	3.99888	-2.29535	0.996479
306	0.750959	-0.0920399	-1.03224	1.73413	1.0956	1.9578	0.4452	3.30828	-2.19884	0.964679
307	0.735359	-0.05376	-0.57792	1.24225	0.951599	2.14716	0.5616	2.3862	-2.30477	0.47496
308	0.70884	-0.01176	0.05568	0.518448	0.830399	2.31636	0.39984	1.5258	-2.22911	-0.18696
309	0.67332	0.03636	0.64212	-0.161412	0.678	2.47128	0.16248	0.819119	-2.00886	-0.752759
310	0.62796	0.0897599	1.11516	-0.728975	0.5064	2.62308	-0.0678	0.26748	-1.71396	-1.13244
311	0.57552	0.14508	1.49268	-1.20023	0.3264	2.76744	-0.28176	-0.16956	-1.38934	-1.35432
312	0.52164	0.19896	1.73508	-1.50849	0.1248	2.88612	-0.39636	-0.5502	-1.05426	-1.39464
313	0.47292	0.24588	1.9086	-1.71329	-0.0839999	2.94132	-0.46176	-0.893399	-0.745871	-1.36584
314	0.43368	0.28116	2.0196	-1.81066	-0.2988	2.92776	-0.46224	-1.21836	-0.504876	-1.299
315	0.40572	0.30204	2.08236	-1.82407	-0.4956	2.85924	-0.42912	-1.49544	-0.324456	-1.22232
316	0.38808	0.31032	2.07876	-1.74218	-0.6744	2.72952	-0.3348	-1.7382	-0.183684	-1.11348
317	0.37884	0.30816	2.01873	-1.59234	-0.812399	2.53344	-0.22248	-1.89252	-0.0822479	-0.982559
318	0.37332	0.30048	1.94093	-1.43618	-0.896399	2.313	-0.1206	-1.98888	0.00788399	-0.859319
319	0.36996	0.2886	1.91528	-1.36247	-0.913199	2.0769	-0.12924	-1.98348	0.0896039	-0.823079
320	0.3684	0.27708	1.85621	-1.26398	-0.896399	1.83803	-0.12612	-1.91712	0.142104	-0.767039
321	0.3702	0.26796	1.74201	-1.09974	-0.883199	1.59554	-0.07032	-1.81104	0.15906	-0.67104
322	0.37548	0.261	1.61029	-0.909695	-0.878399	1.36488	0.02964	-1.72596	0.145068	-0.57972
323	0.38172	0.25284	1.50241	-0.756359	-0.860399	1.16123	0.10164	-1.62924	0.110076	-0.53484
324	0.38868	0.2418	1.42323	-0.65022	-0.830399	0.987647	0.15612	-1.55316	0.066744	-0.54012
325	0.39768	0.22668	1.33288	-0.54336	-0.784799	0.850151	0.21696	-1.46448	-0.001284	-0.5496
326	0.4074	0.20736	1.23385	-0.44424	-0.716399	0.749279	0.27168	-1.35468	-0.0821879	-0.55728
327	0.41784	0.1842	1.14178	-0.37308	-0.6132	0.67158	0.28296	-1.19028	-0.167388	-0.58188
328	0.42924	0.15828	1.06219	-0.33912	-0.4776	0.61206	0.2406	-0.959879	-0.266556	-0.6282
329	0.44232	0.13224	0.961067	-0.29976	-0.336	0.548124	0.19704	-0.68556	-0.370236	-0.65376
330	0.4572	0.10776	0.795719	-0.1938	-0.2172	0.448717	0.21528	-0.3882	-0.4893	-0.60612
331	0.47316	0.0855599	0.613488	-0.0761999	-0.1176	0.304461	0.255	-0.0902399	-0.61626	-0.53412
332	0.48888	0.0648	0.45948	-0.00923999	-0.0252	0.135467	0.27144	0.19488	-0.722879	-0.4878
333	0.504	0.04548	0.303216	0.04308	0.0504	-0.0212172	0.30432	0.45876	-0.824759	-0.4332
334	0.51792	0.02724	0.145956	0.0785999	0.1236	-0.169579	0.35592	0.69552	-0.923279	-0.36636
335	0.5304	0.00923999	0.022656	0.05052	0.216	-0.327626	0.38556	0.906359	-1.00608	-0.3228
336	0.54108	-0.00743999	-0.053616	-0.05592	0.3348	-0.481702	0.38172	1.08312	-1.07484	-0.31512
337	0.54936	-0.02208	-0.0849239	-0.23268	0.4668	-0.633228	0.35136	1.21368	-1.12404	-0.34464
338	0.55404	-0.03372	-0.105564	-0.43188	0.5892	-0.804563	0.3342	1.293	-1.15752	-0.36972
339	0.55464	-0.04128	-0.127884	-0.63276	0.6912	-1.01395	0.3468	1.31604	-1.17936	-0.37104
340	0.5526	-0.04488	-0.13224	-0.852839	0.777599	-1.25922	0.36648	1.2864	-1.17804	-0.37476
341	0.54876	-0.04344	-0.124896	-1.07352	0.826799	-1.50734	0.39912	1.20828	-1.14768	-0.37668
342	0.54372	-0.03792	-0.104076	-1.28544	0.835199	-1.73689	0.43992	1.09068	-1.08492	-0.38544
343	0.5376	-0.02988	-0.055524	-1.50888	0.811199	-1.94402	0.46284	0.950999	-1.00584	-0.42204
344	0.53028	-0.01968	0.02316	-1.7562	0.769199	-2.115	0.45372	0.804119	-0.922439	-0.48684
345	0.52224	-0.00803999	0.117996	-2.00364	0.7104	-2.23572	0.42624	0.65256	-0.828839	-0.56916
346	0.51492	0.00492	0.202164	-2.21124	0.6216	-2.30124	0.41592	0.48972	-0.726359	-0.64248
347	0.50496	0.01752	0.274476	-2.40624	0.546	-2.31228	0.40728	0.3372	-0.61752	-0.693
348	0.49044	0.02772	0.34662	-2.62344	0.5148	-2.27988	0.37248	0.21396	-0.51492	-0.729359
349	0.47652	0.03684	0.414588	-2.83344	0.4992	-2.21616	0.3336	0.10716	-0.41964	-0.760319
350	0.46572	0.04572	0.487632	-3.03312	0.4824	-2.11956	0.29064	0.00576	-0.32028	-0.802319
351	0.456	0.0534	0.550464	-3.21096	0.4668	-1.99488	0.25668	-0.0872399	-0.23496	-0.833039
352	0.44628	0.05988	0.58704	-3.3498	0.4452	-1.86168	0.24228	-0.16332	-0.18996	-0.831959
353	0.43716	0.06456	0.618228	-3.46368	0.402	-1.7334	0.22404	-0.22164	-0.171	-0.829439
354	0.43068	0.0684	0.641844	-3.5352	0.324	-1.6032	0.2142	-0.27312	-0.1638	-0.827519
355	0.42516	0.07044	0.64416	-3.55764	0.2184	-1.47228	0.2238	-0.31128	-0.15948	-0.803243
356	0.41784	0.06972	0.63228	-3.55248	0.0971999	-1.32612	0.23232	-0.3234	-0.15156	-0.757463
357	0.41112	0.06756	0.60852	-3.50676	-0.0612	-1.15656	0.24744	-0.32124	-0.13452	-0.701292
358	0.40716	0.0648	0.57624	-3.41124	-0.2688	-0.989999	0.27336	-0.31176	-0.10728	-0.644664
359	0.40524	0.06216	0.522	-3.25056	-0.5316	-0.815039	0.32412	-0.297	-0.0819599	-0.568692
360	0.4056	0.05916	0.42468	-2.9994	-0.851999	-0.59424	0.42348	-0.2766	-0.06228	-0.446352
361	0.40596	0.05448	0.29676	-2.67708	-1.2192	-0.32556	0.54804	-0.2442	-0.0498	-0.284952
362	0.4056	0.04788	0.15984	-2.30928	-1.6284	0.00384	0.66984	-0.19476	-0.0504	-0.105804
363	0.4068	0.03924	0.01356	-1.89408	-2.0688	0.39456	0.791879	-0.12108	-0.06708	0.0858719
364	0.41052	0.02796	-0.14808	-1.4238	-2.532	0.815279	0.927239	-0.0288	-0.0991199	0.289776
365	0.41808	0.0144	-0.32388	-0.898319	-3.00456	1.25964	1.08072	0.0748799	-0.1476	0.491832
366	0.4308	-0.000959999	-0.50904	-0.32532	-3.46332	1.6908	1.24728	0.19392	-0.20604	0.678216
367	0.44736	-0.01836	-0.69156	0.2718	-3.88116	2.05452	1.41288	0.33084	-0.27696	0.832655
368	0.46932	-0.03792	-0.878519	0.891959	-4.2204	2.34996	1.58976	0.47928	-0.36672	0.959243
369	0.49608	-0.05976	-1.0944	1.55148	-4.44972	2.562	1.80204	0.63648	-0.46356	1.09355
370	0.52428	-0.0835199	-1.31351	2.19408	-4.51656	2.60784	2.00544	0.816959	-0.5454	1.21836
371	0.55164	-0.10884	-1.46745	2.69868	-4.3488	2.421	2.10972	1.0422	-0.59616	1.26588
372	0.57444	-0.13644	-1.5069	2.89632	-3.51912	1.59576	2.04348	1.3302	-0.61092	1.19544
373	0.59148	-0.16416	-1.44497	2.79072	-2.28684	0.4398	1.8192	1.67664	-0.56832	1.03008
374	0.60084	-0.18624	-1.27152	2.37276	-0.827159	-0.721679	1.42212	2.07024	-0.40404	0.770999
375	0.6018	-0.19968	-1.00858	1.7466	0.51456	-1.5612	0.886679	2.48124	-0.0905999	0.4488
376	0.5946	-0.2034	-0.697896	0.995159	1.68732	-2.04516	0.27552	2.87364	0.32856	0.11292
377	0.58788	-0.20232	-0.494004	0.37956	2.4816	-2.10216	-0.20664	3.22188	0.778319	-0.0895199
378	0.58392	-0.19536	-0.412548	0.00779999	2.86032	-1.85604	-0.5142	3.489	1.25388	-0.15756
379	0.58632	-0.18444	-0.435528	-0.05904	2.6856	-1.34532	-0.64548	3.65808	1.69656	-0.13536
380	0.59256	-0.17016	-0.454524	0.0462	2.39328	-1.10364	-0.717479	3.72384	2.09184	-0.14736
381	0.6048	-0.15672	-0.471636	0.29556	2.05992	-1.18356	-0.716639	3.68952	2.41572	-0.20208
382	0.61932	-0.14028	-0.472476	0.61956	1.66764	-1.35948	-0.66876	3.5544	2.664	-0.2952
383	0.63204	-0.11976	-0.43533	0.927719	1.23264	-1.47024	-0.62052	3.3432	2.84544	-0.43164
384	0.6378	-0.0933599	-0.294254	1.07904	0.825359	-1.43868	-0.66408	3.0636	2.97096	-0.66168
385	0.6396	-0.06576	-0.133037	1.11132	0.52116	-1.30968	-0.711479	2.7504	2.98176	-0.892679
386	0.63852	-0.036	-0.0128328	1.116	0.30204	-1.13748	-0.69384	2.4108	2.87088	-1.0548
387	0.63444	-0.00624	0.0479112	1.13364	0.13476	-0.949319	-0.6024	2.0724	2.60851	-1.12728
388	0.6276	0.02316	0.114458	1.13448	-0.03096	-0.774839	-0.52308	1.7484	2.18412	-1.19028
389	0.61944	0.05028	0.223809	1.08492	-0.19956	-0.61704	-0.50028	1.4388	1.60926	-1.29136
390	0.60924	0.0731999	0.334596	1.0236	-0.36216	-0.47304	-0.49992	1.1328	0.886991	-1.37738
391	0.59604	0.0917999	0.412595	0.988559	-0.51924	-0.33528	-0.49812	0.824399	0.0745679	-1.40902
392	0.58116	0.10476	0.471516	0.956999	-0.65652	-0.1998	-0.51708	0.5076	-0.727103	-1.40537
393	0.56484	0.1122	0.505356	0.924959	-0.760919	-0.0862799	-0.55884	0.1848	-1.44545	-1.35934
394	0.54756	0.1164	0.486624	0.932759	-0.839999	-0.00708	-0.58728	-0.1464	-2.02975	-1.24513
395	0.53028	0.11952	0.435612	0.965279	-0.894719	0.05532	-0.62064	-0.4656	-2.4431	-1.09027
396	0.51168	0.1218	0.400224	0.965879	-0.920879	0.1074	-0.717479	-0.752399	-2.66852	-0.952127
397	0.49224	0.1236	0.38478	0.933719	-0.922079	0.14928	-0.875999	-0.991199	-2.71932	-0.835115
398	0.47208	0.12336	0.379824	0.880319	-0.899399	0.20328	-1.07496	-1.1772	-2.6448	-0.723757
399	0.45192	0.11964	0.379716	0.808439	-0.839039	0.24852	-1.30356	-1.296	-2.48352	-0.617957
400	0.43344	0.11196	0.342828	0.766319	-0.737159	0.25464	-1.50768	-1.3404	-2.241	-0.475353
401	0.41532	0.1002	0.250944	0.777959	-0.61644	0.23592	-1.671	-1.3152	-1.92612	-0.268793
402	0.39816	0.0843599	0.1131	0.842039	-0.5004	0.19188	-1.80324	-1.2228	-1.58244	-0.0122352
403	0.38568	0.0666	-0.049092	0.950399	-0.39696	0.12948	-1.90668	-1.0704	-1.2516	0.254736
404	0.37944	0.04776	-0.226752	1.09476	-0.30324	0.06744	-1.97448	-0.875999	-0.959759	0.517612
405	0.3768	0.02952	-0.418476	1.26312	-0.21444	-0.00312	-2.00016	-0.6732	-0.70668	0.781546
406	0.3768	0.01248	-0.579516	1.41132	-0.14652	-0.06696	-2.01936	-0.486	-0.51048	0.994033
407	0.38052	-0.00264	-0.671436	1.50612	-0.11256	-0.12384	-2.06664	-0.3192	-0.40968	1.10382
408	0.38676	-0.01512	-0.746987	1.59732	-0.0943199	-0.2058	-2.08392	-0.1704	-0.38376	1.17784
409	0.39528	-0.02496	-0.825635	1.70052	-0.0819599	-0.28764	-2.04348	-0.0684	-0.42072	1.24384
410	0.40416	-0.03288	-0.850271	1.743	-0.0713999	-0.3546	-2.01972	-0.0192	-0.5166	1.23848
411	0.41196	-0.04044	-0.80843	1.70052	-0.04872	-0.4146	-2.0478	-0.0048	-0.61308	1.15514
412	0.4194	-0.04836	-0.742124	1.62552	-0.01332	-0.45408	-2.07984	-0.0252	-0.65472	1.04681
413	0.42756	-0.057	-0.696385	1.57212	0.03012	-0.47592	-2.05932	-0.0899999	-0.6354	0.964127
414	0.43776	-0.066	-0.671412	1.54008	0.0794399	-0.47952	-1.98852	-0.2004	-0.55224	0.898895
415	0.45024	-0.0751199	-0.658812	1.52796	0.12228	-0.47832	-1.87932	-0.3516	-0.411	0.835043
416	0.46476	-0.0838799	-0.684024	1.57008	0.14676	-0.49416	-1.71036	-0.5148	-0.21588	0.809639
417	0.48168	-0.0928799	-0.787007	1.7166	0.14688	-0.52188	-1.43868	-0.678	0.00839999	0.868559
418	0.5028	-0.1014	-0.931379	1.92504	0.13176	-0.54456	-1.09428	-0.848399	0.21708	0.960839
419	0.52668	-0.10872	-1.0879	2.15172	0.11628	-0.55188	-0.70884	-1.0212	0.41484	1.05672
420	0.5514	-0.11556	-1.24624	2.38188	0.10128	-0.54144	-0.3048	-1.1808	0.59004	1.15572
421	0.57636	-0.12252	-1.38814	2.5959	0.0854399	-0.51924	0.0940799	-1.3128	0.712079	1.24104
422	0.60108	-0.1296	-1.51589	2.7962	0.06612	-0.47976	0.49416	-1.4328	0.805679	1.31352
423	0.62544	-0.1356	-1.60105	2.95398	0.03156	-0.4134	0.877919	-1.566	0.896039	1.34076
424	0.65028	-0.13908	-1.62203	3.05209	-0.03024	-0.33348	1.23156	-1.7412	0.970319	1.29972
425	0.67512	-0.14124	-1.60416	3.11742	-0.11436	-0.25416	1.56684	-1.94256	1.02924	1.22004
426	0.70008	-0.14352	-1.56324	3.16262	-0.20604	-0.17076	1.88916	-2.15928	1.11444	1.11648
427	0.726359	-0.14508	-1.47672	3.15891	-0.291	-0.0812399	2.18628	-2.41068	1.28316	0.958679
428	0.754799	-0.147	-1.3554	3.12491	-0.38064	-0.00767999	2.45844	-2.6778	1.53312	0.756959
429	0.784799	-0.15036	-1.21068	3.06963	-0.46584	0.04224	2.69376	-2.93316	1.82064	0.52308
430	0.815759	-0.1566	-1.05552	2.99604	-0.52464	0.0770399	2.89992	-3.17676	2.2302	0.27732
431	0.841799	-0.16536	-0.836879	2.81652	-0.52764	0.10176	2.94264	-3.28824	3.2922	-0.01488
432	0.857519	-0.17508	-0.55656	2.51124	-0.45744	0.12048	2.65296	-2.937	3.822	-0.33588
433	0.862079	-0.1818	-0.31884	2.20176	-0.34416	0.1698	2.10432	-2.01156	3.61345	-0.57288
434	0.856319	-0.18228	-0.13668	1.90572	-0.20136	0.2838	1.34808	-0.6372	2.75555	-0.67572
435	0.840719	-0.17616	-0.07068	1.69236	-0.03372	0.45024	0.59124	0.854399	1.77062	-0.60276
436	0.817439	-0.16308	-0.0898799	1.53072	0.159	0.65796	-0.03996	2.15436	0.605772	-0.40356
437	0.791519	-0.14364	-0.16128	1.40748	0.35496	0.903599	-0.417	3.0198	-0.45678	-0.14724
438	0.767999	-0.1194	-0.2226	1.28028	0.53112	1.19136	-0.48276	3.26952	-1.46172	0.0821999
439	0.748079	-0.0922799	-0.19692	1.0704	0.68856	1.54056	-0.29052	2.85876	-1.51629	0.18732
440	0.727919	-0.06348	0.00935999	0.65076	0.880559	1.91004	-0.11076	2.13072	-1.33291	0.0833999
441	0.70704	-0.03168	0.318	0.11544	1.07832	2.2848	0.01344	1.39776	-1.35809	-0.16596
442	0.68592	0.00564	0.67104	-0.4632	1.2474	2.69244	0.06588	0.775679	-1.46868	-0.45984
443	0.66348	0.04692	0.966239	-0.973799	1.3806	3.09732	0.1002	0.27156	-1.51068	-0.6828
444	0.63612	0.0921599	1.188	-1.41048	1.48632	3.46524	0.0973199	-0.13032	-1.40868	-0.816359
445	0.60348	0.14028	1.34952	-1.78812	1.56636	3.77988	0.0775199	-0.47208	-1.17552	-0.879599
446	0.56892	0.189	1.46388	-2.11272	1.62504	4.0134	0.05496	-0.756359	-0.853919	-0.891119
447	0.5394	0.234	1.5114	-2.33112	1.63968	4.1538	0.0998399	-1.0188	-0.56532	-0.848639
448	0.51732	0.27168	1.52496	-2.48004	1.64268	4.18224	0.19608	-1.28076	-0.37668	-0.793559
449	0.50328	0.29892	1.55232	-2.61516	1.66032	4.06475	0.30552	-1.56336	-0.26088	-0.782639
450	0.49656	0.31644	1.59139	-2.72712	1.67844	3.78866	0.41832	-1.84884	-0.16656	-0.812759
451	0.49812	0.32424	1.58503	-2.76084	1.6968	3.31195	0.58248	-2.1144	-0.11496	-0.821039
452	0.50664	0.32508	1.5396	-2.73204	1.70052	2.58854	0.744479	-2.29452	-0.11244	-0.813599
453	0.5196	0.32172	1.44698	-2.62797	1.6446	1.68495	0.910919	-2.3946	-0.11976	-0.776279
454	0.53304	0.31668	1.31212	-2.46831	1.5228	0.719593	1.07076	-2.41584	-0.0854399	-0.70248
455	0.54804	0.31248	1.1576	-2.27883	1.32252	-0.224419	1.20936	-2.36844	-0.0192	-0.61332
456	0.56352	0.30852	1.01038	-2.10686	1.07172	-1.06185	1.31424	-2.27904	0.04812	-0.53808
457	0.5772	0.3024	0.900395	-2.01402	0.836399	-1.71336	1.36284	-2.1672	0.0893999	-0.50916
458	0.58716	0.29256	0.816695	-1.99011	0.6468	-2.12534	1.37784	-2.04768	0.0995999	-0.499836
459	0.59184	0.2778	0.757895	-2.04383	0.5364	-2.30961	1.35612	-1.91544	0.11064	-0.492528
460	0.59136	0.25764	0.742671	-2.21078	0.5484	-2.37487	1.26708	-1.7556	0.12468	-0.509736
461	0.58536	0.23352	0.744999	-2.45874	0.6732	-2.37809	1.13604	-1.56744	0.10872	-0.528036
462	0.57576	0.2058	0.798931	-2.81017	0.880799	-2.31045	0.924359	-1.34484	0.05112	-0.605628
463	0.56292	0.17676	0.839421	-3.17039	1.1424	-2.19348	0.711599	-1.10472	-0.0204	-0.66456
464	0.54984	0.14676	0.888791	-3.54216	1.4304	-2.07444	0.48432	-0.856679	-0.0782399	-0.728339
465	0.53868	0.11808	0.947831	-3.90048	1.698	-1.99536	0.25716	-0.62148	-0.13392	-0.788003
466	0.52236	0.0885599	0.915887	-4.14216	1.9416	-1.97472	0.11928	-0.37872	-0.21156	-0.786599
467	0.51396	0.06288	0.878939	-4.3116	2.0964	-1.9872	0.0126	-0.15432	-0.27756	-0.736223
468	0.50148	0.03492	0.780359	-4.39296	2.2104	-2.05536	-0.0552	0.11604	-0.34776	-0.639996
469	0.49392	0.01032	0.68382	-4.42488	2.2356	-2.12328	-0.10068	0.3636	-0.4356	-0.50868
470	0.48264	-0.01572	0.55524	-4.404	2.202	-2.17044	-0.12552	0.6294	-0.56244	-0.378624
471	0.47868	-0.03816	0.507552	-4.4172	2.058	-2.157	-0.21	0.857519	-0.65616	-0.313536
472	0.46584	-0.06408	0.41778	-4.40316	1.9044	-2.08284	-0.27696	1.10784	-0.713879	-0.23412
473	0.46116	-0.0854399	0.409032	-4.42044	1.6536	-1.96188	-0.38976	1.30668	-0.741119	-0.205512
474	0.44952	-0.1092	0.330384	-4.34628	1.3524	-1.83504	-0.4554	1.53828	-0.788159	-0.151188
475	0.44796	-0.12696	0.316488	-4.26672	0.957599	-1.69488	-0.52692	1.6836	-0.815879	-0.130728
476	0.44364	-0.1464	0.24396	-4.11024	0.5436	-1.56276	-0.54384	1.84272	-0.824279	-0.049452
477	0.44352	-0.16428	0.165204	-3.9138	0.1044	-1.40484	-0.51444	1.95744	-0.820799	0.063708
478	0.4422	-0.18324	0.028224	-3.6372	-0.3228	-1.209	-0.41256	2.06484	-0.861239	0.239784
479	0.44556	-0.19968	-0.109524	-3.31356	-0.770399	-0.966239	-0.2706	2.12136	-0.919919	0.44226
480	0.4452	-0.21804	-0.291336	-2.9418	-1.1844	-0.6888	-0.0853199	2.18004	-0.986159	0.702984
481	0.44508	-0.23568	-0.484572	-2.54172	-1.584	-0.37476	0.12828	2.21724	-1.05828	0.978395
482	0.44772	-0.25188	-0.673728	-2.1156	-1.9716	0.012	0.34428	2.25852	-1.15212	1.23601
483	0.45312	-0.2658	-0.848339	-1.67616	-2.3256	0.4938	0.573	2.25948	-1.28352	1.46181
484	0.46284	-0.2766	-0.993383	-1.23864	-2.652	1.0152	0.793079	2.22756	-1.39284	1.64162
485	0.47976	-0.28332	-1.09039	-0.812759	-2.9616	1.5126	0.995639	2.15556	-1.43004	1.75896
486	0.49812	-0.28956	-1.19045	-0.36372	-3.2076	1.98456	1.20612	2.0832	-1.44096	1.84898
487	0.51864	-0.29376	-1.29413	0.11436	-3.3936	2.46156	1.4238	2.01096	-1.42356	1.914
488	0.54012	-0.29688	-1.43719	0.64944	-3.5304	2.82756	1.67952	1.94544	-1.3872	1.995
489	0.56412	-0.29892	-1.57481	1.19244	-3.6504	3.02844	1.92288	1.88868	-1.35204	2.04432
490	0.588	-0.30096	-1.6743	1.64712	-3.6168	3.42972	2.11008	1.84584	-1.31796	2.03556
491	0.612	-0.303	-1.74397	2.00388	-3.3516	3.99936	2.25372	1.81776	-1.28364	1.99824
492	0.6348	-0.30996	-1.79297	2.08956	-2.355	3.62448	2.34384	1.84476	-1.221	1.93836
493	0.66	-0.3114	-1.73618	1.92144	-1.00404	2.68056	2.32008	1.8672	-1.0638	1.76952
494	0.6792	-0.309	-1.61835	1.53012	0.59952	1.36452	2.19888	1.9056	-0.835679	1.56804
495	0.6852	-0.29856	-1.43288	1.08156	1.95408	0.1824	1.96404	1.9464	-0.51936	1.3536
496	0.6756	-0.28116	-1.23503	0.64932	2.96136	-0.886559	1.67592	1.9908	-0.12516	1.17096
497	0.6564	-0.25728	-1.05131	0.37824	3.34044	-1.71492	1.36932	2.0412	0.32208	1.03704
498	0.6348	-0.22776	-0.854519	0.19848	3.30804	-2.11536	1.04424	2.0748	0.766679	0.893999
499	0.6144	-0.19344	-0.66408	0.2148	2.7144	-1.65576	0.740879	2.0676	1.15152	0.763679
500	0.6	-0.1578	-0.49776	0.33108	2.0688	-1.45332	0.51432	2.0028	1.47744	0.62688
501	0.5952	-0.11988	-0.35364	0.52284	1.5012	-1.4946	0.3738	1.8648	1.77312	0.47652
502	0.6036	-0.0754799	-0.25308	0.767159	1.0404	-1.63272	0.36072	1.62	2.02812	0.31044
503	0.6132	-0.02736	-0.13104	0.971159	0.6384	-1.71228	0.35736	1.3248	2.2572	0.1248
504	0.6216	0.02628	0.00336	1.12212	0.228	-1.61724	0.36096	0.986399	2.47596	-0.0841199
505	0.6216	0.0765599	0.16308	1.14756	-0.1092	-1.35804	0.29724	0.6924	2.68164	-0.29352
506	0.6168	0.12396	0.3396	1.06992	-0.2964	-0.987599	0.1908	0.4332	2.89872	-0.51708
507	0.6084	0.165	0.49572	0.962039	-0.414	-0.63096	0.05676	0.2448	3.08904	-0.68184
508	0.5952	0.20064	0.6492	0.860519	-0.5856	-0.399	-0.11232	0.1032	3.20796	-0.824279
509	0.5748	0.22968	0.867479	0.70344	-0.824399	-0.26292	-0.40476	0.03	3.2634	-1.00536
510	0.5496	0.2532	1.09014	0.54312	-1.0596	-0.14316	-0.733919	0.006	3.23328	-1.19064
511	0.5268	0.27156	1.30054	0.40356	-1.3056	-0.0850799	-1.05864	0.0204	3.07356	-1.36368
512	0.5064	0.28476	1.46748	0.31728	-1.5444	-0.04824	-1.33056	0.0684	2.78484	-1.50144
513	0.4944	0.29172	1.57002	0.29352	-1.7652	-0.03564	-1.524	0.1596	2.35976	-1.57188
514	0.4812	0.29136	1.59541	0.30192	-1.8576	0.0648	-1.62924	0.2772	1.77348	-1.57056
515	0.4728	0.28788	1.56162	0.33648	-1.89504	0.1488	-1.66656	0.3924	1.03558	-1.5012
516	0.4644	0.28164	1.50249	0.35796	-1.85904	0.23076	-1.67868	0.4788	0.18354	-1.39416
517	0.4572	0.27552	1.43774	0.381	-1.82808	0.24852	-1.67748	0.5028	-0.708024	-1.27428
518	0.4464	0.2688	1.36292	0.39132	-1.75356	0.30384	-1.67664	0.4668	-1.55675	-1.13208
519	0.4356	0.2616	1.26295	0.42864	-1.71456	0.2844	-1.64928	0.36	-2.28853	-0.955439
520	0.4236	0.25236	1.18273	0.43776	-1.6554	0.28656	-1.66104	0.2196	-2.83893	-0.809279
521	0.414	0.24072	1.10051	0.45492	-1.608	0.24864	-1.68924	0.0684	-3.13368	-0.6588
522	0.3996	0.2262	0.998987	0.47856	-1.51572	0.24132	-1.72284	-0.066	-3.16068	-0.49032
523	0.3876	0.2088	0.886847	0.50292	-1.41336	0.20004	-1.77324	-0.1704	-2.97852	-0.321
524	0.3744	0.18852	0.800843	0.46896	-1.23072	0.23268	-1.88592	-0.2208	-2.63424	-0.19104
525	0.3624	0.16692	0.706284	0.44796	-1.06416	0.18192	-2.00712	-0.2316	-2.16144	-0.0624
526	0.3564	0.14376	0.578076	0.45672	-0.830519	0.15936	-2.08908	-0.2256	-1.61664	0.0933599
527	0.354	0.11952	0.375192	0.5586	-0.61464	0.0396	-2.06532	-0.2148	-1.07964	0.31776
528	0.3516	0.0910799	0.206304	0.60888	-0.36672	-0.06648	-2.08404	-0.1476	-0.65196	0.4956
529	0.3564	0.0642	0.038376	0.67536	-0.1344	-0.16092	-2.0688	-0.0612	-0.43032	0.66516
530	0.3588	0.03756	-0.17592	0.803759	0.05136	-0.27912	-1.9812	0.0444	-0.43896	0.875399
531	0.3624	0.01056	-0.330156	0.880439	0.20184	-0.40188	-1.93608	0.1596	-0.60708	1.00884
532	0.3576	-0.01704	-0.429948	0.878879	0.37716	-0.47508	-1.95552	0.2964	-0.847079	1.09896
533	0.36	-0.03684	-0.435804	0.831959	0.49632	-0.51864	-2.02476	0.3828	-1.11756	1.08816
534	0.3588	-0.05448	-0.404232	0.745319	0.62364	-0.54564	-2.12796	0.4464	-1.37472	1.02492
535	0.366	-0.06576	-0.317436	0.63072	0.717479	-0.58356	-2.2272	0.4368	-1.57836	0.893279
536	0.3612	-0.0801599	-0.243096	0.4842	0.852959	-0.62388	-2.33544	0.42	-1.66692	0.772319
537	0.3624	-0.0931199	-0.053532	0.21768	0.996719	-0.62568	-2.54304	0.3504	-1.59492	0.522
538	0.3732	-0.10104	0.113748	-0.0012	1.09296	-0.60336	-2.67288	0.21	-1.44012	0.27432
539	0.384	-0.1092	0.18132	-0.0982799	1.14612	-0.62136	-2.67264	0.0228	-1.25028	0.13032
540	0.3852	-0.12348	0.18954	-0.16068	1.19016	-0.7014	-2.63748	-0.1728	-1.03692	0.0740399
541	0.3852	-0.14076	0.175176	-0.19284	1.23792	-0.797399	-2.57472	-0.3996	-0.873719	0.06288
542	0.3984	-0.15528	0.20406	-0.23292	1.29624	-0.857639	-2.50536	-0.6768	-0.729959	-0.01572
543	0.4152	-0.16824	0.1521	-0.16584	1.3554	-0.923759	-2.2974	-0.973199	-0.54816	-0.01596
544	0.4368	-0.1758	0.027132	0.01308	1.38372	-0.967679	-1.94604	-1.3152	-0.33348	0.048
545	0.4536	-0.18456	-0.197964	0.30204	1.45068	-0.987479	-1.46868	-1.6692	-0.06504	0.21936
546	0.486	-0.1842	-0.309276	0.52716	1.44288	-0.964799	-1.03356	-2.082	0.31116	0.249
547	0.516	-0.1788	-0.533892	0.892559	1.39812	-0.906839	-0.4164	-2.5236	0.932999	0.40176
548	0.5472	-0.1704	-0.769379	1.28256	1.30824	-0.871919	0.258	-2.9964	1.63956	0.5826
549	0.5712	-0.16692	-0.979163	1.6014	1.2072	-0.874319	0.891959	-3.4752	2.24076	0.744719
550	0.5916	-0.16884	-1.16135	1.84944	1.1664	-0.847679	1.48524	-3.9384	2.67204	0.853799
551	0.618	-0.17232	-1.2919	2.04432	1.1556	-0.784079	2.05608	-4.3788	3.08136	0.872159
552	0.6468	-0.18012	-1.42123	2.20596	1.1856	-0.65292	2.54076	-4.5708	4.01184	0.860639
553	0.678	-0.19104	-1.51819	2.32596	1.2744	-0.49164	2.76696	-3.97404	3.79128	0.802679
554	0.7044	-0.2028	-1.57916	2.36388	1.446	-0.26652	2.70936	-2.754	3.01428	0.721799
555	0.727199	-0.20952	-1.54777	2.27112	1.632	0.0672	2.36868	-1.09524	1.74564	0.58464
556	0.736799	-0.20712	-1.47438	2.07636	1.866	0.52068	1.91196	0.54048	0.66432	0.4926
557	0.739199	-0.18876	-1.21717	1.65828	2.0412	0.998159	1.36392	1.7814	-0.40812	0.29364
558	0.721199	-0.16944	-1.08841	1.32744	2.2092	1.41468	1.00848	2.57664	-1.19736	0.25668
559	0.7068	-0.141	-0.840563	0.912719	2.3052	1.79904	0.785399	2.65752	-1.91868	0.0734399
560	0.69	-0.1104	-0.563184	0.48672	2.334	2.18352	0.71028	2.09724	-1.50096	-0.16164
561	0.6756	-0.0791999	-0.19908	-0.00048	2.3076	2.51352	0.60924	1.4532	-1.26312	-0.50844
562	0.6636	-0.05148	0.134532	-0.41784	2.238	2.7276	0.53016	0.944399	-1.2144	-0.861479
563	0.6624	-0.02316	0.432408	-0.728999	2.094	2.85816	0.50868	0.5244	-1.21956	-1.209
564	0.6612	0.00696	0.594996	-0.851999	1.8732	2.96508	0.5742	0.2328	-1.30692	-1.3986
565	0.66	0.04812	0.781463	-1.00668	1.5888	3.26736	0.63456	-0.1632	-1.24956	-1.57236
566	0.6528	0.0884399	0.824891	-1.01532	1.302	3.53184	0.759479	-0.4368	-1.20636	-1.57968
567	0.648	0.13068	0.818675	-0.955679	0.999599	3.70944	0.911519	-0.7032	-1.13628	-1.52328
568	0.6456	0.17136	0.718391	-0.782519	0.711599	3.78372	1.14588	-0.946799	-1.03728	-1.37508
569	0.6456	0.17136	0.718391	-0.782519	0.711599	3.78372	1.14588	-0.946799	-1.03728	-1.37508
