# Supplementary material for: Optimal Control Based Stiffness Identification of an Ankle-Foot Orthosis Using a Predictive Walking Model
Source: Front Comput Neurosci. 2017 Apr 13;11:23. doi: 10.3389/fncom.2017.00023 (PMC5390028; doi:10.3389/fncom.2017.00023)
Supplement: Supplementary file 1 [file DataSheet1.ZIP › PathWalker/InvKinDyn/results/barefeet_3053182.torque]

0	28.4041	288.46	7.24641	-5.9741	2.53	-0.895283	0.418098	2.29522	1.19891	11.2347
1	13.9967	300.799	1.03217	-9.10914	1.13445	-1.19766	0.449942	1.98617	0.579596	8.78729
2	2.53073	319.339	3.33666	-9.08791	1.05088	-0.655636	1.84952	3.17856	1.65314	9.37508
3	-13.4699	329.244	0.42912	-8.27885	0.160057	-0.989681	0.676265	1.75789	0.100175	6.73989
4	-33.924	326.135	-1.44328	-5.23294	-0.0194314	-1.04595	3.70443	4.67649	3.52742	-1.01172
5	-48.4124	318.884	1.72761	-0.151741	1.1882	0.101589	1.4367	1.80235	-0.0756821	-1.82395
6	-53.1147	315.641	7.57459	2.36135	1.65305	0.0222178	4.63059	4.63693	3.24013	-2.6268
7	-54.2557	328.642	5.06042	3.23875	2.40233	0.400269	3.45642	3.65595	2.15142	-4.7141
8	-46.9121	343.224	2.52261	1.47326	1.70171	-0.368949	2.69986	3.11403	1.32621	-4.34399
9	-41.86	359.625	0.218736	-0.350758	1.55211	-0.103239	2.46279	2.58105	0.692471	-4.23949
10	-38.9803	365.942	4.11088	-1.91825	1.40333	0.108764	3.99058	2.9548	0.529285	-0.660592
11	-64.2477	377.394	-0.988462	-3.87256	0.599745	-0.613522	5.79207	3.49296	0.810008	-5.13437
12	-61.8353	374.813	0.1918	-2.99712	1.38419	0.0848384	5.5369	3.6692	1.00716	-4.26292
13	-53.9965	365.032	1.49358	-3.26473	0.942759	-0.370597	4.42634	2.86483	0.0981645	-1.69321
14	-56.9225	346.186	-0.69595	-3.23177	0.574452	-0.75167	4.48108	2.87142	-0.139944	-3.63431
15	-50.0761	323.987	-2.24256	-2.83836	0.572892	-0.550349	4.03501	3.05977	0.330108	-4.65755
16	-37.7655	288.854	-1.50926	-2.47297	0.546849	-0.587485	5.41368	4.77623	1.89157	-5.06834
17	-17.112	266.956	-5.30656	-1.96776	1.18767	0.183088	2.02957	2.31278	0.0270332	-5.15054
18	1.72478	242.705	-8.62719	-3.1829	0.557849	-0.248974	0.800496	1.89008	0.626706	-5.04397
19	5.66359	232.596	-13.9877	-4.18574	0.205243	-0.398659	-0.144096	1.44644	1.23414	-7.41936
20	10.3996	224.501	-18.6692	-4.87855	0.0903955	-0.363691	-1.71242	0.832099	1.62356	-8.90677
21	11.5516	224.45	-20.5544	-4.88507	0.387674	-0.0027787	-4.8651	-1.11058	0.0733971	-7.32677
22	14.3953	223.099	-19.5413	-4.63056	0.78645	0.390201	-4.83131	-0.22428	1.67732	-6.74854
23	-4.03827	221.008	-20.7884	-4.44215	0.577253	0.0122696	-6.3007	-1.2466	0.66596	-7.04038
24	-10.1031	214.996	-22.4096	-4.66238	0.096107	-0.449944	-7.24805	-1.85028	-0.88579	-7.92851
25	-25.365	199.264	-20.6309	-4.32946	-0.163981	-0.843924	-5.32439	0.062535	0.941447	-8.92669
26	-30.2759	182.392	-16.3139	-3.4676	-0.00378827	-0.788988	-4.07358	1.14744	1.89683	-7.68265
27	-36.8733	166.754	-16.7027	-2.58232	0.264836	-0.544911	-4.97394	0.610047	0.78017	-8.52317
28	-46.1212	154.194	-20.2124	-1.53648	0.590477	-0.203017	-5.70637	0.204279	-0.203003	-12.7718
29	-48.0693	139.286	-19.4013	-1.46065	0.653945	0.0190579	-3.94432	1.80731	1.21609	-14.3318
30	-44.1331	145.856	-23.5731	-1.9157	0.383141	-0.22438	-5.35736	0.251172	-1.13746	-16.8718
31	-36.7523	150.365	-24.2901	-2.38856	0.41361	-0.132331	-2.98518	1.92092	0.47938	-18.7212
32	-21.9974	158.994	-25.4969	-3.19365	0.29612	-0.111833	-1.65386	2.55393	0.897674	-19.2787
33	-10.3668	172.317	-24.0992	-3.96561	0.22111	-0.221338	-0.661593	2.71226	0.878283	-17.2138
34	-8.77495	191.05	-27.5541	-3.7487	0.701401	0.45398	-0.952703	1.83081	-0.185244	-19.3353
35	-1.62052	207.041	-22.2806	-4.48396	0.370037	-0.0438702	0.816437	2.83014	1.0113	-15.3617
36	-1.93508	211.65	-20.1236	-4.12249	0.577268	0.150528	1.47001	3.12389	1.55639	-14.426
37	2.97776	215.484	-18.8938	-4.44463	0.422849	0.0709405	0.608374	1.94518	0.302561	-12.4636
38	-9.94381	220.967	-21.4582	-4.26918	0.290651	-0.134651	1.42547	2.22812	0.890225	-15.9811
39	-4.28187	224.289	-23.3736	-3.95314	0.620276	0.193308	-0.196036	0.840832	-0.377024	-16.6962
40	-12.3126	224	-25.3648	-3.79385	0.42871	-0.148734	0.949401	1.58059	0.566548	-19.8242
41	3.97028	218.407	-19.6164	-3.96127	0.224378	-0.595113	0.133908	0.78534	-0.0455827	-13.9528
42	-3.14391	210.155	-17.3844	-2.66155	0.931618	0.171382	1.56343	1.70886	1.18987	-14.6455
43	10.3823	206.348	-12.5407	-3.38199	0.211427	-0.720299	0.766155	0.878037	0.24745	-9.3402
44	2.45535	204.296	-11.6651	-2.04121	1.34174	0.409567	1.17278	1.25168	0.748679	-10.4724
45	0.124054	207.909	-10.6746	-2.5095	0.939566	-0.0223395	0.294963	0.0771931	-1.06047	-8.5959
46	0.312263	209.383	-7.92652	-2.33708	1.23788	0.317944	2.99489	1.99853	0.998679	-8.71276
47	7.60122	212.253	-7.9	-3.38671	0.606724	-0.211696	3.8168	2.47019	1.0573	-8.46845
48	0.018027	218.905	-11.0766	-3.37044	0.713715	-0.146122	4.26807	2.54344	0.617402	-11.6924
49	-3.50285	226.643	-11.1179	-3.39431	0.77249	-0.177269	5.71761	3.47906	0.944236	-12.8468
50	6.58336	231.88	-11.4583	-4.07951	0.530262	-0.360753	5.82868	3.5567	0.355825	-12.448
51	17.7417	232.409	-7.12195	-3.93334	0.736152	-0.202611	5.23396	3.27783	-0.342334	-8.27216
52	9.90331	233.606	-6.24092	-3.67991	1.02255	0.154282	8.28053	6.28009	0.650948	-10.6447
53	0.89366	239.451	-6.94043	-4.07345	0.498584	-0.350165	8.71118	8.18049	0.148324	-11.5883
54	-13.5085	249.537	-5.48401	-2.95347	1.07631	0.137696	7.3779	8.18784	-1.14858	-10.5155
55	-14.7899	265.166	-4.22643	-3.33617	0.507573	-0.600272	5.67703	8.20605	-0.434411	-7.82575
56	-16.5041	284.939	-1.58079	-2.65568	0.830743	-0.511527	3.94476	7.66579	0.677571	-4.78718
57	-19.9672	305.775	-2.39443	-1.93851	1.2969	-0.186369	0.443995	5.28687	0.965425	-2.98062
58	-32.0671	320.14	-5.88533	-0.56131	2.28257	0.638114	-3.08242	1.94278	-0.151484	-4.28482
59	-19.8741	328.833	-8.16335	-1.54052	1.57258	-0.293495	-5.2742	-0.349152	-0.0753333	-3.61273
60	-22.1879	326.988	-6.40586	-1.26876	1.84106	-0.089947	-2.68318	0.196174	1.14961	-4.97862
61	-19.5944	329.691	-5.47991	-1.58415	1.87283	0.0660869	-1.22812	0.341382	0.0494362	-5.43425
62	-15.1027	332.117	-2.29144	-2.6581	1.43088	-0.27458	2.31112	2.20582	0.441728	-4.79626
63	-10.5318	343.624	-1.327	-2.36926	2.04821	0.350115	2.3782	1.94422	-0.716881	-3.86534
64	-3.23145	356.359	-0.685478	-3.52802	1.49188	-0.146928	3.43948	3.35308	0.759191	-2.68256
65	-6.29493	366.406	-1.13278	-3.62581	1.5615	-0.0751701	3.01205	3.67573	1.58478	-2.23445
66	-9.08196	368.226	-4.96905	-3.3432	1.71951	0.168165	-1.00719	0.917285	-1.02704	-1.9894
67	-7.59679	355.831	-3.2247	-2.99505	1.63475	0.0300714	-0.0255333	2.0799	0.52547	-1.49754
68	-7.19968	335.534	-2.13245	-2.01831	1.88658	0.257363	-0.150334	1.99927	0.604342	-1.23733
69	-7.55765	310.574	-1.36453	-1.79484	1.51599	-0.156219	-0.677675	1.35781	-0.153745	-0.373051
70	-10.2598	284.584	0.616788	-1.23158	1.66364	0.0933556	-0.596556	1.13249	-0.370273	0.662718
71	-5.9619	259.529	2.04705	-1.05373	1.55386	-0.161665	-0.576007	1.02539	-0.390768	1.86367
72	-6.32954	235.415	1.54901	-1.17853	1.34227	-0.345383	-0.152505	1.53418	0.52935	1.39869
73	0.850669	213.92	0.611302	-1.27143	1.41355	-0.168559	-0.815971	1.3921	0.467615	1.44604
74	4.98461	192.384	-0.146593	-1.26973	1.37605	-0.230798	-1.83724	1.07483	0.349754	1.80272
75	9.8944	180.213	-0.909243	-1.06111	1.51113	-0.187598	-3.13846	0.304404	-0.212561	2.33493
76	13.9881	177.628	-0.992538	-0.87664	1.62432	-0.195881	-2.02637	1.69866	1.44249	1.43177
77	14.7134	179.481	-4.02782	-0.933984	1.46024	-0.535814	-3.72092	0.326202	-0.0829722	0.43794
78	15.5277	182.037	-4.0125	-0.520281	1.88753	-0.0328575	-3.95061	0.0876511	-0.437941	0.336666
79	17.5541	181.336	-1.62237	-0.563409	1.95854	0.148776	-1.43833	2.14561	1.7483	0.38201
80	18.5414	185.224	-4.06078	-1.68404	1.17405	-0.47911	-1.94423	1.55745	0.931641	-0.194954
81	16.5136	187.671	-6.96313	-2.16147	0.913707	-0.409027	-3.02007	0.363541	-0.453785	-1.4633
82	14.3027	183.744	-6.52123	-2.9621	0.286658	-0.627627	-1.35483	1.55794	0.927082	-2.00651
83	16.7526	186.713	-7.30308	-3.27498	0.230954	-0.136507	-2.6456	0.28352	-0.463212	-1.15078
84	16.6456	192.001	-7.48877	-3.82414	0.0109655	0.0421074	-2.16355	0.722136	0.309561	-1.05418
85	14.2928	196.216	-7.84674	-4.63528	-0.49354	-0.237562	-0.91985	1.83428	1.66678	-1.67316
86	14.7767	200.827	-8.28169	-5.09883	-0.648045	-0.253435	-0.760827	1.83259	1.46344	-1.75495
87	20.6264	207.721	-9.6214	-5.86585	-0.841002	-0.417067	-1.49893	1.02425	0.380747	-1.42706
88	28.407	210.823	-9.89759	-6.10082	-0.476265	-0.0937911	-1.7966	0.547506	-0.315251	-0.882413
89	31.7168	211.951	-9.64815	-6.3102	-0.237805	-0.091211	-0.760933	1.37346	0.567104	-1.21815
90	31.9082	214.749	-10.7749	-6.01829	0.320332	0.368422	-1.12559	0.979038	0.114233	-2.07728
91	30.3016	219.017	-11.2739	-6.67441	-0.148156	-0.368828	-0.31055	1.50216	0.557829	-2.52374
92	28.979	224.636	-10.6875	-6.23297	0.281296	-0.114219	-0.0226102	1.76586	0.937195	-2.6335
93	24.0623	231.517	-11.917	-6.59538	-0.157792	-0.802246	-0.201695	1.58717	0.734907	-3.45369
94	18.0219	239.335	-12.3013	-5.29506	0.755862	0.107752	-0.709459	1.07927	0.228435	-4.68475
95	13.2873	246.489	-12.5323	-5.30297	0.582566	-0.136583	-0.981825	0.710118	-0.181499	-4.92675
96	11.1614	248.585	-9.79456	-5.17027	0.590683	-0.11352	0.190067	1.5016	0.56264	-3.94572
97	11.8158	252.168	-10.1126	-4.93206	0.669555	0.130147	-2.07213	-0.731555	-2.0594	-2.58781
98	11.9384	252.369	-7.15954	-5.07011	0.399141	-0.0731906	-0.693239	0.281203	-1.24743	-1.2669
99	12.8464	249.534	-4.53689	-5.69462	-0.215706	-0.543551	1.31338	2.16044	1.13969	-0.197667
100	17.1024	246.129	-2.75844	-5.33203	0.105639	0.0805393	0.539887	1.39073	0.289511	1.80247
101	23.527	239.69	-1.21347	-6.05322	-0.428524	-0.409148	1.18661	2.1259	1.0686	3.44789
102	24.569	237.516	-3.93579	-5.79223	-0.119713	0.0694262	-0.934731	0.252969	-1.10036	2.93785
103	24.98	229.663	-3.98264	-6.13737	-0.351974	-0.120886	0.398226	1.56967	0.628827	2.1996
104	26.7383	222.269	-2.89279	-5.64714	-0.00815351	0.135698	-0.169643	0.968026	-0.231143	3.25583
105	29.5133	215.053	-0.180871	-5.37392	0.0878456	0.118249	0.540338	1.72427	0.632033	4.91578
106	29.6419	211.318	0.490916	-4.70577	0.295484	0.0566536	-0.429935	0.916696	-0.266256	5.81561
107	25.7542	210.208	0.384286	-4.18673	0.312671	-0.115636	-0.742796	0.606624	-0.667666	5.45966
108	21.8585	207.212	0.538778	-3.32507	0.549303	0.00947194	-0.161682	1.17023	0.119787	4.26188
109	22.2538	202.333	1.49168	-2.87882	0.493966	-0.186646	0.707338	1.90146	0.902649	3.89224
110	22.552	202.304	0.234639	-2.13337	0.773245	-0.0853374	-0.726476	0.535758	-0.853327	3.25407
111	21.3891	199.945	0.64507	-0.939383	1.36731	0.282482	0.376711	1.61491	0.415054	1.43081
112	24.3264	198.485	-0.179304	-0.480784	1.3677	0.0416176	0.33771	1.64	0.476862	0.192925
113	26.7171	196.203	-0.0858258	0.305093	1.59373	-0.0204869	0.425146	1.87258	0.993277	-0.602381
114	26.7252	196.738	-0.729917	1.44383	2.01849	0.0938074	-0.664169	0.868387	-0.444073	-1.3255
115	27.1863	194.925	0.414303	2.01652	1.89219	-0.305614	0.193544	1.82057	0.666144	-1.50033
116	29.2011	191.108	2.28995	3.59858	2.50225	0.165487	0.175705	1.93833	0.725359	-1.09229
117	30.2743	186.553	3.99459	4.80765	2.78964	0.231659	0.18417	1.98517	0.632686	-0.725128
118	28.2881	181.364	3.86377	5.86214	2.99146	0.0904792	-0.435563	1.69307	0.454385	-1.33931
119	25.3821	177.416	3.3958	6.64887	3.23145	-0.00207893	-1.41015	0.945098	-0.715606	-1.74337
120	18.9698	174.835	4.64019	6.90202	4.03205	0.0515956	-1.31762	1.44445	0.286556	-1.37559
121	7.39105	185.247	4.47635	7.02365	5.09814	-0.212942	-2.33721	0.600947	-0.86336	-1.44514
122	-1.81752	202.877	3.89073	5.12722	5.5652	-0.47661	-1.34933	1.59335	0.319951	-1.55682
123	-4.40113	235.195	-0.773793	0.41382	4.94468	-0.146809	-2.50277	0.638391	-0.804897	-0.427409
124	-1.9547	266.904	-3.77383	-4.98177	3.21542	-0.421306	-2.25908	0.958668	-0.211427	1.75353
125	0.980039	294.901	-3.9979	-9.03993	1.29121	-1.04449	-0.843617	1.87316	0.675528	4.00813
126	3.49136	311.808	-5.69887	-9.59937	0.627982	-0.804518	-1.17542	1.27626	-0.230457	3.45312
127	0.501616	313.023	-6.33824	-7.87374	0.263263	-0.382584	-0.135668	1.9356	0.617118	0.368327
128	-9.44484	315.783	-6.30014	-5.00493	0.225872	-0.0196943	0.762912	2.09732	0.566011	-3.50698
129	-29.1311	323.564	-4.54479	-0.467784	1.00661	-0.0857552	1.69273	2.17113	0.418231	-8.00947
130	-43.9872	332.771	-3.74991	4.22426	2.28439	-0.343606	1.82893	1.80909	-0.16058	-12.5782
131	-48.8936	347.621	-4.82176	4.92383	2.78849	0.0430035	3.92924	3.29582	1.25315	-16.3292
132	-45.7844	369.687	-9.98792	3.00637	2.36374	0.0455735	3.97019	3.25739	0.981343	-18.9801
133	-36.167	390.154	-14.7496	-0.175608	1.41748	-0.372229	3.43483	2.9289	0.263077	-19.3563
134	-24.6837	395.896	-16.2312	-2.0427	1.33004	-0.190072	3.37015	3.30098	0.546037	-18.2459
135	-14.8777	386.934	-16.817	-3.46114	1.17858	-0.300858	2.86852	3.15879	0.428046	-16.3554
136	-5.86719	366.981	-15.4934	-3.96578	1.257	0.0101771	2.77772	3.41487	0.868954	-14.0588
137	-0.705185	344.964	-14.5095	-4.20364	0.958207	-0.151701	1.78102	2.90099	0.407486	-11.7651
138	2.71555	314.311	-11.4408	-3.35631	1.12132	0.0608857	0.616358	2.29076	0.232757	-8.58897
139	6.13814	286.717	-10.3474	-3.62704	0.517323	-0.553976	-0.285972	1.85981	0.463581	-6.33536
140	9.26065	265.283	-11.6026	-3.22694	0.631977	-0.317652	-2.04234	0.779234	0.0128003	-5.86668
141	12.0896	247.242	-12.0987	-2.94566	0.688731	-0.154775	-2.96005	0.447539	0.609617	-5.40236
142	13.7197	237.599	-14.5339	-3.02164	0.569932	-0.226534	-4.86956	-0.547034	0.215398	-5.54618
143	11.2471	235.998	-18.1648	-3.742	0.0987782	-0.76598	-6.91055	-1.87165	-1.27294	-6.2966
144	3.34285	233.984	-18.852	-2.96345	0.861645	-0.0605071	-6.80508	-1.23233	-0.189777	-7.88622
145	-4.99927	231.23	-20.9026	-2.92746	0.757176	-0.258685	-6.49168	-0.476383	0.61696	-10.298
146	-10.1997	220.911	-22.4832	-2.52737	0.795085	-0.336033	-6.85956	-0.26535	0.471618	-11.9457
147	-11.3945	212.566	-24.5301	-3.03703	0.64894	-0.235566	-7.35094	-0.269271	-0.098187	-13.0487
148	-14.0749	189.835	-24.8909	-1.64696	0.961037	-0.0855835	-6.38411	0.868833	1.09022	-15.3908
149	-14.1755	185.137	-26.6758	-2.13542	0.853598	-0.251332	-6.30944	0.861453	0.469548	-16.6062
150	-10.1589	172.197	-24.6541	-1.57013	1.0223	-0.106283	-5.28246	1.68937	1.35873	-15.9885
151	-4.38911	175.151	-24.6291	-2.19488	0.881866	-0.0586206	-5.09784	1.50335	0.745364	-15.3318
152	3.00348	178.249	-24.2535	-2.45566	0.68722	-0.251502	-4.55804	1.60928	0.876631	-14.7831
153	6.7703	191.306	-23.5131	-2.7077	0.834522	0.0503682	-4.01378	1.57961	0.698408	-14.1436
154	6.7602	193.47	-21.879	-2.47027	0.636224	-0.244428	-3.42688	1.62392	1.06563	-13.4181
155	9.21713	204.954	-21.0472	-3.37319	0.451629	-0.195636	-2.97348	1.4239	0.713228	-12.4535
156	11.5786	201.035	-20.4021	-2.69026	0.58716	-0.033781	-3.08452	1.00599	0.405656	-12.2167
157	12.4179	205.738	-20.6093	-2.94372	0.488569	-0.314969	-2.92179	0.836956	0.267539	-12.2867
158	18.7638	204.166	-19.0282	-2.81267	0.703747	-0.153559	-2.72319	0.711682	0.330583	-11.1116
159	22.9015	200.645	-17.2432	-2.61609	0.884889	0.00534442	-2.62621	0.507624	0.276653	-9.76588
160	26.7802	197.171	-15.674	-2.78078	0.847689	-0.0331977	-2.66819	0.26388	-0.0976668	-8.13468
161	29.6925	192.299	-14.6782	-3.26287	0.451741	-0.541926	-2.70341	0.202238	-0.188556	-6.69731
162	31.9337	184.594	-12.2906	-3.21477	0.475556	-0.528088	-2.23301	0.39709	0.436867	-5.06637
163	32.1252	179.622	-9.97128	-2.90774	0.720349	-0.268022	-2.34579	0.452151	0.158443	-3.33501
164	32.5568	177.19	-7.61823	-2.71291	0.858486	-0.133357	-1.64546	0.945383	0.656397	-2.09693
165	31.9223	177.554	-6.25937	-2.66667	0.908833	-0.0125395	-1.21396	1.15598	0.694329	-1.43854
166	33.4308	182.783	-6.61481	-2.58186	0.87008	-0.235705	-1.95938	0.587729	0.190378	-1.34966
167	34.8498	189.399	-5.17214	-2.40173	0.956487	-0.261907	-0.422593	1.61614	0.928092	-1.76294
168	36.0825	195.926	-4.85853	-2.1296	1.01942	-0.321768	-0.498538	1.53411	0.725764	-1.81702
169	33.6562	200.334	-5.06891	-1.82853	1.1469	-0.236759	-0.833507	1.31793	-0.0641469	-2.34556
170	33.5943	205.585	-5.40338	-1.97636	1.04117	-0.386454	-0.000483175	1.62811	0.0864406	-3.60377
171	35.6991	205.942	-4.11275	-1.641	1.38942	0.0225638	1.19817	2.13465	0.13195	-4.13039
172	35.9556	205.61	-3.38478	-1.92049	1.18937	-0.246035	2.63945	2.70382	0.0881083	-4.82579
173	33.7627	204.107	-1.92177	-2.04332	1.14344	-0.371619	4.78628	3.43253	0.474314	-5.68614
174	29.9378	205.807	-1.00225	-2.27611	1.01096	-0.589714	6.17565	3.85978	0.142591	-6.38856
175	24.7258	201.832	1.68578	-1.94161	1.31052	-0.3293	8.79442	4.7597	0.299796	-7.0999
176	20.12	196.183	3.67396	-1.69543	1.48724	-0.106078	10.0491	5.26546	-0.0464331	-6.91932
177	10.9255	185.245	6.42808	-2.02607	1.16733	-0.507301	12.4424	6.08374	0.215114	-6.61671
178	-6.46071	185.749	7.8679	-1.6418	1.43869	-0.294766	12.272	6.67761	0.438127	-6.23629
179	-25.1038	189.087	8.13172	-1.88426	1.18624	-0.513713	10.5475	6.37113	0.0720859	-4.77203
180	-45.7511	212.52	7.122	-1.57792	1.35245	-0.323105	6.65018	6.83188	-0.0237692	-2.67197
181	-35.4129	247.974	0.0111758	-2.0071	1.31516	-0.320026	-0.367207	5.61292	-0.694156	-0.856557
182	-3.08484	223.401	1.18928	-2.64694	1.31738	-0.250124	1.77076	1.15057	-1.16202	0.588709
183	17.4193	185.46	9.01778	-3.13566	1.26017	-0.295103	11.2232	-0.657451	-2.30902	0.293567
184	21.666	132.719	30.4988	-3.24879	1.27613	-0.188219	33.944	5.87734	2.93401	-1.25522
185	46.6052	193.678	8.79241	-3.10392	1.33174	-0.129303	16.2935	-3.64218	-0.132328	-4.05435
186	47.6438	211.145	3.46184	-2.24517	1.60601	0.0496195	12.7365	-8.95483	0.297343	-7.33463
187	31.5872	195.38	5.59994	-1.54176	1.324	-0.583591	15.2126	-13.6156	1.1854	-10.1215
188	-11.3133	182.346	13.7892	0.469671	1.87874	-0.177168	20.0563	-15.8052	1.72202	-11.569
189	-36.849	171.128	18.3419	1.9626	2.12925	-0.167005	22.6675	-17.6415	2.56392	-12.3786
190	-42.7608	175.96	17.9075	3.11143	2.45908	-0.210105	20.5999	-21.3637	1.95445	-11.8909
191	-49.988	177.314	19.7231	4.44967	3.13819	0.128983	20.1101	-22.9316	1.27633	-10.8047
192	-49.1612	172.394	20.4173	5.08584	3.43672	0.0165133	19.3846	-23.2617	1.43675	-9.51354
193	-39.6835	157.618	19.9138	5.1663	3.66394	-0.136874	19.1846	-22.7088	1.36115	-8.94056
194	-23.3985	138.358	17.453	4.75428	3.67125	-0.336692	18.3006	-21.4815	1.40644	-8.91003
195	-0.16626	113.512	12.5725	3.75338	3.43419	-0.573101	16.1668	-20.525	1.10236	-9.10243
196	18.2746	89.1047	8.79109	2.42451	3.23843	-0.295141	15.5218	-18.3426	1.35034	-9.5509
197	30.1202	65.5296	2.97075	0.560761	2.4309	-0.391273	14.3942	-16.1948	1.39005	-11.0462
198	34.728	47.1221	-1.13709	-1.29758	1.37328	-0.791738	14.5979	-13.2877	1.64451	-12.5794
199	35.5591	35.0283	-4.38675	-2.53764	0.837325	-0.550117	14.2076	-10.7004	1.78204	-13.5579
200	29.1738	27.6746	-5.90133	-3.79044	0.345401	-0.500229	14.7293	-7.98381	2.04239	-14.0566
201	20.3693	23.1878	-6.53609	-4.55899	0.247287	-0.243184	15.0949	-5.67179	2.18347	-14.1959
202	13.7369	21.4459	-8.03035	-5.49895	0.123976	-0.247532	15.0845	-3.80068	2.06817	-14.6163
203	8.42462	16.1424	-9.6072	-6.26946	0.221446	-0.176594	15.5759	-2.14299	2.17146	-15.5207
204	4.91486	10.7034	-10.8313	-7.15112	0.375878	-0.0235392	16.2719	-0.3509	2.37308	-16.166
205	3.96335	4.67694	-11.675	-8.23804	0.262089	-0.256991	16.9631	1.39802	2.796	-16.433
206	2.85368	-2.53746	-13.508	-8.59434	0.416492	-0.0925728	16.7389	2.35125	3.16837	-17.2896
207	5.26299	-5.71155	-14.4396	-8.70343	0.470961	-0.138437	16.5661	3.01012	3.23229	-17.3977
208	6.12661	-11.8648	-15.8606	-8.48305	0.511284	-0.150964	15.6292	2.91068	3.45469	-17.8683
209	7.38188	-4.75259	-15.594	-8.14667	0.33938	-0.362646	15.2221	3.06571	3.99727	-16.9798
210	4.57803	4.66261	-14.308	-7.5932	0.106178	-0.513556	15.3689	3.10054	4.41161	-16.522
211	3.24988	19.7093	-12.9821	-6.97244	0.139406	-0.221255	15.5989	2.83708	4.83713	-16.0785
212	-7.7909	28.3192	-12.0111	-6.96016	-0.389296	-0.536091	16.3248	2.45543	5.34526	-16.6198
213	-10.1688	41.4787	-9.10803	-6.49558	-0.52033	-0.397257	16.2577	1.39393	5.74835	-14.7525
214	-18.8146	47.1478	-6.19539	-6.06985	-0.654474	-0.288874	16.5001	0.526376	6.32141	-13.5617
215	-23.3763	54.6438	-3.65556	-5.84987	-0.809011	-0.197885	16.6696	-0.400683	7.1479	-12.1428
216	-32.4271	49.2829	-2.15756	-5.59457	-1.04847	-0.394236	16.5778	-1.68232	7.83088	-11.976
217	-33.8414	50.651	-1.12754	-4.90265	-0.916357	-0.130854	15.6848	-3.40562	8.23262	-11.1106
218	-33.2995	46.2779	0.657122	-3.91041	-0.626903	0.184626	15.0763	-4.59945	9.06813	-10.0916
219	-29.1221	44.2793	1.08303	-3.532	-0.702501	-0.0680963	14.001	-6.1975	9.54417	-9.04029
220	-26.9062	39.5867	1.64671	-2.95843	-0.440695	-0.00183922	13.0031	-7.64487	9.73749	-8.27446
221	-17.5985	38.0289	3.42395	-2.46422	-0.116373	-0.13887	12.4376	-8.47552	10.7282	-6.2993
222	-6.86344	34.8653	5.2693	-2.06918	0.203141	-0.191975	11.6352	-9.41623	11.2059	-3.72636
223	0.11863	33.9713	6.26662	-1.64487	0.585273	-0.190861	10.5319	-10.1472	11.585	-1.87442
224	6.97985	35.9906	7.36741	-1.22744	1.03964	-0.135827	9.76283	-10.5833	11.9102	-0.448208
225	13.1419	36.7617	7.65844	-1.02725	1.37232	-0.190559	8.83868	-11.0517	12.1595	0.598313
226	17.2717	33.0457	8.97631	-0.76184	1.6935	-0.259023	8.47689	-10.8162	12.8849	1.90786
227	17.7196	31.0124	8.766	-0.562028	1.89912	-0.257363	7.03496	-11.149	12.9819	2.82726
228	16.7985	27.2694	9.60791	-0.115708	2.20072	-0.178927	6.79261	-10.858	13.7974	3.33965
229	20.1535	31.8063	10.0887	0.252673	2.43996	-0.148312	5.85907	-10.6415	13.8698	4.23132
230	25.7342	32.7628	10.8737	0.655126	2.58737	-0.190477	4.94119	-10.3908	13.9254	5.47597
231	25.2415	28.4491	10.0309	1.27399	2.73005	-0.140046	3.5388	-10.5428	13.8989	5.52866
232	23.9825	25.3181	9.51364	1.81264	2.76699	-0.219048	2.69711	-10.2164	14.2617	5.3162
233	23.64	22.0697	9.05571	2.38757	2.79499	-0.210223	1.94458	-10.0245	14.2371	4.99019
234	24.0167	16.3266	8.4267	3.02218	2.87979	-0.163998	0.874879	-10.0714	14.4674	4.68141
235	23.1921	14.7231	6.87996	3.3857	2.78189	-0.169333	-0.764143	-10.2426	14.0142	4.20407
236	18.767	8.24268	5.36717	3.7582	2.66851	-0.137473	-1.76665	-10.5695	14.0434	3.12593
237	18.1135	6.22123	4.03793	4.26264	2.65574	-0.125217	-3.07536	-10.8291	13.6936	2.36207
238	19.9689	3.93802	2.90209	4.74267	2.77231	-0.00173106	-4.39819	-11.2299	13.6925	1.86354
239	14.7495	2.97585	1.35748	4.95973	3.1754	0.188294	-5.42003	-11.4989	13.5764	0.920905
240	-1.83295	15.005	1.9784	6.34738	5.43459	-0.30359	-6.38375	-12.1056	13.2433	0.424203
241	-3.9897	34.3794	-0.34893	5.28779	6.73604	-0.522321	-7.63843	-12.4157	12.752	0.534753
242	-4.60287	64.0103	-3.42001	2.5581	6.701	-0.682559	-8.7095	-12.8232	12.6919	1.31201
243	-2.78253	77.0417	-5.8977	-0.469882	5.11835	-0.737117	-8.64316	-11.4684	19.8196	1.92069
244	-2.16033	-42.358	5.34567	11.5556	6.19743	3.90206	-9.55544	-11.2826	41.0407	1.74647
245	-33.7879	64.2682	3.689	6.32683	4.20336	0.931137	-6.59261	-10.5794	29.0004	1.00467
246	-56.4068	50.8506	14.9488	13.2953	3.98235	2.78372	-1.85666	-7.55895	31.8107	-0.776151
247	-66.2554	31.5833	13.7873	16.1129	0.415809	4.35949	-3.27489	-8.42315	31.6963	-3.9132
248	-69.311	26.373	6.1588	17.9125	-3.20006	5.44817	-9.19935	-11.4593	28.8066	-7.59102
249	-58.9045	25.6675	-3.08614	18.9079	-5.95664	6.51387	-14.7935	-14.2446	24.2945	-11.5205
250	-41.46	25.4557	-8.13443	18.8972	-8.46415	7.46054	-16.2046	-14.523	21.487	-14.2462
251	-30.4193	32.5395	-8.22786	19.8069	-9.80343	8.0694	-15.6203	-13.5498	20.0751	-15.4403
252	-22.9056	39.5211	-5.79591	20.2469	-10.8188	8.66401	-13.413	-11.1911	19.8778	-15.3741
253	-10.6327	45.2302	-5.18464	19.4066	-12.0058	9.2126	-13.152	-10.24	18.2406	-13.7163
254	10.7267	48.2796	-5.47682	18.487	-12.9488	9.7486	-14.5146	-9.93218	15.7422	-10.9605
255	27.9063	40.7259	-5.26972	18.4477	-13.3669	10.2448	-16.756	-10.4143	13.6599	-7.93055
256	38.1978	32.1105	-4.68196	18.5816	-13.6236	10.6188	-18.4808	-10.6396	11.0584	-5.47295
257	39.334	29.4293	-0.310878	18.6357	-13.6079	10.8496	-15.324	-8.16262	9.07849	-4.33089
258	26.3454	16.0566	1.27739	18.3665	-13.555	10.9207	-14.1839	-7.1877	6.92489	-3.62907
259	20.8601	7.96625	0.289466	17.8487	-13.268	11.0617	-13.3509	-6.19816	5.34559	-4.54713
260	10.2888	-2.85576	-1.22219	16.4985	-13.038	10.9986	-12.5305	-5.37629	4.17045	-5.31779
261	1.65831	-7.84023	-2.64486	15.0156	-12.5239	10.9299	-11.9409	-4.46054	2.67075	-5.76658
262	-11.9944	-18.2811	-3.12011	13.5742	-11.8884	10.6627	-10.9819	-3.56243	1.76976	-6.07238
263	-21.1686	-27.2905	-4.30543	12.5518	-10.902	10.3895	-10.8959	-3.22053	1.1881	-6.67318
264	-32.3479	-38.4083	-3.54397	12.0496	-9.77876	10.1271	-10.1377	-2.23479	0.863123	-6.74179
265	-22.3126	-42.6798	-4.59348	11.3446	-8.76891	9.88525	-10.2339	-2.02479	0.343534	-6.79427
266	-20.4134	-55.8357	-3.90556	10.9023	-7.90616	9.70425	-9.69597	-1.50289	-0.198573	-6.02147
267	-14.4493	-59.1685	-4.1444	10.2104	-7.16415	9.52502	-8.45428	-0.572655	-0.249618	-5.83412
268	-4.46772	-50.4915	-5.07945	9.4042	-6.57139	9.34009	-7.24922	0.206516	-0.256925	-5.70258
269	6.02386	-32.7585	-5.48502	8.50204	-6.22182	9.05599	-6.18431	0.329818	-0.629294	-5.19853
270	13.2361	-7.09992	-5.07232	8.11822	-5.79899	9.12084	-4.6267	1.23564	-0.503858	-5.25663
271	13.2129	14.7511	-4.7889	7.98719	-5.53081	9.15431	-3.26495	1.40521	-0.524514	-6.07022
272	10.6194	36.7795	-4.9982	7.88125	-5.46406	9.2444	-2.29367	1.59209	-0.295709	-7.39625
273	5.08186	49.7852	-5.4858	7.88092	-5.48722	9.44286	-1.82978	1.37369	-0.61133	-8.69404
274	4.43264	45.987	-3.38869	7.74931	-5.71724	9.61011	-1.36389	1.46627	-0.247079	-7.47659
275	3.28053	42.1721	-3.26163	7.76635	-5.95804	9.86251	-1.27769	1.4054	-0.253612	-7.62858
276	7.01439	32.1831	-2.80486	8.08518	-5.99796	10.3092	-1.78887	0.714944	-0.419317	-6.99036
277	10.7719	27.0111	-3.5932	8.0658	-6.29596	10.5076	-2.0949	0.423668	-0.614216	-7.28619
278	17.7742	21.35	-3.56725	8.04085	-6.59716	10.9598	-2.08964	0.845074	-0.21039	-7.05124
279	20.7918	19.9608	-4.51698	7.69787	-7.18727	11.2772	-1.78777	0.853432	-0.215456	-7.82714
280	22.7698	22.6138	-4.86005	7.25291	-7.92407	11.6985	-1.52472	1.00756	-0.109228	-8.23999
281	19.0376	27.7461	-6.6493	6.87438	-8.68725	12.2888	-1.70172	0.252356	-0.779343	-9.80698
282	15.0181	26.8518	-4.75368	6.465	-9.42033	12.7359	-1.04149	0.582545	-0.712257	-8.93802
283	4.95997	27.4568	-4.29925	6.16243	-10.1655	13.2887	-0.10679	1.29277	-0.202384	-9.79344
284	-1.74902	27.4994	-3.65707	5.81295	-10.8945	13.8018	0.0952799	0.724577	-0.801646	-9.7611
285	-2.60297	24.4096	-0.0403785	5.38716	-11.6406	14.3127	0.983745	1.08448	-0.765996	-7.54287
286	-3.0431	20.4835	3.07697	5.06172	-12.2742	14.9208	2.20393	2.06711	-0.0671179	-6.06163
287	-3.17505	16.1615	3.87518	4.45591	-12.9738	15.2496	2.7431	1.83052	-0.590845	-5.73651
288	-3.42195	14.6536	5.55133	3.89322	-13.5025	15.7856	4.31165	2.78829	-0.167663	-5.57987
289	-0.198017	11.1707	6.11748	3.22335	-14.0133	16.2636	4.6099	2.89972	-0.130337	-5.05366
290	2.7434	4.52218	7.25494	2.33949	-14.6314	16.6058	5.41691	3.35133	-0.061787	-4.26213
291	0.24023	2.46016	7.40851	1.50163	-15.0818	16.825	6.88944	4.32501	0.266582	-5.13668
292	-3.09467	2.71925	4.92883	0.641837	-15.4374	17.0879	7.01624	3.88941	-0.380441	-7.09865
293	-2.45757	-0.618763	5.31596	-0.272862	-15.7583	17.388	7.34807	3.73753	-0.855657	-6.44909
294	-1.45394	-5.48668	6.82825	-1.33345	-16.195	17.4411	7.9561	3.95227	-0.841626	-4.85836
295	-5.07257	-7.64294	6.79391	-2.14113	-16.4098	17.5997	7.85913	3.85606	-1.07536	-4.29623
296	-16.4553	-1.10555	6.21085	-2.79536	-16.595	17.7136	7.29339	4.48269	-0.0360043	-3.96397
297	-30.383	17.1984	4.60606	-3.49258	-16.8235	17.6432	4.43592	3.95173	0.267981	-2.309
298	-40.1962	48.8293	-0.958766	-4.43613	-17.2544	17.5559	-2.82008	2.12727	-0.738923	0.457266
299	-25.4773	75.0523	-8.01443	-5.09631	-17.3162	18.3094	-9.91851	0.398019	-1.39901	2.65338
300	-9.05271	19.8882	4.42685	11.2498	-5.29781	48.3596	-14.3075	0.72441	-0.276554	3.70692
301	1.6231	20.5384	7.92217	17.8846	-0.378942	55.2484	-16.8417	-1.40359	-2.10215	3.97606
302	10.3812	4.18004	10.9865	19.966	1.69296	63.753	-14.826	-1.06189	-1.91612	3.35032
303	20.1864	42.6056	0.383177	6.86999	-5.79863	51.0682	-9.18786	-0.164814	-1.56038	0.971022
304	10.79	65.1264	-7.53905	-3.19246	-11.5829	42.0808	-3.63104	0.246739	-1.60391	-2.9004
305	-14.7677	65.6942	-5.89754	-6.36819	-12.924	41.5999	3.12323	1.71693	-0.232668	-6.47063
306	-50.0537	70.2215	-4.08187	-6.34117	-12.1009	45.2912	4.5723	1.10289	-1.01846	-8.31222
307	-62.5302	77.5931	-4.16866	-5.95128	-11.0032	49.4285	3.52194	0.816488	-1.02074	-8.55413
308	-61.6721	95.5812	-5.26899	-6.13078	-10.0942	52.1038	1.26283	0.406932	-1.13037	-7.02601
309	-62.1777	112.873	-2.33047	-4.41108	-8.09076	54.4031	-0.422997	0.276295	-1.34799	-3.99486
310	-60.6033	122.788	2.01667	-2.18914	-5.91861	55.8351	-1.44562	0.381194	-1.19917	-0.756956
311	-51.1926	125.895	5.35737	-0.834248	-4.18498	56.2084	-1.74629	1.03531	-0.480025	2.07082
312	-38.7125	114.687	5.21004	-0.4066	-3.26357	55.2573	-2.64912	0.289327	-1.00211	3.08447
313	-24.2968	94.9947	4.07692	-0.284694	-2.65929	52.947	-2.86815	0.116861	-0.843849	2.98783
314	-9.83586	70.6559	2.61946	-0.0413775	-1.94977	50.0763	-2.7746	0.133856	-0.659338	2.2249
315	3.12248	50.7121	0.986219	0.550381	-0.999739	47.562	-2.89627	0.219777	-0.279136	1.21147
316	12.7678	37.538	-1.60397	1.65794	0.405457	45.6007	-3.83548	-0.142622	-0.295497	-0.426442
317	13.3297	34.1542	-4.43719	2.77437	1.76745	43.7775	-5.23472	-1.75048	-1.75571	-2.27128
318	9.8027	39.9565	-5.5867	4.22157	3.28992	42.4273	-4.98987	-0.686117	-0.653982	-4.64287
319	6.72122	51.5839	-5.92079	6.0159	4.97791	41.5749	-4.9077	-0.443776	-0.684971	-6.38251
320	7.01519	65.6688	-8.13094	7.39935	6.3222	40.8329	-5.99788	-1.35783	-1.54771	-8.28887
321	5.09232	80.4415	-8.18213	8.76859	7.51103	40.0846	-4.97832	-0.134423	-0.298993	-10.3579
322	-1.26755	83.6154	-9.47114	9.89117	8.40464	39.3722	-5.17828	-0.639557	-0.860767	-12.3828
323	-7.48388	82.006	-9.94143	10.5088	9.02098	38.5041	-4.38885	-0.390603	-0.744299	-14.1247
324	-6.98072	77.2101	-10.9562	10.8997	9.48468	37.9542	-4.26574	0.0296893	-0.109425	-15.2617
325	-7.57565	68.6481	-12.2504	11.3494	9.95123	37.3772	-5.26756	-1.28883	-1.3783	-15.778
326	-6.01209	65.8921	-12.7166	11.3659	10.1994	36.827	-4.83671	-0.147195	-0.0581157	-16.3853
327	-3.65558	63.2525	-13.6057	11.197	10.357	36.4692	-4.91098	0.110225	0.173695	-16.8003
328	3.36553	64.4606	-15.8619	10.4218	10.2282	36.2098	-6.04851	-0.703663	-0.473139	-16.7834
329	11.0922	67.6052	-17.875	9.57338	9.99539	35.9312	-7.14162	-1.73277	-1.44081	-16.4509
330	17.2736	74.2198	-17.995	8.69965	9.60276	35.5354	-6.94961	-1.35719	-1.02864	-15.7982
331	19.4934	81.6001	-17.0726	7.9921	9.3392	34.8699	-5.95125	-0.261811	-0.013142	-15.2979
332	20.3421	86.3222	-17.9305	7.4855	9.1549	33.9589	-6.61733	-1.22533	-0.892557	-14.9969
333	20.9067	90.0075	-17.404	6.71544	8.77368	33.1484	-6.22563	-1.17368	-1.01741	-14.2207
334	22.4875	90.9053	-15.9437	5.75903	8.22624	32.3744	-5.4288	-0.681738	-0.621218	-12.9122
335	23.5699	94.3193	-14.5651	4.85487	7.69841	31.7187	-4.93633	-0.522386	-0.569209	-11.5309
336	20.5949	99.2334	-13.4324	4.15617	7.17426	31.1183	-4.22511	-0.319033	-0.611312	-10.8115
337	16.0607	104.715	-13.6999	3.58232	6.66364	30.3799	-4.7019	-1.38245	-1.60789	-10.2813
338	11.23	116.058	-11.1798	3.10523	6.07082	29.7345	-2.93283	0.283275	-0.192398	-9.39559
339	7.98794	124.538	-10.2703	2.96341	5.67378	29.0022	-3.2676	-0.660872	-1.1843	-8.43156
340	5.80056	139.138	-8.25207	2.71541	5.08863	28.0753	-2.21479	0.23492	-0.487075	-7.61093
341	1.64767	149.9	-7.00377	2.74218	4.45494	27.048	-1.7246	0.342249	-0.52441	-7.2522
342	-2.84161	160.529	-5.83693	2.90613	4.02336	25.9365	-1.03846	1.00474	-0.0444921	-7.24824
343	-5.65694	170.104	-5.0447	2.77484	3.41375	24.557	-0.676546	1.39185	0.245698	-6.97818
344	-9.69992	174.87	-6.18741	2.86903	2.88362	23.0211	-1.98706	-0.384412	-1.41047	-7.09867
345	-10.8667	183.381	-5.67296	3.23981	2.54635	21.5302	-1.77685	0.0946075	-0.854952	-7.21688
346	-15.5597	186.099	-4.89914	3.30446	2.16674	19.8693	-1.51176	0.162635	-0.875708	-6.88819
347	-21.8217	185.07	-4.6806	2.95664	1.63067	18.0207	-1.43338	0.185725	-0.985278	-6.49726
348	-19.7068	187.623	-4.73457	2.78592	1.27456	16.3263	-1.77395	0.0265765	-0.987409	-6.0457
349	-14.3912	193.226	-4.22471	2.58205	0.91208	14.6725	-1.67327	0.300153	-0.75485	-5.50366
350	-12.6301	194.757	-3.81127	2.38309	0.49869	12.9898	-1.58396	0.383045	-0.690897	-5.02357
351	-11.5919	198.386	-2.92573	1.99755	0.0785061	11.2975	-0.608389	1.6664	0.474127	-4.66621
352	-12.4922	197.745	-4.0512	1.90885	-0.211327	9.73593	-1.47205	0.730678	-0.359504	-4.81225
353	-10.4298	198.658	-5.49889	1.92771	-0.37496	8.2563	-2.84049	-0.789046	-1.64129	-4.88368
354	-9.49437	199.134	-4.62087	1.80031	-0.616654	6.87476	-2.07338	0.141426	-0.819079	-4.62792
355	-12.8664	195.766	-3.98381	1.80789	-0.720272	5.65372	-1.72111	0.455347	-0.580928	-4.39196
356	-13.4586	194.519	-5.24297	1.74687	-0.802667	4.49188	-2.867	-0.853301	-1.78109	-4.42911
357	-10.0446	196.939	-5.49122	1.79817	-0.839573	3.50237	-3.00782	-0.595735	-1.27699	-4.51356
358	-8.37913	200.817	-4.74041	1.85768	-0.732179	2.67037	-2.3135	0.0929059	-0.758555	-4.49676
359	-4.33136	201.669	-4.72652	1.8753	-0.699128	1.95873	-2.67244	-0.185286	-1.0949	-4.05514
360	-3.3978	198.888	-3.4109	2.05937	-0.68972	1.30036	-2.11475	0.598858	-0.313436	-3.48176
361	-4.04773	194.725	-2.20808	2.4638	-0.446661	0.845042	-2.21488	0.448317	-0.523009	-2.73939
362	-0.259151	190.59	-0.83969	2.69741	-0.302698	0.402084	-2.02743	0.763518	-0.254296	-1.88501
363	3.88284	183.161	-1.6937	3.01867	-0.0435594	0.128216	-3.5381	-0.726838	-1.51134	-1.49928
364	6.33918	180.497	-1.04799	3.72401	0.650753	0.114027	-2.78124	0.207356	-0.667259	-2.15745
365	9.41828	177.219	-2.69713	4.27528	1.0779	-0.0449838	-3.50376	-0.375862	-1.10271	-3.36743
366	7.57997	175.944	-3.46369	5.00261	1.60781	-0.16918	-2.8359	0.476532	-0.373306	-5.28417
367	8.53392	172.544	-5.47609	5.99644	2.39592	-0.121019	-3.67445	-0.250074	-0.888277	-7.13549
368	9.96142	169.787	-5.73024	7.12237	3.2315	-0.1412	-3.63041	-0.107547	-0.893341	-8.31519
369	7.42762	168.741	-5.57627	8.44191	4.17739	-0.221941	-3.83535	-0.0459973	-0.801081	-9.21414
370	2.8582	170.374	-4.99814	9.41785	5.16292	-0.257896	-4.06129	-0.201988	-0.956248	-9.6588
371	-8.63943	178.369	-1.34317	12.2725	7.88796	-0.387885	-4.26286	-0.19677	-0.895703	-9.44994
372	-11.3863	186.997	-1.85122	11.3095	8.27675	-0.591937	-4.6989	-0.531641	-1.24003	-8.87132
373	-9.24021	209.8	-4.13031	8.21975	7.65354	-0.58186	-5.08738	-0.667696	-1.3597	-7.8563
374	-4.22287	235.685	-7.87714	3.20331	5.52008	-0.571947	-5.01221	-0.395532	-1.21736	-6.65727
375	0.501518	262.907	-10.4746	-1.39186	3.45227	-0.64294	-4.39283	0.450508	-0.473874	-5.24366
376	19.0922	269.715	-16.5564	-6.33129	0.974108	-0.489553	-5.82295	-0.706646	-1.3329	-4.03253
377	28.5368	280.346	-18.4126	-8.23809	-0.298445	-0.17975	-5.08307	0.357109	-0.445803	-4.03996
378	33.6165	277.914	-22.6714	-9.82457	-2.50233	-0.584218	-5.78116	-0.613251	-1.33118	-5.39383
379	15.7819	283.981	-17.7204	-4.55079	-0.339035	-0.125813	-4.52139	0.130092	-0.877373	-7.55345
380	0.621967	276.559	-14.5973	-0.315084	0.877506	-0.383182	-3.60187	0.278839	-0.896369	-9.98261
381	-10.8813	282.737	-11.8477	2.30231	1.86149	-0.259287	-2.32762	1.15733	-0.246333	-11.4849
382	-20.3463	289.775	-11.8915	2.66063	1.74616	-0.3985	-2.46189	0.390038	-0.901533	-12.0953
383	-32.9195	305.676	-10.304	2.64059	2.14077	-0.107344	-2.11948	-0.162612	-1.50682	-11.5919
384	-31.26	311.305	-9.35732	0.547833	1.36354	-0.460494	-0.576746	1.23067	-0.381031	-10.1883
385	-28.6515	318.894	-7.453	-0.50725	1.54575	-0.188031	0.649328	1.97679	-0.0257658	-8.46886
386	-25.9077	317.072	-7.4526	-1.77514	0.951637	-0.513453	0.236465	1.22619	-0.780354	-6.70476
387	-27.0768	316.716	-5.43196	-1.49031	1.21448	-0.358315	0.514492	1.56616	-0.472949	-5.44237
388	-27.3166	310.238	-3.75186	-1.38245	1.05516	-0.438625	0.53028	1.54018	-0.574837	-4.20648
389	-24.2074	296.337	-3.76044	-1.0301	1.22367	-0.299568	-1.61616	-0.387677	-1.70652	-2.50937
390	-22.3935	282.586	-3.8287	-1.03096	1.0011	-0.436574	-2.94353	-1.3498	-2.15698	-1.14819
391	-16.5171	268.771	-2.58617	-0.80462	1.22745	-0.203594	-3.17132	-0.67869	-1.16168	0.274896
392	-8.74461	253.437	-2.85075	-1.16367	1.01018	-0.253532	-4.30204	-1.01775	-0.875171	1.75428
393	-1.66074	245.109	-3.6166	-1.40087	0.865155	-0.310012	-5.28665	-1.00025	-0.357305	2.63573
394	4.11424	241.009	-6.10862	-1.48829	0.843287	-0.333074	-8.04348	-3.25609	-1.86537	3.27322
395	4.71007	243.103	-5.30253	-1.32883	0.956282	-0.310624	-7.13625	-1.41809	-0.227273	3.16197
396	4.58961	244.006	-5.10432	-1.44395	0.75	-0.534668	-6.8991	-0.832224	0.190998	3.24039
397	6.75823	237.469	-7.36697	-1.02753	1.07396	-0.306071	-10.2467	-4.05803	-2.32048	3.88757
398	7.77981	232.606	-5.0706	-0.943895	1.07763	-0.318167	-8.16075	-1.51815	-0.487731	4.04399
399	11.2623	223.788	-5.12755	-0.825283	1.20481	-0.284098	-8.20511	-1.43927	-0.647693	4.12469
400	14.7043	214.236	-5.48755	-0.934774	1.16233	-0.270155	-8.51491	-1.50474	-0.852814	4.4464
401	17.8296	202.748	-6.70659	-1.08996	0.959538	-0.32909	-9.41958	-2.28741	-1.55619	4.53651
402	23.6841	199.777	-7.16848	-1.02608	0.985182	-0.273456	-9.31463	-1.77441	-1.3781	4.14305
403	29.2758	197.727	-6.65601	-1.24337	0.762458	-0.445143	-8.09596	-0.756868	-0.936891	3.75046
404	31.8921	200.666	-7.30107	-1.22172	0.953842	-0.305112	-8.0855	-0.803658	-1.12917	3.19827
405	28.2746	204.201	-6.76407	-1.08765	1.03817	-0.226361	-6.80301	-0.100292	-0.827899	2.16743
406	23.5214	208.642	-7.52192	-0.894561	1.08375	-0.146943	-6.50031	-0.514684	-1.52711	0.659977
407	19.0053	217.719	-5.83628	-0.906594	0.944328	-0.358614	-3.70303	1.98667	0.247058	-0.550468
408	17.0244	220.735	-8.30573	-0.965451	0.995028	-0.328171	-5.48279	-0.86109	-2.3212	-1.23428
409	10.476	227.267	-6.64689	-0.838655	1.04056	-0.328794	-3.1343	1.18355	-0.751112	-2.30375
410	4.50741	227.267	-6.97235	-0.935284	0.931476	-0.397789	-3.00594	0.810911	-1.09833	-2.95326
411	2.85001	225.77	-5.64368	-0.77171	1.02614	-0.374831	-2.21224	1.34766	-0.54321	-2.79652
412	4.66667	221.768	-4.87586	-0.621418	1.22829	-0.224206	-2.04114	1.13505	-0.599842	-2.37655
413	7.45069	219.542	-4.1588	-0.705805	1.24736	-0.197666	-1.03782	1.99862	0.255842	-2.47275
414	9.42223	216.516	-6.1718	-0.883632	1.18441	-0.213886	-1.9061	0.887432	-0.449111	-3.2195
415	12.4988	214.391	-6.92888	-0.803441	1.22209	-0.20244	-2.69061	-0.262409	-1.4801	-3.15193
416	17.498	211.011	-7.33402	-0.845056	1.18029	-0.229291	-2.98457	-0.739862	-1.91594	-2.93234
417	23.8541	212.148	-6.49104	-1.0839	0.990304	-0.403768	-1.3914	1.1707	-0.0155886	-3.16484
418	26.0774	211.62	-8.20278	-1.19707	1.0137	-0.399887	-2.6399	-0.914954	-2.13375	-3.45727
419	27.1018	213.625	-5.30719	-1.07492	1.1241	-0.34621	-0.372556	1.32981	-0.308598	-3.06834
420	27.9452	212.294	-3.85722	-0.792216	1.30149	-0.263093	-0.131351	1.25543	-0.478566	-2.37772
421	26.0904	209.346	-3.19463	-0.549393	1.41943	-0.216096	-0.291532	0.321581	-1.64669	-2.03834
422	23.0727	210.017	-1.27161	-0.578801	1.18876	-0.38936	0.971415	0.981735	-1.26152	-1.73446
423	22.8047	216.052	1.82864	-0.100097	1.48078	-0.200621	2.33591	1.9963	-0.316814	-0.979188
424	22.1923	218.043	4.01516	0.0496404	1.38038	-0.27222	3.28642	2.61035	0.177651	-0.278443
425	21.2564	215.095	4.3273	0.570918	1.68901	-0.11623	2.40966	0.965407	-1.54819	0.127807
426	22.1133	216.397	5.88079	0.355996	1.33591	-0.4012	3.62721	2.03319	-0.495099	0.411394
427	24.6063	213.466	5.85885	0.61618	1.44172	-0.359414	2.7642	0.654286	-1.80384	0.776329
428	26.1856	211.756	7.2392	0.96414	1.62448	-0.282199	3.69918	1.88075	-0.586288	0.824404
429	29.3547	204.611	7.46441	1.07517	1.70471	-0.281164	3.29539	1.48491	-0.863414	1.32871
430	27.441	203.197	10.2575	1.29374	1.82609	-0.232036	3.99838	2.92525	0.499834	2.83608
431	21.8969	216.122	7.52984	1.16577	1.64429	-0.302159	-0.167736	1.62896	-1.26089	4.2844
432	14.1505	244.017	4.97056	1.08667	1.64676	-0.295139	-2.52571	2.91295	-1.02065	4.67167
433	24.8602	277.096	5.32081	0.988536	1.71393	-0.216305	-6.62977	2.71681	-1.04588	9.36788
434	26.2291	299.767	1.61805	0.594425	1.56199	-0.323975	-11.0809	0.136767	-3.03647	11.0981
435	23.9469	318.951	1.04415	0.08549	1.34206	-0.418687	-11.6329	0.451693	-1.78643	11.9546
436	14.6316	327.605	1.38536	0.586895	1.99085	-0.049837	-10.7061	-0.482399	-2.19464	10.9281
437	6.44826	323.561	3.35911	-0.147423	1.28802	-0.47618	-7.72904	-0.912446	-2.22564	10.1237
438	-6.04942	310.464	8.74564	0.354556	1.54829	-0.29133	-2.25145	-0.0812253	-1.0228	8.61251
439	-18.2316	304.123	13.0137	0.863143	1.64833	-0.28077	0.549218	-0.147915	-1.04113	8.31665
440	-37.8988	309.701	12.6613	1.09037	1.57776	-0.355908	3.09349	1.00946	-0.823098	4.85645
441	-39.3555	326.593	14.0445	1.61524	1.89507	-0.156587	2.94133	0.892403	-1.53572	5.46795
442	-36.8628	342.099	12.9321	1.47084	1.76098	-0.270602	2.3415	1.73754	-0.743405	5.51776
443	-39.1132	357.043	6.33414	1.53375	1.81026	-0.290937	-2.43588	-1.25743	-3.05745	4.40522
444	-45.9743	367.738	1.35282	1.56818	1.79195	-0.300544	-5.06617	-2.60703	-3.93019	2.68832
445	-47.5442	373.565	0.289674	1.4866	1.77768	-0.326653	-4.50093	-0.886801	-2.10459	1.65541
446	-41.257	362.524	-2.01004	1.60064	1.96417	-0.222283	-5.35105	-1.76125	-2.89226	0.633281
447	-31.3156	341.091	-3.28075	1.46795	1.9441	-0.319217	-5.46167	-2.15976	-3.12506	-0.0180883
448	-22.9336	311.733	-2.11246	1.21734	1.76046	-0.473884	-3.25709	-0.473639	-1.54155	-0.683973
449	-15.5681	286.016	-0.910725	1.2796	1.74858	-0.533711	-1.138	1.52679	0.508578	-1.49558
450	-4.30403	259.948	-1.9342	1.48136	2.26388	-0.200924	-1.11917	1.25166	0.181023	-2.25187
451	8.08957	240.954	-7.99029	0.324151	1.70489	-0.471677	-4.25629	-1.50225	-2.21564	-3.3235
452	15.6812	233.785	-9.24369	-0.71569	1.18944	-0.5613	-2.37824	1.52004	0.773288	-4.70509
453	17.3302	229.405	-14.0995	-1.24012	1.0666	-0.349074	-4.80437	-0.442074	-0.95187	-6.04645
454	23.6651	232.053	-17.2997	-2.46193	0.326151	-0.481297	-5.91771	-0.706468	-0.892493	-6.511
455	25.5117	232.54	-19.1606	-3.54655	-0.230482	-0.496399	-5.88111	-0.498972	-0.813547	-7.1326
456	22.7096	225.923	-21.8721	-4.3808	-0.551159	-0.452905	-6.51669	-1.18608	-1.27668	-8.22502
457	17.1522	214.534	-21.9033	-5.20396	-1.13346	-0.708122	-5.80875	-1.03063	-1.33132	-8.28749
458	13.2674	200.216	-19.892	-5.03561	-0.846649	-0.489587	-5.61523	-1.46447	-1.82175	-6.99225
459	10.9801	186.84	-17.4016	-5.49676	-0.89795	-0.57268	-4.22067	-0.383318	-0.826997	-5.74085
460	6.16064	178.107	-15.952	-5.62686	-0.648005	-0.480171	-3.09869	0.558139	0.0428701	-5.36245
461	-1.22489	168.936	-18.5098	-5.80608	-0.574259	-0.481353	-4.29359	-0.909629	-1.30399	-6.51835
462	-7.5695	167.627	-18.2162	-5.27057	0.0292463	-0.236269	-3.71199	-0.522424	-1.08258	-7.23052
463	-6.20491	164.765	-19.1926	-5.05193	0.199989	-0.286585	-5.54051	-2.47224	-2.75155	-6.70184
464	1.97356	170.177	-15.0054	-4.96988	0.103816	-0.527419	-4.18821	-0.986755	-1.30862	-4.387
465	-25.7003	169.21	-22.4871	-4.20136	0.489363	-0.426206	-4.63369	-1.60058	-1.83993	-11.0547
466	4.91975	180.522	-11.7114	-3.71325	0.647491	-0.462928	-2.92703	0.438141	0.0319549	-3.61173
467	-13.5032	175.787	-16.3802	-3.17887	0.857279	-0.35713	-3.2539	0.193003	-0.210603	-7.76691
468	7.56305	182.935	-9.50373	-2.96092	0.815954	-0.415194	-3.36328	-0.0164789	-0.527009	-1.97895
469	-15.3686	180.084	-15.2246	-2.61721	0.886386	-0.287686	-3.07815	0.204684	-0.373855	-7.53942
470	7.89988	185.466	-10.8581	-2.82765	0.456203	-0.436645	-5.13925	-1.99155	-2.40339	-2.05179
471	-23.8748	178.51	-17.1123	-2.9366	0.241218	-0.493623	-3.48277	-0.201197	-0.594637	-8.81742
472	5.19291	187.228	-8.81615	-2.63794	0.403834	-0.260458	-4.32164	-1.29873	-1.71154	-1.45507
473	-29.986	182.476	-17.3167	-2.40953	0.138144	-0.381636	-3.20523	0.0306789	-0.434338	-9.95085
474	2.07233	194.533	-8.04011	-2.16782	0.0850468	-0.437888	-3.42865	-0.417533	-0.916731	-2.19981
475	-7.0792	190.465	-8.31406	-1.8216	0.34768	-0.221451	-2.05292	0.926608	0.157692	-3.83681
476	9.15825	191.027	-4.12904	-1.59748	0.602995	-0.00533658	-2.86928	-0.185387	-0.885437	0.302265
477	3.70141	186.787	-4.77537	-1.5446	0.400986	-0.281789	-2.50253	0.036501	-0.806603	-0.541654
478	19.8475	190.089	1.36046	-0.935832	0.717372	-0.10404	-2.0832	0.211835	-0.773136	3.80223
479	13.0588	182.852	0.257994	-0.688166	0.828131	-0.0959362	-2.97223	-0.891255	-1.85536	3.45355
480	12.7184	184.149	2.16287	-0.773958	0.555492	-0.418207	-1.22924	0.88207	-0.248112	3.62795
481	13.364	187.946	2.41455	0.0437647	1.16319	-0.0692099	-1.05988	1.23337	0.0221499	2.9284
482	11.3495	191.307	0.816312	0.680467	1.43939	-0.0626183	-2.37332	-0.386278	-1.55399	1.94767
483	14.7014	198.453	1.69956	1.19301	1.66662	-0.122846	-2.02154	-0.0477133	-1.29171	1.78201
484	26.1717	208.634	5.09943	1.86013	2.1314	0.0227339	-1.00029	1.02559	-0.374759	3.05229
485	16.835	210.088	2.71308	2.55485	2.27577	-0.224052	-0.553761	1.52707	-0.0200711	-0.133762
486	9.58355	214.78	0.0049519	3.69739	2.75154	-0.300652	-1.28632	0.904645	-0.576742	-2.97168
487	2.22297	217.617	-4.12325	4.57275	3.21302	-0.252338	-2.51779	0.0245295	-1.25679	-6.16867
488	-0.428247	221.546	-6.29781	5.1578	3.58796	-0.0842754	-2.74221	0.044929	-1.2983	-8.40866
489	-5.54751	225.01	-7.84846	5.46163	3.81583	-0.314277	-2.71133	0.40169	-0.89115	-10.1986
490	-5.22242	228.8	-5.79579	6.5477	4.91582	-0.0839297	-2.65026	0.506396	-0.902481	-9.61007
491	-8.41962	233.561	-5.90126	6.77055	7.00133	-0.580411	-2.99945	0.204426	-1.26362	-9.67835
492	0.875864	258.516	-4.65257	6.216	7.99436	-0.619003	-3.67772	-0.389771	-1.77853	-7.84383
493	2.5275	277.538	-5.01073	4.21234	7.97701	-0.807852	-4.42176	-1.10188	-2.49003	-5.84597
494	-5.59739	297.814	-1.7198	2.68735	6.87755	-0.727765	-2.81103	0.747361	-0.747875	-3.36094
495	-24.323	311.778	-7.02206	-0.369826	4.59462	-1.29092	-4.80682	-1.68634	-3.0077	-3.70613
496	-31.9979	320.811	-8.07191	-2.10148	2.88064	-0.641248	-4.23078	-1.02729	-2.54959	-3.54977
497	-33.1042	330.166	-8.07802	-3.93601	0.685017	-1.19099	-1.8969	1.55261	-0.378156	-4.00114
498	-27.7722	328.257	-6.44378	-3.26185	-0.293314	-0.296428	-1.83725	1.66949	-0.295116	-3.26216
499	-29.2368	327.149	-8.08684	-1.69007	0.350034	-0.00977994	-2.92004	0.15506	-1.63253	-5.24945
500	-25.5996	329.967	-9.15976	-0.435243	0.639987	-0.633267	-3.83521	-1.27451	-2.98941	-6.66611
501	-16.1842	352.555	-10.1407	-0.413673	1.2789	-0.48119	-0.609421	2.16163	-0.00604657	-10.1569
502	-14.6294	361.389	-10.8577	-0.444294	1.51248	-0.534275	-2.37783	-0.263119	-2.17483	-9.4517
503	-18.8156	379.261	-13.7085	-1.35141	1.74343	0.0433056	-2.3015	-0.420804	-2.32599	-11.2337
504	-26.0404	374.36	-13.2981	-3.2064	0.839466	-0.491276	-0.714762	1.01006	-1.1289	-10.5923
505	-34.6598	371.753	-14.3161	-3.75926	0.830838	-0.794849	-0.222609	1.4494	-0.811049	-11.4207
506	-27.9349	355.768	-11.5762	-3.34094	1.66644	-0.0458883	-1.3136	0.497789	-1.68475	-8.15944
507	-31.29	340.188	-10.0968	-3.35267	1.18385	-0.292192	-0.833034	1.22699	-0.985105	-7.18495
508	-37.9883	320.282	-6.72504	-2.65569	0.876263	-0.474546	-0.840796	1.26191	-0.896743	-5.11347
509	-50.3844	304.079	-8.44149	-1.76098	0.941158	-0.609706	-2.24987	-0.225559	-2.14351	-6.24407
510	-43.8438	290.894	-6.35748	-1.25293	1.24374	-0.242521	-1.53135	0.702301	-1.45966	-5.30506
511	-42.1475	277.5	-6.0596	-0.752435	1.4399	-0.0885773	-0.87167	1.45233	-0.924477	-5.8146
512	-19.0716	260.037	-5.41365	-1.86214	0.636004	-0.549694	-1.23861	1.45935	-0.980201	-3.36713
513	-25.8065	242.717	-7.43152	-1.50864	1.19143	-0.236848	-1.07093	1.40809	-1.14335	-5.23077
514	-6.88818	233.672	-10.1915	-2.66392	0.905612	-0.237768	-4.04504	-1.02635	-2.9238	-3.43019
515	-0.240098	228.577	-7.67377	-3.00865	0.957464	-0.222363	-2.15293	1.31703	-0.680034	-2.30628
516	6.8973	225.387	-9.73009	-3.44952	0.670631	-0.377307	-4.88591	-1.38212	-2.57539	-1.20943
517	3.28207	223.432	-8.73267	-3.48029	0.577444	-0.5527	-3.84034	-0.147036	-1.15945	-1.17654
518	8.61643	219.103	-9.55275	-4.03625	0.17014	-0.673018	-4.55308	-0.574995	-1.01108	-0.553355
519	4.30372	211.759	-12.4235	-3.34014	0.71528	-0.195103	-6.71223	-2.65061	-2.3019	-1.79003
520	13.8182	204.69	-10.7704	-3.86931	0.0687187	-0.655007	-5.56088	-0.88572	-0.508592	-0.695444
521	0.386471	197.075	-11.7061	-3.02751	0.493385	-0.469415	-5.10211	-0.508204	-0.0942798	-2.67049
522	6.71143	189.017	-14.6224	-3.42274	0.347779	-0.412677	-6.8291	-1.76808	-0.961976	-3.08285
523	2.02232	182.743	-17.2001	-3.09559	0.568371	-0.376851	-8.16197	-2.86699	-1.81839	-4.47231
524	3.00067	181.645	-17.0394	-3.39738	0.314257	-0.472692	-6.54766	-0.847812	-0.218742	-5.35781
525	15.5164	177.213	-18.2165	-3.61305	0.196879	-0.701116	-7.98143	-2.05089	-1.25515	-4.67983
526	19.7514	175.675	-18.0823	-3.64695	0.352671	-0.456688	-6.56743	-0.529213	-0.0921734	-5.45928
527	16.4617	164.87	-20.8633	-3.72238	0.141196	-0.659495	-8.60947	-2.79282	-2.23334	-6.1517
528	29.8979	171.49	-17.5939	-4.00049	0.0878363	-0.617257	-6.61647	-0.861075	-1.05772	-4.80385
529	18.3096	174.026	-18.6798	-3.92537	0.116745	-0.441069	-5.10299	0.412228	-0.347038	-7.13985
530	14.3417	174.833	-17.6385	-3.43392	0.408801	-0.167001	-4.29728	0.77471	-0.378569	-7.72984
531	-4.85474	171.412	-19.6592	-3.27479	0.108698	-0.573386	-6.33701	-2.22755	-3.3184	-8.37308
532	7.78848	192.742	-14.183	-2.32883	0.594595	-0.393802	-5.2625	-1.28915	-2.69795	-5.93507
533	-7.51717	200.806	-15.3268	-1.36156	1.26124	0.0128538	-4.85966	-1.08874	-2.57163	-8.48728
534	7.41682	217.609	-12.9068	-1.95284	0.770855	-0.47037	-3.94505	-0.373056	-1.98874	-6.94826
535	-23.3376	212.491	-13.8543	-1.60086	1.00797	-0.310409	-0.603949	2.78972	0.878505	-11.1503
536	-10.5583	215.098	-13.0988	-1.76145	0.933436	-0.399544	-2.46544	0.527784	-1.00154	-9.12558
537	6.8808	227.944	-14.5138	-2.67851	0.645457	-0.42891	-2.7143	0.410479	-0.877861	-9.13326
538	5.98182	223.126	-19.3973	-2.68119	0.831718	-0.109991	-5.679	-2.74899	-3.3529	-10.4031
539	-8.06428	204.698	-18.9157	-3.09483	0.398152	-0.283793	-4.04812	-1.0982	-1.66607	-10.8205
540	-5.09738	192.256	-17.8401	-3.11526	0.00890992	-0.727772	-5.18743	-2.41298	-2.70311	-8.80811
541	19.9408	201.29	-13.8689	-2.57419	0.557053	-0.465008	-4.03944	-0.797187	-1.00545	-6.85269
542	21.6258	204.183	-12.5048	-1.72379	1.4673	0.174564	-2.63356	0.0240182	-0.545629	-7.48194
543	25.4186	214.812	-15.3003	-2.04211	1.20553	-0.127723	-3.59439	-1.48111	-1.91965	-8.65164
544	10.4945	209.175	-17.3338	-1.34184	1.44948	-0.227095	-3.46732	-1.69389	-2.00032	-10.9522
545	40.2858	232.587	-12.9046	-1.29376	1.76445	0.0565139	-2.90363	-1.43881	-1.89638	-8.03653
546	30.0845	241.08	-14.0998	-1.41837	1.60555	-0.153061	-1.53261	-0.916271	-1.54046	-10.0199
547	36.1651	244.111	-11.3889	-1.98917	1.19086	-0.397887	-0.52814	-0.60798	-1.45597	-8.09562
548	24.3866	229.932	-13.4348	-2.70909	0.809286	-0.400859	-1.14923	-1.56772	-2.27839	-8.72542
549	8.82717	221.139	-13.2841	-2.79389	0.901165	-0.292189	2.5158	2.13518	0.9497	-11.7966
550	9.97271	218.1	-15.6441	-2.67088	1.09905	-0.216056	1.45726	0.242365	-1.19988	-13.2438
551	9.13797	212.32	-20.0197	-3.41207	0.885241	-0.238049	0.33445	-0.671965	-2.75949	-15.2443
552	5.47475	227.945	-12.4803	-3.11842	1.0104	-0.376199	7.08516	8.28254	2.18866	-15.1558
553	0.347688	239.042	-15.0271	-3.13019	1.16308	-0.41089	3.60731	6.287	-1.65346	-14.4373
554	8.15065	261.777	-9.61392	-3.36635	1.14867	-0.447136	4.12922	8.42167	-0.853283	-10.2558
555	10.4841	281.083	-8.06821	-3.38057	1.32372	-0.50974	-1.04527	3.79557	-4.5964	-4.51312
556	25.5466	317.702	4.87361	-3.78618	1.22363	-0.551259	1.81083	6.9275	-0.301236	3.84478
557	-11.2835	312.091	-5.71753	-3.54896	1.42545	-0.337631	-2.98213	1.96943	-3.11015	-0.944429
558	-10.4801	326.325	-3.57071	-2.83911	1.56875	-0.423575	-1.78772	2.02044	-0.830734	-1.36311
559	-21.1904	316.831	-8.12686	-2.76255	1.19593	-0.652479	-3.38503	-1.13188	-1.2718	-4.1471
560	-26.4464	315.784	-6.16976	-1.79711	1.57643	-0.377326	-2.48936	-1.39974	-1.68089	-4.62778
561	-38.7149	307.716	-9.31441	-1.24144	1.66358	-0.326875	-2.30563	-1.93243	-3.11132	-8.07249
562	-27.2929	310.135	-7.45972	-0.665603	1.94996	-0.108866	-0.569851	-0.200429	-1.98323	-8.34936
563	-23.4551	315.087	-8.33761	-0.728725	1.62229	-0.313739	-1.31899	0.127393	-1.88953	-7.84537
564	-7.63394	341.419	-3.61628	-1.74593	0.987138	-0.630107	-0.791154	1.13432	-0.608681	-3.34626
565	-14.9133	341.524	-8.41022	-1.65296	1.17311	-0.46946	-3.36958	-0.336132	-1.96192	-4.66919
566	-3.51061	348.199	-7.03842	-1.84554	1.04134	-0.668815	-3.3932	0.539796	-0.942498	-2.92164
567	0.656546	343.136	-12.3293	-1.63189	1.44077	-0.426828	-7.54174	-3.5521	-4.66216	-3.58879
568	-1.75945	242.251	-9.42673	-0.218538	2.10247	-0.21276	-5.04021	-1.19153	-2.28821	-4.24778
569	-1.89893	244.295	-6.22593	-0.539155	1.76229	-0.503576	-1.66984	2.40561	0.98706	-4.09962
