# Supplementary material for: Optimal Control Based Stiffness Identification of an Ankle-Foot Orthosis Using a Predictive Walking Model
Source: Front Comput Neurosci. 2017 Apr 13;11:23. doi: 10.3389/fncom.2017.00023 (PMC5390028; doi:10.3389/fncom.2017.00023)
Supplement: Supplementary file 1 [file DataSheet1.ZIP › PathWalker/InvKinDyn/results/barefeet_3053183.fit]

frame	steps	SACR	LASI	RKNE	RTHI	RANK	RTIB	RHEE	RTOE	RANK	LKNE	LTHI	LANK	LTIB	LANK	LHEE	LTOE	CLAV	C7
0	125	0.0176436	0.0509946	0.0244691	0.0596566	0.0111879	0.0237898	0.0318053	0.017597	0.0111879	0.0254485	0.0304976	0.0102043	0.0275916	0.0102043	0.0262505	0.00759585	0.0151617	0.0116713
1	93	0.0181998	0.0505867	0.0246382	0.0604901	0.0112069	0.023745	0.0318929	0.0176516	0.0112069	0.0256334	0.0307512	0.0101101	0.0270931	0.0101101	0.0260948	0.00745829	0.0154038	0.0114805
2	90	0.018697	0.0501113	0.0246733	0.0610865	0.0111708	0.0236494	0.0319061	0.0176656	0.0111708	0.0255319	0.0307478	0.00994844	0.0265827	0.00994844	0.025725	0.0072622	0.0155975	0.0113076
3	86	0.0191252	0.0495667	0.0245802	0.0614522	0.011086	0.0235132	0.0318582	0.0176452	0.011086	0.0251621	0.0305022	0.00972063	0.0260988	0.00972063	0.0251452	0.00703154	0.0157283	0.0111665
4	81	0.0194768	0.0489512	0.0243643	0.0615962	0.01096	0.0233428	0.0317607	0.0175953	0.01096	0.0245547	0.0300389	0.00943594	0.0256435	0.00943594	0.0243677	0.00679305	0.0157879	0.0110638
5	76	0.0197457	0.0482639	0.0240301	0.0615276	0.010802	0.0231402	0.0316213	0.0175178	0.010802	0.0237504	0.0293906	0.0091125	0.0251902	0.0091125	0.0234151	0.00657292	0.0157748	0.0110002
6	69	0.0199267	0.0475047	0.0235815	0.0612561	0.0106216	0.0229049	0.0314437	0.0174131	0.0106216	0.0227967	0.0285947	0.00877482	0.0246931	0.00877482	0.0223185	0.00639319	0.0156924	0.0109715
7	56	0.0200156	0.0466747	0.0230234	0.0607939	0.0104279	0.0226359	0.0312281	0.0172804	0.0104279	0.0217438	0.0276899	0.00844966	0.0240984	0.00844966	0.0211135	0.00626646	0.0155468	0.0109706
8	66	0.0200091	0.0457761	0.0223623	0.0601575	0.0102286	0.0223342	0.0309733	0.0171197	0.0102286	0.0206407	0.0267118	0.008161	0.0233575	0.008161	0.0198386	0.0061941	0.0153457	0.0109885
9	67	0.0199054	0.0448133	0.0216079	0.0593692	0.0100289	0.0220046	0.0306779	0.016932	0.0100289	0.0195318	0.02569	0.00792561	0.0224386	0.00792561	0.0185301	0.00616702	0.0150961	0.0110166
10	66	0.0197059	0.0437931	0.0207727	0.058457	0.00983064	0.021656	0.0303425	0.0167208	0.00983064	0.0184545	0.0246477	0.00775087	0.021336	0.00775087	0.017222	0.00617016	0.0148034	0.0110473
11	65	0.0194151	0.0427256	0.0198731	0.0574527	0.00963334	0.0213008	0.0299707	0.0164912	0.00963334	0.017439	0.0236021	0.00763492	0.0200726	0.00763492	0.0159452	0.00618683	0.0144708	0.0110755
12	64	0.0190416	0.0416233	0.018928	0.0563895	0.00943481	0.0209527	0.0295688	0.0162496	0.00943481	0.0165077	0.0225671	0.00756899	0.0186969	0.00756899	0.0147276	0.00620287	0.0141002	0.0110985
13	62	0.0185974	0.0405013	0.0179588	0.0552983	0.00923297	0.0206259	0.0291456	0.016003	0.00923297	0.015676	0.0215543	0.00754027	0.0172753	0.00754027	0.0135938	0.00620772	0.0136919	0.0111156
14	60	0.0180966	0.0393758	0.0169885	0.0542057	0.00902622	0.0203324	0.0287115	0.0157584	0.00902622	0.0149523	0.0205756	0.00753435	0.0158819	0.00753435	0.0125637	0.00619405	0.0132466	0.0111274
15	59	0.0175541	0.0382632	0.0160403	0.0531308	0.00881385	0.0200817	0.0282762	0.0155216	0.00881385	0.0143385	0.0196416	0.00753671	0.0145867	0.00753671	0.0116499	0.00615615	0.0127656	0.0111338
16	57	0.0169838	0.037181	0.0151373	0.052085	0.0085961	0.01988	0.0278489	0.0152971	0.0085961	0.0138301	0.0187612	0.00753362	0.0134439	0.00753362	0.0108546	0.00608849	0.0122532	0.0111334
17	56	0.0163969	0.0361462	0.0143014	0.0510713	0.00837379	0.0197316	0.0274365	0.0150879	0.00837379	0.0134168	0.0179396	0.00751298	0.0124822	0.00751298	0.0101686	0.00598506	0.0117172	0.0111219
18	55	0.0158013	0.0351761	0.0135528	0.0500865	0.00814856	0.0196392	0.0270439	0.0148954	0.00814856	0.0130843	0.0171776	0.00746522	0.0117008	0.00746522	0.00957186	0.00584004	0.0111704	0.0110925
19	54	0.0152016	0.0342868	0.0129098	0.0491229	0.00792287	0.0196053	0.0266749	0.0147202	0.00792287	0.0128181	0.0164709	0.00738479	0.0110731	0.00738479	0.00903888	0.00564949	0.0106306	0.0110367
20	53	0.0146013	0.0334914	0.0123884	0.0481713	0.00770101	0.0196333	0.0263329	0.0145628	0.00770101	0.012607	0.0158129	0.00727118	0.0105585	0.00727118	0.00854478	0.00541374	0.0101191	0.0109455
21	52	0.0140038	0.0327968	0.012003	0.0472224	0.00748904	0.019728	0.0260227	0.0144242	0.00748904	0.012446	0.0151983	0.00712946	0.0101174	0.00712946	0.00807274	0.00513946	0.00965857	0.0108118
22	50	0.0134155	0.0322009	0.0117657	0.0462675	0.0072954	0.0198962	0.025751	0.014306	0.0072954	0.0123364	0.0146293	0.00696885	0.00972523	0.00696885	0.0076179	0.00484052	0.00926994	0.0106327
23	49	0.0128468	0.0316912	0.0116852	0.0452966	0.0071302	0.0201462	0.0255268	0.0142106	0.0071302	0.0122812	0.0141203	0.00679982	0.00937891	0.00679982	0.0071886	0.00453638	0.00896848	0.0104117
24	47	0.0123114	0.0312453	0.0117645	0.0442964	0.00700437	0.020487	0.0253595	0.0141397	0.00700437	0.0122782	0.0136995	0.00663094	0.00909372	0.00663094	0.00680317	0.00424916	0.00876122	0.0101599
25	45	0.0118252	0.0308343	0.0119995	0.0432479	0.00692815	0.0209256	0.0252571	0.0140934	0.00692815	0.0123136	0.0134068	0.0064664	0.00889116	0.0064664	0.00648376	0.00399938	0.00864544	0.00989506
26	43	0.0114021	0.0304258	0.0123782	0.0421283	0.00690945	0.0214639	0.0252231	0.0140692	0.00690945	0.0123616	0.0132852	0.00630553	0.008783	0.00630553	0.00624832	0.00380196	0.00860861	0.00964027
27	40	0.0110509	0.0299871	0.0128823	0.0409148	0.00695288	0.0220954	0.0252547	0.0140618	0.00695288	0.0123918	0.0133707	0.00614471	0.00876007	0.00614471	0.00610281	0.00366269	0.008631	0.00942065
28	36	0.0107727	0.0294895	0.0134909	0.0395927	0.00705933	0.0228034	0.0253426	0.0140639	0.00705933	0.0123819	0.0136804	0.00598074	0.00879082	0.00598074	0.00603604	0.00357695	0.00868923	0.00925974
29	33	0.0105604	0.0289116	0.0141823	0.038163	0.0072261	0.0235612	0.0254725	0.0140679	0.0072261	0.0123281	0.0142059	0.00581395	0.00882928	0.00581395	0.00602051	0.00353107	0.00876103	0.00917703
30	37	0.0104017	0.0282443	0.0149356	0.0366476	0.00744729	0.0243361	0.0256279	0.0140678	0.00744729	0.0122485	0.0149128	0.00564879	0.00882596	0.00564879	0.00601812	0.00350617	0.00882878	0.00918597
31	38	0.0102832	0.0274935	0.0157302	0.0350919	0.00771402	0.0250937	0.025794	0.0140611	0.00771402	0.012176	0.0157502	0.00549224	0.00873703	0.00549224	0.00599061	0.00348396	0.00888151	0.00929345
32	38	0.0101954	0.0266821	0.0165446	0.033561	0.00801469	0.0258039	0.0259611	0.0140497	0.00801469	0.0121469	0.016663	0.00535091	0.00853041	0.00535091	0.00590963	0.00345266	0.00891478	0.00950032
33	39	0.0101331	0.0258464	0.0173556	0.0321325	0.00833484	0.0264444	0.0261257	0.0140401	0.00833484	0.0121877	0.0176039	0.00522898	0.00819044	0.00522898	0.0057649	0.00341157	0.00892894	0.00980314
34	39	0.0100946	0.0250306	0.0181371	0.0308857	0.00865765	0.0270014	0.0262901	0.0140417	0.00865765	0.0123076	0.0185379	0.00512741	0.00772298	0.00512741	0.00556612	0.00337221	0.00892677	0.0101955
35	39	0.0100778	0.0242779	0.0188615	0.0298881	0.00896482	0.0274673	0.0264594	0.0140647	0.00896482	0.0124973	0.019442	0.00504456	0.00716228	0.00504456	0.00533915	0.00335447	0.00891108	0.0106692
36	40	0.0100777	0.0236232	0.0195001	0.0291837	0.00923845	0.0278353	0.026637	0.0141176	0.00923845	0.0127338	0.020298	0.0049777	0.00657952	0.0049777	0.00511715	0.00337886	0.00888361	0.0112145
37	40	0.0100845	0.023087	0.0200255	0.028784	0.00946359	0.0280946	0.0268213	0.0142034	0.00946359	0.0129859	0.0210863	0.00492477	0.00608736	0.00492477	0.00493025	0.00345727	0.00884475	0.0118198
38	41	0.0100848	0.0226737	0.0204128	0.0286631	0.00963068	0.0282271	0.0270026	0.0143182	0.00963068	0.0132178	0.0217814	0.00488532	0.00582017	0.00488532	0.00479722	0.00358788	0.00879384	0.0124705
39	41	0.0100629	0.022373	0.0206414	0.0287614	0.00973706	0.0282074	0.0271635	0.01445	0.00973706	0.0133917	0.0223533	0.0048601	0.00586929	0.0048601	0.0047218	0.00375674	0.00873033	0.013149
40	42	0.0100034	0.0221627	0.0206957	0.0289918	0.00978659	0.0280071	0.0272815	0.0145809	0.00978659	0.0134695	0.0227718	0.00484937	0.00621174	0.00484937	0.00469506	0.00394303	0.00865416	0.0138355
41	42	0.00989286	0.0220127	0.020567	0.0292514	0.00978804	0.0276035	0.0273329	0.01469	0.00978804	0.0134172	0.0230147	0.00485071	0.00671884	0.00485071	0.00470186	0.00412592	0.00856632	0.0145092
42	42	0.00972156	0.0218887	0.0202536	0.0294339	0.00975202	0.0269895	0.0272969	0.0147578	0.00975202	0.0132105	0.0230747	0.00485743	0.0072335	0.00485743	0.004728	0.00428808	0.00846852	0.015151
43	43	0.00948433	0.0217542	0.0197621	0.0294424	0.00968846	0.0261802	0.0271595	0.0147699	0.00968846	0.0128412	0.0229642	0.00485865	0.00763087	0.00485865	0.00476495	0.00441798	0.00836296	0.0157459
44	43	0.00918116	0.021574	0.0191067	0.0292005	0.00960534	0.0252169	0.0269136	0.0147189	0.00960534	0.0123197	0.0227165	0.00484108	0.00783849	0.00484108	0.00481206	0.00451005	0.00825214	0.0162856
45	43	0.00881632	0.0213154	0.0183089	0.0286604	0.00950921	0.0241613	0.0265591	0.0146035	0.00950921	0.0116754	0.0223828	0.0047922	0.0078341	0.0047922	0.00487538	0.00456473	0.0081384	0.0167683
46	43	0.00839745	0.0209505	0.0173946	0.027807	0.009407	0.0230829	0.0261015	0.0144269	0.009407	0.0109501	0.0220252	0.00470327	0.00763476	0.00470327	0.0049646	0.00458725	0.00802406	0.0171988
47	43	0.00793443	0.020458	0.0163916	0.0266578	0.00930762	0.0220415	0.0255496	0.0141944	0.00930762	0.0101908	0.0217082	0.00457124	0.007283	0.00457124	0.00508846	0.00458579	0.00791107	0.017586
48	42	0.00743908	0.0198243	0.0153267	0.0252574	0.00922244	0.0210717	0.0249151	0.013911	0.00922244	0.00944114	0.0214881	0.00439914	0.00683137	0.00439914	0.0052502	0.00456928	0.00780109	0.0179402
49	41	0.00692501	0.0190452	0.0142231	0.0236705	0.00916419	0.0201772	0.0242132	0.0135815	0.00916419	0.00873548	0.0214048	0.00419479	0.00632947	0.00419479	0.00544513	0.00454499	0.00769546	0.0182707
50	40	0.00640819	0.0181264	0.0131	0.021972	0.00914432	0.019338	0.023464	0.0132108	0.00914432	0.00809601	0.0214765	0.00396893	0.00581456	0.00396893	0.00566151	0.00451677	0.00759483	0.0185835
51	38	0.00590627	0.0170834	0.011973	0.0202384	0.00917039	0.0185263	0.0226941	0.0128057	0.00917039	0.0075339	0.0217	0.00373334	0.00530757	0.00373334	0.00588409	0.0044849	0.007499	0.0188801
52	37	0.0054373	0.0159411	0.0108561	0.0185412	0.00924366	0.0177246	0.0219372	0.0123763	0.00924366	0.00705208	0.0220565	0.00349947	0.00481439	0.00349947	0.00609837	0.00444706	0.00740654	0.0191577
53	36	0.00501649	0.0147325	0.00976408	0.0169435	0.00935782	0.0169369	0.0212332	0.0119361	0.00935782	0.00664883	0.0225193	0.0032778	0.0043304	0.0032778	0.00629369	0.00440029	0.00731453	0.0194097
54	35	0.00465356	0.013496	0.00871486	0.015498	0.00949986	0.0161931	0.0206241	0.0115016	0.00949986	0.00632041	0.0230614	0.00307766	0.00384625	0.00307766	0.00646473	0.00434276	0.00721869	0.0196272
55	34	0.00435045	0.0122729	0.00773047	0.0142473	0.0096522	0.0155467	0.0201476	0.0110904	0.0096522	0.00606282	0.0236598	0.00290739	0.00335367	0.00290739	0.00661069	0.00427504	0.00711382	0.0198
56	33	0.00410177	0.0111047	0.00683683	0.0132225	0.00979619	0.0150674	0.0198292	0.0107178	0.00979619	0.00587181	0.0242959	0.00277395	0.0028504	0.00277395	0.00673375	0.00420024	0.00699457	0.0199184
57	32	0.00389737	0.0100302	0.00606127	0.0124401	0.00991566	0.0148251	0.0196765	0.010395	0.00991566	0.00574215	0.0249538	0.00268203	0.00234459	0.00268203	0.00683664	0.00412342	0.00685622	0.0199742
58	31	0.00372582	0.0090818	0.00542718	0.0118982	0.00999982	0.0148664	0.0196768	0.0101276	0.00999982	0.00566686	0.0256168	0.00263267	0.00185904	0.00263267	0.00692091	0.00404992	0.00669638	0.0199618
59	30	0.00357694	0.0082818	0.00494609	0.0115744	0.0100444	0.015191	0.0198006	0.00991594	0.0100444	0.00563656	0.0262646	0.0026221	0.00143631	0.0026221	0.00698582	0.00398373	0.00651525	0.0198791
60	29	0.00344342	0.00763886	0.00460972	0.01143	0.0100517	0.015743	0.0200082	0.00975726	0.0100517	0.00563974	0.0268722	0.002642	0.00114215	0.002642	0.00702837	0.00392599	0.00631647	0.0197276
61	29	0.00332025	0.00714724	0.00438841	0.0114181	0.0100283	0.0164257	0.0202569	0.00964846	0.0100283	0.00566404	0.0274109	0.00268067	0.00103741	0.00268067	0.00704413	0.00387451	0.00610637	0.0195121
62	28	0.00320408	0.0067907	0.00423892	0.0114941	0.00998305	0.0171307	0.0205072	0.00958863	0.00998305	0.00569759	0.0278513	0.00272543	0.00109635	0.00272543	0.0070284	0.00382438	0.00589355	0.0192402
63	27	0.00309235	0.00655115	0.00411823	0.011623	0.00992429	0.0177654	0.0207275	0.00958004	0.00992429	0.00573064	0.0281669	0.00276442	0.00121669	0.00276442	0.00697771	0.00376959	0.00568684	0.0189213
64	24	0.00298176	0.00642014	0.00399598	0.0117838	0.00985803	0.0182695	0.0208975	0.00962707	0.00985803	0.00575642	0.0283379	0.00278835	0.00131693	0.00278835	0.00689067	0.00370463	0.00549426	0.0185654
65	24	0.00286749	0.00640788	0.00386208	0.01197	0.00978718	0.0186211	0.0210109	0.009734	0.00978718	0.00577147	0.0283541	0.00279142	0.00136026	0.00279142	0.00676872	0.00362585	0.00532146	0.0181822
66	26	0.00274317	0.00654537	0.00372939	0.0121868	0.00971186	0.0188335	0.0210773	0.00990271	0.00971186	0.00577523	0.0282154	0.00277174	0.00133756	0.00277174	0.00661625	0.00353201	0.00517157	0.0177797
67	27	0.00260259	0.00687638	0.00363047	0.0124474	0.00963068	0.0189462	0.021122	0.0101311	0.00963068	0.00576939	0.0279315	0.00273121	0.00125519	0.00273121	0.0064404	0.00342433	0.00504517	0.0173639
68	28	0.00244511	0.00743987	0.00360595	0.0127675	0.0095422	0.0190149	0.0211819	0.0104131	0.0095422	0.00575638	0.0275206	0.00267558	0.00112782	0.00267558	0.0062506	0.00330597	0.004941	0.0169383
69	28	0.00228387	0.00825318	0.00368522	0.0131599	0.00944625	0.0191003	0.0212982	0.0107393	0.00944625	0.00573873	0.0270065	0.00261309	0.000974654	0.00261309	0.00605768	0.00318145	0.00485718	0.016504
70	29	0.0021569	0.00930509	0.00386897	0.0136312	0.00934426	0.0192581	0.0215066	0.0110982	0.00934426	0.00571781	0.0264165	0.00255336	0.000817011	0.00255336	0.00587287	0.00305603	0.00479195	0.0160602
71	29	0.00213109	0.0105607	0.0041291	0.0141805	0.00923926	0.0195298	0.0218284	0.0114784	0.00923926	0.00569391	0.0257787	0.00250535	0.00067752	0.00250535	0.00570645	0.002935	0.00474429	0.0156051
72	30	0.00227784	0.0119721	0.00442512	0.0148	0.00913447	0.0199362	0.022266	0.0118691	0.00913447	0.00566599	0.0251199	0.00247525	0.000579434	0.00247525	0.00556653	0.00282332	0.00471442	0.0151366
73	31	0.00262309	0.0134867	0.00472168	0.0154771	0.00903263	0.0204744	0.0228037	0.012261	0.00903263	0.00563286	0.0244635	0.00246513	0.000542099	0.00246513	0.00545801	0.00272514	0.00470387	0.0146539
74	31	0.00313171	0.0150537	0.00499737	0.0161953	0.00893467	0.0211193	0.023413	0.0126465	0.00893467	0.00559431	0.023829	0.00247306	0.000569213	0.00247306	0.0053822	0.00264359	0.00471552	0.014158
75	32	0.00374207	0.0166268	0.0052445	0.0169339	0.00883944	0.0218296	0.02406	0.0130188	0.00883944	0.00555172	0.0232315	0.00249437	0.000646271	0.00249437	0.00533731	0.00258076	0.00475335	0.013652
76	32	0.00439632	0.0181654	0.00546443	0.0176671	0.00874376	0.0225558	0.0247113	0.0133718	0.00874376	0.00550845	0.0226822	0.00252349	0.00075435	0.00252349	0.00531925	0.00253762	0.00482201	0.0131421
77	33	0.00505013	0.0196354	0.00566277	0.0183633	0.00864242	0.0232472	0.0253373	0.0136992	0.00864242	0.00546959	0.0221893	0.00255552	0.000879941	0.00255552	0.0053228	0.00251401	0.00492587	0.0126361
78	33	0.00567331	0.0210091	0.00584668	0.0189859	0.00852919	0.0238576	0.0259129	0.0139939	0.00852919	0.00544022	0.0217582	0.00258701	0.00101482	0.00258701	0.00534266	0.00250862	0.00506859	0.0121435
79	33	0.00624959	0.0222654	0.00602551	0.0194959	0.00839789	0.0243481	0.0264171	0.0142485	0.00839789	0.00542451	0.0213924	0.00261626	0.00115431	0.00261626	0.00537416	0.00251908	0.00525213	0.0116737
80	33	0.00677515	0.02339	0.00621262	0.0198562	0.0082432	0.0246875	0.0268323	0.014455	0.0082432	0.00542456	0.0210937	0.00264294	0.00129634	0.00264294	0.00541379	0.00254241	0.00547691	0.0112353
81	33	0.00725654	0.0243753	0.00642603	0.0200368	0.00806133	0.0248535	0.0271443	0.0146063	0.00806133	0.0054411	0.0208619	0.00266766	0.00144123	0.00266766	0.0054591	0.00257531	0.00574172	0.0108347
82	33	0.00770649	0.0252203	0.00668621	0.0200204	0.00785058	0.0248337	0.0273431	0.0146968	0.00785058	0.00547411	0.0206954	0.00269134	0.00159194	0.00269134	0.00550871	0.00261521	0.0060445	0.0104754
83	33	0.00813937	0.0259295	0.00701098	0.0198072	0.00761164	0.0246299	0.0274254	0.0147245	0.00761164	0.00552422	0.0205909	0.00271493	0.00175348	0.00271493	0.00556185	0.00266052	0.00638235	0.0101591
84	32	0.00856524	0.0265126	0.0074094	0.0194185	0.00734879	0.0242628	0.0273968	0.0146922	0.00734879	0.00559277	0.0205424	0.00273881	0.00193195	0.00273881	0.00561828	0.00271162	0.00675124	0.00988511
85	32	0.00898643	0.026985	0.00787656	0.0188986	0.00707143	0.0237756	0.0272733	0.0146089	0.00707143	0.00568128	0.0205397	0.00276283	0.00213334	0.00276283	0.0056779	0.00277074	0.00714556	0.00965164
86	31	0.00939725	0.0273692	0.00839115	0.0183136	0.00679525	0.0232314	0.0270805	0.0144891	0.00679525	0.00578942	0.0205675	0.00278646	0.00236229	0.00278646	0.0057409	0.00284166	0.00755843	0.00945553
87	30	0.00978798	0.0276965	0.00891687	0.0177453	0.00654235	0.0227054	0.0268511	0.0143514	0.00654235	0.00591313	0.0206041	0.00280964	0.00262209	0.00280964	0.00580824	0.00292857	0.00798314	0.00929056
88	29	0.0101513	0.0280088	0.00940852	0.0172807	0.00633911	0.0222709	0.0266205	0.0142161	0.00633911	0.00604404	0.0206212	0.00283396	0.00291645	0.00283396	0.0058821	0.00303436	0.00841542	0.0091454
89	29	0.0104883	0.0283558	0.00982285	0.0169987	0.00621141	0.0219872	0.0264207	0.0141006	0.00621141	0.00617074	0.0205872	0.00286352	0.00325047	0.00286352	0.00596652	0.00315923	0.00885569	0.00900245
90	28	0.010809	0.0287891	0.0101307	0.0169547	0.00617837	0.0218943	0.0262716	0.0140158	0.00617837	0.00628194	0.0204706	0.00290545	0.00362994	0.00290545	0.00606699	0.003299	0.00930898	0.00883966
91	28	0.0111271	0.0293525	0.0103263	0.0171715	0.00624667	0.0220179	0.0261759	0.0139626	0.00624667	0.0063686	0.0202449	0.0029689	0.00405786	0.0029689	0.00618985	0.00344576	0.00978235	0.00863541
92	28	0.0114532	0.0300733	0.0104302	0.0176365	0.00640869	0.0223773	0.0261181	0.013933	0.00640869	0.0064261	0.0198947	0.00306336	0.00452967	0.00306336	0.00634037	0.00358833	0.0102812	0.00837512
93	29	0.0117886	0.0309557	0.0104829	0.0183094	0.00664395	0.0229798	0.0260719	0.0139142	0.00664395	0.00645408	0.0194189	0.00319634	0.00503023	0.00319634	0.00652125	0.00371472	0.0108047	0.00805697
94	29	0.0121241	0.031981	0.0105346	0.0191354	0.00692257	0.0237961	0.0260113	0.0138939	0.00692257	0.00645567	0.0188324	0.0033714	0.00553506	0.0033714	0.00673143	0.00381489	0.0113453	0.00769442
95	29	0.0124432	0.0331116	0.0106313	0.0200596	0.00720987	0.0247369	0.0259223	0.0138654	0.00720987	0.00643557	0.0181637	0.00358709	0.00601465	0.00358709	0.00696594	0.00388366	0.0118884	0.00731506
96	28	0.0127271	0.0343	0.0108027	0.0210388	0.00747218	0.0256549	0.0258088	0.0138295	0.00747218	0.00639742	0.0174499	0.00383692	0.00644005	0.00383692	0.00721652	0.00392289	0.0124154	0.00695588
97	27	0.0129609	0.0354971	0.0110551	0.0220465	0.00768287	0.0263813	0.0256919	0.0137936	0.00768287	0.0063426	0.0167304	0.0041107	0.0067879	0.0041107	0.00747239	0.00394233	0.012908	0.00665634
98	24	0.0131385	0.0366614	0.0113725	0.0230695	0.00782665	0.0267793	0.0256023	0.013769	0.00782665	0.00626922	0.0160418	0.00439629	0.00704281	0.00439629	0.00772089	0.00395801	0.0133511	0.006451
99	29	0.0132655	0.0377651	0.0117255	0.0241013	0.00790093	0.0267869	0.0255699	0.013768	0.00790093	0.00617275	0.0154146	0.0046818	0.00719695	0.0046818	0.00794783	0.00398854	0.0137363	0.00636304
100	31	0.0133595	0.0387977	0.0120841	0.0251326	0.00791459	0.0264335	0.025614	0.0137996	0.00791459	0.0060473	0.0148728	0.00495772	0.00724664	0.00495772	0.00813804	0.00404935	0.0140637	0.00640149
101	32	0.0134484	0.0397668	0.0124286	0.026146	0.00788491	0.0258267	0.0257388	0.0138676	0.00788491	0.00588721	0.0144346	0.00521847	0.00718864	0.00521847	0.0082765	0.00414701	0.014341	0.00656184
102	32	0.0135656	0.0406954	0.012756	0.0271165	0.00783385	0.0251163	0.0259336	0.0139694	0.00783385	0.00568906	0.0141142	0.0054634	0.00701878	0.0054634	0.00835113	0.00427625	0.0145817	0.00682977
103	31	0.0137448	0.0416173	0.0130778	0.0280169	0.00778406	0.02445	0.0261779	0.0140975	0.00778406	0.00545385	0.0139229	0.00569679	0.00673482	0.00569679	0.00835761	0.0044206	0.0148019	0.00718684
104	29	0.0140136	0.0425702	0.0134161	0.0288263	0.0077556	0.0239397	0.0264489	0.0142425	0.0077556	0.00518952	0.0138707	0.00592704	0.00634658	0.00592704	0.00830768	0.00455695	0.0150168	0.00761552
105	36	0.0143884	0.0435891	0.013795	0.0295377	0.0077636	0.0236484	0.0267285	0.0143968	0.0077636	0.00491419	0.0139668	0.00616522	0.00589685	0.00616522	0.00824053	0.00466223	0.0152382	0.00810297
106	39	0.0148715	0.0447004	0.0142347	0.0301618	0.00781699	0.0235987	0.0270082	0.0145575	0.00781699	0.00465955	0.0142216	0.00642299	0.00549674	0.00642299	0.00823448	0.00472088	0.0154731	0.00864336
107	42	0.0154507	0.0459178	0.0147477	0.0307251	0.00791813	0.0237864	0.0272891	0.0147271	0.00791813	0.00447272	0.0146482	0.00671039	0.00536413	0.00671039	0.00840894	0.00473169	0.0157245	0.00923729
108	46	0.0161019	0.0472402	0.0153369	0.0312638	0.00806348	0.0241882	0.0275792	0.014911	0.00806348	0.00441207	0.015264	0.00703437	0.00578101	0.00703437	0.00889888	0.00471278	0.0159919	0.00989008
109	49	0.0167929	0.0486527	0.0159987	0.0318154	0.00824469	0.0247606	0.0278886	0.0151148	0.00824469	0.00453304	0.0160904	0.00739843	0.00690651	0.00739843	0.00980052	0.00470199	0.016274	0.0106086
110	53	0.0174888	0.0501285	0.0167259	0.0324108	0.00845079	0.025439	0.0282246	0.0153412	0.00845079	0.00486857	0.0171498	0.00780367	0.00867214	0.00780367	0.0111248	0.00475004	0.0165698	0.0113976
111	57	0.0181575	0.0516318	0.0175107	0.03307	0.00867022	0.026146	0.0285887	0.0155883	0.00867022	0.00542076	0.0184593	0.00824984	0.0108985	0.00824984	0.0127998	0.00490505	0.0168793	0.0122566
112	62	0.0187723	0.0531202	0.018347	0.0338011	0.00889282	0.0268059	0.0289756	0.0158496	0.00889282	0.00617237	0.0200231	0.00873536	0.0134011	0.00873536	0.0147086	0.00519415	0.0172035	0.0131776
113	68	0.0193134	0.0545477	0.0192307	0.0346045	0.00911115	0.0273615	0.0293747	0.016116	0.00911115	0.00710627	0.0218251	0.00925596	0.0160135	0.00925596	0.0167267	0.00561426	0.0175422	0.0141443
114	74	0.0197662	0.055865	0.0201582	0.0354778	0.00932109	0.0277843	0.0297724	0.0163777	0.00932109	0.00821754	0.0238251	0.0098017	0.0185867	0.0098017	0.0187433	0.00613638	0.0178918	0.0151335
115	79	0.0201181	0.0570211	0.0211248	0.0364214	0.0095212	0.0280769	0.0301549	0.0166263	0.0095212	0.00951554	0.0259593	0.010355	0.0209937	0.010355	0.0206706	0.00671816	0.0182439	0.0161174
116	83	0.0203576	0.0579644	0.0221223	0.0374416	0.00971167	0.0282665	0.0305098	0.0168555	0.00971167	0.0110171	0.0281446	0.0108897	0.0231349	0.0108897	0.0224446	0.00731366	0.0185838	0.017066
117	71	0.0204741	0.0586465	0.0231383	0.0385491	0.00989271	0.0283948	0.0308274	0.0170615	0.00989271	0.0127333	0.0302863	0.0113737	0.0249466	0.0113737	0.0240218	0.00787882	0.0188924	0.01795
118	102	0.0204622	0.0590281	0.0241559	0.0397536	0.0100632	0.0285053	0.0310998	0.0172419	0.0100632	0.0146531	0.0322875	0.0117736	0.026403	0.0117736	0.0253728	0.00837354	0.0191495	0.0187416
119	116	0.0203262	0.059087	0.0251547	0.0410549	0.01022	0.0286337	0.0313208	0.017395	0.01022	0.0167293	0.0340596	0.0120603	0.0275138	0.0120603	0.0264785	0.00876389	0.0193388	0.0194145
120	128	0.020084	0.0588254	0.0261133	0.0424356	0.0103585	0.028801	0.0314857	0.0175195	0.0103585	0.0188752	0.0355317	0.012215	0.0283175	0.012215	0.0273271	0.00902482	0.0194533	0.0199451
121	138	0.0197655	0.0582721	0.0270114	0.0438571	0.0104736	0.0290103	0.0315909	0.0176139	0.0104736	0.0209755	0.0366592	0.012233	0.0288716	0.012233	0.0279143	0.00914323	0.0194986	0.0203148
122	144	0.0194062	0.0574769	0.0278319	0.0452655	0.0105613	0.029249	0.0316344	0.0176769	0.0105613	0.0229103	0.0374283	0.0121237	0.0292425	0.0121237	0.028244	0.0091198	0.019491	0.0205148
123	147	0.0190389	0.056497	0.0285615	0.0466016	0.0106195	0.0294931	0.0316157	0.0177076	0.0106195	0.0245802	0.0378535	0.0119067	0.0294941	0.0119067	0.0283276	0.00896817	0.0194526	0.020549
124	146	0.0186875	0.0553843	0.029191	0.0478141	0.0106485	0.0297142	0.0315359	0.0177055	0.0106485	0.0259223	0.03797	0.0116065	0.0296765	0.0116065	0.0281818	0.00871207	0.0194041	0.0204337
125	142	0.0183658	0.0541779	0.0297142	0.0488668	0.0106509	0.0298853	0.0313974	0.0176706	0.0106509	0.0269126	0.0378238	0.0112484	0.0298174	0.0112484	0.0278264	0.00838094	0.0193607	0.0201927
126	136	0.0180787	0.0529046	0.0301264	0.0497384	0.0106309	0.0299862	0.0312037	0.0176037	0.0106309	0.0275585	0.0374628	0.0108559	0.0299163	0.0108559	0.0272819	0.00800658	0.0193314	0.0198512
127	129	0.0178259	0.0515831	0.0304235	0.0504194	0.0105932	0.0300053	0.0309596	0.0175064	0.0105932	0.0278878	0.0369317	0.0104507	0.0299484	0.0104507	0.0265702	0.0076208	0.0193204	0.0194324
128	121	0.0176031	0.0502288	0.0306012	0.050908	0.0105422	0.0299397	0.0306708	0.0173811	0.0105422	0.0279407	0.0362697	0.0100525	0.029872	0.0100525	0.0257131	0.00725351	0.0193287	0.0189561
129	112	0.0174038	0.0488563	0.0306558	0.0512075	0.0104817	0.0297939	0.0303447	0.0172314	0.0104817	0.0277631	0.0355097	0.00967874	0.0296416	0.00967874	0.0247323	0.00693101	0.0193547	0.0184388
130	104	0.0172205	0.0474801	0.0305866	0.0513268	0.010414	0.0295767	0.0299898	0.0170615	0.010414	0.0274028	0.0346794	0.00934373	0.0292204	0.00934373	0.0236486	0.00667372	0.0193944	0.0178946
131	96	0.0170449	0.0461136	0.0303968	0.0512805	0.0103405	0.0292994	0.0296155	0.0168765	0.0103405	0.0269071	0.0338008	0.00905757	0.0285894	0.00905757	0.0224808	0.00649372	0.0194413	0.0173362
132	89	0.0168703	0.0447683	0.0300941	0.0510885	0.0102614	0.0289729	0.0292321	0.0166815	0.0102614	0.0263198	0.0328913	0.0088254	0.0277525	0.0088254	0.0212468	0.00639304	0.0194865	0.0167744
133	82	0.0166918	0.0434534	0.0296912	0.0507756	0.0101769	0.0286066	0.0288492	0.0164816	0.0101769	0.0256804	0.0319642	0.00864723	0.0267346	0.00864723	0.0199639	0.00636345	0.0195199	0.0162191
134	75	0.0165066	0.0421759	0.029204	0.0503693	0.0100872	0.0282081	0.0284756	0.0162811	0.0100872	0.0250226	0.0310302	0.00851847	0.0255771	0.00851847	0.01865	0.00638799	0.0195312	0.0156791
135	69	0.0163146	0.0409419	0.0286503	0.0498972	0.00999334	0.0277833	0.0281184	0.0160837	0.00999334	0.0243731	0.0300985	0.00843101	0.0243298	0.00843101	0.0173257	0.00644422	0.0195111	0.0151622
136	63	0.0161171	0.039757	0.0280482	0.0493854	0.00989723	0.0273376	0.0277822	0.0158919	0.00989723	0.0237512	0.0291784	0.00837447	0.0230448	0.00837447	0.0160143	0.00650791	0.019452	0.0146755
137	56	0.015917	0.0386278	0.0274144	0.0488569	0.00980149	0.0268766	0.0274696	0.0157078	0.00980149	0.0231681	0.0282811	0.00833742	0.0217705	0.00833742	0.0147422	0.00655638	0.0193491	0.0142256
138	45	0.0157178	0.0375619	0.0267641	0.0483312	0.00970888	0.026407	0.0271808	0.0155325	0.00970888	0.0226268	0.0274198	0.00830838	0.0205486	0.00830838	0.0135388	0.00657191	0.0192001	0.0138183
139	50	0.0155235	0.0365678	0.0261101	0.0478251	0.00962179	0.0259364	0.0269151	0.0153675	0.00962179	0.0221228	0.0266102	0.00827678	0.0194129	0.00827678	0.0124344	0.00654426	0.019005	0.0134591
140	51	0.0153384	0.035654	0.0254633	0.0473533	0.0095418	0.0254733	0.0266712	0.0152139	0.0095418	0.0216456	0.0258694	0.00823375	0.018389	0.00823375	0.0114578	0.00647248	0.0187661	0.013152
141	51	0.0151668	0.0348283	0.0248333	0.04693	0.00946944	0.0250258	0.0264482	0.0150734	0.00946944	0.0211811	0.0252143	0.008173	0.0174936	0.008173	0.0106328	0.00636478	0.0184877	0.0128997
142	51	0.0150131	0.0340972	0.0242283	0.04657	0.00940455	0.0246008	0.0262467	0.0149478	0.00940455	0.0207149	0.02466	0.00809158	0.0167344	0.00809158	0.00997281	0.00623658	0.0181758	0.0127028
143	51	0.0148825	0.0334656	0.0236559	0.0462898	0.00934648	0.0242033	0.0260688	0.0148393	0.00934648	0.020235	0.0242158	0.00799062	0.0161108	0.00799062	0.00947682	0.00610663	0.017838	0.0125595
144	51	0.0147805	0.0329376	0.0231221	0.0461071	0.00929437	0.0238359	0.0259178	0.0147503	0.00929437	0.0197341	0.0238825	0.00787562	0.0156154	0.00787562	0.00912799	0.00599223	0.0174836	0.0124658
145	51	0.0147132	0.0325172	0.022632	0.0460409	0.00924722	0.0234992	0.0257976	0.0146828	0.00924722	0.01921	0.0236484	0.00775591	0.0152385	0.00775591	0.00889615	0.00590539	0.0171232	0.0124156
146	51	0.0146878	0.0322094	0.0221888	0.0461102	0.0092036	0.0231925	0.025712	0.0146386	0.0092036	0.0186647	0.0234887	0.00764347	0.0149731	0.00764347	0.0087446	0.00585135	0.0167679	0.0124018
147	51	0.0147122	0.0320205	0.021794	0.046332	0.00916118	0.0229146	0.0256642	0.014619	0.00916118	0.018103	0.0233677	0.00755101	0.0148205	0.00755101	0.00863852	0.00583018	0.0164292	0.0124168
148	51	0.0147953	0.031958	0.0214476	0.0467185	0.00911654	0.0226653	0.0256562	0.0146248	0.00911654	0.0175301	0.0232475	0.00748955	0.0147922	0.00748955	0.00855298	0.0058402	0.0161176	0.0124533
149	52	0.0149461	0.0320287	0.0211492	0.0472752	0.00906521	0.0224463	0.0256894	0.0146565	0.00906521	0.0169517	0.0230984	0.00746626	0.0149072	0.00746626	0.00847756	0.00588112	0.0158419	0.0125053
150	53	0.0151728	0.0322366	0.0208993	0.0479976	0.00900211	0.0222627	0.0257648	0.0147143	0.00900211	0.0163768	0.0229104	0.00748281	0.0151823	0.00748281	0.00841633	0.00595516	0.0156084	0.0125677
151	53	0.0154809	0.0325799	0.0207001	0.0488694	0.0089227	0.0221225	0.0258833	0.0147978	0.0089227	0.0158218	0.0226998	0.00753473	0.0156169	0.00753473	0.00838255	0.00606489	0.0154197	0.0126367
152	53	0.0158712	0.0330482	0.0205564	0.0498622	0.00882443	0.0220376	0.0260449	0.0149061	0.00882443	0.0153138	0.0225078	0.00761143	0.0161784	0.00761143	0.00838943	0.00620881	0.0152747	0.0127093
153	53	0.0163375	0.0336217	0.0204755	0.0509355	0.00870773	0.0220218	0.0262479	0.0150366	0.00870773	0.0148897	0.02239	0.00769732	0.0167969	0.00769732	0.00844143	0.00637751	0.0151682	0.0127827
154	50	0.0168663	0.0342721	0.020466	0.0520397	0.00857674	0.0220903	0.0264883	0.0151852	0.00857674	0.0145906	0.0224006	0.00777506	0.0173724	0.00777506	0.00853075	0.00655337	0.0150912	0.012854
155	50	0.017437	0.0349647	0.0205362	0.0531205	0.00843877	0.0222569	0.0267587	0.0153453	0.00843877	0.0144529	0.0225781	0.00783069	0.017795	0.00783069	0.00864088	0.00671476	0.0150328	0.0129205
156	57	0.0180248	0.0356622	0.0206927	0.0541261	0.00830281	0.0225318	0.0270491	0.015509	0.00830281	0.0144998	0.0229356	0.00785945	0.0179706	0.00785945	0.00875357	0.00684295	0.0149805	0.0129799
157	61	0.0186051	0.0363285	0.0209391	0.0550146	0.00817776	0.0229196	0.0273482	0.0156681	0.00817776	0.0147346	0.0234602	0.0078685	0.017848	0.0078685	0.0088553	0.00692861	0.0149228	0.0130304
158	64	0.0191574	0.0369331	0.0212755	0.0557596	0.00807044	0.0234179	0.0276458	0.015815	0.00807044	0.0151382	0.0241164	0.00787495	0.0174361	0.00787495	0.00894036	0.00697527	0.0148499	0.0130719
159	67	0.0196676	0.0374543	0.0216981	0.0563527	0.00798477	0.0240159	0.0279354	0.0159447	0.00798477	0.0156699	0.024853	0.00789921	0.0168078	0.00789921	0.00901164	0.00699896	0.014755	0.0131054
160	70	0.0201286	0.0378824	0.0221994	0.0568014	0.00792152	0.0246956	0.028215	0.0160552	0.00792152	0.0162729	0.0256118	0.00795677	0.0160868	0.00795677	0.00908044	0.00702439	0.0146347	0.0131345
161	73	0.0205376	0.0382201	0.022768	0.0571234	0.00787897	0.025432	0.0284882	0.0161478	0.00787897	0.0168834	0.0263373	0.00805247	0.0154224	0.00805247	0.00916455	0.00707842	0.0144885	0.0131647
162	76	0.0208931	0.0384807	0.023388	0.05734	0.00785357	0.0261957	0.0287624	0.0162263	0.00785357	0.0174408	0.0269845	0.00817965	0.0149577	0.00817965	0.00928303	0.0071824	0.0143183	0.0132038
163	78	0.0211917	0.0386841	0.0240387	0.057469	0.00784076	0.0269549	0.0290467	0.0162966	0.00784076	0.0178962	0.0275228	0.00832358	0.0147982	0.00832358	0.00944819	0.00734518	0.0141272	0.0132604
164	80	0.0214264	0.0388516	0.0246945	0.0575213	0.00783562	0.0276785	0.0293492	0.0163648	0.00783562	0.0182168	0.0279367	0.00846672	0.0149874	0.00846672	0.00965816	0.00755993	0.0139192	0.013342
165	82	0.0215861	0.0390004	0.0253248	0.057499	0.00783366	0.0283385	0.0296746	0.0164361	0.00783366	0.0183871	0.0282216	0.00859303	0.0154943	0.00859303	0.00989535	0.00780581	0.0136988	0.0134528
166	83	0.0216572	0.0391409	0.0258953	0.0573969	0.0078315	0.0289128	0.0300226	0.0165144	0.0078315	0.0184054	0.0283801	0.00869078	0.0162207	0.00869078	0.0101318	0.00805406	0.0134713	0.0135927
167	84	0.0216261	0.0392745	0.0263709	0.0572051	0.00782741	0.0293863	0.0303876	0.0166011	0.00782741	0.0182788	0.0284185	0.00875364	0.0170244	0.00875364	0.0103375	0.0082755	0.0132432	0.013757
168	84	0.0214818	0.039395	0.0267183	0.0569127	0.00782166	0.0297513	0.0307587	0.0166955	0.00782166	0.0180175	0.0283438	0.00878048	0.017754	0.00878048	0.0104885	0.00844678	0.0130214	0.0139371
169	84	0.0212188	0.0394906	0.0269106	0.0565118	0.00781646	0.0300058	0.0311215	0.0167946	0.00781646	0.0176312	0.0281623	0.00877412	0.0182814	0.00877412	0.0105703	0.00855386	0.0128129	0.0141238
170	83	0.0208375	0.0395459	0.0269298	0.0559997	0.00781552	0.0301511	0.0314594	0.0168943	0.00781552	0.0171284	0.0278786	0.00873961	0.0185246	0.00873961	0.0105789	0.00859274	0.0126231	0.0143092
171	82	0.0203443	0.0395448	0.0267689	0.0553808	0.00782339	0.0301898	0.0317559	0.0169898	0.00782339	0.016518	0.0274964	0.00868243	0.0184576	0.00868243	0.0105193	0.00856819	0.0124544	0.0144897
172	81	0.0197496	0.0394721	0.0264325	0.0546659	0.00784449	0.0301231	0.0319958	0.0170766	0.00784449	0.0158118	0.0270201	0.0086071	0.0181067	0.0086071	0.0104031	0.00849131	0.0123059	0.0146664
173	79	0.0190652	0.0393145	0.0259352	0.0538696	0.00788259	0.0299501	0.0321665	0.0171507	0.00788259	0.0150254	0.026456	0.00851646	0.0175366	0.00851646	0.010245	0.00837657	0.0121737	0.014845
174	78	0.0183025	0.0390612	0.025299	0.053007	0.00794044	0.0296688	0.0322592	0.0172089	0.00794044	0.0141783	0.0258135	0.00841143	0.0168313	0.00841143	0.0100609	0.00823907	0.0120522	0.0150336
175	76	0.0174703	0.0387039	0.0245494	0.0520891	0.00801965	0.0292773	0.0322689	0.0172483	0.00801965	0.0132906	0.025105	0.00829132	0.0160742	0.00829132	0.0098645	0.00809212	0.011935	0.0152406
176	73	0.0165752	0.0382365	0.0237123	0.0511188	0.00812054	0.0287767	0.0321947	0.0172667	0.00812054	0.0123809	0.024345	0.00815438	0.0153311	0.00815438	0.00966632	0.00794536	0.0118176	0.0154722
177	71	0.0156212	0.0376549	0.0228109	0.0500893	0.0082419	0.0281745	0.0320389	0.0172616	0.0082419	0.0114644	0.0235494	0.00799845	0.0146406	0.00799845	0.00947212	0.0078039	0.0116977	0.0157308
178	68	0.0146123	0.0369566	0.0218638	0.0489838	0.00838063	0.0274872	0.0318065	0.0172307	0.00838063	0.0105519	0.0227347	0.00782164	0.0140104	0.00782164	0.00928312	0.00766811	0.0115756	0.0160149
179	66	0.013553	0.0361411	0.0208847	0.047778	0.0085315	0.0267416	0.0315048	0.0171719	0.0085315	0.00965134	0.0219176	0.0076229	0.0134225	0.0076229	0.00909689	0.00753432	0.011454	0.0163194
180	63	0.0124507	0.03521	0.0198828	0.0464449	0.00868751	0.0259737	0.0311419	0.0170835	0.00868751	0.00876873	0.0211148	0.00740252	0.0128421	0.00740252	0.00890911	0.00739619	0.0113363	0.0166365
181	60	0.0113153	0.0341682	0.0188634	0.044961	0.00884081	0.0252252	0.0307265	0.0169645	0.00884081	0.00790984	0.0203432	0.00716248	0.0122288	0.00716248	0.00871576	0.00724642	0.0112256	0.0169571
182	57	0.0101606	0.0330239	0.0178302	0.0433129	0.00898411	0.0245373	0.0302671	0.016815	0.00898411	0.0070811	0.0196192	0.00690678	0.0115481	0.00690678	0.00851514	0.00707852	0.0111233	0.0172714
183	54	0.00900315	0.0317897	0.0167851	0.0415028	0.0091122	0.0239433	0.0297726	0.0166359	0.0091122	0.00629022	0.0189591	0.00664149	0.0107788	0.00664149	0.00830931	0.00688838	0.0110282	0.0175696
184	51	0.00786176	0.0304826	0.0157301	0.0395513	0.00922284	0.0234633	0.0292523	0.0164292	0.00922284	0.00554673	0.0183779	0.00637453	0.0099169	0.00637453	0.00810431	0.00667513	0.0109369	0.0178424
185	48	0.00675721	0.0291233	0.0146666	0.0374979	0.0093168	0.0231006	0.0287161	0.0161982	0.0093168	0.00486352	0.0178887	0.00611506	0.0089747	0.00611506	0.00790935	0.00644135	0.0108443	0.0180812
186	45	0.00571221	0.0277349	0.0135968	0.0353976	0.00939719	0.0228427	0.0281747	0.0159472	0.00939719	0.00425888	0.0175016	0.00587254	0.00797645	0.00587254	0.00773487	0.00619252	0.0107444	0.0182789
187	43	0.00475293	0.0263407	0.0125223	0.0333149	0.00946817	0.0226663	0.0276393	0.015681	0.00946817	0.00375962	0.017223	0.00565555	0.00695227	0.00565555	0.00759033	0.00593595	0.0106319	0.0184298
188	40	0.00391199	0.0249626	0.0114457	0.0313162	0.00953358	0.0225434	0.0271211	0.0154047	0.00953358	0.00340169	0.0170552	0.00547073	0.00593231	0.00547073	0.0074823	0.00567952	0.0105027	0.0185305
189	38	0.00323364	0.0236181	0.0103697	0.0294618	0.0095959	0.0224476	0.0266299	0.0151231	0.0095959	0.00322287	0.0169971	0.00532208	0.00494308	0.00532208	0.00741315	0.0054305	0.0103549	0.0185799
190	37	0.00277272	0.0223201	0.00929812	0.027799	0.0096557	0.0223592	0.0261742	0.0148404	0.0096557	0.00324373	0.0170449	0.00521075	0.00400753	0.00521075	0.00738129	0.00519484	0.0101892	0.018579
191	35	0.00257268	0.0210757	0.00823644	0.0263565	0.00971189	0.0222675	0.0257599	0.0145601	0.00971189	0.00345084	0.0171933	0.00513544	0.00315022	0.00513544	0.00738203	0.00497676	0.0100082	0.0185306
192	34	0.00261951	0.019887	0.00719199	0.025144	0.00976227	0.0221723	0.0253913	0.014285	0.00976227	0.00380282	0.0174364	0.00509302	0.00241136	0.00509302	0.00740914	0.00477889	0.00981662	0.0184392
193	32	0.00283472	0.0187523	0.0061746	0.024152	0.00980425	0.0220823	0.0250709	0.0140178	0.00980425	0.00425123	0.017768	0.00507925	0.00187389	0.00507925	0.00745612	0.00460267	0.0096202	0.0183098
194	31	0.00312616	0.0176674	0.00519651	0.0233574	0.00983564	0.0220141	0.0248004	0.0137606	0.00983564	0.00475508	0.0181805	0.00508938	0.00167246	0.00508938	0.00751722	0.00444865	0.00942514	0.0181475
195	30	0.00342622	0.0166277	0.00427197	0.0227283	0.00985514	0.0219882	0.0245806	0.0135159	0.00985514	0.00528376	0.0186644	0.00511836	0.0018562	0.00511836	0.0075877	0.00431676	0.00923716	0.0179575
196	30	0.00369481	0.0156295	0.00341687	0.0222305	0.00986248	0.0220248	0.0244108	0.0132857	0.00986248	0.00581505	0.0192072	0.00516104	0.0022806	0.00516104	0.00766376	0.00420632	0.00906096	0.0177442
197	29	0.00391144	0.0146711	0.00264784	0.0218319	0.00985829	0.0221385	0.0242885	0.013072	0.00985829	0.00633213	0.0197929	0.00521217	0.00278719	0.00521217	0.00774207	0.00411598	0.00889984	0.0175116
198	28	0.00406863	0.013754	0.00198214	0.0215058	0.00984361	0.0223333	0.0242078	0.0128763	0.00984361	0.0068214	0.0204024	0.0052665	0.0032894	0.0052665	0.00781927	0.00404353	0.00875569	0.0172632
199	28	0.00416744	0.0128831	0.00143828	0.0212317	0.00981956	0.0225994	0.0241588	0.0126997	0.00981956	0.0072714	0.0210141	0.00531901	0.00374484	0.00531901	0.0078918	0.00398587	0.00862907	0.017002
200	27	0.00421421	0.0120667	0.0010364	0.0209946	0.009787	0.0229135	0.0241283	0.0125426	0.009787	0.00767204	0.0216059	0.00536518	0.00413242	0.00536518	0.00795588	0.00393913	0.00851968	0.0167304
201	26	0.00421794	0.0113162	0.000790743	0.0207839	0.00974666	0.0232414	0.0241005	0.0124052	0.00974666	0.00801459	0.0221571	0.00540124	0.0044427	0.00540124	0.00800768	0.00389886	0.00842677	0.0164509
202	25	0.00418835	0.0106453	0.000680646	0.0205911	0.00969918	0.0235446	0.0240604	0.0122879	0.00969918	0.00829174	0.022649	0.0054243	0.00467357	0.0054243	0.00804382	0.00386039	0.00834894	0.0161652
203	24	0.00413398	0.0100688	0.000636143	0.0204091	0.00964544	0.023786	0.0239958	0.0121913	0.00964544	0.00849756	0.0230669	0.00543238	0.00482771	0.00543238	0.00806175	0.00381918	0.00828473	0.0158751
204	20	0.00406181	0.00960222	0.000588293	0.0202312	0.00958662	0.0239359	0.0239005	0.0121168	0.00958662	0.00862773	0.0233999	0.00542429	0.00491069	0.00542429	0.00806014	0.00377124	0.00823206	0.0155823
205	23	0.00397699	0.00926081	0.000511918	0.0200519	0.00952404	0.0239758	0.0237754	0.0120666	0.00952404	0.00867956	0.0236409	0.00539944	0.00492963	0.00539944	0.00803917	0.00371332	0.00818828	0.015288
206	24	0.00388365	0.00905933	0.000448166	0.0198679	0.00945864	0.0238998	0.0236288	0.0120436	0.00945864	0.00865205	0.0237861	0.00535776	0.00489221	0.00535776	0.00800061	0.00364317	0.00815033	0.0149938
207	25	0.00378593	0.00901198	0.000530984	0.0196794	0.00939063	0.0237139	0.0234755	0.0120509	0.00939063	0.00854607	0.023834	0.00529954	0.00480631	0.00529954	0.00794778	0.00355957	0.00811462	0.0147011
208	25	0.0036892	0.00913214	0.000833842	0.0194921	0.00931945	0.0234336	0.0233347	0.0120912	0.00931945	0.00836435	0.023785	0.00522544	0.00468012	0.00522544	0.00788538	0.00346234	0.00807757	0.0144115
209	26	0.00360131	0.00943157	0.00130343	0.0193178	0.00924426	0.0230795	0.023228	0.0121668	0.00924426	0.00811164	0.0236403	0.00513654	0.00452286	0.00513654	0.00781907	0.00335221	0.00803581	0.0141269
210	26	0.0035337	0.00991932	0.00189925	0.0191737	0.00916454	0.0226731	0.0231754	0.0122785	0.00916454	0.00779456	0.0234023	0.00503452	0.0043458	0.00503452	0.00775517	0.0032307	0.00798697	0.013849
211	26	0.00350219	0.0106	0.0026006	0.0190807	0.00908113	0.0222316	0.0231925	0.0124253	0.00908113	0.00742178	0.023075	0.00492171	0.0041633	0.00492171	0.00770018	0.0031	0.00793013	0.0135795
212	27	0.00352686	0.0114723	0.00339015	0.0190588	0.00899711	0.0217642	0.0232864	0.0126038	0.00899711	0.0070038	0.0226649	0.00480124	0.00399361	0.00480124	0.00766036	0.00296293	0.00786662	0.013319
213	27	0.00363039	0.012528	0.00424848	0.0191222	0.00891834	0.0212702	0.0234535	0.0128076	0.00891834	0.00655383	0.022182	0.00467715	0.0038587	0.00467715	0.00764142	0.00282298	0.0078006	0.0130667
214	28	0.00383426	0.0137516	0.00515376	0.0192734	0.00885333	0.0207402	0.0236783	0.0130271	0.00885333	0.00608891	0.0216422	0.00455446	0.0037822	0.00455446	0.00764833	0.00268444	0.00773917	0.0128197
215	29	0.00415291	0.0151205	0.00608348	0.0195007	0.00881187	0.0201608	0.0239348	0.0132494	0.00881187	0.00563201	0.0210671	0.00443917	0.00378496	0.00443917	0.00768512	0.00255257	0.0076917	0.0125728
216	30	0.00458919	0.0166063	0.0070178	0.0197791	0.00880268	0.0195232	0.0241912	0.0134601	0.00880268	0.00521363	0.0204841	0.00433808	0.00387892	0.00433808	0.00775462	0.00243369	0.00766879	0.0123192
217	30	0.00513193	0.0181762	0.00794305	0.0200773	0.00883025	0.0188316	0.0244161	0.0136444	0.00883025	0.00487127	0.0199238	0.00425823	0.00406241	0.00425823	0.00785791	0.00233462	0.00768021	0.0120523
218	31	0.00575769	0.0197968	0.0088539	0.0203683	0.00889265	0.0181105	0.0245855	0.0137903	0.00889265	0.0046434	0.0194151	0.00420583	0.00431968	0.00420583	0.00799318	0.00226142	0.00773307	0.0117676
219	32	0.0064348	0.0214377	0.00975179	0.0206414	0.0089816	0.0174055	0.0246882	0.0138904	0.0089816	0.00455695	0.0189794	0.00418513	0.00462489	0.00418513	0.00815475	0.00221735	0.00783038	0.0114646
220	33	0.00713001	0.0230759	0.0106394	0.0209086	0.00908544	0.016777	0.0247291	0.0139438	0.00908544	0.0046144	0.018625	0.00419735	0.00494769	0.00419735	0.0083325	0.00220083	0.00797168	0.0111464
221	34	0.00781525	0.0246987	0.0115123	0.021205	0.00919355	0.0162867	0.0247276	0.0139561	0.00919355	0.00479146	0.0183454	0.00424056	0.00525805	0.00424056	0.00851212	0.00220511	0.00815376	0.0108183
222	34	0.00847199	0.0263034	0.0123531	0.0215808	0.00929983	0.0159826	0.0247116	0.0139381	0.00929983	0.00504776	0.0181219	0.00431039	0.00552966	0.00431039	0.00867679	0.00221971	0.00837307	0.0104843
223	35	0.00909309	0.0278949	0.0131321	0.0220882	0.00940375	0.0158892	0.0247082	0.0139023	0.00940375	0.00534149	0.0179288	0.00440149	0.00574194	0.00440149	0.00880974	0.00223359	0.00862641	0.0101443
224	36	0.00967995	0.0294802	0.0138149	0.0227671	0.00950903	0.0160042	0.024734	0.0138594	0.00950903	0.00563853	0.01774	0.0045088	0.0058815	0.0045088	0.0088972	0.00223827	0.00891146	0.0097933
225	37	0.010238	0.0310628	0.0143724	0.0236366	0.00962117	0.016304	0.0247904	0.0138156	0.00962117	0.0059148	0.0175331	0.00462861	0.00594318	0.00462861	0.00893139	0.00223051	0.00922606	0.00942322
226	37	0.0107725	0.0326388	0.0147898	0.0246915	0.00974497	0.0167509	0.0248634	0.0137719	0.00974497	0.00615528	0.0172926	0.00475898	0.00593104	0.00475898	0.00891267	0.00221384	0.00956641	0.00902652
227	38	0.0112845	0.0341941	0.0150697	0.0259058	0.00988255	0.017299	0.0249303	0.0137249	0.00988255	0.00635194	0.0170111	0.00489979	0.00585899	0.00489979	0.00885074	0.00219901	0.00992635	0.0086005
228	38	0.0117698	0.0357045	0.0152296	0.0272399	0.0100322	0.0178955	0.024968	0.0136698	0.0100322	0.00650203	0.0166884	0.00505227	0.00575077	0.00505227	0.00876401	0.00220277	0.0102963	0.00815067
229	37	0.0122183	0.037137	0.0152966	0.0286471	0.0101883	0.0184807	0.0249609	0.013603	0.0101883	0.00660695	0.0163312	0.0052182	0.0056383	0.0052182	0.00867723	0.00224448	0.0106634	0.00769175
230	36	0.0126153	0.0384528	0.0152991	0.0300798	0.0103425	0.0189881	0.0249059	0.0135246	0.0103425	0.00667126	0.015951	0.00539889	0.00555759	0.00539889	0.00861742	0.00234094	0.0110123	0.00724632
231	31	0.0129426	0.0396111	0.0152601	0.031493	0.0104851	0.0193496	0.0248112	0.0134383	0.0104851	0.00670217	0.0155627	0.00559407	0.00554233	0.00559407	0.00860855	0.00250135	0.0113264	0.00684126
232	38	0.0131807	0.0405733	0.0151927	0.0328455	0.0106072	0.0195049	0.0246925	0.0133505	0.0106072	0.00670883	0.0151822	0.00580121	0.00561631	0.00580121	0.00866665	0.00272555	0.0115893	0.00650306
233	41	0.0133117	0.0413079	0.0151007	0.0340998	0.0107017	0.0194127	0.0245673	0.0132681	0.0107017	0.00670187	0.0148248	0.0060154	0.005789	0.0060154	0.00879702	0.00300561	0.0117868	0.0062538
234	42	0.0133224	0.0417951	0.0149814	0.0352225	0.0107652	0.0190602	0.0244496	0.0131964	0.0107652	0.00669244	0.014504	0.00622988	0.00605644	0.00622988	0.00899453	0.00332873	0.0119091	0.00610786
235	43	0.013207	0.0420289	0.0148321	0.0361852	0.0107974	0.0184665	0.0243468	0.0131378	0.0107974	0.00669123	0.0142303	0.00643719	0.00640723	0.00643719	0.00924731	0.00367916	0.0119516	0.00607023
236	44	0.0129685	0.0420192	0.0146541	0.0369667	0.0108017	0.0176782	0.0242592	0.0130914	0.0108017	0.00670725	0.0140113	0.00663051	0.00682963	0.00663051	0.00954218	0.00403926	0.0119168	0.00613615
237	45	0.0126197	0.0417895	0.0144546	0.0375558	0.0107838	0.0167604	0.0241821	0.013054	0.0107838	0.00674672	0.013852	0.00680488	0.00731603	0.00680488	0.00986977	0.00439036	0.0118139	0.00629301
238	45	0.0121813	0.0413746	0.0142466	0.0379541	0.0107516	0.0157839	0.0241089	0.0130217	0.0107516	0.0068123	0.013755	0.00695772	0.00786467	0.00695772	0.0102275	0.00471441	0.0116578	0.00652194
239	46	0.0116792	0.040816	0.0140453	0.0381768	0.0107139	0.014813	0.0240342	0.0129911	0.0107139	0.00690285	0.0137203	0.00708864	0.00847821	0.00708864	0.0106195	0.00499609	0.0114676	0.00680186
240	46	0.0111416	0.040157	0.0138652	0.0382526	0.0106796	0.0138969	0.0239564	0.0129608	0.0106796	0.00701365	0.013745	0.00719851	0.00916087	0.00719851	0.0110532	0.00522476	0.0112639	0.00711231
241	46	0.0105955	0.0394391	0.0137172	0.0382205	0.0106564	0.0130648	0.0238782	0.0129314	0.0106564	0.00713722	0.0138223	0.00728823	0.00991424	0.00728823	0.0115332	0.00539568	0.0110667	0.00743628
242	45	0.0100644	0.038699	0.013607	0.0381259	0.0106499	0.0123279	0.0238058	0.0129056	0.0106499	0.00726444	0.0139417	0.00735763	0.010733	0.00735763	0.0120556	0.00550998	0.0108937	0.00776107
243	45	0.00956708	0.0379667	0.0135348	0.038015	0.010663	0.0116835	0.0237473	0.0128867	0.010663	0.00738578	0.0140896	0.00740502	0.0116012	0.00740502	0.0126038	0.00557358	0.0107592	0.0080784
244	45	0.00911757	0.0372653	0.013496	0.0379294	0.0106952	0.0111205	0.0237101	0.0128782	0.0106952	0.00749226	0.0142508	0.00742758	0.0124906	0.00742758	0.0131487	0.00559547	0.0106732	0.00838344
245	45	0.008726	0.0366109	0.0134823	0.0379017	0.0107437	0.010625	0.0236992	0.0128819	0.0107437	0.00757651	0.0144097	0.00742257	0.0133608	0.00742257	0.0136527	0.00558567	0.0106422	0.00867373
246	44	0.0083996	0.0360135	0.013484	0.0379522	0.0108037	0.0101837	0.0237153	0.0128983	0.0108037	0.00763348	0.0145523	0.00738886	0.0141622	0.00738886	0.0140767	0.00555345	0.0106691	0.00894745
247	44	0.00814363	0.0354778	0.0134904	0.038088	0.0108697	0.00978671	0.0237553	0.0129256	0.0108697	0.0076611	0.0146662	0.00732815	0.0148412	0.00732815	0.0143878	0.00550612	0.0107536	0.00920287
248	43	0.00796157	0.0350037	0.0134915	0.0383038	0.0109366	0.00942893	0.0238122	0.0129601	0.0109366	0.00766045	0.0147417	0.00724539	0.0153464	0.00724539	0.0145647	0.00544833	0.0108924	0.00943817
249	43	0.0078546	0.0345876	0.0134784	0.0385839	0.0109997	0.00910977	0.0238768	0.0129971	0.0109997	0.00763549	0.0147716	0.00714815	0.0156357	0.00714815	0.0146002	0.00538226	0.0110794	0.00965108
250	42	0.00782076	0.0342225	0.013444	0.0389064	0.0110557	0.00883164	0.0239392	0.0130315	0.0110557	0.00759226	0.0147519	0.00704515	0.015683	0.00704515	0.0145013	0.00530842	0.0113061	0.00983964
251	42	0.0078542	0.0338999	0.0133836	0.0392464	0.011102	0.0085977	0.0239902	0.0130583	0.011102	0.007538	0.0146826	0.00694434	0.0154832	0.00694434	0.0142856	0.0052269	0.0115613	0.0100031
252	41	0.00794518	0.03361	0.0132949	0.0395803	0.0111369	0.00840966	0.0240223	0.0130738	0.0111369	0.00747987	0.0145678	0.00685136	0.0150547	0.00685136	0.0139771	0.00513854	0.0118319	0.0101422
253	40	0.00808065	0.0333426	0.0131784	0.0398885	0.0111594	0.00826667	0.0240307	0.0130751	0.0111594	0.00742398	0.0144163	0.00676844	0.0144375	0.00676844	0.0136019	0.00504571	0.0121033	0.0102593
254	39	0.00824584	0.0330886	0.0130372	0.0401575	0.0111693	0.00816513	0.0240132	0.0130611	0.0111693	0.00737469	0.0142409	0.00669432	0.0136887	0.00669432	0.0131843	0.00495227	0.0123606	0.0103589
255	38	0.00842633	0.0328395	0.0128758	0.0403803	0.0111668	0.00809919	0.0239701	0.0130318	0.0111668	0.00733435	0.0140568	0.00662495	0.0128737	0.00662495	0.0127451	0.00486289	0.0125897	0.0104464
256	37	0.00860955	0.0325888	0.0126997	0.0405567	0.0111529	0.00806176	0.0239034	0.0129882	0.0111529	0.00730352	0.0138804	0.00655493	0.0120568	0.00655493	0.0123011	0.00478195	0.0127785	0.0105274
257	35	0.00878613	0.0323316	0.0125138	0.0406917	0.0111289	0.00804538	0.0238163	0.0129321	0.0111289	0.00728139	0.0137268	0.00647904	0.0112918	0.00647904	0.0118652	0.00471228	0.0129181	0.0106065
258	34	0.0089502	0.0320649	0.0123211	0.0407945	0.0110962	0.00804326	0.0237125	0.0128656	0.0110962	0.00726646	0.0136083	0.00639376	0.0106149	0.00639376	0.0114472	0.00465455	0.0130034	0.010687
259	31	0.00909873	0.031787	0.0121227	0.0408759	0.0110562	0.00804982	0.0235955	0.0127909	0.0110562	0.00725712	0.0135327	0.00629801	0.0100421	0.00629801	0.0110546	0.00460711	0.0130332	0.0107697
260	26	0.00923096	0.0314979	0.0119177	0.0409477	0.01101	0.008061	0.0234684	0.0127101	0.01101	0.00725209	0.0135017	0.00619322	0.0095702	0.00619322	0.0106922	0.00456646	0.01301	0.0108538
261	31	0.009347	0.0311986	0.0117035	0.041021	0.010959	0.00807418	0.0233337	0.012625	0.010959	0.00725039	0.0135108	0.00608255	0.00918185	0.00608255	0.0103627	0.00452805	0.0129388	0.0109367
262	33	0.0094473	0.0308915	0.0114771	0.0411056	0.0109042	0.00808791	0.0231935	0.0125372	0.0109042	0.00725131	0.0135486	0.0059697	0.00885262	0.0059697	0.0100654	0.0044871	0.012827	0.0110149
263	33	0.00953216	0.0305799	0.0112357	0.0412094	0.0108463	0.00810144	0.0230492	0.0124479	0.0108463	0.00725369	0.0135991	0.00585752	0.00855771	0.00585752	0.00979661	0.00443938	0.0126828	0.011085
264	34	0.00960177	0.0302681	0.0109778	0.0413385	0.0107862	0.00811438	0.0229019	0.0123579	0.0107862	0.00725575	0.0136443	0.00574717	0.00827721	0.00574717	0.00954972	0.00438183	0.0125146	0.011144
265	34	0.00965657	0.0299611	0.0107034	0.0414967	0.0107244	0.00812637	0.0227523	0.012268	0.0107244	0.00725495	0.0136669	0.00563795	0.00799841	0.00563795	0.00931637	0.00431277	0.0123304	0.0111899
266	34	0.00969729	0.0296641	0.0104138	0.0416854	0.0106611	0.00813693	0.0226009	0.0121783	0.0106611	0.00724825	0.0136542	0.00552789	0.00771539	0.00552789	0.00908785	0.00423197	0.0121374	0.0112221
267	35	0.00972538	0.0293817	0.0101116	0.0419031	0.0105964	0.00814571	0.0224481	0.0120893	0.0105964	0.00723258	0.0135996	0.00541486	0.00742699	0.00541486	0.00885685	0.00414062	0.0119416	0.0112409
268	35	0.00974257	0.0291167	0.00979996	0.0421452	0.0105302	0.00815267	0.0222942	0.0120012	0.0105302	0.00720554	0.0135034	0.00529774	0.00713364	0.00529774	0.00861865	0.00404128	0.0117471	0.0112475
269	35	0.00975041	0.0288696	0.00948255	0.0424042	0.0104623	0.00815828	0.0221401	0.0119145	0.0104623	0.00716582	0.0133721	0.00517713	0.00683557	0.00517713	0.00837188	0.0039373	0.0115567	0.0112438
270	35	0.00974968	0.0286385	0.009163	0.0426691	0.0103926	0.00816368	0.0219867	0.0118297	0.0103926	0.00711337	0.0132168	0.00505534	0.00653161	0.00505534	0.0081185	0.00383251	0.0113715	0.0112323
271	35	0.00974007	0.0284196	0.00884498	0.0429268	0.0103215	0.0081707	0.0218355	0.0117477	0.0103215	0.00704875	0.0130506	0.00493545	0.00622033	0.00493545	0.00786296	0.00373068	0.0111916	0.0112153
272	35	0.00972016	0.0282076	0.0085318	0.0431625	0.0102491	0.00818159	0.0216882	0.0116693	0.0102491	0.00697272	0.0128869	0.00482017	0.00590133	0.00482017	0.00761129	0.00363509	0.0110159	0.011195
273	35	0.00968793	0.0279978	0.00822646	0.0433604	0.0101755	0.00819894	0.0215462	0.011595	0.0101755	0.00688531	0.0127372	0.00471071	0.00557703	0.00471071	0.00736998	0.00354837	0.0108434	0.0111735
274	35	0.00964165	0.0277863	0.00793135	0.0435056	0.0101008	0.00822541	0.0214105	0.0115253	0.0101008	0.00678567	0.0126105	0.00460601	0.00525375	0.00460601	0.00714539	0.00347231	0.0106731	0.011152
275	35	0.00958067	0.0275711	0.00764811	0.0435847	0.0100246	0.00826368	0.0212814	0.0114599	0.0100246	0.00667242	0.0125117	0.00450289	0.00494123	0.00450289	0.00694291	0.00340803	0.0105045	0.0111312
276	35	0.00950612	0.0273526	0.00737765	0.0435868	0.00994588	0.00831627	0.0211587	0.0113985	0.00994588	0.00654452	0.0124421	0.00439686	0.00465114	0.00439686	0.00676672	0.00335579	0.0103371	0.0111106
277	35	0.00942101	0.0271324	0.00712007	0.0435045	0.00986361	0.00838563	0.0210415	0.0113401	0.00986361	0.00640282	0.0123987	0.00428318	0.00439489	0.00428318	0.00661918	0.0033147	0.0101704	0.0110894
278	35	0.00933063	0.0269135	0.0068749	0.0433344	0.00977635	0.00847412	0.0209292	0.0112841	0.00977635	0.00625145	0.0123738	0.00415801	0.00418222	0.00415801	0.00650011	0.00328245	0.0100035	0.0110658
279	35	0.0092422	0.0267001	0.00664128	0.0430777	0.00968264	0.00858405	0.0208211	0.0112297	0.00968264	0.00609914	0.0123555	0.00401925	0.00402134	0.00401925	0.00640614	0.0032553	0.00983526	0.0110379
280	35	0.00916489	0.0264967	0.00641854	0.0427406	0.00958119	0.00871764	0.0207174	0.0111768	0.00958119	0.00595963	0.0123286	0.00386714	0.00392047	0.00386714	0.00633049	0.00322874	0.00966478	0.0110042
281	34	0.00910869	0.0263085	0.00620646	0.0423345	0.00947102	0.00887724	0.0206195	0.0111255	0.00947102	0.00585113	0.0122771	0.00370461	0.00389008	0.00370461	0.00626379	0.00319916	0.00949242	0.010963
282	34	0.00908308	0.0261408	0.00600599	0.0418759	0.00935178	0.00906514	0.0205299	0.0110769	0.00935178	0.00579421	0.0121878	0.00353749	0.00394242	0.00353749	0.00619633	0.0031654	0.00932051	0.0109142
283	33	0.00909431	0.0259977	0.00582	0.0413856	0.0092241	0.00928335	0.0204529	0.0110331	0.0092241	0.00580751	0.0120554	0.00337421	0.0040865	0.00337421	0.0061208	0.00312918	0.00915408	0.010859
284	33	0.00914255	0.0258804	0.005653	0.040887	0.00908984	0.00953302	0.0203949	0.0109973	0.00908984	0.00590186	0.011887	0.00322523	0.00432077	0.00322523	0.00603506	0.00309378	0.00900049	0.0108013
285	32	0.00921987	0.025786	0.00551081	0.0404024	0.00895224	0.00981364	0.0203637	0.010974	0.00895224	0.00607404	0.0117049	0.00310188	0.00462979	0.00310188	0.00594329	0.00306223	0.00886878	0.0107471
286	31	0.00931168	0.0257068	0.00539937	0.0399499	0.00881576	0.0101227	0.020369	0.010969	0.00881576	0.00630326	0.0115455	0.00301417	0.00498938	0.00301417	0.00585571	0.00303728	0.00876822	0.0107043
287	30	0.00940101	0.0256309	0.00532342	0.0395406	0.00868557	0.0104555	0.0204209	0.0109884	0.00868557	0.00655369	0.0114535	0.00296851	0.00537691	0.00296851	0.00578631	0.00302362	0.0087068	0.0106803
288	27	0.00947411	0.0255434	0.00528599	0.039177	0.00856695	0.0108065	0.0205296	0.0110382	0.00856695	0.00678277	0.011472	0.00296573	0.0057797	0.00296573	0.00574881	0.00302877	0.00869047	0.0106804
289	23	0.00952503	0.0254287	0.0052893	0.038855	0.00846456	0.0111709	0.0207044	0.011124	0.00846456	0.006953	0.0116324	0.00300089	0.00619747	0.00300089	0.00575054	0.00305864	0.00872236	0.0107056
290	28	0.00955686	0.0252726	0.00533589	0.038567	0.00838178	0.0115458	0.020953	0.0112497	0.00838178	0.00704254	0.0119457	0.00306509	0.00663737	0.00306509	0.00578687	0.0031102	0.0088028	0.0107526
291	29	0.00957969	0.0250644	0.00543019	0.0383056	0.0083203	0.0119318	0.0212811	0.0114176	0.0083203	0.00705081	0.0123997	0.00314822	0.00710525	0.00314822	0.00583885	0.00316854	0.00892985	0.0108156
292	29	0.0096065	0.0248002	0.00557883	0.0380661	0.00827982	0.0123322	0.0216924	0.0116282	0.00827982	0.00699724	0.0129631	0.00324088	0.00759752	0.00324088	0.00587715	0.003212	0.00909994	0.010888
293	30	0.00964945	0.0244843	0.00578955	0.0378482	0.00825804	0.0127521	0.0221875	0.01188	0.00825804	0.00691319	0.0135956	0.00333513	0.00809673	0.00333513	0.00587083	0.00322119	0.0093086	0.0109653
294	30	0.00971645	0.0241301	0.00606941	0.0376559	0.00825109	0.0131959	0.0227642	0.0121697	0.00825109	0.00682986	0.014259	0.00342383	0.00857161	0.00342383	0.0057975	0.00318564	0.0095508	0.0110468
295	30	0.00980903	0.0237574	0.00642251	0.037496	0.00825421	0.0136657	0.0234164	0.0124928	0.00825421	0.00676719	0.0149272	0.00350025	0.00898062	0.00350025	0.00565028	0.00310596	0.00982132	0.0111371
296	30	0.00992178	0.0233899	0.00684827	0.0373775	0.00826285	0.0141599	0.0241343	0.0128439	0.00826285	0.00672869	0.0155895	0.00355791	0.00927746	0.00355791	0.00543935	0.00299238	0.0101142	0.0112449
297	31	0.0100428	0.0230499	0.00734031	0.0373087	0.0082737	0.0146735	0.0249029	0.0132175	0.0082737	0.00670441	0.0162469	0.00359142	0.00941785	0.00359142	0.00518763	0.00286146	0.0104228	0.0113815
298	31	0.0101565	0.0227552	0.00788672	0.0372963	0.00828564	0.0151983	0.0257021	0.0136079	0.00828564	0.00668007	0.0169031	0.00359786	0.00936702	0.00359786	0.00492313	0.00273203	0.0107396	0.0115582
299	31	0.0102471	0.0225168	0.0084709	0.0373423	0.00830033	0.0157247	0.026506	0.0140093	0.00830033	0.00664667	0.0175555	0.00357775	0.00910624	0.00357775	0.00467072	0.00262094	0.0110569	0.0117825
300	32	0.0103023	0.0223392	0.00907307	0.0374426	0.0083221	0.0162411	0.0272831	0.0144158	0.0083221	0.00660487	0.0181891	0.00353518	0.00863673	0.00353518	0.00444629	0.00253991	0.0113677	0.0120567
301	32	0.0103158	0.0222211	0.00967248	0.0375849	0.00835719	0.0167336	0.0279982	0.01482	0.00835719	0.00656306	0.0187764	0.00347719	0.00798141	0.00347719	0.00425504	0.00249394	0.0116664	0.0123763
302	32	0.0102881	0.0221576	0.0102494	0.0377483	0.00841265	0.0171852	0.028615	0.0152124	0.00841265	0.0065293	0.0192837	0.00341256	0.00718199	0.00341256	0.00409353	0.00248216	0.0119492	0.0127305
303	33	0.0102247	0.0221409	0.0107869	0.0379035	0.00849469	0.0175745	0.0290997	0.0155803	0.00849469	0.0065035	0.0196804	0.00335016	0.00629396	0.00335016	0.00395441	0.00249988	0.0122141	0.0131051
304	33	0.0101343	0.0221613	0.0112721	0.0380152	0.00860711	0.0178754	0.0294256	0.0159073	0.00860711	0.00647391	0.0199474	0.0032974	0.00537903	0.0032974	0.00383148	0.00254108	0.0124595	0.013485
305	33	0.0100254	0.0222077	0.0116963	0.0380444	0.00874999	0.018059	0.0295762	0.0161749	0.00874999	0.00642111	0.0200831	0.00325866	0.00449688	0.00325866	0.00372324	0.00260021	0.0126835	0.0138576
306	33	0.00990497	0.0222676	0.0120551	0.0379519	0.00891896	0.0180979	0.0295478	0.0163651	0.00891896	0.00632606	0.0201027	0.00323422	0.00369787	0.00323422	0.00363387	0.00267265	0.012883	0.0142146
307	33	0.00977833	0.0223273	0.0123467	0.037701	0.00910513	0.017973	0.0293495	0.0164646	0.00910513	0.00617691	0.0200344	0.00322003	0.00301748	0.00322003	0.00357168	0.00275453	0.013053	0.0145533
308	33	0.00964943	0.0223717	0.0125712	0.0372603	0.00929575	0.0176817	0.029002	0.0164682	0.00929575	0.00597195	0.0199128	0.0032091	0.00247296	0.0032091	0.00354613	0.00284281	0.0131875	0.0148754
309	32	0.00952176	0.0223845	0.0127284	0.0366057	0.00947575	0.0172458	0.0285347	0.01638	0.00947575	0.00571829	0.0197722	0.00319358	0.00206431	0.00319358	0.00356505	0.00293511	0.01328	0.0151853
310	31	0.0093988	0.0223484	0.012817	0.0357221	0.00962986	0.0167145	0.0279815	0.0162118	0.00962986	0.00542797	0.0196426	0.00316707	0.00177683	0.00316707	0.00363276	0.00302992	0.0133248	0.0154879
311	31	0.00928428	0.0222461	0.0128337	0.0346051	0.00974521	0.0161613	0.0273758	0.0159804	0.00974521	0.00511478	0.0195467	0.00312615	0.00158739	0.00312615	0.00374888	0.00312639	0.013319	0.015786
312	31	0.0091819	0.0220613	0.0127738	0.0332618	0.00981372	0.0156709	0.0267464	0.0157034	0.00981372	0.0047921	0.0194998	0.00307067	0.00147031	0.00307067	0.00390847	0.00322368	0.0132625	0.0160787
313	30	0.00909547	0.0217805	0.0126319	0.0317117	0.00983382	0.0153171	0.0261143	0.0153959	0.00983382	0.00447268	0.0195099	0.00300346	0.00140458	0.00300346	0.00410271	0.00332031	0.0131585	0.0163608
314	30	0.0090282	0.0213955	0.0124034	0.0299867	0.00981105	0.0151395	0.0254924	0.0150688	0.00981105	0.00417004	0.0195794	0.00292938	0.00137878	0.00292938	0.00432056	0.00341378	0.0130136	0.0166232
315	30	0.00898293	0.0209042	0.0120853	0.0281308	0.00975731	0.01513	0.0248868	0.0147289	0.00975731	0.00389887	0.0197069	0.00285447	0.00139251	0.00285447	0.00455071	0.00350056	0.0128355	0.0168549
316	30	0.00896144	0.0203116	0.0116784	0.0261972	0.00968883	0.0152389	0.0242996	0.0143792	0.00968883	0.00367475	0.019889	0.00278521	0.00145278	0.00278521	0.0047831	0.00357701	0.0126328	0.0170448
317	30	0.00896423	0.0196285	0.0111864	0.0242453	0.00962315	0.0153981	0.0237329	0.0140206	0.00962315	0.00351135	0.0201218	0.00272766	0.00156631	0.00272766	0.00501007	0.00363957	0.0124121	0.0171847
318	30	0.00899005	0.0188705	0.0106157	0.022337	0.00957604	0.0155458	0.0231901	0.0136532	0.00957604	0.00341698	0.0204019	0.00268683	0.0017334	0.00268683	0.00522663	0.00368599	0.0121785	0.0172707
319	29	0.00903565	0.0180543	0.00997458	0.0205318	0.00955862	0.0156438	0.0226778	0.0132778	0.00955862	0.00339235	0.0207263	0.0026661	0.00194864	0.0026661	0.00543067	0.00371546	0.0119335	0.0173035
320	29	0.00909496	0.0171957	0.00927169	0.0188831	0.00957556	0.0156813	0.0222052	0.0128966	0.00957556	0.00343137	0.0210933	0.00266728	0.00220551	0.00266728	0.00562265	0.00372916	0.0116763	0.0172881
321	28	0.00915934	0.0163066	0.00851602	0.0174348	0.00962448	0.015669	0.0217836	0.0125147	0.00962448	0.00352469	0.0215016	0.00269112	0.00250008	0.00269112	0.00580511	0.00373008	0.0114039	0.0172313
322	27	0.00921744	0.0153939	0.00771689	0.0162181	0.00969664	0.0156297	0.0214253	0.0121398	0.00969664	0.00366333	0.0219513	0.00273801	0.00283171	0.00273801	0.00598192	0.00372288	0.011112	0.0171395
323	27	0.00925617	0.0144601	0.00688507	0.0152502	0.00977887	0.0155934	0.0211427	0.0117822	0.00977887	0.00384074	0.0224433	0.00280868	0.0032015	0.00280868	0.00615731	0.00371328	0.0107966	0.0170169
324	26	0.0092616	0.0135048	0.00603371	0.0145322	0.00985651	0.0155978	0.0209467	0.0114537	0.00985651	0.00405303	0.0229791	0.00290388	0.00360934	0.00290388	0.00633443	0.00370727	0.0104547	0.0168636
325	26	0.00922105	0.012528	0.00517871	0.0140497	0.00991631	0.0156932	0.0208445	0.0111657	0.00991631	0.00429779	0.0235603	0.00302397	0.00405215	0.00302397	0.00651431	0.00371041	0.0100848	0.016677
326	26	0.00912425	0.011533	0.00433809	0.013776	0.00994926	0.0159398	0.0208369	0.0109274	0.00994926	0.00457228	0.0241862	0.00316757	0.00452259	0.00316757	0.00669519	0.00372681	0.00968708	0.0164516
327	25	0.00896512	0.010529	0.00353054	0.0136755	0.00995229	0.0163918	0.0209167	0.0107445	0.00995229	0.00487181	0.0248537	0.00333089	0.00500952	0.00333089	0.00687242	0.00375874	0.00926354	0.0161824
328	25	0.00874214	0.00953298	0.00277335	0.0137104	0.0099288	0.0170699	0.0210684	0.010618	0.0099288	0.00518829	0.0255544	0.00350718	0.00549888	0.00350718	0.00703912	0.00380626	0.00881735	0.0158659
329	25	0.00845887	0.00856901	0.00208085	0.0138452	0.0098877	0.0179407	0.0212704	0.0105446	0.0098877	0.00550995	0.0262753	0.0036873	0.00597521	0.0036873	0.00718741	0.00386749	0.00835263	0.0155029
330	25	0.00812359	0.00766591	0.00146366	0.0140499	0.00984107	0.0189177	0.0214982	0.0105175	0.00984107	0.00582189	0.026999	0.00386084	0.00642306	0.00386084	0.00730974	0.00393913	0.00787405	0.0150986
331	24	0.0077489	0.00685285	0.000929922	0.0143013	0.00980124	0.0198842	0.0217278	0.0105282	0.00980124	0.00610791	0.0277049	0.00401731	0.00682806	0.00401731	0.00739999	0.0040171	0.00738645	0.0146627
332	24	0.00735109	0.0061545	0.000492984	0.0145823	0.00977793	0.0207256	0.0219388	0.0105682	0.00977793	0.00635254	0.0283711	0.00414748	0.00717806	0.00414748	0.00745405	0.00409726	0.00689511	0.0142081
333	22	0.00694934	0.005587	0.000245721	0.0148808	0.00977571	0.0213552	0.022116	0.0106311	0.00977571	0.00654302	0.0289768	0.00424431	0.00746373	0.00424431	0.00746981	0.00417565	0.00640566	0.013749
334	20	0.0065649	0.00515684	0.000395126	0.0151883	0.00979284	0.0217288	0.0222506	0.0107136	0.00979284	0.00667111	0.0295027	0.00430345	0.00767898	0.00430345	0.00744656	0.00424875	0.00592464	0.0132989
335	23	0.00622007	0.00486447	0.000666011	0.0154995	0.00982104	0.0218459	0.0223401	0.0108154	0.00982104	0.00673398	0.0299329	0.00432327	0.00782156	0.00432327	0.0073845	0.00431351	0.00545947	0.0128681
336	24	0.00593668	0.0047121	0.00096305	0.015812	0.00984707	0.0217425	0.0223888	0.0109386	0.00984707	0.00673422	0.0302542	0.00430454	0.00789309	0.00430454	0.00728417	0.00436736	0.00501829	0.012463
337	25	0.0057347	0.00471019	0.00131049	0.0161261	0.00985534	0.0214763	0.022407	0.0110862	0.00985534	0.00667947	0.0304574	0.00424959	0.00789923	0.00424959	0.0071464	0.0044085	0.00460996	0.0120851
338	26	0.00563065	0.00487813	0.00173902	0.0164447	0.00983154	0.0211109	0.0224097	0.0112603	0.00983154	0.00658119	0.0305378	0.00416151	0.00784921	0.00416151	0.00697282	0.00443619	0.00424316	0.0117313
339	26	0.00563695	0.00523578	0.00226378	0.0167714	0.00976556	0.0207003	0.0224133	0.0114604	0.00976556	0.0064535	0.0304952	0.00404298	0.00775513	0.00404298	0.00676648	0.00445093	0.00392623	0.0113951
340	27	0.00576066	0.00579169	0.002879	0.0171084	0.00965425	0.0202791	0.0224317	0.0116823	0.00965425	0.00631208	0.0303358	0.00389531	0.00763087	0.00389531	0.00653281	0.00445507	0.00366607	0.0110674
341	27	0.0060037	0.00653584	0.00355962	0.0174536	0.00950262	0.0198578	0.0224717	0.011917	0.00950262	0.00617291	0.0300717	0.00371836	0.0074908	0.00371836	0.00628007	0.0044523	0.00346764	0.0107383
342	27	0.00636155	0.00744078	0.00426658	0.0177978	0.00932335	0.0194254	0.0225293	0.0121516	0.00932335	0.00605149	0.0297215	0.00351072	0.0073486	0.00351072	0.00601972	0.00444781	0.0033338	0.0103977
343	27	0.00682273	0.00846692	0.00495291	0.0181249	0.0091337	0.0189577	0.0225893	0.0123701	0.0091337	0.00596246	0.0293091	0.00327103	0.00721665	0.00327103	0.00576602	0.00444767	0.00326454	0.0100376
344	27	0.00736756	0.00956873	0.00557151	0.0184141	0.00895155	0.0184289	0.0226273	0.0125555	0.00895155	0.00591875	0.0288619	0.0029999	0.0071052	0.0029999	0.0055351	0.00445825	0.00325692	0.00965258
345	27	0.00796778	0.0107003	0.00608394	0.0186471	0.00879066	0.0178255	0.0226171	0.0126932	0.00879066	0.00593005	0.0284075	0.00270209	0.00702271	0.00270209	0.00534364	0.00448589	0.00330424	0.00924212
346	27	0.008589	0.0118208	0.0064691	0.018816	0.00865843	0.0171546	0.0225389	0.0127741	0.00865843	0.00600157	0.0279692	0.00238815	0.0069758	0.00238815	0.0052071	0.00453603	0.00339652	0.00881086
347	26	0.00919523	0.0128998	0.0067285	0.0189301	0.00855628	0.0164471	0.0223879	0.0127977	0.00855628	0.00613161	0.0275618	0.00207555	0.00696928	0.00207555	0.00513787	0.00461247	0.00352074	0.00836816
348	26	0.00975591	0.0139215	0.00688388	0.0190196	0.00848395	0.0157512	0.0221783	0.0127726	0.00848395	0.00631102	0.0271891	0.00178822	0.00700561	0.00178822	0.00514384	0.00471644	0.0036625	0.00792607
349	25	0.0102514	0.0148849	0.00696709	0.0191316	0.00844253	0.0151195	0.0219411	0.0127145	0.00844253	0.006524	0.0268424	0.00155437	0.00708446	0.00155437	0.00522813	0.00484577	0.00380745	0.00749668
350	25	0.0106741	0.0158013	0.00700535	0.0193209	0.00843472	0.0145948	0.0217143	0.0126412	0.00843472	0.00675076	0.026504	0.00140057	0.00720235	0.00140057	0.00538981	0.00499459	0.0039427	0.00708967
351	25	0.011027	0.0166884	0.00701165	0.0196365	0.00846225	0.0141995	0.0215288	0.0125661	0.00846225	0.00697119	0.0261514	0.00134059	0.00735299	0.00134059	0.0056253	0.00515315	0.00405728	0.00671133
352	24	0.0113189	0.0175636	0.00698555	0.020108	0.00852336	0.013932	0.0213974	0.0124944	0.00852336	0.00716852	0.0257629	0.00136684	0.0075279	0.00136684	0.00592943	0.00530907	0.0041432	0.00636454
353	24	0.0115613	0.0184394	0.00692253	0.020739	0.00861289	0.0137718	0.0213115	0.0124228	0.00861289	0.00733199	0.0253225	0.00145716	0.00771702	0.00145716	0.00629566	0.00544845	0.00419592	0.00604917
354	23	0.0117663	0.0193218	0.00682459	0.0215067	0.00872299	0.0136877	0.0212473	0.0123426	0.00872299	0.00745787	0.0248229	0.00159064	0.00790903	0.00159064	0.00671498	0.00555757	0.00421557	0.00576274
355	21	0.0119449	0.0202101	0.00670504	0.0223711	0.00884482	0.0136457	0.0211769	0.0122463	0.00884482	0.00754918	0.0242664	0.00175586	0.00809162	0.00175586	0.00717467	0.00562501	0.00420717	0.00550089
356	21	0.0121058	0.0210988	0.0065871	0.0232866	0.00896938	0.0136124	0.021081	0.0121315	0.00896938	0.00761366	0.023664	0.00194977	0.00825219	0.00194977	0.00765734	0.00564415	0.0041807	0.00525924
357	24	0.0122531	0.0219789	0.00649815	0.0242142	0.00908797	0.0135534	0.0209565	0.0120044	0.00908797	0.0076614	0.0230323	0.00217292	0.00837778	0.00217292	0.00814054	0.00561502	0.0041496	0.00503483
358	25	0.0123847	0.0228406	0.00646192	0.0251284	0.00919338	0.0134299	0.0208166	0.0118781	0.00919338	0.00770137	0.0223907	0.00242484	0.00845414	0.00242484	0.00859753	0.00554544	0.00412949	0.00482807
359	26	0.0124929	0.0236744	0.00649193	0.0260172	0.00928004	0.0132009	0.0206861	0.01177	0.00928004	0.00773865	0.0217571	0.00270175	0.00846339	0.00270175	0.00899881	0.00544964	0.00413524	0.00464415
360	27	0.0125664	0.0244723	0.0065893	0.0268781	0.00934497	0.0128311	0.0205919	0.0116968	0.00934497	0.00777203	0.0211446	0.00299691	0.00838078	0.00299691	0.00931476	0.00534375	0.00417866	0.00449275
361	28	0.0125942	0.0252299	0.00674694	0.0277113	0.00938825	0.0123055	0.0205557	0.0116709	0.00938825	0.0077936	0.0205594	0.00330351	0.00817242	0.00330351	0.00951976	0.00523945	0.0042664	0.00438668
362	28	0.0125692	0.0259461	0.00695738	0.0285143	0.00941337	0.0116389	0.0205893	0.0116975	0.00941337	0.00778993	0.0199999	0.00361787	0.00779551	0.00361787	0.00959823	0.00513936	0.00439899	0.00433941
363	29	0.0124894	0.0266229	0.0072193	0.0292805	0.00942738	0.0108769	0.0206938	0.011775	0.00942738	0.00774516	0.0194576	0.00394077	0.00720403	0.00394077	0.00955251	0.00503815	0.00457283	0.00436226
364	29	0.0123592	0.027263	0.00753922	0.0300012	0.00944022	0.0100833	0.0208629	0.0118961	0.00944022	0.00764502	0.0189203	0.00427538	0.00636202	0.00427538	0.00941095	0.00492996	0.00478195	0.00446144
365	30	0.0121861	0.027867	0.00792752	0.0306703	0.00946385	0.0093192	0.0210869	0.0120511	0.00946385	0.00748176	0.0183761	0.00462258	0.00527151	0.00462258	0.00923204	0.00481809	0.0050214	0.00463656
366	30	0.011979	0.0284315	0.00839274	0.0312898	0.00951099	0.00862115	0.0213572	0.0122302	0.00951099	0.00725788	0.0178195	0.00497621	0.00404334	0.00497621	0.00909737	0.00472061	0.00528862	0.00487914
367	31	0.0117448	0.0289463	0.00893513	0.0318722	0.00959316	0.00799262	0.0216678	0.0124257	0.00959316	0.00698978	0.0172548	0.00532171	0.00311317	0.00532171	0.00908809	0.0046676	0.00558404	0.00517337
368	32	0.011487	0.0293955	0.00954331	0.0324401	0.00971845	0.00741219	0.0220146	0.0126323	0.00971845	0.00670892	0.0166993	0.005639	0.00340186	0.005639	0.00925031	0.00468894	0.00590989	0.00549662
369	33	0.0112069	0.0297591	0.0101935	0.033022	0.00988933	0.00685281	0.0223919	0.0128463	0.00988933	0.00645948	0.0161802	0.00590809	0.00496084	0.00590809	0.00957123	0.0047974	0.00626882	0.00582204
370	34	0.010906	0.0300175	0.0108515	0.0336443	0.0101009	0.00629897	0.0227893	0.0130637	0.0101009	0.00629021	0.0157276	0.00611466	0.00698889	0.00611466	0.00998617	0.00497751	0.00666168	0.00612076
371	35	0.0105899	0.0301569	0.0114771	0.0343242	0.0103406	0.0057527	0.0231888	0.0132782	0.0103406	0.00623978	0.0153653	0.00625377	0.00899608	0.00625377	0.0104106	0.00518905	0.00708588	0.00636572
372	36	0.0102711	0.0301738	0.01203	0.0350623	0.0105899	0.00522947	0.0235652	0.0134805	0.0105899	0.00632132	0.0151007	0.00633077	0.0107046	0.00633077	0.0107727	0.00538114	0.00753427	0.00653443
373	37	0.00996802	0.0300768	0.0124754	0.0358411	0.0108272	0.00474951	0.0238897	0.0136584	0.0108272	0.00651618	0.0149228	0.00635995	0.0119352	0.00635995	0.0110317	0.00550841	0.00799464	0.00661246
374	37	0.00969945	0.0298853	0.0127892	0.0366273	0.0110321	0.0043303	0.0241347	0.0137992	0.0110321	0.00678238	0.0148055	0.00636143	0.0125941	0.00636143	0.0111812	0.00554202	0.00844964	0.006595
375	37	0.00947787	0.0296233	0.0129601	0.0373791	0.0111895	0.00398292	0.0242795	0.0138923	0.0111895	0.00707076	0.0147161	0.00635661	0.0126782	0.00635661	0.011241	0.00547403	0.00887754	0.00648737
376	36	0.00930318	0.0293135	0.0129906	0.0380553	0.0112906	0.0037112	0.0243139	0.0139304	0.0112906	0.00733897	0.0146241	0.00636309	0.0122728	0.00636309	0.0112459	0.00531613	0.00925472	0.00630295
377	36	0.00916311	0.0289709	0.0128949	0.0386224	0.0113342	0.00351266	0.0242391	0.0139111	0.0113342	0.00755828	0.0145054	0.00638989	0.0115345	0.00638989	0.0112312	0.00509462	0.00955794	0.00606018
378	35	0.00903689	0.0286009	0.0126953	0.0390595	0.0113244	0.00337932	0.0240656	0.0138362	0.0113244	0.00771508	0.0143447	0.00643468	0.0106577	0.00643468	0.0112225	0.00484307	0.00976859	0.00577851
379	33	0.00890293	0.0282006	0.0124172	0.0393568	0.0112684	0.00329963	0.0238093	0.0137101	0.0112684	0.00780897	0.0141344	0.00648453	0.00983201	0.00648453	0.0112285	0.00459473	0.00987415	0.00547592
380	32	0.0087438	0.0277621	0.012085	0.0395133	0.0111746	0.00326121	0.0234875	0.013539	0.0111746	0.0078502	0.0138737	0.00652024	0.00919796	0.00652024	0.0112392	0.00437613	0.00986974	0.0051662
381	29	0.00854944	0.0272779	0.011718	0.0395318	0.0110502	0.00325349	0.0231148	0.0133291	0.0110502	0.00785753	0.0135675	0.00652287	0.00881557	0.00652287	0.0112301	0.00420289	0.00975769	0.0048588
382	20	0.00831759	0.0267455	0.0113286	0.039416	0.0109009	0.00326963	0.0227017	0.0130864	0.0109009	0.00785525	0.0132259	0.00647931	0.00865686	0.00647931	0.0111674	0.00407805	0.00954624	0.00455895
383	28	0.00805307	0.0261692	0.0109231	0.0391679	0.0107309	0.00330666	0.0222542	0.0128165	0.0107309	0.00786949	0.0128621	0.00638547	0.00862261	0.00638547	0.0110167	0.00399278	0.0092473	0.00426854
384	29	0.00776804	0.0255616	0.0105031	0.0387888	0.0105434	0.00336456	0.0217756	0.0125246	0.0105434	0.00792333	0.0124916	0.00624569	0.00857207	0.00624569	0.0107495	0.00392916	0.0088744	0.00398769
385	29	0.00748287	0.0249414	0.0100684	0.0382802	0.0103414	0.00344481	0.0212684	0.0122157	0.0103414	0.00803159	0.0121298	0.00606955	0.00835351	0.00606955	0.0103501	0.00386363	0.00844116	0.00371493
386	29	0.00722955	0.0243309	0.00962044	0.0376469	0.0101288	0.00354871	0.0207361	0.0118953	0.0101288	0.00819655	0.011791	0.00586705	0.00783586	0.00586705	0.00981924	0.00377301	0.00796016	0.00344832
387	29	0.00705351	0.023752	0.00916413	0.0368982	0.00990975	0.00367592	0.0201844	0.0115689	0.00990975	0.0084079	0.0114883	0.00564451	0.00693789	0.00564451	0.00917908	0.00364016	0.00744238	0.00318585
388	28	0.00701171	0.023223	0.00870927	0.0360489	0.00968913	0.00382339	0.0196215	0.0112419	0.00968913	0.00864507	0.0112355	0.00540209	0.00566018	0.00540209	0.00847575	0.0034639	0.00689774	0.00292584
389	28	0.00716224	0.0227562	0.00826991	0.0351178	0.00947178	0.00398503	0.0190573	0.0109193	0.00947178	0.00888281	0.0110495	0.00513396	0.00414951	0.00513396	0.00778275	0.00327092	0.00633498	0.00266738
390	27	0.00754644	0.0223566	0.0078629	0.0341269	0.0092618	0.00415176	0.0185024	0.0106052	0.0092618	0.00909631	0.0109515	0.00483099	0.00296387	0.00483099	0.00720029	0.00312985	0.00576299	0.0024108
391	26	0.00817448	0.0220222	0.00750502	0.0330985	0.00906265	0.00431251	0.0179671	0.0103028	0.00906265	0.00926481	0.0109671	0.00448423	0.00337016	0.00448423	0.00684233	0.00315091	0.00519119	0.00215803
392	26	0.00902463	0.0217444	0.00721049	0.0320532	0.00887675	0.00445548	0.0174604	0.0100141	0.00887675	0.00937408	0.0111224	0.00408884	0.00527217	0.00408884	0.00680012	0.003441	0.00463	0.00191285
393	25	0.0100537	0.0215104	0.00698839	0.0310088	0.00870607	0.00456977	0.0169892	0.00974052	0.00870607	0.00941671	0.0114388	0.00364611	0.00765359	0.00364611	0.00709683	0.00403046	0.00409124	0.00168124
394	25	0.0112102	0.0213043	0.00684159	0.0299792	0.00855179	0.00464741	0.0165582	0.00948238	0.00855179	0.00939178	0.0119263	0.00316356	0.0100978	0.00316356	0.0076752	0.00486521	0.00358901	0.00147318
395	24	0.012442	0.0211094	0.00676666	0.0289751	0.00841457	0.00468449	0.0161692	0.00923953	0.00841457	0.00930352	0.0125788	0.00265301	0.0124361	0.00265301	0.00843392	0.00586029	0.00314068	0.00130493
396	24	0.0137008	0.0209093	0.00675461	0.0280052	0.00829376	0.00468237	0.0158215	0.00901104	0.00829376	0.00916059	0.0133709	0.00212829	0.0145806	0.00212829	0.00926954	0.00693647	0.00276862	0.00120319
397	23	0.014942	0.0206887	0.00679234	0.0270768	0.00818736	0.00464763	0.0155118	0.00879538	0.00818736	0.00897551	0.0142593	0.00160374	0.0164789	0.00160374	0.0100963	0.0080297	0.00249991	0.00120053
398	23	0.0161254	0.0204347	0.00686425	0.0261974	0.00809194	0.00459095	0.0152349	0.00859063	0.00809194	0.00876513	0.0151868	0.00109748	0.0180951	0.00109748	0.0108486	0.0090913	0.00235986	0.00131498
399	23	0.0172156	0.0201373	0.00695373	0.0253751	0.00800332	0.0045249	0.0149852	0.00839492	0.00800332	0.00855051	0.0160889	0.000656412	0.0194	0.000656412	0.0114796	0.0100868	0.00235626	0.00153266
400	22	0.0181832	0.0197904	0.00704568	0.0246167	0.0079174	0.0044614	0.0147583	0.00820699	0.0079174	0.00835626	0.0169032	0.00048222	0.0203667	0.00048222	0.0119598	0.010996	0.0024672	0.00181681
401	22	0.019006	0.0193926	0.00712844	0.0239261	0.00783129	0.00440935	0.0145523	0.0080267	0.00783129	0.00820734	0.0175791	0.000756689	0.0209745	0.000756689	0.0122797	0.0118114	0.0026466	0.00212484
402	21	0.0196714	0.0189474	0.0071968	0.0233013	0.00774419	0.00437348	0.0143693	0.00785545	0.00774419	0.00812298	0.0180882	0.00118073	0.0212187	0.00118073	0.0124523	0.0125353	0.00284104	0.00241541
403	20	0.0201773	0.018462	0.0072541	0.0227323	0.00765739	0.00435387	0.0142151	0.00769617	0.00765739	0.00810908	0.0184307	0.00161889	0.021124	0.00161889	0.0125129	0.0131736	0.00300364	0.00265183
404	19	0.0205323	0.0179454	0.00731346	0.0222002	0.00757379	0.00434598	0.0140982	0.00755293	0.00757379	0.00815167	0.0186377	0.00203754	0.0207578	0.00203754	0.0125146	0.0137287	0.0030997	0.00280458
405	15	0.0207559	0.0174065	0.00739659	0.0216795	0.00749633	0.00434129	0.0140276	0.00743033	0.00749633	0.008216	0.0187659	0.00241743	0.0202316	0.00241743	0.0125163	0.0141939	0.00311049	0.00285499
406	18	0.020877	0.0168526	0.00753089	0.0211426	0.00742772	0.00433079	0.0140112	0.00733367	0.00742772	0.00825329	0.0188863	0.00273618	0.0196929	0.00273618	0.0125681	0.0145532	0.00303639	0.00279811
407	18	0.0209309	0.0162887	0.0077433	0.0205649	0.0073697	0.00431287	0.0140545	0.00726892	0.0073697	0.00821488	0.0190704	0.00296665	0.0193009	0.00296665	0.0126968	0.0147867	0.00289977	0.00264318
408	19	0.0209541	0.0157183	0.00805382	0.01993	0.00732394	0.00430579	0.0141608	0.00724358	0.00732394	0.00806944	0.0193755	0.00308129	0.0191921	0.00308129	0.0128982	0.0148799	0.00274589	0.00241072
409	19	0.0209748	0.0151447	0.00847038	0.0192331	0.00729214	0.00435928	0.0143327	0.00726643	0.00729214	0.00781628	0.0198344	0.00306369	0.0194402	0.00306369	0.0131376	0.014832	0.00263778	0.00212781
410	19	0.0210056	0.0145719	0.00898634	0.0184818	0.00727689	0.00455206	0.0145721	0.00734609	0.00727689	0.00748829	0.020447	0.0029189	0.0200254	0.0029189	0.0133593	0.0146572	0.00263526	0.00182149
411	19	0.021039	0.0140059	0.00958245	0.0176959	0.00728111	0.0049604	0.0148801	0.00748834	0.00728111	0.00714234	0.0211792	0.00267822	0.0208265	0.00267822	0.0135008	0.0143815	0.00276294	0.00151272
412	19	0.0210505	0.0134562	0.0102312	0.0169038	0.00730747	0.00561093	0.015255	0.00769345	0.00730747	0.0068397	0.0219701	0.00239358	0.0216427	0.00239358	0.013508	0.014034	0.00299672	0.00121231
413	19	0.0210079	0.0129358	0.010903	0.0161384	0.00735741	0.00646105	0.0156897	0.00795547	0.00735741	0.00662357	0.0227502	0.00212557	0.0222414	0.00212557	0.0133489	0.0136429	0.00328446	0.000920462
414	19	0.0208826	0.0124605	0.0115719	0.0154312	0.00743067	0.00742114	0.01617	0.00826411	0.00743067	0.00650369	0.02346	0.00192568	0.0224172	0.00192568	0.0130203	0.0132338	0.00357551	0.000638669
415	19	0.0206602	0.012047	0.0122191	0.014807	0.00752563	0.00838729	0.0166746	0.008608	0.00752563	0.00645737	0.0240648	0.00182281	0.0220479	0.00182281	0.0125489	0.0128301	0.00383529	0.000428818
416	19	0.0203453	0.0117095	0.0128326	0.014281	0.00764025	0.00926451	0.0171767	0.00897764	0.00764025	0.00644538	0.0245575	0.00182042	0.0211255	0.00182042	0.0119846	0.0124515	0.004047	0.000521736
417	19	0.0199609	0.0114578	0.0134055	0.0138572	0.00777304	0.00997779	0.0176467	0.009366	0.00777304	0.0064337	0.0249512	0.00190234	0.0197571	0.00190234	0.0113894	0.0121125	0.00420782	0.000903336
418	19	0.0195418	0.0112937	0.0139316	0.0135288	0.00792385	0.0104767	0.0180556	0.00976694	0.00792385	0.00640713	0.0252661	0.00203869	0.0181344	0.00203869	0.0108234	0.0118201	0.00432386	0.00139944
419	19	0.0191257	0.011212	0.014402	0.0132814	0.00809423	0.0107357	0.0183783	0.0101725	0.00809423	0.00637117	0.0255171	0.00219218	0.016482	0.00219218	0.0103334	0.0115734	0.0044056	0.00194812
420	20	0.0187447	0.0112013	0.0148037	0.0130955	0.00828679	0.0107527	0.018598	0.0105712	0.00828679	0.00634297	0.0257078	0.00232707	0.0150032	0.00232707	0.00994541	0.011366	0.00446472	0.00252068
421	20	0.0184185	0.0112463	0.01512	0.0129508	0.00850358	0.0105457	0.018709	0.0109478	0.00850358	0.00633863	0.0258325	0.00241751	0.0138353	0.00241751	0.00966318	0.0111885	0.00451121	0.00310009
422	20	0.0181495	0.0113307	0.0153342	0.0128274	0.00874415	0.0101512	0.0187179	0.0112858	0.00874415	0.00636269	0.0258817	0.00245236	0.0130274	0.00245236	0.00947392	0.0110305	0.00455676	0.00367915
423	20	0.0179261	0.0114374	0.015432	0.0127058	0.00900366	0.00962462	0.0186441	0.0115711	0.00900366	0.00640566	0.0258511	0.00243441	0.0125439	0.00243441	0.00935607	0.010882	0.00461089	0.00425846
424	20	0.0177256	0.01155	0.0154044	0.0125666	0.00927219	0.00904107	0.0185159	0.011795	0.00927219	0.00644919	0.0257463	0.00237622	0.0122886	0.00237622	0.00928682	0.0107342	0.00468056	0.00484298
425	21	0.0175144	0.0116658	0.0152554	0.0123857	0.00953571	0.00849717	0.0183658	0.0119565	0.00953571	0.00647071	0.0255803	0.00229408	0.0121433	0.00229408	0.00924784	0.0105807	0.00481999	0.00544635
