# Supplementary material for: Optimal Control Based Stiffness Identification of an Ankle-Foot Orthosis Using a Predictive Walking Model
Source: Front Comput Neurosci. 2017 Apr 13;11:23. doi: 10.3389/fncom.2017.00023 (PMC5390028; doi:10.3389/fncom.2017.00023)
Supplement: Supplementary file 1 [file DataSheet1.ZIP › PathWalker/InvKinDyn/results/barefeet_3053183.log]

387 0 0 0 0 0 0 -2.30027e-27 2.17805 9.88131e-324 2.42956e-312 2.17805 -6.23132e-31 -1.02563 0 -0.192806 -1.04728 0 0.0781191 -1.15935 0 0.0070226 -1.22295 0 -0.129985 0 0 0 0 0 0 0 0 0 0 0 0 0 2.17805 4.65991e-28 6.63036e-319 2.17805 -4.14223e-25
388 0 0 0 0 0 0 -2.30027e-27 2.17805 9.88131e-324 2.42956e-312 2.17805 -6.23132e-31 -1.02649 0 -0.1923 -1.04705 0 0.0787099 -1.14028 0 0.00458731 -1.19913 0 -0.134529 0 0 0 0 0 0 0 0 0 0 0 0 0 2.17805 4.65991e-28 6.63036e-319 2.17805 -4.14223e-25
389 0 0 0 0 0 0 -2.30027e-27 2.17805 9.88131e-324 2.42956e-312 2.17805 -6.23132e-31 -1.02734 0 -0.191831 -1.04682 0 0.0792586 -1.12104 0 0.00226562 -1.17504 0 -0.138801 0 0 0 0 0 0 0 0 0 0 0 0 0 2.17805 4.65991e-28 6.63036e-319 2.17805 -4.14223e-25
390 0 0 0 0 0 0 -2.30027e-27 2.17805 9.88131e-324 2.42956e-312 2.17805 -6.23132e-31 -1.02819 0 -0.191395 -1.0466 0 0.0797695 -1.10169 0 6.94828e-06 -1.15078 0 -0.142845 0 0 0 0 0 0 0 0 0 0 0 0 0 2.17805 4.65991e-28 6.63036e-319 2.17805 -4.14223e-25
391 0 0 0 0 0 0 -2.30027e-27 2.17805 9.88131e-324 2.42956e-312 2.17805 -6.23132e-31 -1.02903 0 -0.190987 -1.04639 0 0.0802468 -1.08231 0 -0.00223568 -1.12644 0 -0.146696 0 0 0 0 0 0 0 0 0 0 0 0 0 2.17805 4.65991e-28 6.63036e-319 2.17805 -4.14223e-25
392 0 0 0 0 0 0 -2.30027e-27 2.17805 9.88131e-324 2.42956e-312 2.17805 -6.23132e-31 -1.02988 0 -0.190603 -1.0462 0 0.0806947 -1.06297 0 -0.00450358 -1.10214 0 -0.150387 0 0 0 0 0 0 0 0 0 0 0 0 0 2.17805 4.65991e-28 6.63036e-319 2.17805 -4.14223e-25
393 0 0 0 0 0 0 -2.30027e-27 2.17805 9.88131e-324 2.42956e-312 2.17805 -6.23132e-31 -1.03072 0 -0.190241 -1.04603 0 0.0811159 -1.04376 0 -0.00683137 -1.07801 0 -0.153945 0 0 0 0 0 0 0 0 0 0 0 0 0 2.17805 4.65991e-28 6.63036e-319 2.17805 -4.14223e-25
394 0 0 0 0 0 0 -2.30027e-27 2.17805 9.88131e-324 2.42956e-312 2.17805 -6.23132e-31 -1.03157 0 -0.189899 -1.04588 0 0.0815122 -1.02474 0 -0.00924678 -1.0542 0 -0.157395 0 0 0 0 0 0 0 0 0 0 0 0 0 2.17805 4.65991e-28 6.63036e-319 2.17805 -4.14223e-25
395 0 0 0 0 0 0 -2.30027e-27 2.17805 9.88131e-324 2.42956e-312 2.17805 -6.23132e-31 -1.03243 0 -0.189576 -1.04575 0 0.0818853 -1.006 0 -0.0117713 -1.03085 0 -0.160763 0 0 0 0 0 0 0 0 0 0 0 0 0 2.17805 4.65991e-28 6.63036e-319 2.17805 -4.14223e-25
396 0 0 0 0 0 0 -2.30027e-27 2.17805 9.88131e-324 2.42956e-312 2.17805 -6.23132e-31 -1.0333 0 -0.18927 -1.04564 0 0.0822375 -0.987624 0 -0.0144218 -1.0081 0 -0.164077 0 0 0 0 0 0 0 0 0 0 0 0 0 2.17805 4.65991e-28 6.63036e-319 2.17805 -4.14223e-25
397 0 0 0 0 0 0 -2.30027e-27 2.17805 9.88131e-324 2.42956e-312 2.17805 -6.23132e-31 -1.03418 0 -0.188977 -1.04554 0 0.0825737 -0.969692 0 -0.0172124 -0.986103 0 -0.167368 0 0 0 0 0 0 0 0 0 0 0 0 0 2.17805 4.65991e-28 6.63036e-319 2.17805 -4.14223e-25
398 0 0 0 0 0 0 -2.30027e-27 2.17805 9.88131e-324 2.42956e-312 2.17805 -6.23132e-31 -1.03508 0 -0.188688 -1.04543 0 0.0829037 -0.952277 0 -0.0201572 -0.964964 0 -0.170673 0 0 0 0 0 0 0 0 0 0 0 0 0 2.17805 4.65991e-28 6.63036e-319 2.17805 -4.14223e-25
399 0 0 0 0 0 0 -2.30027e-27 2.17805 9.88131e-324 2.42956e-312 2.17805 -6.23132e-31 -1.036 0 -0.188386 -1.04528 0 0.0832438 -0.935446 0 -0.0232712 -0.944783 0 -0.174032 0 0 0 0 0 0 0 0 0 0 0 0 0 2.17805 4.65991e-28 6.63036e-319 2.17805 -4.14223e-25
400 0 0 0 0 0 0 -2.30027e-27 2.17805 9.88131e-324 2.42956e-312 2.17805 -6.23132e-31 -1.03698 0 -0.188049 -1.04509 0 0.0836185 -0.919259 0 -0.0265711 -0.925635 0 -0.177486 0 0 0 0 0 0 0 0 0 0 0 0 0 2.17805 4.65991e-28 6.63036e-319 2.17805 -4.14223e-25
401 0 0 0 0 0 0 -2.30027e-27 2.17805 9.88131e-324 2.42956e-312 2.17805 -6.23132e-31 -1.03805 0 -0.187643 -1.04484 0 0.0840604 -0.903773 0 -0.0300742 -0.907579 0 -0.181076 0 0 0 0 0 0 0 0 0 0 0 0 0 2.17805 4.65991e-28 6.63036e-319 2.17805 -4.14223e-25
402 0 0 0 0 0 0 -2.30027e-27 2.17805 9.88131e-324 2.42956e-312 2.17805 -6.23132e-31 -1.03926 0 -0.187128 -1.04451 0 0.0846098 -0.889048 0 -0.0337958 -0.890676 0 -0.184837 0 0 0 0 0 0 0 0 0 0 0 0 0 2.17805 4.65991e-28 6.63036e-319 2.17805 -4.14223e-25
403 0 0 0 0 0 0 -2.30027e-27 2.17805 9.88131e-324 2.42956e-312 2.17805 -6.23132e-31 -1.04067 0 -0.186454 -1.04409 0 0.0853126 -0.875152 0 -0.0377436 -0.875 0 -0.188794 0 0 0 0 0 0 0 0 0 0 0 0 0 2.17805 4.65991e-28 6.63036e-319 2.17805 -4.14223e-25
404 0 0 0 0 0 0 -2.30027e-27 2.17805 9.88131e-324 2.42956e-312 2.17805 -6.23132e-31 -1.04236 0 -0.185567 -1.04355 0 0.0862184 -0.862169 0 -0.0419119 -0.860644 0 -0.192954 0 0 0 0 0 0 0 0 0 0 0 0 0 2.17805 4.65991e-28 6.63036e-319 2.17805 -4.14223e-25
405 0 0 0 0 0 0 -2.30027e-27 2.17805 9.88131e-324 2.42956e-312 2.17805 -6.23132e-31 -1.04438 0 -0.184407 -1.04288 0 0.0873771 -0.850195 0 -0.0462726 -0.847727 0 -0.197302 0 0 0 0 0 0 0 0 0 0 0 0 0 2.17805 4.65991e-28 6.63036e-319 2.17805 -4.14223e-25
406 0 0 0 0 0 0 -2.30027e-27 2.17805 9.88131e-324 2.42956e-312 2.17805 -6.23132e-31 -1.04681 0 -0.18291 -1.04205 0 0.0888369 -0.839335 0 -0.0507691 -0.836373 0 -0.20179 0 0 0 0 0 0 0 0 0 0 0 0 0 2.17805 4.65991e-28 6.63036e-319 2.17805 -4.14223e-25
407 0 0 0 0 0 0 -2.30027e-27 2.17805 9.88131e-324 2.42956e-312 2.17805 -6.23132e-31 -1.04968 0 -0.18101 -1.04104 0 0.0906407 -0.82969 0 -0.0553107 -0.82669 0 -0.206331 0 0 0 0 0 0 0 0 0 0 0 0 0 2.17805 4.65991e-28 6.63036e-319 2.17805 -4.14223e-25
408 0 0 0 0 0 0 -2.30027e-27 2.17805 9.88131e-324 2.42956e-312 2.17805 -6.23132e-31 -1.05304 0 -0.178642 -1.0398 0 0.0928237 -0.821339 0 -0.0597755 -0.818744 0 -0.210803 0 0 0 0 0 0 0 0 0 0 0 0 0 2.17805 4.65991e-28 6.63036e-319 2.17805 -4.14223e-25
409 0 0 0 0 0 0 -2.30027e-27 2.17805 9.88131e-324 2.42956e-312 2.17805 -6.23132e-31 -1.0569 0 -0.175743 -1.03831 0 0.0954089 -0.814324 0 -0.0640194 -0.812533 0 -0.215059 0 0 0 0 0 0 0 0 0 0 0 0 0 2.17805 4.65991e-28 6.63036e-319 2.17805 -4.14223e-25
410 0 0 0 0 0 0 -2.30027e-27 2.17805 9.88131e-324 2.42956e-312 2.17805 -6.23132e-31 -1.06124 0 -0.172259 -1.03654 0 0.098404 -0.808634 0 -0.0678931 -0.807972 0 -0.218942 0 0 0 0 0 0 0 0 0 0 0 0 0 2.17805 4.65991e-28 6.63036e-319 2.17805 -4.14223e-25
411 0 0 0 0 0 0 -2.30027e-27 2.17805 9.88131e-324 2.42956e-312 2.17805 -6.23132e-31 -1.06602 0 -0.168151 -1.03445 0 0.101797 -0.804199 0 -0.0712643 -0.804893 0 -0.222313 0 0 0 0 0 0 0 0 0 0 0 0 0 2.17805 4.65991e-28 6.63036e-319 2.17805 -4.14223e-25
412 0 0 0 0 0 0 -2.30027e-27 2.17805 9.88131e-324 2.42956e-312 2.17805 -6.23132e-31 -1.07118 0 -0.163401 -1.03204 0 0.105555 -0.800896 0 -0.0740391 -0.803064 0 -0.225074 0 0 0 0 0 0 0 0 0 0 0 0 0 2.17805 4.65991e-28 6.63036e-319 2.17805 -4.14223e-25
413 0 0 0 0 0 0 -2.30027e-27 2.17805 9.88131e-324 2.42956e-312 2.17805 -6.23132e-31 -1.0766 0 -0.15802 -1.02931 0 0.109623 -0.798557 0 -0.0761781 -0.802211 0 -0.227184 0 0 0 0 0 0 0 0 0 0 0 0 0 2.17805 4.65991e-28 6.63036e-319 2.17805 -4.14223e-25
414 0 0 0 0 0 0 -2.30027e-27 2.17805 9.88131e-324 2.42956e-312 2.17805 -6.23132e-31 -1.08218 0 -0.152048 -1.02628 0 0.113931 -0.796991 0 -0.0777036 -0.802054 0 -0.228669 0 0 0 0 0 0 0 0 0 0 0 0 0 2.17805 4.65991e-28 6.63036e-319 2.17805 -4.14223e-25
415 0 0 0 0 0 0 -2.30027e-27 2.17805 9.88131e-324 2.42956e-312 2.17805 -6.23132e-31 -1.08777 0 -0.145556 -1.02298 0 0.118397 -0.79601 0 -0.0786943 -0.802334 0 -0.229612 0 0 0 0 0 0 0 0 0 0 0 0 0 2.17805 4.65991e-28 6.63036e-319 2.17805 -4.14223e-25
416 0 0 0 0 0 0 -2.30027e-27 2.17805 9.88131e-324 2.42956e-312 2.17805 -6.23132e-31 -1.09327 0 -0.138637 -1.01947 0 0.12294 -0.795441 0 -0.0792695 -0.802833 0 -0.230139 0 0 0 0 0 0 0 0 0 0 0 0 0 2.17805 4.65991e-28 6.63036e-319 2.17805 -4.14223e-25
417 0 0 0 0 0 0 -2.30027e-27 2.17805 9.88131e-324 2.42956e-312 2.17805 -6.23132e-31 -1.09854 0 -0.131399 -1.01579 0 0.127486 -0.795147 0 -0.0795661 -0.80339 0 -0.230391 0 0 0 0 0 0 0 0 0 0 0 0 0 2.17805 4.65991e-28 6.63036e-319 2.17805 -4.14223e-25
418 0 0 0 0 0 0 -2.30027e-27 2.17805 9.88131e-324 2.42956e-312 2.17805 -6.23132e-31 -1.1035 0 -0.123952 -1.01201 0 0.131975 -0.795032 0 -0.0797139 -0.803902 0 -0.230503 0 0 0 0 0 0 0 0 0 0 0 0 0 2.17805 4.65991e-28 6.63036e-319 2.17805 -4.14223e-25
419 0 0 0 0 0 0 -2.30027e-27 2.17805 9.88131e-324 2.42956e-312 2.17805 -6.23132e-31 -1.10805 0 -0.116406 -1.00818 0 0.136367 -0.795033 0 -0.0798163 -0.80432 0 -0.23058 0 0 0 0 0 0 0 0 0 0 0 0 0 2.17805 4.65991e-28 6.63036e-319 2.17805 -4.14223e-25
420 0 0 0 0 0 0 -2.30027e-27 2.17805 9.88131e-324 2.42956e-312 2.17805 -6.23132e-31 -1.11213 0 -0.108863 -1.00434 0 0.140638 -0.795119 0 -0.0799386 -0.804639 0 -0.230688 0 0 0 0 0 0 0 0 0 0 0 0 0 2.17805 4.65991e-28 6.63036e-319 2.17805 -4.14223e-25
421 0 0 0 0 0 0 -2.30027e-27 2.17805 9.88131e-324 2.42956e-312 2.17805 -6.23132e-31 -1.11568 0 -0.101425 -1.00055 0 0.144774 -0.795278 0 -0.0801083 -0.804879 0 -0.230853 0 0 0 0 0 0 0 0 0 0 0 0 0 2.17805 4.65991e-28 6.63036e-319 2.17805 -4.14223e-25
422 0 0 0 0 0 0 -2.30027e-27 2.17805 9.88131e-324 2.42956e-312 2.17805 -6.23132e-31 -1.11862 0 -0.0942008 -0.996829 0 0.14877 -0.795504 0 -0.0803227 -0.805078 0 -0.231069 0 0 0 0 0 0 0 0 0 0 0 0 0 2.17805 4.65991e-28 6.63036e-319 2.17805 -4.14223e-25
423 0 0 0 0 0 0 -2.30027e-27 2.17805 9.88131e-324 2.42956e-312 2.17805 -6.23132e-31 -1.12091 0 -0.0873117 -0.993221 0 0.152615 -0.795794 0 -0.0805615 -0.805271 0 -0.231314 0 0 0 0 0 0 0 0 0 0 0 0 0 2.17805 4.65991e-28 6.63036e-319 2.17805 -4.14223e-25
424 0 0 0 0 0 0 -2.30027e-27 2.17805 9.88131e-324 2.42956e-312 2.17805 -6.23132e-31 -1.12245 0 -0.0808977 -0.989752 0 0.156294 -0.796139 0 -0.080799 -0.805488 0 -0.231559 0 0 0 0 0 0 0 0 0 0 0 0 0 2.17805 4.65991e-28 6.63036e-319 2.17805 -4.14223e-25
425 0 0 0 0 0 0 -2.30027e-27 2.17805 9.88131e-324 2.42956e-312 2.17805 -6.23132e-31 -1.12317 0 -0.0751134 -0.986437 0 0.159774 -0.796526 0 -0.0810133 -0.805744 0 -0.231782 0 0 0 0 0 0 0 0 0 0 0 0 0 2.17805 4.65991e-28 6.63036e-319 2.17805 -4.14223e-25
426 0 0 0 0 0 0 -2.30027e-27 2.17805 9.88131e-324 2.42956e-312 2.17805 -6.23132e-31 -1.12299 0 -0.0701172 -0.983277 0 0.163014 -0.796939 0 -0.0811898 -0.806042 0 -0.231965 0 0 0 0 0 0 0 0 0 0 0 0 0 2.17805 4.65991e-28 6.63036e-319 2.17805 -4.14223e-25
427 0 0 0 0 0 0 -2.30027e-27 2.17805 9.88131e-324 2.42956e-312 2.17805 -6.23132e-31 -1.1218 0 -0.0660527 -0.980247 0 0.165963 -0.79736 0 -0.081321 -0.806376 0 -0.232102 0 0 0 0 0 0 0 0 0 0 0 0 0 2.17805 4.65991e-28 6.63036e-319 2.17805 -4.14223e-25
428 0 0 0 0 0 0 -2.30027e-27 2.17805 9.88131e-324 2.42956e-312 2.17805 -6.23132e-31 -1.11954 0 -0.0630274 -0.977292 0 0.168565 -0.797773 0 -0.0814031 -0.806738 0 -0.232187 0 0 0 0 0 0 0 0 0 0 0 0 0 2.17805 4.65991e-28 6.63036e-319 2.17805 -4.14223e-25
429 0 0 0 0 0 0 -2.30027e-27 2.17805 9.88131e-324 2.42956e-312 2.17805 -6.23132e-31 -1.11612 0 -0.0610925 -0.974324 0 0.170776 -0.798164 0 -0.0814326 -0.807123 0 -0.232217 0 0 0 0 0 0 0 0 0 0 0 0 0 2.17805 4.65991e-28 6.63036e-319 2.17805 -4.14223e-25
430 0 0 0 0 0 0 -2.30027e-27 2.17805 9.88131e-324 2.42956e-312 2.17805 -6.23132e-31 -1.1115 0 -0.0602287 -0.97123 0 0.172568 -0.798527 0 -0.0814037 -0.807531 0 -0.232185 0 0 0 0 0 0 0 0 0 0 0 0 0 2.17805 4.65991e-28 6.63036e-319 2.17805 -4.14223e-25
431 0 0 0 0 0 0 -2.30027e-27 2.17805 9.88131e-324 2.42956e-312 2.17805 -6.23132e-31 -1.10564 0 -0.0603435 -0.967877 0 0.173944 -0.798861 0 -0.0813091 -0.807971 0 -0.232084 0 0 0 0 0 0 0 0 0 0 0 0 0 2.17805 4.65991e-28 6.63036e-319 2.17805 -4.14223e-25
432 0 0 0 0 0 0 -2.30027e-27 2.17805 9.88131e-324 2.42956e-312 2.17805 -6.23132e-31 -1.09856 0 -0.061279 -0.964129 0 0.174936 -0.799168 0 -0.0811421 -0.808455 0 -0.231906 0 0 0 0 0 0 0 0 0 0 0 0 0 2.17805 4.65991e-28 6.63036e-319 2.17805 -4.14223e-25
433 0 0 0 0 0 0 -2.30027e-27 2.17805 9.88131e-324 2.42956e-312 2.17805 -6.23132e-31 -1.0903 0 -0.0628316 -0.959861 0 0.175611 -0.799452 0 -0.080899 -0.808994 0 -0.231647 0 0 0 0 0 0 0 0 0 0 0 0 0 2.17805 4.65991e-28 6.63036e-319 2.17805 -4.14223e-25
434 0 0 0 0 0 0 -2.30027e-27 2.17805 9.88131e-324 2.42956e-312 2.17805 -6.23132e-31 -1.08093 0 -0.0647787 -0.95497 0 0.176059 -0.79972 0 -0.080582 -0.809595 0 -0.231309 0 0 0 0 0 0 0 0 0 0 0 0 0 2.17805 4.65991e-28 6.63036e-319 2.17805 -4.14223e-25
435 0 0 0 0 0 0 -2.30027e-27 2.17805 9.88131e-324 2.42956e-312 2.17805 -6.23132e-31 -1.07054 0 -0.066908 -0.949386 0 0.176383 -0.799975 0 -0.0801993 -0.810259 0 -0.230899 0 0 0 0 0 0 0 0 0 0 0 0 0 2.17805 4.65991e-28 6.63036e-319 2.17805 -4.14223e-25
436 0 0 0 0 0 0 -2.30027e-27 2.17805 9.88131e-324 2.42956e-312 2.17805 -6.23132e-31 -1.05921 0 -0.0690418 -0.943072 0 0.176682 -0.800218 0 -0.0797648 -0.810976 0 -0.230431 0 0 0 0 0 0 0 0 0 0 0 0 0 2.17805 4.65991e-28 6.63036e-319 2.17805 -4.14223e-25
437 0 0 0 0 0 0 -2.30027e-27 2.17805 9.88131e-324 2.42956e-312 2.17805 -6.23132e-31 -1.04702 0 -0.0710559 -0.936018 0 0.177033 -0.800449 0 -0.0792946 -0.811736 0 -0.229922 0 0 0 0 0 0 0 0 0 0 0 0 0 2.17805 4.65991e-28 6.63036e-319 2.17805 -4.14223e-25
438 0 0 0 0 0 0 -2.30027e-27 2.17805 9.88131e-324 2.42956e-312 2.17805 -6.23132e-31 -1.03399 0 -0.0728869 -0.928238 0 0.177482 -0.800665 0 -0.0788049 -0.812523 0 -0.229389 0 0 0 0 0 0 0 0 0 0 0 0 0 2.17805 4.65991e-28 6.63036e-319 2.17805 -4.14223e-25
439 0 0 0 0 0 0 -2.30027e-27 2.17805 9.88131e-324 2.42956e-312 2.17805 -6.23132e-31 -1.02015 0 -0.0745322 -0.91975 0 0.178032 -0.800864 0 -0.0783088 -0.813326 0 -0.228844 0 0 0 0 0 0 0 0 0 0 0 0 0 2.17805 4.65991e-28 6.63036e-319 2.17805 -4.14223e-25
440 0 0 0 0 0 0 -2.30027e-27 2.17805 9.88131e-324 2.42956e-312 2.17805 -6.23132e-31 -1.00546 0 -0.0760432 -0.910575 0 0.178644 -0.801047 0 -0.0778149 -0.814141 0 -0.228296 0 0 0 0 0 0 0 0 0 0 0 0 0 2.17805 4.65991e-28 6.63036e-319 2.17805 -4.14223e-25
441 0 0 0 0 0 0 -2.30027e-27 2.17805 9.88131e-324 2.42956e-312 2.17805 -6.23132e-31 -0.989868 0 -0.0775137 -0.900723 0 0.179239 -0.801216 0 -0.0773271 -0.814967 0 -0.22775 0 0 0 0 0 0 0 0 0 0 0 0 0 2.17805 4.65991e-28 6.63036e-319 2.17805 -4.14223e-25
442 0 0 0 0 0 0 -2.30027e-27 2.17805 9.88131e-324 2.42956e-312 2.17805 -6.23132e-31 -0.973298 0 -0.0790672 -0.890192 0 0.179704 -0.801374 0 -0.0768456 -0.815812 0 -0.227204 0 0 0 0 0 0 0 0 0 0 0 0 0 2.17805 4.65991e-28 6.63036e-319 2.17805 -4.14223e-25
443 0 0 0 0 0 0 -2.30027e-27 2.17805 9.88131e-324 2.42956e-312 2.17805 -6.23132e-31 -0.955658 0 -0.0808417 -0.878967 0 0.179902 -0.80153 0 -0.0763679 -0.816687 0 -0.226656 0 0 0 0 0 0 0 0 0 0 0 0 0 2.17805 4.65991e-28 6.63036e-319 2.17805 -4.14223e-25
444 0 0 0 0 0 0 -2.30027e-27 2.17805 9.88131e-324 2.42956e-312 2.17805 -6.23132e-31 -0.93685 0 -0.0829753 -0.867024 0 0.179691 -0.801691 0 -0.075891 -0.817601 0 -0.226101 0 0 0 0 0 0 0 0 0 0 0 0 0 2.17805 4.65991e-28 6.63036e-319 2.17805 -4.14223e-25
445 0 0 0 0 0 0 -2.30027e-27 2.17805 9.88131e-324 2.42956e-312 2.17805 -6.23132e-31 -0.916775 0 -0.0855919 -0.854335 0 0.178927 -0.801864 0 -0.0754123 -0.818566 0 -0.225536 0 0 0 0 0 0 0 0 0 0 0 0 0 2.17805 4.65991e-28 6.63036e-319 2.17805 -4.14223e-25
446 0 0 0 0 0 0 -2.30027e-27 2.17805 9.88131e-324 2.42956e-312 2.17805 -6.23132e-31 -0.895347 0 -0.0887859 -0.840872 0 0.177487 -0.802059 0 -0.0749302 -0.819587 0 -0.22496 0 0 0 0 0 0 0 0 0 0 0 0 0 2.17805 4.65991e-28 6.63036e-319 2.17805 -4.14223e-25
447 0 0 0 0 0 0 -2.30027e-27 2.17805 9.88131e-324 2.42956e-312 2.17805 -6.23132e-31 -0.872503 0 -0.0926087 -0.826616 0 0.175278 -0.80228 0 -0.0744442 -0.820667 0 -0.224371 0 0 0 0 0 0 0 0 0 0 0 0 0 2.17805 4.65991e-28 6.63036e-319 2.17805 -4.14223e-25
448 0 0 0 0 0 0 -2.30027e-27 2.17805 9.88131e-324 2.42956e-312 2.17805 -6.23132e-31 -0.848219 0 -0.097057 -0.811557 0 0.172247 -0.802534 0 -0.073954 -0.821809 0 -0.223769 0 0 0 0 0 0 0 0 0 0 0 0 0 2.17805 4.65991e-28 6.63036e-319 2.17805 -4.14223e-25
449 0 0 0 0 0 0 -2.30027e-27 2.17805 9.88131e-324 2.42956e-312 2.17805 -6.23132e-31 -0.822527 0 -0.102065 -0.795704 0 0.168396 -0.802825 0 -0.0734593 -0.823012 0 -0.223154 0 0 0 0 0 0 0 0 0 0 0 0 0 2.17805 4.65991e-28 6.63036e-319 2.17805 -4.14223e-25
450 0 0 0 0 0 0 -2.30027e-27 2.17805 9.88131e-324 2.42956e-312 2.17805 -6.23132e-31 -0.795532 0 -0.107506 -0.779081 0 0.163784 -0.803156 0 -0.0729582 -0.824279 0 -0.222524 0 0 0 0 0 0 0 0 0 0 0 0 0 2.17805 4.65991e-28 6.63036e-319 2.17805 -4.14223e-25
451 0 0 0 0 0 0 -2.30027e-27 2.17805 9.88131e-324 2.42956e-312 2.17805 -6.23132e-31 -0.76743 0 -0.113199 -0.761741 0 0.15853 -0.803533 0 -0.0724481 -0.825613 0 -0.221875 0 0 0 0 0 0 0 0 0 0 0 0 0 2.17805 4.65991e-28 6.63036e-319 2.17805 -4.14223e-25
452 0 0 0 0 0 0 -2.30027e-27 2.17805 9.88131e-324 2.42956e-312 2.17805 -6.23132e-31 -0.738512 0 -0.11893 -0.743763 0 0.152808 -0.803958 0 -0.0719242 -0.827023 0 -0.221203 0 0 0 0 0 0 0 0 0 0 0 0 0 2.17805 4.65991e-28 6.63036e-319 2.17805 -4.14223e-25
453 0 0 0 0 0 0 -2.30027e-27 2.17805 9.88131e-324 2.42956e-312 2.17805 -6.23132e-31 -0.709154 0 -0.124476 -0.725263 0 0.146835 -0.804435 0 -0.0713808 -0.828515 0 -0.220499 0 0 0 0 0 0 0 0 0 0 0 0 0 2.17805 4.65991e-28 6.63036e-319 2.17805 -4.14223e-25
454 0 0 0 0 0 0 -2.30027e-27 2.17805 9.88131e-324 2.42956e-312 2.17805 -6.23132e-31 -0.679792 0 -0.129636 -0.706391 0 0.140848 -0.804966 0 -0.0708109 -0.830098 0 -0.219756 0 0 0 0 0 0 0 0 0 0 0 0 0 2.17805 4.65991e-28 6.63036e-319 2.17805 -4.14223e-25
455 0 0 0 0 0 0 -2.30027e-27 2.17805 9.88131e-324 2.42956e-312 2.17805 -6.23132e-31 -0.650889 0 -0.134253 -0.687333 0 0.135081 -0.805551 0 -0.0702067 -0.831779 0 -0.218962 0 0 0 0 0 0 0 0 0 0 0 0 0 2.17805 4.65991e-28 6.63036e-319 2.17805 -4.14223e-25
456 0 0 0 0 0 0 -2.30027e-27 2.17805 9.88131e-324 2.42956e-312 2.17805 -6.23132e-31 -0.622886 0 -0.138226 -0.6683 0 0.129741 -0.806189 0 -0.0695602 -0.833562 0 -0.218109 0 0 0 0 0 0 0 0 0 0 0 0 0 2.17805 4.65991e-28 6.63036e-319 2.17805 -4.14223e-25
457 0 0 0 0 0 0 -2.30027e-27 2.17805 9.88131e-324 2.42956e-312 2.17805 -6.23132e-31 -0.596168 0 -0.141521 -0.649513 0 0.12498 -0.806877 0 -0.0688629 -0.835451 0 -0.217186 0 0 0 0 0 0 0 0 0 0 0 0 0 2.17805 4.65991e-28 6.63036e-319 2.17805 -4.14223e-25
458 0 0 0 0 0 0 -2.30027e-27 2.17805 9.88131e-324 2.42956e-312 2.17805 -6.23132e-31 -0.571038 0 -0.144162 -0.63119 0 0.120887 -0.807611 0 -0.0681064 -0.837446 0 -0.216181 0 0 0 0 0 0 0 0 0 0 0 0 0 2.17805 4.65991e-28 6.63036e-319 2.17805 -4.14223e-25
459 0 0 0 0 0 0 -2.30027e-27 2.17805 9.88131e-324 2.42956e-312 2.17805 -6.23132e-31 -0.547699 0 -0.146225 -0.613523 0 0.117473 -0.808387 0 -0.0672819 -0.839548 0 -0.215083 0 0 0 0 0 0 0 0 0 0 0 0 0 2.17805 4.65991e-28 6.63036e-319 2.17805 -4.14223e-25
460 0 0 0 0 0 0 -2.30027e-27 2.17805 9.88131e-324 2.42956e-312 2.17805 -6.23132e-31 -0.526259 0 -0.14783 -0.596665 0 0.11468 -0.809202 0 -0.0663811 -0.84176 0 -0.213881 0 0 0 0 0 0 0 0 0 0 0 0 0 2.17805 4.65991e-28 6.63036e-319 2.17805 -4.14223e-25
461 0 0 0 0 0 0 -2.30027e-27 2.17805 9.88131e-324 2.42956e-312 2.17805 -6.23132e-31 -0.506737 0 -0.149134 -0.580723 0 0.112391 -0.810054 0 -0.0653954 -0.844085 0 -0.212562 0 0 0 0 0 0 0 0 0 0 0 0 0 2.17805 4.65991e-28 6.63036e-319 2.17805 -4.14223e-25
462 0 0 0 0 0 0 -2.30027e-27 2.17805 9.88131e-324 2.42956e-312 2.17805 -6.23132e-31 -0.489078 0 -0.150313 -0.565751 0 0.110437 -0.810941 0 -0.0643159 -0.846529 0 -0.211114 0 0 0 0 0 0 0 0 0 0 0 0 0 2.17805 4.65991e-28 6.63036e-319 2.17805 -4.14223e-25
463 0 0 0 0 0 0 -2.30027e-27 2.17805 9.88131e-324 2.42956e-312 2.17805 -6.23132e-31 -0.473177 0 -0.151558 -0.551757 0 0.108623 -0.811863 0 -0.063133 -0.849099 0 -0.209521 0 0 0 0 0 0 0 0 0 0 0 0 0 2.17805 4.65991e-28 6.63036e-319 2.17805 -4.14223e-25
464 0 0 0 0 0 0 -2.30027e-27 2.17805 9.88131e-324 2.42956e-312 2.17805 -6.23132e-31 -0.458901 0 -0.153058 -0.538714 0 0.106747 -0.81282 0 -0.0618366 -0.851804 0 -0.207769 0 0 0 0 0 0 0 0 0 0 0 0 0 2.17805 4.65991e-28 6.63036e-319 2.17805 -4.14223e-25
465 0 0 0 0 0 0 -2.30027e-27 2.17805 9.88131e-324 2.42956e-312 2.17805 -6.23132e-31 -0.446115 0 -0.154987 -0.526576 0 0.104619 -0.813814 0 -0.0604156 -0.854654 0 -0.20584 0 0 0 0 0 0 0 0 0 0 0 0 0 2.17805 4.65991e-28 6.63036e-319 2.17805 -4.14223e-25
466 0 0 0 0 0 0 -2.30027e-27 2.17805 9.88131e-324 2.42956e-312 2.17805 -6.23132e-31 -0.434709 0 -0.157482 -0.515292 0 0.102085 -0.814844 0 -0.0588586 -0.857658 0 -0.203714 0 0 0 0 0 0 0 0 0 0 0 0 0 2.17805 4.65991e-28 6.63036e-319 2.17805 -4.14223e-25
467 0 0 0 0 0 0 -2.30027e-27 2.17805 9.88131e-324 2.42956e-312 2.17805 -6.23132e-31 -0.424616 0 -0.160631 -0.504825 0 0.0990522 -0.815911 0 -0.0571538 -0.860826 0 -0.201372 0 0 0 0 0 0 0 0 0 0 0 0 0 2.17805 4.65991e-28 6.63036e-319 2.17805 -4.14223e-25
468 0 0 0 0 0 0 -2.30027e-27 2.17805 9.88131e-324 2.42956e-312 2.17805 -6.23132e-31 -0.415821 0 -0.164452 -0.495156 0 0.0954993 -0.817016 0 -0.0552902 -0.864166 0 -0.198793 0 0 0 0 0 0 0 0 0 0 0 0 0 2.17805 4.65991e-28 6.63036e-319 2.17805 -4.14223e-25
469 0 0 0 0 0 0 -2.30027e-27 2.17805 9.88131e-324 2.42956e-312 2.17805 -6.23132e-31 -0.408361 0 -0.168886 -0.486292 0 0.0914897 -0.818157 0 -0.0532569 -0.867689 0 -0.195955 0 0 0 0 0 0 0 0 0 0 0 0 0 2.17805 4.65991e-28 6.63036e-319 2.17805 -4.14223e-25
470 0 0 0 0 0 0 -2.30027e-27 2.17805 9.88131e-324 2.42956e-312 2.17805 -6.23132e-31 -0.402292 0 -0.173791 -0.478251 0 0.0871673 -0.819334 0 -0.0510439 -0.8714 0 -0.192837 0 0 0 0 0 0 0 0 0 0 0 0 0 2.17805 4.65991e-28 6.63036e-319 2.17805 -4.14223e-25
471 0 0 0 0 0 0 -2.30027e-27 2.17805 9.88131e-324 2.42956e-312 2.17805 -6.23132e-31 -0.397662 0 -0.178951 -0.471059 0 0.0827396 -0.82054 0 -0.0486414 -0.875305 0 -0.189414 0 0 0 0 0 0 0 0 0 0 0 0 0 2.17805 4.65991e-28 6.63036e-319 2.17805 -4.14223e-25
472 0 0 0 0 0 0 -2.30027e-27 2.17805 9.88131e-324 2.42956e-312 2.17805 -6.23132e-31 -0.394466 0 -0.184101 -0.464727 0 0.0784487 -0.821769 0 -0.0460399 -0.879402 0 -0.185663 0 0 0 0 0 0 0 0 0 0 0 0 0 2.17805 4.65991e-28 6.63036e-319 2.17805 -4.14223e-25
473 0 0 0 0 0 0 -2.30027e-27 2.17805 9.88131e-324 2.42956e-312 2.17805 -6.23132e-31 -0.392615 0 -0.188962 -0.459239 0 0.0745344 -0.823008 0 -0.0432305 -0.88368 0 -0.18156 0 0 0 0 0 0 0 0 0 0 0 0 0 2.17805 4.65991e-28 6.63036e-319 2.17805 -4.14223e-25
474 0 0 0 0 0 0 -2.30027e-27 2.17805 9.88131e-324 2.42956e-312 2.17805 -6.23132e-31 -0.391924 0 -0.193279 -0.454548 0 0.0711961 -0.824239 0 -0.0402044 -0.888121 0 -0.177081 0 0 0 0 0 0 0 0 0 0 0 0 0 2.17805 4.65991e-28 6.63036e-319 2.17805 -4.14223e-25
475 0 0 0 0 0 0 -2.30027e-27 2.17805 9.88131e-324 2.42956e-312 2.17805 -6.23132e-31 -0.392125 0 -0.196866 -0.450575 0 0.0685631 -0.825442 0 -0.0369543 -0.892697 0 -0.172205 0 0 0 0 0 0 0 0 0 0 0 0 0 2.17805 4.65991e-28 6.63036e-319 2.17805 -4.14223e-25
476 0 0 0 0 0 0 -2.30027e-27 2.17805 9.88131e-324 2.42956e-312 2.17805 -6.23132e-31 -0.392902 0 -0.199628 -0.44722 0 0.0666769 -0.826595 0 -0.0334738 -0.897373 0 -0.166915 0 0 0 0 0 0 0 0 0 0 0 0 0 2.17805 4.65991e-28 6.63036e-319 2.17805 -4.14223e-25
477 0 0 0 0 0 0 -2.30027e-27 2.17805 9.88131e-324 2.42956e-312 2.17805 -6.23132e-31 -0.393934 0 -0.201576 -0.444374 0 0.065491 -0.827679 0 -0.0297583 -0.902107 0 -0.161199 0 0 0 0 0 0 0 0 0 0 0 0 0 2.17805 4.65991e-28 6.63036e-319 2.17805 -4.14223e-25
478 0 0 0 0 0 0 -2.30027e-27 2.17805 9.88131e-324 2.42956e-312 2.17805 -6.23132e-31 -0.394946 0 -0.20281 -0.44194 0 0.0648848 -0.828677 0 -0.025804 -0.906859 0 -0.155047 0 0 0 0 0 0 0 0 0 0 0 0 0 2.17805 4.65991e-28 6.63036e-319 2.17805 -4.14223e-25
479 0 0 0 0 0 0 -2.30027e-27 2.17805 9.88131e-324 2.42956e-312 2.17805 -6.23132e-31 -0.395741 0 -0.203495 -0.43984 0 0.0646921 -0.829574 0 -0.0216093 -0.911584 0 -0.148458 0 0 0 0 0 0 0 0 0 0 0 0 0 2.17805 4.65991e-28 6.63036e-319 2.17805 -4.14223e-25
480 0 0 0 0 0 0 -2.30027e-27 2.17805 9.88131e-324 2.42956e-312 2.17805 -6.23132e-31 -0.396216 0 -0.203816 -0.438025 0 0.0647371 -0.830357 0 -0.0171762 -0.916236 0 -0.141438 0 0 0 0 0 0 0 0 0 0 0 0 0 2.17805 4.65991e-28 6.63036e-319 2.17805 -4.14223e-25
481 0 0 0 0 0 0 -2.30027e-27 2.17805 9.88131e-324 2.42956e-312 2.17805 -6.23132e-31 -0.396363 0 -0.203944 -0.436473 0 0.0648689 -0.831013 0 -0.012513 -0.920764 0 -0.134007 0 0 0 0 0 0 0 0 0 0 0 0 0 2.17805 4.65991e-28 6.63036e-319 2.17805 -4.14223e-25
482 0 0 0 0 0 0 -2.30027e-27 2.17805 9.88131e-324 2.42956e-312 2.17805 -6.23132e-31 -0.39625 0 -0.203999 -0.435181 0 0.0649867 -0.831522 0 -0.00763808 -0.925108 0 -0.126204 0 0 0 0 0 0 0 0 0 0 0 0 0 2.17805 4.65991e-28 6.63036e-319 2.17805 -4.14223e-25
483 0 0 0 0 0 0 -2.30027e-27 2.17805 9.88131e-324 2.42956e-312 2.17805 -6.23132e-31 -0.395988 0 -0.204048 -0.434151 0 0.0650474 -0.831865 0 -0.00258237 -0.929199 0 -0.118091 0 0 0 0 0 0 0 0 0 0 0 0 0 2.17805 4.65991e-28 6.63036e-319 2.17805 -4.14223e-25
484 0 0 0 0 0 0 -2.30027e-27 2.17805 9.88131e-324 2.42956e-312 2.17805 -6.23132e-31 -0.3957 0 -0.204105 -0.43338 0 0.0650583 -0.832016 0 0.00260855 -0.932962 0 -0.109757 0 0 0 0 0 0 0 0 0 0 0 0 0 2.17805 4.65991e-28 6.63036e-319 2.17805 -4.14223e-25
485 0 0 0 0 0 0 -2.30027e-27 2.17805 9.88131e-324 2.42956e-312 2.17805 -6.23132e-31 -0.395493 0 -0.204151 -0.432853 0 0.0650574 -0.831946 0 0.00787359 -0.936315 0 -0.10132 0 0 0 0 0 0 0 0 0 0 0 0 0 2.17805 4.65991e-28 6.63036e-319 2.17805 -4.14223e-25
486 0 0 0 0 0 0 -2.30027e-27 2.17805 9.88131e-324 2.42956e-312 2.17805 -6.23132e-31 -0.395437 0 -0.204153 -0.432538 0 0.0650907 -0.831627 0 0.0131359 -0.939173 0 -0.0929293 0 0 0 0 0 0 0 0 0 0 0 0 0 2.17805 4.65991e-28 6.63036e-319 2.17805 -4.14223e-25
487 0 0 0 0 0 0 -2.30027e-27 2.17805 9.88131e-324 2.42956e-312 2.17805 -6.23132e-31 -0.395556 0 -0.204087 -0.432393 0 0.0651937 -0.831027 0 0.0183032 -0.941452 0 -0.0847611 0 0 0 0 0 0 0 0 0 0 0 0 0 2.17805 4.65991e-28 6.63036e-319 2.17805 -4.14223e-25
488 0 0 0 0 0 0 -2.30027e-27 2.17805 9.88131e-324 2.42956e-312 2.17805 -6.23132e-31 -0.395838 0 -0.203941 -0.432368 0 0.0653809 -0.830112 0 0.0232676 -0.943067 0 -0.0770188 0 0 0 0 0 0 0 0 0 0 0 0 0 2.17805 4.65991e-28 6.63036e-319 2.17805 -4.14223e-25
489 0 0 0 0 0 0 -2.30027e-27 2.17805 9.88131e-324 2.42956e-312 2.17805 -6.23132e-31 -0.396239 0 -0.203725 -0.432411 0 0.0656459 -0.828844 0 0.0279061 -0.943928 0 -0.0699291 0 0 0 0 0 0 0 0 0 0 0 0 0 2.17805 4.65991e-28 6.63036e-319 2.17805 -4.14223e-25
490 0 0 0 0 0 0 -2.30027e-27 2.17805 9.88131e-324 2.42956e-312 2.17805 -6.23132e-31 -0.396703 0 -0.203456 -0.432477 0 0.0659673 -0.82717 0 0.0320824 -0.943939 0 -0.0637351 0 0 0 0 0 0 0 0 0 0 0 0 0 2.17805 4.65991e-28 6.63036e-319 2.17805 -4.14223e-25
491 0 0 0 0 0 0 -2.30027e-27 2.17805 9.88131e-324 2.42956e-312 2.17805 -6.23132e-31 -0.397173 0 -0.20316 -0.432527 0 0.0663191 -0.825027 0 0.0356526 -0.942997 0 -0.0586828 0 0 0 0 0 0 0 0 0 0 0 0 0 2.17805 4.65991e-28 6.63036e-319 2.17805 -4.14223e-25
492 0 0 0 0 0 0 -2.30027e-27 2.17805 9.88131e-324 2.42956e-312 2.17805 -6.23132e-31 -0.397607 0 -0.202855 -0.432531 0 0.0666797 -0.822339 0 0.0384729 -0.94099 0 -0.0550041 0 0 0 0 0 0 0 0 0 0 0 0 0 2.17805 4.65991e-28 6.63036e-319 2.17805 -4.14223e-25
493 0 0 0 0 0 0 -2.30027e-27 2.17805 9.88131e-324 2.42956e-312 2.17805 -6.23132e-31 -0.397977 0 -0.202553 -0.432472 0 0.0670375 -0.819015 0 0.0404129 -0.937801 0 -0.0528934 0 0 0 0 0 0 0 0 0 0 0 0 0 2.17805 4.65991e-28 6.63036e-319 2.17805 -4.14223e-25
494 0 0 0 0 0 0 -2.30027e-27 2.17805 9.88131e-324 2.42956e-312 2.17805 -6.23132e-31 -0.398279 0 -0.202253 -0.432341 0 0.0673923 -0.814959 0 0.0413702 -0.933313 0 -0.0524821 0 0 0 0 0 0 0 0 0 0 0 0 0 2.17805 4.65991e-28 6.63036e-319 2.17805 -4.14223e-25
495 0 0 0 0 0 0 -2.30027e-27 2.17805 9.88131e-324 2.42956e-312 2.17805 -6.23132e-31 -0.398524 0 -0.201949 -0.43214 0 0.0677524 -0.810073 0 0.0412861 -0.927425 0 -0.0538166 0 0 0 0 0 0 0 0 0 0 0 0 0 2.17805 4.65991e-28 6.63036e-319 2.17805 -4.14223e-25
496 0 0 0 0 0 0 -2.30027e-27 2.17805 9.88131e-324 2.42956e-312 2.17805 -6.23132e-31 -0.398734 0 -0.20163 -0.431881 0 0.0681298 -0.804271 0 0.040158 -0.920061 0 -0.0568419 0 0 0 0 0 0 0 0 0 0 0 0 0 2.17805 4.65991e-28 6.63036e-319 2.17805 -4.14223e-25
497 0 0 0 0 0 0 -2.30027e-27 2.17805 9.88131e-324 2.42956e-312 2.17805 -6.23132e-31 -0.398936 0 -0.201286 -0.431579 0 0.0685352 -0.797488 0 0.0380463 -0.911185 0 -0.061398 0 0 0 0 0 0 0 0 0 0 0 0 0 2.17805 4.65991e-28 6.63036e-319 2.17805 -4.14223e-25
498 0 0 0 0 0 0 -2.30027e-27 2.17805 9.88131e-324 2.42956e-312 2.17805 -6.23132e-31 -0.399153 0 -0.200912 -0.431252 0 0.0689742 -0.789688 0 0.0350737 -0.900819 0 -0.0672296 0 0 0 0 0 0 0 0 0 0 0 0 0 2.17805 4.65991e-28 6.63036e-319 2.17805 -4.14223e-25
499 0 0 0 0 0 0 -2.30027e-27 2.17805 9.88131e-324 2.42956e-312 2.17805 -6.23132e-31 -0.399404 0 -0.200509 -0.430918 0 0.0694459 -0.780869 0 0.0314151 -0.889042 0 -0.0740108 0 0 0 0 0 0 0 0 0 0 0 0 0 2.17805 4.65991e-28 6.63036e-319 2.17805 -4.14223e-25
500 0 0 0 0 0 0 -2.30027e-27 2.17805 9.88131e-324 2.42956e-312 2.17805 -6.23132e-31 -0.399695 0 -0.200084 -0.430591 0 0.0699428 -0.771067 0 0.0272796 -0.87599 0 -0.0813811 0 0 0 0 0 0 0 0 0 0 0 0 0 2.17805 4.65991e-28 6.63036e-319 2.17805 -4.14223e-25
501 0 0 0 0 0 0 -2.30027e-27 2.17805 9.88131e-324 2.42956e-312 2.17805 -6.23132e-31 -0.400023 0 -0.199646 -0.430277 0 0.0704534 -0.760345 0 0.02289 -0.861836 0 -0.0889835 0 0 0 0 0 0 0 0 0 0 0 0 0 2.17805 4.65991e-28 6.63036e-319 2.17805 -4.14223e-25
502 0 0 0 0 0 0 -2.30027e-27 2.17805 9.88131e-324 2.42956e-312 2.17805 -6.23132e-31 -0.400376 0 -0.199207 -0.429979 0 0.0709642 -0.748785 0 0.0184594 -0.846766 0 -0.096501 0 0 0 0 0 0 0 0 0 0 0 0 0 2.17805 4.65991e-28 6.63036e-319 2.17805 -4.14223e-25
503 0 0 0 0 0 0 -2.30027e-27 2.17805 9.88131e-324 2.42956e-312 2.17805 -6.23132e-31 -0.400739 0 -0.19878 -0.429692 0 0.0714618 -0.736473 0 0.0141734 -0.830953 0 -0.103681 0 0 0 0 0 0 0 0 0 0 0 0 0 2.17805 4.65991e-28 6.63036e-319 2.17805 -4.14223e-25
504 0 0 0 0 0 0 -2.30027e-27 2.17805 9.88131e-324 2.42956e-312 2.17805 -6.23132e-31 -0.401094 0 -0.198375 -0.429409 0 0.0719345 -0.723486 0 0.010176 -0.814534 0 -0.110349 0 0 0 0 0 0 0 0 0 0 0 0 0 2.17805 4.65991e-28 6.63036e-319 2.17805 -4.14223e-25
505 0 0 0 0 0 0 -2.30027e-27 2.17805 9.88131e-324 2.42956e-312 2.17805 -6.23132e-31 -0.401425 0 -0.198001 -0.429122 0 0.0723728 -0.709884 0 0.00656046 -0.797597 0 -0.116413 0 0 0 0 0 0 0 0 0 0 0 0 0 2.17805 4.65991e-28 6.63036e-319 2.17805 -4.14223e-25
506 0 0 0 0 0 0 -2.30027e-27 2.17805 9.88131e-324 2.42956e-312 2.17805 -6.23132e-31 -0.401724 0 -0.197664 -0.428825 0 0.0727695 -0.695704 0 0.00336567 -0.780175 0 -0.121857 0 0 0 0 0 0 0 0 0 0 0 0 0 2.17805 4.65991e-28 6.63036e-319 2.17805 -4.14223e-25
507 0 0 0 0 0 0 -2.30027e-27 2.17805 9.88131e-324 2.42956e-312 2.17805 -6.23132e-31 -0.401988 0 -0.197371 -0.428515 0 0.0731195 -0.68096 0 0.000576285 -0.762249 0 -0.126735 0 0 0 0 0 0 0 0 0 0 0 0 0 2.17805 4.65991e-28 6.63036e-319 2.17805 -4.14223e-25
508 0 0 0 0 0 0 -2.30027e-27 2.17805 9.88131e-324 2.42956e-312 2.17805 -6.23132e-31 -0.402221 0 -0.197124 -0.428193 0 0.0734204 -0.665643 0 -0.00187111 -0.743755 0 -0.131157 0 0 0 0 0 0 0 0 0 0 0 0 0 2.17805 4.65991e-28 6.63036e-319 2.17805 -4.14223e-25
509 0 0 0 0 0 0 -2.30027e-27 2.17805 9.88131e-324 2.42956e-312 2.17805 -6.23132e-31 -0.402431 0 -0.196924 -0.427863 0 0.0736715 -0.64973 0 -0.00407615 -0.7246 0 -0.135265 0 0 0 0 0 0 0 0 0 0 0 0 0 2.17805 4.65991e-28 6.63036e-319 2.17805 -4.14223e-25
510 0 0 0 0 0 0 -2.30027e-27 2.17805 9.88131e-324 2.42956e-312 2.17805 -6.23132e-31 -0.402627 0 -0.196771 -0.427532 0 0.0738738 -0.633185 0 -0.00615778 -0.704674 0 -0.139219 0 0 0 0 0 0 0 0 0 0 0 0 0 2.17805 4.65991e-28 6.63036e-319 2.17805 -4.14223e-25
511 0 0 0 0 0 0 -2.30027e-27 2.17805 9.88131e-324 2.42956e-312 2.17805 -6.23132e-31 -0.402818 0 -0.196663 -0.427209 0 0.0740286 -0.615968 0 -0.00823623 -0.683864 0 -0.143166 0 0 0 0 0 0 0 0 0 0 0 0 0 2.17805 4.65991e-28 6.63036e-319 2.17805 -4.14223e-25
512 0 0 0 0 0 0 -2.30027e-27 2.17805 9.88131e-324 2.42956e-312 2.17805 -6.23132e-31 -0.403007 0 -0.196598 -0.426901 0 0.0741376 -0.598039 0 -0.0104173 -0.662069 0 -0.147225 0 0 0 0 0 0 0 0 0 0 0 0 0 2.17805 4.65991e-28 6.63036e-319 2.17805 -4.14223e-25
513 0 0 0 0 0 0 -2.30027e-27 2.17805 9.88131e-324 2.42956e-312 2.17805 -6.23132e-31 -0.403194 0 -0.196576 -0.426614 0 0.0742019 -0.579367 0 -0.0127805 -0.639209 0 -0.151471 0 0 0 0 0 0 0 0 0 0 0 0 0 2.17805 4.65991e-28 6.63036e-319 2.17805 -4.14223e-25
514 0 0 0 0 0 0 -2.30027e-27 2.17805 9.88131e-324 2.42956e-312 2.17805 -6.23132e-31 -0.403374 0 -0.196592 -0.426355 0 0.0742226 -0.559933 0 -0.0153721 -0.61524 0 -0.155932 0 0 0 0 0 0 0 0 0 0 0 0 0 2.17805 4.65991e-28 6.63036e-319 2.17805 -4.14223e-25
515 0 0 0 0 0 0 -2.30027e-27 2.17805 9.88131e-324 2.42956e-312 2.17805 -6.23132e-31 -0.403539 0 -0.196646 -0.426125 0 0.0742019 -0.53974 0 -0.0182013 -0.590164 0 -0.160586 0 0 0 0 0 0 0 0 0 0 0 0 0 2.17805 4.65991e-28 6.63036e-319 2.17805 -4.14223e-25
516 0 0 0 0 0 0 -2.30027e-27 2.17805 9.88131e-324 2.42956e-312 2.17805 -6.23132e-31 -0.403687 0 -0.196733 -0.425927 0 0.0741439 -0.518825 0 -0.0212406 -0.564044 0 -0.165363 0 0 0 0 0 0 0 0 0 0 0 0 0 2.17805 4.65991e-28 6.63036e-319 2.17805 -4.14223e-25
517 0 0 0 0 0 0 -2.30027e-27 2.17805 9.88131e-324 2.42956e-312 2.17805 -6.23132e-31 -0.403819 0 -0.196845 -0.425761 0 0.0740558 -0.497259 0 -0.0244305 -0.537007 0 -0.170157 0 0 0 0 0 0 0 0 0 0 0 0 0 2.17805 4.65991e-28 6.63036e-319 2.17805 -4.14223e-25
518 0 0 0 0 0 0 -2.30027e-27 2.17805 9.88131e-324 2.42956e-312 2.17805 -6.23132e-31 -0.403943 0 -0.196973 -0.425625 0 0.0739487 -0.475154 0 -0.0276875 -0.509252 0 -0.174839 0 0 0 0 0 0 0 0 0 0 0 0 0 2.17805 4.65991e-28 6.63036e-319 2.17805 -4.14223e-25
519 0 0 0 0 0 0 -2.30027e-27 2.17805 9.88131e-324 2.42956e-312 2.17805 -6.23132e-31 -0.404074 0 -0.197105 -0.425516 0 0.0738366 -0.452663 0 -0.0309155 -0.48104 0 -0.179276 0 0 0 0 0 0 0 0 0 0 0 0 0 2.17805 4.65991e-28 6.63036e-319 2.17805 -4.14223e-25
520 0 0 0 0 0 0 -2.30027e-27 2.17805 9.88131e-324 2.42956e-312 2.17805 -6.23132e-31 -0.404234 0 -0.197225 -0.425431 0 0.073736 -0.429968 0 -0.0340185 -0.452678 0 -0.183351 0 0 0 0 0 0 0 0 0 0 0 0 0 2.17805 4.65991e-28 6.63036e-319 2.17805 -4.14223e-25
521 0 0 0 0 0 0 -2.30027e-27 2.17805 9.88131e-324 2.42956e-312 2.17805 -6.23132e-31 -0.404447 0 -0.197318 -0.425365 0 0.0736641 -0.407274 0 -0.0369124 -0.424501 0 -0.186977 0 0 0 0 0 0 0 0 0 0 0 0 0 2.17805 4.65991e-28 6.63036e-319 2.17805 -4.14223e-25
522 0 0 0 0 0 0 -2.30027e-27 2.17805 9.88131e-324 2.42956e-312 2.17805 -6.23132e-31 -0.404734 0 -0.197372 -0.425312 0 0.0736367 -0.384798 0 -0.0395349 -0.39684 0 -0.190104 0 0 0 0 0 0 0 0 0 0 0 0 0 2.17805 4.65991e-28 6.63036e-319 2.17805 -4.14223e-25
523 0 0 0 0 0 0 -2.30027e-27 2.17805 9.88131e-324 2.42956e-312 2.17805 -6.23132e-31 -0.405113 0 -0.197373 -0.425265 0 0.0736669 -0.362748 0 -0.0418509 -0.369998 0 -0.192727 0 0 0 0 0 0 0 0 0 0 0 0 0 2.17805 4.65991e-28 6.63036e-319 2.17805 -4.14223e-25
524 0 0 0 0 0 0 -2.30027e-27 2.17805 9.88131e-324 2.42956e-312 2.17805 -6.23132e-31 -0.405593 0 -0.197315 -0.425215 0 0.073764 -0.341321 0 -0.0438545 -0.344235 0 -0.194876 0 0 0 0 0 0 0 0 0 0 0 0 0 2.17805 4.65991e-28 6.63036e-319 2.17805 -4.14223e-25
525 0 0 0 0 0 0 -2.30027e-27 2.17805 9.88131e-324 2.42956e-312 2.17805 -6.23132e-31 -0.406178 0 -0.197191 -0.425155 0 0.0739339 -0.320691 0 -0.0455678 -0.319752 0 -0.196615 0 0 0 0 0 0 0 0 0 0 0 0 0 2.17805 4.65991e-28 6.63036e-319 2.17805 -4.14223e-25
526 0 0 0 0 0 0 -2.30027e-27 2.17805 9.88131e-324 2.42956e-312 2.17805 -6.23132e-31 -0.406867 0 -0.196997 -0.425076 0 0.0741802 -0.30101 0 -0.0470382 -0.2967 0 -0.198027 0 0 0 0 0 0 0 0 0 0 0 0 0 2.17805 4.65991e-28 6.63036e-319 2.17805 -4.14223e-25
527 0 0 0 0 0 0 -2.30027e-27 2.17805 9.88131e-324 2.42956e-312 2.17805 -6.23132e-31 -0.407656 0 -0.196731 -0.424969 0 0.0745058 -0.282406 0 -0.0483345 -0.275183 0 -0.199212 0 0 0 0 0 0 0 0 0 0 0 0 0 2.17805 4.65991e-28 6.63036e-319 2.17805 -4.14223e-25
528 0 0 0 0 0 0 -2.30027e-27 2.17805 9.88131e-324 2.42956e-312 2.17805 -6.23132e-31 -0.408547 0 -0.196385 -0.424827 0 0.0749151 -0.264986 0 -0.0495428 -0.255271 0 -0.20028 0 0 0 0 0 0 0 0 0 0 0 0 0 2.17805 4.65991e-28 6.63036e-319 2.17805 -4.14223e-25
529 0 0 0 0 0 0 -2.30027e-27 2.17805 9.88131e-324 2.42956e-312 2.17805 -6.23132e-31 -0.409544 0 -0.195953 -0.424644 0 0.0754154 -0.24884 0 -0.0507612 -0.237016 0 -0.201348 0 0 0 0 0 0 0 0 0 0 0 0 0 2.17805 4.65991e-28 6.63036e-319 2.17805 -4.14223e-25
530 0 0 0 0 0 0 -2.30027e-27 2.17805 9.88131e-324 2.42956e-312 2.17805 -6.23132e-31 -0.41066 0 -0.195422 -0.424413 0 0.0760181 -0.234043 0 -0.0520941 -0.220469 0 -0.202533 0 0 0 0 0 0 0 0 0 0 0 0 0 2.17805 4.65991e-28 6.63036e-319 2.17805 -4.14223e-25
531 0 0 0 0 0 0 -2.30027e-27 2.17805 9.88131e-324 2.42956e-312 2.17805 -6.23132e-31 -0.411916 0 -0.194775 -0.424127 0 0.0767385 -0.220656 0 -0.0536438 -0.205683 0 -0.20395 0 0 0 0 0 0 0 0 0 0 0 0 0 2.17805 4.65991e-28 6.63036e-319 2.17805 -4.14223e-25
532 0 0 0 0 0 0 -2.30027e-27 2.17805 9.88131e-324 2.42956e-312 2.17805 -6.23132e-31 -0.413339 0 -0.193992 -0.423781 0 0.0775958 -0.208733 0 -0.0555002 -0.192726 0 -0.2057 0 0 0 0 0 0 0 0 0 0 0 0 0 2.17805 4.65991e-28 6.63036e-319 2.17805 -4.14223e-25
533 0 0 0 0 0 0 -2.30027e-27 2.17805 9.88131e-324 2.42956e-312 2.17805 -6.23132e-31 -0.414961 0 -0.193047 -0.423364 0 0.0786119 -0.198313 0 -0.0577276 -0.181678 0 -0.207859 0 0 0 0 0 0 0 0 0 0 0 0 0 2.17805 4.65991e-28 6.63036e-319 2.17805 -4.14223e-25
534 0 0 0 0 0 0 -2.30027e-27 2.17805 9.88131e-324 2.42956e-312 2.17805 -6.23132e-31 -0.416818 0 -0.19191 -0.422863 0 0.0798114 -0.189424 0 -0.0603512 -0.172615 0 -0.210463 0 0 0 0 0 0 0 0 0 0 0 0 0 2.17805 4.65991e-28 6.63036e-319 2.17805 -4.14223e-25
535 0 0 0 0 0 0 -2.30027e-27 2.17805 9.88131e-324 2.42956e-312 2.17805 -6.23132e-31 -0.418948 0 -0.190548 -0.422262 0 0.0812201 -0.182074 0 -0.0633448 -0.165595 0 -0.213493 0 0 0 0 0 0 0 0 0 0 0 0 0 2.17805 4.65991e-28 6.63036e-319 2.17805 -4.14223e-25
536 0 0 0 0 0 0 -2.30027e-27 2.17805 9.88131e-324 2.42956e-312 2.17805 -6.23132e-31 -0.421385 0 -0.188924 -0.421541 0 0.0828641 -0.176236 0 -0.0666245 -0.160621 0 -0.216865 0 0 0 0 0 0 0 0 0 0 0 0 0 2.17805 4.65991e-28 6.63036e-319 2.17805 -4.14223e-25
537 0 0 0 0 0 0 -2.30027e-27 2.17805 9.88131e-324 2.42956e-312 2.17805 -6.23132e-31 -0.424157 0 -0.186998 -0.420676 0 0.084768 -0.171842 0 -0.0700523 -0.157616 0 -0.220431 0 0 0 0 0 0 0 0 0 0 0 0 0 2.17805 4.65991e-28 6.63036e-319 2.17805 -4.14223e-25
538 0 0 0 0 0 0 -2.30027e-27 2.17805 9.88131e-324 2.42956e-312 2.17805 -6.23132e-31 -0.427285 0 -0.184729 -0.419639 0 0.0869516 -0.168768 0 -0.0734518 -0.1564 0 -0.223995 0 0 0 0 0 0 0 0 0 0 0 0 0 2.17805 4.65991e-28 6.63036e-319 2.17805 -4.14223e-25
539 0 0 0 0 0 0 -2.30027e-27 2.17805 9.88131e-324 2.42956e-312 2.17805 -6.23132e-31 -0.43077 0 -0.18208 -0.418407 0 0.0894266 -0.166839 0 -0.0766347 -0.156692 0 -0.227344 0 0 0 0 0 0 0 0 0 0 0 0 0 2.17805 4.65991e-28 6.63036e-319 2.17805 -4.14223e-25
540 0 0 0 0 0 0 -2.30027e-27 2.17805 9.88131e-324 2.42956e-312 2.17805 -6.23132e-31 -0.434598 0 -0.179022 -0.416956 0 0.0921929 -0.165832 0 -0.0794335 -0.158124 0 -0.230287 0 0 0 0 0 0 0 0 0 0 0 0 0 2.17805 4.65991e-28 6.63036e-319 2.17805 -4.14223e-25
541 0 0 0 0 0 0 -2.30027e-27 2.17805 9.88131e-324 2.42956e-312 2.17805 -6.23132e-31 -0.438735 0 -0.175537 -0.41527 0 0.0952364 -0.165503 0 -0.0817317 -0.160282 0 -0.232691 0 0 0 0 0 0 0 0 0 0 0 0 0 2.17805 4.65991e-28 6.63036e-319 2.17805 -4.14223e-25
542 0 0 0 0 0 0 -2.30027e-27 2.17805 9.88131e-324 2.42956e-312 2.17805 -6.23132e-31 -0.443127 0 -0.171623 -0.413341 0 0.0985282 -0.165604 0 -0.0834832 -0.162757 0 -0.234506 0 0 0 0 0 0 0 0 0 0 0 0 0 2.17805 4.65991e-28 6.63036e-319 2.17805 -4.14223e-25
543 0 0 0 0 0 0 -2.30027e-27 2.17805 9.88131e-324 2.42956e-312 2.17805 -6.23132e-31 -0.447709 0 -0.167294 -0.41117 0 0.102027 -0.165919 0 -0.0847158 -0.165197 0 -0.235764 0 0 0 0 0 0 0 0 0 0 0 0 0 2.17805 4.65991e-28 6.63036e-319 2.17805 -4.14223e-25
544 0 0 0 0 0 0 -2.30027e-27 2.17805 9.88131e-324 2.42956e-312 2.17805 -6.23132e-31 -0.452409 0 -0.162578 -0.40877 0 0.105684 -0.166282 0 -0.0855181 -0.16734 0 -0.236564 0 0 0 0 0 0 0 0 0 0 0 0 0 2.17805 4.65991e-28 6.63036e-319 2.17805 -4.14223e-25
545 0 0 0 0 0 0 -2.30027e-27 2.17805 9.88131e-324 2.42956e-312 2.17805 -6.23132e-31 -0.457152 0 -0.157513 -0.40616 0 0.109449 -0.166586 0 -0.0860145 -0.169033 0 -0.237045 0 0 0 0 0 0 0 0 0 0 0 0 0 2.17805 4.65991e-28 6.63036e-319 2.17805 -4.14223e-25
546 0 0 0 0 0 0 -2.30027e-27 2.17805 9.88131e-324 2.42956e-312 2.17805 -6.23132e-31 -0.461874 0 -0.152141 -0.403365 0 0.113274 -0.166787 0 -0.0863347 -0.170231 0 -0.237345 0 0 0 0 0 0 0 0 0 0 0 0 0 2.17805 4.65991e-28 6.63036e-319 2.17805 -4.14223e-25
547 0 0 0 0 0 0 -2.30027e-27 2.17805 9.88131e-324 2.42956e-312 2.17805 -6.23132e-31 -0.46652 0 -0.146503 -0.40041 0 0.117122 -0.16689 0 -0.086588 -0.170976 0 -0.237583 0 0 0 0 0 0 0 0 0 0 0 0 0 2.17805 4.65991e-28 6.63036e-319 2.17805 -4.14223e-25
548 0 0 0 0 0 0 -2.30027e-27 2.17805 9.88131e-324 2.42956e-312 2.17805 -6.23132e-31 -0.471044 0 -0.140637 -0.397321 0 0.120961 -0.16693 0 -0.0868464 -0.171365 0 -0.237831 0 0 0 0 0 0 0 0 0 0 0 0 0 2.17805 4.65991e-28 6.63036e-319 2.17805 -4.14223e-25
549 0 0 0 0 0 0 -2.30027e-27 2.17805 9.88131e-324 2.42956e-312 2.17805 -6.23132e-31 -0.47541 0 -0.134576 -0.394124 0 0.124772 -0.166954 0 -0.0871403 -0.17152 0 -0.238121 0 0 0 0 0 0 0 0 0 0 0 0 0 2.17805 4.65991e-28 6.63036e-319 2.17805 -4.14223e-25
550 0 0 0 0 0 0 -2.30027e-27 2.17805 9.88131e-324 2.42956e-312 2.17805 -6.23132e-31 -0.479587 0 -0.128354 -0.39084 0 0.128537 -0.167002 0 -0.087465 -0.171558 0 -0.238446 0 0 0 0 0 0 0 0 0 0 0 0 0 2.17805 4.65991e-28 6.63036e-319 2.17805 -4.14223e-25
551 0 0 0 0 0 0 -2.30027e-27 2.17805 9.88131e-324 2.42956e-312 2.17805 -6.23132e-31 -0.483545 0 -0.122006 -0.387495 0 0.132244 -0.167099 0 -0.0877938 -0.171571 0 -0.238778 0 0 0 0 0 0 0 0 0 0 0 0 0 2.17805 4.65991e-28 6.63036e-319 2.17805 -4.14223e-25
552 0 0 0 0 0 0 -2.30027e-27 2.17805 9.88131e-324 2.42956e-312 2.17805 -6.23132e-31 -0.487251 0 -0.115578 -0.384111 0 0.13588 -0.16725 0 -0.0880935 -0.17162 0 -0.23908 0 0 0 0 0 0 0 0 0 0 0 0 0 2.17805 4.65991e-28 6.63036e-319 2.17805 -4.14223e-25
553 0 0 0 0 0 0 -2.30027e-27 2.17805 9.88131e-324 2.42956e-312 2.17805 -6.23132e-31 -0.490674 0 -0.109123 -0.380719 0 0.13943 -0.167445 0 -0.0883354 -0.171729 0 -0.239325 0 0 0 0 0 0 0 0 0 0 0 0 0 2.17805 4.65991e-28 6.63036e-319 2.17805 -4.14223e-25
554 0 0 0 0 0 0 -2.30027e-27 2.17805 9.88131e-324 2.42956e-312 2.17805 -6.23132e-31 -0.493783 0 -0.102705 -0.377351 0 0.142881 -0.167661 0 -0.0885033 -0.171897 0 -0.239494 0 0 0 0 0 0 0 0 0 0 0 0 0 2.17805 4.65991e-28 6.63036e-319 2.17805 -4.14223e-25
555 0 0 0 0 0 0 -2.30027e-27 2.17805 9.88131e-324 2.42956e-312 2.17805 -6.23132e-31 -0.49655 0 -0.0963948 -0.374041 0 0.146217 -0.167874 0 -0.0885939 -0.172107 0 -0.239585 0 0 0 0 0 0 0 0 0 0 0 0 0 2.17805 4.65991e-28 6.63036e-319 2.17805 -4.14223e-25
556 0 0 0 0 0 0 -2.30027e-27 2.17805 9.88131e-324 2.42956e-312 2.17805 -6.23132e-31 -0.498949 0 -0.0902695 -0.370827 0 0.149426 -0.168061 0 -0.0886142 -0.172334 0 -0.239604 0 0 0 0 0 0 0 0 0 0 0 0 0 2.17805 4.65991e-28 6.63036e-319 2.17805 -4.14223e-25
557 0 0 0 0 0 0 -2.30027e-27 2.17805 9.88131e-324 2.42956e-312 2.17805 -6.23132e-31 -0.500952 0 -0.08441 -0.367743 0 0.152495 -0.168207 0 -0.0885761 -0.172557 0 -0.239563 0 0 0 0 0 0 0 0 0 0 0 0 0 2.17805 4.65991e-28 6.63036e-319 2.17805 -4.14223e-25
558 0 0 0 0 0 0 -2.30027e-27 2.17805 9.88131e-324 2.42956e-312 2.17805 -6.23132e-31 -0.502531 0 -0.0789009 -0.364816 0 0.155414 -0.168308 0 -0.0884917 -0.172762 0 -0.239476 0 0 0 0 0 0 0 0 0 0 0 0 0 2.17805 4.65991e-28 6.63036e-319 2.17805 -4.14223e-25
559 0 0 0 0 0 0 -2.30027e-27 2.17805 9.88131e-324 2.42956e-312 2.17805 -6.23132e-31 -0.503649 0 -0.0738318 -0.362068 0 0.158168 -0.168366 0 -0.08837 -0.17295 0 -0.23935 0 0 0 0 0 0 0 0 0 0 0 0 0 2.17805 4.65991e-28 6.63036e-319 2.17805 -4.14223e-25
560 0 0 0 0 0 0 -2.30027e-27 2.17805 9.88131e-324 2.42956e-312 2.17805 -6.23132e-31 -0.504256 0 -0.0692974 -0.359507 0 0.160739 -0.168394 0 -0.0882156 -0.173131 0 -0.239191 0 0 0 0 0 0 0 0 0 0 0 0 0 2.17805 4.65991e-28 6.63036e-319 2.17805 -4.14223e-25
561 0 0 0 0 0 0 -2.30027e-27 2.17805 9.88131e-324 2.42956e-312 2.17805 -6.23132e-31 -0.504292 0 -0.065395 -0.35713 0 0.163105 -0.168405 0 -0.0880299 -0.17332 0 -0.239 0 0 0 0 0 0 0 0 0 0 0 0 0 2.17805 4.65991e-28 6.63036e-319 2.17805 -4.14223e-25
562 0 0 0 0 0 0 -2.30027e-27 2.17805 9.88131e-324 2.42956e-312 2.17805 -6.23132e-31 -0.503685 0 -0.0622187 -0.354915 0 0.165238 -0.168416 0 -0.0878123 -0.173537 0 -0.238775 0 0 0 0 0 0 0 0 0 0 0 0 0 2.17805 4.65991e-28 6.63036e-319 2.17805 -4.14223e-25
563 0 0 0 0 0 0 -2.30027e-27 2.17805 9.88131e-324 2.42956e-312 2.17805 -6.23132e-31 -0.50236 0 -0.0598491 -0.352826 0 0.167106 -0.16844 0 -0.0875615 -0.1738 0 -0.238516 0 0 0 0 0 0 0 0 0 0 0 0 0 2.17805 4.65991e-28 6.63036e-319 2.17805 -4.14223e-25
564 0 0 0 0 0 0 -2.30027e-27 2.17805 9.88131e-324 2.42956e-312 2.17805 -6.23132e-31 -0.500244 0 -0.0583408 -0.350812 0 0.168682 -0.168485 0 -0.0872772 -0.174118 0 -0.238222 0 0 0 0 0 0 0 0 0 0 0 0 0 2.17805 4.65991e-28 6.63036e-319 2.17805 -4.14223e-25
565 0 0 0 0 0 0 -2.30027e-27 2.17805 9.88131e-324 2.42956e-312 2.17805 -6.23132e-31 -0.497277 0 -0.0577112 -0.348807 0 0.169941 -0.168554 0 -0.0869598 -0.174499 0 -0.237893 0 0 0 0 0 0 0 0 0 0 0 0 0 2.17805 4.65991e-28 6.63036e-319 2.17805 -4.14223e-25
566 0 0 0 0 0 0 -2.30027e-27 2.17805 9.88131e-324 2.42956e-312 2.17805 -6.23132e-31 -0.493418 0 -0.0579322 -0.346734 0 0.170875 -0.168645 0 -0.0866102 -0.174941 0 -0.237529 0 0 0 0 0 0 0 0 0 0 0 0 0 2.17805 4.65991e-28 6.63036e-319 2.17805 -4.14223e-25
567 0 0 0 0 0 0 -2.30027e-27 2.17805 9.88131e-324 2.42956e-312 2.17805 -6.23132e-31 -0.48865 0 -0.0589293 -0.344512 0 0.17149 -0.168753 0 -0.0862298 -0.175439 0 -0.237132 0 0 0 0 0 0 0 0 0 0 0 0 0 2.17805 4.65991e-28 6.63036e-319 2.17805 -4.14223e-25
568 0 0 0 0 0 0 -2.30027e-27 2.17805 9.88131e-324 2.42956e-312 2.17805 -6.23132e-31 -0.482985 0 -0.0605863 -0.342059 0 0.171811 -0.168869 0 -0.08582 -0.175985 0 -0.236702 0 0 0 0 0 0 0 0 0 0 0 0 0 2.17805 4.65991e-28 6.63036e-319 2.17805 -4.14223e-25
569 0 0 0 0 0 0 -2.30027e-27 2.17805 9.88131e-324 2.42956e-312 2.17805 -6.23132e-31 -0.476462 0 -0.0627579 -0.339299 0 0.171881 -0.168986 0 -0.0853825 -0.17657 0 -0.236242 0 0 0 0 0 0 0 0 0 0 0 0 0 2.17805 4.65991e-28 6.63036e-319 2.17805 -4.14223e-25
570 0 0 0 0 0 0 -2.30027e-27 2.17805 9.88131e-324 2.42956e-312 2.17805 -6.23132e-31 -0.469138 0 -0.0652855 -0.336171 0 0.171756 -0.169094 0 -0.0849196 -0.177183 0 -0.235753 0 0 0 0 0 0 0 0 0 0 0 0 0 2.17805 4.65991e-28 6.63036e-319 2.17805 -4.14223e-25
571 0 0 0 0 0 0 -2.30027e-27 2.17805 9.88131e-324 2.42956e-312 2.17805 -6.23132e-31 -0.461087 0 -0.0680142 -0.332624 0 0.171498 -0.169186 0 -0.0844345 -0.177812 0 -0.235238 0 0 0 0 0 0 0 0 0 0 0 0 0 2.17805 4.65991e-28 6.63036e-319 2.17805 -4.14223e-25
572 0 0 0 0 0 0 -2.30027e-27 2.17805 9.88131e-324 2.42956e-312 2.17805 -6.23132e-31 -0.452384 0 -0.0708093 -0.328627 0 0.171168 -0.169259 0 -0.0839316 -0.178449 0 -0.234702 0 0 0 0 0 0 0 0 0 0 0 0 0 2.17805 4.65991e-28 6.63036e-319 2.17805 -4.14223e-25
573 0 0 0 0 0 0 -2.30027e-27 2.17805 9.88131e-324 2.42956e-312 2.17805 -6.23132e-31 -0.443096 0 -0.0735685 -0.324161 0 0.170815 -0.169308 0 -0.0834165 -0.179083 0 -0.23415 0 0 0 0 0 0 0 0 0 0 0 0 0 2.17805 4.65991e-28 6.63036e-319 2.17805 -4.14223e-25
574 0 0 0 0 0 0 -2.30027e-27 2.17805 9.88131e-324 2.42956e-312 2.17805 -6.23132e-31 -0.433271 0 -0.0762298 -0.319222 0 0.170472 -0.169334 0 -0.0828947 -0.179708 0 -0.233588 0 0 0 0 0 0 0 0 0 0 0 0 0 2.17805 4.65991e-28 6.63036e-319 2.17805 -4.14223e-25
575 0 0 0 0 0 0 -2.30027e-27 2.17805 9.88131e-324 2.42956e-312 2.17805 -6.23132e-31 -0.422936 0 -0.0787734 -0.313814 0 0.170147 -0.169339 0 -0.0823716 -0.18032 0 -0.233022 0 0 0 0 0 0 0 0 0 0 0 0 0 2.17805 4.65991e-28 6.63036e-319 2.17805 -4.14223e-25
576 0 0 0 0 0 0 -2.30027e-27 2.17805 9.88131e-324 2.42956e-312 2.17805 -6.23132e-31 -0.412088 0 -0.0812195 -0.307947 0 0.169826 -0.169326 0 -0.0818515 -0.180918 0 -0.232456 0 0 0 0 0 0 0 0 0 0 0 0 0 2.17805 4.65991e-28 6.63036e-319 2.17805 -4.14223e-25
577 0 0 0 0 0 0 -2.30027e-27 2.17805 9.88131e-324 2.42956e-312 2.17805 -6.23132e-31 -0.400697 0 -0.0836209 -0.301633 0 0.16947 -0.169302 0 -0.0813373 -0.181507 0 -0.231893 0 0 0 0 0 0 0 0 0 0 0 0 0 2.17805 4.65991e-28 6.63036e-319 2.17805 -4.14223e-25
578 0 0 0 0 0 0 -2.30027e-27 2.17805 9.88131e-324 2.42956e-312 2.17805 -6.23132e-31 -0.388713 0 -0.0860527 -0.29488 0 0.169024 -0.169275 0 -0.0808299 -0.182093 0 -0.231335 0 0 0 0 0 0 0 0 0 0 0 0 0 2.17805 4.65991e-28 6.63036e-319 2.17805 -4.14223e-25
579 0 0 0 0 0 0 -2.30027e-27 2.17805 9.88131e-324 2.42956e-312 2.17805 -6.23132e-31 -0.376072 0 -0.0886008 -0.287693 0 0.168417 -0.169252 0 -0.0803294 -0.182686 0 -0.230781 0 0 0 0 0 0 0 0 0 0 0 0 0 2.17805 4.65991e-28 6.63036e-319 2.17805 -4.14223e-25
580 0 0 0 0 0 0 -2.30027e-27 2.17805 9.88131e-324 2.42956e-312 2.17805 -6.23132e-31 -0.362701 0 -0.0913497 -0.280074 0 0.167574 -0.169241 0 -0.0798347 -0.183295 0 -0.230229 0 0 0 0 0 0 0 0 0 0 0 0 0 2.17805 4.65991e-28 6.63036e-319 2.17805 -4.14223e-25
581 0 0 0 0 0 0 -2.30027e-27 2.17805 9.88131e-324 2.42956e-312 2.17805 -6.23132e-31 -0.348533 0 -0.0943719 -0.272015 0 0.166423 -0.169248 0 -0.079345 -0.183926 0 -0.22968 0 0 0 0 0 0 0 0 0 0 0 0 0 2.17805 4.65991e-28 6.63036e-319 2.17805 -4.14223e-25
582 0 0 0 0 0 0 -2.30027e-27 2.17805 9.88131e-324 2.42956e-312 2.17805 -6.23132e-31 -0.333512 0 -0.0977204 -0.263504 0 0.164897 -0.169277 0 -0.0788602 -0.184584 0 -0.229133 0 0 0 0 0 0 0 0 0 0 0 0 0 2.17805 4.65991e-28 6.63036e-319 2.17805 -4.14223e-25
583 0 0 0 0 0 0 -2.30027e-27 2.17805 9.88131e-324 2.42956e-312 2.17805 -6.23132e-31 -0.317596 0 -0.101424 -0.254526 0 0.162945 -0.169332 0 -0.078381 -0.185268 0 -0.228588 0 0 0 0 0 0 0 0 0 0 0 0 0 2.17805 4.65991e-28 6.63036e-319 2.17805 -4.14223e-25
584 0 0 0 0 0 0 -2.30027e-27 2.17805 9.88131e-324 2.42956e-312 2.17805 -6.23132e-31 -0.300768 0 -0.105484 -0.245064 0 0.160535 -0.169411 0 -0.0779094 -0.185975 0 -0.228048 0 0 0 0 0 0 0 0 0 0 0 0 0 2.17805 4.65991e-28 6.63036e-319 2.17805 -4.14223e-25
585 0 0 0 0 0 0 -2.30027e-27 2.17805 9.88131e-324 2.42956e-312 2.17805 -6.23132e-31 -0.283034 0 -0.109877 -0.235103 0 0.157651 -0.169515 0 -0.077448 -0.186698 0 -0.227517 0 0 0 0 0 0 0 0 0 0 0 0 0 2.17805 4.65991e-28 6.63036e-319 2.17805 -4.14223e-25
586 0 0 0 0 0 0 -2.30027e-27 2.17805 9.88131e-324 2.42956e-312 2.17805 -6.23132e-31 -0.264429 0 -0.114558 -0.224632 0 0.1543 -0.169641 0 -0.077 -0.187432 0 -0.226999 0 0 0 0 0 0 0 0 0 0 0 0 0 2.17805 4.65991e-28 6.63036e-319 2.17805 -4.14223e-25
587 0 0 0 0 0 0 -2.30027e-27 2.17805 9.88131e-324 2.42956e-312 2.17805 -6.23132e-31 -0.245021 0 -0.119462 -0.213647 0 0.15051 -0.169789 0 -0.0765685 -0.188173 0 -0.226496 0 0 0 0 0 0 0 0 0 0 0 0 0 2.17805 4.65991e-28 6.63036e-319 2.17805 -4.14223e-25
588 0 0 0 0 0 0 -2.30027e-27 2.17805 9.88131e-324 2.42956e-312 2.17805 -6.23132e-31 -0.224908 0 -0.12451 -0.202156 0 0.146324 -0.169959 0 -0.076156 -0.188923 0 -0.226011 0 0 0 0 0 0 0 0 0 0 0 0 0 2.17805 4.65991e-28 6.63036e-319 2.17805 -4.14223e-25
589 0 0 0 0 0 0 -2.30027e-27 2.17805 9.88131e-324 2.42956e-312 2.17805 -6.23132e-31 -0.204222 0 -0.129619 -0.190176 0 0.141806 -0.170153 0 -0.075764 -0.189684 0 -0.225546 0 0 0 0 0 0 0 0 0 0 0 0 0 2.17805 4.65991e-28 6.63036e-319 2.17805 -4.14223e-25
590 0 0 0 0 0 0 -2.30027e-27 2.17805 9.88131e-324 2.42956e-312 2.17805 -6.23132e-31 -0.183129 0 -0.134704 -0.177742 0 0.137031 -0.170373 0 -0.0753929 -0.190466 0 -0.2251 0 0 0 0 0 0 0 0 0 0 0 0 0 2.17805 4.65991e-28 6.63036e-319 2.17805 -4.14223e-25
591 0 0 0 0 0 0 -2.30027e-27 2.17805 9.88131e-324 2.42956e-312 2.17805 -6.23132e-31 -0.161822 0 -0.139688 -0.164903 0 0.132083 -0.170623 0 -0.0750423 -0.191277 0 -0.224673 0 0 0 0 0 0 0 0 0 0 0 0 0 2.17805 4.65991e-28 6.63036e-319 2.17805 -4.14223e-25
592 0 0 0 0 0 0 -2.30027e-27 2.17805 9.88131e-324 2.42956e-312 2.17805 -6.23132e-31 -0.140513 0 -0.144509 -0.151723 0 0.127048 -0.170908 0 -0.0747111 -0.192129 0 -0.224263 0 0 0 0 0 0 0 0 0 0 0 0 0 2.17805 4.65991e-28 6.63036e-319 2.17805 -4.14223e-25
593 0 0 0 0 0 0 -2.30027e-27 2.17805 9.88131e-324 2.42956e-312 2.17805 -6.23132e-31 -0.119428 0 -0.149124 -0.138287 0 0.12201 -0.171229 0 -0.0743979 -0.193029 0 -0.223867 0 0 0 0 0 0 0 0 0 0 0 0 0 2.17805 4.65991e-28 6.63036e-319 2.17805 -4.14223e-25
594 0 0 0 0 0 0 -2.30027e-27 2.17805 9.88131e-324 2.42956e-312 2.17805 -6.23132e-31 -0.0987924 0 -0.153514 -0.124692 0 0.117038 -0.171588 0 -0.0741015 -0.193979 0 -0.223483 0 0 0 0 0 0 0 0 0 0 0 0 0 2.17805 4.65991e-28 6.63036e-319 2.17805 -4.14223e-25
595 0 0 0 0 0 0 -2.30027e-27 2.17805 9.88131e-324 2.42956e-312 2.17805 -6.23132e-31 -0.078822 0 -0.157684 -0.111051 0 0.112187 -0.171983 0 -0.0738207 -0.194977 0 -0.22311 0 0 0 0 0 0 0 0 0 0 0 0 0 2.17805 4.65991e-28 6.63036e-319 2.17805 -4.14223e-25
596 0 0 0 0 0 0 -2.30027e-27 2.17805 9.88131e-324 2.42956e-312 2.17805 -6.23132e-31 -0.0597137 0 -0.161659 -0.0974835 0 0.107492 -0.172409 0 -0.0735544 -0.196017 0 -0.222748 0 0 0 0 0 0 0 0 0 0 0 0 0 2.17805 4.65991e-28 6.63036e-319 2.17805 -4.14223e-25
597 0 0 0 0 0 0 -2.30027e-27 2.17805 9.88131e-324 2.42956e-312 2.17805 -6.23132e-31 -0.0416413 0 -0.165483 -0.0841164 0 0.102966 -0.172861 0 -0.0733012 -0.197091 0 -0.222395 0 0 0 0 0 0 0 0 0 0 0 0 0 2.17805 4.65991e-28 6.63036e-319 2.17805 -4.14223e-25
598 0 0 0 0 0 0 -2.30027e-27 2.17805 9.88131e-324 2.42956e-312 2.17805 -6.23132e-31 -0.0247538 0 -0.169208 -0.0710784 0 0.0986038 -0.173336 0 -0.0730593 -0.198192 0 -0.22205 0 0 0 0 0 0 0 0 0 0 0 0 0 2.17805 4.65991e-28 6.63036e-319 2.17805 -4.14223e-25
599 0 0 0 0 0 0 -2.30027e-27 2.17805 9.88131e-324 2.42956e-312 2.17805 -6.23132e-31 -0.00917792 0 -0.172885 -0.0584983 0 0.0943906 -0.173831 0 -0.0728252 -0.199316 0 -0.22171 0 0 0 0 0 0 0 0 0 0 0 0 0 2.17805 4.65991e-28 6.63036e-319 2.17805 -4.14223e-25
600 0 0 0 0 0 0 -2.30027e-27 2.17805 9.88131e-324 2.42956e-312 2.17805 -6.23132e-31 0.00497912 0 -0.176559 -0.0465045 0 0.0903085 -0.174344 0 -0.0725936 -0.200467 0 -0.221368 0 0 0 0 0 0 0 0 0 0 0 0 0 2.17805 4.65991e-28 6.63036e-319 2.17805 -4.14223e-25
601 0 0 0 0 0 0 -2.30027e-27 2.17805 9.88131e-324 2.42956e-312 2.17805 -6.23132e-31 0.0176275 0 -0.180252 -0.0352241 0 0.0863482 -0.174881 0 -0.0723557 -0.201655 0 -0.221014 0 0 0 0 0 0 0 0 0 0 0 0 0 2.17805 4.65991e-28 6.63036e-319 2.17805 -4.14223e-25
602 0 0 0 0 0 0 -2.30027e-27 2.17805 9.88131e-324 2.42956e-312 2.17805 -6.23132e-31 0.0286968 0 -0.183957 -0.0247807 0 0.0825184 -0.175449 0 -0.0720991 -0.202901 0 -0.220634 0 0 0 0 0 0 0 0 0 0 0 0 0 2.17805 4.65991e-28 6.63036e-319 2.17805 -4.14223e-25
603 0 0 0 0 0 0 -2.30027e-27 2.17805 9.88131e-324 2.42956e-312 2.17805 -6.23132e-31 0.0381436 0 -0.187633 -0.0152885 0 0.0788512 -0.176057 0 -0.0718056 -0.204235 0 -0.220204 0 0 0 0 0 0 0 0 0 0 0 0 0 2.17805 4.65991e-28 6.63036e-319 2.17805 -4.14223e-25
604 0 0 0 0 0 0 -2.30027e-27 2.17805 9.88131e-324 2.42956e-312 2.17805 -6.23132e-31 0.0459621 0 -0.191206 -0.00684273 0 0.0754032 -0.17672 0 -0.0714504 -0.205698 0 -0.219695 0 0 0 0 0 0 0 0 0 0 0 0 0 2.17805 4.65991e-28 6.63036e-319 2.17805 -4.14223e-25
605 0 0 0 0 0 0 -2.30027e-27 2.17805 9.88131e-324 2.42956e-312 2.17805 -6.23132e-31 0.0521956 0 -0.194576 0.000494469 0 0.07225 -0.177452 0 -0.0710013 -0.20734 0 -0.219065 0 0 0 0 0 0 0 0 0 0 0 0 0 2.17805 4.65991e-28 6.63036e-319 2.17805 -4.14223e-25
606 0 0 0 0 0 0 -2.30027e-27 2.17805 9.88131e-324 2.42956e-312 2.17805 -6.23132e-31 0.0569428 0 -0.19763 0.00670738 0 0.0694757 -0.17827 0 -0.0704183 -0.209217 0 -0.218264 0 0 0 0 0 0 0 0 0 0 0 0 0 2.17805 4.65991e-28 6.63036e-319 2.17805 -4.14223e-25
607 0 0 0 0 0 0 -2.30027e-27 2.17805 9.88131e-324 2.42956e-312 2.17805 -6.23132e-31 0.0603578 0 -0.200263 0.0118357 0 0.067159 -0.179188 0 -0.0696547 -0.21139 0 -0.217232 0 0 0 0 0 0 0 0 0 0 0 0 0 2.17805 4.65991e-28 6.63036e-319 2.17805 -4.14223e-25
608 0 0 0 0 0 0 -2.30027e-27 2.17805 9.88131e-324 2.42956e-312 2.17805 -6.23132e-31 0.0626399 0 -0.202395 0.0159755 0 0.0653577 -0.180219 0 -0.0686593 -0.213921 0 -0.215901 0 0 0 0 0 0 0 0 0 0 0 0 0 2.17805 4.65991e-28 6.63036e-319 2.17805 -4.14223e-25
609 0 0 0 0 0 0 -2.30027e-27 2.17805 9.88131e-324 2.42956e-312 2.17805 -6.23132e-31 0.0640177 0 -0.203984 0.019269 0 0.0640949 -0.181372 0 -0.067379 -0.216867 0 -0.214199 0 0 0 0 0 0 0 0 0 0 0 0 0 2.17805 4.65991e-28 6.63036e-319 2.17805 -4.14223e-25
610 0 0 0 0 0 0 -2.30027e-27 2.17805 9.88131e-324 2.42956e-312 2.17805 -6.23132e-31 0.0647272 0 -0.20504 0.0218854 0 0.0633509 -0.18265 0 -0.0657618 -0.220271 0 -0.212052 0 0 0 0 0 0 0 0 0 0 0 0 0 2.17805 4.65991e-28 6.63036e-319 2.17805 -4.14223e-25
611 0 0 0 0 0 0 -2.30027e-27 2.17805 9.88131e-324 2.42956e-312 2.17805 -6.23132e-31 0.0649911 0 -0.205618 0.0239953 0 0.0630612 -0.18405 0 -0.0637593 -0.224164 0 -0.209385 0 0 0 0 0 0 0 0 0 0 0 0 0 2.17805 4.65991e-28 6.63036e-319 2.17805 -4.14223e-25
612 0 0 0 0 0 0 -2.30027e-27 2.17805 9.88131e-324 2.42956e-312 2.17805 -6.23132e-31 0.0650004 0 -0.205814 0.0257465 0 0.0631248 -0.18556 0 -0.0613296 -0.228556 0 -0.206131 0 0 0 0 0 0 0 0 0 0 0 0 0 2.17805 4.65991e-28 6.63036e-319 2.17805 -4.14223e-25
613 0 0 0 0 0 0 -2.30027e-27 2.17805 9.88131e-324 2.42956e-312 2.17805 -6.23132e-31 0.0649012 0 -0.205747 0.0272464 0 0.0634204 -0.187161 0 -0.0584385 -0.233433 0 -0.202227 0 0 0 0 0 0 0 0 0 0 0 0 0 2.17805 4.65991e-28 6.63036e-319 2.17805 -4.14223e-25
614 0 0 0 0 0 0 -2.30027e-27 2.17805 9.88131e-324 2.42956e-312 2.17805 -6.23132e-31 0.0647886 0 -0.205535 0.0285577 0 0.0638274 -0.188824 0 -0.0550618 -0.238757 0 -0.19762 0 0 0 0 0 0 0 0 0 0 0 0 0 2.17805 4.65991e-28 6.63036e-319 2.17805 -4.14223e-25
615 0 0 0 0 0 0 -2.30027e-27 2.17805 9.88131e-324 2.42956e-312 2.17805 -6.23132e-31 0.0647085 0 -0.20528 0.029704 0 0.064245 -0.190513 0 -0.0511864 -0.244464 0 -0.192273 0 0 0 0 0 0 0 0 0 0 0 0 0 2.17805 4.65991e-28 6.63036e-319 2.17805 -4.14223e-25
616 0 0 0 0 0 0 -2.30027e-27 2.17805 9.88131e-324 2.42956e-312 2.17805 -6.23132e-31 0.0646662 0 -0.205049 0.0306843 0 0.0646062 -0.19218 0 -0.0468127 -0.250459 0 -0.186167 0 0 0 0 0 0 0 0 0 0 0 0 0 2.17805 4.65991e-28 6.63036e-319 2.17805 -4.14223e-25
617 0 0 0 0 0 0 -2.30027e-27 2.17805 9.88131e-324 2.42956e-312 2.17805 -6.23132e-31 0.0646391 0 -0.204878 0.031489 0 0.0648813 -0.193769 0 -0.0419575 -0.256618 0 -0.179311 0 0 0 0 0 0 0 0 0 0 0 0 0 2.17805 4.65991e-28 6.63036e-319 2.17805 -4.14223e-25
618 0 0 0 0 0 0 -2.30027e-27 2.17805 9.88131e-324 2.42956e-312 2.17805 -6.23132e-31 0.0645906 0 -0.204768 0.0321135 0 0.0650731 -0.195211 0 -0.0366574 -0.262786 0 -0.171749 0 0 0 0 0 0 0 0 0 0 0 0 0 2.17805 4.65991e-28 6.63036e-319 2.17805 -4.14223e-25
619 0 0 0 0 0 0 -2.30027e-27 2.17805 9.88131e-324 2.42956e-312 2.17805 -6.23132e-31 0.064483 0 -0.204702 0.0325648 0 0.0652058 -0.196429 0 -0.030973 -0.268779 0 -0.163569 0 0 0 0 0 0 0 0 0 0 0 0 0 2.17805 4.65991e-28 6.63036e-319 2.17805 -4.14223e-25
620 0 0 0 0 0 0 -2.30027e-27 2.17805 9.88131e-324 2.42956e-312 2.17805 -6.23132e-31 0.064287 0 -0.204654 0.0328611 0 0.0653116 -0.197336 0 -0.0249914 -0.274392 0 -0.154909 0 0 0 0 0 0 0 0 0 0 0 0 0 2.17805 4.65991e-28 6.63036e-319 2.17805 -4.14223e-25
621 0 0 0 0 0 0 -2.30027e-27 2.17805 9.88131e-324 2.42956e-312 2.17805 -6.23132e-31 0.0639873 0 -0.2046 0.0330278 0 0.065419 -0.19784 0 -0.0188278 -0.279408 0 -0.14596 0 0 0 0 0 0 0 0 0 0 0 0 0 2.17805 4.65991e-28 6.63036e-319 2.17805 -4.14223e-25
622 0 0 0 0 0 0 -2.30027e-27 2.17805 9.88131e-324 2.42956e-312 2.17805 -6.23132e-31 0.063584 0 -0.204527 0.0330921 0 0.0655456 -0.197846 0 -0.0126237 -0.283612 0 -0.136963 0 0 0 0 0 0 0 0 0 0 0 0 0 2.17805 4.65991e-28 6.63036e-319 2.17805 -4.14223e-25
623 0 0 0 0 0 0 -2.30027e-27 2.17805 9.88131e-324 2.42956e-312 2.17805 -6.23132e-31 0.0630906 0 -0.20443 0.033079 0 0.0656964 -0.19726 0 -0.00654217 -0.286796 0 -0.128195 0 0 0 0 0 0 0 0 0 0 0 0 0 2.17805 4.65991e-28 6.63036e-319 2.17805 -4.14223e-25
624 0 0 0 0 0 0 -2.30027e-27 2.17805 9.88131e-324 2.42956e-312 2.17805 -6.23132e-31 0.0625301 0 -0.204314 0.0330091 0 0.0658661 -0.195986 0 -0.000761053 -0.288774 0 -0.119952 0 0 0 0 0 0 0 0 0 0 0 0 0 2.17805 4.65991e-28 6.63036e-319 2.17805 -4.14223e-25
625 0 0 0 0 0 0 -2.30027e-27 2.17805 9.88131e-324 2.42956e-312 2.17805 -6.23132e-31 0.061929 0 -0.204189 0.032899 0 0.0660442 -0.193927 0 0.00453576 -0.289376 0 -0.112535 0 0 0 0 0 0 0 0 0 0 0 0 0 2.17805 4.65991e-28 6.63036e-319 2.17805 -4.14223e-25
626 0 0 0 0 0 0 -2.30027e-27 2.17805 9.88131e-324 2.42956e-312 2.17805 -6.23132e-31 0.0613119 0 -0.204064 0.0327629 0 0.0662212 -0.190985 0 0.00916767 -0.288455 0 -0.106226 0 0 0 0 0 0 0 0 0 0 0 0 0 2.17805 4.65991e-28 6.63036e-319 2.17805 -4.14223e-25
627 0 0 0 0 0 0 -2.30027e-27 2.17805 9.88131e-324 2.42956e-312 2.17805 -6.23132e-31 0.060697 0 -0.203941 0.0326139 0 0.0663928 -0.18706 0 0.0129671 -0.285879 0 -0.101273 0 0 0 0 0 0 0 0 0 0 0 0 0 2.17805 4.65991e-28 6.63036e-319 2.17805 -4.14223e-25
628 0 0 0 0 0 0 -2.30027e-27 2.17805 9.88131e-324 2.42956e-312 2.17805 -6.23132e-31 0.0600939 0 -0.203819 0.0324649 0 0.0665617 -0.182047 0 0.0157897 -0.281528 0 -0.0978744 0 0 0 0 0 0 0 0 0 0 0 0 0 2.17805 4.65991e-28 6.63036e-319 2.17805 -4.14223e-25
629 0 0 0 0 0 0 -2.30027e-27 2.17805 9.88131e-324 2.42956e-312 2.17805 -6.23132e-31 0.0595031 0 -0.203689 0.0323277 0 0.0667374 -0.175847 0 0.0175244 -0.275299 0 -0.0961652 0 0 0 0 0 0 0 0 0 0 0 0 0 2.17805 4.65991e-28 6.63036e-319 2.17805 -4.14223e-25
630 0 0 0 0 0 0 -2.30027e-27 2.17805 9.88131e-324 2.42956e-312 2.17805 -6.23132e-31 0.0589187 0 -0.20354 0.0322128 0 0.066933 -0.168371 0 0.0181038 -0.267109 0 -0.0962068 0 0 0 0 0 0 0 0 0 0 0 0 0 2.17805 4.65991e-28 6.63036e-319 2.17805 -4.14223e-25
631 0 0 0 0 0 0 -2.30027e-27 2.17805 9.88131e-324 2.42956e-312 2.17805 -6.23132e-31 0.0583314 0 -0.203361 0.0321282 0 0.0671617 -0.159548 0 0.0175119 -0.256903 0 -0.0979794 0 0 0 0 0 0 0 0 0 0 0 0 0 2.17805 4.65991e-28 6.63036e-319 2.17805 -4.14223e-25
632 0 0 0 0 0 0 -2.30027e-27 2.17805 9.88131e-324 2.42956e-312 2.17805 -6.23132e-31 0.0577328 0 -0.203142 0.0320785 0 0.0674326 -0.149337 0 0.0157889 -0.244665 0 -0.101381 0 0 0 0 0 0 0 0 0 0 0 0 0 2.17805 4.65991e-28 6.63036e-319 2.17805 -4.14223e-25
633 0 0 0 0 0 0 -2.30027e-27 2.17805 9.88131e-324 2.42956e-312 2.17805 -6.23132e-31 0.0571185 0 -0.202882 0.032065 0 0.0677492 -0.13773 0 0.0130305 -0.230427 0 -0.106231 0 0 0 0 0 0 0 0 0 0 0 0 0 2.17805 4.65991e-28 6.63036e-319 2.17805 -4.14223e-25
634 0 0 0 0 0 0 -2.30027e-27 2.17805 9.88131e-324 2.42956e-312 2.17805 -6.23132e-31 0.0564894 0 -0.202582 0.0320863 0 0.0681082 -0.124757 0 0.00938098 -0.214272 0 -0.112287 0 0 0 0 0 0 0 0 0 0 0 0 0 2.17805 4.65991e-28 6.63036e-319 2.17805 -4.14223e-25
635 0 0 0 0 0 0 -2.30027e-27 2.17805 9.88131e-324 2.42956e-312 2.17805 -6.23132e-31 0.0558513 0 -0.202251 0.0321389 0 0.0685009 -0.110488 0 0.00502108 -0.196334 0 -0.119263 0 0 0 0 0 0 0 0 0 0 0 0 0 2.17805 4.65991e-28 6.63036e-319 2.17805 -4.14223e-25
636 0 0 0 0 0 0 -2.30027e-27 2.17805 9.88131e-324 2.42956e-312 2.17805 -6.23132e-31 0.0552129 0 -0.201898 0.0322188 0 0.0689155 -0.0950238 0 0.000152028 -0.176787 0 -0.126856 0 0 0 0 0 0 0 0 0 0 0 0 0 2.17805 4.65991e-28 6.63036e-319 2.17805 -4.14223e-25
637 0 0 0 0 0 0 -2.30027e-27 2.17805 9.88131e-324 2.42956e-312 2.17805 -6.23132e-31 0.0545832 0 -0.201535 0.0323219 0 0.0693398 -0.0784919 0 -0.00502075 -0.155838 0 -0.134766 0 0 0 0 0 0 0 0 0 0 0 0 0 2.17805 4.65991e-28 6.63036e-319 2.17805 -4.14223e-25
638 0 0 0 0 0 0 -2.30027e-27 2.17805 9.88131e-324 2.42956e-312 2.17805 -6.23132e-31 0.0539684 0 -0.201171 0.0324448 0 0.0697642 -0.0610354 0 -0.0103022 -0.133709 0 -0.14272 0 0 0 0 0 0 0 0 0 0 0 0 0 2.17805 4.65991e-28 6.63036e-319 2.17805 -4.14223e-25
639 0 0 0 0 0 0 -2.30027e-27 2.17805 9.88131e-324 2.42956e-312 2.17805 -6.23132e-31 0.0533713 0 -0.20081 0.0325854 0 0.0701819 -0.0428051 0 -0.0155186 -0.110628 0 -0.150486 0 0 0 0 0 0 0 0 0 0 0 0 0 2.17805 4.65991e-28 6.63036e-319 2.17805 -4.14223e-25
640 0 0 0 0 0 0 -2.30027e-27 2.17805 9.88131e-324 2.42956e-312 2.17805 -6.23132e-31 0.0527906 0 -0.200458 0.0327423 0 0.0705901 -0.0239511 0 -0.0205242 -0.0868143 0 -0.157872 0 0 0 0 0 0 0 0 0 0 0 0 0 2.17805 4.65991e-28 6.63036e-319 2.17805 -4.14223e-25
641 0 0 0 0 0 0 -2.30027e-27 2.17805 9.88131e-324 2.42956e-312 2.17805 -6.23132e-31 0.0522225 0 -0.200113 0.0329148 0 0.0709887 -0.00461753 0 -0.0252048 -0.062472 0 -0.164736 0 0 0 0 0 0 0 0 0 0 0 0 0 2.17805 4.65991e-28 6.63036e-319 2.17805 -4.14223e-25
642 0 0 0 0 0 0 -2.30027e-27 2.17805 9.88131e-324 2.42956e-312 2.17805 -6.23132e-31 0.0516621 0 -0.199775 0.0331023 0 0.0713791 0.0150632 0 -0.0294779 -0.0377859 0 -0.170981 0 0 0 0 0 0 0 0 0 0 0 0 0 2.17805 4.65991e-28 6.63036e-319 2.17805 -4.14223e-25
643 0 0 0 0 0 0 -2.30027e-27 2.17805 9.88131e-324 2.42956e-312 2.17805 -6.23132e-31 0.051105 0 -0.199442 0.0333038 0 0.0717626 0.0349738 0 -0.0332918 -0.0129148 0 -0.17655 0 0 0 0 0 0 0 0 0 0 0 0 0 2.17805 4.65991e-28 6.63036e-319 2.17805 -4.14223e-25
644 0 0 0 0 0 0 -2.30027e-27 2.17805 9.88131e-324 2.42956e-312 2.17805 -6.23132e-31 0.0505474 0 -0.199114 0.0335182 0 0.0721401 0.0550153 0 -0.0366222 0.0120118 0 -0.181421 0 0 0 0 0 0 0 0 0 0 0 0 0 2.17805 4.65991e-28 6.63036e-319 2.17805 -4.14223e-25
645 0 0 0 0 0 0 -2.30027e-27 2.17805 9.88131e-324 2.42956e-312 2.17805 -6.23132e-31 0.0499867 0 -0.198791 0.033744 0 0.072512 0.0751091 0 -0.0394689 0.0368965 0 -0.185605 0 0 0 0 0 0 0 0 0 0 0 0 0 2.17805 4.65991e-28 6.63036e-319 2.17805 -4.14223e-25
646 0 0 0 0 0 0 -2.30027e-27 2.17805 9.88131e-324 2.42956e-312 2.17805 -6.23132e-31 0.0494198 0 -0.198471 0.0339798 0 0.0728783 0.0951972 0 -0.0418507 0.0616735 0 -0.189134 0 0 0 0 0 0 0 0 0 0 0 0 0 2.17805 4.65991e-28 6.63036e-319 2.17805 -4.14223e-25
647 0 0 0 0 0 0 -2.30027e-27 2.17805 9.88131e-324 2.42956e-312 2.17805 -6.23132e-31 0.0488426 0 -0.198155 0.0342248 0 0.0732404 0.11524 0 -0.0438005 0.0863053 0 -0.192053 0 0 0 0 0 0 0 0 0 0 0 0 0 2.17805 4.65991e-28 6.63036e-319 2.17805 -4.14223e-25
648 0 0 0 0 0 0 -2.30027e-27 2.17805 9.88131e-324 2.42956e-312 2.17805 -6.23132e-31 0.048249 0 -0.197838 0.0344789 0 0.0736012 0.135212 0 -0.0453591 0.110775 0 -0.194419 0 0 0 0 0 0 0 0 0 0 0 0 0 2.17805 4.65991e-28 6.63036e-319 2.17805 -4.14223e-25
649 0 0 0 0 0 0 -2.30027e-27 2.17805 9.88131e-324 2.42956e-312 2.17805 -6.23132e-31 0.047632 0 -0.197517 0.0347433 0 0.073966 0.155096 0 -0.0465711 0.135078 0 -0.196289 0 0 0 0 0 0 0 0 0 0 0 0 0 2.17805 4.65991e-28 6.63036e-319 2.17805 -4.14223e-25
650 0 0 0 0 0 0 -2.30027e-27 2.17805 9.88131e-324 2.42956e-312 2.17805 -6.23132e-31 0.0469832 0 -0.197183 0.0350201 0 0.0743419 0.174878 0 -0.0474802 0.159209 0 -0.197715 0 0 0 0 0 0 0 0 0 0 0 0 0 2.17805 4.65991e-28 6.63036e-319 2.17805 -4.14223e-25
651 0 0 0 0 0 0 -2.30027e-27 2.17805 9.88131e-324 2.42956e-312 2.17805 -6.23132e-31 0.0462947 0 -0.196829 0.0353123 0 0.0747377 0.19454 0 -0.0481272 0.183153 0 -0.198747 0 0 0 0 0 0 0 0 0 0 0 0 0 2.17805 4.65991e-28 6.63036e-319 2.17805 -4.14223e-25
652 0 0 0 0 0 0 -2.30027e-27 2.17805 9.88131e-324 2.42956e-312 2.17805 -6.23132e-31 0.0455584 0 -0.196444 0.0356234 0 0.0751627 0.214055 0 -0.0485483 0.206879 0 -0.199428 0 0 0 0 0 0 0 0 0 0 0 0 0 2.17805 4.65991e-28 6.63036e-319 2.17805 -4.14223e-25
653 0 0 0 0 0 0 -2.30027e-27 2.17805 9.88131e-324 2.42956e-312 2.17805 -6.23132e-31 0.0447671 0 -0.196019 0.0359569 0 0.0756262 0.233384 0 -0.0487762 0.230337 0 -0.199795 0 0 0 0 0 0 0 0 0 0 0 0 0 2.17805 4.65991e-28 6.63036e-319 2.17805 -4.14223e-25
654 0 0 0 0 0 0 -2.30027e-27 2.17805 9.88131e-324 2.42956e-312 2.17805 -6.23132e-31 0.0439132 0 -0.195545 0.0363159 0 0.0761369 0.252481 0 -0.0488412 0.253457 0 -0.199888 0 0 0 0 0 0 0 0 0 0 0 0 0 2.17805 4.65991e-28 6.63036e-319 2.17805 -4.14223e-25
655 0 0 0 0 0 0 -2.30027e-27 2.17805 9.88131e-324 2.42956e-312 2.17805 -6.23132e-31 0.0429889 0 -0.195013 0.0367027 0 0.0767025 0.27129 0 -0.048774 0.276159 0 -0.199746 0 0 0 0 0 0 0 0 0 0 0 0 0 2.17805 4.65991e-28 6.63036e-319 2.17805 -4.14223e-25
656 0 0 0 0 0 0 -2.30027e-27 2.17805 9.88131e-324 2.42956e-312 2.17805 -6.23132e-31 0.0419854 0 -0.194415 0.0371189 0 0.0773297 0.289749 0 -0.0486081 0.298351 0 -0.199413 0 0 0 0 0 0 0 0 0 0 0 0 0 2.17805 4.65991e-28 6.63036e-319 2.17805 -4.14223e-25
657 0 0 0 0 0 0 -2.30027e-27 2.17805 9.88131e-324 2.42956e-312 2.17805 -6.23132e-31 0.040894 0 -0.193744 0.0375652 0 0.078024 0.307798 0 -0.0483825 0.319945 0 -0.198943 0 0 0 0 0 0 0 0 0 0 0 0 0 2.17805 4.65991e-28 6.63036e-319 2.17805 -4.14223e-25
658 0 0 0 0 0 0 -2.30027e-27 2.17805 9.88131e-324 2.42956e-312 2.17805 -6.23132e-31 0.0397065 0 -0.192994 0.0380421 0 0.0787894 0.32538 0 -0.0481434 0.340856 0 -0.198399 0 0 0 0 0 0 0 0 0 0 0 0 0 2.17805 4.65991e-28 6.63036e-319 2.17805 -4.14223e-25
659 0 0 0 0 0 0 -2.30027e-27 2.17805 9.88131e-324 2.42956e-312 2.17805 -6.23132e-31 0.0384159 0 -0.192159 0.0385501 0 0.079629 0.342445 0 -0.0479452 0.361012 0 -0.19785 0 0 0 0 0 0 0 0 0 0 0 0 0 2.17805 4.65991e-28 6.63036e-319 2.17805 -4.14223e-25
660 0 0 0 0 0 0 -2.30027e-27 2.17805 9.88131e-324 2.42956e-312 2.17805 -6.23132e-31 0.0370173 0 -0.191236 0.0390902 0 0.0805449 0.358949 0 -0.04785 0.380347 0 -0.197377 0 0 0 0 0 0 0 0 0 0 0 0 0 2.17805 4.65991e-28 6.63036e-319 2.17805 -4.14223e-25
661 0 0 0 0 0 0 -2.30027e-27 2.17805 9.88131e-324 2.42956e-312 2.17805 -6.23132e-31 0.0355073 0 -0.190218 0.0396638 0 0.0815386 0.374854 0 -0.047926 0.398808 0 -0.197065 0 0 0 0 0 0 0 0 0 0 0 0 0 2.17805 4.65991e-28 6.63036e-319 2.17805 -4.14223e-25
662 0 0 0 0 0 0 -2.30027e-27 2.17805 9.88131e-324 2.42956e-312 2.17805 -6.23132e-31 0.0338835 0 -0.189101 0.0402731 0 0.0826121 0.390124 0 -0.048245 0.41634 0 -0.197003 0 0 0 0 0 0 0 0 0 0 0 0 0 2.17805 4.65991e-28 6.63036e-319 2.17805 -4.14223e-25
663 0 0 0 0 0 0 -2.30027e-27 2.17805 9.88131e-324 2.42956e-312 2.17805 -6.23132e-31 0.0321425 0 -0.187878 0.0409213 0 0.0837685 0.404719 0 -0.0488785 0.432884 0 -0.197279 0 0 0 0 0 0 0 0 0 0 0 0 0 2.17805 4.65991e-28 6.63036e-319 2.17805 -4.14223e-25
664 0 0 0 0 0 0 -2.30027e-27 2.17805 9.88131e-324 2.42956e-312 2.17805 -6.23132e-31 0.0302795 0 -0.186539 0.041612 0 0.0850126 0.418583 0 -0.0498938 0.448352 0 -0.197981 0 0 0 0 0 0 0 0 0 0 0 0 0 2.17805 4.65991e-28 6.63036e-319 2.17805 -4.14223e-25
665 0 0 0 0 0 0 -2.30027e-27 2.17805 9.88131e-324 2.42956e-312 2.17805 -6.23132e-31 0.0282869 0 -0.185073 0.0423499 0 0.0863512 0.431637 0 -0.0513488 0.462619 0 -0.199187 0 0 0 0 0 0 0 0 0 0 0 0 0 2.17805 4.65991e-28 6.63036e-319 2.17805 -4.14223e-25
666 0 0 0 0 0 0 -2.30027e-27 2.17805 9.88131e-324 2.42956e-312 2.17805 -6.23132e-31 0.0261543 0 -0.183463 0.0431405 0 0.0877937 0.44377 0 -0.0532851 0.475502 0 -0.200964 0 0 0 0 0 0 0 0 0 0 0 0 0 2.17805 4.65991e-28 6.63036e-319 2.17805 -4.14223e-25
667 0 0 0 0 0 0 -2.30027e-27 2.17805 9.88131e-324 2.42956e-312 2.17805 -6.23132e-31 0.0238696 0 -0.181692 0.0439909 0 0.089351 0.454837 0 -0.0557193 0.486763 0 -0.203357 0 0 0 0 0 0 0 0 0 0 0 0 0 2.17805 4.65991e-28 6.63036e-319 2.17805 -4.14223e-25
668 0 0 0 0 0 0 -2.30027e-27 2.17805 9.88131e-324 2.42956e-312 2.17805 -6.23132e-31 0.02142 0 -0.179736 0.0449104 0 0.0910355 0.46467 0 -0.0586324 0.496125 0 -0.206371 0 0 0 0 0 0 0 0 0 0 0 0 0 2.17805 4.65991e-28 6.63036e-319 2.17805 -4.14223e-25
669 0 0 0 0 0 0 -2.30027e-27 2.17805 9.88131e-324 2.42956e-312 2.17805 -6.23132e-31 0.018794 0 -0.177572 0.0459112 0 0.0928605 0.473096 0 -0.0619584 0.503309 0 -0.209956 0 0 0 0 0 0 0 0 0 0 0 0 0 2.17805 4.65991e-28 6.63036e-319 2.17805 -4.14223e-25
670 0 0 0 0 0 0 -2.30027e-27 2.17805 9.88131e-324 2.42956e-312 2.17805 -6.23132e-31 0.0159827 0 -0.175172 0.0470094 0 0.0948396 0.479973 0 -0.0655771 0.508103 0 -0.213985 0 0 0 0 0 0 0 0 0 0 0 0 0 2.17805 4.65991e-28 6.63036e-319 2.17805 -4.14223e-25
671 0 0 0 0 0 0 -2.30027e-27 2.17805 9.88131e-324 2.42956e-312 2.17805 -6.23132e-31 0.0129808 0 -0.172507 0.0482256 0 0.0969864 0.48523 0 -0.0693153 0.510429 0 -0.218249 0 0 0 0 0 0 0 0 0 0 0 0 0 2.17805 4.65991e-28 6.63036e-319 2.17805 -4.14223e-25
672 0 0 0 0 0 0 -2.30027e-27 2.17805 9.88131e-324 2.42956e-312 2.17805 -6.23132e-31 0.00978731 0 -0.169545 0.0495846 0 0.0993138 0.488897 0 -0.0729639 0.510405 0 -0.222475 0 0 0 0 0 0 0 0 0 0 0 0 0 2.17805 4.65991e-28 6.63036e-319 2.17805 -4.14223e-25
673 0 0 0 0 0 0 -2.30027e-27 2.17805 9.88131e-324 2.42956e-312 2.17805 -6.23132e-31 0.00640569 0 -0.166252 0.0511152 0 0.101834 0.491122 0 -0.0763086 0.508367 0 -0.226371 0 0 0 0 0 0 0 0 0 0 0 0 0 2.17805 4.65991e-28 6.63036e-319 2.17805 -4.14223e-25
674 0 0 0 0 0 0 -2.30027e-27 2.17805 9.88131e-324 2.42956e-312 2.17805 -6.23132e-31 0.00284329 0 -0.162592 0.0528488 0 0.104557 0.492161 0 -0.0791697 0.504842 0 -0.229686 0 0 0 0 0 0 0 0 0 0 0 0 0 2.17805 4.65991e-28 6.63036e-319 2.17805 -4.14223e-25
675 0 0 0 0 0 0 -2.30027e-27 2.17805 9.88131e-324 2.42956e-312 2.17805 -6.23132e-31 -0.000889072 0 -0.158527 0.0548182 0 0.107491 0.492343 0 -0.081437 0.500473 0 -0.232268 0 0 0 0 0 0 0 0 0 0 0 0 0 2.17805 4.65991e-28 6.63036e-319 2.17805 -4.14223e-25
676 0 0 0 0 0 0 -2.30027e-27 2.17805 9.88131e-324 2.42956e-312 2.17805 -6.23132e-31 -0.00477747 0 -0.15402 0.0570556 0 0.110641 0.492008 0 -0.0830884 0.495902 0 -0.234088 0 0 0 0 0 0 0 0 0 0 0 0 0 2.17805 4.65991e-28 6.63036e-319 2.17805 -4.14223e-25
677 0 0 0 0 0 0 -2.30027e-27 2.17805 9.88131e-324 2.42956e-312 2.17805 -6.23132e-31 -0.00880492 0 -0.14903 0.0595922 0 0.114011 0.491457 0 -0.0841844 0.491666 0 -0.235234 0 0 0 0 0 0 0 0 0 0 0 0 0 2.17805 4.65991e-28 6.63036e-319 2.17805 -4.14223e-25
678 0 0 0 0 0 0 -2.30027e-27 2.17805 9.88131e-324 2.42956e-312 2.17805 -6.23132e-31 -0.0129506 0 -0.143517 0.0624575 0 0.117601 0.490912 0 -0.0848432 0.488124 0 -0.235867 0 0 0 0 0 0 0 0 0 0 0 0 0 2.17805 4.65991e-28 6.63036e-319 2.17805 -4.14223e-25
679 0 0 0 0 0 0 -2.30027e-27 2.17805 9.88131e-324 2.42956e-312 2.17805 -6.23132e-31 -0.017188 0 -0.137441 0.0656794 0 0.121406 0.490502 0 -0.0852071 0.485439 0 -0.236172 0 0 0 0 0 0 0 0 0 0 0 0 0 2.17805 4.65991e-28 6.63036e-319 2.17805 -4.14223e-25
680 0 0 0 0 0 0 -2.30027e-27 2.17805 9.88131e-324 2.42956e-312 2.17805 -6.23132e-31 -0.0214827 0 -0.130763 0.0692839 0 0.125422 0.490268 0 -0.0854102 0.483603 0 -0.236313 0 0 0 0 0 0 0 0 0 0 0 0 0 2.17805 4.65991e-28 6.63036e-319 2.17805 -4.14223e-25
681 0 0 0 0 0 0 -2.30027e-27 2.17805 9.88131e-324 2.42956e-312 2.17805 -6.23132e-31 -0.0257883 0 -0.123449 0.0732943 0 0.129635 0.49019 0 -0.0855561 0.482485 0 -0.236409 0 0 0 0 0 0 0 0 0 0 0 0 0 2.17805 4.65991e-28 6.63036e-319 2.17805 -4.14223e-25
682 0 0 0 0 0 0 -2.30027e-27 2.17805 9.88131e-324 2.42956e-312 2.17805 -6.23132e-31 -0.0300435 0 -0.115478 0.0777295 0 0.13403 0.490209 0 -0.085708 0.481892 0 -0.236529 0 0 0 0 0 0 0 0 0 0 0 0 0 2.17805 4.65991e-28 6.63036e-319 2.17805 -4.14223e-25
683 0 0 0 0 0 0 -2.30027e-27 2.17805 9.88131e-324 2.42956e-312 2.17805 -6.23132e-31 -0.0341689 0 -0.106842 0.0826011 0 0.138584 0.49026 0 -0.0858902 0.481624 0 -0.236693 0 0 0 0 0 0 0 0 0 0 0 0 0 2.17805 4.65991e-28 6.63036e-319 2.17805 -4.14223e-25
684 0 0 0 0 0 0 -2.30027e-27 2.17805 9.88131e-324 2.42956e-312 2.17805 -6.23132e-31 -0.0380646 0 -0.0975622 0.0879097 0 0.143268 0.490288 0 -0.086098 0.481513 0 -0.236893 0 0 0 0 0 0 0 0 0 0 0 0 0 2.17805 4.65991e-28 6.63036e-319 2.17805 -4.14223e-25
685 0 0 0 0 0 0 -2.30027e-27 2.17805 9.88131e-324 2.42956e-312 2.17805 -6.23132e-31 -0.04161 0 -0.0876969 0.0936413 0 0.148049 0.490257 0 -0.0863117 0.481439 0 -0.237104 0 0 0 0 0 0 0 0 0 0 0 0 0 2.17805 4.65991e-28 6.63036e-319 2.17805 -4.14223e-25
686 0 0 0 0 0 0 -2.30027e-27 2.17805 9.88131e-324 2.42956e-312 2.17805 -6.23132e-31 -0.0446665 0 -0.0773517 0.0997638 0 0.152885 0.490154 0 -0.0865094 0.48133 0 -0.237301 0 0 0 0 0 0 0 0 0 0 0 0 0 2.17805 4.65991e-28 6.63036e-319 2.17805 -4.14223e-25
687 0 0 0 0 0 0 -2.30027e-27 2.17805 9.88131e-324 2.42956e-312 2.17805 -6.23132e-31 -0.0470824 0 -0.0666909 0.106226 0 0.157731 0.48998 0 -0.0866763 0.48116 0 -0.237469 0 0 0 0 0 0 0 0 0 0 0 0 0 2.17805 4.65991e-28 6.63036e-319 2.17805 -4.14223e-25
688 0 0 0 0 0 0 -2.30027e-27 2.17805 9.88131e-324 2.42956e-312 2.17805 -6.23132e-31 -0.0487021 0 -0.0559407 0.112962 0 0.16254 0.489748 0 -0.0868084 0.480928 0 -0.237601 0 0 0 0 0 0 0 0 0 0 0 0 0 2.17805 4.65991e-28 6.63036e-319 2.17805 -4.14223e-25
689 0 0 0 0 0 0 -2.30027e-27 2.17805 9.88131e-324 2.42956e-312 2.17805 -6.23132e-31 -0.0493771 0 -0.0453849 0.11989 0 0.167259 0.489476 0 -0.0869101 0.48065 0 -0.237702 0 0 0 0 0 0 0 0 0 0 0 0 0 2.17805 4.65991e-28 6.63036e-319 2.17805 -4.14223e-25
690 0 0 0 0 0 0 -2.30027e-27 2.17805 9.88131e-324 2.42956e-312 2.17805 -6.23132e-31 -0.0489769 0 -0.0353483 0.12693 0 0.171837 0.489178 0 -0.0869904 0.480343 0 -0.237782 0 0 0 0 0 0 0 0 0 0 0 0 0 2.17805 4.65991e-28 6.63036e-319 2.17805 -4.14223e-25
691 0 0 0 0 0 0 -2.30027e-27 2.17805 9.88131e-324 2.42956e-312 2.17805 -6.23132e-31 -0.0473976 0 -0.0261693 0.134008 0 0.176219 0.48887 0 -0.0870565 0.480023 0 -0.237847 0 0 0 0 0 0 0 0 0 0 0 0 0 2.17805 4.65991e-28 6.63036e-319 2.17805 -4.14223e-25
692 0 0 0 0 0 0 -2.30027e-27 2.17805 9.88131e-324 2.42956e-312 2.17805 -6.23132e-31 -0.0445648 0 -0.0181644 0.141072 0 0.18035 0.488561 0 -0.0871103 0.479694 0 -0.2379 0 0 0 0 0 0 0 0 0 0 0 0 0 2.17805 4.65991e-28 6.63036e-319 2.17805 -4.14223e-25
693 0 0 0 0 0 0 -2.30027e-27 2.17805 9.88131e-324 2.42956e-312 2.17805 -6.23132e-31 -0.0404315 0 -0.011593 0.148098 0 0.184176 0.488256 0 -0.087147 0.479356 0 -0.237935 0 0 0 0 0 0 0 0 0 0 0 0 0 2.17805 4.65991e-28 6.63036e-319 2.17805 -4.14223e-25
694 0 0 0 0 0 0 -2.30027e-27 2.17805 9.88131e-324 2.42956e-312 2.17805 -6.23132e-31 -0.0349735 0 -0.00662865 0.155101 0 0.187641 0.487956 0 -0.087156 0.478996 0 -0.23794 0 0 0 0 0 0 0 0 0 0 0 0 0 2.17805 4.65991e-28 6.63036e-319 2.17805 -4.14223e-25
695 0 0 0 0 0 0 -2.30027e-27 2.17805 9.88131e-324 2.42956e-312 2.17805 -6.23132e-31 -0.0281841 0 -0.00334221 0.162127 0 0.190696 0.487658 0 -0.0871243 0.478599 0 -0.237902 0 0 0 0 0 0 0 0 0 0 0 0 0 2.17805 4.65991e-28 6.63036e-319 2.17805 -4.14223e-25
696 0 0 0 0 0 0 -2.30027e-27 2.17805 9.88131e-324 2.42956e-312 2.17805 -6.23132e-31 -0.0200717 0 -0.00170045 0.169255 0 0.193297 0.487356 0 -0.0870402 0.478148 0 -0.237809 0 0 0 0 0 0 0 0 0 0 0 0 0 2.17805 4.65991e-28 6.63036e-319 2.17805 -4.14223e-25
697 0 0 0 0 0 0 -2.30027e-27 2.17805 9.88131e-324 2.42956e-312 2.17805 -6.23132e-31 -0.0106603 0 -0.00157846 0.176588 0 0.195416 0.487046 0 -0.0868964 0.477629 0 -0.237653 0 0 0 0 0 0 0 0 0 0 0 0 0 2.17805 4.65991e-28 6.63036e-319 2.17805 -4.14223e-25
698 0 0 0 0 0 0 -2.30027e-27 2.17805 9.88131e-324 2.42956e-312 2.17805 -6.23132e-31 1.02122e-05 0 -0.00278394 0.184237 0 0.197039 0.486722 0 -0.0866909 0.477035 0 -0.23743 0 0 0 0 0 0 0 0 0 0 0 0 0 2.17805 4.65991e-28 6.63036e-319 2.17805 -4.14223e-25
699 0 0 0 0 0 0 -2.30027e-27 2.17805 9.88131e-324 2.42956e-312 2.17805 -6.23132e-31 0.011884 0 -0.0050872 0.192312 0 0.198173 0.486381 0 -0.0864273 0.476365 0 -0.237145 0 0 0 0 0 0 0 0 0 0 0 0 0 2.17805 4.65991e-28 6.63036e-319 2.17805 -4.14223e-25
700 0 0 0 0 0 0 -2.30027e-27 2.17805 9.88131e-324 2.42956e-312 2.17805 -6.23132e-31 0.0248936 0 -0.00825208 0.20091 0 0.19884 0.486025 0 -0.0861131 0.475624 0 -0.236805 0 0 0 0 0 0 0 0 0 0 0 0 0 2.17805 4.65991e-28 6.63036e-319 2.17805 -4.14223e-25
701 0 0 0 0 0 0 -2.30027e-27 2.17805 9.88131e-324 2.42956e-312 2.17805 -6.23132e-31 0.0389665 0 -0.0120626 0.210106 0 0.199077 0.485657 0 -0.085758 0.474823 0 -0.236419 0 0 0 0 0 0 0 0 0 0 0 0 0 2.17805 4.65991e-28 6.63036e-319 2.17805 -4.14223e-25
702 0 0 0 0 0 0 -2.30027e-27 2.17805 9.88131e-324 2.42956e-312 2.17805 -6.23132e-31 0.0540338 0 -0.0163418 0.219952 0 0.198926 0.485284 0 -0.0853718 0.473975 0 -0.235998 0 0 0 0 0 0 0 0 0 0 0 0 0 2.17805 4.65991e-28 6.63036e-319 2.17805 -4.14223e-25
703 0 0 0 0 0 0 -2.30027e-27 2.17805 9.88131e-324 2.42956e-312 2.17805 -6.23132e-31 0.0700387 0 -0.0209617 0.230469 0 0.198426 0.484916 0 -0.0849633 0.473097 0 -0.23555 0 0 0 0 0 0 0 0 0 0 0 0 0 2.17805 4.65991e-28 6.63036e-319 2.17805 -4.14223e-25
704 0 0 0 0 0 0 -2.30027e-27 2.17805 9.88131e-324 2.42956e-312 2.17805 -6.23132e-31 0.0869422 0 -0.0258443 0.241653 0 0.197613 0.48456 0 -0.0845396 0.4722 0 -0.235083 0 0 0 0 0 0 0 0 0 0 0 0 0 2.17805 4.65991e-28 6.63036e-319 2.17805 -4.14223e-25
705 0 0 0 0 0 0 -2.30027e-27 2.17805 9.88131e-324 2.42956e-312 2.17805 -6.23132e-31 0.104726 0 -0.0309571 0.253481 0 0.196509 0.484224 0 -0.0841053 0.471296 0 -0.234601 0 0 0 0 0 0 0 0 0 0 0 0 0 2.17805 4.65991e-28 6.63036e-319 2.17805 -4.14223e-25
706 0 0 0 0 0 0 -2.30027e-27 2.17805 9.88131e-324 2.42956e-312 2.17805 -6.23132e-31 0.123394 0 -0.0363029 0.265912 0 0.195122 0.483913 0 -0.0836628 0.470389 0 -0.234106 0 0 0 0 0 0 0 0 0 0 0 0 0 2.17805 4.65991e-28 6.63036e-319 2.17805 -4.14223e-25
707 0 0 0 0 0 0 -2.30027e-27 2.17805 9.88131e-324 2.42956e-312 2.17805 -6.23132e-31 0.142966 0 -0.0419074 0.278901 0 0.193445 0.483626 0 -0.0832116 0.469478 0 -0.233598 0 0 0 0 0 0 0 0 0 0 0 0 0 2.17805 4.65991e-28 6.63036e-319 2.17805 -4.14223e-25
708 0 0 0 0 0 0 -2.30027e-27 2.17805 9.88131e-324 2.42956e-312 2.17805 -6.23132e-31 0.163479 0 -0.0478068 0.292402 0 0.191458 0.483362 0 -0.0827491 0.468558 0 -0.233072 0 0 0 0 0 0 0 0 0 0 0 0 0 2.17805 4.65991e-28 6.63036e-319 2.17805 -4.14223e-25
709 0 0 0 0 0 0 -2.30027e-27 2.17805 9.88131e-324 2.42956e-312 2.17805 -6.23132e-31 0.184974 0 -0.0540351 0.306379 0 0.189131 0.483113 0 -0.0822706 0.467617 0 -0.232524 0 0 0 0 0 0 0 0 0 0 0 0 0 2.17805 4.65991e-28 6.63036e-319 2.17805 -4.14223e-25
710 0 0 0 0 0 0 -2.30027e-27 2.17805 9.88131e-324 2.42956e-312 2.17805 -6.23132e-31 0.207495 0 -0.0606142 0.320808 0 0.186426 0.482872 0 -0.0817701 0.46664 0 -0.231945 0 0 0 0 0 0 0 0 0 0 0 0 0 2.17805 4.65991e-28 6.63036e-319 2.17805 -4.14223e-25
711 0 0 0 0 0 0 -2.30027e-27 2.17805 9.88131e-324 2.42956e-312 2.17805 -6.23132e-31 0.231075 0 -0.0675461 0.335681 0 0.183306 0.482631 0 -0.0812418 0.465615 0 -0.23133 0 0 0 0 0 0 0 0 0 0 0 0 0 2.17805 4.65991e-28 6.63036e-319 2.17805 -4.14223e-25
712 0 0 0 0 0 0 -2.30027e-27 2.17805 9.88131e-324 2.42956e-312 2.17805 -6.23132e-31 0.255734 0 -0.0748094 0.351005 0 0.179734 0.48238 0 -0.0806808 0.464528 0 -0.230672 0 0 0 0 0 0 0 0 0 0 0 0 0 2.17805 4.65991e-28 6.63036e-319 2.17805 -4.14223e-25
713 0 0 0 0 0 0 -2.30027e-27 2.17805 9.88131e-324 2.42956e-312 2.17805 -6.23132e-31 0.281466 0 -0.0823586 0.366801 0 0.175686 0.482114 0 -0.0800841 0.463369 0 -0.229966 0 0 0 0 0 0 0 0 0 0 0 0 0 2.17805 4.65991e-28 6.63036e-319 2.17805 -4.14223e-25
714 0 0 0 0 0 0 -2.30027e-27 2.17805 9.88131e-324 2.42956e-312 2.17805 -6.23132e-31 0.308239 0 -0.090127 0.383096 0 0.171149 0.481827 0 -0.0794507 0.46213 0 -0.229211 0 0 0 0 0 0 0 0 0 0 0 0 0 2.17805 4.65991e-28 6.63036e-319 2.17805 -4.14223e-25
715 0 0 0 0 0 0 -2.30027e-27 2.17805 9.88131e-324 2.42956e-312 2.17805 -6.23132e-31 0.33599 0 -0.0980324 0.399918 0 0.166131 0.481512 0 -0.0787818 0.460805 0 -0.228406 0 0 0 0 0 0 0 0 0 0 0 0 0 2.17805 4.65991e-28 6.63036e-319 2.17805 -4.14223e-25
716 0 0 0 0 0 0 -2.30027e-27 2.17805 9.88131e-324 2.42956e-312 2.17805 -6.23132e-31 0.364628 0 -0.105983 0.417286 0 0.160656 0.481165 0 -0.0780798 0.459386 0 -0.227551 0 0 0 0 0 0 0 0 0 0 0 0 0 2.17805 4.65991e-28 6.63036e-319 2.17805 -4.14223e-25
717 0 0 0 0 0 0 -2.30027e-27 2.17805 9.88131e-324 2.42956e-312 2.17805 -6.23132e-31 0.394033 0 -0.113882 0.435207 0 0.154769 0.480779 0 -0.0773474 0.457862 0 -0.226649 0 0 0 0 0 0 0 0 0 0 0 0 0 2.17805 4.65991e-28 6.63036e-319 2.17805 -4.14223e-25
718 0 0 0 0 0 0 -2.30027e-27 2.17805 9.88131e-324 2.42956e-312 2.17805 -6.23132e-31 0.424061 0 -0.121638 0.453669 0 0.148533 0.480346 0 -0.0765871 0.456227 0 -0.225699 0 0 0 0 0 0 0 0 0 0 0 0 0 2.17805 4.65991e-28 6.63036e-319 2.17805 -4.14223e-25
719 0 0 0 0 0 0 -2.30027e-27 2.17805 9.88131e-324 2.42956e-312 2.17805 -6.23132e-31 0.454543 0 -0.129163 0.472637 0 0.142023 0.479862 0 -0.0757999 0.45447 0 -0.2247 0 0 0 0 0 0 0 0 0 0 0 0 0 2.17805 4.65991e-28 6.63036e-319 2.17805 -4.14223e-25
720 0 0 0 0 0 0 -2.30027e-27 2.17805 9.88131e-324 2.42956e-312 2.17805 -6.23132e-31 0.485286 0 -0.13638 0.492054 0 0.135324 0.479322 0 -0.0749858 0.452589 0 -0.223652 0 0 0 0 0 0 0 0 0 0 0 0 0 2.17805 4.65991e-28 6.63036e-319 2.17805 -4.14223e-25
721 0 0 0 0 0 0 -2.30027e-27 2.17805 9.88131e-324 2.42956e-312 2.17805 -6.23132e-31 0.516071 0 -0.143229 0.511836 0 0.128526 0.478725 0 -0.0741432 0.450585 0 -0.222549 0 0 0 0 0 0 0 0 0 0 0 0 0 2.17805 4.65991e-28 6.63036e-319 2.17805 -4.14223e-25
722 0 0 0 0 0 0 -2.30027e-27 2.17805 9.88131e-324 2.42956e-312 2.17805 -6.23132e-31 0.546654 0 -0.149666 0.531877 0 0.121721 0.478074 0 -0.0732691 0.448465 0 -0.221389 0 0 0 0 0 0 0 0 0 0 0 0 0 2.17805 4.65991e-28 6.63036e-319 2.17805 -4.14223e-25
723 0 0 0 0 0 0 -2.30027e-27 2.17805 9.88131e-324 2.42956e-312 2.17805 -6.23132e-31 0.576772 0 -0.155671 0.552045 0 0.114991 0.477376 0 -0.0723594 0.446239 0 -0.220165 0 0 0 0 0 0 0 0 0 0 0 0 0 2.17805 4.65991e-28 6.63036e-319 2.17805 -4.14223e-25
724 0 0 0 0 0 0 -2.30027e-27 2.17805 9.88131e-324 2.42956e-312 2.17805 -6.23132e-31 0.606142 0 -0.161248 0.57219 0 0.108411 0.476634 0 -0.0714085 0.443919 0 -0.218873 0 0 0 0 0 0 0 0 0 0 0 0 0 2.17805 4.65991e-28 6.63036e-319 2.17805 -4.14223e-25
725 0 0 0 0 0 0 -2.30027e-27 2.17805 9.88131e-324 2.42956e-312 2.17805 -6.23132e-31 0.634467 0 -0.166429 0.592141 0 0.102043 0.475855 0 -0.0704091 0.441509 0 -0.217502 0 0 0 0 0 0 0 0 0 0 0 0 0 2.17805 4.65991e-28 6.63036e-319 2.17805 -4.14223e-25
726 0 0 0 0 0 0 -2.30027e-27 2.17805 9.88131e-324 2.42956e-312 2.17805 -6.23132e-31 0.661444 0 -0.171265 0.611712 0 0.0959344 0.475039 0 -0.0693508 0.439008 0 -0.21604 0 0 0 0 0 0 0 0 0 0 0 0 0 2.17805 4.65991e-28 6.63036e-319 2.17805 -4.14223e-25
727 0 0 0 0 0 0 -2.30027e-27 2.17805 9.88131e-324 2.42956e-312 2.17805 -6.23132e-31 0.686762 0 -0.175825 0.630705 0 0.0901194 0.474186 0 -0.0682193 0.436402 0 -0.214467 0 0 0 0 0 0 0 0 0 0 0 0 0 2.17805 4.65991e-28 6.63036e-319 2.17805 -4.14223e-25
728 0 0 0 0 0 0 -2.30027e-27 2.17805 9.88131e-324 2.42956e-312 2.17805 -6.23132e-31 0.710111 0 -0.180181 0.648909 0 0.0846267 0.473287 0 -0.0669954 0.433667 0 -0.212757 0 0 0 0 0 0 0 0 0 0 0 0 0 2.17805 4.65991e-28 6.63036e-319 2.17805 -4.14223e-25
729 0 0 0 0 0 0 -2.30027e-27 2.17805 9.88131e-324 2.42956e-312 2.17805 -6.23132e-31 0.73119 0 -0.184397 0.666109 0 0.079484 0.472334 0 -0.0656535 0.43077 0 -0.210872 0 0 0 0 0 0 0 0 0 0 0 0 0 2.17805 4.65991e-28 6.63036e-319 2.17805 -4.14223e-25
730 0 0 0 0 0 0 -2.30027e-27 2.17805 9.88131e-324 2.42956e-312 2.17805 -6.23132e-31 0.749731 0 -0.188513 0.682092 0 0.0747239 0.471316 0 -0.064161 0.427667 0 -0.208767 0 0 0 0 0 0 0 0 0 0 0 0 0 2.17805 4.65991e-28 6.63036e-319 2.17805 -4.14223e-25
731 0 0 0 0 0 0 -2.30027e-27 2.17805 9.88131e-324 2.42956e-312 2.17805 -6.23132e-31 0.765527 0 -0.192533 0.696662 0 0.0703866 0.470224 0 -0.0624787 0.424317 0 -0.206383 0 0 0 0 0 0 0 0 0 0 0 0 0 2.17805 4.65991e-28 6.63036e-319 2.17805 -4.14223e-25
732 0 0 0 0 0 0 -2.30027e-27 2.17805 9.88131e-324 2.42956e-312 2.17805 -6.23132e-31 0.778467 0 -0.196414 0.709656 0 0.0665195 0.469053 0 -0.0605611 0.420674 0 -0.203654 0 0 0 0 0 0 0 0 0 0 0 0 0 2.17805 4.65991e-28 6.63036e-319 2.17805 -4.14223e-25
733 0 0 0 0 0 0 -2.30027e-27 2.17805 9.88131e-324 2.42956e-312 2.17805 -6.23132e-31 0.788565 0 -0.200075 0.720964 0 0.0631723 0.467802 0 -0.0583588 0.4167 0 -0.200502 0 0 0 0 0 0 0 0 0 0 0 0 0 2.17805 4.65991e-28 6.63036e-319 2.17805 -4.14223e-25
734 0 0 0 0 0 0 -2.30027e-27 2.17805 9.88131e-324 2.42956e-312 2.17805 -6.23132e-31 0.795979 0 -0.203406 0.730549 0 0.0603894 0.466476 0 -0.0558208 0.412363 0 -0.196845 0 0 0 0 0 0 0 0 0 0 0 0 0 2.17805 4.65991e-28 6.63036e-319 2.17805 -4.14223e-25
735 0 0 0 0 0 0 -2.30027e-27 2.17805 9.88131e-324 2.42956e-312 2.17805 -6.23132e-31 0.800998 0 -0.206293 0.738451 0 0.0582005 0.465088 0 -0.052898 0.407646 0 -0.192599 0 0 0 0 0 0 0 0 0 0 0 0 0 2.17805 4.65991e-28 6.63036e-319 2.17805 -4.14223e-25
736 0 0 0 0 0 0 -2.30027e-27 2.17805 9.88131e-324 2.42956e-312 2.17805 -6.23132e-31 0.804022 0 -0.208645 0.744787 0 0.0566099 0.46366 0 -0.0495459 0.402549 0 -0.187682 0 0 0 0 0 0 0 0 0 0 0 0 0 2.17805 4.65991e-28 6.63036e-319 2.17805 -4.14223e-25
737 0 0 0 0 0 0 -2.30027e-27 2.17805 9.88131e-324 2.42956e-312 2.17805 -6.23132e-31 0.805512 0 -0.210416 0.749739 0 0.0555883 0.462219 0 -0.045728 0.397094 0 -0.182018 0 0 0 0 0 0 0 0 0 0 0 0 0 2.17805 4.65991e-28 6.63036e-319 2.17805 -4.14223e-25
738 0 0 0 0 0 0 -2.30027e-27 2.17805 9.88131e-324 2.42956e-312 2.17805 -6.23132e-31 0.805935 0 -0.211621 0.753531 0 0.0550676 0.460805 0 -0.0414172 0.391333 0 -0.175543 0 0 0 0 0 0 0 0 0 0 0 0 0 2.17805 4.65991e-28 6.63036e-319 2.17805 -4.14223e-25
739 0 0 0 0 0 0 -2.30027e-27 2.17805 9.88131e-324 2.42956e-312 2.17805 -6.23132e-31 0.805719 0 -0.212331 0.756401 0 0.0549448 0.459471 0 -0.0365992 0.38535 0 -0.168213 0 0 0 0 0 0 0 0 0 0 0 0 0 2.17805 4.65991e-28 6.63036e-319 2.17805 -4.14223e-25
740 0 0 0 0 0 0 -2.30027e-27 2.17805 9.88131e-324 2.42956e-312 2.17805 -6.23132e-31 0.805208 0 -0.212662 0.758567 0 0.0550945 0.458285 0 -0.0312751 0.379273 0 -0.160012 0 0 0 0 0 0 0 0 0 0 0 0 0 2.17805 4.65991e-28 6.63036e-319 2.17805 -4.14223e-25
741 0 0 0 0 0 0 -2.30027e-27 2.17805 9.88131e-324 2.42956e-312 2.17805 -6.23132e-31 0.804644 0 -0.212743 0.760216 0 0.0553893 0.457332 0 -0.0254672 0.373272 0 -0.150966 0 0 0 0 0 0 0 0 0 0 0 0 0 2.17805 4.65991e-28 6.63036e-319 2.17805 -4.14223e-25
742 0 0 0 0 0 0 -2.30027e-27 2.17805 9.88131e-324 2.42956e-312 2.17805 -6.23132e-31 0.804162 0 -0.212695 0.761483 0 0.0557213 0.45672 0 -0.0192258 0.367565 0 -0.141158 0 0 0 0 0 0 0 0 0 0 0 0 0 2.17805 4.65991e-28 6.63036e-319 2.17805 -4.14223e-25
743 0 0 0 0 0 0 -2.30027e-27 2.17805 9.88131e-324 2.42956e-312 2.17805 -6.23132e-31 0.803806 0 -0.212607 0.762463 0 0.0560183 0.456579 0 -0.0126372 0.362417 0 -0.130745 0 0 0 0 0 0 0 0 0 0 0 0 0 2.17805 4.65991e-28 6.63036e-319 2.17805 -4.14223e-25
744 0 0 0 0 0 0 -2.30027e-27 2.17805 9.88131e-324 2.42956e-312 2.17805 -6.23132e-31 0.803556 0 -0.212528 0.763214 0 0.0562494 0.457058 0 -0.00583255 0.358128 0 -0.119977 0 0 0 0 0 0 0 0 0 0 0 0 0 2.17805 4.65991e-28 6.63036e-319 2.17805 -4.14223e-25
745 0 0 0 0 0 0 -2.30027e-27 2.17805 9.88131e-324 2.42956e-312 2.17805 -6.23132e-31 0.803357 0 -0.212469 0.763771 0 0.0564208 0.458316 0 0.00100835 0.35502 0 -0.1092 0 0 0 0 0 0 0 0 0 0 0 0 0 2.17805 4.65991e-28 6.63036e-319 2.17805 -4.14223e-25
746 0 0 0 0 0 0 -2.30027e-27 2.17805 9.88131e-324 2.42956e-312 2.17805 -6.23132e-31 0.803142 0 -0.212415 0.764162 0 0.0565631 0.460518 0 0.00765864 0.35341 0 -0.0988498 0 0 0 0 0 0 0 0 0 0 0 0 0 2.17805 4.65991e-28 6.63036e-319 2.17805 -4.14223e-25
747 0 0 0 0 0 0 -2.30027e-27 2.17805 9.88131e-324 2.42956e-312 2.17805 -6.23132e-31 0.802855 0 -0.212339 0.764409 0 0.0567164 0.463819 0 0.0138562 0.353592 0 -0.08942 0 0 0 0 0 0 0 0 0 0 0 0 0 2.17805 4.65991e-28 6.63036e-319 2.17805 -4.14223e-25
748 0 0 0 0 0 0 -2.30027e-27 2.17805 9.88131e-324 2.42956e-312 2.17805 -6.23132e-31 0.802455 0 -0.212213 0.764535 0 0.0569172 0.468359 0 0.0193253 0.355812 0 -0.0814176 0 0 0 0 0 0 0 0 0 0 0 0 0 2.17805 4.65991e-28 6.63036e-319 2.17805 -4.14223e-25
749 0 0 0 0 0 0 -2.30027e-27 2.17805 9.88131e-324 2.42956e-312 2.17805 -6.23132e-31 0.801924 0 -0.212018 0.764567 0 0.0571909 0.474258 0 0.0238043 0.360266 0 -0.0753015 0 0 0 0 0 0 0 0 0 0 0 0 0 2.17805 4.65991e-28 6.63036e-319 2.17805 -4.14223e-25
750 0 0 0 0 0 0 -2.30027e-27 2.17805 9.88131e-324 2.42956e-312 2.17805 -6.23132e-31 0.801261 0 -0.211745 0.764529 0 0.05755 0.481613 0 0.0270774 0.367098 0 -0.0714239 0 0 0 0 0 0 0 0 0 0 0 0 0 2.17805 4.65991e-28 6.63036e-319 2.17805 -4.14223e-25
751 0 0 0 0 0 0 -2.30027e-27 2.17805 9.88131e-324 2.42956e-312 2.17805 -6.23132e-31 0.800475 0 -0.211393 0.764448 0 0.0579973 0.490501 0 0.0290009 0.376402 0 -0.0699815 0 0 0 0 0 0 0 0 0 0 0 0 0 2.17805 4.65991e-28 6.63036e-319 2.17805 -4.14223e-25
752 0 0 0 0 0 0 -2.30027e-27 2.17805 9.88131e-324 2.42956e-312 2.17805 -6.23132e-31 0.799583 0 -0.210963 0.76435 0 0.0585316 0.500976 0 0.0295239 0.388222 0 -0.0709872 0 0 0 0 0 0 0 0 0 0 0 0 0 2.17805 4.65991e-28 6.63036e-319 2.17805 -4.14223e-25
753 0 0 0 0 0 0 -2.30027e-27 2.17805 9.88131e-324 2.42956e-312 2.17805 -6.23132e-31 0.798598 0 -0.210458 0.76426 0 0.0591523 0.513064 0 0.0286967 0.402543 0 -0.0742652 0 0 0 0 0 0 0 0 0 0 0 0 0 2.17805 4.65991e-28 6.63036e-319 2.17805 -4.14223e-25
754 0 0 0 0 0 0 -2.30027e-27 2.17805 9.88131e-324 2.42956e-312 2.17805 -6.23132e-31 0.797532 0 -0.209875 0.764203 0 0.0598621 0.526753 0 0.0266651 0.41928 0 -0.0794746 0 0 0 0 0 0 0 0 0 0 0 0 0 2.17805 4.65991e-28 6.63036e-319 2.17805 -4.14223e-25
755 0 0 0 0 0 0 -2.30027e-27 2.17805 9.88131e-324 2.42956e-312 2.17805 -6.23132e-31 0.79639 0 -0.209209 0.764198 0 0.0606659 0.541987 0 0.0236527 0.438265 0 -0.0861555 0 0 0 0 0 0 0 0 0 0 0 0 0 2.17805 4.65991e-28 6.63036e-319 2.17805 -4.14223e-25
756 0 0 0 0 0 0 -2.30027e-27 2.17805 9.88131e-324 2.42956e-312 2.17805 -6.23132e-31 0.795172 0 -0.208458 0.764259 0 0.0615667 0.558667 0 0.019931 0.459253 0 -0.0937918 0 0 0 0 0 0 0 0 0 0 0 0 0 2.17805 4.65991e-28 6.63036e-319 2.17805 -4.14223e-25
757 0 0 0 0 0 0 -2.30027e-27 2.17805 9.88131e-324 2.42956e-312 2.17805 -6.23132e-31 0.793881 0 -0.207624 0.764393 0 0.0625605 0.576655 0 0.0157852 0.481937 0 -0.101878 0 0 0 0 0 0 0 0 0 0 0 0 0 2.17805 4.65991e-28 6.63036e-319 2.17805 -4.14223e-25
758 0 0 0 0 0 0 -2.30027e-27 2.17805 9.88131e-324 2.42956e-312 2.17805 -6.23132e-31 0.792523 0 -0.206718 0.7646 0 0.0636326 0.595788 0 0.0114811 0.505989 0 -0.109978 0 0 0 0 0 0 0 0 0 0 0 0 0 2.17805 4.65991e-28 6.63036e-319 2.17805 -4.14223e-25
759 0 0 0 0 0 0 -2.30027e-27 2.17805 9.88131e-324 2.42956e-312 2.17805 -6.23132e-31 0.791113 0 -0.205761 0.764872 0 0.0647571 0.615899 0 0.00723983 0.531097 0 -0.117759 0 0 0 0 0 0 0 0 0 0 0 0 0 2.17805 4.65991e-28 6.63036e-319 2.17805 -4.14223e-25
760 0 0 0 0 0 0 -2.30027e-27 2.17805 9.88131e-324 2.42956e-312 2.17805 -6.23132e-31 0.789674 0 -0.204785 0.765199 0 0.065899 0.636835 0 0.00322327 0.557003 0 -0.125007 0 0 0 0 0 0 0 0 0 0 0 0 0 2.17805 4.65991e-28 6.63036e-319 2.17805 -4.14223e-25
761 0 0 0 0 0 0 -2.30027e-27 2.17805 9.88131e-324 2.42956e-312 2.17805 -6.23132e-31 0.788235 0 -0.203821 0.765567 0 0.0670201 0.658463 0 -0.000469575 0.583522 0 -0.131618 0 0 0 0 0 0 0 0 0 0 0 0 0 2.17805 4.65991e-28 6.63036e-319 2.17805 -4.14223e-25
762 0 0 0 0 0 0 -2.30027e-27 2.17805 9.88131e-324 2.42956e-312 2.17805 -6.23132e-31 0.786824 0 -0.202901 0.765965 0 0.0680853 0.680682 0 -0.00379741 0.610546 0 -0.137577 0 0 0 0 0 0 0 0 0 0 0 0 0 2.17805 4.65991e-28 6.63036e-319 2.17805 -4.14223e-25
763 0 0 0 0 0 0 -2.30027e-27 2.17805 9.88131e-324 2.42956e-312 2.17805 -6.23132e-31 0.785467 0 -0.20205 0.766383 0 0.0690677 0.703417 0 -0.00676549 0.638032 0 -0.14293 0 0 0 0 0 0 0 0 0 0 0 0 0 2.17805 4.65991e-28 6.63036e-319 2.17805 -4.14223e-25
764 0 0 0 0 0 0 -2.30027e-27 2.17805 9.88131e-324 2.42956e-312 2.17805 -6.23132e-31 0.784183 0 -0.201281 0.766814 0 0.0699515 0.72662 0 -0.00941176 0.665979 0 -0.147755 0 0 0 0 0 0 0 0 0 0 0 0 0 2.17805 4.65991e-28 6.63036e-319 2.17805 -4.14223e-25
765 0 0 0 0 0 0 -2.30027e-27 2.17805 9.88131e-324 2.42956e-312 2.17805 -6.23132e-31 0.782982 0 -0.200601 0.767255 0 0.0707318 0.750259 0 -0.0117929 0.694411 0 -0.152139 0 0 0 0 0 0 0 0 0 0 0 0 0 2.17805 4.65991e-28 6.63036e-319 2.17805 -4.14223e-25
766 0 0 0 0 0 0 -2.30027e-27 2.17805 9.88131e-324 2.42956e-312 2.17805 -6.23132e-31 0.781864 0 -0.200006 0.767703 0 0.0714131 0.774316 0 -0.0139721 0.723356 0 -0.156167 0 0 0 0 0 0 0 0 0 0 0 0 0 2.17805 4.65991e-28 6.63036e-319 2.17805 -4.14223e-25
767 0 0 0 0 0 0 -2.30027e-27 2.17805 9.88131e-324 2.42956e-312 2.17805 -6.23132e-31 0.780823 0 -0.199487 0.768157 0 0.0720057 0.798776 0 -0.0160094 0.75283 0 -0.159902 0 0 0 0 0 0 0 0 0 0 0 0 0 2.17805 4.65991e-28 6.63036e-319 2.17805 -4.14223e-25
768 0 0 0 0 0 0 -2.30027e-27 2.17805 9.88131e-324 2.42956e-312 2.17805 -6.23132e-31 0.779848 0 -0.199033 0.768615 0 0.0725233 0.823627 0 -0.0179548 0.782827 0 -0.16339 0 0 0 0 0 0 0 0 0 0 0 0 0 2.17805 4.65991e-28 6.63036e-319 2.17805 -4.14223e-25
769 0 0 0 0 0 0 -2.30027e-27 2.17805 9.88131e-324 2.42956e-312 2.17805 -6.23132e-31 0.778925 0 -0.198629 0.769073 0 0.0729806 0.848844 0 -0.0198438 0.813313 0 -0.166656 0 0 0 0 0 0 0 0 0 0 0 0 0 2.17805 4.65991e-28 6.63036e-319 2.17805 -4.14223e-25
770 0 0 0 0 0 0 -2.30027e-27 2.17805 9.88131e-324 2.42956e-312 2.17805 -6.23132e-31 0.778039 0 -0.198263 0.769528 0 0.0733925 0.874389 0 -0.0216952 0.844216 0 -0.169701 0 0 0 0 0 0 0 0 0 0 0 0 0 2.17805 4.65991e-28 6.63036e-319 2.17805 -4.14223e-25
771 0 0 0 0 0 0 -2.30027e-27 2.17805 9.88131e-324 2.42956e-312 2.17805 -6.23132e-31 0.777172 0 -0.19792 0.769974 0 0.0737735 0.900197 0 -0.0235116 0.87542 0 -0.172516 0 0 0 0 0 0 0 0 0 0 0 0 0 2.17805 4.65991e-28 6.63036e-319 2.17805 -4.14223e-25
772 0 0 0 0 0 0 -2.30027e-27 2.17805 9.88131e-324 2.42956e-312 2.17805 -6.23132e-31 0.776308 0 -0.197586 0.770406 0 0.0741382 0.926173 0 -0.0252807 0.906761 0 -0.175078 0 0 0 0 0 0 0 0 0 0 0 0 0 2.17805 4.65991e-28 6.63036e-319 2.17805 -4.14223e-25
773 0 0 0 0 0 0 -2.30027e-27 2.17805 9.88131e-324 2.42956e-312 2.17805 -6.23132e-31 0.775427 0 -0.197248 0.770823 0 0.0745018 0.952188 0 -0.026981 0.938027 0 -0.177366 0 0 0 0 0 0 0 0 0 0 0 0 0 2.17805 4.65991e-28 6.63036e-319 2.17805 -4.14223e-25
774 0 0 0 0 0 0 -2.30027e-27 2.17805 9.88131e-324 2.42956e-312 2.17805 -6.23132e-31 0.774509 0 -0.196889 0.771223 0 0.0748799 0.978076 0 -0.0285865 0.968961 0 -0.179361 0 0 0 0 0 0 0 0 0 0 0 0 0 2.17805 4.65991e-28 6.63036e-319 2.17805 -4.14223e-25
775 0 0 0 0 0 0 -2.30027e-27 2.17805 9.88131e-324 2.42956e-312 2.17805 -6.23132e-31 0.773533 0 -0.196493 0.771611 0 0.075289 1.00364 0 -0.0300739 0.999277 0 -0.181061 0 0 0 0 0 0 0 0 0 0 0 0 0 2.17805 4.65991e-28 6.63036e-319 2.17805 -4.14223e-25
776 0 0 0 0 0 0 -2.30027e-27 2.17805 9.88131e-324 2.42956e-312 2.17805 -6.23132e-31 0.772478 0 -0.196042 0.771992 0 0.0757458 1.02867 0 -0.031429 1.02867 0 -0.182479 0 0 0 0 0 0 0 0 0 0 0 0 0 2.17805 4.65991e-28 6.63036e-319 2.17805 -4.14223e-25
777 0 0 0 0 0 0 -2.30027e-27 2.17805 9.88131e-324 2.42956e-312 2.17805 -6.23132e-31 0.771323 0 -0.195519 0.772376 0 0.0762678 1.05292 0 -0.0326518 1.05685 0 -0.183651 0 0 0 0 0 0 0 0 0 0 0 0 0 2.17805 4.65991e-28 6.63036e-319 2.17805 -4.14223e-25
778 0 0 0 0 0 0 -2.30027e-27 2.17805 9.88131e-324 2.42956e-312 2.17805 -6.23132e-31 0.770049 0 -0.194902 0.772774 0 0.0768726 1.07618 0 -0.0337608 1.08352 0 -0.184633 0 0 0 0 0 0 0 0 0 0 0 0 0 2.17805 4.65991e-28 6.63036e-319 2.17805 -4.14223e-25
779 0 0 0 0 0 0 -2.30027e-27 2.17805 9.88131e-324 2.42956e-312 2.17805 -6.23132e-31 0.768636 0 -0.194172 0.7732 0 0.0775779 1.09822 0 -0.0347956 1.10843 0 -0.1855 0 0 0 0 0 0 0 0 0 0 0 0 0 2.17805 4.65991e-28 6.63036e-319 2.17805 -4.14223e-25
780 0 0 0 0 0 0 -2.30027e-27 2.17805 9.88131e-324 2.42956e-312 2.17805 -6.23132e-31 0.76707 0 -0.193308 0.773665 0 0.0784008 1.11884 0 -0.0358175 1.13137 0 -0.186347 0 0 0 0 0 0 0 0 0 0 0 0 0 2.17805 4.65991e-28 6.63036e-319 2.17805 -4.14223e-25
781 0 0 0 0 0 0 -2.30027e-27 2.17805 9.88131e-324 2.42956e-312 2.17805 -6.23132e-31 0.765338 0 -0.192287 0.774182 0 0.0793571 1.13788 0 -0.0369087 1.15219 0 -0.18728 0 0 0 0 0 0 0 0 0 0 0 0 0 2.17805 4.65991e-28 6.63036e-319 2.17805 -4.14223e-25
782 0 0 0 0 0 0 -2.30027e-27 2.17805 9.88131e-324 2.42956e-312 2.17805 -6.23132e-31 0.763429 0 -0.191092 0.774762 0 0.0804599 1.15522 0 -0.0381684 1.17076 0 -0.188416 0 0 0 0 0 0 0 0 0 0 0 0 0 2.17805 4.65991e-28 6.63036e-319 2.17805 -4.14223e-25
783 0 0 0 0 0 0 -2.30027e-27 2.17805 9.88131e-324 2.42956e-312 2.17805 -6.23132e-31 0.761335 0 -0.189704 0.775415 0 0.0817194 1.17075 0 -0.0397059 1.18705 0 -0.189874 0 0 0 0 0 0 0 0 0 0 0 0 0 2.17805 4.65991e-28 6.63036e-319 2.17805 -4.14223e-25
784 0 0 0 0 0 0 -2.30027e-27 2.17805 9.88131e-324 2.42956e-312 2.17805 -6.23132e-31 0.759049 0 -0.188108 0.776149 0 0.0831422 1.18444 0 -0.0416304 1.20102 0 -0.191768 0 0 0 0 0 0 0 0 0 0 0 0 0 2.17805 4.65991e-28 6.63036e-319 2.17805 -4.14223e-25
785 0 0 0 0 0 0 -2.30027e-27 2.17805 9.88131e-324 2.42956e-312 2.17805 -6.23132e-31 0.756567 0 -0.186288 0.776973 0 0.084733 1.19628 0 -0.0440364 1.21269 0 -0.194192 0 0 0 0 0 0 0 0 0 0 0 0 0 2.17805 4.65991e-28 6.63036e-319 2.17805 -4.14223e-25
786 0 0 0 0 0 0 -2.30027e-27 2.17805 9.88131e-324 2.42956e-312 2.17805 -6.23132e-31 0.753881 0 -0.18423 0.777894 0 0.0864957 1.20627 0 -0.0469857 1.22208 0 -0.197205 0 0 0 0 0 0 0 0 0 0 0 0 0 2.17805 4.65991e-28 6.63036e-319 2.17805 -4.14223e-25
787 0 0 0 0 0 0 -2.30027e-27 2.17805 9.88131e-324 2.42956e-312 2.17805 -6.23132e-31 0.750986 0 -0.181913 0.778922 0 0.0884359 1.21444 0 -0.0504889 1.22921 0 -0.200815 0 0 0 0 0 0 0 0 0 0 0 0 0 2.17805 4.65991e-28 6.63036e-319 2.17805 -4.14223e-25
788 0 0 0 0 0 0 -2.30027e-27 2.17805 9.88131e-324 2.42956e-312 2.17805 -6.23132e-31 0.747872 0 -0.179311 0.780073 0 0.0905634 1.22086 0 -0.0544901 1.2341 0 -0.204959 0 0 0 0 0 0 0 0 0 0 0 0 0 2.17805 4.65991e-28 6.63036e-319 2.17805 -4.14223e-25
789 0 0 0 0 0 0 -2.30027e-27 2.17805 9.88131e-324 2.42956e-312 2.17805 -6.23132e-31 0.744532 0 -0.176388 0.781367 0 0.0928926 1.2256 0 -0.0588588 1.23677 0 -0.209495 0 0 0 0 0 0 0 0 0 0 0 0 0 2.17805 4.65991e-28 6.63036e-319 2.17805 -4.14223e-25
790 0 0 0 0 0 0 -2.30027e-27 2.17805 9.88131e-324 2.42956e-312 2.17805 -6.23132e-31 0.740963 0 -0.1731 0.782838 0 0.0954427 1.22876 0 -0.0633962 1.2373 0 -0.214204 0 0 0 0 0 0 0 0 0 0 0 0 0 2.17805 4.65991e-28 6.63036e-319 2.17805 -4.14223e-25
791 0 0 0 0 0 0 -2.30027e-27 2.17805 9.88131e-324 2.42956e-312 2.17805 -6.23132e-31 0.737166 0 -0.169396 0.784527 0 0.0982343 1.23051 0 -0.0678563 1.23586 0 -0.218812 0 0 0 0 0 0 0 0 0 0 0 0 0 2.17805 4.65991e-28 6.63036e-319 2.17805 -4.14223e-25
792 0 0 0 0 0 0 -2.30027e-27 2.17805 9.88131e-324 2.42956e-312 2.17805 -6.23132e-31 0.733155 0 -0.16522 0.786486 0 0.101285 1.23107 0 -0.071982 1.23272 0 -0.223023 0 0 0 0 0 0 0 0 0 0 0 0 0 2.17805 4.65991e-28 6.63036e-319 2.17805 -4.14223e-25
793 0 0 0 0 0 0 -2.30027e-27 2.17805 9.88131e-324 2.42956e-312 2.17805 -6.23132e-31 0.728958 0 -0.16052 0.788772 0 0.104605 1.23072 0 -0.0755495 1.22832 0 -0.22658 0 0 0 0 0 0 0 0 0 0 0 0 0 2.17805 4.65991e-28 6.63036e-319 2.17805 -4.14223e-25
794 0 0 0 0 0 0 -2.30027e-27 2.17805 9.88131e-324 2.42956e-312 2.17805 -6.23132e-31 0.724612 0 -0.155255 0.791436 0 0.108191 1.22978 0 -0.078411 1.2232 0 -0.229318 0 0 0 0 0 0 0 0 0 0 0 0 0 2.17805 4.65991e-28 6.63036e-319 2.17805 -4.14223e-25
795 0 0 0 0 0 0 -2.30027e-27 2.17805 9.88131e-324 2.42956e-312 2.17805 -6.23132e-31 0.72017 0 -0.149395 0.79452 0 0.112026 1.22862 0 -0.0805233 1.218 0 -0.2312 0 0 0 0 0 0 0 0 0 0 0 0 0 2.17805 4.65991e-28 6.63036e-319 2.17805 -4.14223e-25
796 0 0 0 0 0 0 -2.30027e-27 2.17805 9.88131e-324 2.42956e-312 2.17805 -6.23132e-31 0.715693 0 -0.142932 0.798046 0 0.116079 1.22753 0 -0.0819508 1.21331 0 -0.23233 0 0 0 0 0 0 0 0 0 0 0 0 0 2.17805 4.65991e-28 6.63036e-319 2.17805 -4.14223e-25
797 0 0 0 0 0 0 -2.30027e-27 2.17805 9.88131e-324 2.42956e-312 2.17805 -6.23132e-31 0.711249 0 -0.135875 0.802014 0 0.12031 1.22677 0 -0.0828402 1.20961 0 -0.232912 0 0 0 0 0 0 0 0 0 0 0 0 0 2.17805 4.65991e-28 6.63036e-319 2.17805 -4.14223e-25
798 0 0 0 0 0 0 -2.30027e-27 2.17805 9.88131e-324 2.42956e-312 2.17805 -6.23132e-31 0.706911 0 -0.128255 0.806398 0 0.12467 1.22645 0 -0.0833757 1.20718 0 -0.233192 0 0 0 0 0 0 0 0 0 0 0 0 0 2.17805 4.65991e-28 6.63036e-319 2.17805 -4.14223e-25
799 0 0 0 0 0 0 -2.30027e-27 2.17805 9.88131e-324 2.42956e-312 2.17805 -6.23132e-31 0.702758 0 -0.120125 0.81115 0 0.129114 1.22661 0 -0.0837306 1.20611 0 -0.233383 0 0 0 0 0 0 0 0 0 0 0 0 0 2.17805 4.65991e-28 6.63036e-319 2.17805 -4.14223e-25
800 0 0 0 0 0 0 -2.30027e-27 2.17805 9.88131e-324 2.42956e-312 2.17805 -6.23132e-31 0.698874 0 -0.111559 0.816208 0 0.133597 1.22717 0 -0.0840314 1.20626 0 -0.233627 0 0 0 0 0 0 0 0 0 0 0 0 0 2.17805 4.65991e-28 6.63036e-319 2.17805 -4.14223e-25
801 0 0 0 0 0 0 -2.30027e-27 2.17805 9.88131e-324 2.42956e-312 2.17805 -6.23132e-31 0.695353 0 -0.102654 0.821499 0 0.138086 1.22801 0 -0.0843448 1.20738 0 -0.23398 0 0 0 0 0 0 0 0 0 0 0 0 0 2.17805 4.65991e-28 6.63036e-319 2.17805 -4.14223e-25
802 0 0 0 0 0 0 -2.30027e-27 2.17805 9.88131e-324 2.42956e-312 2.17805 -6.23132e-31 0.692295 0 -0.0935296 0.826955 0 0.142554 1.22897 0 -0.0846847 1.20914 0 -0.234427 0 0 0 0 0 0 0 0 0 0 0 0 0 2.17805 4.65991e-28 6.63036e-319 2.17805 -4.14223e-25
803 0 0 0 0 0 0 -2.30027e-27 2.17805 9.88131e-324 2.42956e-312 2.17805 -6.23132e-31 0.689811 0 -0.0843303 0.832514 0 0.146981 1.22993 0 -0.0850312 1.2112 0 -0.234916 0 0 0 0 0 0 0 0 0 0 0 0 0 2.17805 4.65991e-28 6.63036e-319 2.17805 -4.14223e-25
804 0 0 0 0 0 0 -2.30027e-27 2.17805 9.88131e-324 2.42956e-312 2.17805 -6.23132e-31 0.688018 0 -0.0752232 0.838131 0 0.151349 1.23077 0 -0.0853532 1.21329 0 -0.235388 0 0 0 0 0 0 0 0 0 0 0 0 0 2.17805 4.65991e-28 6.63036e-319 2.17805 -4.14223e-25
805 0 0 0 0 0 0 -2.30027e-27 2.17805 9.88131e-324 2.42956e-312 2.17805 -6.23132e-31 0.687038 0 -0.0663947 0.843779 0 0.155644 1.23144 0 -0.0856246 1.21518 0 -0.235797 0 0 0 0 0 0 0 0 0 0 0 0 0 2.17805 4.65991e-28 6.63036e-319 2.17805 -4.14223e-25
806 0 0 0 0 0 0 -2.30027e-27 2.17805 9.88131e-324 2.42956e-312 2.17805 -6.23132e-31 0.686991 0 -0.058044 0.849454 0 0.159843 1.2319 0 -0.0858321 1.21673 0 -0.236119 0 0 0 0 0 0 0 0 0 0 0 0 0 2.17805 4.65991e-28 6.63036e-319 2.17805 -4.14223e-25
807 0 0 0 0 0 0 -2.30027e-27 2.17805 9.88131e-324 2.42956e-312 2.17805 -6.23132e-31 0.687995 0 -0.050373 0.855175 0 0.163916 1.23216 0 -0.0859761 1.21789 0 -0.236351 0 0 0 0 0 0 0 0 0 0 0 0 0 2.17805 4.65991e-28 6.63036e-319 2.17805 -4.14223e-25
808 0 0 0 0 0 0 -2.30027e-27 2.17805 9.88131e-324 2.42956e-312 2.17805 -6.23132e-31 0.690159 0 -0.0435741 0.86098 0 0.167823 1.23223 0 -0.0860651 1.21866 0 -0.236504 0 0 0 0 0 0 0 0 0 0 0 0 0 2.17805 4.65991e-28 6.63036e-319 2.17805 -4.14223e-25
809 0 0 0 0 0 0 -2.30027e-27 2.17805 9.88131e-324 2.42956e-312 2.17805 -6.23132e-31 0.693584 0 -0.037817 0.86693 0 0.171516 1.23215 0 -0.0861107 1.21906 0 -0.236592 0 0 0 0 0 0 0 0 0 0 0 0 0 2.17805 4.65991e-28 6.63036e-319 2.17805 -4.14223e-25
810 0 0 0 0 0 0 -2.30027e-27 2.17805 9.88131e-324 2.42956e-312 2.17805 -6.23132e-31 0.698359 0 -0.0332362 0.873098 0 0.174935 1.23195 0 -0.0861225 1.21915 0 -0.236629 0 0 0 0 0 0 0 0 0 0 0 0 0 2.17805 4.65991e-28 6.63036e-319 2.17805 -4.14223e-25
811 0 0 0 0 0 0 -2.30027e-27 2.17805 9.88131e-324 2.42956e-312 2.17805 -6.23132e-31 0.704562 0 -0.0299212 0.879571 0 0.178022 1.23164 0 -0.0861065 1.21899 0 -0.236625 0 0 0 0 0 0 0 0 0 0 0 0 0 2.17805 4.65991e-28 6.63036e-319 2.17805 -4.14223e-25
812 0 0 0 0 0 0 -2.30027e-27 2.17805 9.88131e-324 2.42956e-312 2.17805 -6.23132e-31 0.712255 0 -0.0279074 0.886448 0 0.180721 1.23125 0 -0.0860647 1.21862 0 -0.236585 0 0 0 0 0 0 0 0 0 0 0 0 0 2.17805 4.65991e-28 6.63036e-319 2.17805 -4.14223e-25
