# Supplementary material for: Optimal Control Based Stiffness Identification of an Ankle-Foot Orthosis Using a Predictive Walking Model
Source: Front Comput Neurosci. 2017 Apr 13;11:23. doi: 10.3389/fncom.2017.00023 (PMC5390028; doi:10.3389/fncom.2017.00023)
Supplement: Supplementary file 1 [file DataSheet1.ZIP › PathWalker/InvKinDyn/results/barefeet_3053183.q]

0	-1.01515	0.61587	0.105542	-0.640655	0.89719	-0.212906	-0.606665	1.29137	-0.355634	0.240638
1	-1.01247	0.616129	0.114011	-0.645797	0.898668	-0.213713	-0.648034	1.29924	-0.365056	0.237571
2	-1.00965	0.616254	0.120377	-0.648805	0.901069	-0.215489	-0.686187	1.30549	-0.374075	0.235986
3	-1.00667	0.616264	0.124473	-0.649397	0.90429	-0.218271	-0.720533	1.30972	-0.382676	0.23602
4	-1.00352	0.616172	0.126217	-0.647395	0.908248	-0.222089	-0.750644	1.31163	-0.390745	0.237737
5	-1.00019	0.615986	0.125598	-0.642714	0.912873	-0.226956	-0.776244	1.31103	-0.39809	0.24114
6	-0.996673	0.615711	0.122671	-0.635352	0.918091	-0.232864	-0.797197	1.30778	-0.404469	0.246172
7	-0.992969	0.615346	0.117562	-0.625391	0.923828	-0.239773	-0.813513	1.30187	-0.409606	0.252709
8	-0.989078	0.614891	0.110472	-0.613011	0.930002	-0.247609	-0.825342	1.29335	-0.413215	0.260545
9	-0.985003	0.614342	0.101667	-0.598478	0.93653	-0.256262	-0.832944	1.2823	-0.415027	0.26941
10	-0.98075	0.613699	0.0914551	-0.582119	0.943337	-0.265589	-0.83665	1.26887	-0.414822	0.278996
11	-0.976325	0.612961	0.0801508	-0.564295	0.950371	-0.275419	-0.836806	1.25321	-0.412462	0.288993
12	-0.971735	0.61213	0.0680429	-0.545359	0.957616	-0.285561	-0.833726	1.23544	-0.407904	0.29913
13	-0.966986	0.61121	0.0553663	-0.525629	0.965102	-0.295808	-0.82765	1.21571	-0.401204	0.309205
14	-0.962086	0.610203	0.0422878	-0.50537	0.972909	-0.305939	-0.818735	1.19413	-0.392485	0.3191
15	-0.957043	0.609113	0.0289096	-0.484796	0.981172	-0.315727	-0.807071	1.17084	-0.381899	0.328769
16	-0.951863	0.607942	0.0152974	-0.464104	0.990071	-0.324938	-0.792736	1.14603	-0.369597	0.338207
17	-0.946554	0.606686	0.00150471	-0.443494	0.999828	-0.333334	-0.775854	1.11998	-0.355726	0.347413
18	-0.941123	0.60534	-0.0123903	-0.423211	1.01069	-0.340671	-0.756677	1.09319	-0.340456	0.356356
19	-0.935582	0.603895	-0.026258	-0.403568	1.02292	-0.346707	-0.735643	1.06635	-0.324055	0.36495
20	-0.929943	0.602345	-0.0399034	-0.384955	1.03676	-0.351195	-0.71342	1.04043	-0.306965	0.373045
21	-0.924225	0.600682	-0.0530712	-0.367821	1.05241	-0.353886	-0.690888	1.01663	-0.289849	0.380449
22	-0.918455	0.59891	-0.0654624	-0.352631	1.06997	-0.35454	-0.669072	0.996256	-0.273576	0.386952
23	-0.912666	0.597043	-0.0767852	-0.339792	1.08942	-0.352928	-0.648997	0.980527	-0.259127	0.392388
24	-0.906896	0.595114	-0.0867887	-0.329579	1.11055	-0.348863	-0.631524	0.97034	-0.247435	0.39666
25	-0.901183	0.593169	-0.0952922	-0.322097	1.13298	-0.342213	-0.617194	0.966042	-0.239204	0.399759
26	-0.895565	0.591272	-0.102162	-0.317301	1.15616	-0.332936	-0.606181	0.967302	-0.234763	0.40171
27	-0.890072	0.589494	-0.107276	-0.31506	1.17944	-0.32109	-0.598313	0.973127	-0.234013	0.402514
28	-0.884726	0.587915	-0.110478	-0.315233	1.20213	-0.306836	-0.593185	0.982022	-0.236478	0.402083
29	-0.87954	0.586607	-0.111572	-0.317723	1.22359	-0.290426	-0.590282	0.992247	-0.241434	0.400228
30	-0.874518	0.585638	-0.110368	-0.32245	1.24328	-0.272192	-0.589059	1.00209	-0.248067	0.396711
31	-0.869652	0.585062	-0.106738	-0.329307	1.26077	-0.252518	-0.58898	1.01008	-0.2556	0.391321
32	-0.864927	0.584918	-0.100698	-0.338077	1.27579	-0.231847	-0.589516	1.01512	-0.263374	0.383973
33	-0.860317	0.585232	-0.0924404	-0.348399	1.2882	-0.210674	-0.590138	1.01653	-0.270881	0.374759
34	-0.855793	0.58601	-0.0823343	-0.359757	1.29795	-0.189558	-0.590315	1.01401	-0.277749	0.363959
35	-0.85132	0.587245	-0.070865	-0.371543	1.3051	-0.169134	-0.589554	1.00756	-0.283718	0.351988
36	-0.846866	0.588913	-0.0585639	-0.383135	1.30975	-0.150096	-0.587428	0.997399	-0.288621	0.339317
37	-0.842396	0.590976	-0.0459183	-0.393996	1.31205	-0.13317	-0.583638	0.983861	-0.292368	0.326378
38	-0.837883	0.593383	-0.033307	-0.403748	1.31218	-0.119058	-0.578041	0.967354	-0.294942	0.31349
39	-0.833301	0.596069	-0.0209637	-0.41223	1.31032	-0.108361	-0.570674	0.948327	-0.296389	0.300816
40	-0.82863	0.598962	-0.00897298	-0.419508	1.30669	-0.101501	-0.561748	0.927251	-0.296807	0.288361
41	-0.823857	0.601986	0.00270194	-0.425857	1.30151	-0.0986645	-0.551619	0.904634	-0.296326	0.276001
42	-0.818975	0.605065	0.0141819	-0.431727	1.29506	-0.0997736	-0.540754	0.881017	-0.2951	0.263532
43	-0.813982	0.608126	0.0256192	-0.437678	1.28772	-0.104498	-0.529666	0.856977	-0.293286	0.250729
44	-0.808884	0.611107	0.0371582	-0.444327	1.27992	-0.112308	-0.518862	0.833098	-0.291045	0.237394
45	-0.803693	0.613951	0.0489017	-0.452284	1.27222	-0.12256	-0.508784	0.809944	-0.288537	0.223396
46	-0.798425	0.616616	0.0608911	-0.462105	1.26526	-0.134592	-0.499771	0.788017	-0.285924	0.208691
47	-0.7931	0.619066	0.0731081	-0.47425	1.25973	-0.147816	-0.492038	0.767724	-0.283371	0.193313
48	-0.787742	0.621279	0.0854742	-0.489055	1.25629	-0.16179	-0.485669	0.749366	-0.281037	0.177371
49	-0.782372	0.623237	0.0978698	-0.506712	1.2555	-0.176235	-0.480641	0.733129	-0.279076	0.161015
50	-0.77701	0.624931	0.110136	-0.527256	1.25774	-0.191028	-0.476828	0.719103	-0.277621	0.144434
51	-0.77167	0.62636	0.122098	-0.550567	1.26317	-0.206143	-0.474044	0.707304	-0.276776	0.127825
52	-0.766363	0.627527	0.133573	-0.576386	1.27165	-0.22158	-0.472059	0.697693	-0.276613	0.111385
53	-0.761091	0.628442	0.144386	-0.604342	1.28277	-0.237304	-0.470626	0.690192	-0.277161	0.095294
54	-0.755853	0.629121	0.154388	-0.633991	1.29586	-0.253194	-0.4695	0.684692	-0.278414	0.0797051
55	-0.750642	0.629583	0.163449	-0.664834	1.31006	-0.269037	-0.468437	0.681049	-0.28033	0.0647522
56	-0.745447	0.629848	0.17147	-0.696355	1.32436	-0.284535	-0.467198	0.679086	-0.282847	0.0505469
57	-0.740256	0.629941	0.178365	-0.728014	1.33771	-0.299352	-0.465534	0.678585	-0.285887	0.0371962
58	-0.735056	0.629888	0.184058	-0.759262	1.34905	-0.313153	-0.463181	0.679289	-0.289371	0.0248082
59	-0.729832	0.629712	0.188469	-0.789532	1.3574	-0.325657	-0.459859	0.680914	-0.293223	0.0135041
60	-0.724572	0.629438	0.191515	-0.818252	1.36193	-0.336654	-0.455273	0.683159	-0.297373	0.00341866
61	-0.719264	0.629089	0.19311	-0.844861	1.36196	-0.346015	-0.449131	0.685733	-0.301759	-0.00530439
62	-0.713898	0.628684	0.193154	-0.868825	1.35707	-0.353662	-0.441157	0.688376	-0.306327	-0.0125021
63	-0.708467	0.628238	0.191552	-0.889676	1.34712	-0.359539	-0.431107	0.690879	-0.311027	-0.0180071
64	-0.702964	0.62776	0.188198	-0.907039	1.33223	-0.363566	-0.418775	0.693103	-0.31582	-0.0216402
65	-0.697388	0.627252	0.182984	-0.920649	1.31286	-0.365626	-0.404	0.694987	-0.320676	-0.0232124
66	-0.691736	0.62671	0.175807	-0.930387	1.28974	-0.36558	-0.386671	0.696541	-0.325581	-0.0225439
67	-0.686007	0.626124	0.166575	-0.936272	1.26387	-0.36331	-0.366725	0.69784	-0.330533	-0.0194665
68	-0.680203	0.625478	0.155231	-0.938473	1.23642	-0.358787	-0.344166	0.698999	-0.335545	-0.0138575
69	-0.674324	0.624756	0.141781	-0.937297	1.20864	-0.352121	-0.31908	0.700151	-0.340627	-0.00566885
70	-0.668375	0.623941	0.126318	-0.933159	1.18175	-0.343576	-0.291653	0.701433	-0.345783	0.00504557
71	-0.662363	0.62302	0.109043	-0.926545	1.15676	-0.333541	-0.262187	0.702959	-0.350992	0.0181041
72	-0.656296	0.621983	0.0902744	-0.91795	1.1344	-0.322455	-0.231104	0.704823	-0.356204	0.0331922
73	-0.650187	0.620828	0.0704304	-0.907827	1.11497	-0.310719	-0.198932	0.707092	-0.361341	0.049872
74	-0.644045	0.619557	0.0500044	-0.89652	1.09832	-0.298616	-0.16627	0.709814	-0.366298	0.0676158
75	-0.637882	0.618177	0.0295218	-0.884236	1.08388	-0.286269	-0.133752	0.713033	-0.370961	0.0858493
76	-0.631707	0.616701	0.00950009	-0.871029	1.07074	-0.273629	-0.101998	0.716794	-0.375212	0.103996
77	-0.625524	0.61514	-0.00959374	-0.856818	1.05776	-0.260512	-0.0715684	0.721151	-0.378947	0.121522
78	-0.619335	0.613508	-0.0273775	-0.841432	1.0438	-0.246645	-0.0429315	0.726171	-0.382079	0.137978
79	-0.613134	0.611813	-0.0435782	-0.824662	1.02786	-0.231745	-0.0164263	0.731932	-0.384546	0.153027
80	-0.606914	0.61006	-0.0580457	-0.806346	1.00928	-0.215574	0.00775044	0.738511	-0.386303	0.166465
81	-0.600667	0.608252	-0.0707417	-0.78646	0.987887	-0.198012	0.0295322	0.745982	-0.387317	0.178214
82	-0.594383	0.606385	-0.0817228	-0.765202	0.964108	-0.179112	0.0489573	0.754411	-0.387551	0.188317
83	-0.588064	0.604456	-0.0911053	-0.74307	0.938969	-0.159159	0.0661196	0.763857	-0.386953	0.19691
84	-0.581718	0.602463	-0.0990366	-0.720868	0.91405	-0.138705	0.0811271	0.774368	-0.385445	0.204203
85	-0.575367	0.600411	-0.105677	-0.699636	0.891287	-0.118571	0.0940799	0.785976	-0.382914	0.210461
86	-0.569045	0.598312	-0.111208	-0.680481	0.872692	-0.0997727	0.105089	0.798674	-0.37922	0.216006
87	-0.56279	0.59619	-0.115856	-0.664345	0.859985	-0.0834013	0.114328	0.812394	-0.374201	0.221217
88	-0.556641	0.594075	-0.119907	-0.65177	0.854255	-0.0704414	0.122075	0.826986	-0.367699	0.226517
89	-0.550624	0.592006	-0.123687	-0.642761	0.85572	-0.0615956	0.12872	0.842213	-0.359576	0.232328
90	-0.544756	0.590023	-0.127497	-0.636798	0.863667	-0.0571548	0.134686	0.857768	-0.349726	0.23897
91	-0.53904	0.588172	-0.131518	-0.63301	0.876609	-0.0569733	0.14031	0.873317	-0.338078	0.246572
92	-0.533476	0.5865	-0.135732	-0.630426	0.892608	-0.0605362	0.14572	0.888538	-0.324602	0.254996
93	-0.52806	0.585058	-0.139894	-0.628222	0.909647	-0.0670848	0.15078	0.903155	-0.309305	0.263841
94	-0.522792	0.583897	-0.14359	-0.625861	0.925968	-0.0757477	0.155129	0.916957	-0.292248	0.272531
95	-0.517677	0.583062	-0.146332	-0.62313	0.940268	-0.0856543	0.158294	0.929787	-0.273562	0.280439
96	-0.512721	0.582591	-0.147689	-0.620053	0.951765	-0.0960164	0.159842	0.941525	-0.253463	0.287042
97	-0.507931	0.582513	-0.147388	-0.616767	0.960137	-0.10618	0.15951	0.952066	-0.23227	0.292023
98	-0.503309	0.582835	-0.14537	-0.613393	0.965405	-0.115648	0.157289	0.961307	-0.210416	0.295324
99	-0.498849	0.583552	-0.141808	-0.609937	0.967791	-0.124094	0.153444	0.969147	-0.18845	0.297143
100	-0.494538	0.584636	-0.137074	-0.606244	0.967611	-0.131357	0.148489	0.975482	-0.16703	0.297894
101	-0.490353	0.586046	-0.13169	-0.602003	0.965198	-0.137429	0.143109	0.980219	-0.146901	0.298143
102	-0.486269	0.587727	-0.126266	-0.596786	0.960869	-0.142416	0.138085	0.983272	-0.128857	0.298543
103	-0.482258	0.589617	-0.121431	-0.590116	0.95492	-0.146497	0.134186	0.984566	-0.113684	0.299766
104	-0.478297	0.591655	-0.117762	-0.581555	0.94763	-0.149874	0.132076	0.984031	-0.10208	0.302434
105	-0.474368	0.593785	-0.115728	-0.570773	0.939266	-0.152733	0.13223	0.98161	-0.094591	0.307062
106	-0.470467	0.59596	-0.115649	-0.557597	0.930089	-0.155215	0.134879	0.977268	-0.0915387	0.314022
107	-0.466601	0.598144	-0.117676	-0.542031	0.92034	-0.157399	0.139985	0.97102	-0.0929755	0.323516
108	-0.462785	0.600311	-0.121798	-0.524242	0.91024	-0.159316	0.147252	0.962965	-0.0986743	0.335581
109	-0.459043	0.602443	-0.127869	-0.504529	0.899977	-0.160956	0.156157	0.953328	-0.108147	0.350107
110	-0.455403	0.604525	-0.135623	-0.483301	0.889716	-0.162303	0.16599	0.942499	-0.120699	0.366844
111	-0.451891	0.606541	-0.1447	-0.461058	0.879614	-0.16335	0.175878	0.931072	-0.135515	0.385412
112	-0.44853	0.608471	-0.154642	-0.438407	0.869841	-0.164119	0.184803	0.919857	-0.151757	0.405288
113	-0.445333	0.610289	-0.16488	-0.416089	0.860602	-0.164669	0.191592	0.909875	-0.168685	0.425782
114	-0.442305	0.611962	-0.174703	-0.395025	0.852162	-0.165094	0.194908	0.902319	-0.185747	0.446
115	-0.439444	0.613454	-0.183254	-0.376333	0.844855	-0.165516	0.193258	0.89847	-0.202647	0.464835
116	-0.436739	0.614724	-0.18954	-0.361301	0.839071	-0.166073	0.185068	0.899562	-0.219335	0.480999
117	-0.434173	0.615732	-0.192516	-0.351284	0.835226	-0.166912	0.168827	0.906603	-0.235947	0.49312
118	-0.431723	0.616445	-0.191254	-0.34747	0.833699	-0.168172	0.143359	0.920166	-0.252693	0.499944
119	-0.429356	0.616838	-0.185153	-0.350611	0.83475	-0.169978	0.108125	0.940216	-0.269735	0.500587
120	-0.427036	0.616899	-0.174175	-0.360708	0.838444	-0.17243	0.063519	0.966018	-0.287113	0.49482
121	-0.424721	0.616637	-0.158968	-0.376871	0.844617	-0.175595	0.0109562	0.996224	-0.304727	0.483234
122	-0.422376	0.616079	-0.140782	-0.397434	0.852897	-0.179504	-0.047327	1.0291	-0.322396	0.467172
123	-0.419974	0.615268	-0.121175	-0.42034	0.862797	-0.184158	-0.10874	1.06285	-0.339922	0.44841
124	-0.417501	0.614255	-0.10163	-0.443627	0.873818	-0.189538	-0.170881	1.09585	-0.357133	0.428715
125	-0.414953	0.61309	-0.083272	-0.465781	0.88552	-0.195606	-0.231898	1.1268	-0.373883	0.409486
126	-0.41233	0.611819	-0.0667985	-0.485822	0.897555	-0.202325	-0.290566	1.15475	-0.390037	0.391644
127	-0.409633	0.61048	-0.0525608	-0.503205	0.909659	-0.209663	-0.346149	1.17902	-0.40544	0.375709
128	-0.406861	0.609104	-0.0406891	-0.517667	0.921634	-0.217588	-0.398229	1.19917	-0.419901	0.361926
129	-0.404013	0.607719	-0.0311996	-0.529095	0.93333	-0.226069	-0.446558	1.21496	-0.433179	0.350391
130	-0.401082	0.606348	-0.0240417	-0.537473	0.944639	-0.235057	-0.490996	1.2263	-0.444979	0.341106
131	-0.398064	0.605009	-0.0191162	-0.542854	0.955481	-0.244484	-0.531481	1.23326	-0.454959	0.334
132	-0.394951	0.60372	-0.0162857	-0.545348	0.965801	-0.254255	-0.568023	1.23605	-0.462751	0.328951
133	-0.391737	0.602495	-0.0153714	-0.545128	0.975568	-0.26425	-0.6007	1.23499	-0.467989	0.325776
134	-0.388414	0.601343	-0.0161703	-0.5424	0.98476	-0.274342	-0.629635	1.23047	-0.470369	0.32426
135	-0.384977	0.600275	-0.0184681	-0.537392	0.993363	-0.2844	-0.654967	1.22294	-0.4697	0.324163
136	-0.381418	0.599294	-0.0220625	-0.530318	1.00136	-0.294308	-0.676816	1.21285	-0.465955	0.325251
137	-0.377732	0.598407	-0.0267807	-0.521362	1.00874	-0.30397	-0.695254	1.20062	-0.459298	0.327316
138	-0.373909	0.597614	-0.0324835	-0.51067	1.01547	-0.313314	-0.710291	1.18664	-0.450084	0.330183
139	-0.369945	0.596917	-0.0390685	-0.498349	1.02154	-0.322286	-0.721869	1.17122	-0.438822	0.33371
140	-0.365832	0.596313	-0.0464552	-0.484492	1.02694	-0.330849	-0.729886	1.15462	-0.426113	0.337782
141	-0.361566	0.595799	-0.0545621	-0.469207	1.03168	-0.338967	-0.734228	1.13699	-0.412566	0.342282
142	-0.357146	0.595367	-0.0632817	-0.452654	1.03583	-0.346598	-0.73481	1.11843	-0.398698	0.347069
143	-0.352572	0.595008	-0.0724551	-0.43508	1.03949	-0.35369	-0.731621	1.09894	-0.384854	0.351948
144	-0.347852	0.594707	-0.0818585	-0.416835	1.04281	-0.360172	-0.724764	1.07847	-0.371143	0.356664
145	-0.342993	0.594448	-0.0911984	-0.398383	1.04599	-0.365955	-0.714492	1.05695	-0.357428	0.360897
146	-0.338011	0.594208	-0.100133	-0.380275	1.0493	-0.370927	-0.701221	1.03436	-0.34336	0.364292
147	-0.332923	0.593969	-0.108305	-0.363109	1.05301	-0.374954	-0.685541	1.01083	-0.328491	0.3665
148	-0.327754	0.593709	-0.115383	-0.347474	1.05743	-0.377883	-0.668204	0.986692	-0.312415	0.367232
149	-0.322531	0.59341	-0.121114	-0.333881	1.06285	-0.379544	-0.650087	0.962588	-0.294949	0.366315
150	-0.317288	0.593061	-0.125354	-0.32271	1.06952	-0.379756	-0.632142	0.939436	-0.276261	0.363723
151	-0.312056	0.592655	-0.128088	-0.314167	1.07762	-0.378343	-0.615312	0.918362	-0.256935	0.359592
152	-0.306867	0.592196	-0.129426	-0.308259	1.08722	-0.375144	-0.600424	0.900543	-0.237918	0.3542
153	-0.30175	0.591696	-0.129585	-0.304804	1.09827	-0.370038	-0.588074	0.88697	-0.220368	0.347927
154	-0.296722	0.591174	-0.128836	-0.303465	1.11058	-0.362955	-0.578525	0.878218	-0.205428	0.341183
155	-0.291795	0.59066	-0.127461	-0.303801	1.12385	-0.353883	-0.571665	0.874273	-0.193993	0.334347
156	-0.286968	0.590187	-0.12567	-0.305381	1.13766	-0.342871	-0.567063	0.874493	-0.186539	0.327672
157	-0.282237	0.589791	-0.123539	-0.307878	1.15157	-0.330009	-0.564106	0.877733	-0.183082	0.321225
158	-0.277595	0.589511	-0.120977	-0.311147	1.16516	-0.315415	-0.562169	0.882574	-0.183227	0.314866
159	-0.273036	0.589382	-0.117742	-0.315237	1.17806	-0.299216	-0.560762	0.887602	-0.186295	0.308279
160	-0.268557	0.589436	-0.113522	-0.320322	1.18997	-0.281536	-0.559587	0.891624	-0.191462	0.301078
161	-0.264157	0.5897	-0.108043	-0.32658	1.2007	-0.262499	-0.558499	0.893798	-0.197892	0.292933
162	-0.259836	0.590192	-0.101164	-0.334076	1.2101	-0.242243	-0.557435	0.893662	-0.204828	0.283682
163	-0.255592	0.590924	-0.0929308	-0.34269	1.21808	-0.220938	-0.556333	0.891087	-0.211655	0.273377
164	-0.251421	0.591898	-0.0835614	-0.352125	1.22459	-0.198814	-0.555093	0.886186	-0.217918	0.262262
165	-0.247313	0.593105	-0.0733847	-0.361968	1.22965	-0.176169	-0.553582	0.879221	-0.223326	0.250694
166	-0.243256	0.594523	-0.0627614	-0.37178	1.2333	-0.153378	-0.551661	0.870521	-0.227737	0.23905
167	-0.239236	0.596123	-0.0520063	-0.381189	1.23567	-0.130877	-0.549235	0.860424	-0.231137	0.227639
168	-0.235237	0.597864	-0.0413367	-0.389953	1.23693	-0.109142	-0.546285	0.849249	-0.233599	0.216656
169	-0.231248	0.599703	-0.0308462	-0.397993	1.23726	-0.0886596	-0.542892	0.837286	-0.235254	0.206155
170	-0.227262	0.601596	-0.0205194	-0.405373	1.23691	-0.0699047	-0.539227	0.824801	-0.236256	0.196076
171	-0.223275	0.603506	-0.0102611	-0.412268	1.23609	-0.0533189	-0.535523	0.812039	-0.236758	0.186278
172	-0.219286	0.605398	5.80498e-05	-0.418898	1.23496	-0.0393016	-0.532032	0.799225	-0.236897	0.176593
173	-0.215297	0.607247	0.0105456	-0.425469	1.23365	-0.0281979	-0.528962	0.786564	-0.236781	0.166881
174	-0.21131	0.609038	0.0212556	-0.432124	1.23222	-0.0202903	-0.526445	0.774234	-0.236501	0.157058
175	-0.207325	0.610757	0.0321794	-0.438941	1.23065	-0.0157791	-0.52453	0.762389	-0.236131	0.147107
176	-0.203344	0.612397	0.0432398	-0.445931	1.22892	-0.0147634	-0.52318	0.751164	-0.235737	0.137075
177	-0.199363	0.613949	0.0543173	-0.453074	1.227	-0.0172218	-0.522315	0.740685	-0.235387	0.127048
178	-0.195379	0.615405	0.0652763	-0.46036	1.22488	-0.023002	-0.52184	0.731079	-0.23515	0.11713
179	-0.191392	0.616756	0.0759829	-0.467812	1.22262	-0.0318227	-0.521678	0.722481	-0.235097	0.107423
180	-0.187398	0.617989	0.0863261	-0.475508	1.22036	-0.043296	-0.521786	0.715033	-0.235295	0.0980105
181	-0.183398	0.619096	0.096228	-0.483586	1.21832	-0.0569603	-0.522164	0.70887	-0.235808	0.0889483
182	-0.179395	0.620067	0.105632	-0.492213	1.21679	-0.0723226	-0.522822	0.704109	-0.236688	0.080276
183	-0.175389	0.620896	0.114505	-0.501574	1.21607	-0.0889025	-0.523777	0.700827	-0.237979	0.0720122
184	-0.171385	0.62158	0.122818	-0.511826	1.21647	-0.106267	-0.525019	0.699049	-0.239712	0.0641733
185	-0.167384	0.62212	0.130548	-0.523086	1.21824	-0.124057	-0.526501	0.698741	-0.24191	0.0567706
186	-0.163388	0.622521	0.137666	-0.535404	1.22155	-0.141997	-0.528137	0.699809	-0.244581	0.0498189
187	-0.159397	0.622791	0.14415	-0.548769	1.22643	-0.159895	-0.52981	0.702112	-0.24772	0.0433296
188	-0.15541	0.622944	0.149997	-0.563123	1.2328	-0.177634	-0.531401	0.705468	-0.251302	0.0372958
189	-0.151428	0.622993	0.15522	-0.578369	1.24041	-0.195149	-0.532795	0.709673	-0.25528	0.0317011
190	-0.147448	0.622954	0.159866	-0.5944	1.24892	-0.21241	-0.53391	0.714513	-0.259583	0.0265005
191	-0.143474	0.622846	0.164008	-0.611107	1.25788	-0.229398	-0.5347	0.719774	-0.264121	0.0216351
192	-0.139506	0.622687	0.167747	-0.628396	1.26681	-0.246078	-0.535157	0.725257	-0.268792	0.0170284
193	-0.135549	0.622492	0.171194	-0.646185	1.27517	-0.262392	-0.535307	0.730783	-0.273494	0.0126057
194	-0.131608	0.622278	0.174458	-0.664398	1.28247	-0.278244	-0.535189	0.736198	-0.278139	0.00830475
195	-0.127691	0.622056	0.177629	-0.68295	1.28823	-0.293499	-0.534835	0.741379	-0.282662	0.00409386
196	-0.123801	0.621835	0.180757	-0.701728	1.29204	-0.307993	-0.534255	0.746228	-0.287028	-1.55419e-05
197	-0.119942	0.621621	0.183848	-0.720578	1.29358	-0.321543	-0.533418	0.750677	-0.291231	-0.00396519
198	-0.116116	0.621418	0.186854	-0.739292	1.29256	-0.333954	-0.532241	0.754678	-0.295288	-0.0076448
199	-0.112318	0.621227	0.189678	-0.757613	1.28881	-0.345032	-0.530598	0.758208	-0.299235	-0.0109012
200	-0.108545	0.621046	0.192178	-0.775238	1.28223	-0.354585	-0.52832	0.761264	-0.303112	-0.0135509
201	-0.104788	0.620872	0.19419	-0.791845	1.27278	-0.362424	-0.52522	0.763862	-0.306956	-0.015397
202	-0.101039	0.6207	0.195538	-0.807106	1.26051	-0.368355	-0.521107	0.766037	-0.310801	-0.016247
203	-0.0972873	0.620523	0.19605	-0.820712	1.24556	-0.372188	-0.515801	0.767839	-0.314671	-0.0159301
204	-0.093522	0.620333	0.19558	-0.832389	1.2281	-0.373736	-0.509153	0.769327	-0.318586	-0.0143126
205	-0.0897315	0.620123	0.194007	-0.841898	1.20835	-0.372832	-0.50104	0.770559	-0.322566	-0.0113003
206	-0.0859031	0.619883	0.191242	-0.849036	1.18658	-0.369342	-0.491369	0.771588	-0.326636	-0.0068452
207	-0.0820228	0.619608	0.187222	-0.853614	1.16303	-0.363194	-0.480063	0.77245	-0.33083	-0.000934006
208	-0.0780747	0.619289	0.1819	-0.85545	1.13796	-0.354388	-0.467051	0.773161	-0.335189	0.00641741
209	-0.0740415	0.618922	0.175236	-0.854348	1.11159	-0.343012	-0.452252	0.773715	-0.339762	0.0151795
210	-0.0699048	0.618503	0.167189	-0.850096	1.08411	-0.329238	-0.435576	0.774086	-0.344595	0.0253166
211	-0.0656452	0.618027	0.157715	-0.842476	1.0557	-0.313328	-0.416918	0.774237	-0.34973	0.0367928
212	-0.0612441	0.617492	0.146772	-0.831294	1.02656	-0.295628	-0.39618	0.774131	-0.35519	0.0495669
213	-0.0566848	0.616892	0.134338	-0.81643	0.996977	-0.276575	-0.373293	0.773741	-0.360975	0.0635825
214	-0.0519542	0.616222	0.120436	-0.797909	0.967367	-0.256713	-0.34826	0.77307	-0.367056	0.0787468
215	-0.0470453	0.615474	0.105156	-0.775966	0.938354	-0.236711	-0.321199	0.772165	-0.373365	0.0949154
216	-0.0419593	0.614641	0.0886874	-0.751119	0.910796	-0.217361	-0.292385	0.771137	-0.379792	0.111869
217	-0.0367074	0.613718	0.0713229	-0.724174	0.885762	-0.199555	-0.262271	0.77017	-0.386178	0.129318
218	-0.0313114	0.612702	0.0534438	-0.696176	0.864433	-0.184206	-0.231475	0.769526	-0.392314	0.146926
219	-0.0258024	0.6116	0.035472	-0.668289	0.847938	-0.172136	-0.200723	0.769535	-0.397945	0.164359
220	-0.0202177	0.610423	0.0178016	-0.64161	0.837153	-0.163948	-0.170747	0.770569	-0.402785	0.18135
221	-0.0145957	0.609189	0.000737568	-0.616989	0.83251	-0.15992	-0.142196	0.773006	-0.406532	0.19774
222	-0.00897068	0.607921	-0.0155247	-0.594914	0.833878	-0.15995	-0.115575	0.777193	-0.408889	0.213472
223	-0.00336917	0.606645	-0.0308797	-0.575489	0.840555	-0.16359	-0.0912393	0.783408	-0.409575	0.228537
224	0.00219241	0.605387	-0.045247	-0.558513	0.851383	-0.170151	-0.0694511	0.791834	-0.40834	0.24289
225	0.00770728	0.604174	-0.0585108	-0.54362	0.864933	-0.178851	-0.0504334	0.802547	-0.404964	0.256368
226	0.0131764	0.603032	-0.0704737	-0.530415	0.879733	-0.188949	-0.0344247	0.815511	-0.39927	0.268658
227	0.0186053	0.60199	-0.0808587	-0.518584	0.89446	-0.199834	-0.0216822	0.830582	-0.39113	0.279316
228	0.0240008	0.601079	-0.0893441	-0.507934	0.90806	-0.211046	-0.0124559	0.847521	-0.38048	0.287837
229	0.0293679	0.60033	-0.0956223	-0.498398	0.919801	-0.222253	-0.00693746	0.866006	-0.367343	0.293748
230	0.0347074	0.599773	-0.0994539	-0.48999	0.929252	-0.233196	-0.00521412	0.885657	-0.351854	0.29669
231	0.0400165	0.599435	-0.100716	-0.48275	0.936222	-0.243649	-0.00722928	0.906054	-0.33429	0.296478
232	0.0452884	0.599339	-0.0994102	-0.476702	0.940683	-0.253394	-0.012784	0.926771	-0.315085	0.293115
233	0.0505154	0.599497	-0.0956607	-0.471815	0.94271	-0.262233	-0.021555	0.947394	-0.294836	0.286766
234	0.0556898	0.599913	-0.0896863	-0.467994	0.942423	-0.270014	-0.0331317	0.967546	-0.274279	0.27773
235	0.0608061	0.600574	-0.0817697	-0.465085	0.939967	-0.276652	-0.047065	0.986897	-0.254237	0.266385
236	0.0658612	0.60146	-0.0722314	-0.462884	0.935494	-0.28214	-0.0629048	1.00517	-0.235552	0.253152
237	0.0708541	0.602541	-0.0614031	-0.46117	0.929171	-0.286543	-0.0802395	1.02213	-0.219004	0.238469
238	0.0757845	0.60378	-0.0496154	-0.459722	0.921186	-0.289977	-0.0987154	1.03757	-0.205235	0.222771
239	0.0806515	0.605138	-0.0371889	-0.458342	0.911761	-0.292579	-0.118048	1.05133	-0.194701	0.206489
240	0.085452	0.606577	-0.0244244	-0.456868	0.90115	-0.294482	-0.13803	1.06324	-0.187639	0.190035
241	0.0901803	0.60806	-0.0115977	-0.455191	0.889646	-0.295802	-0.158525	1.07316	-0.184077	0.173801
242	0.0948276	0.609557	0.00104699	-0.45325	0.877569	-0.296634	-0.179461	1.08097	-0.183852	0.158146
243	0.0993831	0.611038	0.0132982	-0.451022	0.86525	-0.297058	-0.200813	1.08661	-0.186657	0.143393
244	0.103836	0.612478	0.0249766	-0.448515	0.853017	-0.297153	-0.222585	1.09008	-0.192076	0.12982
245	0.108174	0.613854	0.035933	-0.445744	0.841176	-0.29701	-0.244786	1.09146	-0.199633	0.117659
246	0.112391	0.615145	0.0460439	-0.442723	0.829993	-0.296738	-0.26742	1.09092	-0.208826	0.107093
247	0.116482	0.616331	0.0552046	-0.439449	0.819689	-0.296466	-0.290469	1.08873	-0.219162	0.0982572
248	0.120448	0.617393	0.063334	-0.435905	0.810436	-0.296334	-0.3139	1.08522	-0.230185	0.0912341
249	0.124293	0.618316	0.0703692	-0.432062	0.802355	-0.296481	-0.337661	1.08077	-0.241503	0.0860553
250	0.128027	0.619089	0.0762677	-0.427877	0.795527	-0.297029	-0.361687	1.0758	-0.252804	0.0827037
251	0.131663	0.619704	0.0810119	-0.423314	0.789989	-0.298075	-0.385909	1.07069	-0.263853	0.0811099
252	0.13522	0.620159	0.084598	-0.418326	0.785746	-0.299684	-0.410247	1.0658	-0.274494	0.0811725
253	0.138716	0.620454	0.0870371	-0.412865	0.782771	-0.301887	-0.434609	1.06143	-0.284629	0.0827607
254	0.142173	0.620596	0.0883482	-0.406873	0.781004	-0.304692	-0.45889	1.0578	-0.294201	0.0857296
255	0.145614	0.620592	0.088557	-0.400286	0.780363	-0.308088	-0.482973	1.05504	-0.303182	0.0899258
256	0.149059	0.620451	0.0876931	-0.393035	0.780741	-0.312056	-0.50673	1.0532	-0.311562	0.0951958
257	0.152529	0.620182	0.0857911	-0.385052	0.78202	-0.31657	-0.530033	1.05228	-0.319345	0.101389
258	0.156042	0.619794	0.0828986	-0.376285	0.784077	-0.321602	-0.552758	1.05218	-0.326558	0.108352
259	0.159613	0.619293	0.079069	-0.366696	0.786792	-0.327118	-0.574791	1.05276	-0.333241	0.115941
260	0.163254	0.618687	0.0743737	-0.356283	0.79006	-0.333074	-0.596035	1.05386	-0.339451	0.124009
261	0.166972	0.617981	0.0688948	-0.345071	0.793794	-0.339418	-0.61641	1.05525	-0.345242	0.132419
262	0.170774	0.617181	0.062722	-0.333115	0.797928	-0.346087	-0.635849	1.0567	-0.350662	0.14105
263	0.174662	0.616294	0.0559513	-0.320492	0.80241	-0.353013	-0.654297	1.058	-0.35573	0.149794
264	0.178635	0.615327	0.0486735	-0.307284	0.807205	-0.360127	-0.671702	1.05892	-0.360433	0.158572
265	0.182692	0.614286	0.0409714	-0.293571	0.81228	-0.367356	-0.688012	1.05929	-0.364723	0.167332
266	0.186834	0.61318	0.0329132	-0.279417	0.817602	-0.374633	-0.703166	1.05895	-0.368521	0.176051
267	0.19106	0.612016	0.0245565	-0.264867	0.823135	-0.381895	-0.717102	1.05781	-0.371729	0.184722
268	0.195372	0.610803	0.015945	-0.249941	0.82883	-0.389078	-0.729746	1.0558	-0.374239	0.193354
269	0.199776	0.609546	0.0071119	-0.234636	0.834628	-0.396124	-0.741011	1.05286	-0.375946	0.201963
270	0.204279	0.608253	-0.00191018	-0.218933	0.840456	-0.402974	-0.750803	1.04896	-0.376751	0.210551
271	0.208892	0.606931	-0.0110871	-0.202806	0.846229	-0.409572	-0.759015	1.04403	-0.37656	0.219108
272	0.213627	0.605586	-0.0203789	-0.186225	0.85185	-0.415865	-0.765529	1.03796	-0.375284	0.227601
273	0.218498	0.604224	-0.0297373	-0.169164	0.857219	-0.421803	-0.770212	1.03063	-0.372828	0.235974
274	0.223519	0.602853	-0.0391079	-0.151605	0.862231	-0.427338	-0.772917	1.02186	-0.369093	0.244152
275	0.228707	0.601476	-0.0484241	-0.133546	0.866793	-0.432424	-0.773497	1.01145	-0.363968	0.252033
276	0.234076	0.600099	-0.0576133	-0.115002	0.870823	-0.437015	-0.771812	0.999188	-0.357322	0.259499
277	0.239643	0.598725	-0.0665923	-0.0960107	0.874261	-0.441063	-0.767753	0.984937	-0.348974	0.26641
278	0.245421	0.597357	-0.0752645	-0.0766389	0.877073	-0.444518	-0.761275	0.96864	-0.338678	0.272608
279	0.251421	0.595994	-0.0835207	-0.0569898	0.879259	-0.447323	-0.752435	0.9504	-0.326099	0.27792
280	0.257652	0.594635	-0.0912359	-0.0372112	0.880854	-0.44942	-0.741434	0.930543	-0.31084	0.282168
281	0.264114	0.593278	-0.0982714	-0.0175003	0.881933	-0.450737	-0.728658	0.909664	-0.29251	0.285178
282	0.270798	0.591922	-0.104473	0.00188523	0.88261	-0.451196	-0.714702	0.888655	-0.270857	0.286797
283	0.277683	0.590567	-0.109683	0.0206385	0.883037	-0.450699	-0.700361	0.868675	-0.245951	0.286913
284	0.284737	0.58922	-0.113755	0.0384208	0.88339	-0.449125	-0.686558	0.851049	-0.218346	0.285475
285	0.291919	0.587892	-0.116578	0.0548985	0.883855	-0.446332	-0.674236	0.837106	-0.189171	0.282517
286	0.29918	0.586601	-0.118102	0.0697956	0.884599	-0.442153	-0.664196	0.827957	-0.160075	0.278166
287	0.306474	0.585371	-0.11835	0.0829296	0.88575	-0.436402	-0.656952	0.82428	-0.133025	0.272635
288	0.313762	0.584232	-0.117417	0.0942361	0.887382	-0.428885	-0.652627	0.826163	-0.109966	0.266194
289	0.321013	0.583214	-0.115439	0.103738	0.889512	-0.419409	-0.650948	0.833058	-0.0924567	0.259112
290	0.32821	0.582348	-0.112539	0.111489	0.892112	-0.407784	-0.651336	0.84387	-0.0813801	0.251596
291	0.335343	0.581664	-0.108791	0.117521	0.89513	-0.393833	-0.653045	0.85714	-0.0768438	0.243755
292	0.342408	0.581193	-0.104195	0.121796	0.898511	-0.377395	-0.655326	0.871297	-0.0782517	0.235585
293	0.3494	0.580963	-0.0986924	0.124213	0.902206	-0.358337	-0.657543	0.884878	-0.0845013	0.227006
294	0.356315	0.580999	-0.0921988	0.124629	0.906185	-0.336571	-0.659239	0.896699	-0.0942291	0.217919
295	0.363144	0.581325	-0.0846441	0.122911	0.910434	-0.312077	-0.660144	0.905926	-0.106049	0.208256
296	0.369874	0.581958	-0.0759972	0.118958	0.91496	-0.284945	-0.660153	0.912081	-0.118731	0.198017
297	0.376492	0.582908	-0.0662824	0.112734	0.919787	-0.255408	-0.659268	0.914973	-0.131302	0.187281
298	0.382985	0.584176	-0.0555754	0.104269	0.924952	-0.223889	-0.65755	0.914618	-0.143079	0.176187
299	0.389343	0.585752	-0.0439962	0.0936719	0.930501	-0.191029	-0.655063	0.91115	-0.153644	0.164907
300	0.395565	0.587616	-0.0317082	0.0811317	0.936472	-0.157697	-0.651826	0.904762	-0.162802	0.153633
301	0.401658	0.589738	-0.018908	0.066916	0.942881	-0.124968	-0.647802	0.895661	-0.170525	0.142549
302	0.407641	0.592082	-0.00583003	0.0513704	0.949708	-0.0940588	-0.64288	0.884063	-0.17689	0.131837
303	0.413536	0.594608	0.00727051	0.0348882	0.95689	-0.0662309	-0.636909	0.870196	-0.182032	0.12166
304	0.419376	0.597274	0.0201288	0.0178792	0.964318	-0.0426586	-0.629721	0.854307	-0.186107	0.112167
305	0.425189	0.600041	0.0324985	0.000716296	0.971857	-0.0242971	-0.621183	0.83668	-0.189261	0.10347
306	0.431007	0.602872	0.0441764	-0.0163136	0.97936	-0.0117713	-0.611227	0.817629	-0.191622	0.0956436
307	0.43685	0.605735	0.0550252	-0.0330519	0.986704	-0.00530798	-0.599877	0.797495	-0.19329	0.0887074
308	0.442735	0.608597	0.0649839	-0.0494883	0.993814	-0.00472244	-0.587252	0.776627	-0.194349	0.0826258
309	0.44867	0.611429	0.0740687	-0.0657646	1.00069	-0.0094661	-0.573559	0.755372	-0.19488	0.0773077
310	0.454655	0.614203	0.0823554	-0.082145	1.00743	-0.0187162	-0.559061	0.734057	-0.194969	0.0726238
311	0.460683	0.616889	0.0899644	-0.098984	1.01421	-0.0314952	-0.544057	0.712982	-0.194718	0.0684129
312	0.466744	0.619457	0.0970379	-0.11668	1.02129	-0.0467953	-0.528861	0.692424	-0.194242	0.0645008
313	0.472826	0.621881	0.103714	-0.135621	1.02894	-0.0636876	-0.51377	0.672636	-0.193668	0.0607218
314	0.478914	0.624134	0.110113	-0.156142	1.03746	-0.0814043	-0.499058	0.65386	-0.193128	0.0569299
315	0.484997	0.626196	0.116316	-0.178478	1.04708	-0.0993823	-0.484951	0.636327	-0.192753	0.0530216
316	0.491065	0.628048	0.122349	-0.202726	1.05794	-0.117274	-0.471604	0.620251	-0.19267	0.0489568
317	0.497109	0.629681	0.128184	-0.22884	1.07004	-0.134925	-0.459095	0.605821	-0.192992	0.0447552
318	0.503129	0.631088	0.133732	-0.256618	1.08327	-0.152339	-0.447409	0.593188	-0.193817	0.0405078
319	0.509122	0.632273	0.138877	-0.285754	1.09736	-0.169624	-0.436462	0.582449	-0.195212	0.0363399
320	0.515092	0.633242	0.1435	-0.315886	1.11198	-0.186936	-0.426133	0.573645	-0.197212	0.0323882
321	0.521041	0.634008	0.147513	-0.346663	1.12669	-0.204425	-0.416306	0.566768	-0.199811	0.0287585
322	0.526968	0.634586	0.150888	-0.377798	1.14104	-0.222182	-0.406911	0.561765	-0.202969	0.0255025
323	0.532869	0.634991	0.153674	-0.409103	1.15456	-0.240197	-0.397949	0.558558	-0.206613	0.0226037
324	0.538738	0.635238	0.155973	-0.440474	1.16679	-0.258331	-0.389486	0.557058	-0.210654	0.0199972
325	0.544566	0.63534	0.157925	-0.471868	1.17729	-0.276316	-0.381628	0.55717	-0.215	0.017594
326	0.550342	0.635306	0.159654	-0.503236	1.18561	-0.293769	-0.37447	0.558805	-0.21957	0.015328
327	0.556059	0.635146	0.161236	-0.534468	1.19139	-0.310236	-0.368041	0.561868	-0.224295	0.0131959
328	0.561717	0.634864	0.162651	-0.565337	1.19425	-0.325238	-0.362263	0.566261	-0.229129	0.0112906
329	0.567318	0.634464	0.163784	-0.595483	1.1939	-0.338331	-0.356926	0.571874	-0.234037	0.00980684
330	0.572872	0.633949	0.164414	-0.624415	1.19011	-0.349143	-0.351695	0.578584	-0.239	0.00903895
331	0.578396	0.63332	0.164257	-0.651552	1.18274	-0.357402	-0.346142	0.586258	-0.244005	0.00934169
332	0.583905	0.632581	0.16299	-0.676271	1.17173	-0.362937	-0.339791	0.594755	-0.249051	0.0110967
333	0.589422	0.631733	0.160307	-0.697974	1.15712	-0.365664	-0.332182	0.603936	-0.254148	0.0146621
334	0.594963	0.630778	0.155947	-0.716134	1.13905	-0.36556	-0.322913	0.613669	-0.259315	0.0203317
335	0.600549	0.629717	0.149732	-0.730335	1.11773	-0.36264	-0.311683	0.623835	-0.264582	0.0283016
336	0.606194	0.62855	0.141584	-0.740297	1.09344	-0.356945	-0.298318	0.634338	-0.269983	0.0386415
337	0.611914	0.627274	0.13153	-0.745884	1.06652	-0.348531	-0.282779	0.645111	-0.275544	0.0512872
338	0.617727	0.625885	0.1197	-0.747097	1.03739	-0.337475	-0.26516	0.656121	-0.281274	0.0660344
339	0.62365	0.624375	0.106314	-0.744071	1.00651	-0.32388	-0.245674	0.667383	-0.28716	0.0825574
340	0.6297	0.622736	0.0916622	-0.73707	0.974452	-0.307903	-0.224641	0.678959	-0.293156	0.100428
341	0.635897	0.620956	0.0760829	-0.726489	0.941947	-0.289783	-0.202465	0.690966	-0.299186	0.119154
342	0.642254	0.619026	0.0599549	-0.712884	0.909902	-0.26989	-0.179625	0.703569	-0.305134	0.138199
343	0.648781	0.61694	0.0436863	-0.69699	0.879452	-0.24877	-0.156671	0.71697	-0.310838	0.157018
344	0.655476	0.614698	0.0277054	-0.679729	0.851941	-0.227199	-0.134203	0.731378	-0.316073	0.175078
345	0.662328	0.612315	0.0124406	-0.662165	0.828821	-0.206174	-0.112842	0.746972	-0.32054	0.191891
346	0.669314	0.609821	-0.00171753	-0.645386	0.811477	-0.186852	-0.0931603	0.763855	-0.323853	0.207057
347	0.676404	0.607261	-0.0144665	-0.630344	0.800983	-0.170411	-0.0756006	0.782005	-0.32555	0.220307
348	0.683567	0.604696	-0.0256324	-0.617676	0.797859	-0.157878	-0.0604053	0.801254	-0.32511	0.231518
349	0.690775	0.602203	-0.0351799	-0.607588	0.80189	-0.149947	-0.047594	0.821282	-0.321997	0.240704
350	0.698006	0.599859	-0.0431752	-0.599847	0.812088	-0.146855	-0.037012	0.841657	-0.315706	0.247957
351	0.705243	0.597749	-0.0497244	-0.593873	0.826804	-0.148347	-0.0284256	0.861893	-0.305825	0.253371
352	0.712475	0.595948	-0.0549086	-0.588906	0.843989	-0.153757	-0.0216291	0.881522	-0.292086	0.256982
353	0.719692	0.594525	-0.0587552	-0.584177	0.861518	-0.162159	-0.0165099	0.900157	-0.274429	0.258752
354	0.726881	0.593532	-0.0612344	-0.57904	0.87749	-0.172532	-0.013075	0.917534	-0.253054	0.258585
355	0.73403	0.593002	-0.0622946	-0.573041	0.890438	-0.183897	-0.0114218	0.933534	-0.228466	0.256391
356	0.741123	0.592952	-0.0618979	-0.565933	0.899418	-0.195406	-0.0116998	0.948166	-0.2015	0.252137
357	0.748139	0.593376	-0.0600535	-0.55765	0.903993	-0.206385	-0.0140624	0.961543	-0.173314	0.245903
358	0.755055	0.594259	-0.0568374	-0.548247	0.904135	-0.216331	-0.0186286	0.973831	-0.145331	0.237895
359	0.761846	0.59557	-0.0523933	-0.537844	0.900094	-0.224886	-0.0254575	0.985194	-0.11914	0.228442
360	0.768488	0.597271	-0.0469323	-0.526556	0.892264	-0.231821	-0.0345194	0.995734	-0.0963377	0.217972
361	0.77496	0.599319	-0.0407185	-0.514447	0.881084	-0.237007	-0.0456919	1.00546	-0.0783621	0.206969
362	0.781251	0.601666	-0.0340448	-0.501525	0.866978	-0.240408	-0.0587738	1.01428	-0.0663205	0.195922
363	0.787355	0.604261	-0.0272086	-0.487755	0.850345	-0.242058	-0.0735158	1.02202	-0.0608616	0.185284
364	0.793275	0.607046	-0.0204749	-0.473114	0.831574	-0.242046	-0.0896799	1.02848	-0.0621068	0.175428
365	0.799017	0.609962	-0.0140461	-0.457657	0.811095	-0.240504	-0.107102	1.03354	-0.0696467	0.166615
366	0.804587	0.612943	-0.00802409	-0.441582	0.789416	-0.237603	-0.125764	1.03718	-0.0825987	0.158966
367	0.809987	0.615922	-0.00239828	-0.425259	0.767153	-0.233548	-0.145828	1.03958	-0.0997168	0.152459
368	0.81522	0.61883	0.0029559	-0.409232	0.745022	-0.228583	-0.167644	1.04113	-0.119541	0.146933
369	0.820284	0.621599	0.00823472	-0.394138	0.723799	-0.222995	-0.191679	1.04238	-0.140569	0.142138
370	0.825179	0.624167	0.0136475	-0.380601	0.704249	-0.217118	-0.218418	1.04397	-0.161428	0.137794
371	0.829912	0.626477	0.0193283	-0.369082	0.68704	-0.21132	-0.248204	1.04654	-0.181024	0.133685
372	0.8345	0.628487	0.0252617	-0.359753	0.67266	-0.205982	-0.281099	1.05057	-0.198634	0.129728
373	0.83897	0.630165	0.0312431	-0.352431	0.661366	-0.201468	-0.316803	1.05633	-0.213929	0.126027
374	0.843357	0.631498	0.0369021	-0.346607	0.653178	-0.198086	-0.354661	1.06383	-0.226932	0.122841
375	0.847705	0.632487	0.0417778	-0.341562	0.647911	-0.196062	-0.393769	1.07278	-0.23792	0.120522
376	0.852055	0.633145	0.045422	-0.336528	0.645242	-0.195524	-0.433136	1.08269	-0.247299	0.119416
377	0.856445	0.633496	0.0474839	-0.330824	0.644773	-0.196497	-0.471829	1.09294	-0.25548	0.119779
378	0.860901	0.633572	0.0477525	-0.323939	0.646097	-0.198921	-0.509067	1.10282	-0.262781	0.121745
379	0.865444	0.633403	0.0461534	-0.315552	0.648835	-0.202677	-0.544257	1.1116	-0.269375	0.125332
380	0.870085	0.63302	0.0427019	-0.305477	0.652656	-0.207614	-0.576949	1.1186	-0.275275	0.13048
381	0.874834	0.632451	0.03746	-0.293608	0.657275	-0.213583	-0.606796	1.1232	-0.280364	0.137098
382	0.8797	0.631722	0.0304841	-0.27985	0.662442	-0.220445	-0.633494	1.12489	-0.284428	0.145103
383	0.884698	0.630853	0.0218096	-0.264087	0.66793	-0.228085	-0.656757	1.12325	-0.287204	0.154431
384	0.889845	0.629863	0.0114433	-0.246169	0.673523	-0.236398	-0.676306	1.11805	-0.288419	0.165042
385	0.89516	0.628769	-0.000611728	-0.225941	0.67901	-0.245286	-0.691909	1.1092	-0.287809	0.176894
386	0.900666	0.627585	-0.014329	-0.203278	0.684189	-0.254636	-0.703408	1.09678	-0.28515	0.189917
387	0.90638	0.626323	-0.029628	-0.178136	0.688877	-0.264316	-0.710768	1.08106	-0.280278	0.203992
388	0.912317	0.624994	-0.0463516	-0.150586	0.692918	-0.274168	-0.714099	1.06247	-0.273113	0.218929
389	0.918486	0.623606	-0.0642594	-0.120831	0.696201	-0.284013	-0.713663	1.04158	-0.263682	0.234469
390	0.924886	0.622165	-0.0830319	-0.0892125	0.69867	-0.293666	-0.709855	1.01905	-0.252132	0.250291
391	0.93151	0.620676	-0.102287	-0.0561884	0.700336	-0.302944	-0.703171	0.99561	-0.238727	0.266031
392	0.938347	0.619144	-0.121605	-0.0223084	0.70128	-0.311688	-0.69415	0.971957	-0.223831	0.281307
393	0.94538	0.617572	-0.14055	0.011822	0.701647	-0.319767	-0.683329	0.94872	-0.207879	0.295738
394	0.952589	0.61596	-0.1587	0.0455888	0.701632	-0.327088	-0.671176	0.926385	-0.191332	0.30897
395	0.959953	0.61431	-0.175669	0.0784016	0.701456	-0.333591	-0.658057	0.905246	-0.17463	0.320689
396	0.967453	0.612622	-0.191114	0.109726	0.701346	-0.339242	-0.644211	0.885371	-0.158132	0.330628
397	0.975067	0.610898	-0.204742	0.139087	0.701521	-0.34402	-0.629766	0.866616	-0.142061	0.338573
398	0.982773	0.609139	-0.21631	0.166078	0.702179	-0.347907	-0.614789	0.84868	-0.126451	0.344362
399	0.990546	0.607349	-0.22563	0.190346	0.703512	-0.350875	-0.599354	0.831211	-0.11112	0.347902
400	0.998354	0.605533	-0.23258	0.211607	0.705707	-0.352877	-0.583618	0.813951	-0.0956786	0.349195
401	1.00616	0.603704	-0.237121	0.229639	0.708962	-0.353838	-0.567891	0.796876	-0.079601	0.348357
402	1.01392	0.601876	-0.239322	0.244314	0.713483	-0.353643	-0.552662	0.780313	-0.0623622	0.34565
403	1.0216	0.600072	-0.23937	0.255617	0.719464	-0.352136	-0.538572	0.764972	-0.0436148	0.341489
404	1.02914	0.598317	-0.237562	0.26365	0.727064	-0.349115	-0.526343	0.75186	-0.0233669	0.336403
405	1.03651	0.596644	-0.234282	0.268646	0.736363	-0.344337	-0.516637	0.742094	-0.00211472	0.330991
406	1.04368	0.595086	-0.229947	0.270937	0.747328	-0.337539	-0.509922	0.736619	0.0191263	0.325828
407	1.05065	0.593677	-0.224946	0.270921	0.759785	-0.32846	-0.506335	0.735932	0.0389251	0.321377
408	1.05742	0.592453	-0.21957	0.268994	0.773427	-0.316876	-0.505641	0.739886	0.0556696	0.317903
409	1.06401	0.591445	-0.213947	0.265457	0.787844	-0.302626	-0.507294	0.747654	0.0678862	0.315415
410	1.07042	0.590689	-0.208004	0.26045	0.802578	-0.285642	-0.51057	0.757875	0.0745365	0.313663
411	1.07667	0.590221	-0.201493	0.253929	0.817184	-0.265979	-0.514748	0.768925	0.0752164	0.312198
412	1.08276	0.590077	-0.194063	0.245721	0.831279	-0.243831	-0.519228	0.779221	0.0702031	0.310481
413	1.08867	0.590288	-0.185378	0.235635	0.844568	-0.219552	-0.523578	0.787462	0.0603645	0.308028
414	1.0944	0.590876	-0.175219	0.223563	0.85686	-0.19366	-0.527512	0.792757	0.0469649	0.304521
415	1.09995	0.591852	-0.163557	0.20957	0.868075	-0.166837	-0.53083	0.794647	0.0314375	0.299864
416	1.10532	0.593204	-0.150573	0.193902	0.878244	-0.13991	-0.533356	0.793049	0.0151759	0.294196
417	1.11053	0.594903	-0.136621	0.176949	0.887514	-0.113819	-0.534897	0.788157	-0.000620518	0.287836
418	1.11563	0.596901	-0.122163	0.15916	0.89613	-0.0895537	-0.535249	0.78034	-0.0150514	0.281201
419	1.12065	0.599138	-0.107685	0.14094	0.904417	-0.0680868	-0.534225	0.770062	-0.0275603	0.274727
420	1.12563	0.601545	-0.0936174	0.122569	0.912748	-0.0502862	-0.531693	0.757817	-0.0379221	0.268783
421	1.1306	0.604054	-0.0802767	0.104142	0.921498	-0.036841	-0.527626	0.744093	-0.0461861	0.26362
422	1.13557	0.606606	-0.067834	0.0855565	0.931001	-0.0282013	-0.522116	0.729346	-0.0525885	0.259336
423	1.14055	0.609147	-0.0563305	0.0665495	0.941527	-0.0245527	-0.515367	0.713991	-0.0574624	0.255901
424	1.14553	0.611636	-0.0457125	0.0467563	0.95327	-0.0258179	-0.50766	0.698407	-0.0611586	0.253185
425	1.15052	0.614045	-0.0357499	0.0256852	0.966296	-0.0316566	-0.499407	0.682897	-0.0639813	0.250843
