# Supplementary material for: Optimal Control Based Stiffness Identification of an Ankle-Foot Orthosis Using a Predictive Walking Model
Source: Front Comput Neurosci. 2017 Apr 13;11:23. doi: 10.3389/fncom.2017.00023 (PMC5390028; doi:10.3389/fncom.2017.00023)
Supplement: Supplementary file 1 [file DataSheet1.ZIP › PathWalker/InvKinDyn/results/barefeet_3053183.qdot]

0	0.3216	0.03108	1.01628	-0.617039	0.17736	-0.0968399	-4.96428	0.944399	-1.13064	-0.36804
1	0.3384	0.015	0.763919	-0.36096	0.28812	-0.21312	-4.57836	0.749999	-1.08228	-0.1902
2	0.3576	0.0012	0.49152	-0.0710399	0.38652	-0.33384	-4.12152	0.5076	-1.03212	0.00408
3	0.378	-0.01104	0.20928	0.24024	0.47496	-0.45816	-3.61332	0.2292	-0.968279	0.20604
4	0.3996	-0.02232	-0.0742799	0.561719	0.554999	-0.584039	-3.072	-0.0719999	-0.881399	0.40836
5	0.42204	-0.033	-0.35124	0.883439	0.626159	-0.708959	-2.51436	-0.39	-0.765479	0.603839
6	0.44448	-0.0438	-0.613079	1.19532	0.688439	-0.829079	-1.95792	-0.709199	-0.616439	0.784439
7	0.46692	-0.0545999	-0.850799	1.4856	0.740879	-0.940319	-1.41948	-1.0224	-0.43308	0.940319
8	0.489	-0.0658799	-1.0566	1.74396	0.783359	-1.03836	-0.912239	-1.326	-0.21744	1.0638
9	0.51036	-0.0771599	-1.22543	1.96308	0.816839	-1.11924	-0.44472	-1.6116	0.0246	1.15032
10	0.531	-0.0885599	-1.35651	2.13888	0.844079	-1.1796	-0.01872	-1.8792	0.2832	1.19964
11	0.550799	-0.0997199	-1.45295	2.27232	0.869399	-1.21704	0.3696	-2.1324	0.546959	1.21644
12	0.569879	-0.1104	-1.52119	2.3676	0.898319	-1.22964	0.729119	-2.3676	0.803999	1.209
13	0.587999	-0.12084	-1.56942	2.43108	0.936839	-1.21572	1.0698	-2.5896	1.04628	1.1874
14	0.605159	-0.1308	-1.60538	2.46888	0.991559	-1.17456	1.39968	-2.7948	1.27032	1.16028
15	0.621599	-0.14052	-1.63346	2.48304	1.06788	-1.10532	1.7202	-2.9772	1.47624	1.13256
16	0.637079	-0.15072	-1.65512	2.4732	1.17084	-1.00752	2.02584	-3.126	1.66452	1.10472
17	0.651719	-0.16152	-1.6674	2.43396	1.30344	-0.880439	2.30124	-3.2148	1.8324	1.07316
18	0.664919	-0.1734	-1.66412	2.35716	1.4676	-0.724319	2.52408	-3.2208	1.96812	1.03128
19	0.676679	-0.186	-1.63745	2.23356	1.6608	-0.538559	2.66676	-3.1104	2.0508	0.971399
20	0.686159	-0.19956	-1.58013	2.05608	1.878	-0.32292	2.70384	-2.856	2.05392	0.888479
21	0.692399	-0.21264	-1.48694	1.8228	2.1072	-0.0784799	2.61792	-2.44488	1.95276	0.780359
22	0.694679	-0.22404	-1.35873	1.54068	2.334	0.19344	2.409	-1.88748	1.73388	0.652319
23	0.692399	-0.23148	-1.20042	1.22556	2.5356	0.4878	2.09676	-1.22244	1.40304	0.51264
24	0.685559	-0.2334	-1.02042	0.897839	2.6916	0.797999	1.7196	-0.51576	0.987719	0.37188
25	0.674159	-0.22764	-0.824375	0.575519	2.7816	1.11324	1.32156	0.1512	0.532919	0.23412
26	0.659159	-0.21336	-0.613679	0.26892	2.7936	1.42152	0.944159	0.698999	0.0899999	0.0964799
27	0.641519	-0.18948	-0.38424	-0.02076	2.7228	1.71048	0.615359	1.0674	-0.2958	-0.05172
28	0.622319	-0.15696	-0.13128	-0.2988	2.5752	1.9692	0.34836	1.227	-0.594719	-0.2226
29	0.602639	-0.11628	0.14448	-0.567239	2.3628	2.18808	0.14676	1.18116	-0.795959	-0.42204
30	0.583919	-0.0691199	0.4356	-0.822839	2.0988	2.36088	0.00947999	0.958799	-0.903959	-0.646799
31	0.566999	-0.01728	0.724799	-1.0524	1.8024	2.48052	-0.0643199	0.604799	-0.932879	-0.881759
32	0.553199	0.03768	0.990911	-1.23864	1.4892	2.54076	-0.0746399	0.1692	-0.900839	-1.10568
33	0.542879	0.0933599	1.21273	-1.36296	1.17	2.53392	-0.02124	-0.3024	-0.824159	-1.296
34	0.536759	0.1482	1.37631	-1.41432	0.857999	2.45088	0.0913199	-0.773999	-0.716279	-1.43652
35	0.534479	0.20016	1.47613	-1.39104	0.557999	2.28456	0.25512	-1.21932	-0.588359	-1.52052
36	0.536399	0.24756	1.51747	-1.30332	0.276	2.03112	0.4548	-1.62456	-0.44964	-1.55268
37	0.541559	0.28884	1.51335	-1.17024	0.0156	1.69344	0.671639	-1.98084	-0.30888	-1.54656
38	0.549839	0.32232	1.48119	-1.01784	-0.2232	1.28364	0.884039	-2.28324	-0.17364	-1.52088
39	0.560519	0.34716	1.43889	-0.873359	-0.4356	0.823199	1.07112	-2.52912	-0.05016	-1.4946
40	0.572759	0.36288	1.40099	-0.761879	-0.621599	0.34038	1.21548	-2.71404	0.0577199	-1.4832
41	0.585839	0.36948	1.37759	-0.704399	-0.773999	-0.133092	1.3038	-2.83404	0.14712	-1.49628
42	0.599159	0.36732	1.37247	-0.714119	-0.880799	-0.566927	1.33056	-2.8848	0.21768	-1.53636
43	0.611759	0.35772	1.38468	-0.797879	-0.935999	-0.937199	1.29648	-2.86548	0.26892	-1.6002
44	0.622919	0.34128	1.40922	-0.954839	-0.923999	-1.23024	1.20936	-2.77848	0.30096	-1.67976
45	0.632159	0.3198	1.43873	-1.17852	-0.835199	-1.44384	1.08156	-2.63124	0.31356	-1.7646
46	0.638999	0.294	1.46604	-1.4574	-0.663599	-1.58688	0.927959	-2.43516	0.30636	-1.84536
47	0.642959	0.26556	1.48393	-1.7766	-0.4128	-1.67688	0.764279	-2.20296	0.28008	-1.91304
48	0.644399	0.23496	1.48747	-2.11884	-0.0947999	-1.7334	0.603359	-1.94844	0.23532	-1.96272
49	0.643439	0.20328	1.47194	-2.46528	0.2688	-1.77516	0.45756	-1.68312	0.1746	-1.98972
50	0.640799	0.17148	1.43544	-2.79732	0.651599	-1.8138	0.33408	-1.41588	0.1014	-1.99308
51	0.636839	0.14004	1.377	-3.09828	1.0176	-1.85244	0.2382	-1.15332	0.01956	-1.9728
52	0.632639	0.1098	1.29756	-3.35472	1.3344	-1.88688	0.17196	-0.900119	-0.0657599	-1.93092
53	0.628559	0.0814799	1.20024	-3.55788	1.5708	-1.9068	0.13512	-0.659999	-0.15036	-1.87067
54	0.625319	0.0554399	1.08732	-3.70116	1.704	-1.90116	0.12756	-0.43716	-0.22992	-1.79435
55	0.623399	0.0318	0.962519	-3.78252	1.716	-1.85976	0.14868	-0.23556	-0.30204	-1.70463
56	0.622919	0.01116	0.827399	-3.79908	1.602	-1.77804	0.19968	-0.0601199	-0.3648	-1.60208
57	0.623999	-0.00635999	0.683159	-3.74976	1.3608	-1.65612	0.28236	0.0844799	-0.41808	-1.48656
58	0.626879	-0.02112	0.52932	-3.6324	1.002	-1.50048	0.39864	0.195	-0.46224	-1.35649
59	0.631199	-0.03288	0.36552	-3.4464	0.543599	-1.31964	0.550319	0.2694	-0.498	-1.21025
60	0.636959	-0.04188	0.1914	-3.19308	0.0036	-1.12332	0.737039	0.30888	-0.52632	-1.04677
61	0.643919	-0.0486	0.00528	-2.87568	-0.586799	-0.917639	0.956879	0.31716	-0.548159	-0.863724
62	0.651719	-0.0535199	-0.19224	-2.50212	-1.194	-0.705239	1.206	0.30036	-0.563999	-0.660599
63	0.660359	-0.0573599	-0.40248	-2.08356	-1.7868	-0.48324	1.47984	0.26688	-0.575159	-0.435972
64	0.669119	-0.0609599	-0.625679	-1.6332	-2.3244	-0.2472	1.773	0.22608	-0.582719	-0.188664
65	0.678239	-0.0650399	-0.861239	-1.16856	-2.7744	0.00551999	2.07948	0.18648	-0.588599	0.0802199
66	0.687479	-0.0703199	-1.10784	-0.706199	-3.1044	0.2724	2.39352	0.15588	-0.594239	0.369288
67	0.696479	-0.0775199	-1.36128	-0.26412	-3.294	0.542759	2.70708	0.13908	-0.601439	0.673079
68	0.705479	-0.0866399	-1.614	0.14112	-3.3336	0.799919	3.01032	0.13824	-0.609839	0.982637
69	0.713879	-0.0977999	-1.85556	0.49656	-3.2268	1.0254	3.29124	0.15384	-0.618719	1.28573
70	0.721439	-0.11052	-2.073	0.793679	-2.9988	1.2042	3.53592	0.18312	-0.625079	1.56702
71	0.728039	-0.12444	-2.25223	1.0314	-2.6832	1.33032	3.72996	0.22368	-0.625439	1.81057
72	0.733079	-0.1386	-2.38128	1.21476	-2.3316	1.40832	3.86064	0.27228	-0.616439	2.00157
73	0.737039	-0.15252	-2.45112	1.35684	-1.998	1.45236	3.91944	0.32664	-0.594839	2.12925
74	0.739559	-0.1656	-2.45791	1.47408	-1.7328	1.48164	3.90216	0.38628	-0.559559	2.18802
75	0.740999	-0.17712	-2.4026	1.58484	-1.5768	1.5168	3.81048	0.45132	-0.51012	2.1776
76	0.741959	-0.18732	-2.29126	1.70532	-1.5576	1.57404	3.65155	0.52284	-0.4482	2.10312
77	0.742679	-0.19584	-2.13405	1.84632	-1.6752	1.66404	3.43642	0.602399	-0.37584	1.97472
78	0.744119	-0.2034	-1.94408	2.0124	-1.9128	1.788	3.18062	0.691319	-0.29604	1.80588
79	0.746399	-0.21036	-1.7361	2.19792	-2.2296	1.94052	2.90121	0.789479	-0.21084	1.61256
80	0.749639	-0.21696	-1.52352	2.38632	-2.56716	2.10744	2.61381	0.896519	-0.12168	1.40988
81	0.754079	-0.22404	-1.31773	2.55096	-2.85348	2.268	2.33101	1.01148	-0.02808	1.21236
82	0.758279	-0.23148	-1.1259	2.65584	-3.01668	2.39436	2.05947	1.13352	0.0717599	1.03116
83	0.761519	-0.23916	-0.951755	2.66424	-2.99028	2.45448	1.8009	1.26132	0.18096	0.875159
84	0.762119	-0.24624	-0.796847	2.54784	-2.73156	2.41608	1.55433	1.39296	0.30372	0.750959
85	0.758639	-0.25188	-0.663719	2.2986	-2.2314	2.25579	1.32109	1.52376	0.44328	0.665399
86	0.750599	-0.25464	-0.557759	1.93632	-1.52484	1.96457	1.10868	1.6464	0.602279	0.625319
87	0.737879	-0.2538	-0.48612	1.509	-0.687599	1.55519	0.929639	1.75104	0.780239	0.635999
88	0.722039	-0.24828	-0.4536	1.08108	0.1758	1.0615	0.797399	1.82724	0.974759	0.697319
89	0.704159	-0.23796	-0.4572	0.715559	0.953639	0.532895	0.715919	1.8666	1.182	0.797039
90	0.685919	-0.22212	-0.48252	0.45456	1.55304	0.02178	0.674879	1.86588	1.39776	0.912239
91	0.667679	-0.20064	-0.50568	0.31008	1.91988	-0.427548	0.649199	1.82652	1.61712	1.01088
92	0.649919	-0.17304	-0.49944	0.26448	2.04468	-0.785831	0.607199	1.75404	1.83564	1.0614
93	0.632159	-0.13932	-0.44352	0.28332	1.95852	-1.03955	0.52188	1.65624	2.04684	1.0428
94	0.613799	-0.1002	-0.32904	0.32772	1.716	-1.18879	0.3798	1.5396	2.24232	0.948959
95	0.594719	-0.0565199	-0.16284	0.36924	1.37964	-1.24345	0.18576	1.40856	2.41188	0.792359
96	0.574799	-0.00935999	0.03612	0.39432	1.00464	-1.21963	-0.03984	1.26492	2.54316	0.597719
97	0.554639	0.03864	0.24216	0.40488	0.632159	-1.13616	-0.26652	1.10892	2.62248	0.39612
98	0.535199	0.0860399	0.42744	0.41472	0.28632	-1.01352	-0.4614	0.940799	2.63592	0.21828
99	0.51732	0.13008	0.568079	0.44316	-0.0216	-0.871559	-0.594599	0.760199	2.5704	0.0901199
100	0.5022	0.1692	0.646079	0.50892	-0.28956	-0.728639	-0.645599	0.568439	2.41548	0.02988
101	0.49008	0.20172	0.650879	0.626039	-0.51948	-0.598439	-0.602879	0.36636	2.16528	0.048
102	0.48132	0.2268	0.580199	0.800399	-0.713879	-0.48972	-0.46788	0.15528	1.82076	0.14676
103	0.47532	0.24456	0.44028	1.02732	-0.874799	-0.40524	-0.2532	-0.0641999	1.39248	0.32016
104	0.47148	0.2556	0.24408	1.29384	-1.00368	-0.34308	0.01848	-0.29052	0.898679	0.555359
105	0.46812	0.261	0.00947999	1.58112	-1.10124	-0.29784	0.31788	-0.52104	0.366276	0.835199
106	0.46392	0.26208	-0.24324	1.86792	-1.16988	-0.26208	0.612719	-0.749759	-0.172416	1.13928
107	0.45792	0.26004	-0.49464	2.13468	-1.212	-0.23004	0.872039	-0.966599	-0.683855	1.4478
108	0.44904	0.25584	-0.728519	2.36556	-1.23156	-0.1968	1.0686	-1.15644	-1.13672	1.74312
109	0.4368	0.24984	-0.930479	2.54736	-1.23132	-0.16164	1.17996	-1.29948	-1.50624	2.00844
110	0.42144	0.24192	-1.08924	2.66916	-1.21224	-0.12564	1.18656	-1.37124	-1.77792	2.22816
111	0.40332	0.2316	-1.19304	2.71812	-1.17276	-0.0922799	1.071	-1.3458	-1.94904	2.38512
112	0.38364	0.21816	-1.22856	2.67816	-1.10868	-0.0659999	0.814679	-1.19784	-2.03136	2.45928
113	0.36336	0.20076	-1.17876	2.52768	-1.0128	-0.051	0.39792	-0.906719	-2.04744	2.42616
114	0.34332	0.17904	-1.02612	2.24304	-0.876839	-0.05064	-0.198	-0.46188	-2.028	2.2602
115	0.3246	0.1524	-0.754319	1.80384	-0.694079	-0.0668399	-0.982799	0.13104	-2.00256	1.93968
116	0.30792	0.12096	-0.35712	1.20204	-0.4614	-0.10068	-1.94892	0.844919	-1.99344	1.45452
117	0.294	0.0855599	0.15144	0.45768	-0.18324	-0.1512	-3.05616	1.62756	-2.00952	0.818879
118	0.28404	0.04716	0.732119	-0.37692	0.12612	-0.21672	-4.22808	2.406	-2.04504	0.0771599
119	0.2784	0.00731999	1.31736	-1.21164	0.44328	-0.29424	-5.35271	3.09624	-2.08536	-0.692039
120	0.2778	-0.03144	1.82484	-1.93956	0.740759	-0.3798	-6.30753	3.62472	-2.11368	-1.39032
121	0.2814	-0.0669599	2.18232	-2.46756	0.993599	-0.46908	-6.99398	3.94512	-2.12028	-1.92744
122	0.28824	-0.0973199	2.35284	-2.74872	1.188	-0.558479	-7.36955	4.05	-2.10312	-2.25144
123	0.29676	-0.12156	2.3454	-2.79444	1.32252	-0.645599	-7.45691	3.96	-2.06532	-2.3634
124	0.30576	-0.1398	2.20296	-2.65848	1.40424	-0.728159	-7.32203	3.714	-2.01	-2.30748
125	0.31476	-0.15252	1.97682	-2.40492	1.4442	-0.806279	-7.04015	3.354	-1.93848	-2.14104
126	0.32364	-0.16068	1.70852	-2.08596	1.45248	-0.880559	-6.66995	2.9124	-1.84836	-1.9122
127	0.33264	-0.16512	1.4246	-1.73544	1.437	-0.950999	-6.24959	2.418	-1.73532	-1.65396
128	0.34176	-0.1662	1.13874	-1.37136	1.40352	-1.01772	-5.79947	1.8948	-1.59336	-1.3842
129	0.35172	-0.16452	0.858947	-1.00536	1.35708	-1.07856	-5.33255	1.3608	-1.416	-1.1142
130	0.36216	-0.16068	0.591059	-0.645719	1.30104	-1.13124	-4.8582	0.835199	-1.1976	-0.852719
131	0.37356	-0.15468	0.33966	-0.29928	1.2384	-1.17252	-4.38504	0.3348	-0.935039	-0.605879
132	0.38568	-0.147	0.109716	0.0264	1.17204	-1.1994	-3.92124	-0.1272	-0.628559	-0.381
133	0.39876	-0.13824	-0.0958679	0.32736	1.10304	-1.21104	-3.4722	-0.542399	-0.2856	-0.18192
134	0.41244	-0.12816	-0.275736	0.600959	1.03236	-1.20696	-3.03984	-0.903599	0.0802799	-0.01164
135	0.42708	-0.11772	-0.431328	0.848879	0.959639	-1.18896	-2.62188	-1.2108	0.4494	0.13056
136	0.44232	-0.10644	-0.566183	1.07472	0.885599	-1.15944	-2.21256	-1.4676	0.798839	0.2478
137	0.45876	-0.0951599	-0.684335	1.28304	0.807599	-1.12128	-1.80444	-1.6776	1.10568	0.34404
138	0.47568	-0.0836399	-0.790199	1.47852	0.728399	-1.07664	-1.38936	-1.8504	1.35144	0.42324
139	0.49356	-0.0724799	-0.886403	1.66284	0.647999	-1.02756	-0.962039	-1.992	1.52508	0.48864
140	0.51192	-0.0616799	-0.972827	1.8342	0.568799	-0.974159	-0.52104	-2.1156	1.62564	0.539999
141	0.5304	-0.05184	-1.04635	1.98636	0.498	-0.915719	-0.0698399	-2.2272	1.66416	0.574439
142	0.548879	-0.04308	-1.10081	2.10888	0.4392	-0.851039	0.38268	-2.3388	1.66128	0.585479
143	0.566399	-0.03612	-1.12841	2.1894	0.3984	-0.777839	0.822839	-2.4564	1.64532	0.565919
144	0.583079	-0.03108	-1.12079	2.21424	0.3816	-0.693959	1.23264	-2.5824	1.6458	0.50796
145	0.597839	-0.0288	-1.07215	2.17296	0.3972	-0.596639	1.59252	-2.7108	1.68816	0.4074
146	0.610559	-0.02868	-0.980639	2.05992	0.4452	-0.48324	1.8816	-2.8236	1.78428	0.26496
147	0.620279	-0.0312	-0.849359	1.8762	0.5304	-0.35148	2.08044	-2.89656	1.92912	0.0878399
148	0.626759	-0.03588	-0.687719	1.63116	0.650399	-0.19932	2.17404	-2.89248	2.09592	-0.11004
149	0.629159	-0.04188	-0.5088	1.34052	0.800399	-0.02544	2.1534	-2.77824	2.24256	-0.31104
150	0.627839	-0.04872	-0.32808	1.02516	0.971999	0.16956	2.0196	-2.52888	2.31912	-0.49572
151	0.622679	-0.0550799	-0.16056	0.708959	1.152	0.38388	1.78656	-2.13828	2.28204	-0.647039
152	0.614039	-0.0599999	-0.01908	0.4146	1.326	0.612719	1.482	-1.62876	2.106	-0.752759
153	0.603359	-0.0626399	0.0898799	0.16068	1.4772	0.849959	1.14588	-1.05024	1.7928	-0.809279
154	0.591239	-0.0616799	0.165	-0.04032	1.5924	1.08864	0.823199	-0.4734	1.3722	-0.820319
155	0.579239	-0.0567599	0.21492	-0.1896	1.6572	1.32144	0.552239	0.0264	0.894479	-0.800999
156	0.567719	-0.04752	0.25572	-0.29964	1.6692	1.54344	0.35484	0.3888	0.41484	-0.773639
157	0.557039	-0.0336	0.30744	-0.39228	1.6308	1.75128	0.23244	0.580919	-0.0174	-0.763079
158	0.547079	-0.01548	0.3882	-0.4908	1.548	1.94388	0.16884	0.603359	-0.36816	-0.790439
159	0.537479	0.00647999	0.5064	-0.610199	1.4292	2.1216	0.141	0.48264	-0.620039	-0.864119
160	0.528	0.03168	0.657479	-0.750959	1.2876	2.28444	0.13056	0.26088	-0.771599	-0.977399
161	0.51852	0.0590399	0.825479	-0.899519	1.128	2.43072	0.12768	-0.01632	-0.832319	-1.11012
162	0.50928	0.0878399	0.987983	-1.03368	0.957599	2.5566	0.13224	-0.309	-0.819239	-1.2366
163	0.50052	0.11688	1.12433	-1.1322	0.781199	2.65488	0.1488	-0.588119	-0.751559	-1.3338
164	0.49296	0.14484	1.2212	-1.18116	0.607199	2.7174	0.18132	-0.835799	-0.648959	-1.38816
165	0.48684	0.17016	1.27479	-1.17744	0.438	2.73492	0.23052	-1.044	-0.52932	-1.39728
166	0.4824	0.192	1.29061	-1.12908	0.2844	2.70012	0.29112	-1.21164	-0.408	-1.36932
167	0.47988	0.20892	1.28035	-1.05168	0.1512	2.6082	0.354	-1.341	-0.29544	-1.31796
168	0.47868	0.22068	1.25886	-0.964799	0.0396	2.45789	0.40716	-1.43556	-0.1986	-1.26012
169	0.47832	0.22716	1.23921	-0.885599	-0.042	2.25059	0.4398	-1.4982	-0.12024	-1.20948
170	0.47844	0.2292	1.23099	-0.827399	-0.0983999	1.99029	0.44448	-1.53144	-0.0602399	-1.17576
171	0.47868	0.22704	1.2383	-0.795599	-0.1356	1.68207	0.41892	-1.53768	-0.01668	-1.1622
172	0.47868	0.22188	1.2585	-0.788519	-0.1572	1.33244	0.3684	-1.51932	0.01392	-1.16544
173	0.47844	0.21492	1.2852	-0.798599	-0.1716	0.948911	0.30204	-1.4796	0.0336	-1.17876
174	0.4782	0.20628	1.31085	-0.818039	-0.1884	0.541343	0.2298	-1.4214	0.0444	-1.19412
175	0.47772	0.1968	1.32725	-0.838799	-0.2076	0.121884	0.162	-1.347	0.04728	-1.20384
176	0.47772	0.18624	1.3293	-0.857159	-0.2304	-0.295008	0.1038	-1.25748	0.042	-1.20324
177	0.47808	0.17472	1.31508	-0.874319	-0.2544	-0.693623	0.0569999	-1.15272	0.02844	-1.19016
178	0.47844	0.16212	1.28479	-0.894239	-0.2712	-1.05848	0.01944	-1.03176	0.00635999	-1.16484
179	0.47928	0.14796	1.24118	-0.923519	-0.2712	-1.37679	-0.01296	-0.893759	-0.02376	-1.1295
180	0.48	0.13284	1.18823	-0.969359	-0.2448	-1.63971	-0.04536	-0.739559	-0.0615599	-1.08746
181	0.48036	0.11652	1.12848	-1.03524	-0.1836	-1.84347	-0.0789599	-0.571319	-0.1056	-1.04068
182	0.48072	0.0994799	1.06476	-1.12332	-0.0863999	-1.98959	-0.1146	-0.39384	-0.15492	-0.991655
183	0.48048	0.0820799	0.997559	-1.23024	0.048	-2.08374	-0.14904	-0.21336	-0.20796	-0.940667
184	0.48012	0.0647999	0.927599	-1.3512	0.2124	-2.1348	-0.17784	-0.03696	-0.26376	-0.888323
185	0.47952	0.04812	0.854159	-1.47816	0.3972	-2.1528	-0.19632	0.12816	-0.32052	-0.834203
186	0.47892	0.0324	0.778079	-1.6038	0.585599	-2.14776	-0.20076	0.27636	-0.37668	-0.778715
187	0.47844	0.01836	0.701639	-1.72248	0.764399	-2.12868	-0.19092	0.40272	-0.42984	-0.724055
188	0.47784	0.00587999	0.626759	-1.82952	0.913199	-2.1018	-0.16728	0.5046	-0.47736	-0.671363
189	0.4776	-0.00468	0.557519	-1.92372	1.0212	-2.07132	-0.1338	0.580799	-0.51636	-0.624071
190	0.47688	-0.01296	0.49704	-2.00484	1.0752	-2.03856	-0.0947999	0.631319	-0.544559	-0.583847
191	0.47616	-0.01908	0.44868	-2.07468	1.0716	-2.0016	-0.0548399	0.657959	-0.560519	-0.552803
192	0.47484	-0.0234	0.41364	-2.13468	1.0032	-1.95768	-0.018	0.663119	-0.564239	-0.530724
193	0.47292	-0.02568	0.39168	-2.18556	0.875999	-1.90224	0.01416	0.649799	-0.557399	-0.516114
194	0.47004	-0.02664	0.38052	-2.22624	0.691199	-1.8306	0.04248	0.621719	-0.542759	-0.505306
195	0.4668	-0.02652	0.37536	-2.25336	0.4572	-1.73928	0.0695999	0.581879	-0.52392	-0.493128
196	0.46308	-0.02568	0.37092	-2.262	0.1848	-1.626	0.10044	0.533879	-0.50436	-0.473957
197	0.45912	-0.02436	0.36072	-2.24568	-0.1224	-1.48932	0.14124	0.48012	-0.48684	-0.441553
198	0.45576	-0.02292	0.33888	-2.19852	-0.45	-1.32936	0.19716	0.4236	-0.47364	-0.390768
199	0.45276	-0.02172	0.3	-2.115	-0.789599	-1.14636	0.27336	0.36672	-0.46524	-0.317964
200	0.45084	-0.02088	0.24144	-1.99284	-1.134	-0.940679	0.372	0.31176	-0.46128	-0.221532
201	0.44988	-0.02064	0.16176	-1.83132	-1.4724	-0.711719	0.49356	0.261	-0.4614	-0.102
202	0.450204	-0.02124	0.0614399	-1.63272	-1.794	-0.45996	0.636719	0.21624	-0.4644	0.038028
203	0.451836	-0.0228	-0.0563999	-1.40124	-2.0952	-0.18576	0.797759	0.17856	-0.4698	0.1941
204	0.45486	-0.0252	-0.18876	-1.14108	-2.37	0.10848	0.973559	0.14784	-0.4776	0.361476
205	0.459408	-0.0288	-0.3318	-0.856559	-2.6124	0.4188	1.16052	0.12348	-0.4884	0.534611
206	0.465636	-0.033	-0.4824	-0.549359	-2.826	0.737759	1.35672	0.10344	-0.50328	0.709343
207	0.473772	-0.03828	-0.638639	-0.22032	-3.0084	1.05672	1.56144	0.0853199	-0.52308	0.882169
208	0.483984	-0.04404	-0.799679	0.13224	-3.1644	1.36512	1.77588	0.0664799	-0.548759	1.05145
209	0.496404	-0.05028	-0.965639	0.51024	-3.2976	1.65288	2.00112	0.04452	-0.579959	1.21645
210	0.511152	-0.0571199	-1.13688	0.914399	-3.4092	1.9092	2.23896	0.01812	-0.616199	1.37714
211	0.528132	-0.0641999	-1.31316	1.34184	-3.4968	2.124	2.48856	-0.01272	-0.655199	1.53289
212	0.547115	-0.0719999	-1.49208	1.78368	-3.54996	2.28636	2.74644	-0.0468	-0.694199	1.68187
213	0.567671	-0.0803999	-1.66824	2.22252	-3.5532	2.38344	3.00396	-0.0805199	-0.729719	1.81971
214	0.589067	-0.0897599	-1.8336	2.63316	-3.48156	2.40024	3.24732	-0.1086	-0.757079	1.94023
215	0.610319	-0.0999599	-1.97623	2.98164	-3.30696	2.322	3.45768	-0.12336	-0.771239	2.03443
216	0.630227	-0.11076	-2.08374	3.2334	-3.00408	2.13672	3.61368	-0.11604	-0.766319	2.09388
217	0.647519	-0.12192	-2.14549	3.35976	-2.55948	1.84188	3.69552	-0.0772799	-0.736319	2.11296
218	0.661079	-0.13224	-2.15661	3.34644	-1.9794	1.4484	3.69024	0.00108	-0.675719	2.09196
219	0.670163	-0.14124	-2.12045	3.20148	-1.2942	0.982559	3.59712	0.12408	-0.580799	2.03892
220	0.674639	-0.14808	-2.04768	2.95452	-0.557159	0.48336	3.42612	0.29244	-0.44964	1.9668
221	0.675002	-0.15216	-1.95147	2.649	0.16416	-0.0036	3.19452	0.50244	-0.28284	1.88784
222	0.672181	-0.15312	-1.8426	2.331	0.801239	-0.4368	2.92028	0.745799	-0.0823199	1.8078
223	0.667389	-0.15096	-1.72407	2.03712	1.29936	-0.787319	2.61458	1.01112	0.1482	1.72236
224	0.661784	-0.14556	-1.59165	1.78716	1.626	-1.044	2.28212	1.28556	0.40512	1.61736
225	0.656294	-0.13704	-1.43555	1.5846	1.776	-1.21176	1.92104	1.55568	0.683279	1.4748
226	0.651467	-0.12504	-1.2462	1.41972	1.76724	-1.3062	1.5291	1.80852	0.976799	1.27896
227	0.647459	-0.10932	-1.01825	1.278	1.632	-1.34544	1.10715	2.03268	1.278	1.02252
228	0.644051	-0.0898799	-0.753383	1.14432	1.40892	-1.34484	0.662212	2.2182	1.57644	0.709319
229	0.640739	-0.0668399	-0.459792	1.00896	1.13412	-1.31316	0.206801	2.35812	1.85868	0.35304
230	0.637091	-0.04056	-0.151452	0.868799	0.836399	-1.25436	-0.241819	2.44764	2.10768	-0.02544
231	0.632627	-0.01152	0.156696	0.725759	0.535319	-1.1694	-0.666566	2.48604	2.3046	-0.40356
232	0.627239	0.01896	0.44994	0.586439	0.24324	-1.06068	-1.05252	2.47476	2.42988	-0.761879
233	0.620927	0.04992	0.716927	0.45852	-0.03444	-0.933719	-1.3892	2.41824	2.46684	-1.08432
234	0.613955	0.0793199	0.949991	0.34908	-0.29472	-0.796559	-1.67199	2.32212	2.40504	-1.3614
235	0.606611	0.10632	1.14459	0.26412	-0.536759	-0.658559	-1.90077	2.19276	2.2422	-1.58796
236	0.599147	0.12972	1.29939	0.20568	-0.758759	-0.52836	-2.08016	2.0352	1.98576	-1.76196
237	0.591647	0.14868	1.41452	0.17376	-0.958199	-0.41208	-2.21711	1.8528	1.65228	-1.88376
238	0.584039	0.16296	1.49118	0.1656	-1.131	-0.31224	-2.31991	1.6512	1.26408	-1.95384
239	0.576059	0.17268	1.53174	0.17688	-1.27332	-0.22836	-2.39784	1.4292	0.847439	-1.97448
240	0.567395	0.17796	1.5392	0.20124	-1.38048	-0.1584	-2.4594	1.1904	0.42744	-1.94808
241	0.557675	0.17964	1.51736	0.23292	-1.44924	-0.0998399	-2.51232	0.937199	0.027	-1.8786
242	0.546659	0.17772	1.47014	0.26736	-1.47828	-0.05088	-2.56224	0.676799	-0.3366	-1.77036
243	0.534347	0.1728	1.40141	0.30084	-1.46796	-0.0114	-2.61264	0.4164	-0.650279	-1.62876
244	0.52056	0.16512	1.31477	0.33252	-1.42092	0.01716	-2.66412	0.1656	-0.906839	-1.45932
245	0.50604	0.15492	1.21331	0.36252	-1.34196	0.03264	-2.71608	-0.0647999	-1.10316	-1.26792
246	0.49092	0.14232	1.09928	0.39288	-1.23648	0.03264	-2.76588	-0.2628	-1.24032	-1.0603
247	0.47592	0.12744	0.975527	0.42528	-1.11036	0.01584	-2.81172	-0.4212	-1.32276	-0.842771
248	0.4614	0.11076	0.844223	0.46116	-0.969719	-0.01764	-2.85132	-0.533999	-1.35816	-0.621455
249	0.44808	0.0927599	0.707819	0.5022	-0.819359	-0.0657599	-2.88312	-0.596399	-1.35612	-0.402192
250	0.43632	0.0737999	0.569303	0.547559	-0.664559	-0.12552	-2.90664	-0.613199	-1.32588	-0.191256
251	0.42684	0.0545999	0.430332	0.598559	-0.50916	-0.19308	-2.92056	-0.586799	-1.27692	0.00751199
252	0.41952	0.0354	0.292692	0.655319	-0.357	-0.26436	-2.92344	-0.5244	-1.2162	0.190584
253	0.41484	0.01704	0.157332	0.719039	-0.21204	-0.3366	-2.91372	-0.4356	-1.14864	0.356268
254	0.41292	-0.00048	0.025056	0.790439	-0.0769199	-0.40752	-2.88996	-0.3312	-1.07772	0.503544
255	0.4134	-0.01692	-0.103668	0.870119	0.04536	-0.47616	-2.85084	-0.2208	-1.0056	0.632399
256	0.4164	-0.03228	-0.22824	0.957959	0.15348	-0.541679	-2.79636	-0.1104	-0.933959	0.743183
257	0.42156	-0.04656	-0.3471	1.05204	0.24684	-0.603839	-2.727	-0.012	-0.865559	0.835559
258	0.42852	-0.0601199	-0.459552	1.15068	0.3258	-0.661919	-2.64396	0.0695999	-0.801959	0.910679
259	0.43692	-0.0727199	-0.563435	1.24956	0.39216	-0.714719	-2.54928	0.132	-0.745199	0.968159
260	0.44616	-0.0847199	-0.657467	1.34544	0.44808	-0.761279	-2.445	0.1668	-0.694919	1.0092
261	0.45624	-0.0959999	-0.740735	1.43472	0.49608	-0.800279	-2.33268	0.174	-0.650399	1.03572
262	0.46656	-0.10644	-0.812483	1.51476	0.537839	-0.831119	-2.21376	0.156	-0.608159	1.04928
263	0.47676	-0.11604	-0.873335	1.58496	0.575399	-0.853679	-2.0886	0.1104	-0.564359	1.05336
264	0.48684	-0.12492	-0.924251	1.64556	0.608999	-0.867479	-1.9572	0.0444	-0.5148	1.0512
265	0.49704	-0.13272	-0.966983	1.69848	0.638639	-0.873239	-1.81848	-0.0408	-0.45576	1.04628
266	0.50712	-0.13968	-1.0028	1.746	0.663959	-0.871439	-1.67232	-0.1368	-0.38496	1.04052
267	0.51744	-0.14556	-1.03338	1.79112	0.683399	-0.861959	-1.51728	-0.2412	-0.3012	1.03584
268	0.52848	-0.15084	-1.05997	1.8366	0.695759	-0.845519	-1.3518	-0.3528	-0.20484	1.03308
269	0.540359	-0.15516	-1.08265	1.88436	0.699359	-0.821999	-1.17504	-0.468	-0.0965999	1.03056
270	0.553559	-0.15864	-1.10123	1.93524	0.692759	-0.791759	-0.985439	-0.591599	0.02292	1.02684
271	0.568199	-0.1614	-1.11501	1.98972	0.674519	-0.755159	-0.781679	-0.728399	0.15312	1.01916
272	0.584519	-0.16344	-1.12301	2.04732	0.644279	-0.712559	-0.561959	-0.879599	0.29472	1.00476
273	0.602519	-0.16452	-1.12447	2.10708	0.601439	-0.664199	-0.3246	-1.0524	0.4482	0.981359
274	0.622559	-0.16524	-1.11794	2.16708	0.547439	-0.610319	-0.0695999	-1.2492	0.614999	0.945719
275	0.644279	-0.16524	-1.1027	2.22528	0.4836	-0.550919	0.2022	-1.47144	0.797519	0.895919
276	0.668039	-0.16488	-1.07748	2.27895	0.41256	-0.48576	0.48708	-1.71012	1.00176	0.829319
277	0.693359	-0.16416	-1.04066	2.32461	0.33744	-0.4146	0.777359	-1.95564	1.23552	0.743759
278	0.719999	-0.16356	-0.990743	2.35789	0.26232	-0.3366	1.0608	-2.1888	1.50948	0.637439
279	0.747719	-0.16308	-0.925823	2.37343	0.1914	-0.25164	1.32012	-2.38284	1.83108	0.50976
280	0.775439	-0.16284	-0.844259	2.36531	0.12948	-0.15804	1.53312	-2.50548	2.1996	0.3612
281	0.802079	-0.16272	-0.744191	2.32626	0.0812399	-0.0550799	1.67472	-2.52108	2.59836	0.19428
282	0.826199	-0.1626	-0.625199	2.25039	0.05124	0.0596399	1.72092	-2.3976	2.98872	0.01392
283	0.846479	-0.16164	-0.48864	2.13387	0.04236	0.18888	1.65636	-2.11512	3.3126	-0.17256
284	0.861839	-0.15936	-0.33876	1.97732	0.0557999	0.33516	1.47864	-1.67316	3.501	-0.35496
285	0.871319	-0.15492	-0.18288	1.78765	0.0892799	0.50148	1.2048	-1.09788	3.49152	-0.52212
286	0.875279	-0.1476	-0.02976	1.57608	0.13812	0.690119	0.869279	-0.44124	3.246	-0.663719
287	0.874559	-0.13668	0.11196	1.35678	0.19584	0.902039	0.519	0.22596	2.76708	-0.772919
288	0.870119	-0.12216	0.23736	1.14023	0.2556	1.13712	0.20148	0.827399	2.10111	-0.849839
289	0.863639	-0.10392	0.348	0.930119	0.312	1.395	-0.04656	1.29744	1.32919	-0.901919
290	0.855959	-0.0820799	0.44976	0.723839	0.36216	1.67412	-0.20508	1.5924	0.544355	-0.940919
291	0.847799	-0.0565199	0.551519	0.513	0.40572	1.97256	-0.27372	1.69884	-0.168948	-0.980399
292	0.839039	-0.0276	0.660311	0.29004	0.4434	2.28696	-0.26604	1.62972	-0.749951	-1.02948
293	0.829799	0.00432	0.779231	0.04992	0.47748	2.61192	-0.20352	1.41852	-1.16733	-1.09044
294	0.819479	0.03912	0.906563	-0.20616	0.50988	2.93928	-0.1086	1.10724	-1.41839	-1.15956
295	0.807599	0.0759599	1.03763	-0.47436	0.543119	3.25584	-0.00108	0.738599	-1.52184	-1.22868
296	0.794159	0.114	1.16577	-0.746879	0.579239	3.54444	0.1062	0.34704	-1.50852	-1.28832
297	0.779159	0.15216	1.28484	-1.0158	0.619799	3.78228	0.20616	-0.0426	-1.41324	-1.33128
298	0.762959	0.18912	1.3895	-1.27165	0.665879	3.9432	0.29844	-0.41616	-1.2678	-1.3536
299	0.746639	0.22368	1.47456	-1.50482	0.716519	3.99984	0.38844	-0.766559	-1.09896	-1.35288
300	0.731159	0.25464	1.53602	-1.70588	0.769079	3.92748	0.48288	-1.09212	-0.926759	-1.33008
301	0.717959	0.28128	1.56935	-1.86547	0.819239	3.7091	0.590639	-1.39176	-0.763799	-1.28544
302	0.707399	0.30312	1.57206	-1.97786	0.861839	3.33934	0.716519	-1.66404	-0.617039	-1.22124
303	0.700799	0.31992	1.54299	-2.04108	0.891359	2.82867	0.862559	-1.90668	-0.489	-1.13916
304	0.697559	0.33204	1.48436	-2.05955	0.904679	2.20338	1.02456	-2.11524	-0.37848	-1.04364
305	0.698159	0.33972	1.40135	-2.04359	0.900359	1.50309	1.19472	-2.28612	-0.28332	-0.939167
306	0.701159	0.34356	1.30185	-2.00859	0.881279	0.775598	1.362	-2.41608	-0.20016	-0.832343
307	0.706199	0.34344	1.19504	-1.97237	0.853199	0.0702647	1.515	-2.50416	-0.12708	-0.729791
308	0.712199	0.33984	1.09017	-1.95315	0.825119	-0.569239	1.64316	-2.5506	-0.0637199	-0.638171
309	0.718199	0.33288	0.994403	-1.96565	0.808799	-1.11001	1.73976	-2.5578	-0.01068	-0.562067
310	0.723359	0.32232	0.913079	-2.02068	0.813599	-1.53348	1.80048	-2.529	0.03012	-0.505308
311	0.727319	0.30816	0.848819	-2.12352	0.849599	-1.83601	1.82352	-2.46696	0.0571199	-0.469452
312	0.729839	0.29088	0.801131	-2.27292	0.917999	-2.02707	1.81092	-2.37456	0.0688799	-0.45348
313	0.730559	0.27036	0.767879	-2.46252	1.0224	-2.126	1.76544	-2.25312	0.0647999	-0.455028
314	0.729959	0.24744	0.744359	-2.68032	1.1544	-2.15736	1.69284	-2.10396	0.045	-0.468996
315	0.728159	0.22224	0.723959	-2.90976	1.3032	-2.147	1.60164	-1.92912	0.00995999	-0.487776
316	0.725279	0.19596	0.700199	-3.13368	1.452	-2.11812	1.50108	-1.7316	-0.03864	-0.504192
317	0.722399	0.16884	0.665759	-3.33336	1.5876	-2.08968	1.40232	-1.51596	-0.0989999	-0.509688
318	0.719159	0.1422	0.617399	-3.49632	1.6908	-2.0742	1.31364	-1.28868	-0.1674	-0.500148
319	0.716399	0.11628	0.554759	-3.61584	1.7544	-2.07744	1.23948	-1.05648	-0.24	-0.474204
320	0.713879	0.0919199	0.48156	-3.69324	1.7652	-2.09868	1.17924	-0.825239	-0.31188	-0.435564
321	0.711239	0.0693599	0.405	-3.7362	1.722	-2.13084	1.1274	-0.600359	-0.37896	-0.39072
322	0.708119	0.0486	0.33432	-3.7566	1.6224	-2.1618	1.07544	-0.38484	-0.43728	-0.347856
323	0.704279	0.02964	0.27588	-3.76452	1.4676	-2.17608	1.01556	-0.18	-0.48492	-0.31278
324	0.699359	0.01224	0.23424	-3.76728	1.26	-2.1582	0.942959	0.01344	-0.52152	-0.288384
325	0.693119	-0.00408	0.20748	-3.76416	0.998399	-2.09436	0.858959	0.1962	-0.548399	-0.27192
326	0.686039	-0.0192	0.18984	-3.74784	0.693599	-1.97604	0.771479	0.36756	-0.566999	-0.255852
327	0.678959	-0.03384	0.1698	-3.70428	0.3432	-1.80024	0.693359	0.52716	-0.580079	-0.228636
328	0.672119	-0.048	0.13596	-3.61752	-0.042	-1.57116	0.640439	0.673559	-0.588959	-0.178051
329	0.666479	-0.0617999	0.0755999	-3.47184	-0.4548	-1.29744	0.627719	0.805199	-0.595559	-0.0921467
330	0.662879	-0.0754799	-0.01884	-3.25644	-0.884399	-0.991079	0.666359	0.920879	-0.600599	0.0363288
331	0.661079	-0.0886799	-0.15204	-2.96628	-1.3212	-0.664199	0.762119	1.01964	-0.605519	0.210601
332	0.662039	-0.10176	-0.32196	-2.60436	-1.7532	-0.32724	0.913079	1.10172	-0.611639	0.427848
333	0.664919	-0.1146	-0.5232	-2.1792	-2.1684	0.01248	1.11228	1.16796	-0.620039	0.680351
334	0.670319	-0.12732	-0.745799	-1.70412	-2.5584	0.3504	1.3476	1.21992	-0.632039	0.956387
335	0.677399	-0.14004	-0.977759	-1.19544	-2.9148	0.683399	1.6038	1.26036	-0.648119	1.24079
336	0.686399	-0.15312	-1.20648	-0.670439	-3.2304	1.00968	1.86468	1.29276	-0.667319	1.51748
337	0.697559	-0.16668	-1.4196	-0.14556	-3.4956	1.32672	2.11428	1.3212	-0.687599	1.76966
338	0.710759	-0.1812	-1.60632	0.36312	-3.7056	1.6314	2.33832	1.35144	-0.706319	1.98276
339	0.725999	-0.19668	-1.75821	0.840119	-3.84696	1.91724	2.52396	1.38912	-0.719519	2.14447
340	0.743639	-0.2136	-1.86951	1.26972	-3.9006	2.1744	2.66112	1.44084	-0.723599	2.24712
341	0.762839	-0.2316	-1.93536	1.6326	-3.8454	2.38716	2.7408	1.51236	-0.713759	2.2854
342	0.783239	-0.25032	-1.95223	1.90728	-3.654	2.5344	2.75448	1.60812	-0.684479	2.25828
343	0.803399	-0.26904	-1.91771	2.07132	-3.30132	2.58852	2.69616	1.72896	-0.628199	2.1672
344	0.822239	-0.28596	-1.83177	2.10768	-2.7744	2.523	2.56332	1.87128	-0.536039	2.01756
345	0.838319	-0.29928	-1.69897	2.01348	-2.08128	2.31864	2.3618	2.02596	-0.39756	1.81992
346	0.850799	-0.3072	-1.52987	1.80504	-1.25928	1.97292	2.10716	2.178	-0.20364	1.59
347	0.859559	-0.3078	-1.33991	1.52016	-0.37488	1.50396	1.82343	2.30988	0.0528	1.34532
348	0.864959	-0.29916	-1.1457	1.21056	0.48372	0.951719	1.53735	2.40336	0.37356	1.10232
349	0.867719	-0.28128	-0.959435	0.928919	1.22376	0.37104	1.26984	2.445	0.754919	0.870359
350	0.868439	-0.2532	-0.785903	0.716879	1.76592	-0.17904	1.03037	2.42832	1.18572	0.649679
351	0.867839	-0.21612	-0.622103	0.596039	2.0622	-0.649199	0.815579	2.35548	1.64868	0.43332
352	0.866039	-0.17076	-0.461592	0.567479	2.10348	-1.00824	0.614303	2.2362	2.11884	0.2124
353	0.862679	-0.11916	-0.297504	0.616439	1.91664	-1.24476	0.412188	2.08524	2.565	-0.02004
354	0.857879	-0.0635999	-0.127224	0.719879	1.55376	-1.3638	0.198384	1.92	2.95056	-0.26328
355	0.851159	-0.00599999	0.047604	0.852959	1.0776	-1.38108	-0.03336	1.75584	3.23592	-0.51048
356	0.841919	0.05088	0.221328	0.993959	0.548999	-1.31748	-0.283512	1.60524	3.38232	-0.748079
357	0.829919	0.10596	0.385932	1.12836	0.01704	-1.19352	-0.547943	1.47456	3.35796	-0.960959
358	0.814919	0.15732	0.533291	1.24836	-0.48492	-1.0266	-0.819467	1.36356	3.14292	-1.13436
359	0.797039	0.20412	0.655319	1.35456	-0.939599	-0.832199	-1.08743	1.2648	2.73627	-1.2564
360	0.776639	0.24576	0.745655	1.45308	-1.3416	-0.622319	-1.3407	1.16712	2.15707	-1.32036
361	0.754919	0.28164	0.800843	1.55064	-1.69272	-0.40812	-1.56983	1.0584	1.44499	-1.32564
362	0.732479	0.3114	0.820343	1.6524	-1.99596	-0.198	-1.76904	0.928799	0.655067	-1.27656
363	0.710399	0.3342	0.808043	1.75692	-2.25252	0.00144	-1.93969	0.775199	-0.149424	-1.18272
364	0.689039	0.34992	0.771455	1.85484	-2.45748	0.18504	-2.09065	0.607199	-0.904787	-1.05756
365	0.668399	0.35772	0.722641	1.929	-2.60148	0.34812	-2.23944	0.4368	-1.55424	-0.917879
366	0.647999	0.35748	0.675097	1.95876	-2.67156	0.4866	-2.40768	0.288	-2.05417	-0.780839
367	0.627959	0.34896	0.642501	1.92324	-2.65572	0.595799	-2.61792	0.186	-2.3789	-0.663119
368	0.607679	0.33228	0.633458	1.81128	-2.54676	0.670559	-2.8842	0.15	-2.52336	-0.575399
369	0.587399	0.30816	0.649533	1.62444	-2.346	0.705239	-3.20868	0.1908	-2.50308	-0.52128
370	0.567959	0.2772	0.681695	1.38228	-2.06508	0.695759	-3.57432	0.3084	-2.35152	-0.49308
371	0.550559	0.2412	0.712007	1.11948	-1.7256	0.640559	-3.9474	0.4836	-2.1132	-0.47484
372	0.536399	0.20136	0.717767	0.878639	-1.35528	0.541679	-4.28448	0.691199	-1.8354	-0.44412
373	0.52644	0.15996	0.679079	0.698879	-0.982559	0.40584	-4.54296	0.899999	-1.56036	-0.38232
374	0.52176	0.11868	0.585083	0.605399	-0.632039	0.24288	-4.69296	1.074	-1.31856	-0.27828
375	0.522	0.0789599	0.437304	0.604079	-0.32028	0.0645599	-4.72404	1.1892	-1.12548	-0.13272
376	0.5268	0.04212	0.247428	0.684479	-0.0562799	-0.11676	-4.64316	1.23	-0.981719	0.04356
377	0.534719	0.00911999	0.032232	0.826199	0.15888	-0.29088	-4.46856	1.1856	-0.876119	0.23592
378	0.545159	-0.02028	-0.191892	1.00644	0.32856	-0.45072	-4.2228	1.0536	-0.791279	0.43044
379	0.556919	-0.04596	-0.41418	1.209	0.45852	-0.592439	-3.92304	0.839999	-0.707999	0.617759
380	0.569879	-0.0682799	-0.629027	1.42428	0.554279	-0.716279	-3.58164	0.551999	-0.610679	0.794159
381	0.583919	-0.0874799	-0.837107	1.65096	0.620039	-0.823439	-3.20376	0.2028	-0.48768	0.960599
382	0.599759	-0.10428	-1.04094	1.89156	0.658559	-0.916799	-2.79156	-0.1968	-0.33312	1.11936
383	0.617639	-0.1188	-1.24395	2.15016	0.671159	-0.997559	-2.34588	-0.623999	-0.1458	1.27332
384	0.637799	-0.13128	-1.4466	2.42736	0.658439	-1.06656	-1.87236	-1.062	0.0731999	1.42224
385	0.660719	-0.14208	-1.64607	2.71956	0.621479	-1.122	-1.37988	-1.4904	0.31908	1.56276
386	0.685679	-0.15144	-1.83588	3.01704	0.562559	-1.1616	-0.883199	-1.8864	0.584639	1.689
387	0.712439	-0.15948	-2.00683	3.306	0.48492	-1.18224	-0.39972	-2.2308	0.859799	1.79244
388	0.740279	-0.16656	-2.14893	3.5706	0.39396	-1.1814	0.05232	-2.5068	1.13172	1.8648
389	0.767999	-0.17292	-2.2527	3.79422	0.29628	-1.15836	0.45696	-2.7036	1.386	1.89864
390	0.794879	-0.17868	-2.31061	3.96289	0.19992	-1.11336	0.802079	-2.8128	1.6086	1.8888
391	0.820439	-0.18384	-2.31816	4.0656	0.11328	-1.04928	1.08252	-2.83836	1.78752	1.83312
392	0.843959	-0.18864	-2.2734	4.09564	0.04404	-0.969479	1.29852	-2.78844	1.91424	1.73172
393	0.865079	-0.19344	-2.178	4.05201	-0.0018	-0.878519	1.45836	-2.6802	1.98564	1.58784
394	0.883679	-0.198	-2.03628	3.93753	-0.02112	-0.780359	1.57428	-2.53668	2.00424	1.40628
395	0.899999	-0.20256	-1.8534	3.75892	-0.0132	-0.678119	1.66152	-2.385	1.97976	1.19268
396	0.913679	-0.20688	-1.63536	3.52332	0.021	-0.573359	1.7334	-2.2506	1.92852	0.953399
397	0.924719	-0.21108	-1.38816	3.23892	0.0789599	-0.46644	1.79724	-2.15232	1.8732	0.694679
398	0.932759	-0.2148	-1.1184	2.91216	0.15996	-0.35616	1.8522	-2.09628	1.83972	0.4248
399	0.936959	-0.21792	-0.833999	2.55132	0.2634	-0.24024	1.88832	-2.0712	1.85297	0.15516
400	0.936719	-0.21948	-0.544919	2.16384	0.3906	-0.11532	1.88724	-2.049	1.92931	-0.10056
401	0.931199	-0.21936	-0.26412	1.761	0.542519	0.0234	1.82748	-1.98756	2.06865	-0.32484
402	0.921599	-0.21648	-0.00575999	1.35636	0.717719	0.18084	1.6908	-1.84092	2.24969	-0.49932
403	0.904799	-0.2106	0.21696	0.963959	0.911999	0.36252	1.46748	-1.57344	2.42975	-0.610319
404	0.884399	-0.20076	0.3936	0.599519	1.11588	0.573359	1.16472	-1.17192	2.55026	-0.649439
405	0.860399	-0.18696	0.5202	0.27492	1.3158	0.815759	0.805799	-0.656999	2.54892	-0.619559
406	0.836399	-0.16908	0.600119	-0.00192	1.49484	1.08948	0.43044	-0.0824399	2.37585	-0.534119
407	0.812399	-0.14688	0.645119	-0.23124	1.63704	1.39008	0.0832799	0.47448	2.00934	-0.41688
408	0.790799	-0.12096	0.674759	-0.42444	1.73004	1.71	-0.19836	0.932159	1.46599	-0.29856
409	0.769199	-0.0907199	0.713159	-0.600839	1.76808	2.03808	-0.39312	1.22652	0.798035	-0.21024
410	0.749999	-0.0561599	0.781319	-0.782519	1.75272	2.35956	-0.50136	1.326	0.0815879	-0.1758
411	0.730799	-0.01728	0.891599	-0.984959	1.6914	2.65776	-0.537599	1.23552	-0.601595	-0.20604
412	0.709199	0.02532	1.0422	-1.21032	1.59468	2.91348	-0.522	0.988919	-1.18063	-0.29436
413	0.687599	0.0705599	1.21908	-1.44864	1.47504	3.10704	-0.47208	0.635399	-1.60795	-0.42084
414	0.665999	0.11712	1.39944	-1.67916	1.3458	3.21876	-0.39816	0.2268	-1.86329	-0.558839
415	0.644399	0.16224	1.55808	-1.88016	1.22028	3.23124	-0.30312	-0.19176	-1.95139	-0.680159
416	0.625199	0.20388	1.67424	-2.03436	1.1124	3.13092	-0.18492	-0.587039	-1.89557	-0.763199
417	0.611999	0.23976	1.73496	-2.13468	1.03392	2.91183	-0.04224	-0.938039	-1.7317	-0.796199
418	0.602399	0.26844	1.73736	-2.1864	0.994439	2.57603	0.12288	-1.23336	-1.50107	-0.776879
419	0.597599	0.28884	1.68811	-2.20452	0.999719	2.13607	0.30384	-1.4694	-1.24341	-0.713279
420	0.596399	0.30108	1.60088	-2.21124	1.05	1.61342	0.48804	-1.64688	-0.991679	-0.619559
421	0.596399	0.30624	1.49312	-2.23026	1.14036	1.03676	0.661199	-1.76964	-0.768287	-0.51408
422	0.597599	0.30492	1.38042	-2.28084	1.26312	0.437832	0.809879	-1.8426	-0.584867	-0.4122
423	0.597599	0.29868	1.27416	-2.37518	1.40916	-0.151824	0.924839	-1.87008	-0.443544	-0.32592
424	0.598799	0.28908	1.19551	-2.52853	1.56312	-0.700643	0.990359	-1.8612	-0.338724	-0.28104
425	0.598799	0.28908	1.19551	-2.52853	1.56312	-0.700643	0.990359	-1.8612	-0.338724	-0.28104
