# Supplementary material for: Optimal Control Based Stiffness Identification of an Ankle-Foot Orthosis Using a Predictive Walking Model
Source: Front Comput Neurosci. 2017 Apr 13;11:23. doi: 10.3389/fncom.2017.00023 (PMC5390028; doi:10.3389/fncom.2017.00023)
Supplement: Supplementary file 1 [file DataSheet1.ZIP › PathWalker/InvKinDyn/results/barefeet_3053183.torque]

0	8.32932	210.776	-25.1151	-5.24761	-0.927294	-1.92379	-2.78902	0.279278	-2.03074	-14.77
1	10.5081	211.604	-21.1648	-3.32074	0.899792	0.121131	-0.33532	2.10159	0.212805	-15.1549
2	10.1648	211.743	-18.9715	-2.25755	1.80424	1.06998	1.09912	2.9298	1.26212	-15.4932
3	11.4323	212.378	-19.5114	-2.70907	1.36284	0.60204	0.912679	2.40148	0.784943	-15.467
4	13.1834	213.473	-20.8584	-3.58304	0.607406	-0.213991	0.163289	1.53724	-0.0831067	-15.2789
5	12.382	211.213	-19.8762	-3.31857	0.696893	-0.226095	0.4841	1.5464	-0.0659471	-15.0517
6	12.0624	209.249	-18.218	-2.73489	1.10074	0.120188	1.08041	1.88694	0.317361	-14.7646
7	12.4383	206.634	-17.4597	-2.63137	1.1661	0.264318	1.16934	1.89096	0.45467	-14.37
8	11.6003	208.24	-19.5029	-3.99206	-0.114012	-1.14848	-0.149302	0.676281	-0.958612	-13.9895
9	10.4155	205.932	-16.3646	-2.86186	0.822606	-0.198174	1.09675	1.64305	0.00910637	-13.5057
10	10.9278	206.924	-16.8321	-3.54386	0.312471	-0.640295	0.555301	1.18424	-0.44074	-12.9579
11	10.9786	203.719	-11.3475	-1.40294	2.27078	1.56563	2.99105	3.14407	1.68322	-12.2874
12	10.4005	206.986	-13.7182	-3.24285	0.670164	-0.311744	1.47842	1.74079	-0.112932	-11.5655
13	10.4983	207.714	-12.8801	-3.44582	0.621381	-0.354065	1.66468	1.80282	-0.160447	-10.8839
14	10.962	207.422	-10.9213	-3.16231	1.01064	0.0234051	2.37835	2.31818	0.195551	-10.0945
15	10.888	206.982	-10.9328	-3.75609	0.609077	-0.451609	2.16625	2.08541	-0.254281	-9.41998
16	10.863	206.277	-9.487	-3.6399	0.845384	-0.267398	2.65075	2.55097	-0.0907063	-8.71164
17	9.80441	203.812	-6.46429	-2.5947	1.88987	0.835816	3.87136	3.77775	0.888196	-8.08343
18	10.448	207.63	-8.73199	-4.13913	0.689237	-0.503558	2.31832	2.92718	-0.353631	-7.35397
19	9.20938	206.945	-5.25032	-2.79706	1.91958	0.815233	3.41429	4.38759	0.759841	-6.50311
20	7.0125	212.903	-4.88518	-2.8552	1.82652	0.621712	2.80203	4.55665	0.502	-5.69073
21	6.16588	223.04	-6.6113	-3.84993	0.998736	-0.254181	0.973967	3.88951	-0.319212	-4.7546
22	2.10889	236.158	-5.09103	-3.13481	1.42542	0.0166951	0.658962	4.32641	-0.134284	-3.94834
23	-1.17797	256.197	-9.8893	-5.50897	-0.92979	-2.79028	-2.78845	1.94747	-2.6035	-3.18774
24	-6.84151	268.642	-1.49995	-1.11822	2.72714	1.36949	0.565854	5.05353	0.940155	-2.9035
25	-13.9701	291.156	-3.37208	-1.86203	1.57706	-0.272706	-0.998232	3.58792	-0.478194	-2.88796
26	-19.9994	314.811	-5.85889	-2.76031	0.449944	-1.65108	-2.48476	2.01352	-1.6468	-3.34353
27	-27.9096	327.975	1.15597	1.03781	3.41822	1.60075	1.01492	4.35523	1.15367	-4.10772
28	-33.6322	348.749	-2.60319	-0.351868	1.9376	-0.254698	-0.495111	2.50023	-0.3646	-5.23536
29	-37.7718	363.416	-3.74458	-0.516906	1.55482	-0.879275	-0.60087	1.79103	-0.865455	-6.32908
30	-39.7689	369.763	-0.509085	1.64907	3.38858	1.20964	1.59187	3.20225	0.940481	-7.49576
31	-37.8714	374.641	1.35873	3.13084	4.76441	2.69594	3.04786	4.26654	2.26187	-8.4135
32	-33.2308	379.963	-4.49878	0.846202	2.88326	0.422942	0.659933	2.29214	0.350538	-9.17382
33	-26.0399	376.081	-2.74509	2.26831	4.37093	2.07998	1.81768	3.54253	1.82722	-9.53204
34	-18.2902	374.585	-10.499	-1.05165	1.60498	-1.18886	-1.75038	0.795876	-1.00018	-9.78938
35	-8.60924	363.057	-11.6747	-1.29039	1.59519	-1.03534	-2.2649	0.676255	-0.910404	-9.64515
36	-1.31002	348.734	-12.3047	-1.31413	1.77579	-0.792807	-2.46181	0.848873	-0.645071	-9.54422
37	6.58966	327.612	-11.1767	-0.705907	2.51365	0.384305	-1.81783	1.62809	0.379891	-9.21407
38	13.5196	306.234	-12.4194	-1.38033	2.12868	0.321279	-2.30717	1.37347	0.322036	-8.88278
39	19.0215	284.942	-14.6534	-2.63982	1.30574	-0.234008	-3.13585	0.80887	-0.125839	-8.65059
40	22.6301	261.636	-14.5667	-2.85071	1.37115	0.258262	-2.77329	1.13931	0.271224	-8.4292
41	25.9507	240.693	-15.0387	-3.3794	1.32256	0.500453	-2.6293	1.36344	0.521037	-8.22422
42	29.1416	221.927	-16.1923	-4.17737	1.19366	0.903951	-2.64017	1.48359	0.882027	-8.1994
43	30.8676	209.054	-21.3064	-6.96372	-0.693565	-1.06156	-4.64115	-0.179118	-0.823034	-8.18965
44	30.0435	198.173	-22.457	-7.76069	-0.912492	-1.32957	-4.68789	-0.282964	-1.09452	-8.26617
45	29.041	187.86	-23.4602	-8.37493	-0.905915	-1.24339	-4.63261	-0.265381	-1.01261	-8.42851
46	26.2792	179.796	-22.0472	-7.63653	0.285905	0.16866	-3.30403	0.872501	0.285526	-8.81444
47	23.1192	175.458	-24.0339	-8.53533	-0.169107	-0.432763	-3.77861	0.32495	-0.247931	-9.20977
48	18.472	170.764	-22.349	-7.49795	0.958302	0.798988	-2.42589	1.36284	0.871803	-9.74506
49	13.3724	172.475	-24.2917	-8.23261	0.259078	-0.318373	-3.05136	0.557744	-0.167072	-10.2696
50	9.66385	172.829	-25.0253	-8.26792	0.199737	-0.333816	-3.04893	0.475541	-0.147457	-10.8414
51	6.88534	176.433	-26.4908	-8.75507	-0.442656	-1.09262	-3.60158	-0.147019	-0.856468	-11.2375
52	4.22708	178.654	-24.7589	-7.71458	0.153515	-0.255355	-2.63942	0.592299	-0.107594	-11.5269
53	4.71461	184.457	-26.658	-8.58976	-0.870253	-1.14012	-3.62724	-0.26085	-0.897122	-11.5618
54	4.09108	184.125	-21.4293	-6.18431	0.693418	1.00693	-1.26165	1.66495	1.03406	-11.2521
55	5.20069	191.598	-22.816	-7.1574	-0.615824	-0.25316	-2.30489	0.6074	-0.181878	-10.7901
56	6.42953	194.344	-19.3793	-5.85975	-0.0327312	0.825743	-1.03952	1.58081	0.802503	-10.1048
57	9.30579	200.349	-19.7707	-6.56997	-1.11101	-0.168632	-1.85923	0.731583	-0.1677	-9.17641
58	11.3105	203.205	-16.3286	-5.33915	-0.551534	0.764558	-0.800285	1.56973	0.741105	-8.2246
59	13.881	208.743	-16.0752	-5.75309	-1.3637	-0.0336423	-1.4217	0.867607	-0.045882	-7.16029
60	14.4338	211.598	-12.5996	-4.52235	-0.831836	0.375157	-0.543468	1.4035	0.290842	-6.08231
61	15.951	212.692	-8.5506	-2.97576	0.133214	1.31565	0.595783	2.3282	1.26062	-4.93971
62	18.7335	214.51	-6.448	-2.40583	0.470448	1.42136	0.766656	2.4632	1.40619	-3.75435
63	19.6695	218.99	-8.35552	-3.80327	-0.795054	-0.629375	-1.09167	0.623987	-0.745643	-2.65177
64	23.0571	216.077	-4.81985	-2.46652	0.438184	0.449489	-0.152649	1.59033	0.487335	-1.47888
65	24.3363	214.619	-2.33532	-1.70152	1.23591	0.5805	0.221559	1.85576	0.625959	-0.340922
66	26.3011	214.726	-3.76917	-2.79369	0.66027	-0.707555	-1.22784	0.584103	-0.750881	0.628514
67	27.8852	211.392	-0.870601	-1.7625	1.82224	-0.085145	-0.535945	1.25707	-0.0401887	1.62884
68	26.209	205.505	4.15195	0.426831	3.73649	1.28312	1.28024	2.81795	1.56166	2.38953
69	26.612	205.801	2.23028	-0.716435	3.01055	0.178169	-0.254017	1.5615	0.371707	2.97926
70	24.0378	203.796	3.90356	-0.0423309	3.46745	0.223595	-0.127987	1.6335	0.418694	3.52483
71	18.463	204.559	3.8894	-0.0304815	3.1171	-0.539281	-0.71489	0.900941	-0.528251	3.69705
72	13.5982	206.007	3.94988	0.0289605	2.65415	-1.29929	-1.40374	0.0847506	-1.62673	3.95206
73	7.75434	202.043	7.82925	2.2206	3.58965	-0.218366	-0.051465	1.25525	-0.218421	3.91719
74	2.1375	199.86	11.1654	4.19766	4.22799	0.573617	1.03692	2.15798	0.823817	3.80811
75	-1.47726	201.382	10.2224	4.07197	3.26148	-0.232464	0.0337015	1.14524	-0.383803	3.6856
76	-5.59473	197.182	14.7256	6.71159	4.35287	1.08838	1.85048	2.74907	1.4672	3.44055
77	-6.82475	201.168	11.8997	5.58375	2.82817	-0.466015	0.0308876	0.89577	-0.933298	3.35211
78	-5.62475	199.009	12.8092	6.31671	2.96205	-0.00559189	0.340807	1.32502	-0.287383	3.19682
79	-4.14727	197.956	13.674	6.84919	3.24655	0.406564	0.842938	1.85553	0.398093	3.05147
80	-1.42866	200.474	12.6823	6.12298	3.06576	0.0478599	0.505187	1.48149	-0.225789	3.17994
81	1.64043	204.141	11.2081	4.99103	3.05847	0.125813	0.429093	1.55321	-0.0139925	3.15667
82	3.741	214.063	7.54798	2.31468	2.258	-0.955885	-0.616489	0.410804	-1.58225	3.41324
83	6.47199	222.903	6.30431	0.655567	2.59893	-0.468061	-0.0792382	1.0527	-0.67107	3.62793
84	7.10228	234.26	4.64314	-1.33246	2.7295	-0.193608	0.435294	1.55128	0.0237235	3.77758
85	5.35802	249.24	3.43582	-3.09181	2.93172	0.0280932	1.25885	2.11493	0.500165	3.78925
86	3.00339	264.492	0.170898	-5.44501	2.28278	-0.304058	1.12567	1.87825	0.230022	3.39714
87	1.18298	279.112	-1.88436	-6.83104	1.93525	-0.245399	1.36541	2.03496	0.376831	2.83715
88	-4.12341	292.321	-4.81914	-7.92797	1.12166	-0.774902	1.02044	1.49562	-0.4216	1.61132
89	-9.0054	302.157	-5.53269	-7.46645	0.996336	-0.496481	1.44913	1.86126	0.0510167	0.160892
90	-19.1912	313.396	-6.32101	-6.59352	0.727858	-0.806924	1.589	1.61677	-0.603415	-1.74528
91	-28.2923	319.966	-3.2398	-3.71788	1.83459	0.444564	3.39425	3.21648	1.33655	-3.59406
92	-38.7861	335.646	-5.8875	-3.74229	0.778336	-0.770596	2.2431	1.76035	-0.784676	-5.39634
93	-48.9941	344.437	-3.80193	-1.69267	1.46301	-0.203506	3.40939	2.58631	0.089129	-6.95171
94	-56.2338	355.346	-3.68821	-1.03381	1.46014	-0.351598	3.57709	2.47561	-0.250063	-8.01433
95	-60.0953	364.627	-4.44948	-1.12338	1.2285	-0.568568	3.45996	2.23268	-0.597045	-8.74418
96	-60.8977	365.353	-2.95135	-0.436437	1.81711	0.0439773	4.40876	3.01879	0.325813	-8.9636
97	-56.8313	365.919	-5.03585	-1.6655	1.17278	-0.422277	3.6975	2.38636	-0.423477	-8.91354
98	-51.6679	355.205	-3.41626	-1.15983	1.83118	0.35839	4.71453	3.34638	0.768779	-8.59149
99	-42.3175	344.396	-5.99477	-2.71735	0.949882	-0.341405	3.57725	2.39878	-0.350862	-8.0395
100	-33.3275	326.152	-6.70306	-3.23016	0.727175	-0.398502	3.28244	2.26071	-0.380281	-7.48899
101	-22.2726	302.8	-5.66372	-2.76773	1.27486	0.510407	3.66994	3.04842	0.953528	-6.79459
102	-12.8913	284.908	-8.94983	-4.32759	0.152286	-0.534252	1.80005	1.5649	-0.626781	-6.16222
103	-3.35838	263.532	-8.77631	-4.05721	0.474377	0.119469	1.51164	1.88651	0.350287	-5.52397
104	0.436409	249.746	-10.718	-4.71072	-0.0238247	-0.585186	0.0847991	0.789533	-0.805025	-5.11874
105	3.24206	235.41	-11.0012	-4.38179	0.222833	-0.218318	-0.508793	0.782651	-0.200062	-4.90104
106	3.67797	224.191	-10.8975	-3.80648	0.599185	0.177525	-0.976751	0.871428	0.484778	-4.79
107	1.47219	220.135	-13.5091	-4.41454	0.0928104	-0.487798	-2.68754	-0.279296	-0.638724	-4.9914
108	-3.11538	217.131	-15.8039	-4.80105	-0.363714	-1.20608	-4.1706	-1.31159	-1.74366	-5.41149
109	-6.06478	204.724	-13.2749	-2.65007	1.12642	0.648963	-3.10446	0.525145	1.27088	-6.05354
110	-11.7194	202.465	-15.9695	-3.05022	0.641165	-0.158934	-4.47841	-0.424694	-0.0824434	-6.97162
111	-14.6018	198.214	-18.7666	-3.46972	0.201326	-0.688743	-5.75692	-1.08813	-0.99939	-8.00165
112	-17.2719	190.032	-19.8112	-3.0246	0.379404	-0.516552	-5.99846	-0.789382	-0.714932	-9.24118
113	-20.0692	182.198	-20.8334	-2.49476	0.646918	-0.268785	-5.97746	-0.305126	-0.301811	-10.8362
114	-21.0888	175.325	-22.7161	-2.52428	0.545046	-0.340343	-6.31626	-0.213113	-0.421528	-12.4101
115	-21.0811	167.523	-23.381	-2.00321	0.965565	0.330145	-5.88488	0.618419	0.541354	-14.1162
116	-22.1467	167.489	-26.54	-2.8413	0.267677	-0.49414	-6.58559	-0.0485584	-0.68319	-15.8592
117	-20.7493	163.295	-25.9904	-2.11646	0.828415	0.271576	-5.46625	0.967094	0.549607	-17.2651
118	-18.5391	168.424	-28.956	-3.26368	0.0731151	-0.493726	-6.03988	0.171831	-0.733686	-18.3776
119	-14.4419	175.003	-30.7141	-4.16803	-0.606262	-1.20073	-6.21287	-0.424148	-1.5849	-18.8138
120	-10.4319	182.618	-30.2634	-4.17974	-0.468828	-1.05839	-5.47722	-0.185762	-1.42457	-18.7096
121	-6.62745	188.594	-26.5085	-2.85356	0.662425	0.104817	-3.47611	1.16833	0.220337	-17.9697
122	-2.52423	202.054	-27.1817	-3.81898	0.0421149	-0.636774	-3.9792	0.372939	-0.841569	-16.8632
123	-0.802117	209.862	-23.9906	-2.94028	0.741524	0.0166806	-2.81223	1.05766	0.0750727	-15.6945
124	1.35047	219.629	-22.8901	-3.05847	0.688513	-0.0637142	-2.78364	0.876035	-0.0269085	-14.5862
125	3.69893	226.011	-20.9158	-2.72471	0.998482	0.363383	-2.37987	1.10632	0.520155	-13.5357
126	3.75355	235.573	-20.9867	-3.41423	0.332384	-0.69926	-3.00212	0.253345	-0.7533	-12.6307
127	4.8965	238.485	-17.7644	-2.34898	1.16408	0.270026	-1.82056	1.13049	0.486626	-11.9278
128	7.91116	245.438	-17.7247	-2.90223	0.805239	-0.147817	-2.23394	0.75589	-0.0518029	-11.1507
129	9.16851	251.521	-17.894	-3.45542	0.421647	-0.616324	-2.5755	0.435996	-0.626827	-10.6426
130	10.7412	257.878	-17.5672	-3.84636	0.130714	-1.08956	-2.70477	0.285748	-1.14813	-10.0626
131	12.5759	259.912	-15.8909	-3.45039	0.531807	-0.491541	-1.98712	0.89781	-0.461588	-9.68036
132	13.9896	261.346	-14.0727	-3.0666	0.871345	-0.111651	-1.26227	1.45735	-0.0401882	-9.20503
133	11.1716	263.037	-10.4935	-1.77136	1.78425	0.545839	0.477814	2.64706	0.69506	-9.02443
134	13.4143	267.46	-13.0746	-3.51292	0.529429	-0.693193	-0.766826	1.68704	-0.652297	-8.7259
135	12.961	267.162	-11.3657	-3.03752	0.933276	-0.108037	0.272751	2.34986	-0.0589374	-8.68925
136	11.4503	267.47	-9.56154	-2.75684	1.1186	-0.218378	1.27232	2.89567	-0.154286	-8.4407
137	11.4768	268.272	-10.7681	-3.6877	0.514786	-0.647591	1.09715	2.57454	-0.598118	-8.56389
138	10.0661	266.164	-9.83012	-3.82045	0.355198	-0.929189	1.86157	2.74937	-0.84817	-8.43813
139	8.67245	263.774	-9.08165	-3.93052	0.341404	-0.924691	2.65372	2.9994	-0.813599	-8.47149
140	4.93136	257.181	-5.89887	-2.90147	1.08928	-0.216322	4.60433	3.95209	-0.13896	-8.47826
141	4.26654	254.593	-7.3092	-4.08488	0.250773	-1.0305	4.28876	3.29965	-0.847239	-8.44363
142	-1.14745	246.278	-4.04126	-2.94398	1.06938	-0.298201	6.17691	4.20505	-0.157547	-8.45587
143	-2.73334	240.85	-3.82265	-3.30139	0.857486	-0.493807	6.37678	4.02331	-0.290202	-8.22004
144	-6.67222	230.74	-1.79054	-2.63545	1.30187	0.0786327	7.3064	4.34094	0.146817	-7.98459
145	-8.77076	228.279	-2.0068	-3.03325	1.07501	-0.324912	6.87318	4.10776	-0.102683	-7.52361
146	-11.1501	226.421	-3.02899	-3.64869	0.622468	-1.02374	5.7562	3.59695	-0.590688	-6.91832
147	-11.9997	220.817	-1.27429	-2.78691	1.28032	-0.122694	5.7243	3.98651	0.0119477	-6.07106
148	-12.377	225.836	-4.45136	-4.05442	0.301242	-1.35557	3.09431	2.90591	-0.977963	-5.25624
149	-10.0726	225.091	-3.1742	-3.04498	1.17284	-0.126705	2.39479	3.37959	-0.149434	-4.15403
150	-8.54176	231.719	-3.93409	-2.84536	1.33859	-0.0247518	0.668124	3.24433	-0.134043	-3.19775
151	-5.8328	239.943	-6.1747	-3.21137	1.04364	-0.25405	-1.6325	2.55796	-0.440834	-2.46483
152	-2.92427	247.552	-5.5446	-2.32855	1.77639	0.497413	-2.39525	2.87863	0.157739	-1.75041
153	-1.43435	259.133	-8.11889	-2.99292	1.11166	-0.311445	-4.32338	1.83079	-0.54259	-1.52961
154	-0.326761	267.343	-7.86811	-2.59719	1.32002	-0.0958629	-4.53907	1.67948	-0.379825	-1.4215
155	-2.57023	276.702	-8.02434	-2.56765	1.1188	-0.52811	-4.59769	1.23084	-0.677911	-1.67628
156	-5.4581	284.2	-6.82	-2.06155	1.36343	-0.249237	-3.75455	1.22425	-0.430587	-2.06627
157	-10.17	288.85	-4.43431	-1.12445	1.87588	0.396177	-2.23397	1.54039	0.0360751	-2.51789
158	-15.353	296.81	-3.43695	-0.894706	1.87855	0.187547	-1.43394	1.49465	-0.0338196	-2.93258
159	-18.3982	302.42	-2.82478	-0.753211	1.88005	0.27049	-0.941156	1.3658	0.0265026	-3.21641
160	-21.8321	310.982	-2.88247	-0.922001	1.61421	-0.60157	-1.02519	1.15118	-0.483949	-3.25081
161	-20.4966	310.234	-2.18052	-0.480517	1.84729	0.0920044	-0.83804	1.13342	-0.157947	-3.15326
162	-18.4659	317.391	-4.3145	-1.30253	1.30486	-1.12749	-2.14801	0.596351	-0.833997	-2.97295
163	-14.3126	314.199	-4.43443	-1.05879	1.43741	-0.977645	-2.56498	0.51191	-0.798415	-2.67477
164	-8.76265	304.529	-3.83229	-0.385915	1.99437	-0.0289728	-2.51022	0.818834	-0.132069	-2.44667
165	-4.91674	294.789	-3.43698	0.192737	2.36902	0.358304	-2.53661	0.987353	0.107133	-2.32467
166	0.579026	282.572	-4.38242	-0.0301813	2.19384	0.204506	-3.1827	0.669572	-0.0115044	-2.09454
167	3.63	269.854	-5.16142	-0.217106	2.00743	0.00500709	-3.5895	0.416405	-0.170154	-2.0613
168	5.21835	257.401	-5.50488	-0.262282	1.95608	-0.153114	-3.77294	0.304965	-0.244777	-2.04719
169	5.95424	244.852	-4.82626	0.0906579	2.2125	0.258929	-3.36558	0.541859	0.0564876	-2.06915
170	6.00831	238.41	-6.81734	-0.987319	1.34907	-1.00722	-4.25969	-0.189746	-0.867311	-2.06416
171	5.20085	231.071	-6.32028	-0.795798	1.57514	-0.760485	-3.78465	0.138788	-0.609949	-2.21042
172	4.2723	224.535	-5.6783	-0.478518	1.85026	-0.205779	-3.11038	0.527333	-0.228694	-2.50182
173	5.29573	217.724	-5.82625	-0.569265	1.90785	0.336379	-2.70865	0.764265	0.168649	-2.78897
174	4.89281	218.234	-8.24811	-1.61737	1.26391	-0.384906	-3.24684	0.353252	-0.335651	-3.40711
175	6.65537	214.31	-8.94416	-1.84704	1.3347	0.0408395	-2.9392	0.625779	0.0322709	-3.90455
176	8.56057	212.048	-10.9044	-2.68879	0.934931	-0.107939	-3.19458	0.44777	-0.0715168	-4.4575
177	8.62144	212.466	-13.6669	-3.87414	0.210429	-1.00703	-3.84595	-0.0727538	-0.769319	-5.12457
178	10.6262	203.808	-12.8257	-3.38481	0.819292	0.245156	-2.85368	0.639389	0.118909	-5.49731
179	11.809	202.788	-14.3437	-3.99819	0.664394	0.118887	-3.0454	0.559144	0.0532305	-5.96401
180	12.6172	203.289	-16.4599	-4.93406	0.285338	-0.481857	-3.59941	0.219148	-0.328393	-6.38074
181	14.0692	203.445	-17.7429	-5.54982	0.11107	-0.758867	-3.86697	0.0435851	-0.523451	-6.62361
182	12.8255	203.375	-18.7646	-5.93029	-0.0518985	-1.01027	-3.98	-0.167583	-0.792334	-7.05021
183	13.6351	199.174	-17.3912	-5.16301	0.797013	0.414722	-2.94503	0.626033	0.33312	-7.32022
184	12.7047	203.989	-19.0246	-5.85503	0.406091	-0.302037	-3.44915	0.188509	-0.195698	-7.70299
185	10.6156	206.012	-18.3132	-5.49659	0.664803	-0.11155	-2.88114	0.45138	-0.0829581	-7.96212
186	10.66	213.014	-19.9689	-6.27373	0.15018	-0.809696	-3.53689	-0.0695451	-0.574589	-8.17503
187	7.31781	213.841	-17.3849	-5.04983	0.951135	0.171457	-2.15022	0.821204	0.1956	-8.33447
188	6.62511	220.444	-18.224	-5.65918	0.299948	-0.680174	-2.66357	0.248386	-0.538572	-8.21042
189	3.82346	220.305	-15.547	-4.46607	0.945745	0.542776	-1.37456	1.05839	0.409694	-8.16389
190	3.29587	229.325	-16.1206	-5.12398	0.32209	-0.440813	-1.96171	0.546594	-0.352494	-7.74672
191	1.79521	235.413	-16.1765	-5.542	-0.183733	-1.09039	-2.28148	0.199354	-0.889122	-7.31888
192	1.21392	232.968	-13.1512	-4.41431	0.38437	0.299164	-1.10341	0.994755	0.24544	-6.76227
193	-2.14684	237.633	-11.6047	-4.17702	0.311174	-0.107628	-0.766599	1.06804	-0.141289	-6.15676
194	-0.905624	238.891	-10.6945	-4.21176	0.166313	-0.0454525	-0.769964	1.06745	-0.0631324	-5.37353
195	-0.870984	238.038	-9.24607	-3.92757	0.157035	0.157509	-0.489963	1.18678	0.0925476	-4.65747
196	-0.210867	241.817	-9.44352	-4.44877	-0.274829	-0.570655	-1.00169	0.782845	-0.551298	-3.98475
197	3.58781	237.637	-7.99828	-4.0609	-0.101376	0.0905931	-0.719141	1.06349	0.0835341	-3.1976
198	2.90132	239.545	-8.14329	-4.35527	-0.512956	-0.850101	-1.15594	0.544856	-0.885359	-2.76506
199	6.82409	234.928	-6.1785	-3.49023	0.172196	0.207545	-0.468159	1.28396	0.183949	-2.25516
200	7.46569	233.139	-5.73733	-3.2624	0.174546	-0.00720183	-0.496311	1.18196	-0.0648553	-2.0269
201	10.2264	232.015	-6.38257	-3.42806	0.0830601	-0.238149	-0.979465	0.928927	-0.263759	-1.91934
202	11.081	228.397	-5.7316	-2.92175	0.307109	-0.137686	-0.808263	1.03497	-0.179134	-1.90469
203	12.4254	223.089	-4.49909	-1.99965	0.856534	0.528157	-0.265135	1.53409	0.552529	-2.02581
204	13.2017	224.118	-5.7511	-2.2946	0.672024	-0.197457	-1.02026	0.991246	-0.248587	-2.219
205	13.8265	224.499	-6.06792	-2.08298	0.791659	-0.436694	-1.285	0.831559	-0.553699	-2.47067
206	13.7988	219.269	-4.97904	-1.08505	1.22881	-0.13425	-0.87059	1.11139	-0.202625	-2.77108
207	14.9079	216.572	-4.43171	-0.289283	1.63109	0.18799	-0.686758	1.34847	0.186832	-3.13454
208	14.7973	218.81	-5.33085	-0.203267	1.56683	-0.437033	-1.28744	0.852017	-0.646288	-3.55652
209	15.8615	211.33	-3.97249	1.09998	2.03309	0.190013	-0.694081	1.33724	0.284582	-3.98229
210	15.2099	216.821	-5.17806	1.07932	2.02974	-0.550281	-1.4262	0.748349	-0.868019	-4.502
211	15.1119	210.64	-3.58704	2.47456	2.65639	0.00515259	-0.726279	1.29802	-0.031587	-4.95559
212	15.4812	213.283	-4.35019	2.56235	2.82547	-0.238288	-1.19923	1.01251	-0.521847	-5.34364
213	14.5122	211.457	-4.05512	3.01736	3.05158	-0.371254	-1.17626	0.955946	-0.585219	-5.59375
214	13.9278	209.103	-2.83985	3.6692	3.62851	0.00504759	-0.660687	1.40272	0.0735427	-5.62921
215	13.5208	209.294	-2.81342	3.42459	3.68364	-0.111532	-0.744568	1.33881	0.20475	-5.40544
216	12.6203	214.335	-3.24527	2.58173	3.61447	-0.475407	-1.11157	1.03519	-0.249021	-4.8577
217	11.5981	221.084	-2.1358	2.21956	4.05333	-0.188745	-0.669049	1.47383	0.111633	-4.08297
218	11.7523	228.406	-2.06764	1.16767	3.93612	-0.177175	-0.719012	1.5377	0.192543	-3.10368
219	14.1001	237.204	-3.79937	-0.710884	3.15067	-0.43002	-1.55653	1.09827	-0.0480506	-2.14597
220	32.8436	106.139	-0.0850902	0.834374	-3.47697	0.0702271	0.92992	3.32432	16.1708	-1.39093
221	20.2584	4.54726	20.7377	10.3695	-3.17895	2.53598	11.1554	10.3179	31.368	-1.10966
222	-2.48006	104.835	19.3703	9.01405	0.37002	0.903076	10.0795	8.55025	19.2555	-1.3197
223	-22.9691	56.4698	33.7712	16.134	1.18886	1.78542	17.1447	12.7822	26.6879	-2.22544
224	-23.4323	27.7115	33.1001	16.6828	-0.969734	2.11944	17.2849	13.2027	31.191	-3.6035
225	-6.31656	-5.59645	23.2886	13.3974	-5.44506	3.02315	13.4553	11.9626	36.8429	-5.38427
226	18.5584	-24.9507	7.64302	7.46471	-10.6752	3.89172	6.97379	9.25461	40.8282	-7.27624
227	33.1023	-27.2212	-3.26953	3.47516	-13.7019	4.8865	2.61598	7.41933	42.941	-9.02702
228	29.88	-44.6293	-3.45373	4.02445	-15.0966	5.66478	3.05085	7.6692	46.6413	-10.4354
229	13.2263	-67.6406	4.1747	7.71487	-15.0366	6.20509	6.91896	9.26768	50.6964	-11.3826
230	0.0501486	-94.2039	10.8914	10.6342	-15.4157	6.79806	10.276	10.4899	54.9537	-11.7989
231	-5.65988	-111.587	13.5403	11.5434	-15.9941	7.45645	11.6979	10.6838	57.5921	-11.8268
232	-6.10983	-120.135	12.8093	10.7028	-16.9283	7.67026	11.386	9.74798	58.2756	-11.4024
233	-7.69447	-141.784	15.1937	11.3119	-17.1757	8.56895	12.3372	9.65393	60.3582	-10.6495
234	-10.3116	-155.118	16.9253	11.6338	-17.1492	8.84508	12.7926	8.99923	60.5388	-9.73466
235	-7.60485	-167.115	16.993	11.305	-16.9784	9.46408	12.325	8.10752	60.3782	-8.59932
236	-3.83939	-178.06	15.0992	10.163	-17.3362	9.33183	10.7645	6.3386	59.0168	-7.41446
237	0.260065	-189.238	14.4122	9.68423	-17.0057	9.74728	9.6938	5.12104	58.1185	-6.15156
238	2.84769	-202.996	14.8734	9.88994	-16.3265	10.3985	9.09843	4.22691	57.7416	-4.95249
239	6.15531	-206.627	12.7476	8.87126	-16.1202	10.0732	7.23234	2.39035	55.3422	-3.76786
240	7.08606	-215.69	12.6634	8.89644	-15.5493	10.2889	6.40108	1.22501	54.2797	-2.73315
241	6.59591	-219.027	13.6021	9.4119	-14.2588	10.7802	6.12631	0.588104	52.9079	-1.77927
242	5.57513	-224.724	13.3	9.304	-13.8503	10.6316	5.37559	-0.682543	51.2262	-0.990762
243	5.37894	-230.337	12.7479	9.15665	-13.3053	10.9768	4.75943	-1.67059	49.9243	-0.451449
244	3.56182	-226.277	12.4307	8.96078	-12.6164	10.6853	4.30978	-2.66429	47.1829	0.0366182
245	1.52281	-225.601	12.8429	9.20915	-11.6367	11.1108	4.52988	-3.07668	45.3519	0.185558
246	1.09393	-218.628	11.6412	8.65477	-11.0515	11.0072	4.09841	-3.89824	42.391	0.200554
247	-0.275694	-214.736	10.7331	8.31834	-10.5501	11.12	4.06144	-4.56951	39.9072	-0.115426
248	-2.89581	-207.868	10.1505	8.10078	-10.0942	10.9288	4.25372	-5.23088	36.9621	-0.57673
249	-4.95628	-200.595	9.3842	7.89867	-9.57689	10.9845	4.51681	-5.78099	34.1982	-1.27467
250	-5.34198	-193.02	8.26982	7.53216	-9.2316	11.0921	4.64186	-6.45177	31.4978	-2.00434
251	-9.95276	-184.291	8.54872	7.87816	-8.58781	11.0928	5.48693	-6.83055	28.6728	-2.9667
252	-9.92887	-178.011	7.04502	7.43268	-8.49035	11.3221	5.49468	-7.76299	26.1448	-3.89519
253	-11.7123	-175.094	6.34715	7.35809	-8.44245	11.4614	5.79406	-8.81621	23.5977	-4.80531
254	-14.219	-168.141	6.0713	7.54586	-8.00878	11.7981	6.29583	-9.53312	21.0654	-5.79731
255	-14.7458	-165.079	3.54594	6.58593	-8.73545	11.3895	5.58993	-11.4813	17.8067	-6.63777
256	-17.2831	-164.591	3.94086	7.05723	-8.36248	12.0368	6.21441	-12.437	15.594	-7.43566
257	-17.7683	-163.205	2.32708	6.52417	-8.65837	12.1776	5.77798	-14.103	12.7633	-8.1089
258	-19.4968	-159.864	2.46656	6.74754	-8.27443	12.7908	6.11584	-15.0575	10.4009	-8.67526
259	-20.8272	-160.114	-0.195068	5.55901	-9.31564	12.2451	4.94323	-17.5556	6.83864	-9.10732
260	-20.754	-162.843	-0.484852	5.35189	-9.40974	12.8763	4.78519	-19.1744	4.36913	-9.2017
261	-23.2653	-163.444	0.242239	5.51705	-9.29811	13.3729	5.03691	-20.4904	1.78604	-9.21682
262	-26.1851	-174.747	0.887677	5.54926	-9.77174	13.9684	5.09596	-22.7679	-1.11885	-9.02587
263	-28.0721	-178.242	1.33834	5.2849	-10.1855	14.1128	4.93164	-24.6713	-4.27598	-8.57237
264	-27.3515	-183.041	1.30954	4.70361	-10.7932	14.403	4.42077	-26.8809	-7.46652	-7.88635
265	-28.3058	-189.775	1.99701	4.4289	-11.2934	14.7907	4.2431	-28.9775	-10.7017	-7.2002
266	-27.504	-195.64	2.00864	3.78096	-12.0378	15.0347	3.67698	-31.3175	-14.1585	-6.40187
267	-26.036	-198.612	3.44583	3.75791	-12.0623	15.6452	3.74289	-32.691	-16.9814	-5.47221
268	-24.9845	-203.009	3.77871	3.27112	-12.6266	15.9315	3.35846	-34.6855	-20.3457	-4.72143
269	-22.987	-207.883	4.58898	3.00884	-12.9372	16.5067	3.19768	-36.4202	-23.4523	-3.93811
270	-21.5343	-210.139	5.16963	2.71967	-13.2051	16.8828	3.00916	-37.9138	-26.4764	-3.32481
271	-19.0567	-214.251	4.62232	1.90575	-13.8845	17.1414	2.37769	-39.9047	-29.7897	-2.81185
272	-17.827	-216.732	4.47427	1.35989	-14.3426	17.4598	2.02451	-41.5629	-32.9097	-2.47492
273	-15.5099	-215.952	4.46274	0.879341	-14.4834	17.7632	1.80601	-42.547	-35.418	-2.15121
274	-14.0581	-221.223	3.29196	-0.0331686	-15.1633	18.2009	1.15463	-44.5299	-38.6147	-2.09071
275	-13.1335	-222.326	2.51163	-0.82634	-15.6736	18.2775	0.716039	-45.8661	-41.4992	-2.01555
276	-14.1587	-219.43	1.98878	-1.37623	-15.9264	18.2172	0.471101	-46.5932	-43.9534	-2.12801
277	-14.5599	-223.997	1.08181	-2.05169	-16.2762	18.8072	0.070285	-47.865	-46.6396	-2.28676
278	-14.8092	-221.713	-0.202574	-2.90711	-16.6264	18.8454	-0.616709	-48.5955	-48.9405	-2.33614
279	-16.1818	-219.48	-2.61279	-4.16352	-17.3222	18.6635	-1.91445	-49.6736	-51.4875	-2.45397
280	-19.7883	-215.355	-3.14564	-4.49005	-17.2579	19.0382	-2.5252	-49.8124	-53.2999	-2.39431
281	-23.7479	-210.801	-4.99862	-5.36167	-17.6423	19.1446	-4.002	-50.4801	-55.4241	-2.1892
282	-29.2903	-198.664	-6.50982	-6.0146	-17.8352	18.9007	-5.54655	-50.5464	-56.9899	-1.80044
283	-33.2824	-182.128	-8.13588	-6.67186	-17.7561	18.8037	-7.29954	-50.1999	-57.6813	-1.17249
284	-38.9606	-167.346	-10.3107	-7.54986	-18.0264	18.6428	-9.34848	-50.5293	-58.8038	-0.576464
285	-43.9476	-152.491	-11.6254	-8.11211	-18.0167	18.781	-10.9707	-50.6984	-59.485	0.150379
286	-45.749	-131.945	-13.5774	-8.96108	-17.9239	18.6546	-12.6359	-50.5157	-59.1246	0.786183
287	-51.0346	-116.947	-15.2599	-9.79147	-18.2795	18.1423	-13.8702	-51.0064	-59.54	1.09752
288	-52.3552	-92.2822	-16.1481	-10.2904	-17.9383	17.3461	-14.3451	-49.9478	-57.8358	1.32152
289	-53.9525	-76.9252	-18.4089	-11.5255	-18.4049	16.5391	-15.2051	-50.3463	-57.2918	1.25598
290	-54.4382	-52.8786	-18.7874	-11.7994	-17.8325	15.8265	-14.8873	-48.8788	-54.7231	1.03118
291	-57.1164	-34.6788	-18.8301	-11.9013	-17.375	15.3584	-14.3525	-47.8153	-52.6736	0.652419
292	-56.491	-7.30934	-19.254	-12.1553	-16.8616	14.0111	-14.059	-45.7896	-49.5365	0.464119
293	-55.6213	19.565	-19.7443	-12.2666	-16.2429	12.8757	-13.9053	-43.6999	-46.3377	0.27029
294	-51.5378	47.4082	-20.5813	-12.4277	-15.4058	11.8719	-14.035	-41.1726	-42.493	0.259309
295	-47.6234	81.7517	-19.8272	-11.7982	-14.0893	10.2418	-13.6055	-37.2915	-37.8509	0.481256
296	-41.9801	110.575	-20.0082	-11.5485	-13.0499	8.73426	-13.6822	-33.9543	-33.6886	0.743945
297	-35.8313	143.379	-18.3245	-10.2598	-11.0668	7.26876	-12.766	-28.9586	-28.2058	0.914288
298	-27.0035	171.996	-17.3	-9.29718	-9.27331	5.75313	-12.079	-24.2335	-22.9994	1.06038
299	-17.2671	191.359	-17.9235	-9.0395	-8.10623	4.29752	-11.9962	-20.6763	-18.8669	0.917172
300	-3.58782	207.929	-19.6961	-9.29432	-7.11674	2.89668	-12.2625	-17.4009	-14.8164	0.636148
301	6.73118	218.276	-21.8013	-9.59053	-6.44644	1.56255	-12.4454	-14.7777	-11.7098	-0.11525
302	16.7582	225.235	-21.8852	-9.07204	-5.22434	0.901382	-11.6679	-11.7243	-8.57293	-0.777225
303	25.9283	227.785	-24.9579	-9.81692	-5.04835	-0.0258596	-12.0878	-10.2034	-6.66027	-1.88453
304	33.7106	226.478	-26.599	-10.1705	-4.81499	-0.584555	-12.015	-8.87632	-5.31634	-2.68393
305	33.9165	225.302	-25.8394	-9.38589	-4.06856	-0.785946	-10.7551	-7.03928	-4.11502	-3.7104
306	33.6765	222.504	-24.1188	-8.40348	-3.20088	-0.784952	-9.20472	-5.16489	-2.99852	-4.40532
307	25.4175	228.46	-16.8491	-4.93504	-0.732863	-0.591402	-5.1303	-1.08329	-0.903614	-5.02257
308	22.2511	221.175	-15.8424	-4.50023	-0.414063	-0.479743	-4.06841	-0.340292	-0.754392	-5.5421
309	21.5042	212.752	-16.2647	-4.71562	-0.246562	-0.20788	-3.62405	0.111644	-0.330354	-6.05302
310	20.4118	203.899	-17.8792	-5.52847	-0.681288	-0.523388	-3.85245	-0.151907	-0.566386	-6.50526
311	17.6033	194.715	-18.2859	-5.71733	-0.671654	-0.313789	-3.51947	-0.0968652	-0.576187	-6.99655
312	15.4904	188.909	-19.4175	-6.07707	-0.669268	-0.456144	-3.54417	0.0221272	-0.351574	-7.59786
313	11.4569	181.528	-19.511	-5.94666	-0.616123	-0.328537	-3.25035	-0.0383626	-0.546804	-8.10694
314	9.15389	179.694	-19.1508	-5.49409	-0.0772174	-0.233552	-2.80785	0.557049	-0.0059842	-8.56982
315	6.64766	175.632	-20.4099	-5.73448	-0.345835	-0.310113	-3.21143	0.073432	-0.321187	-9.08067
316	5.33147	174.811	-19.6145	-5.10534	0.0508198	-0.167129	-2.91036	0.335411	-0.145191	-9.22131
317	3.01857	177.035	-19.6828	-4.82187	0.0796524	-0.30164	-2.97728	0.241505	-0.255781	-9.50574
318	3.63002	175.977	-20.5412	-5.07807	-0.402481	-0.455839	-3.65558	-0.481902	-0.709529	-9.41112
319	2.61811	184.304	-19.0052	-4.22696	0.233677	-0.363721	-3.11681	0.169821	-0.222299	-9.37617
320	0.308111	188.712	-17.9956	-3.72485	0.348376	-0.327487	-2.89021	0.221962	-0.246407	-9.26791
321	-2.07463	191.072	-17.6353	-3.71618	-0.027491	-0.521008	-3.02317	-0.163824	-0.614123	-8.99798
322	-3.04553	196.416	-16.7847	-3.53172	0.0695282	-0.447654	-2.91739	-0.0215978	-0.391485	-8.63246
323	-5.44586	196.803	-16.1913	-3.64042	-0.4036	-0.574877	-3.02202	-0.413597	-0.709656	-8.10034
324	-9.40606	199.454	-13.8859	-2.98528	-0.14043	-0.471706	-2.28203	-0.0181009	-0.604903	-7.55309
325	-9.28807	202.451	-12.6201	-2.88385	-0.0875815	-0.400483	-2.16148	0.101581	-0.423425	-6.74492
326	-8.00877	203.556	-10.996	-2.67408	0.0298107	-0.338334	-1.90381	0.30147	-0.304501	-5.8049
327	-6.31938	203.54	-9.70758	-2.55969	0.00928525	-0.327588	-1.80927	0.328683	-0.275054	-4.88326
328	-3.46423	199.041	-8.87471	-2.60849	-0.447896	-0.434303	-1.95295	-0.0188766	-0.497956	-3.93914
329	1.99196	200.209	-7.45931	-2.38545	-0.196984	-0.426261	-1.89163	0.148292	-0.405358	-2.86773
330	4.85505	200.009	-5.98282	-1.92445	-0.00634768	-0.402065	-1.64621	0.274261	-0.39803	-2.14617
331	10.5489	199.753	-4.33952	-1.4726	0.294822	-0.343656	-1.50483	0.427619	-0.341897	-1.14625
332	13.3686	194.935	-4.81808	-1.77972	-0.546653	-1.03046	-2.19846	-0.399576	-0.964554	-0.612984
333	16.2474	196.91	-1.02622	-0.0810265	0.914001	-0.214201	-0.969922	0.72612	-0.221139	0.084032
334	18.3708	195.037	-1.25948	-0.0686861	0.616282	-0.627444	-1.50387	0.253959	-0.558343	0.341116
335	19.8778	195.792	0.308744	0.892004	1.41229	-0.29481	-1.18066	0.660647	-0.3072	0.507114
336	19.8858	194.552	1.82587	1.97955	2.03699	-0.147678	-0.868241	0.91148	-0.211018	0.452863
337	20.3505	189.466	1.05057	2.11932	1.63774	-0.653089	-1.53376	0.322912	-0.561653	0.134426
338	17.5806	188.417	3.29222	3.89959	2.87694	-0.100644	-0.659368	1.06851	-0.116056	-0.48752
339	17.1952	186.372	3.46084	4.71231	3.32839	-0.164129	-0.831724	1.00759	-0.254195	-1.08222
340	14.0556	189.306	5.97043	6.74807	5.2465	0.930955	0.326336	2.17801	0.452975	-1.94649
341	13.7452	184.262	3.02057	5.96837	3.95833	-0.501565	-1.21987	0.774724	-0.404685	-2.6106
342	10.6026	190.333	3.68192	6.81983	5.04467	-0.0820232	-0.855168	1.21925	-0.220412	-3.31699
343	7.97631	197.023	2.18895	6.34535	4.75712	-0.730039	-1.42189	0.713001	-0.53297	-3.88454
344	5.40573	210.369	-0.163803	5.25064	4.34128	-1.28077	-2.17203	0.151101	-0.893934	-4.44129
345	0.401548	228.566	-0.503953	4.90218	4.66298	-1.21584	-1.74587	0.448531	-0.689698	-4.98814
346	-3.7718	253.509	-1.60889	4.16053	4.95949	-0.879532	-1.37918	0.806195	-0.546419	-5.72141
347	-8.14838	281.15	-2.95652	3.38547	5.07544	-0.474989	-0.841916	1.28729	-0.199924	-6.75669
348	-12.9755	305.143	-6.17856	1.86056	4.04487	-1.00234	-1.10632	0.904005	-0.546704	-8.06358
349	-18.8914	331.201	-8.82118	0.929007	3.42131	-1.02385	-0.904607	0.990118	-0.514502	-9.81782
350	-24.3803	354.698	-10.8156	0.527617	3.22333	-0.551095	-0.509153	1.37616	-0.316607	-11.6333
351	-32.0743	373.517	-12.5083	0.39023	2.73539	-0.568934	-0.135184	1.54009	-0.296052	-13.5084
352	-39.5883	386.839	-14.4844	0.21243	2.14067	-0.662424	-0.137915	1.47767	-0.409528	-15.2351
353	-45.0487	392.458	-16.7859	-0.358712	0.991277	-1.36836	-0.765599	0.850681	-0.870788	-16.3147
354	-48.2894	397.508	-17.0362	-0.0901311	1.17991	-0.845256	-0.695278	1.16721	-0.681829	-16.826
355	-50.4836	394.499	-16.302	0.278697	1.40319	-0.463859	-0.628839	1.43374	-0.444034	-16.5124
356	-51.1582	387.879	-15.5879	0.272697	1.22728	-0.638739	-0.957086	1.26774	-0.516221	-15.5024
357	-49.5172	378.93	-13.4315	0.692261	1.80623	-0.168627	-0.934735	1.56817	-0.312325	-13.8086
358	-45.0256	366.739	-12.1719	0.52647	1.90973	-0.00328824	-1.55236	1.40503	-0.272815	-11.7188
359	-39.2317	349.606	-12.5885	-0.454167	1.00405	-0.65938	-3.07605	0.371059	-0.620623	-9.546
360	-32.1872	334.865	-10.9873	-0.410531	1.35225	-0.316598	-3.62979	0.270081	-0.512587	-7.3442
361	-24.9965	316.691	-11.3595	-1.1149	0.796607	-0.681681	-4.96318	-0.597571	-0.800993	-5.51756
362	-17.6095	298.196	-10.0266	-0.867167	1.23759	-0.198882	-5.32301	-0.574024	-0.462302	-3.91102
363	-11.2597	278.629	-10.1213	-1.18215	1.03948	-0.296003	-6.0576	-1.01423	-0.513279	-2.77091
364	-5.45106	257.376	-10.6459	-1.57487	0.837563	-0.331406	-6.7738	-1.401	-0.526802	-1.96649
365	-1.53245	236.699	-11.3406	-1.97064	0.664683	-0.348602	-7.28303	-1.63268	-0.519699	-1.54493
366	1.91127	212.398	-13.9611	-3.40389	-0.772696	-1.52902	-8.64486	-2.85451	-1.24736	-1.21566
367	3.41497	194.46	-13.4464	-3.16301	-0.22857	-0.986286	-8.22815	-2.22888	-0.864776	-1.20854
368	4.66134	178.962	-12.793	-2.7962	0.430159	-0.337193	-7.61865	-1.3944	-0.376999	-1.3794
369	6.88113	165.094	-12.6596	-2.67515	0.844503	0.12689	-7.18391	-0.708771	-0.0800863	-1.61517
370	9.07105	152.259	-14.1258	-3.24664	0.278284	-0.305369	-7.41518	-0.888916	-0.342165	-2.07256
371	11.7873	144.116	-14.5369	-3.27061	0.289673	-0.256964	-7.03743	-0.52202	-0.312671	-2.60399
372	13.7021	141.785	-14.6289	-3.04336	0.472446	-0.0959846	-6.30149	0.0285976	-0.169325	-3.41697
373	17.0866	141.285	-16.1888	-3.62672	-0.214601	-0.684597	-6.35488	-0.338351	-0.665761	-4.11095
374	19.2776	145.736	-16.1178	-3.40162	-0.002342	-0.399775	-5.54698	0.129618	-0.419251	-4.8905
375	19.8976	157.104	-14.0442	-2.31371	1.10567	0.460833	-3.85855	1.46445	0.269129	-5.57077
376	17.9663	162.889	-15.8797	-3.17698	-0.0961549	-0.662116	-4.21092	0.349337	-0.692861	-6.26388
377	17.937	172.371	-14.7331	-2.691	0.428231	-0.118931	-3.32601	0.901595	-0.202765	-6.59049
378	14.6795	179.064	-14.5198	-2.64558	0.194615	-0.40286	-2.9762	0.60297	-0.430399	-6.98284
379	13.1949	185.656	-14.1195	-2.58384	0.0949847	-0.558035	-2.74513	0.38778	-0.569549	-7.08422
380	11.2514	191.875	-13.0396	-2.14567	0.283956	-0.557824	-2.22206	0.464213	-0.534661	-7.18581
381	12.3337	195.908	-12.2889	-1.89025	0.39269	-0.543133	-1.98887	0.414976	-0.501685	-7.06963
382	14.2061	199.255	-12.5067	-2.10485	0.0587887	-0.894813	-2.18016	-0.0364377	-0.864458	-6.97824
383	17.3506	205.509	-10.8962	-1.3687	0.85429	-0.236901	-1.46367	0.795747	-0.132778	-6.86781
384	20.3458	207.824	-9.70297	-1.00243	1.00352	-0.21643	-1.06273	0.945379	-0.107639	-6.57936
385	23.8159	211.925	-8.50625	-0.628382	1.44794	0.234319	-0.569045	1.53478	0.389931	-6.32337
386	26.1734	212.339	-9.44643	-1.52538	0.386383	-0.709499	-1.23955	0.530989	-0.718217	-5.89389
387	27.5764	222.146	-3.1815	1.01091	3.0346	1.42125	1.63682	3.91017	1.96016	-5.30513
388	27.0728	214.874	-8.27948	-2.2574	-0.551637	-1.54387	-1.1513	0.106655	-1.77521	-4.69575
389	24.2512	220.186	-2.79135	-0.451732	1.09813	-0.295849	1.27934	2.45553	-0.208281	-3.91624
390	21.9074	222.184	0.0956754	-0.118336	1.31365	-0.177875	2.37283	3.16923	-0.0527756	-2.94804
391	19.0792	218.648	-0.502737	-1.62354	-0.321971	-1.49747	1.75772	1.68552	-1.87164	-1.93727
392	15.317	222.997	6.15973	0.423397	1.73326	0.127378	4.82322	4.58966	0.407521	-0.877504
393	11.933	216.302	4.09765	-1.88972	-0.692916	-1.82668	3.57894	2.09211	-2.3281	0.108963
394	8.9027	222.382	12.7843	1.19291	2.46541	0.676213	7.73987	6.23618	1.36667	1.15399
395	3.86513	215.781	12.6129	-0.0758873	0.89891	-0.670449	7.45926	4.57597	-0.628798	2.00783
396	0.0355488	214.608	15.8676	0.593162	1.45066	-0.249947	8.88648	5.35223	-0.0166262	2.79776
397	-2.19326	211.119	14.1587	-0.958144	-0.0708869	-1.41769	7.72228	3.52423	-1.66523	3.53925
398	-6.59246	215.872	18.9766	1.06287	1.7498	-0.0345542	9.57696	5.56696	0.373626	4.27155
399	-8.87526	221.286	18.977	1.0809	1.7173	-0.0510176	8.72646	5.19661	0.311478	5.03782
400	-10.0918	228.061	16.6703	0.368379	1.01392	-0.600234	6.41729	3.89209	-0.507095	5.84407
401	-5.72978	242.473	16.8001	0.960882	1.69061	-0.0601371	4.752	4.1008	0.22235	7.27428
402	-8.43148	257.117	13.3128	0.699711	1.43339	-0.252071	1.73447	3.11558	-0.126164	7.50095
403	-3.11723	275.765	11.6964	1.05032	1.81861	-0.02807	-0.7751	2.89496	0.143467	8.49588
404	0.619956	288.837	4.42334	-1.071	-0.0873903	-1.472	-5.50609	-0.0606011	-2.11321	8.63073
405	8.72634	308.418	5.43421	0.595462	1.85519	0.133996	-5.77141	1.73357	0.315515	8.84193
406	9.003	320.751	2.39433	0.348362	1.62087	-0.040601	-7.15262	1.04187	-0.018192	7.8228
407	9.14536	326.75	-1.08637	-0.628956	0.629185	-0.794888	-8.28709	-0.382516	-1.25536	6.6186
408	-3.31905	331.378	-4.29768	-1.32601	-0.531079	-1.79212	-8.43087	-1.84922	-2.88976	4.12994
409	-10.1887	343.255	0.94877	1.55014	2.00684	0.103329	-4.52297	1.2281	0.038495	2.40189
410	-22.8413	348.211	-0.449827	1.22284	1.26458	-0.578028	-3.73448	0.428934	-0.909671	0.196561
411	-40.4816	355.568	1.60435	2.89894	2.29239	0.0599202	-1.16723	1.71269	0.0880927	-2.31493
412	-47.7814	359.451	1.80133	3.22105	2.2728	-0.103032	-0.274084	1.69392	-0.0678232	-3.5701
413	-53.5592	362.552	3.24547	4.43576	3.10812	0.362794	1.05049	2.56756	0.603507	-4.72538
414	-55.9037	356.635	0.411532	3.74249	2.37808	-0.281409	0.253871	1.5562	-0.309218	-5.8431
415	-49.4531	347.841	-1.63798	3.29235	2.30132	-0.330396	-0.388771	1.28583	-0.276885	-6.31312
416	-33.0263	332.682	-4.04369	2.17029	1.87576	-0.606702	-1.57222	0.639352	-0.61555	-5.82178
417	-22.0675	314.373	-6.92252	1.18542	1.69693	-0.578303	-2.38387	0.376935	-0.513022	-6.16808
418	-8.77502	293.583	-8.55034	0.397919	1.76519	-0.374031	-2.64317	0.561175	-0.175005	-6.09104
419	1.84474	271.26	-12.0417	-1.38923	0.900541	-0.817277	-3.61463	-0.21049	-0.803341	-6.22976
420	6.78644	252.892	-15.3621	-2.89193	0.341299	-0.964904	-4.08121	-0.483237	-0.915537	-7.01739
421	12.231	237.455	-16.582	-3.61022	0.583373	-0.432334	-3.61839	0.23571	-0.0958189	-7.52805
422	10.2691	227.437	-17.1691	-3.67673	1.22329	0.309222	-2.51968	1.47641	1.07997	-8.78091
423	11.9727	219.176	-18.3042	-4.34606	1.09705	0.486468	-2.13141	1.72649	1.15414	-9.49544
424	-2.45641	242.528	-7.83852	1.53669	1.49389	-0.687793	-3.83245	-0.400736	-1.04365	-5.62328
425	-2.09347	243.418	-7.48322	1.7376	1.81619	-0.440077	-3.44969	-0.0251236	-0.63925	-5.82896
