# Supplementary material for: Optimal Control Based Stiffness Identification of an Ankle-Foot Orthosis Using a Predictive Walking Model
Source: Front Comput Neurosci. 2017 Apr 13;11:23. doi: 10.3389/fncom.2017.00023 (PMC5390028; doi:10.3389/fncom.2017.00023)
Supplement: Supplementary file 1 [file DataSheet1.ZIP › PathWalker/InvKinDyn/results/barefeet_3053184.csv]

0	-1.14151	0.614486	-0.0837221	-0.472521	0.835483	-0.142588	-0.230436	1.16319	-0.3908	0.44222
0.00833333	-1.13897	0.614373	-0.0495373	-0.508828	0.840861	-0.142486	-0.307836	1.20198	-0.402188	0.407137
0.0166667	-1.13625	0.614158	-0.0205688	-0.539137	0.846447	-0.143542	-0.378061	1.23727	-0.413551	0.376916
0.025	-1.13338	0.613887	0.0037377	-0.564075	0.852154	-0.145553	-0.441521	1.26833	-0.425095	0.351242
0.0333333	-1.13041	0.613571	0.0239891	-0.58438	0.858031	-0.148425	-0.498756	1.29458	-0.435808	0.329543
0.0416667	-1.12734	0.613204	0.0408737	-0.600908	0.864228	-0.152231	-0.550518	1.31584	-0.445899	0.311003
0.05	-1.12419	0.612754	0.0550353	-0.614521	0.870989	-0.157273	-0.597618	1.33221	-0.454886	0.295174
0.0583333	-1.12097	0.612211	0.0663276	-0.625114	0.878357	-0.163436	-0.639883	1.34359	-0.463154	0.28228
0.0666667	-1.11768	0.611577	0.0746146	-0.632555	0.88631	-0.170453	-0.676906	1.34966	-0.471008	0.272553
0.075	-1.11431	0.610859	0.0796795	-0.63661	0.894832	-0.17816	-0.70821	1.35025	-0.479191	0.266216
0.0833333	-1.11087	0.610065	0.0815273	-0.637211	0.903848	-0.186416	-0.733742	1.34547	-0.487768	0.263357
0.0916667	-1.10737	0.6092	0.0806101	-0.63479	0.913323	-0.194962	-0.754056	1.33567	-0.497297	0.263691
0.1	-1.10381	0.608267	0.0772357	-0.629663	0.923244	-0.203549	-0.76951	1.32109	-0.505951	0.266898
0.108333	-1.1002	0.607279	0.0713732	-0.621781	0.93359	-0.212041	-0.780057	1.30213	-0.511809	0.272865
0.116667	-1.09654	0.606254	0.0632724	-0.611347	0.944234	-0.220736	-0.785958	1.27924	-0.513286	0.281245
0.125	-1.09281	0.6052	0.0535164	-0.598908	0.955044	-0.229841	-0.787831	1.2529	-0.509479	0.291316
0.133333	-1.08896	0.604121	0.0425566	-0.584924	0.965956	-0.239058	-0.78602	1.2234	-0.499824	0.302451
0.141667	-1.085	0.603022	0.0305892	-0.569612	0.976924	-0.24822	-0.780527	1.19107	-0.484634	0.314314
0.15	-1.08088	0.601899	0.0177186	-0.553063	0.987954	-0.257358	-0.771317	1.1563	-0.465283	0.326624
0.158333	-1.0766	0.600731	0.00456801	-0.535985	0.999235	-0.266412	-0.758959	1.11948	-0.443326	0.338515
0.166667	-1.07212	0.599493	-0.00837645	-0.518959	1.01095	-0.275247	-0.743891	1.08121	-0.420095	0.349291
0.175	-1.0674	0.598171	-0.0217135	-0.501343	1.02307	-0.283486	-0.725419	1.04234	-0.39649	0.359413
0.183333	-1.06242	0.596762	-0.0361027	-0.482618	1.03611	-0.291131	-0.702834	1.00369	-0.372588	0.369473
0.191667	-1.05717	0.595245	-0.051323	-0.46309	1.0501	-0.298347	-0.67656	0.966198	-0.347388	0.379206
0.2	-1.0517	0.593575	-0.0661764	-0.444401	1.06553	-0.305024	-0.649032	0.932347	-0.316537	0.387399
0.208333	-1.04609	0.591698	-0.07899	-0.428732	1.08271	-0.311176	-0.624044	0.905854	-0.284055	0.392496
0.216667	-1.04048	0.589595	-0.0879762	-0.418493	1.10213	-0.316786	-0.605968	0.89091	-0.254689	0.393061
0.225	-1.03501	0.587293	-0.0925232	-0.414447	1.1235	-0.321483	-0.597226	0.889349	-0.232014	0.389042
0.233333	-1.02978	0.584882	-0.0932397	-0.415693	1.14613	-0.324961	-0.597891	0.900474	-0.21619	0.381746
0.241667	-1.02484	0.582478	-0.0916024	-0.419953	1.16846	-0.326844	-0.605715	0.921335	-0.208665	0.373277
0.25	-1.02018	0.580215	-0.0893462	-0.424786	1.18965	-0.327066	-0.617096	0.947824	-0.209238	0.365817
0.258333	-1.01571	0.578215	-0.0874432	-0.428492	1.20875	-0.325723	-0.628305	0.974546	-0.217127	0.360259
0.266667	-1.01138	0.576586	-0.0858174	-0.430831	1.22517	-0.322586	-0.637096	0.997217	-0.2254	0.356186
0.275	-1.00718	0.575388	-0.0836115	-0.432744	1.23875	-0.317575	-0.642925	1.01355	-0.232425	0.352416
0.283333	-1.0031	0.574649	-0.0793077	-0.436152	1.24987	-0.310555	-0.647006	1.02369	-0.239811	0.347123
0.291667	-0.999177	0.574371	-0.0718462	-0.442514	1.2589	-0.301174	-0.650734	1.02853	-0.247887	0.339006
0.3	-0.995416	0.574586	-0.0615422	-0.451594	1.26586	-0.289228	-0.654348	1.02873	-0.255342	0.328425
0.308333	-0.991851	0.575327	-0.0490111	-0.462824	1.27068	-0.274599	-0.65783	1.02468	-0.260991	0.316192
0.316667	-0.988497	0.576595	-0.0346767	-0.475838	1.27337	-0.257536	-0.661302	1.01702	-0.264628	0.302906
0.325	-0.985315	0.578353	-0.0187107	-0.490395	1.27408	-0.238522	-0.664937	1.0063	-0.266538	0.288637
0.333333	-0.982237	0.580536	-0.00148792	-0.505913	1.27299	-0.218206	-0.668477	0.992811	-0.267092	0.273535
0.341667	-0.979205	0.583051	0.0164433	-0.52166	1.27029	-0.197603	-0.671441	0.976747	-0.266597	0.258
0.35	-0.976156	0.585786	0.0349425	-0.537346	1.26624	-0.17771	-0.673815	0.958418	-0.265466	0.241957
0.358333	-0.973017	0.588619	0.0540167	-0.552857	1.2613	-0.15955	-0.675911	0.93847	-0.264046	0.225114
0.366667	-0.969739	0.591426	0.0732971	-0.567732	1.25596	-0.144462	-0.677837	0.917863	-0.262518	0.207649
0.375	-0.966287	0.594137	0.0919171	-0.581038	1.2506	-0.133627	-0.679111	0.897445	-0.261016	0.190391
0.383333	-0.962647	0.596708	0.109272	-0.592311	1.24551	-0.127817	-0.679474	0.877954	-0.259812	0.173896
0.391667	-0.958816	0.599119	0.125408	-0.601844	1.24075	-0.127373	-0.679328	0.860009	-0.25903	0.15803
0.4	-0.954818	0.60135	0.140762	-0.610478	1.2364	-0.132091	-0.679403	0.843997	-0.258552	0.142335
0.408333	-0.950687	0.603398	0.15551	-0.618752	1.23235	-0.141736	-0.67999	0.830035	-0.258176	0.126715
0.416667	-0.946452	0.605249	0.170045	-0.627474	1.22848	-0.156131	-0.681472	0.818057	-0.2577	0.110801
0.425	-0.942133	0.60689	0.184863	-0.637656	1.225	-0.17448	-0.684302	0.807954	-0.257141	0.0941256
0.433333	-0.937763	0.608299	0.200059	-0.649964	1.2224	-0.195398	-0.688575	0.79966	-0.256724	0.0767087
0.441667	-0.933375	0.609474	0.215103	-0.664335	1.22133	-0.217423	-0.693695	0.793066	-0.25655	0.0592434
0.45	-0.928989	0.610421	0.229417	-0.680628	1.22253	-0.2393	-0.699047	0.788164	-0.256824	0.0423942
0.458333	-0.92461	0.611151	0.242476	-0.698512	1.22642	-0.260094	-0.704054	0.784944	-0.257933	0.0267041
0.466667	-0.920232	0.611685	0.254019	-0.717671	1.23302	-0.279208	-0.708325	0.783249	-0.259897	0.012417
0.475	-0.915848	0.612049	0.264044	-0.737944	1.24206	-0.296502	-0.711743	0.782927	-0.262542	-0.000539445
0.483333	-0.911445	0.612271	0.27252	-0.758975	1.25296	-0.312488	-0.714111	0.783781	-0.265661	-0.0122198
0.491667	-0.906999	0.612384	0.279601	-0.780452	1.26489	-0.32772	-0.715365	0.785568	-0.269055	-0.0229204
0.5	-0.902491	0.612426	0.28548	-0.802079	1.27689	-0.342453	-0.715453	0.787963	-0.272875	-0.0329301
0.508333	-0.897916	0.612431	0.290192	-0.823432	1.28805	-0.356823	-0.71414	0.790514	-0.27721	-0.0422643
0.516667	-0.893291	0.612422	0.293913	-0.844387	1.2977	-0.370867	-0.711512	0.792961	-0.281863	-0.050988
0.525	-0.888648	0.612408	0.296977	-0.865112	1.30533	-0.384434	-0.707972	0.795258	-0.28674	-0.0592888
0.533333	-0.884015	0.612394	0.299502	-0.885548	1.31036	-0.397178	-0.703697	0.797357	-0.291727	-0.0671274
0.541667	-0.879407	0.612386	0.301556	-0.905579	1.31232	-0.408932	-0.698811	0.79926	-0.296636	-0.0744195
0.55	-0.874841	0.612371	0.303301	-0.925307	1.31107	-0.419694	-0.693612	0.80111	-0.301377	-0.0811723
0.558333	-0.870332	0.612334	0.304846	-0.944864	1.30671	-0.428938	-0.688354	0.803109	-0.305913	-0.0873713
0.566667	-0.865861	0.61227	0.306357	-0.964338	1.29941	-0.435978	-0.683206	0.805337	-0.31034	-0.0932271
0.575	-0.861402	0.612176	0.307733	-0.983437	1.2894	-0.440626	-0.677925	0.807674	-0.314671	-0.0986875
0.583333	-0.856931	0.61206	0.308538	-1.00151	1.27711	-0.442966	-0.671881	0.80992	-0.318828	-0.103236
0.591667	-0.852441	0.611916	0.308463	-1.0182	1.26327	-0.443088	-0.664668	0.812004	-0.322903	-0.106407
0.6	-0.847939	0.611725	0.307296	-1.03345	1.24881	-0.440811	-0.656093	0.813983	-0.327153	-0.10793
0.608333	-0.843417	0.611473	0.304622	-1.04689	1.23454	-0.436132	-0.645702	0.815907	-0.331943	-0.107535
0.616667	-0.838863	0.611149	0.299959	-1.05803	1.22118	-0.429495	-0.633004	0.817898	-0.337589	-0.104826
0.625	-0.834309	0.610714	0.293063	-1.06681	1.20949	-0.421274	-0.618009	0.820386	-0.34415	-0.0994554
0.633333	-0.829774	0.610131	0.284034	-1.07345	1.19991	-0.411741	-0.601049	0.823733	-0.351628	-0.0914488
0.641667	-0.825252	0.609375	0.273238	-1.07818	1.19238	-0.401324	-0.582603	0.828104	-0.360003	-0.0811733
0.65	-0.820744	0.608427	0.260989	-1.081	1.18644	-0.390563	-0.563119	0.833677	-0.369073	-0.0689486
0.658333	-0.816241	0.607281	0.247527	-1.08163	1.18121	-0.379912	-0.542855	0.840461	-0.3787	-0.0549818
0.666667	-0.811732	0.605949	0.2332	-1.07978	1.17555	-0.369225	-0.522109	0.848296	-0.388908	-0.0395623
0.675	-0.807195	0.604448	0.218349	-1.07508	1.16819	-0.357765	-0.501065	0.856901	-0.39972	-0.0231424
0.683333	-0.802597	0.602815	0.203129	-1.06696	1.15783	-0.344688	-0.479595	0.865888	-0.411013	-0.00605102
0.691667	-0.797925	0.601078	0.18739	-1.05461	1.14344	-0.329183	-0.457319	0.874941	-0.422535	0.0118091
0.7	-0.793165	0.599265	0.170789	-1.03718	1.12438	-0.310721	-0.43365	0.883742	-0.434103	0.0307859
0.708333	-0.788286	0.597404	0.1532	-1.01417	1.10029	-0.289224	-0.408214	0.891941	-0.445662	0.0509702
0.716667	-0.783274	0.595494	0.134671	-0.985613	1.07147	-0.264964	-0.381063	0.899572	-0.457191	0.072222
0.725	-0.77812	0.593508	0.115391	-0.951981	1.03883	-0.238328	-0.352556	0.906993	-0.468602	0.0941763
0.733333	-0.772805	0.591421	0.0957921	-0.91418	1.00355	-0.209632	-0.323382	0.914648	-0.479816	0.116163
0.741667	-0.767382	0.58921	0.0772069	-0.875856	0.970168	-0.182214	-0.295591	0.923351	-0.490611	0.136749
0.75	-0.7619	0.586864	0.0599656	-0.840104	0.944071	-0.161294	-0.270085	0.933844	-0.500504	0.155767
0.758333	-0.756478	0.584415	0.0446288	-0.81099	0.930819	-0.148715	-0.24814	0.946779	-0.508439	0.173047
0.766667	-0.751208	0.581936	0.031017	-0.790164	0.931655	-0.143923	-0.229834	0.962149	-0.513512	0.189207
0.775	-0.746151	0.579528	0.0188395	-0.777767	0.94567	-0.145743	-0.214803	0.979449	-0.515316	0.204835
0.783333	-0.741309	0.577282	0.00721891	-0.771421	0.96908	-0.152633	-0.201667	0.997734	-0.513972	0.220881
0.791667	-0.736666	0.57528	-0.00441256	-0.768147	0.99719	-0.162395	-0.189279	1.01602	-0.509875	0.237795
0.8	-0.732161	0.57359	-0.0163103	-0.76399	1.02311	-0.171745	-0.176659	1.03326	-0.503312	0.255449
0.808333	-0.727767	0.572284	-0.0272483	-0.757757	1.04301	-0.179532	-0.164728	1.04875	-0.494302	0.272103
0.816667	-0.723422	0.571414	-0.0366142	-0.748513	1.05556	-0.188086	-0.153714	1.06196	-0.482952	0.286701
0.825	-0.71909	0.571032	-0.0441852	-0.73645	1.06205	-0.198376	-0.143654	1.07265	-0.469034	0.298811
0.833333	-0.714769	0.571182	-0.0497606	-0.722585	1.06345	-0.209266	-0.134857	1.08084	-0.452188	0.308306
0.841667	-0.710452	0.571888	-0.0535972	-0.707614	1.06064	-0.219461	-0.127177	1.08664	-0.432425	0.315652
0.85	-0.706144	0.573139	-0.0563459	-0.691863	1.0547	-0.227974	-0.120095	1.09034	-0.410177	0.321753
0.858333	-0.701864	0.574889	-0.0589331	-0.675209	1.04683	-0.234502	-0.11284	1.09228	-0.386432	0.327854
0.866667	-0.697637	0.577071	-0.0623006	-0.657166	1.03777	-0.239141	-0.104613	1.09272	-0.362361	0.335262
0.875	-0.693484	0.579606	-0.0672025	-0.63703	1.02759	-0.242097	-0.0947055	1.09181	-0.338999	0.345033
0.883333	-0.689403	0.582403	-0.0741449	-0.614122	1.01603	-0.243711	-0.0825061	1.08952	-0.317523	0.357825
0.891667	-0.685385	0.585372	-0.0833639	-0.58806	1.00286	-0.244419	-0.0676021	1.08574	-0.299133	0.37384
0.9	-0.681418	0.588431	-0.0947103	-0.558965	0.987994	-0.244652	-0.0500865	1.0803	-0.28483	0.392798
0.908333	-0.677467	0.591514	-0.10796	-0.527069	0.971484	-0.244748	-0.0301357	1.07294	-0.275418	0.414284
0.916667	-0.673497	0.594577	-0.12299	-0.492596	0.953498	-0.244804	-0.00782897	1.06333	-0.271465	0.437965
0.925	-0.669506	0.597596	-0.139496	-0.456154	0.934487	-0.244724	0.0163669	1.05142	-0.273284	0.463336
0.933333	-0.665514	0.600568	-0.157132	-0.418493	0.915146	-0.24425	0.0417876	1.03728	-0.280742	0.489912
0.941667	-0.661557	0.603499	-0.175397	-0.380523	0.896082	-0.242887	0.0674166	1.02133	-0.293064	0.517154
0.95	-0.65767	0.606386	-0.19367	-0.343146	0.877652	-0.240361	0.091988	1.00446	-0.308961	0.54444
0.958333	-0.653876	0.609207	-0.211331	-0.307174	0.860075	-0.236829	0.114178	0.988004	-0.326719	0.571067
0.966667	-0.650198	0.611913	-0.22711	-0.274246	0.843714	-0.232577	0.13174	0.973942	-0.344573	0.595508
0.975	-0.646638	0.614441	-0.239414	-0.246342	0.828997	-0.228104	0.142022	0.964446	-0.361141	0.615827
0.983333	-0.643184	0.616723	-0.247004	-0.224967	0.816263	-0.224055	0.142929	0.961414	-0.375574	0.630503
0.991667	-0.639827	0.618691	-0.248435	-0.211957	0.806001	-0.220793	0.132219	0.966507	-0.387863	0.637777
1	-0.63655	0.620289	-0.242352	-0.209073	0.798852	-0.21837	0.108042	0.980675	-0.39864	0.635918
1.00833	-0.633324	0.621482	-0.228456	-0.216793	0.795256	-0.216744	0.070289	1.00357	-0.408613	0.624375
1.01667	-0.6301	0.622265	-0.207386	-0.234334	0.795243	-0.215953	0.0203899	1.03374	-0.418296	0.603684
1.025	-0.62683	0.62266	-0.180543	-0.259827	0.798392	-0.216072	-0.0391225	1.06913	-0.427922	0.575293
1.03333	-0.623483	0.622711	-0.149744	-0.290847	0.804054	-0.217053	-0.105217	1.10754	-0.437432	0.541216
1.04167	-0.620023	0.622475	-0.116772	-0.324971	0.811534	-0.218995	-0.174974	1.14691	-0.446721	0.503425
1.05	-0.616432	0.62201	-0.0833201	-0.359864	0.820073	-0.222145	-0.245715	1.18546	-0.455599	0.463879
1.05833	-0.612715	0.621368	-0.0507752	-0.393723	0.82915	-0.22635	-0.315326	1.2218	-0.463839	0.424326
1.06667	-0.60888	0.620591	-0.0200009	-0.425479	0.838516	-0.231144	-0.382442	1.25491	-0.471353	0.385926
1.075	-0.604938	0.619709	0.00837962	-0.454384	0.847985	-0.236431	-0.446096	1.28413	-0.478254	0.349576
1.08333	-0.600902	0.618733	0.033763	-0.479768	0.857477	-0.242454	-0.505395	1.30896	-0.484848	0.316161
1.09167	-0.59679	0.617683	0.0557127	-0.501186	0.866962	-0.249217	-0.559649	1.32898	-0.491367	0.28635
1.1	-0.592626	0.616576	0.0738054	-0.518251	0.876429	-0.256465	-0.608277	1.34401	-0.498088	0.260833
1.10833	-0.588434	0.615422	0.0875541	-0.530516	0.885907	-0.264154	-0.650699	1.35406	-0.505398	0.240356
1.11667	-0.584224	0.614224	0.0969266	-0.537978	0.89545	-0.272486	-0.686905	1.3593	-0.513299	0.225058
1.125	-0.58	0.612981	0.102318	-0.541104	0.905154	-0.281435	-0.717404	1.36009	-0.521331	0.214536
1.13333	-0.575752	0.611693	0.104217	-0.540434	0.915075	-0.290664	-0.742735	1.35671	-0.528826	0.208226
1.14167	-0.571466	0.610365	0.103282	-0.536629	0.925184	-0.29998	-0.763602	1.34944	-0.534965	0.205331
1.15	-0.567139	0.608995	0.100093	-0.530269	0.935461	-0.3095	-0.780695	1.33859	-0.539031	0.205168
1.15833	-0.562776	0.607584	0.0950424	-0.521736	0.945876	-0.319147	-0.794462	1.32443	-0.54037	0.207292
1.16667	-0.558369	0.606149	0.0884269	-0.511282	0.956296	-0.328667	-0.805195	1.30727	-0.538386	0.211326
1.175	-0.553908	0.604698	0.0803585	-0.498943	0.966539	-0.338015	-0.812956	1.28743	-0.532993	0.217116
1.18333	-0.549383	0.603233	0.0710871	-0.484955	0.976537	-0.347272	-0.817963	1.26514	-0.524459	0.224377
1.19167	-0.54478	0.601757	0.0609463	-0.469675	0.986327	-0.356476	-0.820574	1.24084	-0.513215	0.232726
1.2	-0.540084	0.60027	0.0499976	-0.453164	0.995921	-0.365592	-0.820852	1.2151	-0.500181	0.242086
1.20833	-0.535283	0.598778	0.0382894	-0.435423	1.00524	-0.374538	-0.81876	1.18834	-0.486287	0.252349
1.21667	-0.530363	0.597289	0.0259798	-0.416515	1.01415	-0.383275	-0.814322	1.16081	-0.472133	0.263279
1.225	-0.525319	0.595807	0.0130996	-0.396393	1.02253	-0.39182	-0.807482	1.13285	-0.458104	0.274838
1.23333	-0.52015	0.594344	-0.000505565	-0.374836	1.03027	-0.400065	-0.798019	1.10488	-0.444148	0.287214
1.24167	-0.514852	0.592911	-0.0148158	-0.351805	1.03723	-0.407886	-0.78588	1.07725	-0.429777	0.300351
1.25	-0.509412	0.59151	-0.0294051	-0.327752	1.04341	-0.415226	-0.771428	1.05012	-0.414342	0.313685
1.25833	-0.503816	0.590144	-0.0437737	-0.303277	1.04894	-0.421964	-0.755079	1.0235	-0.397312	0.326573
1.26667	-0.498058	0.588806	-0.0574359	-0.279063	1.05409	-0.427949	-0.737309	0.997434	-0.37827	0.33842
1.275	-0.492151	0.587475	-0.0696988	-0.256151	1.05934	-0.432906	-0.719031	0.972143	-0.355865	0.348413
1.28333	-0.486119	0.586126	-0.0794773	-0.236104	1.06527	-0.436496	-0.70195	0.948419	-0.327537	0.355338
1.29167	-0.479978	0.584736	-0.0857749	-0.22033	1.07235	-0.438548	-0.687806	0.927818	-0.289999	0.358094
1.3	-0.473739	0.583295	-0.0881056	-0.209655	1.08101	-0.438852	-0.678298	0.913011	-0.250076	0.356185
1.30833	-0.467395	0.581821	-0.0871922	-0.203375	1.09133	-0.437055	-0.673644	0.906186	-0.212981	0.35046
1.31667	-0.460917	0.580357	-0.0843916	-0.199866	1.10303	-0.432839	-0.673171	0.908676	-0.184114	0.342431
1.325	-0.454259	0.57897	-0.0816273	-0.196654	1.11541	-0.425904	-0.674773	0.919775	-0.165088	0.33422
1.33333	-0.447398	0.577744	-0.0807551	-0.191263	1.12756	-0.416091	-0.675772	0.93737	-0.158949	0.327959
1.34167	-0.440338	0.576762	-0.0827435	-0.182194	1.13852	-0.403416	-0.67383	0.958044	-0.164288	0.324819
1.35	-0.433125	0.576097	-0.0867807	-0.170187	1.1477	-0.387879	-0.668595	0.978247	-0.178473	0.323983
1.35833	-0.425845	0.575805	-0.0910462	-0.157414	1.15499	-0.369437	-0.660776	0.994762	-0.192545	0.323582
1.36667	-0.418612	0.57592	-0.0933976	-0.146643	1.16064	-0.347885	-0.651966	1.00614	-0.205333	0.321464
1.375	-0.411548	0.57647	-0.0917913	-0.140776	1.16527	-0.322973	-0.64406	1.01202	-0.217537	0.315617
1.38333	-0.404719	0.577457	-0.0851776	-0.141548	1.16957	-0.294693	-0.638263	1.01267	-0.229445	0.304991
1.39167	-0.398141	0.578878	-0.0733681	-0.149564	1.17401	-0.263173	-0.635055	1.00843	-0.240324	0.289389
1.4	-0.391772	0.58071	-0.0573457	-0.163808	1.17869	-0.229016	-0.633754	0.999764	-0.249884	0.269839
1.40833	-0.385544	0.582916	-0.0385332	-0.182501	1.18336	-0.193503	-0.633306	0.987435	-0.258078	0.247837
1.41667	-0.379365	0.585431	-0.0184857	-0.203927	1.18846	-0.158399	-0.63254	0.972255	-0.264884	0.224913
1.425	-0.373146	0.588178	0.00125625	-0.226163	1.19415	-0.125808	-0.630215	0.954901	-0.270445	0.202579
1.43333	-0.366822	0.591073	0.0189889	-0.247125	1.20067	-0.0979581	-0.624832	0.93589	-0.275088	0.182634
1.44167	-0.360375	0.594039	0.0337605	-0.26561	1.20802	-0.0769566	-0.61568	0.915764	-0.279183	0.166184
1.45	-0.353821	0.596995	0.0453471	-0.281552	1.21644	-0.0646066	-0.602884	0.895074	-0.282917	0.153562
1.45833	-0.347199	0.599876	0.0540941	-0.295506	1.22585	-0.0618155	-0.587153	0.874263	-0.28636	0.144449
1.46667	-0.340553	0.602644	0.0606501	-0.308385	1.23588	-0.0682049	-0.569355	0.853515	-0.289622	0.138148
1.475	-0.333933	0.605277	0.0658506	-0.321211	1.24573	-0.0823532	-0.550539	0.832983	-0.292642	0.133756
1.48333	-0.327403	0.607762	0.0705619	-0.335571	1.25544	-0.101936	-0.531862	0.812917	-0.295145	0.130352
1.49167	-0.321016	0.610094	0.0754481	-0.352808	1.26526	-0.124089	-0.514218	0.793547	-0.297046	0.127162
1.5	-0.314802	0.612258	0.0808288	-0.373621	1.27535	-0.146218	-0.498098	0.775124	-0.298434	0.123711
1.50833	-0.308768	0.614234	0.0865361	-0.397948	1.28582	-0.1667	-0.483426	0.757875	-0.29944	0.120084
1.51667	-0.302899	0.615994	0.0920748	-0.425183	1.29676	-0.185117	-0.469739	0.742035	-0.300353	0.11673
1.525	-0.297163	0.617507	0.097023	-0.454696	1.30831	-0.201915	-0.456692	0.727926	-0.301566	0.113951
1.53333	-0.29152	0.618755	0.101089	-0.485788	1.32043	-0.218118	-0.444031	0.715782	-0.303501	0.111877
1.54167	-0.285926	0.619731	0.104007	-0.517752	1.3329	-0.234851	-0.431427	0.705663	-0.306437	0.110661
1.55	-0.280356	0.620436	0.105374	-0.549769	1.34543	-0.252729	-0.418394	0.697597	-0.310419	0.110699
1.55833	-0.274798	0.620886	0.105275	-0.581694	1.35776	-0.271543	-0.405015	0.691618	-0.315353	0.111868
1.56667	-0.269254	0.621103	0.104344	-0.613983	1.3695	-0.290576	-0.392015	0.687799	-0.320985	0.113436
1.575	-0.263735	0.621115	0.103114	-0.646891	1.37995	-0.308912	-0.37993	0.686056	-0.326938	0.114861
1.58333	-0.258242	0.620951	0.101818	-0.680227	1.38832	-0.325579	-0.368847	0.686131	-0.332989	0.115979
1.59167	-0.25277	0.620638	0.100558	-0.71365	1.39385	-0.339456	-0.358726	0.687828	-0.338987	0.116772
1.6	-0.247309	0.620202	0.0992289	-0.746536	1.39581	-0.34967	-0.349236	0.690818	-0.344904	0.117452
1.60833	-0.241835	0.619673	0.0973283	-0.777682	1.39345	-0.356281	-0.339445	0.694507	-0.350818	0.118681
1.61667	-0.236314	0.619075	0.0941984	-0.805695	1.38613	-0.359611	-0.328223	0.69831	-0.35675	0.121294
1.625	-0.230728	0.61842	0.0892449	-0.829329	1.37342	-0.359734	-0.314615	0.701787	-0.362759	0.126072
1.63333	-0.225057	0.61772	0.0819834	-0.847565	1.35521	-0.356785	-0.297893	0.704658	-0.368821	0.13364
1.64167	-0.219272	0.616982	0.0719522	-0.859461	1.33157	-0.350965	-0.277374	0.706699	-0.374765	0.144523
1.65	-0.213335	0.61622	0.0586845	-0.864068	1.30268	-0.342449	-0.252302	0.707593	-0.380508	0.159183
1.65833	-0.207205	0.615436	0.0419886	-0.860932	1.26903	-0.331264	-0.222298	0.707154	-0.38594	0.177716
1.66667	-0.200856	0.614622	0.0220205	-0.850258	1.23157	-0.317131	-0.187533	0.705445	-0.390902	0.199802
1.675	-0.194267	0.613759	-0.000866568	-0.832518	1.19133	-0.300044	-0.148456	0.702623	-0.395403	0.224916
1.68333	-0.187429	0.612822	-0.0257866	-0.808852	1.1493	-0.2804	-0.106199	0.699003	-0.399505	0.251945
1.69167	-0.180348	0.611777	-0.0512722	-0.781215	1.10663	-0.258429	-0.0627414	0.695202	-0.403285	0.27916
1.7	-0.173045	0.610588	-0.0758685	-0.751633	1.0646	-0.234369	-0.0201763	0.692044	-0.406779	0.304929
1.70833	-0.165539	0.609218	-0.0985788	-0.721577	1.02441	-0.208516	0.0199517	0.690304	-0.409919	0.328167
1.71667	-0.157841	0.607648	-0.119091	-0.691553	0.986744	-0.181127	0.0570464	0.690442	-0.412615	0.348573
1.725	-0.149954	0.605876	-0.137517	-0.661361	0.951794	-0.152469	0.0912565	0.692427	-0.414793	0.36629
1.73333	-0.141884	0.60391	-0.154191	-0.630428	0.919373	-0.122733	0.123108	0.695955	-0.416415	0.381709
1.74167	-0.133696	0.601763	-0.169531	-0.598873	0.890639	-0.0954484	0.153071	0.700877	-0.417399	0.395538
1.75	-0.125511	0.599464	-0.184123	-0.567816	0.869579	-0.0768422	0.181653	0.707077	-0.417583	0.408916
1.75833	-0.117371	0.597128	-0.197402	-0.539834	0.858849	-0.0685086	0.208414	0.713905	-0.41638	0.421293
1.76667	-0.109412	0.594903	-0.209634	-0.516455	0.859162	-0.0695353	0.233381	0.721059	-0.412783	0.433485
1.775	-0.101715	0.592927	-0.220874	-0.498427	0.869436	-0.0778503	0.256334	0.72846	-0.405877	0.445769
1.78333	-0.0943421	0.591297	-0.231737	-0.484954	0.887999	-0.0913011	0.277548	0.736344	-0.395052	0.458938
1.79167	-0.0872544	0.590074	-0.242349	-0.474489	0.911121	-0.106447	0.296992	0.744954	-0.379954	0.472753
1.8	-0.0803958	0.589276	-0.25259	-0.464725	0.933748	-0.119483	0.31437	0.754658	-0.360779	0.486574
1.80833	-0.0736792	0.588893	-0.261395	-0.454245	0.95089	-0.129222	0.328412	0.765953	-0.338171	0.498555
1.81667	-0.0670828	0.588858	-0.268603	-0.441907	0.961908	-0.139542	0.338753	0.779375	-0.313101	0.508252
1.825	-0.0604703	0.589134	-0.272891	-0.428701	0.967692	-0.152196	0.344289	0.794767	-0.286728	0.513533
1.83333	-0.0538008	0.589724	-0.273721	-0.415788	0.969048	-0.1664	0.344712	0.811638	-0.260304	0.513661
1.84167	-0.0470897	0.590643	-0.271095	-0.404202	0.966762	-0.180542	0.340223	0.829423	-0.235527	0.508826
1.85	-0.0403865	0.591905	-0.265395	-0.394604	0.962227	-0.193368	0.331371	0.847429	-0.214425	0.499816
1.85833	-0.033763	0.593526	-0.257331	-0.387067	0.956519	-0.203693	0.319023	0.864683	-0.198638	0.487905
1.86667	-0.0272847	0.595502	-0.247557	-0.381332	0.950136	-0.210833	0.303948	0.880001	-0.189039	0.474254
1.875	-0.0209952	0.597815	-0.236606	-0.376857	0.94294	-0.214776	0.28673	0.892261	-0.185602	0.459748
1.88333	-0.0149231	0.600418	-0.224892	-0.372996	0.934443	-0.215967	0.267669	0.900693	-0.187713	0.44505
1.89167	-0.00906974	0.603238	-0.212658	-0.369236	0.924149	-0.215039	0.246834	0.90481	-0.194563	0.430483
1.9	-0.0034018	0.606193	-0.200163	-0.365123	0.911831	-0.212702	0.224375	0.904436	-0.205208	0.416218
1.90833	0.00211054	0.609175	-0.187364	-0.360869	0.897846	-0.209481	0.199921	0.900289	-0.218681	0.402075
1.91667	0.00748614	0.612073	-0.173751	-0.357512	0.883028	-0.205723	0.172352	0.893953	-0.234047	0.38733
1.925	0.012735	0.614791	-0.158435	-0.356676	0.868497	-0.201538	0.140019	0.887429	-0.250405	0.370822
1.93333	0.0178415	0.617239	-0.139885	-0.360836	0.855639	-0.196848	0.100365	0.883094	-0.267002	0.350754
1.94167	0.0227932	0.619331	-0.116113	-0.372912	0.845794	-0.191825	0.0503133	0.883437	-0.282998	0.324805
1.95	0.0275882	0.62098	-0.0856439	-0.395014	0.839941	-0.186825	-0.0123488	0.890384	-0.297668	0.291213
1.95833	0.0322292	0.622129	-0.0491034	-0.426513	0.838317	-0.18225	-0.0867919	0.904258	-0.310967	0.250671
1.96667	0.0367291	0.622777	-0.00981267	-0.463322	0.840293	-0.178636	-0.168391	0.923652	-0.323256	0.207057
1.975	0.0410854	0.622975	0.0279969	-0.50024	0.845022	-0.176412	-0.251298	0.946668	-0.334996	0.165443
1.98333	0.0452989	0.622792	0.0611948	-0.533338	0.851723	-0.175764	-0.330983	0.971548	-0.346474	0.12958
1.99167	0.0494063	0.622307	0.0885304	-0.560811	0.859772	-0.176733	-0.405121	0.996767	-0.357552	0.100811
2	0.0534454	0.621584	0.1101	-0.582526	0.868898	-0.179198	-0.473105	1.02115	-0.368093	0.0788729
2.00833	0.0574413	0.62066	0.126619	-0.599165	0.87899	-0.183152	-0.535249	1.04387	-0.378178	0.0628432
2.01667	0.0614314	0.619552	0.138872	-0.611484	0.889975	-0.188743	-0.592021	1.06423	-0.387608	0.0516642
2.025	0.0654576	0.618272	0.147203	-0.619757	0.901842	-0.19587	-0.643399	1.08159	-0.396116	0.044768
2.03333	0.0695533	0.616831	0.15179	-0.624062	0.914559	-0.204314	-0.689253	1.09543	-0.403675	0.0418276
2.04167	0.0737502	0.615239	0.152732	-0.624351	0.928024	-0.213962	-0.729398	1.1054	-0.410291	0.0426306
2.05	0.0780907	0.613517	0.149935	-0.620276	0.941997	-0.224742	-0.763342	1.11118	-0.415983	0.0471566
2.05833	0.0826176	0.611692	0.143369	-0.611515	0.956117	-0.236616	-0.790672	1.11253	-0.420684	0.0552972
2.06667	0.0873588	0.609799	0.133131	-0.597938	0.970079	-0.249484	-0.811189	1.10946	-0.424183	0.0668599
2.075	0.092328	0.607866	0.119521	-0.579705	0.983631	-0.263255	-0.825004	1.1021	-0.426072	0.08148
2.08333	0.0975348	0.605912	0.103012	-0.557177	0.996493	-0.277949	-0.832452	1.09068	-0.425657	0.098605
2.09167	0.102987	0.603954	0.0839835	-0.530681	1.00844	-0.293321	-0.833821	1.07545	-0.422144	0.117825
2.1	0.108675	0.602004	0.0628044	-0.500659	1.0194	-0.308859	-0.829524	1.05684	-0.415007	0.138828
2.10833	0.114591	0.600058	0.0400082	-0.46781	1.02949	-0.324164	-0.820209	1.03534	-0.404027	0.161104
2.11667	0.120735	0.598106	0.0162393	-0.433004	1.03891	-0.338871	-0.806583	1.01141	-0.389511	0.183959
2.125	0.127112	0.596129	-0.00783592	-0.397226	1.04804	-0.352526	-0.78934	0.985491	-0.372445	0.206677
2.13333	0.133716	0.594105	-0.0314992	-0.361575	1.05738	-0.364739	-0.76927	0.9581	-0.354025	0.228492
2.14167	0.140547	0.592009	-0.0539365	-0.327214	1.06738	-0.375287	-0.747252	0.929676	-0.334666	0.248484
2.15	0.147578	0.589818	-0.0739847	-0.295732	1.07854	-0.384012	-0.725014	0.901448	-0.310846	0.265342
2.15833	0.15479	0.587512	-0.0909653	-0.268102	1.09117	-0.390826	-0.704048	0.876541	-0.275487	0.278317
2.16667	0.16213	0.585087	-0.104193	-0.245334	1.10546	-0.395565	-0.686678	0.859146	-0.231155	0.286794
2.175	0.169514	0.582576	-0.11338	-0.227981	1.1214	-0.397976	-0.674854	0.852372	-0.185751	0.290703
2.18333	0.176827	0.580065	-0.118423	-0.216401	1.13882	-0.397611	-0.669877	0.857572	-0.14552	0.290309
2.19167	0.18399	0.577656	-0.120172	-0.209638	1.15709	-0.393963	-0.670958	0.873752	-0.115112	0.286894
2.2	0.19094	0.575473	-0.119457	-0.206748	1.1756	-0.386486	-0.676474	0.897979	-0.0985529	0.281646
2.20833	0.197687	0.57363	-0.11737	-0.206179	1.19349	-0.374914	-0.683717	0.925859	-0.0981985	0.275787
2.21667	0.204244	0.572232	-0.114015	-0.207443	1.20988	-0.359007	-0.690952	0.95242	-0.111954	0.269323
2.225	0.210656	0.571359	-0.10947	-0.210039	1.22408	-0.338727	-0.696478	0.974089	-0.130341	0.262051
2.23333	0.21698	0.571065	-0.103458	-0.213871	1.23556	-0.31446	-0.699559	0.989522	-0.146561	0.253319
2.24167	0.223286	0.571363	-0.0958145	-0.21879	1.24404	-0.286844	-0.700114	0.998468	-0.161547	0.242587
2.25	0.229584	0.572264	-0.0861153	-0.225189	1.24953	-0.256325	-0.698856	1.0012	-0.175454	0.229258
2.25833	0.235858	0.573763	-0.0744536	-0.232919	1.25201	-0.223446	-0.696233	0.998217	-0.187649	0.213484
2.26667	0.242053	0.575835	-0.060914	-0.242009	1.25172	-0.188984	-0.692811	0.990105	-0.197458	0.195577
2.275	0.24812	0.578435	-0.0458464	-0.252267	1.24908	-0.154063	-0.688928	0.977705	-0.20462	0.176204
2.28333	0.254034	0.581498	-0.0296629	-0.263319	1.24447	-0.120022	-0.684634	0.9617	-0.20922	0.156049
2.29167	0.259775	0.584942	-0.0127627	-0.274873	1.23843	-0.0882755	-0.679758	0.942485	-0.211581	0.135699
2.3	0.265334	0.588681	0.00444635	-0.286673	1.23163	-0.06076	-0.674023	0.920371	-0.212011	0.115689
2.30833	0.27074	0.59262	0.0215703	-0.298488	1.22464	-0.0398954	-0.667115	0.895701	-0.210932	0.096424
2.31667	0.276045	0.596666	0.0383276	-0.310176	1.21773	-0.027852	-0.658873	0.86889	-0.208838	0.0781015
2.325	0.281296	0.600736	0.0542306	-0.321279	1.21079	-0.0259042	-0.648985	0.840398	-0.205995	0.0611401
2.33333	0.286524	0.604758	0.0685599	-0.331096	1.20361	-0.0339849	-0.637022	0.810849	-0.202503	0.0462761
2.34167	0.291742	0.608674	0.0810363	-0.3395	1.19593	-0.0506193	-0.623181	0.781069	-0.198411	0.0338242
2.35	0.296959	0.612437	0.0918242	-0.34694	1.18763	-0.0731625	-0.608095	0.751801	-0.193811	0.0235761
2.35833	0.30216	0.616008	0.101236	-0.354213	1.17902	-0.0983619	-0.59248	0.723674	-0.188876	0.0151474
2.36667	0.307306	0.619345	0.109646	-0.362365	1.17093	-0.123048	-0.577096	0.697251	-0.183788	0.00813265
2.375	0.312366	0.622413	0.117448	-0.37248	1.16441	-0.144576	-0.562569	0.67287	-0.178763	0.00205436
2.38333	0.317333	0.625175	0.125223	-0.385738	1.16039	-0.161067	-0.549595	0.65073	-0.174171	-0.00386515
2.39167	0.322208	0.627594	0.133364	-0.402912	1.15959	-0.171622	-0.538613	0.630973	-0.170407	-0.0102341
2.4	0.326992	0.629647	0.141558	-0.42372	1.16239	-0.176387	-0.529251	0.613647	-0.167725	-0.0168151
2.40833	0.331708	0.631332	0.149188	-0.447187	1.16858	-0.176348	-0.520783	0.59879	-0.166295	-0.023004
2.41667	0.336405	0.632662	0.155562	-0.471937	1.17752	-0.172968	-0.512358	0.586402	-0.166262	-0.0281833
2.425	0.341133	0.633663	0.15973	-0.496192	1.18845	-0.168262	-0.502838	0.576452	-0.167898	-0.0314373
2.43333	0.345929	0.634368	0.161041	-0.518486	1.20054	-0.1645	-0.491414	0.568889	-0.17141	-0.0321613
2.44167	0.350818	0.634821	0.159329	-0.538003	1.21302	-0.1634	-0.477785	0.563597	-0.176623	-0.0302524
2.45	0.355808	0.635068	0.154626	-0.554335	1.22533	-0.1659	-0.461912	0.560442	-0.183271	-0.0257662
2.45833	0.360893	0.635143	0.14727	-0.567544	1.23703	-0.172208	-0.444074	0.559264	-0.191226	-0.0190657
2.46667	0.366055	0.63507	0.137914	-0.578204	1.24777	-0.182037	-0.424941	0.55991	-0.200209	-0.0108057
2.475	0.371257	0.634873	0.127436	-0.587289	1.25728	-0.194649	-0.40546	0.562212	-0.209766	-0.00183234
2.48333	0.376469	0.634573	0.116585	-0.595676	1.26525	-0.208847	-0.386347	0.565884	-0.219488	0.00715936
2.49167	0.381676	0.634189	0.105806	-0.603876	1.27139	-0.223408	-0.367954	0.570627	-0.229015	0.0158124
2.5	0.386874	0.633728	0.0956199	-0.612367	1.27535	-0.237294	-0.350716	0.576217	-0.238154	0.0236023
2.50833	0.392074	0.6332	0.0863916	-0.621381	1.27668	-0.249575	-0.334827	0.582375	-0.246854	0.0300949
2.51667	0.397298	0.632623	0.0778935	-0.630513	1.27507	-0.259661	-0.319785	0.588762	-0.255093	0.0355307
2.525	0.402573	0.632011	0.0696558	-0.639062	1.27036	-0.267323	-0.304818	0.595074	-0.262975	0.040435
2.53333	0.407915	0.631372	0.0612329	-0.646365	1.26251	-0.272524	-0.289252	0.60106	-0.270633	0.0453743
2.54167	0.413321	0.630717	0.0521202	-0.651802	1.25169	-0.275435	-0.272399	0.606433	-0.278088	0.0510386
2.55	0.418792	0.63006	0.0419235	-0.654956	1.23822	-0.276605	-0.253665	0.610873	-0.285355	0.0579527
2.55833	0.424338	0.629408	0.0305462	-0.655759	1.22257	-0.276725	-0.232826	0.614167	-0.292434	0.0662749
2.56667	0.429953	0.628762	0.018391	-0.654693	1.20522	-0.276067	-0.210348	0.616334	-0.299243	0.0755893
2.575	0.43562	0.62812	0.00589597	-0.652236	1.18654	-0.274722	-0.186822	0.61749	-0.305766	0.085454
2.58333	0.441326	0.627485	-0.00675299	-0.648572	1.16688	-0.272814	-0.162554	0.617745	-0.312003	0.0957074
2.59167	0.447071	0.626851	-0.019098	-0.64422	1.14661	-0.270274	-0.138196	0.617371	-0.31794	0.105801
2.6	0.452852	0.62621	-0.0306696	-0.639632	1.12592	-0.266613	-0.114438	0.616697	-0.323502	0.115194
2.60833	0.458659	0.62556	-0.0414574	-0.634682	1.10475	-0.261074	-0.0914427	0.615927	-0.328535	0.123959
2.61667	0.464485	0.624894	-0.0517191	-0.628938	1.08298	-0.253299	-0.0690097	0.615151	-0.333093	0.132443
2.625	0.470343	0.624201	-0.0615839	-0.62208	1.06039	-0.243215	-0.0470029	0.61442	-0.337276	0.14075
2.63333	0.476264	0.623467	-0.0711587	-0.613746	1.03674	-0.230782	-0.0252427	0.613729	-0.340983	0.148883
2.64167	0.482272	0.62268	-0.0807747	-0.603302	1.01171	-0.216258	-0.00332272	0.613079	-0.344186	0.157145
2.65	0.488371	0.621822	-0.090995	-0.589908	0.985049	-0.200072	0.019375	0.612516	-0.346912	0.166194
2.65833	0.494585	0.620875	-0.102106	-0.573076	0.956714	-0.182735	0.0431981	0.612067	-0.349125	0.176278
2.66667	0.500953	0.619822	-0.113994	-0.552754	0.926744	-0.164833	0.0680876	0.61174	-0.350742	0.187076
2.675	0.507509	0.618658	-0.126531	-0.529013	0.895446	-0.147143	0.0939546	0.611591	-0.351559	0.198289
2.68333	0.514241	0.617371	-0.139186	-0.502741	0.863683	-0.130872	0.120016	0.612028	-0.351678	0.209299
2.69167	0.521082	0.61596	-0.150768	-0.476613	0.836053	-0.119592	0.144448	0.613846	-0.351403	0.218909
2.7	0.527988	0.614452	-0.160501	-0.452984	0.816655	-0.116121	0.16598	0.617652	-0.350468	0.226358
2.70833	0.534937	0.612887	-0.168253	-0.433289	0.807966	-0.121496	0.184078	0.62396	-0.34833	0.231604
2.71667	0.541854	0.611326	-0.173857	-0.418593	0.80982	-0.134238	0.197903	0.633558	-0.344524	0.234732
2.725	0.548669	0.60983	-0.17749	-0.409127	0.821175	-0.151777	0.207069	0.647027	-0.338578	0.236213
2.73333	0.555372	0.608427	-0.179847	-0.403921	0.839315	-0.170835	0.212219	0.664271	-0.330219	0.236899
2.74167	0.562014	0.607111	-0.181934	-0.401004	0.860932	-0.188992	0.214834	0.684603	-0.319228	0.237752
2.75	0.568646	0.605877	-0.184273	-0.398391	0.881489	-0.204163	0.216029	0.707157	-0.305511	0.239104
2.75833	0.575292	0.604715	-0.186503	-0.3954	0.899564	-0.217084	0.215844	0.731248	-0.289308	0.240302
2.76667	0.581962	0.603633	-0.187962	-0.391933	0.91531	-0.229679	0.21389	0.756328	-0.270575	0.240417
2.775	0.588684	0.602642	-0.188325	-0.387615	0.928588	-0.243002	0.210119	0.781892	-0.249195	0.238873
2.78333	0.595427	0.601791	-0.186587	-0.383265	0.938921	-0.25704	0.203274	0.807991	-0.225373	0.234542
2.79167	0.602126	0.601153	-0.181969	-0.379831	0.946129	-0.271057	0.192111	0.834909	-0.199765	0.226715
2.8	0.608703	0.600778	-0.174315	-0.378035	0.950629	-0.283938	0.176071	0.862908	-0.173451	0.215497
2.80833	0.615133	0.600675	-0.164231	-0.377753	0.952979	-0.295165	0.155824	0.89182	-0.147844	0.201742
2.81667	0.62142	0.600844	-0.152366	-0.378604	0.953622	-0.304766	0.132287	0.921135	-0.124663	0.186269
2.825	0.627584	0.601255	-0.139424	-0.38007	0.952896	-0.312844	0.106622	0.949971	-0.105915	0.169913
2.83333	0.633642	0.601885	-0.125974	-0.381583	0.950874	-0.319557	0.0798925	0.977216	-0.0931482	0.153361
2.84167	0.639633	0.602717	-0.112677	-0.382316	0.947382	-0.325032	0.0533843	1.00146	-0.0872074	0.137266
2.85	0.645581	0.60374	-0.0999268	-0.38171	0.942173	-0.329389	0.0275799	1.02186	-0.0881656	0.121991
2.85833	0.651493	0.604934	-0.0879976	-0.379463	0.935163	-0.332778	0.0027613	1.03779	-0.0958724	0.107816
2.86667	0.657354	0.606265	-0.0770811	-0.375554	0.926553	-0.335205	-0.0212496	1.04926	-0.109504	0.0949904
2.875	0.663136	0.607693	-0.0674431	-0.369893	0.916623	-0.336692	-0.0445022	1.05649	-0.127676	0.0839056
2.88333	0.668807	0.609188	-0.0589357	-0.362863	0.905704	-0.337303	-0.0676999	1.0601	-0.148878	0.0745167
2.89167	0.674309	0.610701	-0.0509485	-0.355577	0.894497	-0.337084	-0.0921465	1.06105	-0.171987	0.0663388
2.9	0.67958	0.612177	-0.0428161	-0.349284	0.883811	-0.335997	-0.119273	1.06055	-0.195736	0.0588605
2.90833	0.684605	0.613568	-0.0341105	-0.344738	0.874149	-0.334104	-0.149751	1.05934	-0.218722	0.051631
2.91667	0.689389	0.614835	-0.024535	-0.342374	0.865837	-0.331627	-0.184204	1.05835	-0.239666	0.0442347
2.925	0.693952	0.615935	-0.0141904	-0.342152	0.85913	-0.328972	-0.222539	1.05824	-0.258261	0.0367077
2.93333	0.698323	0.616828	-0.00350967	-0.343565	0.854143	-0.326706	-0.264167	1.05944	-0.27458	0.0294408
2.94167	0.702542	0.617489	0.00661714	-0.34543	0.850767	-0.32533	-0.307822	1.06214	-0.288845	0.0233444
2.95	0.70666	0.617924	0.0154359	-0.346619	0.848671	-0.324961	-0.352111	1.06603	-0.301654	0.0191148
2.95833	0.710737	0.618151	0.0227049	-0.346573	0.847528	-0.325493	-0.396221	1.07071	-0.313803	0.0168084
2.96667	0.714826	0.618203	0.0284468	-0.345073	0.847097	-0.326767	-0.439725	1.07578	-0.325663	0.0161919
2.975	0.71896	0.618109	0.0329328	-0.342231	0.847134	-0.32857	-0.482468	1.08079	-0.337023	0.0168242
2.98333	0.723164	0.617899	0.0362097	-0.337905	0.847366	-0.330791	-0.524025	1.08516	-0.347208	0.0185568
2.99167	0.727469	0.617608	0.0379168	-0.331497	0.847522	-0.33337	-0.563437	1.08811	-0.355335	0.0216819
3	0.731912	0.617264	0.0378586	-0.322623	0.847394	-0.336382	-0.599951	1.08892	-0.360477	0.026336
3.00833	0.736515	0.616878	0.035812	-0.310883	0.846828	-0.340039	-0.632925	1.08709	-0.362143	0.0327662
3.01667	0.741281	0.616461	0.0312386	-0.295617	0.845695	-0.344245	-0.661381	1.0822	-0.359919	0.0416484
3.025	0.74622	0.616019	0.0236034	-0.27624	0.84391	-0.348713	-0.684331	1.07389	-0.353373	0.053647
3.03333	0.751354	0.615545	0.0127415	-0.252582	0.841486	-0.353278	-0.701368	1.06218	-0.342733	0.0689333
3.04167	0.756706	0.615014	-0.001073	-0.225011	0.838592	-0.357784	-0.712705	1.04742	-0.328669	0.0871843
3.05	0.762295	0.614407	-0.0176653	-0.193798	0.835403	-0.36212	-0.718433	1.03004	-0.312075	0.108215
3.05833	0.768137	0.613706	-0.0368111	-0.15927	0.832077	-0.366188	-0.718723	1.01051	-0.293741	0.131722
3.06667	0.774236	0.612891	-0.0576182	-0.122526	0.828837	-0.369792	-0.714542	0.98935	-0.274275	0.156615
3.075	0.780591	0.611952	-0.0788177	-0.0850667	0.825878	-0.372825	-0.707218	0.967165	-0.254248	0.18137
3.08333	0.787193	0.610891	-0.0994537	-0.0479797	0.823245	-0.375256	-0.697748	0.944581	-0.233718	0.204852
3.09167	0.794027	0.609715	-0.118855	-0.0120756	0.820975	-0.377118	-0.686829	0.922154	-0.212204	0.226305
3.1	0.801064	0.608433	-0.136317	0.0217476	0.819164	-0.378534	-0.675076	0.900189	-0.189321	0.244986
3.10833	0.808292	0.607049	-0.15155	0.0532408	0.817679	-0.379598	-0.662571	0.878894	-0.165011	0.260645
3.11667	0.815753	0.605567	-0.164572	0.0827432	0.816173	-0.380411	-0.648942	0.858503	-0.139571	0.273206
3.125	0.823482	0.603982	-0.175461	0.110521	0.814471	-0.381134	-0.633676	0.838937	-0.11334	0.282653
3.13333	0.831493	0.602292	-0.183739	0.136086	0.812561	-0.381745	-0.616852	0.819609	-0.0868588	0.288394
3.14167	0.839723	0.6005	-0.188604	0.158315	0.810717	-0.382011	-0.599456	0.800233	-0.0579792	0.289719
3.15	0.848029	0.598623	-0.189235	0.175644	0.809727	-0.381709	-0.584643	0.783179	-0.0324934	0.286228
3.15833	0.856224	0.596691	-0.18521	0.186625	0.810747	-0.380501	-0.575624	0.772739	-0.0137474	0.278161
3.16667	0.864189	0.594794	-0.177892	0.192178	0.814112	-0.377645	-0.573727	0.772102	-0.00280534	0.267608
3.175	0.871864	0.593027	-0.169413	0.194422	0.819566	-0.372333	-0.578167	0.781929	0.00141535	0.2573
3.18333	0.879264	0.591471	-0.161811	0.195779	0.82654	-0.363811	-0.586927	0.800978	-0.00197127	0.249493
3.19167	0.88647	0.590161	-0.156585	0.19828	0.834473	-0.351591	-0.596974	0.826996	-0.0119279	0.245514
3.2	0.893592	0.589156	-0.154302	0.203093	0.842518	-0.335257	-0.604696	0.854795	-0.0274648	0.245452
3.20833	0.900725	0.588498	-0.15418	0.209761	0.850061	-0.314645	-0.607428	0.878788	-0.0422947	0.247872
3.21667	0.907846	0.58823	-0.154273	0.216048	0.857187	-0.289807	-0.605663	0.89564	-0.0566244	0.250413
3.225	0.91485	0.588353	-0.151995	0.218499	0.864824	-0.261169	-0.601879	0.905681	-0.0725594	0.250301
3.23333	0.92164	0.588914	-0.146228	0.215406	0.873478	-0.228875	-0.597719	0.909988	-0.0887092	0.246516
3.24167	0.928204	0.589932	-0.136998	0.206765	0.883008	-0.193125	-0.594471	0.910118	-0.10325	0.239118
3.25	0.934477	0.591434	-0.125045	0.193326	0.893248	-0.154678	-0.592197	0.9064	-0.115067	0.22918
3.25833	0.940499	0.593368	-0.111358	0.176469	0.903947	-0.114923	-0.590745	0.90036	-0.124469	0.217712
3.26667	0.94632	0.595668	-0.0971797	0.157911	0.914812	-0.0755813	-0.588986	0.892348	-0.131813	0.206053
3.275	0.952044	0.598242	-0.0837856	0.139502	0.925495	-0.0392825	-0.585565	0.882527	-0.137669	0.195362
3.28333	0.957741	0.600998	-0.0719869	0.122417	0.935755	-0.00913316	-0.579399	0.870618	-0.142567	0.186389
3.29167	0.963464	0.603838	-0.0617017	0.106726	0.945429	0.0122825	-0.570639	0.856831	-0.146913	0.178842
3.3	0.969219	0.606697	-0.0529229	0.0923514	0.954265	0.0238571	-0.559228	0.84107	-0.15086	0.172663
3.30833	0.975047	0.609528	-0.0452092	0.0787817	0.961855	0.0258875	-0.545989	0.82407	-0.154496	0.167177
3.31667	0.980911	0.612323	-0.0381063	0.065292	0.967903	0.0195983	-0.531663	0.806177	-0.157607	0.161994
3.325	0.986793	0.615075	-0.0310367	0.0510125	0.972282	0.00684198	-0.5173	0.788104	-0.160034	0.156487
3.33333	0.992666	0.617779	-0.0236465	0.0352252	0.97517	-0.00976269	-0.503501	0.770166	-0.161731	0.150285
3.34167	0.998506	0.620414	-0.0161197	0.0177603	0.977086	-0.0278163	-0.4903	0.752699	-0.16284	0.143662
3.35	1.00431	0.622952	-0.00861465	-0.00158419	0.978785	-0.0457562	-0.477591	0.735809	-0.163698	0.13684
3.35833	1.01008	0.625331	-0.000904071	-0.0233897	0.981243	-0.062718	-0.465977	0.720117	-0.164674	0.129481
3.36667	1.01583	0.627478	0.00723596	-0.0482825	0.985509	-0.0782376	-0.456092	0.706209	-0.165947	0.121289
3.375	1.02156	0.629335	0.0156524	-0.0762728	0.992185	-0.0922814	-0.448037	0.694561	-0.167693	0.112377
3.38333	1.02726	0.630854	0.0240622	-0.107114	1.00162	-0.105331	-0.44169	0.685472	-0.170105	0.10312
3.39167	1.03295	0.632001	0.0321404	-0.140322	1.01393	-0.118006	-0.436983	0.679508	-0.173256	0.0938612
3.4	1.03862	0.632774	0.039573	-0.175341	1.02891	-0.130761	-0.433521	0.676659	-0.177118	0.0848991
3.40833	1.04428	0.633199	0.0460152	-0.211466	1.04619	-0.144197	-0.430742	0.676744	-0.181539	0.0765493
3.41667	1.04991	0.633321	0.0511506	-0.248091	1.06552	-0.158548	-0.428105	0.679495	-0.186247	0.0693093
3.425	1.0555	0.633189	0.0546566	-0.284399	1.08623	-0.173592	-0.424892	0.684391	-0.191451	0.0635639
3.43333	1.06106	0.632844	0.0567075	-0.320129	1.10754	-0.189476	-0.421059	0.690989	-0.197435	0.0591109
3.44167	1.06658	0.63233	0.0577363	-0.355296	1.12892	-0.20705	-0.417123	0.699261	-0.204299	0.0555462
3.45	1.07203	0.63169	0.0580046	-0.389858	1.14927	-0.22597	-0.413074	0.708557	-0.212123	0.0526904
3.45833	1.07742	0.630945	0.0579604	-0.424022	1.16732	-0.24537	-0.409249	0.718531	-0.220862	0.0500708
3.46667	1.08273	0.630098	0.0579877	-0.457801	1.18215	-0.264949	-0.405913	0.728962	-0.230231	0.0472768
3.475	1.08799	0.629164	0.0585452	-0.491376	1.19305	-0.284029	-0.403448	0.73973	-0.239507	0.0438051
3.48333	1.0932	0.628158	0.0598113	-0.524675	1.19976	-0.302194	-0.401899	0.75072	-0.247989	0.0394879
3.49167	1.09837	0.627084	0.0615366	-0.557376	1.20208	-0.318039	-0.400883	0.761839	-0.255652	0.0346674
3.5	1.1035	0.625939	0.063393	-0.58886	1.1998	-0.331467	-0.399759	0.772742	-0.262865	0.0296028
3.50833	1.10863	0.624718	0.0650965	-0.618771	1.19357	-0.342038	-0.398302	0.783682	-0.269916	0.0246988
3.51667	1.11374	0.623423	0.0658428	-0.646135	1.18392	-0.349617	-0.395562	0.794574	-0.277306	0.0211469
3.525	1.11887	0.622067	0.0650795	-0.670215	1.1706	-0.354538	-0.39077	0.805135	-0.285396	0.019653
3.53333	1.12403	0.620649	0.0625441	-0.690637	1.15408	-0.357203	-0.383579	0.815323	-0.29421	0.0204781
3.54167	1.12923	0.619175	0.0581369	-0.707249	1.13486	-0.357657	-0.373906	0.825206	-0.303341	0.0237559
3.55	1.13449	0.61766	0.0519175	-0.719974	1.11365	-0.356002	-0.36194	0.834929	-0.312233	0.0293833
3.55833	1.13981	0.616119	0.0439094	-0.728776	1.09088	-0.352076	-0.3479	0.844674	-0.320577	0.0372734
3.56667	1.1452	0.614569	0.0343646	-0.733816	1.06688	-0.345479	-0.332076	0.854444	-0.328183	0.0470143
3.575	1.15067	0.613008	0.0237762	-0.735669	1.0422	-0.335586	-0.314983	0.864299	-0.334861	0.0579946
3.58333	1.15623	0.611443	0.012172	-0.734366	1.01773	-0.321838	-0.296546	0.874128	-0.340508	0.0701451
3.59167	1.1619	0.609887	-0.000462909	-0.729634	0.993321	-0.305904	-0.276607	0.883736	-0.345075	0.0835433
3.6	1.1677	0.608337	-0.0139168	-0.721493	0.968685	-0.286096	-0.255259	0.892979	-0.348579	0.0978227
3.60833	1.17364	0.606766	-0.0279145	-0.710158	0.943658	-0.263762	-0.232863	0.902009	-0.351163	0.112573
3.61667	1.17974	0.605138	-0.0420652	-0.696061	0.918609	-0.239226	-0.210084	0.911195	-0.352814	0.127216
3.625	1.18599	0.603416	-0.0560266	-0.679694	0.893737	-0.212575	-0.18765	0.92114	-0.353457	0.141334
3.63333	1.19238	0.601585	-0.069106	-0.662315	0.870544	-0.179254	-0.166551	0.932432	-0.353108	0.154096
3.64167	1.19893	0.599613	-0.0806496	-0.646033	0.853343	-0.147622	-0.147426	0.945095	-0.351929	0.164871
3.65	1.2056	0.597512	-0.0906441	-0.632572	0.846385	-0.120522	-0.130675	0.959449	-0.349552	0.173721
3.65833	1.21234	0.595319	-0.0994597	-0.622725	0.851514	-0.10481	-0.116104	0.975474	-0.345504	0.181307
3.66667	1.21905	0.593105	-0.107114	-0.616875	0.867708	-0.0981247	-0.104039	0.993247	-0.338996	0.188009
3.675	1.22567	0.590942	-0.113635	-0.614612	0.892245	-0.101758	-0.0945243	1.01235	-0.329496	0.19416
3.68333	1.23214	0.588911	-0.118815	-0.615306	0.921688	-0.113492	-0.0880295	1.03262	-0.316183	0.199741
3.69167	1.23838	0.587056	-0.122553	-0.61781	0.951832	-0.131863	-0.0847925	1.05387	-0.298549	0.20481
3.7	1.2444	0.58544	-0.124254	-0.621265	0.978391	-0.147634	-0.0852216	1.07562	-0.276665	0.208591
3.70833	1.25022	0.584091	-0.123308	-0.625323	1.0002	-0.161496	-0.0893595	1.09696	-0.251277	0.21015
3.71667	1.25591	0.583052	-0.119756	-0.629331	1.01737	-0.17431	-0.0968346	1.11723	-0.2228	0.209205
3.725	1.26149	0.582352	-0.114221	-0.632376	1.03002	-0.187437	-0.106905	1.13628	-0.191493	0.206166
3.73333	1.26701	0.582051	-0.106691	-0.634617	1.0384	-0.200105	-0.11924	1.15352	-0.157679	0.200887
3.74167	1.27246	0.582189	-0.0981756	-0.63534	1.04255	-0.211661	-0.132299	1.16818	-0.122042	0.194515
3.75	1.27783	0.582783	-0.0887657	-0.635012	1.04306	-0.221742	-0.145538	1.1799	-0.0856264	0.187194
3.75833	1.28309	0.583819	-0.0789864	-0.633624	1.04063	-0.229927	-0.158456	1.18895	-0.0490072	0.179668
3.76667	1.28826	0.585271	-0.0690059	-0.631222	1.03566	-0.236192	-0.170456	1.19533	-0.013686	0.172232
3.775	1.29333	0.587088	-0.0593489	-0.627342	1.02838	-0.240775	-0.180961	1.19949	0.0183511	0.165559
3.78333	1.2983	0.5892	-0.0500289	-0.622088	1.0191	-0.243787	-0.190044	1.20206	0.0444675	0.159702
3.79167	1.30318	0.591547	-0.0414547	-0.614947	1.00773	-0.246224	-0.197889	1.20399	0.0629899	0.155074
3.8	1.30801	0.594099	-0.0328302	-0.606821	0.994511	-0.247735	-0.205628	1.20562	0.0722624	0.1507
3.80833	1.31281	0.596833	-0.024704	-0.597096	0.979288	-0.248666	-0.212871	1.2066	0.0713601	0.147112
3.81667	1.31758	0.599699	-0.0175093	-0.585599	0.962474	-0.248813	-0.218917	1.20603	0.05994	0.144755
3.825	1.32231	0.602668	-0.0114516	-0.57232	0.944149	-0.248328	-0.223868	1.20336	0.0402488	0.143803
3.83333	1.327	0.605718	-0.00671646	-0.557314	0.924744	-0.246746	-0.227432	1.19773	0.0143071	0.144425
3.84167	1.33162	0.608823	-0.00321973	-0.540927	0.904477	-0.244185	-0.230079	1.18911	-0.0165487	0.146552
3.85	1.33613	0.611934	-0.000829535	-0.523737	0.884176	-0.240429	-0.232105	1.1774	-0.0483023	0.150032
3.85833	1.3405	0.615001	0.000562753	-0.506011	0.863907	-0.236532	-0.234084	1.16325	-0.079173	0.154752
3.86667	1.34475	0.617999	0.00135177	-0.488367	0.844271	-0.232076	-0.236633	1.14709	-0.107684	0.160225
3.875	1.34886	0.620889	0.00248699	-0.471964	0.825557	-0.227217	-0.241326	1.12998	-0.133314	0.165254
3.88333	1.35281	0.623595	0.00510756	-0.458371	0.808454	-0.222146	-0.249857	1.11306	-0.155187	0.168506
3.89167	1.35657	0.626065	0.00967526	-0.448353	0.793298	-0.217191	-0.263462	1.09788	-0.173743	0.169524
3.9	1.36017	0.628269	0.0165129	-0.442271	0.780248	-0.212509	-0.282606	1.08514	-0.188891	0.167964
3.90833	1.36363	0.630184	0.0256737	-0.440207	0.769154	-0.208183	-0.307662	1.07588	-0.201909	0.163594
3.91667	1.36698	0.631783	0.0366523	-0.441587	0.760236	-0.20436	-0.337784	1.07005	-0.212062	0.156938
3.925	1.37027	0.633073	0.0485643	-0.445206	0.753205	-0.201365	-0.371732	1.06772	-0.219029	0.148998
3.93333	1.37359	0.634064	0.0596568	-0.448805	0.747804	-0.199374	-0.406993	1.06791	-0.223719	0.141193
3.94167	1.37696	0.63475	0.0692411	-0.451653	0.744332	-0.198364	-0.442491	1.07055	-0.227171	0.135023
