# Supplementary material for: Optimal Control Based Stiffness Identification of an Ankle-Foot Orthosis Using a Predictive Walking Model
Source: Front Comput Neurosci. 2017 Apr 13;11:23. doi: 10.3389/fncom.2017.00023 (PMC5390028; doi:10.3389/fncom.2017.00023)
Supplement: Supplementary file 1 [file DataSheet1.ZIP › PathWalker/InvKinDyn/results/barefeet_3053184.fit]

frame	steps	SACR	LASI	RKNE	RTHI	RANK	RTIB	RHEE	RTOE	RANK	LKNE	LTHI	LANK	LTIB	LANK	LHEE	LTOE	CLAV	C7
0	200	0.0214963	0.0626251	0.0328933	0.0556924	0.0132342	0.0284831	0.0337607	0.0184405	0.0132342	0.0335162	0.0452956	0.0119901	0.0351454	0.0119901	0.0325249	0.00977578	0.0189739	0.0166246
1	192	0.0220665	0.0617264	0.0335818	0.0578106	0.0133874	0.0284429	0.033875	0.0185225	0.0133874	0.0353918	0.0458841	0.0118586	0.0341322	0.0118586	0.0330366	0.00939966	0.0188218	0.0161573
2	183	0.0225454	0.0607893	0.034115	0.0595763	0.0135189	0.0285456	0.0339255	0.0185748	0.0135189	0.0369021	0.0460971	0.0116976	0.0334516	0.0116976	0.0334985	0.00897996	0.0187251	0.0156126
3	173	0.0229249	0.0597999	0.0345746	0.0610266	0.0136262	0.0287653	0.0339533	0.0186154	0.0136262	0.0380505	0.0460054	0.0114746	0.0334001	0.0114746	0.0338478	0.00859892	0.0186732	0.0150301
4	164	0.0232443	0.0587654	0.0350081	0.0622293	0.0137081	0.0290468	0.0339829	0.0186541	0.0137081	0.0388249	0.0456955	0.0111948	0.0340778	0.0111948	0.0339943	0.00834027	0.0186751	0.0144391
5	155	0.0235404	0.0577082	0.035423	0.0632469	0.0137487	0.0293261	0.0340205	0.0186933	0.0137487	0.0392191	0.0452349	0.0108546	0.0353418	0.0108546	0.0338879	0.00819554	0.0187358	0.0138508
6	147	0.0238345	0.0566399	0.035783	0.0641241	0.0137313	0.029543	0.034064	0.0187294	0.0137313	0.0392635	0.0446581	0.0104494	0.0368543	0.0104494	0.033542	0.00807749	0.0188249	0.013266
7	139	0.0241297	0.0555757	0.0360413	0.0648557	0.0136679	0.0296524	0.0340685	0.0187368	0.0136679	0.0390038	0.0439725	0.0099979	0.0382576	0.0099979	0.0330022	0.0079605	0.0189075	0.0126916
8	131	0.0243996	0.0545393	0.0361586	0.0654177	0.0135591	0.0296266	0.0339916	0.0186988	0.0135591	0.0384826	0.0431767	0.00955438	0.039265	0.00955438	0.0322725	0.00782958	0.0189795	0.0121488
9	122	0.0246188	0.0535357	0.0361204	0.0658078	0.0134049	0.0294655	0.033813	0.0186104	0.0134049	0.0377569	0.0422994	0.00916235	0.0397121	0.00916235	0.0313655	0.00765609	0.0190055	0.0116334
10	113	0.0247665	0.0525684	0.035936	0.0660308	0.0132228	0.0292072	0.0335387	0.0184802	0.0132228	0.0368867	0.0413737	0.00884558	0.0395511	0.00884558	0.030283	0.0074429	0.0189745	0.0111289
11	103	0.0248315	0.0516351	0.0356188	0.0660666	0.0130256	0.0288983	0.0331922	0.0183222	0.0130256	0.0359018	0.0404108	0.00858684	0.0388134	0.00858684	0.029026	0.00718897	0.0189046	0.0106347
12	89	0.0248194	0.0507252	0.0351809	0.0658986	0.0128249	0.0285719	0.0327999	0.0181441	0.0128249	0.0347874	0.0394302	0.00839831	0.0376296	0.00839831	0.027575	0.00700321	0.0188104	0.0101731
13	84	0.0247429	0.0498331	0.0346425	0.0655545	0.012624	0.0282464	0.0323714	0.017944	0.012624	0.0335642	0.038456	0.00828529	0.0361559	0.00828529	0.0259751	0.00695105	0.0187042	0.00975897
14	88	0.0246148	0.0489318	0.0340175	0.0650645	0.0124021	0.0279307	0.0319562	0.0177426	0.0124021	0.0322822	0.0374793	0.0082476	0.0345195	0.0082476	0.0243077	0.00702821	0.0185629	0.00938968
15	88	0.0244381	0.0480073	0.0333058	0.0644581	0.0121673	0.0276141	0.0315743	0.0175464	0.0121673	0.0309759	0.0364716	0.00828865	0.0328165	0.00828865	0.0226171	0.00716969	0.0183758	0.00905678
16	86	0.0241918	0.0470711	0.0325198	0.0637742	0.0119481	0.0272652	0.0311842	0.017338	0.0119481	0.029669	0.0354089	0.00839589	0.0311053	0.00839589	0.0208922	0.00731057	0.0181605	0.00875056
17	83	0.0238571	0.0461177	0.0316828	0.0630274	0.0117568	0.026867	0.0307646	0.0171135	0.0117568	0.0283831	0.0342825	0.00854834	0.0294149	0.00854834	0.0191442	0.00742936	0.0179013	0.00847201
18	81	0.0234347	0.0451417	0.0308226	0.0622217	0.0115982	0.0264301	0.0303143	0.0168757	0.0115982	0.0271493	0.0330979	0.0087311	0.0277512	0.0087311	0.0174007	0.00749466	0.0175686	0.00822255
19	78	0.0229166	0.0441732	0.0299599	0.0613633	0.0114652	0.0259752	0.0298394	0.0166259	0.0114652	0.025962	0.0318726	0.00891419	0.0260924	0.00891419	0.0156719	0.00745011	0.0171605	0.00799064
20	76	0.022278	0.0432701	0.0290872	0.0604344	0.0113378	0.0255213	0.0293415	0.0163622	0.0113378	0.0247675	0.0306055	0.00906635	0.0243976	0.00906635	0.0139771	0.00728822	0.0166958	0.00777858
21	73	0.0214885	0.0424556	0.0281889	0.0593871	0.0111784	0.0250763	0.0287844	0.0160726	0.0111784	0.0235534	0.0292666	0.00917212	0.022631	0.00917212	0.01237	0.00703559	0.0161816	0.00759794
22	71	0.0205258	0.0416694	0.0272639	0.0581252	0.0109529	0.0246484	0.0282177	0.0157735	0.0109529	0.0223366	0.0278352	0.00920532	0.0207882	0.00920532	0.0109267	0.00670228	0.015598	0.0074594
23	68	0.0193929	0.0408588	0.0263031	0.0566053	0.0106237	0.02425	0.0276538	0.0154774	0.0106237	0.0211143	0.0263229	0.00916023	0.0189033	0.00916023	0.00970369	0.0062944	0.0149462	0.00737708
24	65	0.0181276	0.0399971	0.0253047	0.0548704	0.010204	0.0239002	0.0271261	0.0152031	0.010204	0.0199155	0.0247542	0.00904157	0.0169797	0.00904157	0.00855781	0.00587365	0.0142571	0.00733806
25	61	0.0167824	0.0390609	0.0242803	0.0529984	0.00974521	0.0236404	0.026628	0.0149485	0.00974521	0.0187675	0.0231529	0.00892402	0.014987	0.00892402	0.00748327	0.00548417	0.0135818	0.00729051
26	56	0.0154344	0.0380221	0.0232702	0.0510809	0.00931025	0.0234825	0.0262128	0.0147272	0.00931025	0.0177018	0.021513	0.00880039	0.0132751	0.00880039	0.0066099	0.00515454	0.0129701	0.00720625
27	48	0.0141556	0.0368958	0.0223042	0.0492209	0.00893814	0.0233956	0.0258317	0.0145145	0.00893814	0.0167228	0.0198926	0.00868517	0.012022	0.00868517	0.00607767	0.00496911	0.0124505	0.00707794
28	46	0.0129849	0.0357686	0.0214183	0.0474654	0.00868187	0.0233865	0.0254704	0.0142965	0.00868187	0.0158225	0.01846	0.00847002	0.0113789	0.00847002	0.00585755	0.0049311	0.0120455	0.00693605
29	46	0.0119373	0.034725	0.0206146	0.045798	0.00848999	0.023494	0.0250702	0.014065	0.00848999	0.0149623	0.0173301	0.0080996	0.0112321	0.0080996	0.005904	0.00497505	0.0117685	0.00681458
30	45	0.0110161	0.0337463	0.0198831	0.0441203	0.0083712	0.0237147	0.0246942	0.0138427	0.0083712	0.014142	0.0165984	0.00757065	0.0113549	0.00757065	0.00619059	0.00503297	0.0115539	0.00675108
31	42	0.0102202	0.0327801	0.0192026	0.0423623	0.00828003	0.0239951	0.0243491	0.0136322	0.00828003	0.0133883	0.0163091	0.0069836	0.0113214	0.0069836	0.00669556	0.00502429	0.0113253	0.0067768
32	40	0.00956961	0.0317785	0.0185932	0.040514	0.00815774	0.0242611	0.0240768	0.0134628	0.00815774	0.0128551	0.0164692	0.00643765	0.0109012	0.00643765	0.00713055	0.00495148	0.0110262	0.00693799
33	38	0.0090941	0.0306862	0.0180882	0.0386233	0.00799097	0.0244784	0.0239041	0.013356	0.00799097	0.0126882	0.0169543	0.00609461	0.0100486	0.00609461	0.00724469	0.00479644	0.0106437	0.00722667
34	37	0.00881105	0.0294942	0.0177532	0.0367731	0.00785945	0.0246444	0.0238506	0.0133061	0.00785945	0.0128912	0.0175456	0.0059682	0.00936197	0.0059682	0.00704698	0.00451014	0.0102035	0.00760391
35	38	0.00872381	0.0282664	0.0176289	0.0350862	0.00781337	0.024751	0.0238897	0.0132882	0.00781337	0.0132945	0.0180104	0.00604222	0.00917376	0.00604222	0.00666786	0.004177	0.0097444	0.00802453
36	38	0.00880506	0.0271061	0.0177247	0.0336565	0.00786997	0.0248305	0.0240041	0.0132914	0.00786997	0.0137186	0.0183963	0.00621992	0.00922419	0.00621992	0.00624531	0.00390268	0.00929511	0.00850649
37	38	0.0090047	0.026088	0.018023	0.0325196	0.00799091	0.0249611	0.02419	0.0133244	0.00799091	0.0140559	0.0187955	0.00635576	0.00904241	0.00635576	0.00586681	0.00373886	0.00888086	0.00909561
38	39	0.00926367	0.0252384	0.0184741	0.0317099	0.00814176	0.0252069	0.0244752	0.0134064	0.00814176	0.0142956	0.0192735	0.00638568	0.00842469	0.00638568	0.00562357	0.00373218	0.00849416	0.00982796
39	40	0.00951956	0.0245533	0.0189819	0.0312522	0.00829071	0.0255671	0.0248713	0.0135417	0.00829071	0.0144739	0.0198343	0.00632216	0.00762706	0.00632216	0.00557268	0.00390301	0.00812506	0.0107073
40	41	0.00971725	0.0240039	0.0194396	0.0311071	0.00840636	0.0259728	0.0253735	0.0137321	0.00840636	0.0146421	0.0204277	0.00619862	0.00725362	0.00619862	0.00568781	0.00420284	0.00777592	0.011717
41	42	0.00983445	0.0235506	0.0197585	0.0312216	0.00848666	0.0263225	0.0259867	0.0139892	0.00848666	0.0148321	0.0209816	0.00606642	0.00773594	0.00606642	0.00588859	0.00455867	0.00745868	0.0128277
42	44	0.00986911	0.0231559	0.0198734	0.03153	0.00854084	0.0265308	0.0266623	0.0142888	0.00854084	0.0150061	0.0214211	0.00596252	0.00887074	0.00596252	0.00608395	0.00490116	0.00720467	0.0139748
43	46	0.00981314	0.022795	0.0197478	0.0319441	0.0085778	0.0265491	0.0273061	0.0145818	0.0085778	0.0150465	0.021668	0.00590289	0.0101194	0.00590289	0.00622828	0.00517508	0.00704009	0.0150616
44	47	0.00966	0.022454	0.0193608	0.0323817	0.00861092	0.0263685	0.0278284	0.0148267	0.00861092	0.0148279	0.0216357	0.00588776	0.0110298	0.00588776	0.00632245	0.00534242	0.00696867	0.0159922
45	48	0.00941222	0.0221217	0.0187199	0.0327336	0.00865069	0.0259917	0.0281575	0.0149955	0.00865069	0.0143368	0.0214106	0.00589044	0.0113618	0.00589044	0.00638226	0.00538883	0.00698227	0.01675
46	48	0.00907807	0.0217765	0.0178476	0.0329187	0.00871688	0.0254204	0.0282694	0.0150811	0.00871688	0.013676	0.0210344	0.00588891	0.0111053	0.00588891	0.00641749	0.00533855	0.00705988	0.0173698
47	47	0.00865651	0.0213956	0.0167867	0.0329038	0.00882049	0.0246802	0.0281732	0.0150881	0.00882049	0.0129449	0.0206142	0.0058548	0.0104222	0.0058548	0.00646482	0.00523164	0.00717824	0.017891
48	46	0.00814238	0.0209382	0.0155913	0.0326659	0.00895306	0.0238061	0.0278907	0.0150254	0.00895306	0.0121755	0.0201953	0.00576202	0.00955535	0.00576202	0.00656965	0.00510903	0.0073199	0.0183316
49	45	0.00753157	0.0203547	0.0142962	0.0321965	0.00909679	0.0228489	0.02748	0.0149105	0.00909679	0.011388	0.0198522	0.00559989	0.00869404	0.00559989	0.00674941	0.00501285	0.00746384	0.0187367
50	44	0.00683282	0.0196038	0.0129107	0.0315061	0.00923256	0.0218912	0.0270056	0.0147558	0.00923256	0.0106026	0.0196446	0.00537853	0.00793039	0.00537853	0.00699063	0.00496523	0.00760875	0.0191369
51	43	0.00605772	0.0186579	0.0114492	0.0305659	0.00934513	0.0210378	0.0265047	0.0145649	0.00934513	0.00982117	0.0196445	0.00511223	0.00726633	0.00511223	0.00728267	0.00496945	0.00777786	0.0195369
52	42	0.00523928	0.0174913	0.00993363	0.0293588	0.00942395	0.0204087	0.0259996	0.0143413	0.00942395	0.00903678	0.0197717	0.00482672	0.00666318	0.00482672	0.00760467	0.00501373	0.00796098	0.0199164
53	40	0.0044457	0.0161229	0.00838091	0.0279216	0.00945798	0.0200948	0.0254951	0.0140873	0.00945798	0.00827944	0.0200623	0.00453693	0.00608607	0.00453693	0.00794022	0.00507528	0.00813247	0.0202641
54	38	0.00378081	0.0146297	0.00679732	0.0263234	0.00944689	0.0201292	0.0250012	0.0138077	0.00944689	0.0076233	0.0205394	0.00426751	0.00552387	0.00426751	0.008274	0.00513748	0.00827108	0.0205877
55	37	0.00335397	0.0130908	0.00520778	0.0246468	0.00941413	0.0205105	0.0245427	0.0135134	0.00941413	0.00716951	0.0212283	0.00405684	0.00498804	0.00405684	0.00858842	0.00519188	0.00837275	0.0209004
56	36	0.00322522	0.0115701	0.00366322	0.0230332	0.00938	0.0211797	0.0241378	0.0132203	0.00938	0.00696545	0.0221	0.00392572	0.00455073	0.00392572	0.00887127	0.00523143	0.00843809	0.0211962
57	35	0.00336188	0.010128	0.00223479	0.0216622	0.00935734	0.0220099	0.0238203	0.0129415	0.00935734	0.00697659	0.0230857	0.0038696	0.00432345	0.0038696	0.00912079	0.0052576	0.00845405	0.02147
58	34	0.00368395	0.00881322	0.00118859	0.0206683	0.0093572	0.0228586	0.0236129	0.0126809	0.0093572	0.00713925	0.0241086	0.00386829	0.00435956	0.00386829	0.00933145	0.00527331	0.00841604	0.0217173
59	33	0.00411141	0.00767716	0.00145348	0.0201082	0.00937864	0.0236127	0.0234893	0.012432	0.00937864	0.00739735	0.0251065	0.003891	0.00460671	0.003891	0.00950229	0.00528302	0.00832262	0.0219182
60	33	0.00457815	0.00675063	0.00252788	0.0199708	0.0094177	0.0242046	0.0234289	0.0121905	0.0094177	0.00771038	0.0260562	0.00392231	0.0049652	0.00392231	0.00963269	0.00528933	0.00817504	0.0220565
61	32	0.00505539	0.0060305	0.0036949	0.0201913	0.00946837	0.0246271	0.0234215	0.01196	0.00946837	0.00805513	0.026954	0.00395913	0.00534815	0.00395913	0.00971961	0.00529036	0.00797756	0.0221163
62	32	0.00552411	0.00552365	0.00484868	0.0206627	0.00951596	0.0249349	0.02345	0.0117391	0.00951596	0.00839547	0.0278047	0.00400729	0.00569992	0.00400729	0.00978491	0.00529448	0.00773196	0.0220782
63	31	0.0059475	0.00524147	0.00595199	0.0212701	0.00955837	0.0252343	0.0235286	0.0115377	0.00955837	0.00871547	0.0286138	0.00408312	0.00600805	0.00408312	0.00985249	0.00531225	0.00744745	0.0219368
64	31	0.00630418	0.00516483	0.00697833	0.0219464	0.0095839	0.0256515	0.0236668	0.0113756	0.0095839	0.00905505	0.0293918	0.00419076	0.0062899	0.00419076	0.0099267	0.0053452	0.00713828	0.0217034
65	30	0.0066007	0.00524859	0.00791729	0.0226455	0.00956821	0.026284	0.0238624	0.0112651	0.00956821	0.00943167	0.0301533	0.0043229	0.00656685	0.0043229	0.0100115	0.00539522	0.00681125	0.0213861
66	30	0.00684184	0.00544885	0.00876841	0.0233269	0.00951689	0.0271518	0.0241187	0.0112204	0.00951689	0.00982841	0.0309056	0.00446784	0.0068568	0.00446784	0.0101152	0.00546746	0.00647967	0.0209739
67	30	0.00703215	0.00573026	0.00952465	0.023977	0.00942902	0.0281895	0.0243871	0.011231	0.00942902	0.0102452	0.0316407	0.00460265	0.00716689	0.00460265	0.0102435	0.00556432	0.00616579	0.0204697
68	30	0.00718451	0.00604802	0.0101639	0.02455	0.00929579	0.0292816	0.024602	0.0112676	0.00929579	0.0106673	0.0323312	0.0047098	0.00747797	0.0047098	0.0103862	0.00567707	0.00589123	0.0198964
69	29	0.0073156	0.00633889	0.010662	0.024978	0.00913637	0.0302963	0.0247324	0.0113179	0.00913637	0.0110686	0.0329401	0.00477235	0.0077381	0.00477235	0.010513	0.00578538	0.00568035	0.0192736
70	29	0.00745199	0.00653191	0.0110043	0.0252324	0.00898054	0.0311009	0.0247688	0.0113731	0.00898054	0.0114245	0.0334283	0.00477106	0.00789032	0.00477106	0.0105943	0.00586908	0.00557492	0.0186271
71	28	0.00759291	0.00658477	0.0111739	0.0253312	0.0088644	0.0315761	0.0247297	0.0114331	0.0088644	0.0116838	0.0337554	0.00471088	0.00790176	0.00471088	0.010625	0.00592062	0.00559449	0.01799
72	26	0.00770795	0.00649055	0.0111423	0.0253056	0.00880386	0.0316703	0.0246284	0.0115069	0.00880386	0.0118129	0.0338848	0.0046153	0.00776387	0.0046153	0.010604	0.00593551	0.00571376	0.0173937
73	22	0.00779623	0.00623867	0.0109009	0.0251617	0.00878336	0.0314292	0.0244797	0.0116045	0.00878336	0.0118223	0.0337868	0.00450075	0.00747176	0.00450075	0.010517	0.00590559	0.0059256	0.0168506
74	25	0.00786772	0.00580148	0.0104757	0.0249171	0.0088029	0.0309613	0.0243502	0.0117546	0.0088029	0.0117124	0.0334574	0.00437052	0.00703814	0.00437052	0.0103646	0.00583296	0.00621164	0.0163509
75	26	0.00789151	0.00517767	0.00991164	0.0246389	0.0088583	0.0303862	0.0242978	0.0119783	0.0088583	0.0114864	0.0329326	0.00422538	0.00650141	0.00422538	0.010165	0.00572684	0.00643577	0.0158656
76	27	0.00784941	0.0043761	0.00924936	0.0243813	0.00891317	0.0298084	0.0243343	0.0122604	0.00891317	0.0111889	0.03225	0.00407811	0.00591021	0.00407811	0.00993345	0.00559312	0.00652041	0.0153715
77	27	0.0077332	0.00339785	0.00849972	0.024144	0.00894037	0.0293083	0.0244661	0.0125782	0.00894037	0.0108771	0.03143	0.00394497	0.00531989	0.00394497	0.00968035	0.00543582	0.00650693	0.0148613
78	27	0.0075191	0.00228246	0.00766865	0.0239397	0.00894399	0.0289325	0.0247036	0.0129175	0.00894399	0.0105879	0.0305131	0.00382635	0.0047688	0.00382635	0.00941556	0.00526206	0.00639206	0.014325
79	27	0.00721251	0.00125374	0.00677916	0.0238033	0.008944	0.0286885	0.0250537	0.0132721	0.008944	0.0103319	0.0295467	0.00372386	0.00428365	0.00372386	0.00915203	0.00508432	0.00619897	0.0137577
80	28	0.00683055	0.00152975	0.00585105	0.0237553	0.00894796	0.0285532	0.0254834	0.0136302	0.00894796	0.0101106	0.0285599	0.00364967	0.00389597	0.00364967	0.00890394	0.00491478	0.00598223	0.0131704
81	28	0.00638886	0.00304401	0.0049015	0.0237702	0.00894607	0.0284927	0.0259332	0.0139703	0.00894607	0.00993404	0.027564	0.00361074	0.00362041	0.00361074	0.00867585	0.00475662	0.00580888	0.0125727
82	29	0.00591593	0.00489085	0.00394186	0.0238125	0.00892577	0.0284661	0.0263772	0.0142818	0.00892577	0.00980495	0.0265672	0.00360813	0.00345367	0.00360813	0.00847139	0.00461049	0.00575718	0.0119749
83	29	0.00542091	0.00689932	0.0029879	0.0238674	0.00887895	0.028433	0.0267967	0.0145599	0.00887895	0.00970749	0.025578	0.00363714	0.00336956	0.00363714	0.00829462	0.00447602	0.00579753	0.011398
84	30	0.00490686	0.00900664	0.00210466	0.0238964	0.00879513	0.0283617	0.0271732	0.0148026	0.00879513	0.00963539	0.0245846	0.00368847	0.00332662	0.00368847	0.00813377	0.00434285	0.00587238	0.0108597
85	31	0.004383	0.0111533	0.00142354	0.023865	0.00866452	0.0282243	0.0275177	0.0150129	0.00866452	0.00959354	0.0235587	0.00375833	0.00330763	0.00375833	0.00797063	0.00419522	0.00601703	0.0103837
86	31	0.00381245	0.0132673	0.00124499	0.0237894	0.00848933	0.0280012	0.0278295	0.0151854	0.00848933	0.00958785	0.022495	0.00385185	0.00331471	0.00385185	0.00780377	0.0040245	0.00617712	0.00998584
87	32	0.00316661	0.0152815	0.00168791	0.0236847	0.00826835	0.0276756	0.0280772	0.0153077	0.00826835	0.00962426	0.0214215	0.0039737	0.00336138	0.0039737	0.00764933	0.00383624	0.00626659	0.00966991
88	33	0.00247805	0.0171487	0.00240753	0.0235344	0.00798596	0.0272345	0.0282078	0.0153643	0.00798596	0.0097155	0.0203801	0.00412117	0.003478	0.00412117	0.00752088	0.00363898	0.00631613	0.00944291
89	33	0.0018635	0.0187656	0.00331737	0.0231767	0.007776	0.0263229	0.0278724	0.0152084	0.007776	0.00988111	0.0194667	0.00427808	0.00368394	0.00427808	0.00743121	0.00344722	0.00639012	0.00929175
90	33	0.00150524	0.0201284	0.0045226	0.0225169	0.00763197	0.0250675	0.0271883	0.0148654	0.00763197	0.0101288	0.0187585	0.00443238	0.00399901	0.00443238	0.00739339	0.00327795	0.00653047	0.00918794
91	33	0.00161199	0.0212262	0.00600616	0.0215721	0.00771773	0.0239812	0.0264315	0.0145195	0.00771773	0.0104649	0.0183224	0.0045875	0.00441414	0.0045875	0.00742985	0.00315984	0.00673765	0.00911734
92	32	0.00201412	0.0221179	0.00761374	0.0205952	0.0078281	0.0233427	0.0258363	0.0142717	0.0078281	0.0108705	0.0181232	0.00475034	0.00488948	0.00475034	0.0075386	0.00310786	0.00699604	0.00908596
93	32	0.00243418	0.0228776	0.00906718	0.019848	0.00796475	0.0230789	0.0254909	0.0141677	0.00796475	0.0113032	0.018041	0.00491557	0.00538825	0.00491557	0.0076938	0.00311708	0.00729574	0.00908925
94	32	0.00278627	0.0236172	0.0101551	0.0195687	0.00805643	0.0232244	0.0255447	0.0142375	0.00805643	0.0117224	0.017934	0.00508221	0.00587795	0.00508221	0.00786643	0.0031698	0.00762194	0.00910411
95	33	0.00304778	0.0244185	0.010709	0.0198593	0.00820257	0.0237011	0.0259658	0.0144652	0.00820257	0.0120902	0.0177156	0.00525151	0.00631433	0.00525151	0.00803033	0.00324818	0.00794221	0.00910784
96	34	0.00324216	0.0253266	0.0107057	0.0207084	0.0083014	0.0244101	0.0266668	0.0147708	0.0083014	0.0123716	0.0173505	0.0054293	0.00666031	0.0054293	0.00817327	0.0033363	0.00822758	0.00909381
97	35	0.00335768	0.0262462	0.0102386	0.0218121	0.00847653	0.0249142	0.0270824	0.0149272	0.00847653	0.0125365	0.0168907	0.00561209	0.0068875	0.00561209	0.00829962	0.00342236	0.00847592	0.00907563
98	35	0.0034804	0.027098	0.00967202	0.0227708	0.00863772	0.025036	0.0269341	0.0147615	0.00863772	0.0125838	0.0164207	0.00579037	0.00701717	0.00579037	0.00840433	0.00349666	0.00870847	0.00906004
99	36	0.00368793	0.0278293	0.00936152	0.0232843	0.00891795	0.0251489	0.0263744	0.0143951	0.00891795	0.0125369	0.0160371	0.00596374	0.00709821	0.00596374	0.00850624	0.00356678	0.00893025	0.00906921
100	36	0.00397587	0.0284102	0.00955221	0.0232964	0.00919897	0.025362	0.0256198	0.0139493	0.00919897	0.0124178	0.015816	0.00614295	0.00717096	0.00614295	0.00866324	0.00365238	0.00913868	0.00914862
101	36	0.00431687	0.0288615	0.0101768	0.022965	0.00938739	0.0254265	0.0248462	0.0135093	0.00938739	0.0122358	0.0157708	0.00633696	0.00727911	0.00633696	0.00891766	0.00377799	0.00933897	0.00933839
102	36	0.00467736	0.0292422	0.0110083	0.0225298	0.00944441	0.0251922	0.0242353	0.0131662	0.00944441	0.0119963	0.0158686	0.00654726	0.00749554	0.00654726	0.00927704	0.00397405	0.0095298	0.00966027
103	37	0.00503626	0.0296389	0.0118209	0.0222197	0.00940503	0.0247024	0.0239556	0.013009	0.00940503	0.0117211	0.016065	0.00676118	0.00790996	0.00676118	0.00971329	0.00425521	0.00970779	0.010117
104	38	0.00539769	0.0301216	0.0124854	0.0222019	0.00931294	0.0241397	0.0240721	0.0130698	0.00931294	0.0114428	0.0163212	0.00696099	0.00858639	0.00696099	0.0101841	0.00461291	0.00986824	0.0106972
105	40	0.00580316	0.0307371	0.0129835	0.0225038	0.009196	0.0236933	0.0245016	0.0132999	0.009196	0.0111891	0.0166295	0.00714334	0.00951029	0.00714334	0.0106573	0.00502208	0.0100184	0.0113784
106	43	0.00629811	0.0315138	0.0133806	0.0230337	0.00906852	0.0234639	0.0250779	0.0136079	0.00906852	0.0109856	0.0170089	0.00729911	0.0106	0.00729911	0.0110839	0.00544467	0.010184	0.012129
107	46	0.00691733	0.0324492	0.0138049	0.0236398	0.00895101	0.0234523	0.0256564	0.0139142	0.00895101	0.0108786	0.0174837	0.00741188	0.0117597	0.00741188	0.0114107	0.00583783	0.0103886	0.0129093
108	49	0.00768595	0.0335239	0.0143911	0.0241771	0.00887958	0.0235922	0.0261629	0.0141757	0.00887958	0.0109339	0.0180804	0.00748894	0.0129227	0.00748894	0.0116528	0.00615331	0.0106597	0.0136831
109	52	0.00861043	0.0347299	0.0151978	0.024586	0.00888879	0.0238027	0.0265632	0.0143737	0.00888879	0.0112028	0.0188255	0.00756419	0.014058	0.00756419	0.0119022	0.00635381	0.0110253	0.0144314
110	56	0.00967853	0.0360612	0.0162014	0.0248741	0.00897498	0.02405	0.0268528	0.0145068	0.00897498	0.0117061	0.0197442	0.0076774	0.0151649	0.0076774	0.0122786	0.00643906	0.0114981	0.0151513
111	59	0.0108393	0.0375092	0.0173318	0.0251322	0.00911519	0.0243686	0.0270881	0.0146101	0.00911519	0.0124291	0.0208384	0.00784901	0.016296	0.00784901	0.012893	0.00642606	0.0120794	0.015847
112	63	0.0120156	0.0390573	0.0185032	0.0255274	0.00930123	0.0248112	0.0273475	0.0147333	0.00930123	0.0133321	0.0220902	0.00808318	0.0175551	0.00808318	0.0138291	0.00634069	0.0127432	0.0165371
113	68	0.013143	0.040661	0.0196628	0.0261696	0.00951398	0.0253592	0.0276825	0.0149065	0.00951398	0.0143734	0.0234796	0.00838698	0.0190533	0.00838698	0.0151152	0.00623534	0.0134487	0.0172517
114	73	0.0141757	0.0422732	0.0207942	0.0270953	0.00971683	0.025899	0.028125	0.0151449	0.00971683	0.0155181	0.0249935	0.00875819	0.0208636	0.00875819	0.0166859	0.00617156	0.0141769	0.0180107
115	80	0.0150818	0.0438489	0.0218978	0.0282831	0.00989023	0.0262999	0.0286748	0.0154444	0.00989023	0.016736	0.0266355	0.00918223	0.0229961	0.00918223	0.0184168	0.00620032	0.0149083	0.0188076
116	86	0.01583	0.045313	0.0229902	0.0296581	0.0100333	0.0264891	0.029318	0.015795	0.0100333	0.0180124	0.028406	0.00964071	0.0253917	0.00964071	0.0201833	0.00634868	0.0156056	0.0196129
117	92	0.0164072	0.0465888	0.0240857	0.0311811	0.0101591	0.0264684	0.0300426	0.0161898	0.0101591	0.0193767	0.0302917	0.01011	0.0279352	0.01011	0.0218834	0.00660361	0.0162386	0.0203963
118	97	0.0168402	0.0476116	0.0251836	0.0328402	0.0102954	0.026292	0.0308122	0.0166096	0.0102954	0.0209058	0.032254	0.0105626	0.0304574	0.0105626	0.0234438	0.00692492	0.0167932	0.0211361
119	75	0.0171492	0.048304	0.0262623	0.0346225	0.0104582	0.0260327	0.0315601	0.0170197	0.0104582	0.0226542	0.0342232	0.0109579	0.0327747	0.0109579	0.024813	0.00725175	0.0172561	0.0218026
120	119	0.0173507	0.0486077	0.0272723	0.0365398	0.0106649	0.0257598	0.0322085	0.0173779	0.0106649	0.0245992	0.0361132	0.0112486	0.0347324	0.0112486	0.0259637	0.00751392	0.0176009	0.0223634
121	137	0.0175045	0.0485091	0.0281663	0.0385788	0.010921	0.0255193	0.0327127	0.0176596	0.010921	0.0266704	0.0378185	0.0113977	0.0362132	0.0113977	0.0268858	0.00765605	0.0177934	0.0228026
122	152	0.0176701	0.0480434	0.0289115	0.0407015	0.0111987	0.0253296	0.0330786	0.0178669	0.0111987	0.0287745	0.0392388	0.0113889	0.037157	0.0113889	0.027566	0.00765459	0.0178271	0.0231134
123	163	0.0178697	0.0472955	0.0294862	0.0428443	0.0114779	0.0251819	0.0333175	0.0180045	0.0114779	0.0307761	0.0403046	0.0112297	0.0375864	0.0112297	0.0280047	0.00751499	0.0177365	0.0232843
124	171	0.0180994	0.0463633	0.0298917	0.0449061	0.0117355	0.0250263	0.0334362	0.018076	0.0117355	0.0325285	0.0409751	0.0109498	0.0376127	0.0109498	0.0282291	0.00725025	0.0175542	0.0232991
125	174	0.0183361	0.0453266	0.0301417	0.0468106	0.0119324	0.0247911	0.0334742	0.0181019	0.0119324	0.033924	0.0412543	0.0105891	0.0374012	0.0105891	0.0282698	0.00689698	0.0173058	0.0231604
126	172	0.0185538	0.0442471	0.0302613	0.0485306	0.0120659	0.0244308	0.0334758	0.0181056	0.0120659	0.034917	0.0411895	0.0101804	0.0371144	0.0101804	0.0281543	0.00652125	0.0170329	0.0228937
127	167	0.0187375	0.0431616	0.0302771	0.0500613	0.0121562	0.0239309	0.0334276	0.018081	0.0121562	0.0355122	0.0408376	0.0097482	0.03687	0.0097482	0.027916	0.00618272	0.0167666	0.0225268
128	159	0.0188833	0.042084	0.0302008	0.0513857	0.0122097	0.0233012	0.0332802	0.0180024	0.0122097	0.0357331	0.0402487	0.00932482	0.0367205	0.00932482	0.0275982	0.00590963	0.0165266	0.0220832
129	149	0.0190077	0.0410222	0.0300459	0.0524921	0.0122322	0.0225829	0.0330405	0.0178746	0.0122322	0.0356247	0.0394774	0.00894027	0.0366607	0.00894027	0.0272451	0.00570658	0.0163137	0.0215767
130	139	0.0191309	0.0399939	0.0298261	0.0534145	0.0122324	0.0218358	0.0327672	0.0177297	0.0122324	0.0352538	0.0385841	0.00860178	0.0366467	0.00860178	0.0268753	0.0055737	0.016106	0.0210132
131	129	0.0192522	0.0390211	0.0295448	0.0541827	0.0122159	0.0211189	0.0324854	0.017581	0.0122159	0.0346839	0.0376184	0.00831346	0.0366117	0.00831346	0.0264906	0.00551345	0.0159104	0.020412
132	119	0.0193729	0.0381164	0.0291939	0.054795	0.0121843	0.0204787	0.0321754	0.0174195	0.0121843	0.0339681	0.0366142	0.00807991	0.0364933	0.00807991	0.0260921	0.00550494	0.0157469	0.0197899
133	110	0.0195053	0.0372874	0.0287662	0.0552724	0.0121393	0.0199435	0.0318439	0.0172503	0.0121393	0.0331598	0.0356046	0.00790626	0.0362614	0.00790626	0.025678	0.00552889	0.0156134	0.0191572
134	102	0.0196582	0.0365513	0.0282768	0.0556639	0.0120854	0.0195237	0.0315275	0.0170928	0.0120854	0.0322993	0.0346197	0.00780223	0.0359167	0.00780223	0.0252343	0.00561045	0.0155105	0.0185294
135	95	0.019819	0.0359253	0.0277434	0.0560208	0.0120239	0.0192104	0.0312162	0.0169425	0.0120239	0.0314097	0.0336776	0.00776471	0.0354636	0.00776471	0.0247315	0.00577554	0.0154465	0.0179098
136	88	0.0199736	0.0354079	0.0271735	0.0563612	0.0119496	0.018983	0.0308719	0.0167799	0.0119496	0.030518	0.0327721	0.00778178	0.0349067	0.00778178	0.0241449	0.00601956	0.0154394	0.0173033
137	81	0.0201179	0.0349864	0.0265711	0.0566808	0.0118627	0.0188224	0.0304944	0.0166045	0.0118627	0.0296393	0.0318745	0.00784348	0.0342523	0.00784348	0.0234619	0.0063211	0.0155066	0.0167198
138	73	0.0202491	0.0346453	0.0259249	0.0570013	0.0117777	0.0187046	0.0301161	0.0164322	0.0117777	0.0287651	0.0309639	0.00792795	0.0335046	0.00792795	0.0226729	0.00665037	0.0156109	0.0161531
139	60	0.0203594	0.0343725	0.0252374	0.0573308	0.0117034	0.0185925	0.02976	0.0162727	0.0117034	0.0278866	0.0300258	0.0080163	0.0326521	0.0080163	0.0217723	0.00698124	0.015715	0.0156009
140	65	0.0204408	0.0341564	0.0245218	0.0576444	0.011632	0.0184446	0.0294201	0.0161198	0.011632	0.027004	0.0290471	0.00811308	0.0316606	0.00811308	0.0207606	0.00729963	0.015816	0.0150728
141	67	0.0204901	0.0339656	0.0237647	0.0579274	0.0115562	0.0182389	0.0290915	0.0159709	0.0115562	0.0261155	0.0280279	0.00820656	0.0305123	0.00820656	0.0196356	0.00757215	0.0158848	0.0145726
142	67	0.0205058	0.0337777	0.0229675	0.0581612	0.0114702	0.0179801	0.0287939	0.0158353	0.0114702	0.0252123	0.0269826	0.0082759	0.0292144	0.0082759	0.0184089	0.00776148	0.0158869	0.0140994
143	67	0.0204753	0.0336025	0.0221477	0.0583425	0.011368	0.017682	0.0285305	0.0157132	0.011368	0.0242918	0.0259332	0.00832393	0.0277654	0.00832393	0.0171179	0.00785854	0.015811	0.0136541
144	66	0.0203809	0.0334523	0.0213036	0.0584626	0.0112427	0.017374	0.0282836	0.0155988	0.0112427	0.02336	0.0248982	0.00835401	0.026163	0.00835401	0.0158047	0.00785604	0.0156733	0.0132337
145	65	0.0202116	0.0333359	0.0204369	0.0584932	0.0110894	0.0170998	0.0280472	0.0154923	0.0110894	0.0224131	0.0238879	0.00835712	0.0244346	0.00835712	0.014497	0.0077501	0.0155111	0.0128374
146	63	0.0199526	0.0332528	0.0195553	0.0584188	0.0109174	0.0168921	0.0278148	0.0153914	0.0109174	0.0214348	0.0229183	0.00832252	0.0226384	0.00832252	0.0132251	0.00754872	0.0153455	0.0124774
147	62	0.0195935	0.0331955	0.0186617	0.0582224	0.0107389	0.016761	0.0275889	0.0152963	0.0107389	0.0204186	0.0220021	0.00824376	0.0208393	0.00824376	0.0120327	0.0072592	0.0151859	0.0121673
148	61	0.0191343	0.0331755	0.0177735	0.0578968	0.0105634	0.0166877	0.0273725	0.0152082	0.0105634	0.0193757	0.0211417	0.00812805	0.0190845	0.00812805	0.0109544	0.00691353	0.0150563	0.0119142
149	60	0.0185806	0.0332038	0.0168992	0.0574486	0.0103953	0.0166429	0.0271522	0.0151198	0.0103953	0.0183049	0.0203351	0.00797228	0.0174211	0.00797228	0.0100125	0.0065591	0.014963	0.01173
150	59	0.0179353	0.0332636	0.0160272	0.0568805	0.0102337	0.0166077	0.0269262	0.0150264	0.0102337	0.0171763	0.0195919	0.00774567	0.0159099	0.00774567	0.00922389	0.00621491	0.0148877	0.0116216
151	58	0.017211	0.0333386	0.0151698	0.0561925	0.0100816	0.0165694	0.0267026	0.0149246	0.0100816	0.015961	0.0189427	0.00744407	0.0145886	0.00744407	0.00861339	0.00589464	0.0148172	0.0115892
152	57	0.016437	0.0334361	0.0143353	0.0554054	0.00993407	0.0165169	0.0264861	0.0148127	0.00993407	0.0146496	0.0183961	0.00708522	0.0134353	0.00708522	0.00817712	0.00561542	0.0147477	0.0116291
153	56	0.015657	0.0335638	0.0135048	0.0545587	0.00978169	0.0164525	0.0262812	0.0146951	0.00978169	0.0132829	0.0179175	0.00669978	0.0123669	0.00669978	0.00783813	0.0053753	0.0146775	0.0117199
154	54	0.0149119	0.0336965	0.0126828	0.0537136	0.00962558	0.0163931	0.0260878	0.014574	0.00962558	0.0119676	0.0174284	0.00638497	0.011297	0.00638497	0.00747675	0.00521155	0.0146016	0.0118335
155	52	0.0142138	0.0338001	0.0118804	0.0529339	0.00946679	0.0163574	0.0259072	0.0144519	0.00946679	0.010782	0.0168103	0.00622436	0.0102544	0.00622436	0.00710376	0.00500962	0.0145283	0.0119491
156	48	0.0135678	0.0338522	0.0110918	0.0522682	0.0093035	0.0163474	0.0257462	0.014336	0.0093035	0.00984494	0.015917	0.00616424	0.00930919	0.00616424	0.00663149	0.00467291	0.0144812	0.012043
157	29	0.0129535	0.0338734	0.0103177	0.051697	0.00912666	0.0163628	0.0256055	0.01423	0.00912666	0.00927258	0.0147131	0.00621602	0.00851775	0.00621602	0.00611318	0.00429942	0.0144815	0.012097
158	45	0.01232	0.0338804	0.0095802	0.0511419	0.00893188	0.0164281	0.0254904	0.0141363	0.00893188	0.00916498	0.0133233	0.00634042	0.00786456	0.00634042	0.00564202	0.0039953	0.014528	0.0121061
159	44	0.0116225	0.0338841	0.00890832	0.0505011	0.00873371	0.0165891	0.0254171	0.0140599	0.00873371	0.00940673	0.0119812	0.00643228	0.00739097	0.00643228	0.00536668	0.00381583	0.0146067	0.0120791
160	41	0.0108612	0.0339037	0.00833091	0.0497112	0.00854497	0.0168867	0.0254156	0.0140166	0.00854497	0.00972002	0.0109197	0.00633206	0.00714357	0.00633206	0.00535759	0.00368237	0.0147123	0.0120387
161	40	0.0100985	0.0339458	0.00787616	0.0487423	0.00837873	0.017342	0.0255096	0.0140208	0.00837873	0.00984809	0.0103677	0.00600296	0.0071456	0.00600296	0.00561706	0.00359804	0.0148365	0.0120057
162	43	0.00944802	0.0339636	0.00759762	0.0476005	0.00825657	0.0179435	0.0257108	0.0140792	0.00825657	0.00977477	0.0105298	0.00555937	0.0074049	0.00555937	0.00594221	0.00357596	0.0149627	0.0119834
163	43	0.00900678	0.0338876	0.00754139	0.0463541	0.00817962	0.0186376	0.0260124	0.0141875	0.00817962	0.0095689	0.0114342	0.00524483	0.00817024	0.00524483	0.00628965	0.00363442	0.0150724	0.01197
164	41	0.00880411	0.0336411	0.00770928	0.0451193	0.00813225	0.0193447	0.0263783	0.0143259	0.00813225	0.00937821	0.0127813	0.00509494	0.00962929	0.00509494	0.00651525	0.00363086	0.0151489	0.0119609
165	37	0.00876436	0.0331681	0.00809376	0.0440014	0.00811268	0.0199803	0.0267915	0.0144848	0.00811268	0.00930607	0.0141415	0.00505059	0.011294	0.00505059	0.00653628	0.00355817	0.0151852	0.0119633
166	40	0.00878556	0.0324842	0.00869209	0.0430552	0.00812155	0.0204975	0.0272419	0.0146589	0.00812155	0.00940627	0.0152421	0.0050917	0.0124782	0.0050917	0.00632162	0.00340933	0.0151808	0.0119848
167	42	0.00881438	0.031642	0.00950807	0.0423057	0.00815112	0.0209203	0.0277038	0.0148389	0.00815112	0.00965244	0.0160043	0.00517248	0.0126484	0.00517248	0.00590548	0.00319092	0.0151256	0.0120474
168	43	0.00887326	0.0307472	0.0104798	0.0417743	0.00817786	0.0213437	0.0281383	0.0150159	0.00817786	0.00997508	0.0164946	0.00522176	0.0116468	0.00522176	0.00536741	0.00295522	0.0150202	0.0121833
169	44	0.0090043	0.0298984	0.0115694	0.0414982	0.00815574	0.0218816	0.028475	0.0151654	0.00815574	0.010315	0.0168688	0.00521534	0.00958814	0.00521534	0.00483872	0.00282027	0.01487	0.0124188
170	44	0.00923187	0.0291686	0.0128004	0.0414118	0.00807975	0.0225263	0.0287635	0.0153195	0.00807975	0.0106484	0.017304	0.00519616	0.00710111	0.00519616	0.00444996	0.00288384	0.0146835	0.0127456
171	45	0.00954267	0.0286144	0.0141511	0.0414482	0.00795147	0.0232813	0.028993	0.0154738	0.00795147	0.0109573	0.0178946	0.00518765	0.00520682	0.00518765	0.00426028	0.0031279	0.0144647	0.0131358
172	45	0.00988567	0.0282728	0.0155507	0.0415259	0.00781864	0.0240838	0.0291295	0.0156045	0.00781864	0.011256	0.0186578	0.0051991	0.00495167	0.0051991	0.00421342	0.00342446	0.0142088	0.0135459
173	45	0.0101994	0.0281241	0.0169193	0.0415928	0.00774157	0.0248373	0.0291082	0.0156677	0.00774157	0.0115431	0.0195423	0.00520371	0.00585019	0.00520371	0.00423875	0.00369083	0.0139088	0.0139335
174	44	0.0104517	0.0281389	0.0181575	0.0415775	0.00779956	0.025426	0.0289759	0.015681	0.00779956	0.0117985	0.0204368	0.00519597	0.00684126	0.00519597	0.00427084	0.00388239	0.0135736	0.014264
175	43	0.0106378	0.0282791	0.0191884	0.0414255	0.00802863	0.0257916	0.0287673	0.0156564	0.00802863	0.0119886	0.0211962	0.00518131	0.00743641	0.00518131	0.00426861	0.00398415	0.0132181	0.0145144
176	38	0.010758	0.0284973	0.01993	0.0410889	0.00840736	0.025892	0.0285021	0.0155981	0.00840736	0.0120779	0.0217038	0.00516715	0.00753504	0.00516715	0.00423332	0.00399866	0.0128604	0.0146872
177	37	0.0108127	0.0287446	0.0203102	0.0405638	0.00881729	0.0257373	0.0281245	0.0154644	0.00881729	0.0120436	0.0219048	0.00516419	0.00724291	0.00516419	0.00419448	0.00394971	0.0125179	0.01481
178	38	0.0107958	0.0289494	0.0203857	0.0398075	0.00919821	0.0252708	0.0277139	0.0152963	0.00919821	0.0118656	0.0218273	0.00517134	0.00677145	0.00517134	0.00417998	0.00387212	0.0121999	0.0149158
179	26	0.0106812	0.0290342	0.0202555	0.0387834	0.00947705	0.0245563	0.0273447	0.015139	0.00947705	0.0115289	0.0215438	0.00517871	0.0063168	0.00517871	0.00420944	0.0038025	0.0119194	0.0150421
180	39	0.0104488	0.0289504	0.0200202	0.0374776	0.00960327	0.0237273	0.0269966	0.0149829	0.00960327	0.011052	0.0211281	0.00517482	0.0059809	0.00517482	0.00428781	0.00376742	0.0116861	0.0152228
181	41	0.0101127	0.0286752	0.0197721	0.0358933	0.00957852	0.0229605	0.0266047	0.0147906	0.00957852	0.0104819	0.020663	0.00514939	0.00577386	0.00514939	0.00440215	0.00377163	0.0114902	0.0154717
182	41	0.00971139	0.028212	0.0195446	0.0340687	0.00945691	0.0223709	0.0261409	0.0145454	0.00945691	0.00987791	0.0202241	0.0050999	0.00567551	0.0050999	0.0045261	0.00380765	0.0113271	0.0157765
183	40	0.00928479	0.027598	0.0193316	0.0320642	0.00932669	0.0220214	0.0256279	0.0142606	0.00932669	0.00930075	0.019862	0.00502611	0.00566565	0.00502611	0.00463229	0.00386314	0.0111997	0.0161065
184	39	0.00886945	0.0268873	0.0190913	0.0299486	0.00925617	0.0218701	0.025051	0.0139282	0.00925617	0.00879676	0.019618	0.0049227	0.00569558	0.0049227	0.00469939	0.00391486	0.0111021	0.0164274
185	38	0.00850473	0.0261319	0.0187637	0.027796	0.00927074	0.0218498	0.0243997	0.0135411	0.00927074	0.008385	0.0194911	0.00478438	0.00568901	0.00478438	0.00471833	0.00393565	0.0110217	0.0167181
186	36	0.0082292	0.0253758	0.0182899	0.0256852	0.00939101	0.0218488	0.0237057	0.013119	0.00939101	0.00806812	0.0194387	0.00461717	0.00556859	0.00461717	0.00468367	0.00391357	0.0109397	0.0169579
187	33	0.00804425	0.0246461	0.017646	0.0236892	0.00960309	0.0218408	0.0230501	0.0127137	0.00960309	0.00781247	0.0194271	0.00442617	0.00527336	0.00442617	0.0046053	0.00384337	0.0108433	0.0171307
188	32	0.0079192	0.0239608	0.0168633	0.0218726	0.00985403	0.0217671	0.0224766	0.0123542	0.00985403	0.00756638	0.0194365	0.00420957	0.00480634	0.00420957	0.00451192	0.00371968	0.010734	0.0172337
189	32	0.00781961	0.0233302	0.0160102	0.0202844	0.0100776	0.0215633	0.0220032	0.0120519	0.0100776	0.00729649	0.0194465	0.00397568	0.0042262	0.00397568	0.00443158	0.00354581	0.0106047	0.0172716
190	32	0.00771304	0.0227572	0.0151501	0.0189702	0.0102252	0.0211991	0.0216683	0.0118283	0.0102252	0.00698597	0.019443	0.00374903	0.003611	0.00374903	0.00439176	0.00334367	0.0104479	0.0172462
191	32	0.00756709	0.022248	0.0143379	0.0179558	0.0102736	0.020701	0.0214788	0.0116868	0.0102736	0.00662813	0.0194195	0.00354804	0.00303744	0.00354804	0.00440378	0.00314327	0.0102744	0.0171475
192	31	0.00737328	0.0218108	0.0136125	0.0172263	0.0102194	0.0201717	0.0214043	0.011609	0.0102194	0.00624689	0.0193687	0.00337921	0.00256006	0.00337921	0.00445443	0.00295942	0.0100931	0.0169652
193	29	0.00715191	0.0214417	0.0129964	0.0167402	0.0100803	0.0197516	0.021437	0.0115879	0.0100803	0.00588628	0.0192796	0.00324664	0.00222449	0.00324664	0.00452312	0.00279882	0.00990441	0.0167169
194	23	0.00692407	0.0211652	0.0124913	0.0164671	0.00989889	0.0195396	0.0215827	0.0116247	0.00989889	0.00557619	0.0191527	0.00315261	0.00205397	0.00315261	0.00458528	0.00267111	0.00971929	0.0164264
195	29	0.00671302	0.0210434	0.0120753	0.0163999	0.00970616	0.0195548	0.0218259	0.0117146	0.00970616	0.0053266	0.0189936	0.00309365	0.0020267	0.00309365	0.00461397	0.00257094	0.00955602	0.0161031
196	31	0.00655257	0.0211312	0.0117315	0.016535	0.00951566	0.0197281	0.0221286	0.0118462	0.00951566	0.00513149	0.0188096	0.00305919	0.00209333	0.00305919	0.00459219	0.00247885	0.00942169	0.0157524
197	32	0.00648192	0.0214778	0.0114682	0.0168472	0.00934152	0.0199642	0.0224517	0.0120054	0.00934152	0.00498732	0.0186054	0.00304239	0.00218396	0.00304239	0.0045172	0.00237817	0.00931351	0.0153758
198	33	0.00654262	0.0221254	0.0112979	0.0172911	0.00919098	0.0202173	0.0227951	0.0121922	0.00919098	0.00489635	0.0183786	0.00304477	0.00223732	0.00304477	0.00440353	0.00226548	0.00923211	0.0149796
199	34	0.00676186	0.0230938	0.011228	0.0178235	0.00906695	0.020477	0.0231807	0.012412	0.00906695	0.00484477	0.0181258	0.00306336	0.00222174	0.00306336	0.0042644	0.00214231	0.00918995	0.0145691
200	35	0.00716635	0.0243722	0.0112716	0.0183913	0.00896595	0.020759	0.0236015	0.0126551	0.00896595	0.00480031	0.0178386	0.00309167	0.00212138	0.00309167	0.00411704	0.00201114	0.00919814	0.0141335
201	37	0.00778039	0.0259034	0.0114221	0.018953	0.00887465	0.0211245	0.0240574	0.0129161	0.00887465	0.00474005	0.0175204	0.00313432	0.00194183	0.00313432	0.00400539	0.00188644	0.00924873	0.0136639
202	38	0.00859259	0.027611	0.0116397	0.0195003	0.00877017	0.0216352	0.02458	0.0132034	0.00877017	0.00465031	0.0171872	0.00319293	0.00172343	0.00319293	0.00395973	0.00177935	0.00934056	0.0131589
203	38	0.00956781	0.0294379	0.0118815	0.0200591	0.00861832	0.0223143	0.0251942	0.0135296	0.00861832	0.00451484	0.0168527	0.00326243	0.0015157	0.00326243	0.00398541	0.00169263	0.00948862	0.0126137
204	39	0.0106644	0.0313346	0.012103	0.0206781	0.00839372	0.0231556	0.0258997	0.0139032	0.00839372	0.00434386	0.0165292	0.00333819	0.00135479	0.00333819	0.00407024	0.00162199	0.00969673	0.012021
205	40	0.011838	0.0332672	0.0122723	0.0213987	0.00808416	0.024136	0.0266752	0.0143211	0.00808416	0.0041597	0.0162397	0.0034126	0.00125813	0.0034126	0.00419568	0.00155259	0.00996149	0.0113749
206	40	0.0130571	0.0352202	0.0123934	0.0222286	0.00768258	0.0252416	0.0275014	0.0147845	0.00768258	0.00397438	0.0160042	0.00348742	0.00123047	0.00348742	0.00435457	0.00147497	0.0102836	0.0106832
207	40	0.0142922	0.0371768	0.0124931	0.0231434	0.00719136	0.0264588	0.0283871	0.0153223	0.00719136	0.00381614	0.0158359	0.00357101	0.00127516	0.00357101	0.00453101	0.00138964	0.0106706	0.00997072
208	41	0.0155254	0.0391485	0.0126134	0.0241172	0.00666288	0.0277503	0.0293344	0.0159627	0.00666288	0.00369496	0.0157522	0.00366576	0.00137352	0.00366576	0.00470694	0.00129927	0.0111398	0.00926198
209	42	0.0167628	0.0411327	0.0128485	0.0250577	0.00614603	0.0289558	0.0297844	0.0164135	0.00614603	0.00360478	0.0157881	0.00378224	0.00150864	0.00378224	0.00488549	0.00121623	0.0116496	0.00857834
210	42	0.0180172	0.043085	0.0133667	0.0258437	0.00576555	0.0298973	0.0297372	0.0166966	0.00576555	0.00356709	0.015984	0.0039292	0.00168483	0.0039292	0.00506318	0.00114893	0.01207	0.00795183
211	43	0.0191679	0.0450527	0.0143317	0.0264309	0.00562471	0.0305356	0.0292496	0.0167181	0.00562471	0.00359893	0.016323	0.00410882	0.00188637	0.00410882	0.00522728	0.00110248	0.0125999	0.00746248
212	44	0.0201179	0.0469821	0.0157	0.0270191	0.00551346	0.0309006	0.0285839	0.0166188	0.00551346	0.00370065	0.0167525	0.00433244	0.00208283	0.00433244	0.00537479	0.00110209	0.0131926	0.00718038
213	44	0.0207937	0.0488607	0.0171773	0.0277554	0.00539739	0.0309483	0.0278498	0.0164202	0.00539739	0.00382949	0.0172215	0.00459928	0.00226162	0.00459928	0.00550112	0.00117003	0.0138656	0.00712511
214	46	0.0212163	0.0506895	0.0184287	0.0287692	0.00538464	0.0308662	0.0273544	0.0162731	0.00538464	0.00392867	0.0177118	0.00489549	0.00243477	0.00489549	0.00560747	0.0013042	0.0145621	0.00725305
215	47	0.0214445	0.052511	0.0191761	0.030076	0.00551286	0.0308823	0.0271995	0.0162154	0.00551286	0.00396854	0.0182321	0.00521866	0.00263651	0.00521866	0.005702	0.00149373	0.0153293	0.00749574
216	49	0.0215879	0.0543286	0.0193358	0.0316479	0.00572238	0.0312208	0.0275854	0.0164485	0.00572238	0.00394562	0.0187945	0.00556657	0.00290068	0.00556657	0.00580037	0.00173394	0.016117	0.00777229
217	51	0.021736	0.0561433	0.0190111	0.0333383	0.00582283	0.0318772	0.0279863	0.0167273	0.00582283	0.00387131	0.0194126	0.00593482	0.00324816	0.00593482	0.00593289	0.0020382	0.0169213	0.00800915
218	53	0.0220575	0.0578648	0.0185974	0.0349197	0.00584051	0.0328019	0.0281327	0.0170359	0.00584051	0.00378577	0.0201029	0.00632335	0.00368032	0.00632335	0.00612415	0.00242618	0.0175214	0.00814113
219	53	0.0225503	0.0595205	0.0184282	0.0361784	0.00603121	0.0338362	0.028004	0.0172213	0.00603121	0.00374467	0.0208538	0.00673095	0.00415914	0.00673095	0.00637169	0.0028954	0.0180333	0.00816657
220	50	0.0231472	0.0610704	0.0187291	0.0371	0.00630632	0.034815	0.0276907	0.0172989	0.00630632	0.00381114	0.0215881	0.00714776	0.00462694	0.00714776	0.00666053	0.00342794	0.0184839	0.00812686
221	54	0.023755	0.0624367	0.0194299	0.0377892	0.00647437	0.0355001	0.0273184	0.0173691	0.00647437	0.00401072	0.0222396	0.00756167	0.00504551	0.00756167	0.00700242	0.00399764	0.0188627	0.00807698
222	60	0.0242752	0.0635877	0.0202576	0.0384619	0.00660622	0.0358122	0.0270588	0.0174628	0.00660622	0.0043168	0.022781	0.00795191	0.00541147	0.00795191	0.00746457	0.00456496	0.0191705	0.00807053
223	65	0.0246412	0.0645243	0.0209153	0.0393229	0.0067542	0.0357565	0.0270431	0.0175965	0.0067542	0.00469713	0.0232047	0.00830065	0.00579139	0.00830065	0.00815141	0.00507428	0.019394	0.00816132
224	69	0.024828	0.0652676	0.0212068	0.0404819	0.00691778	0.0353372	0.0273001	0.0177753	0.00691778	0.00512765	0.0235183	0.00862032	0.00633429	0.00862032	0.00918274	0.00546289	0.0195101	0.0084048
225	73	0.0248439	0.0658632	0.0210953	0.0419282	0.00708497	0.0345666	0.0277853	0.0179944	0.00708497	0.00559262	0.0237572	0.00894438	0.00727124	0.00894438	0.0106783	0.00570347	0.019507	0.00883605
226	77	0.0247198	0.0663511	0.0206953	0.0435403	0.00725433	0.0335179	0.0284147	0.0182353	0.00725433	0.00607916	0.0239959	0.00929917	0.0088283	0.00929917	0.0127072	0.00581875	0.0193911	0.00946406
227	83	0.024501	0.0667638	0.020231	0.0451409	0.00743051	0.0323177	0.0290972	0.0184816	0.00743051	0.00661022	0.0243351	0.00969706	0.0111014	0.00969706	0.0152307	0.00586895	0.0191782	0.0102756
228	91	0.0242518	0.0671393	0.0199443	0.0465554	0.00761973	0.0311221	0.0297577	0.0187207	0.00761973	0.00725665	0.0248564	0.0101437	0.0140358	0.0101437	0.0180796	0.00594812	0.0188877	0.0112296
229	100	0.0240228	0.067488	0.0199848	0.0476911	0.00783161	0.0300864	0.0303375	0.0189426	0.00783161	0.00805708	0.0256103	0.0106361	0.0174547	0.0106361	0.0209972	0.00614806	0.0185562	0.0122661
230	112	0.0238229	0.0677924	0.0203655	0.0486202	0.00809	0.0293163	0.030823	0.0191576	0.00809	0.00900092	0.0266174	0.0111518	0.0210932	0.0111518	0.0237219	0.00651728	0.0182192	0.0133118
231	126	0.0236377	0.0680246	0.021	0.0495317	0.00841037	0.0288485	0.0312404	0.0193808	0.00841037	0.0100825	0.0278434	0.0116438	0.0246438	0.0116438	0.0260479	0.00705206	0.0178835	0.0142961
232	144	0.0234347	0.0681277	0.0217739	0.05062	0.00879293	0.0286645	0.0316173	0.0196152	0.00879293	0.0113362	0.0291976	0.0120703	0.0277875	0.0120703	0.0278601	0.00769555	0.0175396	0.0151635
233	163	0.0231752	0.068043	0.0225778	0.0520588	0.00921708	0.0286967	0.0319865	0.0198692	0.00921708	0.0127971	0.0305603	0.0124059	0.0302414	0.0124059	0.0291605	0.00836475	0.0171862	0.015854
234	180	0.0228554	0.0677353	0.0233196	0.0539485	0.00964287	0.0288555	0.0323659	0.0201424	0.00964287	0.0144353	0.0318106	0.0126329	0.0318046	0.0126329	0.0300511	0.00896365	0.0168415	0.0162873
235	189	0.0225338	0.0672104	0.0239392	0.0562458	0.0100397	0.0290602	0.0327494	0.0204222	0.0100397	0.0161493	0.0328566	0.012747	0.0323686	0.012747	0.0306598	0.00938355	0.0165529	0.0163886
236	188	0.0223111	0.0665429	0.0244181	0.0587697	0.0103854	0.0292412	0.0331221	0.0207	0.0103854	0.0178303	0.0336457	0.0127693	0.0319678	0.0127693	0.0310896	0.00955294	0.0163893	0.0161431
237	178	0.0222716	0.0658219	0.0247603	0.0612788	0.0106562	0.0293532	0.0334488	0.0209542	0.0106562	0.019376	0.034155	0.0127435	0.0308356	0.0127435	0.0314056	0.00947777	0.0164009	0.0156118
238	164	0.0224278	0.0650798	0.024977	0.0635694	0.010843	0.0293808	0.0336794	0.0211599	0.010843	0.0206879	0.0343889	0.012695	0.0293747	0.012695	0.031628	0.00923006	0.0165728	0.0149003
239	151	0.0227269	0.064305	0.0250907	0.065543	0.0109523	0.029342	0.0337916	0.0213093	0.0109523	0.0216977	0.0343653	0.0126122	0.0280439	0.0126122	0.0317237	0.0088958	0.0168312	0.0141102
240	138	0.0231011	0.063472	0.0251321	0.0671704	0.0109914	0.029284	0.0337906	0.0214004	0.0109914	0.0223724	0.0340902	0.0124642	0.0271898	0.0124642	0.0316373	0.00854038	0.0171011	0.0133224
241	128	0.0234921	0.0625619	0.0251348	0.0684484	0.0109729	0.0292467	0.0336827	0.0214412	0.0109729	0.0227106	0.0335641	0.0122158	0.0269536	0.0122158	0.0313309	0.00820857	0.017345	0.0125867
242	119	0.02386	0.0615738	0.0251004	0.0694115	0.0109105	0.0292506	0.0334757	0.0214448	0.0109105	0.0227121	0.0328127	0.0118488	0.0272948	0.0118488	0.030792	0.00792584	0.0175457	0.0119176
243	111	0.0241784	0.0605059	0.0249975	0.0700898	0.0108056	0.029287	0.033181	0.0214134	0.0108056	0.0223949	0.031877	0.0113811	0.0280136	0.0113811	0.0300217	0.0076958	0.0176799	0.0113236
244	104	0.024417	0.0593578	0.0247979	0.0704883	0.0106566	0.0293116	0.0328106	0.0213424	0.0106566	0.0218037	0.0308037	0.0108431	0.0287888	0.0108431	0.0290276	0.00750444	0.0177355	0.0108065
245	96	0.0245485	0.0581367	0.0244727	0.0706086	0.0104592	0.0292678	0.0323814	0.021228	0.0104592	0.020992	0.0296474	0.0102758	0.0292696	0.0102758	0.027834	0.00732542	0.0177149	0.0103612
246	88	0.0245555	0.0568454	0.0239863	0.0704499	0.0102093	0.0291064	0.031908	0.0210717	0.0102093	0.0200116	0.0284507	0.00972208	0.029185	0.00972208	0.0264722	0.00712666	0.0176101	0.00998495
247	75	0.0244157	0.0554665	0.0233227	0.0700118	0.00991438	0.028801	0.0313989	0.0208828	0.00991438	0.0189033	0.0272474	0.00920317	0.0284136	0.00920317	0.0249669	0.00689005	0.0174087	0.00967778
248	75	0.0241066	0.0539749	0.022489	0.0693003	0.00958731	0.0283664	0.030877	0.0206672	0.00958731	0.0177128	0.0260516	0.00873738	0.0269898	0.00873738	0.0233468	0.00662458	0.0171089	0.00944552
249	77	0.0236279	0.0523708	0.0215116	0.0683222	0.00924601	0.0278324	0.0303524	0.0204213	0.00924601	0.0164903	0.0248656	0.00833722	0.0250415	0.00833722	0.0216295	0.00635467	0.0167321	0.00929661
250	76	0.0229971	0.0506671	0.0204283	0.0671053	0.00891634	0.0272247	0.0298125	0.0201375	0.00891634	0.015265	0.02371	0.0079869	0.0227392	0.0079869	0.0198166	0.00610336	0.0162954	0.00922975
251	74	0.0222367	0.0488927	0.0192781	0.0657077	0.00861627	0.0265796	0.0292549	0.0198118	0.00861627	0.0140543	0.0225937	0.00766374	0.0202783	0.00766374	0.0179246	0.00587598	0.0158015	0.00923311
252	71	0.0213712	0.0471119	0.0181019	0.0641794	0.00834829	0.0259135	0.0286805	0.0194452	0.00834829	0.0128659	0.0214998	0.00735027	0.0178271	0.00735027	0.0159845	0.00566269	0.0152709	0.00929004
253	68	0.020423	0.0453721	0.0169295	0.0625506	0.00810073	0.0252274	0.0280909	0.0190413	0.00810073	0.0117142	0.020434	0.00703085	0.0154853	0.00703085	0.0140423	0.00545286	0.0147222	0.00938488
254	65	0.0194173	0.0437	0.015784	0.0608505	0.00785579	0.0245441	0.027488	0.0186097	0.00785579	0.0106218	0.0194228	0.00669497	0.0132985	0.00669497	0.01217	0.00522851	0.0141639	0.00949428
255	63	0.0183794	0.0421399	0.0146822	0.0591326	0.0076022	0.0238874	0.0268799	0.0181693	0.0076022	0.00958919	0.0184869	0.00634215	0.0112893	0.00634215	0.0104607	0.00497092	0.0136124	0.00959312
256	60	0.0173341	0.0407278	0.0136338	0.0574514	0.00734395	0.0232823	0.026294	0.0177431	0.00734395	0.00862282	0.0176408	0.00598263	0.00948679	0.00598263	0.00901515	0.00468713	0.0130827	0.00967235
257	58	0.0163118	0.0394725	0.0126534	0.0558298	0.00709616	0.0227664	0.0257528	0.0173465	0.00709616	0.00776144	0.0168842	0.00562478	0.00795122	0.00562478	0.0079264	0.00437965	0.0125867	0.00973633
258	55	0.0153445	0.0383369	0.0117616	0.0542877	0.00686485	0.0223561	0.0252721	0.0169852	0.00686485	0.00709813	0.0161866	0.00513847	0.00670552	0.00513847	0.00696892	0.0039738	0.0121353	0.00979374
259	52	0.0144641	0.0373055	0.0109565	0.0528399	0.00664966	0.0220544	0.0248724	0.0166582	0.00664966	0.00667257	0.0155354	0.00469805	0.00572955	0.00469805	0.00612877	0.00354449	0.0117354	0.00984153
260	50	0.0137101	0.036403	0.0102474	0.0515308	0.00645255	0.0218669	0.0245638	0.0163721	0.00645255	0.00654591	0.0148824	0.00442982	0.0052303	0.00442982	0.00546702	0.0031019	0.0114088	0.00988004
261	47	0.0131025	0.0356439	0.00965994	0.0503995	0.00626243	0.0217799	0.0243554	0.0161461	0.00626243	0.00678914	0.0142315	0.00440514	0.00550251	0.00440514	0.00487293	0.00275171	0.0111733	0.00993057
262	43	0.0126375	0.0349878	0.00925503	0.049483	0.00606867	0.0217833	0.0242668	0.0159992	0.00606867	0.00724689	0.0136659	0.00454372	0.00627369	0.00454372	0.00436172	0.00253	0.0110075	0.0100251
263	34	0.0123145	0.0344365	0.0090741	0.0487873	0.00586765	0.0218778	0.0242845	0.0159312	0.00586765	0.00770054	0.0133398	0.0048105	0.00689081	0.0048105	0.00404632	0.00256664	0.0108958	0.010183
264	41	0.0121346	0.0339781	0.00914956	0.0483141	0.0056792	0.0220632	0.0244225	0.0159408	0.0056792	0.00798528	0.0133335	0.00509515	0.00693866	0.00509515	0.00401037	0.00282906	0.0108188	0.0104354
265	43	0.0121085	0.0335973	0.00946944	0.0480297	0.00551829	0.0223479	0.0246621	0.0160181	0.00551829	0.00804264	0.0136774	0.00538042	0.00646576	0.00538042	0.00436048	0.00323478	0.0107489	0.010784
266	44	0.0122289	0.0332183	0.0100052	0.0479234	0.00538995	0.0227566	0.0249652	0.0161404	0.00538995	0.00799006	0.0142756	0.00546932	0.00559454	0.00546932	0.00477064	0.00350643	0.0106418	0.0112152
267	45	0.0124874	0.0328008	0.0106649	0.047942	0.0052952	0.0233056	0.0253362	0.0162878	0.0052952	0.00800984	0.0150163	0.00541946	0.00470525	0.00541946	0.00502519	0.00373325	0.0104709	0.011704
268	46	0.0128692	0.032353	0.0113548	0.0480319	0.00524364	0.0239981	0.0257818	0.0164449	0.00524364	0.00821454	0.0157782	0.00537859	0.00410596	0.00537859	0.00517186	0.00393672	0.0102262	0.0122321
269	47	0.0133337	0.031927	0.0120193	0.0481241	0.00522334	0.0247746	0.0263084	0.016606	0.00522334	0.0087123	0.0164915	0.00539566	0.00375794	0.00539566	0.00510503	0.00406331	0.00992553	0.0127699
270	49	0.0138148	0.0315522	0.0126282	0.0481916	0.00523128	0.0255527	0.026932	0.0167653	0.00523128	0.00934898	0.0171469	0.00545357	0.00332884	0.00545357	0.00487978	0.00409203	0.00957608	0.0133103
271	51	0.0142681	0.0312687	0.0131266	0.0482118	0.00525746	0.026271	0.0276488	0.0169113	0.00525746	0.00989626	0.0178217	0.00553509	0.00267531	0.00553509	0.00459568	0.00406196	0.00918535	0.013856
272	53	0.014658	0.0310872	0.0134821	0.0481669	0.00530152	0.0268887	0.0284372	0.0170276	0.00530152	0.0102586	0.0185563	0.00560966	0.00194291	0.00560966	0.00433202	0.00402661	0.00877835	0.0144178
273	54	0.0149571	0.031001	0.0136882	0.0480561	0.00536159	0.0273695	0.0292651	0.0171122	0.00536159	0.0104339	0.0193078	0.00565275	0.00143277	0.00565275	0.00414505	0.00400784	0.00838222	0.0149928
274	56	0.0151449	0.0309895	0.013743	0.0479272	0.00541331	0.0277067	0.0300661	0.0171687	0.00541331	0.010484	0.0199663	0.00566055	0.00130409	0.00566055	0.00403991	0.00402413	0.00800564	0.0155598
275	57	0.0151958	0.031009	0.0136352	0.0478117	0.00546548	0.027909	0.0307821	0.017193	0.00546548	0.0104391	0.0204063	0.00563484	0.00129807	0.00563484	0.00400607	0.00408833	0.00765433	0.0160972
276	58	0.0150894	0.031007	0.013362	0.0477055	0.00554632	0.0279627	0.0313428	0.0171704	0.00554632	0.0102741	0.0205431	0.00558145	0.00117622	0.00558145	0.0040445	0.00420917	0.00733818	0.0165948
277	58	0.0148261	0.0309588	0.0129703	0.0475862	0.00568312	0.0278048	0.0316801	0.0170894	0.00568312	0.00993669	0.020358	0.00550174	0.00120395	0.00550174	0.00414893	0.00438593	0.00706874	0.0170335
278	58	0.0144148	0.0308736	0.0125053	0.0474289	0.00588819	0.0273685	0.0317433	0.0169492	0.00588819	0.00937166	0.0198789	0.00540261	0.00189695	0.00540261	0.00430594	0.00460473	0.00685349	0.0174073
279	57	0.0138852	0.0307787	0.011959	0.0472291	0.00619929	0.026641	0.0315413	0.0167703	0.00619929	0.0085515	0.0191872	0.00529349	0.00297004	0.00529349	0.0044968	0.00482149	0.00668514	0.0177266
280	56	0.0132824	0.0306936	0.0113126	0.0469649	0.00665908	0.0256543	0.0311458	0.0166001	0.00665908	0.00751001	0.0184034	0.00518209	0.00394618	0.00518209	0.00469185	0.00498757	0.00655985	0.0179928
281	54	0.0126394	0.0306206	0.0105617	0.0466044	0.00723779	0.0244773	0.030634	0.0164789	0.00723779	0.00635607	0.0176333	0.00507634	0.00454362	0.00507634	0.00486267	0.00508846	0.00647738	0.0182105
282	52	0.0119879	0.030561	0.00971612	0.0461412	0.00786686	0.0232539	0.0300915	0.0164245	0.00786686	0.00523027	0.0169488	0.00496907	0.00467328	0.00496907	0.00499368	0.00512896	0.0064282	0.0183971
283	50	0.0113526	0.0304939	0.00880972	0.0455554	0.00846534	0.0221654	0.0295904	0.0164261	0.00846534	0.00424842	0.0163886	0.00485525	0.00439221	0.00485525	0.00509621	0.00513128	0.00640732	0.0185698
284	49	0.0107371	0.0303569	0.00791495	0.0447955	0.00895066	0.0213662	0.0291593	0.016448	0.00895066	0.00348248	0.0159779	0.00474058	0.00382763	0.00474058	0.0051963	0.00512069	0.00641819	0.0187429
285	49	0.0101322	0.0300848	0.00712698	0.0438104	0.00927018	0.0209679	0.0287939	0.0164526	0.00927018	0.00294834	0.0157273	0.00463283	0.00315024	0.00463283	0.00531886	0.00511274	0.00646242	0.018919
286	50	0.00952666	0.0296492	0.00651466	0.0425768	0.00939405	0.0210126	0.028458	0.0164101	0.00939405	0.0026163	0.0156238	0.00454151	0.00256835	0.00454151	0.00547635	0.00512806	0.0065313	0.0190875
287	50	0.00892894	0.0290603	0.00609803	0.0411319	0.0093437	0.0214199	0.0281173	0.0163259	0.0093437	0.00245049	0.0156411	0.00446547	0.00226955	0.00446547	0.00565905	0.00517438	0.00660817	0.0192377
288	50	0.00837535	0.0283492	0.00587677	0.0395461	0.00919408	0.0219891	0.027784	0.016236	0.00919408	0.00242802	0.0157522	0.00439436	0.00232736	0.00439436	0.00583542	0.00523737	0.00667766	0.0193547
289	48	0.00789391	0.0275557	0.00584068	0.0378769	0.00900467	0.0224983	0.027479	0.0161519	0.00900467	0.00250069	0.0159355	0.00432354	0.00267563	0.00432354	0.00596322	0.00530393	0.00673197	0.0194334
290	46	0.00750103	0.0267435	0.00595131	0.0362056	0.00883682	0.0227916	0.027214	0.0160678	0.00883682	0.00256648	0.0161764	0.004251	0.00318649	0.004251	0.0060136	0.00535953	0.00676875	0.0194825
291	44	0.00722226	0.0259869	0.00616664	0.0346215	0.00875941	0.0228225	0.0269982	0.0159767	0.00875941	0.00255199	0.0164671	0.00417893	0.00373635	0.00417893	0.00598503	0.00538819	0.00678785	0.0195137
292	40	0.00706823	0.0253292	0.00644489	0.0331772	0.0087989	0.0226566	0.0268159	0.0158541	0.0087989	0.00246111	0.0167979	0.00411614	0.00422794	0.00411614	0.00587851	0.00539076	0.00679696	0.0195433
293	31	0.00702	0.0247758	0.00673436	0.0318968	0.00895018	0.022426	0.0266403	0.0156825	0.00895018	0.00231676	0.0171548	0.00406989	0.00460058	0.00406989	0.00569574	0.00537757	0.00680676	0.0195907
294	39	0.0070541	0.0243106	0.00700474	0.0307805	0.00918895	0.0222566	0.0264552	0.015468	0.00918895	0.00215315	0.0175182	0.00403811	0.00483891	0.00403811	0.0054649	0.00534489	0.00682133	0.0196568
295	41	0.00715319	0.0239105	0.00724588	0.0298163	0.00948014	0.0222016	0.0262649	0.0152339	0.00948014	0.00204777	0.017866	0.00400738	0.0049564	0.00400738	0.00521442	0.00527585	0.00684096	0.0197228
296	42	0.00729787	0.0235505	0.00745583	0.028981	0.00978323	0.0222207	0.0260846	0.0150055	0.00978323	0.00205572	0.0181797	0.00396518	0.00498821	0.00396518	0.00495974	0.00516636	0.00686169	0.0197656
297	42	0.00745432	0.0231946	0.00763743	0.0282248	0.0100324	0.02222	0.0259241	0.0147964	0.0100324	0.00215053	0.0184477	0.00390337	0.00498036	0.00390337	0.0047107	0.00502106	0.00687303	0.0197613
298	41	0.0075876	0.0228095	0.0077887	0.027483	0.0101701	0.0221516	0.0257956	0.01462	0.0101701	0.00227655	0.0186675	0.00381841	0.00497176	0.00381841	0.00447351	0.00483675	0.00686459	0.0196877
299	41	0.00768547	0.0223915	0.00791587	0.0267138	0.010187	0.0220789	0.0257172	0.0144962	0.010187	0.00240127	0.018845	0.00371979	0.00499099	0.00371979	0.00426424	0.00460858	0.00683294	0.0195342
300	40	0.00774473	0.0219569	0.00803891	0.0259242	0.0100876	0.0221359	0.0256877	0.0144272	0.0100876	0.00253569	0.0189742	0.0036266	0.00505036	0.0036266	0.00409115	0.004349	0.00678432	0.0193054
301	39	0.00776658	0.0215262	0.0081677	0.0251459	0.00988231	0.0224157	0.0256764	0.0143945	0.00988231	0.00270596	0.0190517	0.00355334	0.00515277	0.00355334	0.00393122	0.00409661	0.0067259	0.0190146
302	38	0.00777931	0.0211161	0.00829587	0.0243898	0.00961178	0.0228909	0.0256514	0.0143793	0.00961178	0.00290375	0.0191009	0.00350375	0.00530245	0.00350375	0.00377082	0.00387138	0.00666115	0.0186821
303	37	0.00782614	0.0207479	0.00843043	0.0236592	0.00933114	0.0234345	0.0255985	0.0143632	0.00933114	0.00310809	0.0191373	0.00347208	0.00549275	0.00347208	0.00362244	0.00365975	0.00659538	0.0183143
304	37	0.00794598	0.0204775	0.00857066	0.022975	0.0090861	0.0238904	0.025512	0.0143265	0.0090861	0.00329976	0.0191684	0.00344901	0.00570716	0.00344901	0.00349571	0.00345419	0.00653747	0.0179079
305	36	0.00815947	0.0203503	0.00869426	0.0223674	0.0088937	0.0241337	0.0253853	0.0142488	0.0088937	0.00345664	0.0192032	0.00342313	0.00592232	0.00342313	0.00339301	0.00325419	0.00649645	0.0174699
306	36	0.00846614	0.0203519	0.00878336	0.0218292	0.0087551	0.0241245	0.0252237	0.0141156	0.0087551	0.00357038	0.0192508	0.00338501	0.00611553	0.00338501	0.00331666	0.00305937	0.00646703	0.0170013
307	36	0.00885987	0.0204473	0.00882669	0.021316	0.00867263	0.0239295	0.0250485	0.013937	0.00867263	0.00364242	0.0193277	0.00333238	0.00628413	0.00333238	0.00327053	0.00286757	0.00644323	0.0165061
308	36	0.0093169	0.0206108	0.00883128	0.0208108	0.00863908	0.0236838	0.024873	0.0137376	0.00863908	0.00367727	0.0194247	0.00326781	0.00642478	0.00326781	0.00325392	0.00268048	0.00643054	0.0160034
309	35	0.00980394	0.0208259	0.00881874	0.0203274	0.00863488	0.0235175	0.0247	0.0135383	0.00863488	0.00368288	0.0195198	0.00319766	0.00652923	0.00319766	0.00325456	0.00251638	0.00642788	0.0155115
310	35	0.0103041	0.0210762	0.00880086	0.0198848	0.00862904	0.0234849	0.0245424	0.0133634	0.00862904	0.00367345	0.0196158	0.00312577	0.00660215	0.00312577	0.00325646	0.00239058	0.00642985	0.0150474
311	34	0.0108019	0.0213421	0.00879929	0.019514	0.00859562	0.0235504	0.0244278	0.0132362	0.00859562	0.00365988	0.019702	0.00305058	0.00665708	0.00305058	0.00326062	0.00229691	0.00643051	0.0146228
312	34	0.0112812	0.0216292	0.00884221	0.0192655	0.00852214	0.0236352	0.024375	0.013165	0.00852214	0.00364185	0.0197581	0.0029739	0.00670502	0.0029739	0.00327595	0.00222039	0.00642725	0.0142407
313	34	0.0117426	0.0219853	0.00893304	0.0191914	0.00839451	0.0236657	0.0243894	0.0131466	0.00839451	0.00361614	0.0197795	0.00290306	0.00674716	0.00290306	0.00330568	0.00214842	0.00643191	0.0139042
314	33	0.012198	0.0224446	0.00907	0.0193166	0.00820327	0.0236034	0.0244853	0.0131824	0.00820327	0.00357946	0.0197601	0.00284292	0.00678045	0.00284292	0.00335367	0.00207421	0.00645024	0.0136078
315	33	0.0126611	0.023014	0.00925507	0.0196263	0.00795351	0.0234426	0.0246771	0.0132739	0.00795351	0.00354376	0.0197013	0.00279216	0.00680198	0.00279216	0.00342027	0.00199579	0.00648013	0.0133353
316	33	0.0131402	0.0237009	0.00948701	0.0200849	0.0076713	0.023216	0.0249639	0.0134172	0.0076713	0.00351007	0.0196	0.00274405	0.00679868	0.00274405	0.00349599	0.00191131	0.00653853	0.013071
317	34	0.013651	0.0245077	0.009771	0.020621	0.00739949	0.0229793	0.0253289	0.0136028	0.00739949	0.0034561	0.0194639	0.00269624	0.00675429	0.00269624	0.0035764	0.00182394	0.00664032	0.0127924
318	34	0.014224	0.025445	0.0101172	0.0211607	0.00717368	0.0227612	0.0257389	0.0138148	0.00717368	0.00338121	0.019321	0.00265056	0.00666804	0.00265056	0.00366725	0.00174323	0.00679811	0.0124759
319	35	0.0148793	0.0265086	0.0105218	0.0216695	0.00702295	0.0225631	0.026168	0.0140424	0.00702295	0.00329372	0.0191645	0.00260111	0.00654258	0.00260111	0.00377066	0.00167832	0.00702073	0.012104
320	35	0.0156192	0.0276674	0.0109746	0.0221277	0.00697922	0.0223978	0.0265876	0.0142719	0.00697922	0.00319083	0.0189944	0.00254576	0.00638403	0.00254576	0.00388687	0.00163592	0.00730454	0.0116673
321	35	0.0164378	0.0288847	0.0114569	0.0225315	0.00707287	0.0222667	0.0269087	0.0144567	0.00707287	0.00306948	0.0188469	0.00249476	0.00620555	0.00249476	0.00402063	0.00161576	0.00764989	0.0111721
322	35	0.0173066	0.0301564	0.011934	0.0228976	0.00731026	0.0221182	0.0269959	0.0145224	0.00731026	0.00292483	0.0187493	0.0024571	0.00601786	0.0024571	0.00418285	0.0016196	0.00805509	0.0106301
323	35	0.0181458	0.031464	0.0123362	0.0231624	0.00759574	0.0219081	0.0267354	0.0144087	0.00759574	0.00277521	0.0187217	0.00244086	0.00583862	0.00244086	0.00438761	0.001665	0.00850272	0.0100697
324	35	0.0188874	0.0327548	0.0127029	0.0233002	0.00781607	0.0216519	0.026245	0.0141742	0.00781607	0.00266325	0.0187476	0.00245147	0.00568853	0.00245147	0.00463242	0.00175976	0.00897109	0.00952924
325	34	0.0194945	0.0339852	0.0131264	0.0234209	0.00806512	0.0216678	0.0256409	0.0138644	0.00806512	0.00261052	0.0187774	0.00248973	0.00558398	0.00248973	0.00489741	0.00188409	0.00943035	0.00903732
326	34	0.0198967	0.0351252	0.0136702	0.0237278	0.00821326	0.021664	0.0250634	0.0135622	0.00821326	0.00263038	0.0187613	0.00254973	0.00553437	0.00254973	0.00514878	0.0020009	0.00985098	0.00863989
327	32	0.0200463	0.0361535	0.0142757	0.0243895	0.00823708	0.0213011	0.0246182	0.0133255	0.00823708	0.00273422	0.018633	0.00262688	0.00550247	0.00262688	0.00532935	0.00206898	0.0102236	0.00837596
328	30	0.0199927	0.0370825	0.0147997	0.025462	0.00812638	0.0206027	0.0244623	0.01325	0.00812638	0.0029057	0.0183607	0.00272356	0.00540546	0.00272356	0.00538134	0.00205216	0.0105529	0.00821834
329	26	0.0198637	0.0379703	0.0150917	0.026885	0.00801575	0.0200622	0.0246088	0.0133475	0.00801575	0.00311329	0.0179772	0.00283925	0.00518793	0.00283925	0.00528284	0.00193772	0.0108766	0.00808466
330	21	0.0197668	0.0388881	0.0150811	0.0285614	0.00794777	0.019922	0.0249369	0.0135601	0.00794777	0.00333079	0.017514	0.00295789	0.00484714	0.00295789	0.00505004	0.0017476	0.0112333	0.00790074
331	29	0.0197636	0.039918	0.0147692	0.0303007	0.00796594	0.0203245	0.02517	0.01375	0.00796594	0.00352574	0.0170054	0.00307363	0.00442023	0.00307363	0.00473489	0.0015353	0.0116525	0.00760471
332	32	0.0198597	0.0410588	0.0142876	0.0319205	0.00800624	0.0210492	0.0252391	0.0139058	0.00800624	0.00369357	0.0164828	0.00321185	0.00398789	0.00321185	0.00440915	0.00137033	0.012142	0.00717191
333	35	0.0200775	0.0422739	0.0137953	0.0333503	0.00825557	0.0223645	0.0251505	0.0139951	0.00825557	0.00386189	0.0159747	0.00339759	0.00363674	0.00339759	0.00413149	0.00130987	0.0126951	0.00659351
334	37	0.0203495	0.0435131	0.0134293	0.0346695	0.00861401	0.0241163	0.0249363	0.0140233	0.00861401	0.00407666	0.0154903	0.00363282	0.00342665	0.00363282	0.00392527	0.00136642	0.0132845	0.00592688
335	40	0.0205594	0.0447175	0.0132451	0.0359928	0.00894838	0.025706	0.0246197	0.013993	0.00894838	0.00430719	0.0150099	0.00389705	0.00332685	0.00389705	0.00377541	0.00151614	0.0138602	0.00526823
336	42	0.020627	0.0458162	0.0132206	0.0373771	0.00916468	0.0265313	0.0242559	0.0139209	0.00916468	0.00455768	0.0145244	0.00417874	0.00323798	0.00417874	0.00366306	0.001735	0.0143501	0.00470253
337	44	0.0205556	0.0467729	0.0132553	0.0388169	0.00927093	0.0264906	0.0239241	0.0138401	0.00927093	0.00480904	0.0140572	0.00447506	0.00309842	0.00447506	0.0036057	0.00200941	0.0147151	0.00427458
338	45	0.0203635	0.0475879	0.0132502	0.0403072	0.00930559	0.0256782	0.0236906	0.0137748	0.00930559	0.00500089	0.0136256	0.00475114	0.00288657	0.00475114	0.00361336	0.00232163	0.0149433	0.00401587
339	47	0.0200969	0.0483079	0.0131563	0.0418066	0.00931636	0.0244582	0.0235686	0.0137343	0.00931636	0.0051317	0.0132583	0.00499057	0.00255141	0.00499057	0.00368903	0.00266056	0.0150339	0.00392715
340	48	0.0197746	0.0489228	0.0130087	0.0432568	0.00930288	0.0229856	0.0235289	0.0137085	0.00930288	0.00522005	0.0129865	0.00522237	0.00203863	0.00522237	0.00387821	0.00303732	0.0149685	0.00400613
341	49	0.019408	0.0493626	0.012856	0.0445813	0.00927288	0.0214343	0.0235458	0.0136983	0.00927288	0.00530954	0.0128362	0.00549032	0.00131064	0.00549032	0.0042647	0.00347341	0.0147342	0.00425309
342	51	0.019012	0.0496042	0.0127625	0.0457383	0.00925419	0.0199853	0.0236097	0.0137125	0.00925419	0.00542072	0.0128345	0.00584781	0.000540372	0.00584781	0.00497267	0.00394632	0.0143528	0.00466102
343	53	0.0186051	0.0496957	0.0127738	0.0467193	0.00927947	0.0188222	0.0237124	0.013763	0.00927947	0.00564001	0.0130229	0.00630348	0.00165269	0.00630348	0.00614344	0.00444019	0.0138648	0.00519403
344	54	0.0182052	0.0496892	0.0129415	0.0475345	0.00937391	0.0180742	0.0238426	0.0138553	0.00937391	0.00600341	0.0134516	0.00682496	0.00378123	0.00682496	0.00780748	0.00491867	0.013302	0.00580044
345	56	0.0178327	0.049623	0.013287	0.0482297	0.00955579	0.0177766	0.0240004	0.0139888	0.00955579	0.00657317	0.0141509	0.00736161	0.00647329	0.00736161	0.00987185	0.00537503	0.0127035	0.00643883
346	59	0.0174815	0.0495202	0.0137866	0.0488792	0.0098347	0.0178965	0.0241991	0.0141613	0.0098347	0.00732587	0.0150958	0.00785049	0.00965829	0.00785049	0.0121419	0.00578915	0.0121193	0.00708759
347	62	0.017151	0.0494082	0.0144066	0.0495563	0.0102134	0.0183484	0.024443	0.014361	0.0102134	0.00826226	0.0162216	0.00823926	0.0131721	0.00823926	0.0144084	0.00615155	0.0115949	0.00771411
348	67	0.0168568	0.0492875	0.0151007	0.0503421	0.0106662	0.0189872	0.0247173	0.0145717	0.0106662	0.00932502	0.0174424	0.00851396	0.0167806	0.00851396	0.0164611	0.00645386	0.011146	0.00828272
349	71	0.016607	0.0490839	0.0157978	0.0512596	0.0111264	0.0196263	0.0250038	0.014784	0.0111264	0.0104559	0.0186557	0.00866911	0.0201599	0.00866911	0.0181882	0.00674219	0.0107673	0.00877058
350	75	0.0164086	0.0487028	0.0164373	0.0522759	0.0115424	0.0201119	0.0253043	0.0149941	0.0115424	0.0115637	0.0197723	0.0087344	0.0230297	0.0087344	0.0194829	0.00701311	0.0104599	0.00916352
351	78	0.0162957	0.0481185	0.0169583	0.0533465	0.0118787	0.0203393	0.0256126	0.0151894	0.0118787	0.0125771	0.0207204	0.00874793	0.0251437	0.00874793	0.0203314	0.00724999	0.0102279	0.00943795
352	80	0.0162995	0.0473444	0.0173187	0.0544238	0.0121122	0.0202768	0.0259062	0.0153549	0.0121122	0.013437	0.0214676	0.00873291	0.0262979	0.00873291	0.0207855	0.0073861	0.0100651	0.00956587
353	79	0.0164257	0.0464344	0.0174883	0.0554793	0.0122495	0.0199727	0.0261591	0.0154824	0.0122495	0.0141183	0.022012	0.00870378	0.0264173	0.00870378	0.0209163	0.0073702	0.00997789	0.00953348
354	77	0.0166338	0.0454471	0.0174532	0.0564722	0.0123191	0.0195117	0.0263479	0.015568	0.0123191	0.0146199	0.0223617	0.00868164	0.0256142	0.00868164	0.0207855	0.00720311	0.00998864	0.00935527
355	74	0.0168643	0.0444041	0.0172377	0.0573123	0.0123565	0.018982	0.026455	0.0156077	0.0123565	0.0149169	0.0225262	0.00867098	0.0241212	0.00867098	0.0204584	0.00690816	0.0101039	0.00906369
356	70	0.017064	0.0433309	0.016886	0.057952	0.012387	0.0184549	0.026479	0.0156074	0.012387	0.0149865	0.0225061	0.00864653	0.0222617	0.00864653	0.02	0.00653555	0.0103017	0.00868587
357	67	0.017181	0.0422382	0.0164436	0.0583867	0.0123987	0.0179619	0.02643	0.0155847	0.0123987	0.014845	0.0223066	0.00859279	0.0203902	0.00859279	0.0194527	0.00615448	0.0105524	0.00825546
358	63	0.0171879	0.0411	0.0159363	0.0585702	0.0123547	0.0175007	0.0263233	0.0155495	0.0123547	0.0145239	0.0219256	0.00849794	0.0188133	0.00849794	0.0188257	0.00583607	0.0108197	0.0078284
359	59	0.0170765	0.0398889	0.0153757	0.0584726	0.0122357	0.017038	0.0261667	0.0154938	0.0122357	0.0140389	0.0213504	0.00834438	0.0177401	0.00834438	0.0181157	0.00563631	0.0110427	0.00745777
360	55	0.0168449	0.0385953	0.0147936	0.0581075	0.012059	0.0165282	0.0259577	0.015394	0.012059	0.0133774	0.020601	0.00811868	0.0172282	0.00811868	0.0173336	0.00555045	0.0111593	0.00716505
361	50	0.0165071	0.0372401	0.0142148	0.0574921	0.0118658	0.0159586	0.0256967	0.0152317	0.0118658	0.0125629	0.0197318	0.00781814	0.0171742	0.00781814	0.0164753	0.00556593	0.0111498	0.00695447
362	42	0.0160726	0.0358569	0.0136348	0.0566545	0.011679	0.0153368	0.0253835	0.0150059	0.011679	0.0116833	0.0188245	0.00746348	0.0173352	0.00746348	0.0155052	0.00566619	0.011031	0.00682508
363	44	0.0155412	0.0344597	0.0130443	0.0556042	0.0114963	0.0146691	0.0250127	0.0147209	0.0114963	0.0108053	0.0179894	0.00708053	0.0173898	0.00708053	0.0143974	0.00576907	0.0108259	0.00676967
364	45	0.0149234	0.0330704	0.0124527	0.0543391	0.011318	0.013973	0.0245891	0.014386	0.011318	0.00997851	0.0173156	0.00668498	0.0170428	0.00668498	0.0131803	0.00580369	0.0105469	0.00676761
365	44	0.014232	0.0317238	0.0118777	0.0528902	0.0111445	0.013282	0.0241377	0.0140231	0.0111445	0.00924709	0.0168422	0.00629913	0.0160868	0.00629913	0.0119207	0.00572271	0.0102154	0.0067777
366	43	0.0134803	0.0304406	0.0113097	0.0513229	0.0109455	0.01263	0.0236938	0.0136657	0.0109455	0.00861595	0.0165475	0.00593994	0.014455	0.00593994	0.0106893	0.00548154	0.00986452	0.00677067
367	41	0.0127032	0.0292337	0.010731	0.0497045	0.010689	0.0120525	0.0232875	0.0133438	0.010689	0.00807744	0.0163514	0.00560004	0.0122779	0.00560004	0.00958091	0.00508065	0.00951039	0.00673233
368	39	0.0119629	0.0281103	0.010153	0.0480732	0.0103849	0.0115864	0.0229185	0.0130611	0.0103849	0.00765334	0.0161629	0.00529499	0.00987133	0.00529499	0.0087443	0.00459929	0.00915018	0.00663473
369	37	0.0113397	0.0270902	0.00960106	0.0464519	0.0100724	0.0112668	0.0225829	0.0128094	0.0100724	0.00737566	0.0159236	0.00503794	0.00777766	0.00503794	0.00829853	0.00421902	0.00879178	0.00646098
370	36	0.0109126	0.0262026	0.00909785	0.0448609	0.0097858	0.0110989	0.0222811	0.0125858	0.0097858	0.00723912	0.0156239	0.00479368	0.00678159	0.00479368	0.00825581	0.00412215	0.00845894	0.00621848
371	34	0.0107366	0.02545	0.00867367	0.0432965	0.00952034	0.0110424	0.0220116	0.0123942	0.00952034	0.00723045	0.015305	0.00452609	0.00732772	0.00452609	0.00857499	0.0043879	0.00816492	0.00590957
372	32	0.0108302	0.0248243	0.00835509	0.041732	0.00925278	0.0110698	0.0217867	0.0122445	0.00925278	0.00736199	0.0150525	0.00422868	0.00890683	0.00422868	0.00916455	0.00500375	0.00790396	0.00554784
373	31	0.0111708	0.024335	0.00814195	0.0401626	0.00898861	0.0111637	0.0215961	0.0121261	0.00898861	0.00759626	0.0149585	0.00391198	0.0108401	0.00391198	0.0099225	0.0058704	0.00767788	0.00516134
374	30	0.0117098	0.0239499	0.00801268	0.0386193	0.0087386	0.0112804	0.0214237	0.0120223	0.0087386	0.00780601	0.0150749	0.00355324	0.0127961	0.00355324	0.0107627	0.00686174	0.00749188	0.0047745
375	29	0.0124249	0.0236537	0.00794385	0.0371388	0.00849185	0.0113765	0.0212755	0.0119346	0.00849185	0.00791171	0.0154051	0.00311351	0.0146466	0.00311351	0.0116003	0.00788113	0.00735472	0.00442092
376	28	0.013277	0.023398	0.0079156	0.0357582	0.00825377	0.0114396	0.021128	0.0118496	0.00825377	0.00789131	0.0158867	0.0026292	0.0163146	0.0026292	0.0123953	0.00888066	0.00724677	0.00412647
377	27	0.0141802	0.0231279	0.00790215	0.0345415	0.00804458	0.0114819	0.0209461	0.0117432	0.00804458	0.00793505	0.0163623	0.00211093	0.0176748	0.00211093	0.0128164	0.00968329	0.00714866	0.00390646
378	25	0.0150119	0.0227753	0.00786252	0.0335429	0.00786852	0.0115154	0.020724	0.0116062	0.00786852	0.00826049	0.0165035	0.00182756	0.0183281	0.00182756	0.0126544	0.0102567	0.00706875	0.00377763
379	22	0.0156736	0.0223205	0.00777134	0.0327846	0.00771202	0.0115266	0.02047	0.0114422	0.00771202	0.0090204	0.0160453	0.00188685	0.0182203	0.00188685	0.011971	0.0105925	0.00700604	0.00375099
380	23	0.0161479	0.0217311	0.00766376	0.0321862	0.007553	0.0115372	0.0202306	0.0112825	0.007553	0.0101215	0.0152499	0.00228111	0.0175049	0.00228111	0.0111661	0.0106273	0.0069278	0.00385107
381	24	0.0164436	0.0210676	0.00757098	0.0316262	0.00735393	0.0116119	0.02006	0.0111694	0.00735393	0.0111855	0.0145866	0.00270742	0.0164158	0.00270742	0.0104892	0.0105777	0.00684171	0.00407269
382	23	0.0166049	0.0203388	0.00756552	0.0309999	0.00715171	0.011804	0.0200132	0.0111301	0.00715171	0.0119279	0.0143926	0.00309284	0.0154125	0.00309284	0.0101052	0.0105351	0.00675969	0.00439059
383	23	0.0167467	0.019609	0.00770148	0.0302133	0.00698776	0.0121431	0.0201246	0.0111742	0.00698776	0.012104	0.0148081	0.00315239	0.0150463	0.00315239	0.0100622	0.0105035	0.00671031	0.00475379
384	20	0.0169592	0.0188953	0.00800234	0.0292246	0.00688662	0.0126201	0.0203978	0.0112959	0.00688662	0.0117901	0.0159482	0.00296289	0.0157144	0.00296289	0.0104199	0.0105702	0.00667584	0.0051386
385	22	0.0172926	0.0182081	0.00843476	0.0281376	0.00685066	0.0131901	0.0207821	0.0114599	0.00685066	0.011152	0.0176285	0.00237664	0.0175493	0.00237664	0.0108572	0.0107445	0.00662187	0.0055022
386	23	0.0176862	0.017504	0.00894121	0.0270649	0.00688168	0.0138107	0.0212397	0.0116367	0.00688168	0.0107393	0.0194498	0.0018512	0.0200769	0.0018512	0.0110036	0.0110095	0.00653217	0.00583942
387	22	0.0180615	0.0168113	0.00939724	0.0260992	0.00693508	0.0144389	0.0217413	0.0118122	0.00693508	0.0108042	0.0207639	0.00157535	0.022538	0.00157535	0.0106971	0.0113259	0.00641161	0.00613546
388	22	0.0183725	0.0161651	0.00976099	0.0253341	0.00698679	0.0150131	0.0222774	0.0119861	0.00698679	0.0113487	0.0213628	0.00157683	0.0243236	0.00157683	0.0100602	0.0113777	0.00624747	0.00642571
389	24	0.0185914	0.0155926	0.0100358	0.0247888	0.00699793	0.0154913	0.0228468	0.0121731	0.00699793	0.0117705	0.0213895	0.00170739	0.0248321	0.00170739	0.00938053	0.0112246	0.00605041	0.00672418
390	25	0.0186176	0.0151252	0.0103033	0.0244416	0.00697753	0.0158956	0.0234847	0.0124119	0.00697753	0.0119759	0.0212049	0.00189684	0.0238748	0.00189684	0.0088067	0.0109938	0.00583531	0.00707488
391	25	0.018462	0.0147667	0.0106273	0.0242452	0.00695458	0.0162803	0.0241917	0.0127258	0.00695458	0.0117198	0.0210871	0.00204194	0.0216952	0.00204194	0.00845294	0.0106716	0.00561421	0.00747225
392	26	0.0181469	0.0145096	0.0110429	0.024116	0.00694981	0.016668	0.0249275	0.0131155	0.00694981	0.0111834	0.0212856	0.0021643	0.018875	0.0021643	0.00832704	0.0102964	0.00540802	0.0079191
393	26	0.0177632	0.0143417	0.0115209	0.0240393	0.0069852	0.0170156	0.025585	0.013541	0.0069852	0.0104904	0.0217645	0.00223372	0.0161627	0.00223372	0.00837474	0.00993352	0.00521245	0.00835671
394	26	0.0174012	0.0142623	0.0120016	0.0240108	0.00711146	0.0172633	0.0260324	0.0139441	0.00711146	0.00990736	0.0223843	0.00223618	0.0141114	0.00223618	0.0084725	0.00962338	0.00502398	0.0087501
395	26	0.0171345	0.0142576	0.0124069	0.0239244	0.00736839	0.017367	0.0261946	0.0142812	0.00736839	0.00948836	0.0229471	0.00215723	0.012856	0.00215723	0.00854531	0.00937837	0.00485458	0.00907427
396	25	0.0169937	0.0143395	0.0127018	0.0237359	0.00774005	0.0172462	0.026062	0.0145187	0.00774005	0.00934333	0.023307	0.00201424	0.0124052	0.00201424	0.00851943	0.00917099	0.00471858	0.00932948
397	25	0.0169709	0.0144473	0.0128511	0.023455	0.00818244	0.0168164	0.0256558	0.0146316	0.00818244	0.0092568	0.0233598	0.00180949	0.0125478	0.00180949	0.00843121	0.00900159	0.00460544	0.00950613
398	25	0.0169985	0.0145604	0.012833	0.0230631	0.00865867	0.0160766	0.0250415	0.0146164	0.00865867	0.00917441	0.0231554	0.0015758	0.0130411	0.0015758	0.00830692	0.00886156	0.00451421	0.0096532
399	25	0.0170094	0.014656	0.0126603	0.0225308	0.00912548	0.0151157	0.0243365	0.0144901	0.00912548	0.0089531	0.0228311	0.00131083	0.0135888	0.00131083	0.00823224	0.00874143	0.0044535	0.00983314
400	25	0.0169365	0.0146942	0.0123958	0.021843	0.009514	0.0140899	0.0236689	0.0142802	0.009514	0.00865155	0.0225499	0.00105984	0.0139453	0.00105984	0.00823594	0.00864614	0.00442339	0.0100964
401	26	0.0167612	0.0146573	0.0120874	0.0210017	0.00976222	0.0132214	0.0231043	0.0139981	0.00976222	0.00830314	0.022398	0.000845923	0.0139449	0.000845923	0.00831597	0.00857263	0.00440981	0.010453
402	26	0.0164866	0.0145278	0.0117514	0.0200191	0.00985522	0.0127553	0.0226419	0.0136621	0.00985522	0.00796397	0.0223919	0.000667879	0.0135686	0.000667879	0.00843178	0.00849112	0.00440117	0.0108937
403	27	0.016129	0.014257	0.0113782	0.0188499	0.00982087	0.0128713	0.0222387	0.0133166	0.00982087	0.00754112	0.0224932	0.000506486	0.0128851	0.000506486	0.00858151	0.00840866	0.00440673	0.0113827
404	27	0.0157022	0.0138643	0.0109536	0.0174783	0.00968879	0.013555	0.0218308	0.0129962	0.00968879	0.00708054	0.0226767	0.000411265	0.0120583	0.000411265	0.00875634	0.00834645	0.0044617	0.0118805
405	28	0.01524	0.0133609	0.0104595	0.0159917	0.00946529	0.0145677	0.0213627	0.0127168	0.00946529	0.00668341	0.0229153	0.00044477	0.0112996	0.00044477	0.00894066	0.0083326	0.00457054	0.0123502
406	28	0.0147943	0.0127906	0.00985771	0.0145379	0.00917854	0.0155781	0.0207971	0.012473	0.00917854	0.00647295	0.0232044	0.000561138	0.0108217	0.000561138	0.0091022	0.00838474	0.00471464	0.0127552
407	28	0.014412	0.0121845	0.00911025	0.0132506	0.00888808	0.0162995	0.0201239	0.0122251	0.00888808	0.00638736	0.0235397	0.000713141	0.0107191	0.000713141	0.00925901	0.00851218	0.0048919	0.0130689
408	28	0.0141034	0.0115809	0.00822619	0.0122714	0.00862694	0.0165789	0.0193723	0.011925	0.00862694	0.00640532	0.0239346	0.000891397	0.0110048	0.000891397	0.00941674	0.00872759	0.00509367	0.0132812
409	28	0.0138895	0.0110024	0.00722751	0.0117225	0.00842874	0.016423	0.0186324	0.011559	0.00842874	0.00651699	0.0243777	0.00108175	0.0116134	0.00108175	0.00957696	0.00902922	0.00529217	0.0133915
410	27	0.0137449	0.0104686	0.0061463	0.0116188	0.00836393	0.0159405	0.0180331	0.0111592	0.00836393	0.00671922	0.0248578	0.00126826	0.0124343	0.00126826	0.0097294	0.00936955	0.00547132	0.0134213
411	27	0.0136212	0.00992321	0.00503573	0.011879	0.0084655	0.0153118	0.0176399	0.0107551	0.0084655	0.00697998	0.0253373	0.00145203	0.0133329	0.00145203	0.00985776	0.00970365	0.00561554	0.0133829
412	26	0.0134892	0.00935733	0.0039309	0.0124047	0.00871739	0.014742	0.0174838	0.0103705	0.00871739	0.00730655	0.0257995	0.00164294	0.0141925	0.00164294	0.00994589	0.00999972	0.00572967	0.0132826
413	26	0.0133354	0.00875979	0.00285348	0.0130817	0.00894983	0.0143617	0.017383	0.0101395	0.00894983	0.00751627	0.0262267	0.0018836	0.0149377	0.0018836	0.0100233	0.0102521	0.00583849	0.013147
414	26	0.0131257	0.00814032	0.00182371	0.0138172	0.00913808	0.014233	0.0174113	0.0100285	0.00913808	0.00770406	0.0266391	0.002162	0.0155884	0.002162	0.0100752	0.0104663	0.00594485	0.0130056
415	26	0.012836	0.00750866	0.000912418	0.0145612	0.00930882	0.0143999	0.0176897	0.00993101	0.00930882	0.00790964	0.0270597	0.00245707	0.0161969	0.00245707	0.0101021	0.0106737	0.00603231	0.0128663
416	26	0.0124755	0.00686942	0.000618093	0.0152766	0.00938169	0.0149719	0.0181323	0.00984785	0.00938169	0.00820502	0.027523	0.00273602	0.0168234	0.00273602	0.0101002	0.0109145	0.00611141	0.0127255
417	26	0.012058	0.00624489	0.00128115	0.0159205	0.00931089	0.0160753	0.0186521	0.00979289	0.00931089	0.00854731	0.0280404	0.00298243	0.0175013	0.00298243	0.0101114	0.0112467	0.00621538	0.012577
418	26	0.0115908	0.00566382	0.00202918	0.0164813	0.00912234	0.0177234	0.0191997	0.00982354	0.00912234	0.00895654	0.0286134	0.00315465	0.0182403	0.00315465	0.0101623	0.0116872	0.0063669	0.0124059
419	27	0.0110561	0.00512797	0.00266133	0.0169744	0.00891342	0.0197495	0.0198119	0.00988643	0.00891342	0.00939857	0.0292249	0.00323668	0.0190155	0.00323668	0.0102524	0.0122092	0.0065636	0.0122038
420	27	0.0104834	0.00464688	0.00317943	0.0174239	0.00874578	0.0218888	0.0204752	0.00997532	0.00874578	0.00998651	0.0298633	0.00322134	0.0197847	0.00322134	0.0103132	0.0127455	0.0067956	0.0119508
421	27	0.00993279	0.00424199	0.00361778	0.0178187	0.00856417	0.0237712	0.0209207	0.0101076	0.00856417	0.0105649	0.030502	0.00317493	0.0204711	0.00317493	0.010332	0.013227	0.00703116	0.0116301
422	27	0.00942786	0.00393526	0.00400621	0.018158	0.00832009	0.025116	0.0209768	0.0102756	0.00832009	0.0110673	0.0311174	0.00314259	0.020987	0.00314259	0.0102959	0.013597	0.00721996	0.0112407
423	26	0.00895031	0.00372426	0.00433439	0.0184547	0.0081654	0.0258453	0.020978	0.0103968	0.0081654	0.0114595	0.0316802	0.00313684	0.0212947	0.00313684	0.0101834	0.0138314	0.00734767	0.0107992
424	25	0.00853051	0.00359258	0.00460229	0.0187047	0.00809273	0.0259694	0.0209191	0.0104806	0.00809273	0.0117254	0.0321681	0.0031631	0.0214282	0.0031631	0.00997223	0.0139252	0.00742542	0.0103402
425	20	0.00818364	0.00354521	0.00482043	0.0188796	0.00808391	0.0256151	0.0208325	0.0105274	0.00808391	0.0118643	0.0325752	0.00321432	0.0214228	0.00321432	0.00969093	0.0139141	0.00748318	0.00990494
426	23	0.00788666	0.00361243	0.00497406	0.0189801	0.00807758	0.0249702	0.0206736	0.0105808	0.00807758	0.0118674	0.0328807	0.00324873	0.0212793	0.00324873	0.00940395	0.0138609	0.00755033	0.00951082
427	25	0.00762148	0.00380891	0.00503274	0.0190234	0.00808459	0.0242744	0.0205505	0.0106619	0.00808459	0.0117585	0.0330739	0.00322961	0.0210148	0.00322961	0.00913975	0.0138047	0.00761304	0.00915594
428	25	0.00739101	0.00414218	0.00499521	0.0190198	0.00808702	0.0237069	0.0205001	0.0107912	0.00808702	0.0115678	0.0331423	0.00315547	0.0206763	0.00315547	0.00888274	0.0137536	0.00770089	0.00884678
429	25	0.0071927	0.00462672	0.00489102	0.0189711	0.00804779	0.0233288	0.0205108	0.0109658	0.00804779	0.0113123	0.0330834	0.00304071	0.020292	0.00304071	0.00862585	0.0136976	0.00780504	0.00858218
430	26	0.00703321	0.00527992	0.00476945	0.0188888	0.0078393	0.0231011	0.020389	0.0111682	0.0078393	0.0110287	0.0329107	0.00288772	0.0198688	0.00288772	0.00837681	0.013625	0.00787215	0.00834544
431	26	0.00691759	0.00610258	0.00468106	0.0188181	0.00754844	0.0230166	0.0203167	0.0113768	0.00754844	0.0107561	0.0326172	0.00268842	0.0194037	0.00268842	0.00812308	0.0135223	0.00789649	0.00813825
432	26	0.006862	0.00706054	0.00463734	0.0188045	0.00724551	0.0230176	0.0203249	0.0116749	0.00724551	0.0105252	0.0321824	0.00246511	0.0189103	0.00246511	0.00783612	0.0133773	0.00790863	0.00796167
433	27	0.00689274	0.00811179	0.00464913	0.0188629	0.0069732	0.0230415	0.0205006	0.0120152	0.0069732	0.01034	0.0316016	0.00223556	0.0184068	0.00223556	0.00752813	0.0132162	0.00793124	0.00781766
434	27	0.00700654	0.00924794	0.00470931	0.0189834	0.00669245	0.0230225	0.0207345	0.0123741	0.00669245	0.0101596	0.0308776	0.00199506	0.0178793	0.00199506	0.00725015	0.0130736	0.00797272	0.00770398
435	27	0.00720395	0.0104472	0.00479895	0.0191341	0.00648392	0.022922	0.021041	0.0126755	0.00648392	0.0099616	0.0300552	0.00173356	0.0173102	0.00173356	0.00702888	0.0129319	0.00797481	0.00759311
436	27	0.00749873	0.0117017	0.00486538	0.0192101	0.0062463	0.0226064	0.0210257	0.0128471	0.0062463	0.00978743	0.0291948	0.00142684	0.0167398	0.00142684	0.00686997	0.0127428	0.00800707	0.00746259
437	27	0.00790499	0.0129936	0.00483067	0.0190915	0.00620215	0.0218957	0.0209264	0.0129191	0.00620215	0.00961486	0.0283793	0.0011705	0.0162063	0.0011705	0.00668281	0.0124547	0.00813175	0.00729356
438	26	0.00842358	0.0143123	0.0047011	0.0187386	0.00624364	0.0207923	0.0205192	0.0128897	0.00624364	0.00951729	0.0276127	0.000957342	0.0156858	0.000957342	0.00651096	0.0121125	0.0083489	0.00708875
439	25	0.0090398	0.0156369	0.00466897	0.0182962	0.00644333	0.0195862	0.0201297	0.0127653	0.00644333	0.00952955	0.0269041	0.000857601	0.0151873	0.000857601	0.00634311	0.0117278	0.00863183	0.00686351
440	25	0.00966586	0.0169291	0.00492194	0.0179552	0.00668543	0.0186145	0.0197497	0.0126624	0.00668543	0.00967294	0.0262316	0.000960997	0.0147396	0.000960997	0.0062475	0.0113435	0.00897065	0.00664054
441	24	0.0102171	0.0181665	0.00546178	0.0179032	0.00699243	0.0180748	0.0196664	0.0126201	0.00699243	0.00990948	0.0255892	0.00122054	0.0144103	0.00122054	0.00626519	0.0110127	0.00935768	0.00642275
442	23	0.0106221	0.0193525	0.00609511	0.0182562	0.00722292	0.0179519	0.0198579	0.012648	0.00722292	0.0102944	0.0249235	0.00161368	0.0142313	0.00161368	0.00642948	0.0107799	0.00978514	0.00622858
443	22	0.0108605	0.0204984	0.0066127	0.0190272	0.00744856	0.0181088	0.0204313	0.0127402	0.00744856	0.0106548	0.0242015	0.00201625	0.014182	0.00201625	0.00671586	0.0106232	0.0101665	0.00605057
444	21	0.010913	0.0216615	0.00689478	0.0200985	0.00749069	0.018323	0.0209154	0.0128015	0.00749069	0.0110445	0.0234053	0.00245299	0.0142687	0.00245299	0.0071317	0.0104883	0.010567	0.00588978
445	24	0.0108063	0.0228716	0.0069288	0.0212796	0.00745999	0.0184099	0.0212559	0.0128084	0.00745999	0.0113263	0.022566	0.00273583	0.01453	0.00273583	0.00760073	0.0103144	0.0110281	0.0057217
446	26	0.0106172	0.0241385	0.00683923	0.0224388	0.00740696	0.0182985	0.0213441	0.0127221	0.00740696	0.0115812	0.0216478	0.00296107	0.0149161	0.00296107	0.00810846	0.010123	0.0115564	0.0055495
447	27	0.0104483	0.0254636	0.00677312	0.0236158	0.00747397	0.018049	0.0212785	0.0125681	0.00747397	0.0117685	0.0205897	0.00322625	0.0153291	0.00322625	0.00867506	0.00991557	0.0120865	0.00537539
448	27	0.0103044	0.0268677	0.00686044	0.0248119	0.00763009	0.0176822	0.0210694	0.0123873	0.00763009	0.011927	0.0193977	0.0036335	0.0157244	0.0036335	0.00930251	0.00969549	0.0126366	0.00523495
449	28	0.0102111	0.0282054	0.00713137	0.0259998	0.00781695	0.0171749	0.020775	0.0121794	0.00781695	0.0119928	0.0181194	0.00414089	0.0160727	0.00414089	0.0100114	0.00950707	0.0131295	0.00514519
450	29	0.0101432	0.0294264	0.00754438	0.027178	0.00797151	0.0165812	0.0204819	0.0119676	0.00797151	0.0121059	0.0168641	0.00470847	0.0163896	0.00470847	0.0107277	0.00930553	0.0135997	0.00515202
451	29	0.0100806	0.0304613	0.00797559	0.0283161	0.00808447	0.0160452	0.0202597	0.0117946	0.00808447	0.0121441	0.0156976	0.00531111	0.0165821	0.00531111	0.011445	0.00909891	0.0139713	0.00528717
452	30	0.00998841	0.0313216	0.00829058	0.0293705	0.00818075	0.0156844	0.0201385	0.0116839	0.00818075	0.0121625	0.0147329	0.00585806	0.0166658	0.00585806	0.012039	0.00881252	0.0142865	0.00555543
453	30	0.00984167	0.0319804	0.00843324	0.0302645	0.00826727	0.0154661	0.0200981	0.0116251	0.00826727	0.0121786	0.0140401	0.00632404	0.0166218	0.00632404	0.0124854	0.0084668	0.0145364	0.00593261
454	30	0.00960399	0.0324478	0.00844508	0.0309269	0.00831493	0.015228	0.0200717	0.0115886	0.00831493	0.012149	0.0136671	0.00659923	0.0164772	0.00659923	0.0127101	0.00803438	0.0147393	0.00639782
455	30	0.00930406	0.0327159	0.00840011	0.0313649	0.00833132	0.0148334	0.0200827	0.0115854	0.00833132	0.0119512	0.0135572	0.00670108	0.0161251	0.00670108	0.0127452	0.00755193	0.0148632	0.00692137
456	31	0.00894225	0.0329115	0.00842005	0.0316071	0.00830138	0.0142566	0.020066	0.0116056	0.00830138	0.0115614	0.0136749	0.00669228	0.0155135	0.00669228	0.0125786	0.00703715	0.0149664	0.00748989
457	31	0.00859936	0.0330732	0.00862044	0.0316657	0.00825254	0.0135884	0.0200795	0.0116602	0.00825254	0.0110407	0.0139564	0.00671311	0.0145198	0.00671311	0.012282	0.00662227	0.0150064	0.00807974
458	30	0.00832639	0.033264	0.00903652	0.0315689	0.0081937	0.0129199	0.0201035	0.0117222	0.0081937	0.0103842	0.0143792	0.00667869	0.0131551	0.00667869	0.0117827	0.00634238	0.015014	0.00866533
459	28	0.0081304	0.0335469	0.00966277	0.0313961	0.00818539	0.0123132	0.0201994	0.0118114	0.00818539	0.00960037	0.0148535	0.00670168	0.011361	0.00670168	0.0111974	0.00629604	0.0150299	0.00925027
460	29	0.00801535	0.0339423	0.0104226	0.0312403	0.00824874	0.0118057	0.0203472	0.0119331	0.00824874	0.00876193	0.0153716	0.00675188	0.00929615	0.00675188	0.0105597	0.00646202	0.0150609	0.00985062
461	32	0.00796338	0.0344341	0.0112402	0.0312295	0.00840976	0.0114296	0.0205948	0.0120832	0.00840976	0.00809065	0.0158959	0.00688097	0.00726036	0.00688097	0.0100036	0.00675358	0.015081	0.0104637
462	34	0.00795276	0.0350053	0.012054	0.0314451	0.00863504	0.0111686	0.0208982	0.0122414	0.00863504	0.00770491	0.0163866	0.00706507	0.00605161	0.00706507	0.00970602	0.00707188	0.015066	0.0110704
463	37	0.00796888	0.0356232	0.0128596	0.0319149	0.00895364	0.0110023	0.021364	0.012435	0.00895364	0.00765497	0.0168083	0.0072825	0.00663387	0.0072825	0.00982834	0.00731317	0.0150552	0.0116585
464	39	0.00798482	0.0362427	0.0136469	0.0326144	0.00930911	0.0108739	0.0218935	0.0126444	0.00930911	0.00791867	0.0171702	0.00745943	0.00887063	0.00745943	0.0104061	0.00741611	0.0150589	0.0122339
465	40	0.00799092	0.0368196	0.0144417	0.033533	0.00967176	0.0107521	0.022472	0.0128716	0.00967176	0.00853704	0.0174818	0.00760564	0.0118321	0.00760564	0.0113957	0.00735118	0.0150315	0.0127851
466	37	0.0079826	0.0373273	0.0152409	0.0346129	0.0100043	0.0106205	0.0230619	0.0131104	0.0100043	0.00936819	0.0177781	0.00771178	0.0148527	0.00771178	0.012648	0.00713791	0.0150265	0.0132579
467	44	0.00796655	0.0377135	0.0160487	0.0358075	0.0102972	0.0104397	0.0236971	0.0133871	0.0102972	0.010185	0.0180554	0.00777304	0.0175902	0.00777304	0.0140182	0.00685261	0.0150255	0.0136012
468	50	0.0079668	0.0379659	0.016855	0.0370577	0.0105271	0.0101815	0.0243743	0.013711	0.0105271	0.0109414	0.0183515	0.00782081	0.0199691	0.00782081	0.0153107	0.0066031	0.0150974	0.0138192
469	53	0.00802921	0.0380719	0.0176312	0.0383293	0.0107484	0.00984276	0.0250341	0.0140337	0.0107484	0.0115837	0.018676	0.00783141	0.0219313	0.00783141	0.0162674	0.00651164	0.0152037	0.0139087
470	56	0.00818844	0.0380692	0.0182931	0.0396077	0.0109644	0.00947066	0.025596	0.0143125	0.0109644	0.0120747	0.0190101	0.00785659	0.0233967	0.00785659	0.0168445	0.00658188	0.0153824	0.0138743
471	57	0.00842691	0.0379968	0.0188135	0.0408474	0.0111942	0.00911715	0.0260732	0.0145473	0.0111942	0.012574	0.0193188	0.00796825	0.0241857	0.00796825	0.0170225	0.00681181	0.015696	0.0137506
472	56	0.00871529	0.0379071	0.0191425	0.0419585	0.0114435	0.00879387	0.0264261	0.0147152	0.0114435	0.0127346	0.019604	0.00795066	0.0242342	0.00795066	0.0167331	0.00698972	0.0162081	0.0135228
473	55	0.009057	0.0377756	0.0192499	0.0429434	0.0116702	0.00849913	0.0265903	0.0147872	0.0116702	0.0128427	0.0198472	0.00788487	0.0234825	0.00788487	0.0161084	0.00711733	0.0167443	0.0132731
