# Supplementary material for: Optimal Control Based Stiffness Identification of an Ankle-Foot Orthosis Using a Predictive Walking Model
Source: Front Comput Neurosci. 2017 Apr 13;11:23. doi: 10.3389/fncom.2017.00023 (PMC5390028; doi:10.3389/fncom.2017.00023)
Supplement: Supplementary file 1 [file DataSheet1.ZIP › PathWalker/InvKinDyn/results/barefeet_3053184.log]

400 0 0 0 0 0 0 2.30016 2.20024 1.4822e-323 2.43957e-312 2.17805 5.54348e+07 -1.11136 0 -0.199269 -1.1364 0 0.0713644 -1.33465 0 0.000153458 -1.40147 0 -0.135314 0 0 0 0 0 0 0 0 0 0 0 0 0 1.96345e+07 6.5692e+06 5.25276e-319 2.17805 50.7522
401 0 0 0 0 0 0 2.30016 2.20024 1.4822e-323 2.43957e-312 2.17805 5.54348e+07 -1.11197 0 -0.19883 -1.1361 0 0.0718853 -1.3206 0 0.00174802 -1.38526 0 -0.134759 0 0 0 0 0 0 0 0 0 0 0 0 0 1.96345e+07 6.5692e+06 5.25276e-319 2.17805 50.7522
402 0 0 0 0 0 0 2.30016 2.20024 1.4822e-323 2.43957e-312 2.17805 5.54348e+07 -1.11252 0 -0.198456 -1.13578 0 0.0723353 -1.30621 0 0.00317923 -1.3685 0 -0.134428 0 0 0 0 0 0 0 0 0 0 0 0 0 1.96345e+07 6.5692e+06 5.25276e-319 2.17805 50.7522
403 0 0 0 0 0 0 2.30016 2.20024 1.4822e-323 2.43957e-312 2.17805 5.54348e+07 -1.11302 0 -0.198122 -1.13545 0 0.0727393 -1.29137 0 0.0042387 -1.35095 0 -0.134565 0 0 0 0 0 0 0 0 0 0 0 0 0 1.96345e+07 6.5692e+06 5.25276e-319 2.17805 50.7522
404 0 0 0 0 0 0 2.30016 2.20024 1.4822e-323 2.43957e-312 2.17805 5.54348e+07 -1.11349 0 -0.197821 -1.13512 0 0.0731055 -1.27609 0 0.0047864 -1.33268 0 -0.135263 0 0 0 0 0 0 0 0 0 0 0 0 0 1.96345e+07 6.5692e+06 5.25276e-319 2.17805 50.7522
405 0 0 0 0 0 0 2.30016 2.20024 1.4822e-323 2.43957e-312 2.17805 5.54348e+07 -1.11391 0 -0.197549 -1.1348 0 0.0734357 -1.26027 0 0.00470978 -1.31353 0 -0.136642 0 0 0 0 0 0 0 0 0 0 0 0 0 1.96345e+07 6.5692e+06 5.25276e-319 2.17805 50.7522
406 0 0 0 0 0 0 2.30016 2.20024 1.4822e-323 2.43957e-312 2.17805 5.54348e+07 -1.11423 0 -0.197319 -1.1345 0 0.0737123 -1.2439 0 0.00398615 -1.29353 0 -0.13868 0 0 0 0 0 0 0 0 0 0 0 0 0 1.96345e+07 6.5692e+06 5.25276e-319 2.17805 50.7522
407 0 0 0 0 0 0 2.30016 2.20024 1.4822e-323 2.43957e-312 2.17805 5.54348e+07 -1.11445 0 -0.197135 -1.1342 0 0.0739341 -1.22687 0 0.00256093 -1.2725 0 -0.141432 0 0 0 0 0 0 0 0 0 0 0 0 0 1.96345e+07 6.5692e+06 5.25276e-319 2.17805 50.7522
408 0 0 0 0 0 0 2.30016 2.20024 1.4822e-323 2.43957e-312 2.17805 5.54348e+07 -1.11462 0 -0.196989 -1.13389 0 0.0741149 -1.20911 0 0.000387253 -1.25032 0 -0.144931 0 0 0 0 0 0 0 0 0 0 0 0 0 1.96345e+07 6.5692e+06 5.25276e-319 2.17805 50.7522
409 0 0 0 0 0 0 2.30016 2.20024 1.4822e-323 2.43957e-312 2.17805 5.54348e+07 -1.11478 0 -0.196868 -1.13356 0 0.0742711 -1.19053 0 -0.00253986 -1.22681 0 -0.149169 0 0 0 0 0 0 0 0 0 0 0 0 0 1.96345e+07 6.5692e+06 5.25276e-319 2.17805 50.7522
410 0 0 0 0 0 0 2.30016 2.20024 1.4822e-323 2.43957e-312 2.17805 5.54348e+07 -1.11499 0 -0.196764 -1.13322 0 0.0744122 -1.17113 0 -0.00613926 -1.20195 0 -0.154011 0 0 0 0 0 0 0 0 0 0 0 0 0 1.96345e+07 6.5692e+06 5.25276e-319 2.17805 50.7522
411 0 0 0 0 0 0 2.30016 2.20024 1.4822e-323 2.43957e-312 2.17805 5.54348e+07 -1.11533 0 -0.196661 -1.1329 0 0.0745589 -1.15086 0 -0.0102876 -1.17566 0 -0.159288 0 0 0 0 0 0 0 0 0 0 0 0 0 1.96345e+07 6.5692e+06 5.25276e-319 2.17805 50.7522
412 0 0 0 0 0 0 2.30016 2.20024 1.4822e-323 2.43957e-312 2.17805 5.54348e+07 -1.11588 0 -0.196537 -1.13262 0 0.0747359 -1.13 0 -0.0148176 -1.14851 0 -0.164729 0 0 0 0 0 0 0 0 0 0 0 0 0 1.96345e+07 6.5692e+06 5.25276e-319 2.17805 50.7522
413 0 0 0 0 0 0 2.30016 2.20024 1.4822e-323 2.43957e-312 2.17805 5.54348e+07 -1.11668 0 -0.196366 -1.13236 0 0.0749695 -1.10889 0 -0.0195699 -1.12121 0 -0.170117 0 0 0 0 0 0 0 0 0 0 0 0 0 1.96345e+07 6.5692e+06 5.25276e-319 2.17805 50.7522
414 0 0 0 0 0 0 2.30016 2.20024 1.4822e-323 2.43957e-312 2.17805 5.54348e+07 -1.11762 0 -0.196151 -1.13214 0 0.0752494 -1.08791 0 -0.0244186 -1.09444 0 -0.175327 0 0 0 0 0 0 0 0 0 0 0 0 0 1.96345e+07 6.5692e+06 5.25276e-319 2.17805 50.7522
415 0 0 0 0 0 0 2.30016 2.20024 1.4822e-323 2.43957e-312 2.17805 5.54348e+07 -1.11862 0 -0.1959 -1.13195 0 0.0755612 -1.06731 0 -0.0292942 -1.06869 0 -0.180338 0 0 0 0 0 0 0 0 0 0 0 0 0 1.96345e+07 6.5692e+06 5.25276e-319 2.17805 50.7522
416 0 0 0 0 0 0 2.30016 2.20024 1.4822e-323 2.43957e-312 2.17805 5.54348e+07 -1.11971 0 -0.195597 -1.13176 0 0.0759239 -1.04735 0 -0.0341893 -1.04434 0 -0.185209 0 0 0 0 0 0 0 0 0 0 0 0 0 1.96345e+07 6.5692e+06 5.25276e-319 2.17805 50.7522
417 0 0 0 0 0 0 2.30016 2.20024 1.4822e-323 2.43957e-312 2.17805 5.54348e+07 -1.12087 0 -0.195228 -1.13153 0 0.0763512 -1.02819 0 -0.0391142 -1.02162 0 -0.190021 0 0 0 0 0 0 0 0 0 0 0 0 0 1.96345e+07 6.5692e+06 5.25276e-319 2.17805 50.7522
418 0 0 0 0 0 0 2.30016 2.20024 1.4822e-323 2.43957e-312 2.17805 5.54348e+07 -1.12211 0 -0.194789 -1.13125 0 0.0768452 -1.0099 0 -0.044075 -1.00045 0 -0.194829 0 0 0 0 0 0 0 0 0 0 0 0 0 1.96345e+07 6.5692e+06 5.25276e-319 2.17805 50.7522
419 0 0 0 0 0 0 2.30016 2.20024 1.4822e-323 2.43957e-312 2.17805 5.54348e+07 -1.12346 0 -0.194259 -1.13093 0 0.0774262 -0.992474 0 -0.0490876 -0.980669 0 -0.199676 0 0 0 0 0 0 0 0 0 0 0 0 0 1.96345e+07 6.5692e+06 5.25276e-319 2.17805 50.7522
420 0 0 0 0 0 0 2.30016 2.20024 1.4822e-323 2.43957e-312 2.17805 5.54348e+07 -1.12499 0 -0.193617 -1.13057 0 0.0781144 -0.976036 0 -0.0541564 -0.962286 0 -0.204579 0 0 0 0 0 0 0 0 0 0 0 0 0 1.96345e+07 6.5692e+06 5.25276e-319 2.17805 50.7522
421 0 0 0 0 0 0 2.30016 2.20024 1.4822e-323 2.43957e-312 2.17805 5.54348e+07 -1.12673 0 -0.192844 -1.13009 0 0.0789239 -0.960835 0 -0.0592815 -0.945563 0 -0.209558 0 0 0 0 0 0 0 0 0 0 0 0 0 1.96345e+07 6.5692e+06 5.25276e-319 2.17805 50.7522
422 0 0 0 0 0 0 2.30016 2.20024 1.4822e-323 2.43957e-312 2.17805 5.54348e+07 -1.12877 0 -0.191839 -1.12949 0 0.0799487 -0.947215 0 -0.0644867 -0.930958 0 -0.214659 0 0 0 0 0 0 0 0 0 0 0 0 0 1.96345e+07 6.5692e+06 5.25276e-319 2.17805 50.7522
423 0 0 0 0 0 0 2.30016 2.20024 1.4822e-323 2.43957e-312 2.17805 5.54348e+07 -1.13103 0 -0.190603 -1.12873 0 0.081176 -0.935623 0 -0.0698049 -0.91918 0 -0.219957 0 0 0 0 0 0 0 0 0 0 0 0 0 1.96345e+07 6.5692e+06 5.25276e-319 2.17805 50.7522
424 0 0 0 0 0 0 2.30016 2.20024 1.4822e-323 2.43957e-312 2.17805 5.54348e+07 -1.13353 0 -0.189087 -1.12781 0 0.0826412 -0.927057 0 -0.0751424 -0.912067 0 -0.225447 0 0 0 0 0 0 0 0 0 0 0 0 0 1.96345e+07 6.5692e+06 5.25276e-319 2.17805 50.7522
425 0 0 0 0 0 0 2.30016 2.20024 1.4822e-323 2.43957e-312 2.17805 5.54348e+07 -1.13624 0 -0.187309 -1.12675 0 0.0843136 -0.921455 0 -0.0801263 -0.909197 0 -0.230678 0 0 0 0 0 0 0 0 0 0 0 0 0 1.96345e+07 6.5692e+06 5.25276e-319 2.17805 50.7522
426 0 0 0 0 0 0 2.30016 2.20024 1.4822e-323 2.43957e-312 2.17805 5.54348e+07 -1.13916 0 -0.185227 -1.12558 0 0.0862223 -0.918603 0 -0.0842678 -0.909889 0 -0.235066 0 0 0 0 0 0 0 0 0 0 0 0 0 1.96345e+07 6.5692e+06 5.25276e-319 2.17805 50.7522
427 0 0 0 0 0 0 2.30016 2.20024 1.4822e-323 2.43957e-312 2.17805 5.54348e+07 -1.14229 0 -0.182861 -1.12433 0 0.088333 -0.91783 0 -0.0872448 -0.912934 0 -0.238215 0 0 0 0 0 0 0 0 0 0 0 0 0 1.96345e+07 6.5692e+06 5.25276e-319 2.17805 50.7522
428 0 0 0 0 0 0 2.30016 2.20024 1.4822e-323 2.43957e-312 2.17805 5.54348e+07 -1.14565 0 -0.18022 -1.12303 0 0.0906253 -0.918459 0 -0.0889095 -0.917425 0 -0.239956 0 0 0 0 0 0 0 0 0 0 0 0 0 1.96345e+07 6.5692e+06 5.25276e-319 2.17805 50.7522
429 0 0 0 0 0 0 2.30016 2.20024 1.4822e-323 2.43957e-312 2.17805 5.54348e+07 -1.14913 0 -0.177437 -1.12168 0 0.0929614 -0.9195 0 -0.0893539 -0.921819 0 -0.240386 0 0 0 0 0 0 0 0 0 0 0 0 0 1.96345e+07 6.5692e+06 5.25276e-319 2.17805 50.7522
430 0 0 0 0 0 0 2.30016 2.20024 1.4822e-323 2.43957e-312 2.17805 5.54348e+07 -1.15273 0 -0.174495 -1.12031 0 0.0953528 -0.920308 0 -0.0888674 -0.925163 0 -0.239839 0 0 0 0 0 0 0 0 0 0 0 0 0 1.96345e+07 6.5692e+06 5.25276e-319 2.17805 50.7522
431 0 0 0 0 0 0 2.30016 2.20024 1.4822e-323 2.43957e-312 2.17805 5.54348e+07 -1.15637 0 -0.171445 -1.11893 0 0.0977519 -0.920306 0 -0.0879855 -0.926598 0 -0.238904 0 0 0 0 0 0 0 0 0 0 0 0 0 1.96345e+07 6.5692e+06 5.25276e-319 2.17805 50.7522
432 0 0 0 0 0 0 2.30016 2.20024 1.4822e-323 2.43957e-312 2.17805 5.54348e+07 -1.16001 0 -0.168283 -1.1175 0 0.10016 -0.919994 0 -0.0871523 -0.927378 0 -0.238022 0 0 0 0 0 0 0 0 0 0 0 0 0 1.96345e+07 6.5692e+06 5.25276e-319 2.17805 50.7522
433 0 0 0 0 0 0 2.30016 2.20024 1.4822e-323 2.43957e-312 2.17805 5.54348e+07 -1.16357 0 -0.165025 -1.116 0 0.102567 -0.919527 0 -0.0866654 -0.927768 0 -0.23749 0 0 0 0 0 0 0 0 0 0 0 0 0 1.96345e+07 6.5692e+06 5.25276e-319 2.17805 50.7522
434 0 0 0 0 0 0 2.30016 2.20024 1.4822e-323 2.43957e-312 2.17805 5.54348e+07 -1.16709 0 -0.161606 -1.11444 0 0.105033 -0.919028 0 -0.0865664 -0.927718 0 -0.237366 0 0 0 0 0 0 0 0 0 0 0 0 0 1.96345e+07 6.5692e+06 5.25276e-319 2.17805 50.7522
435 0 0 0 0 0 0 2.30016 2.20024 1.4822e-323 2.43957e-312 2.17805 5.54348e+07 -1.17063 0 -0.157954 -1.11278 0 0.107607 -0.9187 0 -0.0867706 -0.927466 0 -0.237566 0 0 0 0 0 0 0 0 0 0 0 0 0 1.96345e+07 6.5692e+06 5.25276e-319 2.17805 50.7522
436 0 0 0 0 0 0 2.30016 2.20024 1.4822e-323 2.43957e-312 2.17805 5.54348e+07 -1.1742 0 -0.154023 -1.11102 0 0.11032 -0.918656 0 -0.0871323 -0.927335 0 -0.237933 0 0 0 0 0 0 0 0 0 0 0 0 0 1.96345e+07 6.5692e+06 5.25276e-319 2.17805 50.7522
437 0 0 0 0 0 0 2.30016 2.20024 1.4822e-323 2.43957e-312 2.17805 5.54348e+07 -1.17777 0 -0.149793 -1.10912 0 0.113182 -0.918867 0 -0.0875201 -0.92745 0 -0.238326 0 0 0 0 0 0 0 0 0 0 0 0 0 1.96345e+07 6.5692e+06 5.25276e-319 2.17805 50.7522
438 0 0 0 0 0 0 2.30016 2.20024 1.4822e-323 2.43957e-312 2.17805 5.54348e+07 -1.18123 0 -0.145295 -1.10705 0 0.116175 -0.919288 0 -0.0878212 -0.927805 0 -0.238631 0 0 0 0 0 0 0 0 0 0 0 0 0 1.96345e+07 6.5692e+06 5.25276e-319 2.17805 50.7522
439 0 0 0 0 0 0 2.30016 2.20024 1.4822e-323 2.43957e-312 2.17805 5.54348e+07 -1.18455 0 -0.140567 -1.10486 0 0.119277 -0.919865 0 -0.0879849 -0.928337 0 -0.238797 0 0 0 0 0 0 0 0 0 0 0 0 0 1.96345e+07 6.5692e+06 5.25276e-319 2.17805 50.7522
440 0 0 0 0 0 0 2.30016 2.20024 1.4822e-323 2.43957e-312 2.17805 5.54348e+07 -1.18769 0 -0.135658 -1.10258 0 0.122461 -0.920511 0 -0.0880306 -0.928928 0 -0.238846 0 0 0 0 0 0 0 0 0 0 0 0 0 1.96345e+07 6.5692e+06 5.25276e-319 2.17805 50.7522
441 0 0 0 0 0 0 2.30016 2.20024 1.4822e-323 2.43957e-312 2.17805 5.54348e+07 -1.19054 0 -0.130707 -1.10027 0 0.125651 -0.921149 0 -0.0880143 -0.929475 0 -0.238835 0 0 0 0 0 0 0 0 0 0 0 0 0 1.96345e+07 6.5692e+06 5.25276e-319 2.17805 50.7522
442 0 0 0 0 0 0 2.30016 2.20024 1.4822e-323 2.43957e-312 2.17805 5.54348e+07 -1.19304 0 -0.125853 -1.098 0 0.128776 -0.921708 0 -0.0879977 -0.929873 0 -0.238827 0 0 0 0 0 0 0 0 0 0 0 0 0 1.96345e+07 6.5692e+06 5.25276e-319 2.17805 50.7522
443 0 0 0 0 0 0 2.30016 2.20024 1.4822e-323 2.43957e-312 2.17805 5.54348e+07 -1.19517 0 -0.121209 -1.09586 0 0.131789 -0.922153 0 -0.0880106 -0.930084 0 -0.238852 0 0 0 0 0 0 0 0 0 0 0 0 0 1.96345e+07 6.5692e+06 5.25276e-319 2.17805 50.7522
444 0 0 0 0 0 0 2.30016 2.20024 1.4822e-323 2.43957e-312 2.17805 5.54348e+07 -1.19684 0 -0.116927 -1.09397 0 0.134641 -0.922489 0 -0.0880469 -0.93016 0 -0.238902 0 0 0 0 0 0 0 0 0 0 0 0 0 1.96345e+07 6.5692e+06 5.25276e-319 2.17805 50.7522
445 0 0 0 0 0 0 2.30016 2.20024 1.4822e-323 2.43957e-312 2.17805 5.54348e+07 -1.19795 0 -0.11314 -1.09237 0 0.137303 -0.922729 0 -0.0880766 -0.930163 0 -0.238944 0 0 0 0 0 0 0 0 0 0 0 0 0 1.96345e+07 6.5692e+06 5.25276e-319 2.17805 50.7522
446 0 0 0 0 0 0 2.30016 2.20024 1.4822e-323 2.43957e-312 2.17805 5.54348e+07 -1.19833 0 -0.10997 -1.09105 0 0.139749 -0.922869 0 -0.0880641 -0.930108 0 -0.238941 0 0 0 0 0 0 0 0 0 0 0 0 0 1.96345e+07 6.5692e+06 5.25276e-319 2.17805 50.7522
447 0 0 0 0 0 0 2.30016 2.20024 1.4822e-323 2.43957e-312 2.17805 5.54348e+07 -1.19779 0 -0.107542 -1.08994 0 0.141931 -0.922923 0 -0.0879652 -0.930028 0 -0.238848 0 0 0 0 0 0 0 0 0 0 0 0 0 1.96345e+07 6.5692e+06 5.25276e-319 2.17805 50.7522
448 0 0 0 0 0 0 2.30016 2.20024 1.4822e-323 2.43957e-312 2.17805 5.54348e+07 -1.19619 0 -0.105913 -1.08892 0 0.143813 -0.922919 0 -0.0877579 -0.929986 0 -0.238642 0 0 0 0 0 0 0 0 0 0 0 0 0 1.96345e+07 6.5692e+06 5.25276e-319 2.17805 50.7522
449 0 0 0 0 0 0 2.30016 2.20024 1.4822e-323 2.43957e-312 2.17805 5.54348e+07 -1.19333 0 -0.10517 -1.08787 0 0.145324 -0.922898 0 -0.0874418 -0.930052 0 -0.238322 0 0 0 0 0 0 0 0 0 0 0 0 0 1.96345e+07 6.5692e+06 5.25276e-319 2.17805 50.7522
450 0 0 0 0 0 0 2.30016 2.20024 1.4822e-323 2.43957e-312 2.17805 5.54348e+07 -1.18898 0 -0.105407 -1.08664 0 0.14638 -0.922906 0 -0.0870427 -0.930294 0 -0.237912 0 0 0 0 0 0 0 0 0 0 0 0 0 1.96345e+07 6.5692e+06 5.25276e-319 2.17805 50.7522
451 0 0 0 0 0 0 2.30016 2.20024 1.4822e-323 2.43957e-312 2.17805 5.54348e+07 -1.18305 0 -0.106529 -1.08506 0 0.146981 -0.922965 0 -0.086589 -0.930722 0 -0.23744 0 0 0 0 0 0 0 0 0 0 0 0 0 1.96345e+07 6.5692e+06 5.25276e-319 2.17805 50.7522
452 0 0 0 0 0 0 2.30016 2.20024 1.4822e-323 2.43957e-312 2.17805 5.54348e+07 -1.17569 0 -0.108263 -1.08295 0 0.147213 -0.923051 0 -0.0861161 -0.931267 0 -0.236942 0 0 0 0 0 0 0 0 0 0 0 0 0 1.96345e+07 6.5692e+06 5.25276e-319 2.17805 50.7522
453 0 0 0 0 0 0 2.30016 2.20024 1.4822e-323 2.43957e-312 2.17805 5.54348e+07 -1.16718 0 -0.110258 -1.08019 0 0.147234 -0.923146 0 -0.0856484 -0.931891 0 -0.236445 0 0 0 0 0 0 0 0 0 0 0 0 0 1.96345e+07 6.5692e+06 5.25276e-319 2.17805 50.7522
454 0 0 0 0 0 0 2.30016 2.20024 1.4822e-323 2.43957e-312 2.17805 5.54348e+07 -1.15778 0 -0.112167 -1.07665 0 0.147229 -0.923229 0 -0.0851967 -0.932544 0 -0.235959 0 0 0 0 0 0 0 0 0 0 0 0 0 1.96345e+07 6.5692e+06 5.25276e-319 2.17805 50.7522
455 0 0 0 0 0 0 2.30016 2.20024 1.4822e-323 2.43957e-312 2.17805 5.54348e+07 -1.14777 0 -0.113759 -1.0723 0 0.147339 -0.923251 0 -0.0847658 -0.933128 0 -0.235493 0 0 0 0 0 0 0 0 0 0 0 0 0 1.96345e+07 6.5692e+06 5.25276e-319 2.17805 50.7522
456 0 0 0 0 0 0 2.30016 2.20024 1.4822e-323 2.43957e-312 2.17805 5.54348e+07 -1.13732 0 -0.114931 -1.06711 0 0.147634 -0.923207 0 -0.0843594 -0.933628 0 -0.235049 0 0 0 0 0 0 0 0 0 0 0 0 0 1.96345e+07 6.5692e+06 5.25276e-319 2.17805 50.7522
457 0 0 0 0 0 0 2.30016 2.20024 1.4822e-323 2.43957e-312 2.17805 5.54348e+07 -1.12645 0 -0.115706 -1.06112 0 0.148113 -0.92312 0 -0.0839729 -0.93409 0 -0.234624 0 0 0 0 0 0 0 0 0 0 0 0 0 1.96345e+07 6.5692e+06 5.25276e-319 2.17805 50.7522
458 0 0 0 0 0 0 2.30016 2.20024 1.4822e-323 2.43957e-312 2.17805 5.54348e+07 -1.11503 0 -0.116236 -1.05436 0 0.148694 -0.923031 0 -0.0835985 -0.934579 0 -0.234206 0 0 0 0 0 0 0 0 0 0 0 0 0 1.96345e+07 6.5692e+06 5.25276e-319 2.17805 50.7522
459 0 0 0 0 0 0 2.30016 2.20024 1.4822e-323 2.43957e-312 2.17805 5.54348e+07 -1.10287 0 -0.116713 -1.04689 0 0.149249 -0.922985 0 -0.083225 -0.935169 0 -0.233783 0 0 0 0 0 0 0 0 0 0 0 0 0 1.96345e+07 6.5692e+06 5.25276e-319 2.17805 50.7522
460 0 0 0 0 0 0 2.30016 2.20024 1.4822e-323 2.43957e-312 2.17805 5.54348e+07 -1.08981 0 -0.117312 -1.03876 0 0.14964 -0.922978 0 -0.0828491 -0.935819 0 -0.233352 0 0 0 0 0 0 0 0 0 0 0 0 0 1.96345e+07 6.5692e+06 5.25276e-319 2.17805 50.7522
461 0 0 0 0 0 0 2.30016 2.20024 1.4822e-323 2.43957e-312 2.17805 5.54348e+07 -1.07572 0 -0.118177 -1.02997 0 0.149735 -0.922985 0 -0.0824833 -0.936465 0 -0.232931 0 0 0 0 0 0 0 0 0 0 0 0 0 1.96345e+07 6.5692e+06 5.25276e-319 2.17805 50.7522
462 0 0 0 0 0 0 2.30016 2.20024 1.4822e-323 2.43957e-312 2.17805 5.54348e+07 -1.06051 0 -0.119402 -1.02057 0 0.149436 -0.923011 0 -0.0821265 -0.937114 0 -0.232517 0 0 0 0 0 0 0 0 0 0 0 0 0 1.96345e+07 6.5692e+06 5.25276e-319 2.17805 50.7522
463 0 0 0 0 0 0 2.30016 2.20024 1.4822e-323 2.43957e-312 2.17805 5.54348e+07 -1.04412 0 -0.121039 -1.01054 0 0.148667 -0.923052 0 -0.0817687 -0.93776 0 -0.232101 0 0 0 0 0 0 0 0 0 0 0 0 0 1.96345e+07 6.5692e+06 5.25276e-319 2.17805 50.7522
464 0 0 0 0 0 0 2.30016 2.20024 1.4822e-323 2.43957e-312 2.17805 5.54348e+07 -1.02654 0 -0.123122 -0.99988 0 0.147356 -0.923105 0 -0.0814057 -0.9384 0 -0.231679 0 0 0 0 0 0 0 0 0 0 0 0 0 1.96345e+07 6.5692e+06 5.25276e-319 2.17805 50.7522
465 0 0 0 0 0 0 2.30016 2.20024 1.4822e-323 2.43957e-312 2.17805 5.54348e+07 -1.00768 0 -0.125674 -0.988543 0 0.14544 -0.923174 0 -0.0810305 -0.93906 0 -0.231243 0 0 0 0 0 0 0 0 0 0 0 0 0 1.96345e+07 6.5692e+06 5.25276e-319 2.17805 50.7522
466 0 0 0 0 0 0 2.30016 2.20024 1.4822e-323 2.43957e-312 2.17805 5.54348e+07 -0.98752 0 -0.128656 -0.976519 0 0.14291 -0.923268 0 -0.080637 -0.939763 0 -0.230784 0 0 0 0 0 0 0 0 0 0 0 0 0 1.96345e+07 6.5692e+06 5.25276e-319 2.17805 50.7522
467 0 0 0 0 0 0 2.30016 2.20024 1.4822e-323 2.43957e-312 2.17805 5.54348e+07 -0.966203 0 -0.13193 -0.963792 0 0.139848 -0.9234 0 -0.0802153 -0.940536 0 -0.23029 0 0 0 0 0 0 0 0 0 0 0 0 0 1.96345e+07 6.5692e+06 5.25276e-319 2.17805 50.7522
468 0 0 0 0 0 0 2.30016 2.20024 1.4822e-323 2.43957e-312 2.17805 5.54348e+07 -0.943996 0 -0.135333 -0.950366 0 0.136381 -0.923577 0 -0.0797611 -0.941382 0 -0.229758 0 0 0 0 0 0 0 0 0 0 0 0 0 1.96345e+07 6.5692e+06 5.25276e-319 2.17805 50.7522
469 0 0 0 0 0 0 2.30016 2.20024 1.4822e-323 2.43957e-312 2.17805 5.54348e+07 -0.921144 0 -0.138728 -0.936306 0 0.132637 -0.923806 0 -0.0792867 -0.94231 0 -0.229199 0 0 0 0 0 0 0 0 0 0 0 0 0 1.96345e+07 6.5692e+06 5.25276e-319 2.17805 50.7522
470 0 0 0 0 0 0 2.30016 2.20024 1.4822e-323 2.43957e-312 2.17805 5.54348e+07 -0.897917 0 -0.141985 -0.921726 0 0.128759 -0.9241 0 -0.0788092 -0.943344 0 -0.228628 0 0 0 0 0 0 0 0 0 0 0 0 0 1.96345e+07 6.5692e+06 5.25276e-319 2.17805 50.7522
471 0 0 0 0 0 0 2.30016 2.20024 1.4822e-323 2.43957e-312 2.17805 5.54348e+07 -0.874654 0 -0.144959 -0.90677 0 0.124925 -0.924452 0 -0.0783439 -0.944467 0 -0.228062 0 0 0 0 0 0 0 0 0 0 0 0 0 1.96345e+07 6.5692e+06 5.25276e-319 2.17805 50.7522
472 0 0 0 0 0 0 2.30016 2.20024 1.4822e-323 2.43957e-312 2.17805 5.54348e+07 -0.851774 0 -0.147522 -0.891593 0 0.121334 -0.924837 0 -0.0779081 -0.945621 0 -0.227521 0 0 0 0 0 0 0 0 0 0 0 0 0 1.96345e+07 6.5692e+06 5.25276e-319 2.17805 50.7522
473 0 0 0 0 0 0 2.30016 2.20024 1.4822e-323 2.43957e-312 2.17805 5.54348e+07 -0.829633 0 -0.149614 -0.876349 0 0.11813 -0.92522 0 -0.0775166 -0.946729 0 -0.227027 0 0 0 0 0 0 0 0 0 0 0 0 0 1.96345e+07 6.5692e+06 5.25276e-319 2.17805 50.7522
474 0 0 0 0 0 0 2.30016 2.20024 1.4822e-323 2.43957e-312 2.17805 5.54348e+07 -0.808476 0 -0.151228 -0.861213 0 0.115394 -0.925577 0 -0.0771705 -0.947741 0 -0.226586 0 0 0 0 0 0 0 0 0 0 0 0 0 1.96345e+07 6.5692e+06 5.25276e-319 2.17805 50.7522
475 0 0 0 0 0 0 2.30016 2.20024 1.4822e-323 2.43957e-312 2.17805 5.54348e+07 -0.78852 0 -0.152388 -0.846352 0 0.113177 -0.925924 0 -0.0768593 -0.948689 0 -0.226184 0 0 0 0 0 0 0 0 0 0 0 0 0 1.96345e+07 6.5692e+06 5.25276e-319 2.17805 50.7522
476 0 0 0 0 0 0 2.30016 2.20024 1.4822e-323 2.43957e-312 2.17805 5.54348e+07 -0.769889 0 -0.153156 -0.831886 0 0.111467 -0.926272 0 -0.0765724 -0.949604 0 -0.225809 0 0 0 0 0 0 0 0 0 0 0 0 0 1.96345e+07 6.5692e+06 5.25276e-319 2.17805 50.7522
477 0 0 0 0 0 0 2.30016 2.20024 1.4822e-323 2.43957e-312 2.17805 5.54348e+07 -0.752565 0 -0.153646 -0.817901 0 0.110172 -0.926624 0 -0.0763027 -0.950501 0 -0.225454 0 0 0 0 0 0 0 0 0 0 0 0 0 1.96345e+07 6.5692e+06 5.25276e-319 2.17805 50.7522
478 0 0 0 0 0 0 2.30016 2.20024 1.4822e-323 2.43957e-312 2.17805 5.54348e+07 -0.736421 0 -0.154014 -0.804457 0 0.109121 -0.927003 0 -0.0760366 -0.951437 0 -0.225097 0 0 0 0 0 0 0 0 0 0 0 0 0 1.96345e+07 6.5692e+06 5.25276e-319 2.17805 50.7522
479 0 0 0 0 0 0 2.30016 2.20024 1.4822e-323 2.43957e-312 2.17805 5.54348e+07 -0.721257 0 -0.154445 -0.791572 0 0.10809 -0.927416 0 -0.0757637 -0.952439 0 -0.224727 0 0 0 0 0 0 0 0 0 0 0 0 0 1.96345e+07 6.5692e+06 5.25276e-319 2.17805 50.7522
480 0 0 0 0 0 0 2.30016 2.20024 1.4822e-323 2.43957e-312 2.17805 5.54348e+07 -0.706966 0 -0.155137 -0.779235 0 0.106867 -0.92783 0 -0.075486 -0.953457 0 -0.224346 0 0 0 0 0 0 0 0 0 0 0 0 0 1.96345e+07 6.5692e+06 5.25276e-319 2.17805 50.7522
481 0 0 0 0 0 0 2.30016 2.20024 1.4822e-323 2.43957e-312 2.17805 5.54348e+07 -0.693555 0 -0.156289 -0.76741 0 0.105272 -0.928227 0 -0.0752064 -0.954447 0 -0.223963 0 0 0 0 0 0 0 0 0 0 0 0 0 1.96345e+07 6.5692e+06 5.25276e-319 2.17805 50.7522
482 0 0 0 0 0 0 2.30016 2.20024 1.4822e-323 2.43957e-312 2.17805 5.54348e+07 -0.681041 0 -0.158092 -0.756041 0 0.103144 -0.928625 0 -0.0749208 -0.955431 0 -0.223573 0 0 0 0 0 0 0 0 0 0 0 0 0 1.96345e+07 6.5692e+06 5.25276e-319 2.17805 50.7522
483 0 0 0 0 0 0 2.30016 2.20024 1.4822e-323 2.43957e-312 2.17805 5.54348e+07 -0.669512 0 -0.160696 -0.745105 0 0.100368 -0.929055 0 -0.0746208 -0.956466 0 -0.223163 0 0 0 0 0 0 0 0 0 0 0 0 0 1.96345e+07 6.5692e+06 5.25276e-319 2.17805 50.7522
484 0 0 0 0 0 0 2.30016 2.20024 1.4822e-323 2.43957e-312 2.17805 5.54348e+07 -0.659082 0 -0.164206 -0.734615 0 0.0968758 -0.929541 0 -0.0743036 -0.95759 0 -0.222726 0 0 0 0 0 0 0 0 0 0 0 0 0 1.96345e+07 6.5692e+06 5.25276e-319 2.17805 50.7522
485 0 0 0 0 0 0 2.30016 2.20024 1.4822e-323 2.43957e-312 2.17805 5.54348e+07 -0.649811 0 -0.168653 -0.724604 0 0.092642 -0.930074 0 -0.0739688 -0.958789 0 -0.222264 0 0 0 0 0 0 0 0 0 0 0 0 0 1.96345e+07 6.5692e+06 5.25276e-319 2.17805 50.7522
486 0 0 0 0 0 0 2.30016 2.20024 1.4822e-323 2.43957e-312 2.17805 5.54348e+07 -0.641798 0 -0.173994 -0.715162 0 0.0877052 -0.930656 0 -0.073601 -0.960071 0 -0.221759 0 0 0 0 0 0 0 0 0 0 0 0 0 1.96345e+07 6.5692e+06 5.25276e-319 2.17805 50.7522
487 0 0 0 0 0 0 2.30016 2.20024 1.4822e-323 2.43957e-312 2.17805 5.54348e+07 -0.635264 0 -0.180126 -0.706442 0 0.082177 -0.931319 0 -0.0731633 -0.961509 0 -0.221165 0 0 0 0 0 0 0 0 0 0 0 0 0 1.96345e+07 6.5692e+06 5.25276e-319 2.17805 50.7522
488 0 0 0 0 0 0 2.30016 2.20024 1.4822e-323 2.43957e-312 2.17805 5.54348e+07 -0.630475 0 -0.186897 -0.698599 0 0.0762147 -0.932078 0 -0.0726114 -0.963158 0 -0.220429 0 0 0 0 0 0 0 0 0 0 0 0 0 1.96345e+07 6.5692e+06 5.25276e-319 2.17805 50.7522
489 0 0 0 0 0 0 2.30016 2.20024 1.4822e-323 2.43957e-312 2.17805 5.54348e+07 -0.62749 0 -0.193725 -0.691984 0 0.0703002 -0.932929 0 -0.0718832 -0.96506 0 -0.219476 0 0 0 0 0 0 0 0 0 0 0 0 0 1.96345e+07 6.5692e+06 5.25276e-319 2.17805 50.7522
490 0 0 0 0 0 0 2.30016 2.20024 1.4822e-323 2.43957e-312 2.17805 5.54348e+07 -0.625931 0 -0.199986 -0.686899 0 0.0648752 -0.933909 0 -0.0708995 -0.967347 0 -0.218202 0 0 0 0 0 0 0 0 0 0 0 0 0 1.96345e+07 6.5692e+06 5.25276e-319 2.17805 50.7522
491 0 0 0 0 0 0 2.30016 2.20024 1.4822e-323 2.43957e-312 2.17805 5.54348e+07 -0.6259 0 -0.204971 -0.683392 0 0.0606673 -0.935083 0 -0.0695684 -0.970229 0 -0.216473 0 0 0 0 0 0 0 0 0 0 0 0 0 1.96345e+07 6.5692e+06 5.25276e-319 2.17805 50.7522
492 0 0 0 0 0 0 2.30016 2.20024 1.4822e-323 2.43957e-312 2.17805 5.54348e+07 -0.626916 0 -0.208338 -0.680992 0 0.0580159 -0.936481 0 -0.0678258 -0.973825 0 -0.214187 0 0 0 0 0 0 0 0 0 0 0 0 0 1.96345e+07 6.5692e+06 5.25276e-319 2.17805 50.7522
493 0 0 0 0 0 0 2.30016 2.20024 1.4822e-323 2.43957e-312 2.17805 5.54348e+07 -0.628491 0 -0.209968 -0.679257 0 0.0570368 -0.938058 0 -0.0656539 -0.978081 0 -0.211305 0 0 0 0 0 0 0 0 0 0 0 0 0 1.96345e+07 6.5692e+06 5.25276e-319 2.17805 50.7522
494 0 0 0 0 0 0 2.30016 2.20024 1.4822e-323 2.43957e-312 2.17805 5.54348e+07 -0.630021 0 -0.21012 -0.677781 0 0.0574391 -0.939727 0 -0.0630838 -0.982821 0 -0.207856 0 0 0 0 0 0 0 0 0 0 0 0 0 1.96345e+07 6.5692e+06 5.25276e-319 2.17805 50.7522
495 0 0 0 0 0 0 2.30016 2.20024 1.4822e-323 2.43957e-312 2.17805 5.54348e+07 -0.631262 0 -0.209242 -0.676347 0 0.0587809 -0.941401 0 -0.060169 -0.987834 0 -0.203905 0 0 0 0 0 0 0 0 0 0 0 0 0 1.96345e+07 6.5692e+06 5.25276e-319 2.17805 50.7522
496 0 0 0 0 0 0 2.30016 2.20024 1.4822e-323 2.43957e-312 2.17805 5.54348e+07 -0.631993 0 -0.20814 -0.674709 0 0.0602709 -0.943049 0 -0.05697 -0.992992 0 -0.199525 0 0 0 0 0 0 0 0 0 0 0 0 0 1.96345e+07 6.5692e+06 5.25276e-319 2.17805 50.7522
497 0 0 0 0 0 0 2.30016 2.20024 1.4822e-323 2.43957e-312 2.17805 5.54348e+07 -0.632244 0 -0.207342 -0.672972 0 0.0613779 -0.944673 0 -0.0535369 -0.998232 0 -0.194772 0 0 0 0 0 0 0 0 0 0 0 0 0 1.96345e+07 6.5692e+06 5.25276e-319 2.17805 50.7522
498 0 0 0 0 0 0 2.30016 2.20024 1.4822e-323 2.43957e-312 2.17805 5.54348e+07 -0.631788 0 -0.20717 -0.671474 0 0.0617051 -0.946291 0 -0.0498907 -1.00353 0 -0.189674 0 0 0 0 0 0 0 0 0 0 0 0 0 1.96345e+07 6.5692e+06 5.25276e-319 2.17805 50.7522
499 0 0 0 0 0 0 2.30016 2.20024 1.4822e-323 2.43957e-312 2.17805 5.54348e+07 -0.631062 0 -0.207512 -0.670563 0 0.0613909 -0.947947 0 -0.0460052 -1.00896 0 -0.184186 0 0 0 0 0 0 0 0 0 0 0 0 0 1.96345e+07 6.5692e+06 5.25276e-319 2.17805 50.7522
500 0 0 0 0 0 0 2.30016 2.20024 1.4822e-323 2.43957e-312 2.17805 5.54348e+07 -0.630326 0 -0.208135 -0.670147 0 0.0607207 -0.949648 0 -0.0418422 -1.01454 0 -0.178244 0 0 0 0 0 0 0 0 0 0 0 0 0 1.96345e+07 6.5692e+06 5.25276e-319 2.17805 50.7522
501 0 0 0 0 0 0 2.30016 2.20024 1.4822e-323 2.43957e-312 2.17805 5.54348e+07 -0.629685 0 -0.208817 -0.670009 0 0.0599634 -0.95135 0 -0.0373702 -1.02022 0 -0.171805 0 0 0 0 0 0 0 0 0 0 0 0 0 1.96345e+07 6.5692e+06 5.25276e-319 2.17805 50.7522
502 0 0 0 0 0 0 2.30016 2.20024 1.4822e-323 2.43957e-312 2.17805 5.54348e+07 -0.629262 0 -0.209348 -0.669977 0 0.0593733 -0.952986 0 -0.0325742 -1.0259 0 -0.164862 0 0 0 0 0 0 0 0 0 0 0 0 0 1.96345e+07 6.5692e+06 5.25276e-319 2.17805 50.7522
503 0 0 0 0 0 0 2.30016 2.20024 1.4822e-323 2.43957e-312 2.17805 5.54348e+07 -0.629173 0 -0.209576 -0.669976 0 0.0591319 -0.954427 0 -0.0275006 -1.03132 0 -0.157515 0 0 0 0 0 0 0 0 0 0 0 0 0 1.96345e+07 6.5692e+06 5.25276e-319 2.17805 50.7522
504 0 0 0 0 0 0 2.30016 2.20024 1.4822e-323 2.43957e-312 2.17805 5.54348e+07 -0.629435 0 -0.209451 -0.669977 0 0.0592968 -0.95552 0 -0.022255 -1.0362 0 -0.149955 0 0 0 0 0 0 0 0 0 0 0 0 0 1.96345e+07 6.5692e+06 5.25276e-319 2.17805 50.7522
505 0 0 0 0 0 0 2.30016 2.20024 1.4822e-323 2.43957e-312 2.17805 5.54348e+07 -0.62998 0 -0.209037 -0.669958 0 0.0597952 -0.956149 0 -0.0169758 -1.0403 0 -0.142414 0 0 0 0 0 0 0 0 0 0 0 0 0 1.96345e+07 6.5692e+06 5.25276e-319 2.17805 50.7522
506 0 0 0 0 0 0 2.30016 2.20024 1.4822e-323 2.43957e-312 2.17805 5.54348e+07 -0.630683 0 -0.208463 -0.66991 0 0.0604791 -0.956227 0 -0.011837 -1.04342 0 -0.13518 0 0 0 0 0 0 0 0 0 0 0 0 0 1.96345e+07 6.5692e+06 5.25276e-319 2.17805 50.7522
507 0 0 0 0 0 0 2.30016 2.20024 1.4822e-323 2.43957e-312 2.17805 5.54348e+07 -0.631398 0 -0.207854 -0.669829 0 0.0612041 -0.955681 0 -0.00703595 -1.04536 0 -0.128585 0 0 0 0 0 0 0 0 0 0 0 0 0 1.96345e+07 6.5692e+06 5.25276e-319 2.17805 50.7522
508 0 0 0 0 0 0 2.30016 2.20024 1.4822e-323 2.43957e-312 2.17805 5.54348e+07 -0.631992 0 -0.2073 -0.669708 0 0.0618587 -0.95441 0 -0.00279145 -1.0459 0 -0.122978 0 0 0 0 0 0 0 0 0 0 0 0 0 1.96345e+07 6.5692e+06 5.25276e-319 2.17805 50.7522
509 0 0 0 0 0 0 2.30016 2.20024 1.4822e-323 2.43957e-312 2.17805 5.54348e+07 -0.632378 0 -0.20686 -0.669545 0 0.0623747 -0.952272 0 0.000666843 -1.04481 0 -0.118715 0 0 0 0 0 0 0 0 0 0 0 0 0 1.96345e+07 6.5692e+06 5.25276e-319 2.17805 50.7522
510 0 0 0 0 0 0 2.30016 2.20024 1.4822e-323 2.43957e-312 2.17805 5.54348e+07 -0.632526 0 -0.206544 -0.669316 0 0.0627425 -0.949134 0 0.00315514 -1.04187 0 -0.116076 0 0 0 0 0 0 0 0 0 0 0 0 0 1.96345e+07 6.5692e+06 5.25276e-319 2.17805 50.7522
511 0 0 0 0 0 0 2.30016 2.20024 1.4822e-323 2.43957e-312 2.17805 5.54348e+07 -0.632494 0 -0.2063 -0.669013 0 0.0630239 -0.94487 0 0.0045589 -1.03688 0 -0.11523 0 0 0 0 0 0 0 0 0 0 0 0 0 1.96345e+07 6.5692e+06 5.25276e-319 2.17805 50.7522
512 0 0 0 0 0 0 2.30016 2.20024 1.4822e-323 2.43957e-312 2.17805 5.54348e+07 -0.632456 0 -0.206022 -0.668664 0 0.0633436 -0.939364 0 0.00484178 -1.02972 0 -0.116207 0 0 0 0 0 0 0 0 0 0 0 0 0 1.96345e+07 6.5692e+06 5.25276e-319 2.17805 50.7522
513 0 0 0 0 0 0 2.30016 2.20024 1.4822e-323 2.43957e-312 2.17805 5.54348e+07 -0.632621 0 -0.205611 -0.668288 0 0.0638266 -0.932572 0 0.00409519 -1.02037 0 -0.118816 0 0 0 0 0 0 0 0 0 0 0 0 0 1.96345e+07 6.5692e+06 5.25276e-319 2.17805 50.7522
514 0 0 0 0 0 0 2.30016 2.20024 1.4822e-323 2.43957e-312 2.17805 5.54348e+07 -0.633099 0 -0.205021 -0.667903 0 0.0645291 -0.924556 0 0.0025535 -1.00907 0 -0.122639 0 0 0 0 0 0 0 0 0 0 0 0 0 1.96345e+07 6.5692e+06 5.25276e-319 2.17805 50.7522
515 0 0 0 0 0 0 2.30016 2.20024 1.4822e-323 2.43957e-312 2.17805 5.54348e+07 -0.633868 0 -0.204262 -0.667522 0 0.0654343 -0.915527 0 0.000574246 -0.996291 0 -0.127071 0 0 0 0 0 0 0 0 0 0 0 0 0 1.96345e+07 6.5692e+06 5.25276e-319 2.17805 50.7522
516 0 0 0 0 0 0 2.30016 2.20024 1.4822e-323 2.43957e-312 2.17805 5.54348e+07 -0.634849 0 -0.203367 -0.667144 0 0.0664963 -0.905794 0 -0.00143862 -0.982675 0 -0.131459 0 0 0 0 0 0 0 0 0 0 0 0 0 1.96345e+07 6.5692e+06 5.25276e-319 2.17805 50.7522
517 0 0 0 0 0 0 2.30016 2.20024 1.4822e-323 2.43957e-312 2.17805 5.54348e+07 -0.635918 0 -0.202397 -0.666767 0 0.067635 -0.895665 0 -0.00313466 -0.968865 0 -0.135263 0 0 0 0 0 0 0 0 0 0 0 0 0 1.96345e+07 6.5692e+06 5.25276e-319 2.17805 50.7522
518 0 0 0 0 0 0 2.30016 2.20024 1.4822e-323 2.43957e-312 2.17805 5.54348e+07 -0.636922 0 -0.201438 -0.666394 0 0.0687478 -0.885412 0 -0.00425221 -0.9554 0 -0.138109 0 0 0 0 0 0 0 0 0 0 0 0 0 1.96345e+07 6.5692e+06 5.25276e-319 2.17805 50.7522
519 0 0 0 0 0 0 2.30016 2.20024 1.4822e-323 2.43957e-312 2.17805 5.54348e+07 -0.637782 0 -0.200554 -0.666016 0 0.0697643 -0.875198 0 -0.00463549 -0.942585 0 -0.139821 0 0 0 0 0 0 0 0 0 0 0 0 0 1.96345e+07 6.5692e+06 5.25276e-319 2.17805 50.7522
520 0 0 0 0 0 0 2.30016 2.20024 1.4822e-323 2.43957e-312 2.17805 5.54348e+07 -0.638555 0 -0.199765 -0.665643 0 0.0706706 -0.865055 0 -0.00424644 -0.930447 0 -0.140408 0 0 0 0 0 0 0 0 0 0 0 0 0 1.96345e+07 6.5692e+06 5.25276e-319 2.17805 50.7522
521 0 0 0 0 0 0 2.30016 2.20024 1.4822e-323 2.43957e-312 2.17805 5.54348e+07 -0.63933 0 -0.199061 -0.66528 0 0.0714854 -0.854918 0 -0.00315361 -0.918817 0 -0.140022 0 0 0 0 0 0 0 0 0 0 0 0 0 1.96345e+07 6.5692e+06 5.25276e-319 2.17805 50.7522
522 0 0 0 0 0 0 2.30016 2.20024 1.4822e-323 2.43957e-312 2.17805 5.54348e+07 -0.640135 0 -0.19843 -0.66492 0 0.0722257 -0.844668 0 -0.00149756 -0.907424 0 -0.138894 0 0 0 0 0 0 0 0 0 0 0 0 0 1.96345e+07 6.5692e+06 5.25276e-319 2.17805 50.7522
523 0 0 0 0 0 0 2.30016 2.20024 1.4822e-323 2.43957e-312 2.17805 5.54348e+07 -0.640968 0 -0.197864 -0.664566 0 0.0728979 -0.834186 0 0.000554594 -0.895991 0 -0.137273 0 0 0 0 0 0 0 0 0 0 0 0 0 1.96345e+07 6.5692e+06 5.25276e-319 2.17805 50.7522
524 0 0 0 0 0 0 2.30016 2.20024 1.4822e-323 2.43957e-312 2.17805 5.54348e+07 -0.641834 0 -0.19735 -0.664225 0 0.0735147 -0.823378 0 0.00283475 -0.8843 0 -0.135385 0 0 0 0 0 0 0 0 0 0 0 0 0 1.96345e+07 6.5692e+06 5.25276e-319 2.17805 50.7522
525 0 0 0 0 0 0 2.30016 2.20024 1.4822e-323 2.43957e-312 2.17805 5.54348e+07 -0.642702 0 -0.19688 -0.663905 0 0.0740801 -0.812153 0 0.00516519 -0.872147 0 -0.133459 0 0 0 0 0 0 0 0 0 0 0 0 0 1.96345e+07 6.5692e+06 5.25276e-319 2.17805 50.7522
526 0 0 0 0 0 0 2.30016 2.20024 1.4822e-323 2.43957e-312 2.17805 5.54348e+07 -0.643485 0 -0.196471 -0.663618 0 0.0745703 -0.800434 0 0.00736855 -0.859371 0 -0.131709 0 0 0 0 0 0 0 0 0 0 0 0 0 1.96345e+07 6.5692e+06 5.25276e-319 2.17805 50.7522
527 0 0 0 0 0 0 2.30016 2.20024 1.4822e-323 2.43957e-312 2.17805 5.54348e+07 -0.644196 0 -0.196118 -0.663365 0 0.0749933 -0.788165 0 0.00927859 -0.845852 0 -0.130322 0 0 0 0 0 0 0 0 0 0 0 0 0 1.96345e+07 6.5692e+06 5.25276e-319 2.17805 50.7522
528 0 0 0 0 0 0 2.30016 2.20024 1.4822e-323 2.43957e-312 2.17805 5.54348e+07 -0.64494 0 -0.19579 -0.663134 0 0.0753888 -0.775286 0 0.0107461 -0.83147 0 -0.129466 0 0 0 0 0 0 0 0 0 0 0 0 0 1.96345e+07 6.5692e+06 5.25276e-319 2.17805 50.7522
529 0 0 0 0 0 0 2.30016 2.20024 1.4822e-323 2.43957e-312 2.17805 5.54348e+07 -0.645712 0 -0.195482 -0.662914 0 0.075761 -0.761729 0 0.0116469 -0.816092 0 -0.129281 0 0 0 0 0 0 0 0 0 0 0 0 0 1.96345e+07 6.5692e+06 5.25276e-319 2.17805 50.7522
530 0 0 0 0 0 0 2.30016 2.20024 1.4822e-323 2.43957e-312 2.17805 5.54348e+07 -0.646434 0 -0.195212 -0.662696 0 0.0760899 -0.74742 0 0.0118682 -0.799566 0 -0.129895 0 0 0 0 0 0 0 0 0 0 0 0 0 1.96345e+07 6.5692e+06 5.25276e-319 2.17805 50.7522
531 0 0 0 0 0 0 2.30016 2.20024 1.4822e-323 2.43957e-312 2.17805 5.54348e+07 -0.647089 0 -0.194974 -0.662468 0 0.0763786 -0.732297 0 0.0113258 -0.781769 0 -0.131393 0 0 0 0 0 0 0 0 0 0 0 0 0 1.96345e+07 6.5692e+06 5.25276e-319 2.17805 50.7522
532 0 0 0 0 0 0 2.30016 2.20024 1.4822e-323 2.43957e-312 2.17805 5.54348e+07 -0.647708 0 -0.194755 -0.662206 0 0.0766465 -0.716311 0 0.00999025 -0.762599 0 -0.133793 0 0 0 0 0 0 0 0 0 0 0 0 0 1.96345e+07 6.5692e+06 5.25276e-319 2.17805 50.7522
533 0 0 0 0 0 0 2.30016 2.20024 1.4822e-323 2.43957e-312 2.17805 5.54348e+07 -0.648285 0 -0.194549 -0.661894 0 0.0768985 -0.699411 0 0.00787481 -0.741955 0 -0.13706 0 0 0 0 0 0 0 0 0 0 0 0 0 1.96345e+07 6.5692e+06 5.25276e-319 2.17805 50.7522
534 0 0 0 0 0 0 2.30016 2.20024 1.4822e-323 2.43957e-312 2.17805 5.54348e+07 -0.648778 0 -0.194359 -0.66154 0 0.0771294 -0.681592 0 0.00504931 -0.719844 0 -0.141077 0 0 0 0 0 0 0 0 0 0 0 0 0 1.96345e+07 6.5692e+06 5.25276e-319 2.17805 50.7522
535 0 0 0 0 0 0 2.30016 2.20024 1.4822e-323 2.43957e-312 2.17805 5.54348e+07 -0.649213 0 -0.194175 -0.661155 0 0.0773504 -0.662934 0 0.0016377 -0.696438 0 -0.14565 0 0 0 0 0 0 0 0 0 0 0 0 0 1.96345e+07 6.5692e+06 5.25276e-319 2.17805 50.7522
536 0 0 0 0 0 0 2.30016 2.20024 1.4822e-323 2.43957e-312 2.17805 5.54348e+07 -0.649684 0 -0.19397 -0.660741 0 0.0775933 -0.64356 0 -0.00222998 -0.671993 0 -0.15058 0 0 0 0 0 0 0 0 0 0 0 0 0 1.96345e+07 6.5692e+06 5.25276e-319 2.17805 50.7522
537 0 0 0 0 0 0 2.30016 2.20024 1.4822e-323 2.43957e-312 2.17805 5.54348e+07 -0.650242 0 -0.193724 -0.660304 0 0.0778784 -0.623616 0 -0.00642821 -0.646809 0 -0.155687 0 0 0 0 0 0 0 0 0 0 0 0 0 1.96345e+07 6.5692e+06 5.25276e-319 2.17805 50.7522
538 0 0 0 0 0 0 2.30016 2.20024 1.4822e-323 2.43957e-312 2.17805 5.54348e+07 -0.650873 0 -0.193441 -0.659868 0 0.0781989 -0.603237 0 -0.0108496 -0.621162 0 -0.160832 0 0 0 0 0 0 0 0 0 0 0 0 0 1.96345e+07 6.5692e+06 5.25276e-319 2.17805 50.7522
539 0 0 0 0 0 0 2.30016 2.20024 1.4822e-323 2.43957e-312 2.17805 5.54348e+07 -0.65161 0 -0.19311 -0.65945 0 0.0785655 -0.582564 0 -0.015402 -0.595333 0 -0.165911 0 0 0 0 0 0 0 0 0 0 0 0 0 1.96345e+07 6.5692e+06 5.25276e-319 2.17805 50.7522
540 0 0 0 0 0 0 2.30016 2.20024 1.4822e-323 2.43957e-312 2.17805 5.54348e+07 -0.652493 0 -0.192714 -0.659045 0 0.0789951 -0.561779 0 -0.0199889 -0.569648 0 -0.170834 0 0 0 0 0 0 0 0 0 0 0 0 0 1.96345e+07 6.5692e+06 5.25276e-319 2.17805 50.7522
541 0 0 0 0 0 0 2.30016 2.20024 1.4822e-323 2.43957e-312 2.17805 5.54348e+07 -0.653489 0 -0.192266 -0.658639 0 0.0794739 -0.541009 0 -0.0245481 -0.544307 0 -0.175562 0 0 0 0 0 0 0 0 0 0 0 0 0 1.96345e+07 6.5692e+06 5.25276e-319 2.17805 50.7522
542 0 0 0 0 0 0 2.30016 2.20024 1.4822e-323 2.43957e-312 2.17805 5.54348e+07 -0.654558 0 -0.19177 -0.658224 0 0.0799937 -0.520321 0 -0.0290417 -0.519385 0 -0.180089 0 0 0 0 0 0 0 0 0 0 0 0 0 1.96345e+07 6.5692e+06 5.25276e-319 2.17805 50.7522
543 0 0 0 0 0 0 2.30016 2.20024 1.4822e-323 2.43957e-312 2.17805 5.54348e+07 -0.655691 0 -0.191214 -0.657801 0 0.0805657 -0.499811 0 -0.0334105 -0.494979 0 -0.184383 0 0 0 0 0 0 0 0 0 0 0 0 0 1.96345e+07 6.5692e+06 5.25276e-319 2.17805 50.7522
544 0 0 0 0 0 0 2.30016 2.20024 1.4822e-323 2.43957e-312 2.17805 5.54348e+07 -0.656892 0 -0.190588 -0.65736 0 0.0812001 -0.479563 0 -0.0375934 -0.47112 0 -0.188407 0 0 0 0 0 0 0 0 0 0 0 0 0 1.96345e+07 6.5692e+06 5.25276e-319 2.17805 50.7522
545 0 0 0 0 0 0 2.30016 2.20024 1.4822e-323 2.43957e-312 2.17805 5.54348e+07 -0.658166 0 -0.189884 -0.656893 0 0.0819011 -0.459668 0 -0.0415596 -0.447835 0 -0.192145 0 0 0 0 0 0 0 0 0 0 0 0 0 1.96345e+07 6.5692e+06 5.25276e-319 2.17805 50.7522
546 0 0 0 0 0 0 2.30016 2.20024 1.4822e-323 2.43957e-312 2.17805 5.54348e+07 -0.659517 0 -0.189107 -0.656404 0 0.0826639 -0.440243 0 -0.0453115 -0.425214 0 -0.195612 0 0 0 0 0 0 0 0 0 0 0 0 0 1.96345e+07 6.5692e+06 5.25276e-319 2.17805 50.7522
547 0 0 0 0 0 0 2.30016 2.20024 1.4822e-323 2.43957e-312 2.17805 5.54348e+07 -0.660938 0 -0.18826 -0.655902 0 0.083482 -0.421435 0 -0.0488609 -0.403408 0 -0.198831 0 0 0 0 0 0 0 0 0 0 0 0 0 1.96345e+07 6.5692e+06 5.25276e-319 2.17805 50.7522
548 0 0 0 0 0 0 2.30016 2.20024 1.4822e-323 2.43957e-312 2.17805 5.54348e+07 -0.662439 0 -0.187336 -0.65538 0 0.0843603 -0.403472 0 -0.0522262 -0.382724 0 -0.201844 0 0 0 0 0 0 0 0 0 0 0 0 0 1.96345e+07 6.5692e+06 5.25276e-319 2.17805 50.7522
549 0 0 0 0 0 0 2.30016 2.20024 1.4822e-323 2.43957e-312 2.17805 5.54348e+07 -0.664028 0 -0.186333 -0.654834 0 0.0852995 -0.386622 0 -0.055458 -0.363568 0 -0.204738 0 0 0 0 0 0 0 0 0 0 0 0 0 1.96345e+07 6.5692e+06 5.25276e-319 2.17805 50.7522
550 0 0 0 0 0 0 2.30016 2.20024 1.4822e-323 2.43957e-312 2.17805 5.54348e+07 -0.665708 0 -0.185241 -0.654258 0 0.0863058 -0.37111 0 -0.0586414 -0.346291 0 -0.207639 0 0 0 0 0 0 0 0 0 0 0 0 0 1.96345e+07 6.5692e+06 5.25276e-319 2.17805 50.7522
551 0 0 0 0 0 0 2.30016 2.20024 1.4822e-323 2.43957e-312 2.17805 5.54348e+07 -0.667512 0 -0.184027 -0.653647 0 0.0874079 -0.35709 0 -0.0618729 -0.331139 0 -0.210677 0 0 0 0 0 0 0 0 0 0 0 0 0 1.96345e+07 6.5692e+06 5.25276e-319 2.17805 50.7522
552 0 0 0 0 0 0 2.30016 2.20024 1.4822e-323 2.43957e-312 2.17805 5.54348e+07 -0.669487 0 -0.18264 -0.652985 0 0.0886465 -0.344675 0 -0.0652354 -0.31829 0 -0.213963 0 0 0 0 0 0 0 0 0 0 0 0 0 1.96345e+07 6.5692e+06 5.25276e-319 2.17805 50.7522
553 0 0 0 0 0 0 2.30016 2.20024 1.4822e-323 2.43957e-312 2.17805 5.54348e+07 -0.671721 0 -0.181012 -0.652251 0 0.0900778 -0.334073 0 -0.0687933 -0.308153 0 -0.217603 0 0 0 0 0 0 0 0 0 0 0 0 0 1.96345e+07 6.5692e+06 5.25276e-319 2.17805 50.7522
554 0 0 0 0 0 0 2.30016 2.20024 1.4822e-323 2.43957e-312 2.17805 5.54348e+07 -0.674301 0 -0.179071 -0.651416 0 0.0917519 -0.325678 0 -0.0725472 -0.301532 0 -0.221655 0 0 0 0 0 0 0 0 0 0 0 0 0 1.96345e+07 6.5692e+06 5.25276e-319 2.17805 50.7522
555 0 0 0 0 0 0 2.30016 2.20024 1.4822e-323 2.43957e-312 2.17805 5.54348e+07 -0.677259 0 -0.176765 -0.650448 0 0.0936979 -0.320211 0 -0.0764257 -0.299767 0 -0.226086 0 0 0 0 0 0 0 0 0 0 0 0 0 1.96345e+07 6.5692e+06 5.25276e-319 2.17805 50.7522
556 0 0 0 0 0 0 2.30016 2.20024 1.4822e-323 2.43957e-312 2.17805 5.54348e+07 -0.680621 0 -0.174022 -0.649295 0 0.0959549 -0.317224 0 -0.080003 -0.301623 0 -0.230245 0 0 0 0 0 0 0 0 0 0 0 0 0 1.96345e+07 6.5692e+06 5.25276e-319 2.17805 50.7522
557 0 0 0 0 0 0 2.30016 2.20024 1.4822e-323 2.43957e-312 2.17805 5.54348e+07 -0.68443 0 -0.170747 -0.647897 0 0.098575 -0.31634 0 -0.0829431 -0.306132 0 -0.233648 0 0 0 0 0 0 0 0 0 0 0 0 0 1.96345e+07 6.5692e+06 5.25276e-319 2.17805 50.7522
558 0 0 0 0 0 0 2.30016 2.20024 1.4822e-323 2.43957e-312 2.17805 5.54348e+07 -0.688697 0 -0.166849 -0.646189 0 0.101594 -0.316878 0 -0.084989 -0.311894 0 -0.235957 0 0 0 0 0 0 0 0 0 0 0 0 0 1.96345e+07 6.5692e+06 5.25276e-319 2.17805 50.7522
559 0 0 0 0 0 0 2.30016 2.20024 1.4822e-323 2.43957e-312 2.17805 5.54348e+07 -0.693398 0 -0.162258 -0.644115 0 0.105025 -0.318276 0 -0.0861064 -0.318017 0 -0.237156 0 0 0 0 0 0 0 0 0 0 0 0 0 1.96345e+07 6.5692e+06 5.25276e-319 2.17805 50.7522
560 0 0 0 0 0 0 2.30016 2.20024 1.4822e-323 2.43957e-312 2.17805 5.54348e+07 -0.698445 0 -0.156948 -0.641638 0 0.108837 -0.3196 0 -0.0864072 -0.322907 0 -0.237421 0 0 0 0 0 0 0 0 0 0 0 0 0 1.96345e+07 6.5692e+06 5.25276e-319 2.17805 50.7522
561 0 0 0 0 0 0 2.30016 2.20024 1.4822e-323 2.43957e-312 2.17805 5.54348e+07 -0.703703 0 -0.150959 -0.638762 0 0.112957 -0.320373 0 -0.0861651 -0.325988 0 -0.237111 0 0 0 0 0 0 0 0 0 0 0 0 0 1.96345e+07 6.5692e+06 5.25276e-319 2.17805 50.7522
562 0 0 0 0 0 0 2.30016 2.20024 1.4822e-323 2.43957e-312 2.17805 5.54348e+07 -0.709047 0 -0.14435 -0.635515 0 0.117302 -0.320246 0 -0.085667 -0.32695 0 -0.236568 0 0 0 0 0 0 0 0 0 0 0 0 0 1.96345e+07 6.5692e+06 5.25276e-319 2.17805 50.7522
563 0 0 0 0 0 0 2.30016 2.20024 1.4822e-323 2.43957e-312 2.17805 5.54348e+07 -0.71437 0 -0.137178 -0.631923 0 0.121803 -0.319918 0 -0.0851795 -0.327526 0 -0.236038 0 0 0 0 0 0 0 0 0 0 0 0 0 1.96345e+07 6.5692e+06 5.25276e-319 2.17805 50.7522
564 0 0 0 0 0 0 2.30016 2.20024 1.4822e-323 2.43957e-312 2.17805 5.54348e+07 -0.71962 0 -0.129466 -0.628002 0 0.126415 -0.319516 0 -0.0848613 -0.327887 0 -0.235679 0 0 0 0 0 0 0 0 0 0 0 0 0 1.96345e+07 6.5692e+06 5.25276e-319 2.17805 50.7522
565 0 0 0 0 0 0 2.30016 2.20024 1.4822e-323 2.43957e-312 2.17805 5.54348e+07 -0.724762 0 -0.121182 -0.623737 0 0.131132 -0.319131 0 -0.0847745 -0.327982 0 -0.235565 0 0 0 0 0 0 0 0 0 0 0 0 0 1.96345e+07 6.5692e+06 5.25276e-319 2.17805 50.7522
566 0 0 0 0 0 0 2.30016 2.20024 1.4822e-323 2.43957e-312 2.17805 5.54348e+07 -0.729723 0 -0.112279 -0.61908 0 0.135969 -0.318897 0 -0.0849008 -0.327922 0 -0.235681 0 0 0 0 0 0 0 0 0 0 0 0 0 1.96345e+07 6.5692e+06 5.25276e-319 2.17805 50.7522
567 0 0 0 0 0 0 2.30016 2.20024 1.4822e-323 2.43957e-312 2.17805 5.54348e+07 -0.734388 0 -0.102722 -0.613967 0 0.140933 -0.318921 0 -0.0851851 -0.32793 0 -0.235966 0 0 0 0 0 0 0 0 0 0 0 0 0 1.96345e+07 6.5692e+06 5.25276e-319 2.17805 50.7522
568 0 0 0 0 0 0 2.30016 2.20024 1.4822e-323 2.43957e-312 2.17805 5.54348e+07 -0.73857 0 -0.0925663 -0.608356 0 0.145999 -0.319175 0 -0.0855656 -0.328049 0 -0.236355 0 0 0 0 0 0 0 0 0 0 0 0 0 1.96345e+07 6.5692e+06 5.25276e-319 2.17805 50.7522
569 0 0 0 0 0 0 2.30016 2.20024 1.4822e-323 2.43957e-312 2.17805 5.54348e+07 -0.741992 0 -0.0820422 -0.60227 0 0.151082 -0.319635 0 -0.0859588 -0.328318 0 -0.236759 0 0 0 0 0 0 0 0 0 0 0 0 0 1.96345e+07 6.5692e+06 5.25276e-319 2.17805 50.7522
570 0 0 0 0 0 0 2.30016 2.20024 1.4822e-323 2.43957e-312 2.17805 5.54348e+07 -0.744395 0 -0.0713258 -0.59573 0 0.1562 -0.320241 0 -0.0863005 -0.328747 0 -0.237111 0 0 0 0 0 0 0 0 0 0 0 0 0 1.96345e+07 6.5692e+06 5.25276e-319 2.17805 50.7522
571 0 0 0 0 0 0 2.30016 2.20024 1.4822e-323 2.43957e-312 2.17805 5.54348e+07 -0.745546 0 -0.0607333 -0.588836 0 0.161327 -0.320908 0 -0.0865658 -0.329286 0 -0.237383 0 0 0 0 0 0 0 0 0 0 0 0 0 1.96345e+07 6.5692e+06 5.25276e-319 2.17805 50.7522
572 0 0 0 0 0 0 2.30016 2.20024 1.4822e-323 2.43957e-312 2.17805 5.54348e+07 -0.745266 0 -0.0506246 -0.581718 0 0.166448 -0.32153 0 -0.0867664 -0.329827 0 -0.237588 0 0 0 0 0 0 0 0 0 0 0 0 0 1.96345e+07 6.5692e+06 5.25276e-319 2.17805 50.7522
573 0 0 0 0 0 0 2.30016 2.20024 1.4822e-323 2.43957e-312 2.17805 5.54348e+07 -0.743366 0 -0.0415068 -0.57452 0 0.171472 -0.322069 0 -0.0869094 -0.330321 0 -0.237734 0 0 0 0 0 0 0 0 0 0 0 0 0 1.96345e+07 6.5692e+06 5.25276e-319 2.17805 50.7522
574 0 0 0 0 0 0 2.30016 2.20024 1.4822e-323 2.43957e-312 2.17805 5.54348e+07 -0.739642 0 -0.0338779 -0.567322 0 0.1763 -0.322513 0 -0.0870014 -0.330759 0 -0.237826 0 0 0 0 0 0 0 0 0 0 0 0 0 1.96345e+07 6.5692e+06 5.25276e-319 2.17805 50.7522
575 0 0 0 0 0 0 2.30016 2.20024 1.4822e-323 2.43957e-312 2.17805 5.54348e+07 -0.733939 0 -0.0281877 -0.560154 0 0.180781 -0.322865 0 -0.0870475 -0.331145 0 -0.23787 0 0 0 0 0 0 0 0 0 0 0 0 0 1.96345e+07 6.5692e+06 5.25276e-319 2.17805 50.7522
576 0 0 0 0 0 0 2.30016 2.20024 1.4822e-323 2.43957e-312 2.17805 5.54348e+07 -0.726177 0 -0.024681 -0.552952 0 0.184752 -0.323121 0 -0.0870609 -0.331453 0 -0.237881 0 0 0 0 0 0 0 0 0 0 0 0 0 1.96345e+07 6.5692e+06 5.25276e-319 2.17805 50.7522
577 0 0 0 0 0 0 2.30016 2.20024 1.4822e-323 2.43957e-312 2.17805 5.54348e+07 -0.716304 0 -0.0235004 -0.545589 0 0.187983 -0.323309 0 -0.0870438 -0.331711 0 -0.23786 0 0 0 0 0 0 0 0 0 0 0 0 0 1.96345e+07 6.5692e+06 5.25276e-319 2.17805 50.7522
578 0 0 0 0 0 0 2.30016 2.20024 1.4822e-323 2.43957e-312 2.17805 5.54348e+07 -0.704353 0 -0.0243669 -0.537799 0 0.190408 -0.323485 0 -0.0869791 -0.33201 0 -0.237788 0 0 0 0 0 0 0 0 0 0 0 0 0 1.96345e+07 6.5692e+06 5.25276e-319 2.17805 50.7522
579 0 0 0 0 0 0 2.30016 2.20024 1.4822e-323 2.43957e-312 2.17805 5.54348e+07 -0.690506 0 -0.0267589 -0.529303 0 0.192062 -0.323687 0 -0.0868534 -0.332402 0 -0.237652 0 0 0 0 0 0 0 0 0 0 0 0 0 1.96345e+07 6.5692e+06 5.25276e-319 2.17805 50.7522
580 0 0 0 0 0 0 2.30016 2.20024 1.4822e-323 2.43957e-312 2.17805 5.54348e+07 -0.675028 0 -0.0301488 -0.519897 0 0.193017 -0.323931 0 -0.0866655 -0.332902 0 -0.237449 0 0 0 0 0 0 0 0 0 0 0 0 0 1.96345e+07 6.5692e+06 5.25276e-319 2.17805 50.7522
581 0 0 0 0 0 0 2.30016 2.20024 1.4822e-323 2.43957e-312 2.17805 5.54348e+07 -0.65815 0 -0.0341492 -0.509471 0 0.193367 -0.324224 0 -0.0864279 -0.333515 0 -0.237192 0 0 0 0 0 0 0 0 0 0 0 0 0 1.96345e+07 6.5692e+06 5.25276e-319 2.17805 50.7522
582 0 0 0 0 0 0 2.30016 2.20024 1.4822e-323 2.43957e-312 2.17805 5.54348e+07 -0.639989 0 -0.0385609 -0.498011 0 0.193196 -0.32455 0 -0.0861623 -0.334213 0 -0.236903 0 0 0 0 0 0 0 0 0 0 0 0 0 1.96345e+07 6.5692e+06 5.25276e-319 2.17805 50.7522
583 0 0 0 0 0 0 2.30016 2.20024 1.4822e-323 2.43957e-312 2.17805 5.54348e+07 -0.620583 0 -0.0432895 -0.485575 0 0.192595 -0.324874 0 -0.0858834 -0.334941 0 -0.236598 0 0 0 0 0 0 0 0 0 0 0 0 0 1.96345e+07 6.5692e+06 5.25276e-319 2.17805 50.7522
584 0 0 0 0 0 0 2.30016 2.20024 1.4822e-323 2.43957e-312 2.17805 5.54348e+07 -0.599894 0 -0.0483555 -0.472288 0 0.191615 -0.325146 0 -0.0856047 -0.335611 0 -0.236292 0 0 0 0 0 0 0 0 0 0 0 0 0 1.96345e+07 6.5692e+06 5.25276e-319 2.17805 50.7522
585 0 0 0 0 0 0 2.30016 2.20024 1.4822e-323 2.43957e-312 2.17805 5.54348e+07 -0.57782 0 -0.0538194 -0.458276 0 0.190267 -0.325329 0 -0.0853407 -0.336165 0 -0.236001 0 0 0 0 0 0 0 0 0 0 0 0 0 1.96345e+07 6.5692e+06 5.25276e-319 2.17805 50.7522
586 0 0 0 0 0 0 2.30016 2.20024 1.4822e-323 2.43957e-312 2.17805 5.54348e+07 -0.5543 0 -0.0596782 -0.443621 0 0.188554 -0.325426 0 -0.0850962 -0.336617 0 -0.235731 0 0 0 0 0 0 0 0 0 0 0 0 0 1.96345e+07 6.5692e+06 5.25276e-319 2.17805 50.7522
587 0 0 0 0 0 0 2.30016 2.20024 1.4822e-323 2.43957e-312 2.17805 5.54348e+07 -0.529397 0 -0.0657983 -0.428355 0 0.18651 -0.325454 0 -0.0848582 -0.337002 0 -0.235466 0 0 0 0 0 0 0 0 0 0 0 0 0 1.96345e+07 6.5692e+06 5.25276e-319 2.17805 50.7522
588 0 0 0 0 0 0 2.30016 2.20024 1.4822e-323 2.43957e-312 2.17805 5.54348e+07 -0.50322 0 -0.072043 -0.412481 0 0.184151 -0.325445 0 -0.0845992 -0.337387 0 -0.235176 0 0 0 0 0 0 0 0 0 0 0 0 0 1.96345e+07 6.5692e+06 5.25276e-319 2.17805 50.7522
589 0 0 0 0 0 0 2.30016 2.20024 1.4822e-323 2.43957e-312 2.17805 5.54348e+07 -0.475892 0 -0.0783263 -0.395994 0 0.181453 -0.325445 0 -0.084299 -0.337863 0 -0.234838 0 0 0 0 0 0 0 0 0 0 0 0 0 1.96345e+07 6.5692e+06 5.25276e-319 2.17805 50.7522
590 0 0 0 0 0 0 2.30016 2.20024 1.4822e-323 2.43957e-312 2.17805 5.54348e+07 -0.447567 0 -0.0845822 -0.378892 0 0.178387 -0.325485 0 -0.0839511 -0.338477 0 -0.234441 0 0 0 0 0 0 0 0 0 0 0 0 0 1.96345e+07 6.5692e+06 5.25276e-319 2.17805 50.7522
591 0 0 0 0 0 0 2.30016 2.20024 1.4822e-323 2.43957e-312 2.17805 5.54348e+07 -0.418453 0 -0.0907353 -0.361154 0 0.174944 -0.325593 0 -0.0835448 -0.339271 0 -0.233974 0 0 0 0 0 0 0 0 0 0 0 0 0 1.96345e+07 6.5692e+06 5.25276e-319 2.17805 50.7522
592 0 0 0 0 0 0 2.30016 2.20024 1.4822e-323 2.43957e-312 2.17805 5.54348e+07 -0.388745 0 -0.0967534 -0.342777 0 0.171119 -0.325769 0 -0.0830823 -0.340233 0 -0.233438 0 0 0 0 0 0 0 0 0 0 0 0 0 1.96345e+07 6.5692e+06 5.25276e-319 2.17805 50.7522
593 0 0 0 0 0 0 2.30016 2.20024 1.4822e-323 2.43957e-312 2.17805 5.54348e+07 -0.358469 0 -0.102704 -0.323793 0 0.166864 -0.325989 0 -0.0825849 -0.341306 0 -0.232856 0 0 0 0 0 0 0 0 0 0 0 0 0 1.96345e+07 6.5692e+06 5.25276e-319 2.17805 50.7522
594 0 0 0 0 0 0 2.30016 2.20024 1.4822e-323 2.43957e-312 2.17805 5.54348e+07 -0.327627 0 -0.108652 -0.304246 0 0.162129 -0.326257 0 -0.0820742 -0.342469 0 -0.232252 0 0 0 0 0 0 0 0 0 0 0 0 0 1.96345e+07 6.5692e+06 5.25276e-319 2.17805 50.7522
595 0 0 0 0 0 0 2.30016 2.20024 1.4822e-323 2.43957e-312 2.17805 5.54348e+07 -0.296333 0 -0.114607 -0.284184 0 0.156909 -0.326569 0 -0.0815683 -0.3437 0 -0.231644 0 0 0 0 0 0 0 0 0 0 0 0 0 1.96345e+07 6.5692e+06 5.25276e-319 2.17805 50.7522
596 0 0 0 0 0 0 2.30016 2.20024 1.4822e-323 2.43957e-312 2.17805 5.54348e+07 -0.264756 0 -0.120541 -0.263681 0 0.151245 -0.326931 0 -0.0810707 -0.345003 0 -0.231036 0 0 0 0 0 0 0 0 0 0 0 0 0 1.96345e+07 6.5692e+06 5.25276e-319 2.17805 50.7522
597 0 0 0 0 0 0 2.30016 2.20024 1.4822e-323 2.43957e-312 2.17805 5.54348e+07 -0.233112 0 -0.12641 -0.242837 0 0.145205 -0.327367 0 -0.0805727 -0.346426 0 -0.230416 0 0 0 0 0 0 0 0 0 0 0 0 0 1.96345e+07 6.5692e+06 5.25276e-319 2.17805 50.7522
598 0 0 0 0 0 0 2.30016 2.20024 1.4822e-323 2.43957e-312 2.17805 5.54348e+07 -0.201677 0 -0.132182 -0.221782 0 0.138861 -0.327885 0 -0.0800666 -0.347986 0 -0.229773 0 0 0 0 0 0 0 0 0 0 0 0 0 1.96345e+07 6.5692e+06 5.25276e-319 2.17805 50.7522
599 0 0 0 0 0 0 2.30016 2.20024 1.4822e-323 2.43957e-312 2.17805 5.54348e+07 -0.17082 0 -0.137809 -0.200673 0 0.132335 -0.328499 0 -0.0795329 -0.349712 0 -0.229086 0 0 0 0 0 0 0 0 0 0 0 0 0 1.96345e+07 6.5692e+06 5.25276e-319 2.17805 50.7522
600 0 0 0 0 0 0 2.30016 2.20024 1.4822e-323 2.43957e-312 2.17805 5.54348e+07 -0.14106 0 -0.143221 -0.179709 0 0.125805 -0.329225 0 -0.0789425 -0.351653 0 -0.228318 0 0 0 0 0 0 0 0 0 0 0 0 0 1.96345e+07 6.5692e+06 5.25276e-319 2.17805 50.7522
601 0 0 0 0 0 0 2.30016 2.20024 1.4822e-323 2.43957e-312 2.17805 5.54348e+07 -0.112893 0 -0.148409 -0.159139 0 0.119416 -0.330061 0 -0.0782668 -0.353813 0 -0.227438 0 0 0 0 0 0 0 0 0 0 0 0 0 1.96345e+07 6.5692e+06 5.25276e-319 2.17805 50.7522
602 0 0 0 0 0 0 2.30016 2.20024 1.4822e-323 2.43957e-312 2.17805 5.54348e+07 -0.0866459 0 -0.153418 -0.139209 0 0.113239 -0.330996 0 -0.0774806 -0.356181 0 -0.226416 0 0 0 0 0 0 0 0 0 0 0 0 0 1.96345e+07 6.5692e+06 5.25276e-319 2.17805 50.7522
603 0 0 0 0 0 0 2.30016 2.20024 1.4822e-323 2.43957e-312 2.17805 5.54348e+07 -0.06266 0 -0.158286 -0.120162 0 0.10735 -0.332015 0 -0.0765579 -0.358746 0 -0.225224 0 0 0 0 0 0 0 0 0 0 0 0 0 1.96345e+07 6.5692e+06 5.25276e-319 2.17805 50.7522
604 0 0 0 0 0 0 2.30016 2.20024 1.4822e-323 2.43957e-312 2.17805 5.54348e+07 -0.0413214 0 -0.163048 -0.102265 0 0.101819 -0.333111 0 -0.0754724 -0.361523 0 -0.223826 0 0 0 0 0 0 0 0 0 0 0 0 0 1.96345e+07 6.5692e+06 5.25276e-319 2.17805 50.7522
605 0 0 0 0 0 0 2.30016 2.20024 1.4822e-323 2.43957e-312 2.17805 5.54348e+07 -0.0229697 0 -0.167773 -0.0857639 0 0.0966618 -0.334301 0 -0.0742023 -0.36457 0 -0.222188 0 0 0 0 0 0 0 0 0 0 0 0 0 1.96345e+07 6.5692e+06 5.25276e-319 2.17805 50.7522
606 0 0 0 0 0 0 2.30016 2.20024 1.4822e-323 2.43957e-312 2.17805 5.54348e+07 -0.00784944 0 -0.172563 -0.0708461 0 0.0918242 -0.335603 0 -0.0727268 -0.367945 0 -0.220274 0 0 0 0 0 0 0 0 0 0 0 0 0 1.96345e+07 6.5692e+06 5.25276e-319 2.17805 50.7522
607 0 0 0 0 0 0 2.30016 2.20024 1.4822e-323 2.43957e-312 2.17805 5.54348e+07 0.00390775 0 -0.17753 -0.0576408 0 0.0871976 -0.337021 0 -0.071041 -0.371659 0 -0.218066 0 0 0 0 0 0 0 0 0 0 0 0 0 1.96345e+07 6.5692e+06 5.25276e-319 2.17805 50.7522
608 0 0 0 0 0 0 2.30016 2.20024 1.4822e-323 2.43957e-312 2.17805 5.54348e+07 0.0122545 0 -0.182768 -0.046226 0 0.082654 -0.338543 0 -0.0691529 -0.375688 0 -0.215565 0 0 0 0 0 0 0 0 0 0 0 0 0 1.96345e+07 6.5692e+06 5.25276e-319 2.17805 50.7522
609 0 0 0 0 0 0 2.30016 2.20024 1.4822e-323 2.43957e-312 2.17805 5.54348e+07 0.0178174 0 -0.188167 -0.0367378 0 0.0780896 -0.340183 0 -0.0670566 -0.380038 0 -0.212754 0 0 0 0 0 0 0 0 0 0 0 0 0 1.96345e+07 6.5692e+06 5.25276e-319 2.17805 50.7522
610 0 0 0 0 0 0 2.30016 2.20024 1.4822e-323 2.43957e-312 2.17805 5.54348e+07 0.0212128 0 -0.19336 -0.0296068 0 0.0736349 -0.34195 0 -0.0647442 -0.384712 0 -0.209615 0 0 0 0 0 0 0 0 0 0 0 0 0 1.96345e+07 6.5692e+06 5.25276e-319 2.17805 50.7522
611 0 0 0 0 0 0 2.30016 2.20024 1.4822e-323 2.43957e-312 2.17805 5.54348e+07 0.0228299 0 -0.197909 -0.0246999 0 0.0696911 -0.343825 0 -0.0621965 -0.389693 0 -0.206114 0 0 0 0 0 0 0 0 0 0 0 0 0 1.96345e+07 6.5692e+06 5.25276e-319 2.17805 50.7522
612 0 0 0 0 0 0 2.30016 2.20024 1.4822e-323 2.43957e-312 2.17805 5.54348e+07 0.0232672 0 -0.201397 -0.0214683 0 0.0666844 -0.345803 0 -0.0593469 -0.395039 0 -0.202147 0 0 0 0 0 0 0 0 0 0 0 0 0 1.96345e+07 6.5692e+06 5.25276e-319 2.17805 50.7522
613 0 0 0 0 0 0 2.30016 2.20024 1.4822e-323 2.43957e-312 2.17805 5.54348e+07 0.0231184 0 -0.203591 -0.0192703 0 0.0648713 -0.347877 0 -0.0561059 -0.400811 0 -0.197577 0 0 0 0 0 0 0 0 0 0 0 0 0 1.96345e+07 6.5692e+06 5.25276e-319 2.17805 50.7522
614 0 0 0 0 0 0 2.30016 2.20024 1.4822e-323 2.43957e-312 2.17805 5.54348e+07 0.0225859 0 -0.204427 -0.0177283 0 0.0643546 -0.350026 0 -0.0523664 -0.407048 0 -0.19224 0 0 0 0 0 0 0 0 0 0 0 0 0 1.96345e+07 6.5692e+06 5.25276e-319 2.17805 50.7522
615 0 0 0 0 0 0 2.30016 2.20024 1.4822e-323 2.43957e-312 2.17805 5.54348e+07 0.0217982 0 -0.204131 -0.0164108 0 0.0649581 -0.352226 0 -0.0480176 -0.413769 0 -0.185962 0 0 0 0 0 0 0 0 0 0 0 0 0 1.96345e+07 6.5692e+06 5.25276e-319 2.17805 50.7522
616 0 0 0 0 0 0 2.30016 2.20024 1.4822e-323 2.43957e-312 2.17805 5.54348e+07 0.0207463 0 -0.203207 -0.0150088 0 0.0662196 -0.354407 0 -0.0429869 -0.420877 0 -0.178626 0 0 0 0 0 0 0 0 0 0 0 0 0 1.96345e+07 6.5692e+06 5.25276e-319 2.17805 50.7522
617 0 0 0 0 0 0 2.30016 2.20024 1.4822e-323 2.43957e-312 2.17805 5.54348e+07 0.0200048 0 -0.202322 -0.0133031 0 0.0674179 -0.356479 0 -0.0372374 -0.428206 0 -0.170171 0 0 0 0 0 0 0 0 0 0 0 0 0 1.96345e+07 6.5692e+06 5.25276e-319 2.17805 50.7522
618 0 0 0 0 0 0 2.30016 2.20024 1.4822e-323 2.43957e-312 2.17805 5.54348e+07 0.0199781 0 -0.201871 -0.0117571 0 0.0680578 -0.358341 0 -0.0307843 -0.435538 0 -0.160618 0 0 0 0 0 0 0 0 0 0 0 0 0 1.96345e+07 6.5692e+06 5.25276e-319 2.17805 50.7522
619 0 0 0 0 0 0 2.30016 2.20024 1.4822e-323 2.43957e-312 2.17805 5.54348e+07 0.0204526 0 -0.201938 -0.0107296 0 0.0680559 -0.359843 0 -0.0237254 -0.44255 0 -0.15012 0 0 0 0 0 0 0 0 0 0 0 0 0 1.96345e+07 6.5692e+06 5.25276e-319 2.17805 50.7522
620 0 0 0 0 0 0 2.30016 2.20024 1.4822e-323 2.43957e-312 2.17805 5.54348e+07 0.0212438 0 -0.202381 -0.0101448 0 0.0675882 -0.360796 0 -0.0162246 -0.448847 0 -0.138957 0 0 0 0 0 0 0 0 0 0 0 0 0 1.96345e+07 6.5692e+06 5.25276e-319 2.17805 50.7522
621 0 0 0 0 0 0 2.30016 2.20024 1.4822e-323 2.43957e-312 2.17805 5.54348e+07 0.0222381 0 -0.202988 -0.00974897 0 0.0669118 -0.360981 0 -0.00852763 -0.453953 0 -0.127575 0 0 0 0 0 0 0 0 0 0 0 0 0 1.96345e+07 6.5692e+06 5.25276e-319 2.17805 50.7522
622 0 0 0 0 0 0 2.30016 2.20024 1.4822e-323 2.43957e-312 2.17805 5.54348e+07 0.0230866 0 -0.203482 -0.00945666 0 0.0663509 -0.360138 0 -0.000984573 -0.457329 0 -0.116613 0 0 0 0 0 0 0 0 0 0 0 0 0 1.96345e+07 6.5692e+06 5.25276e-319 2.17805 50.7522
623 0 0 0 0 0 0 2.30016 2.20024 1.4822e-323 2.43957e-312 2.17805 5.54348e+07 0.023446 0 -0.203646 -0.00921441 0 0.0661726 -0.358001 0 0.00596118 -0.458477 0 -0.106825 0 0 0 0 0 0 0 0 0 0 0 0 0 1.96345e+07 6.5692e+06 5.25276e-319 2.17805 50.7522
624 0 0 0 0 0 0 2.30016 2.20024 1.4822e-323 2.43957e-312 2.17805 5.54348e+07 0.0231271 0 -0.203381 -0.00899712 0 0.0665027 -0.35433 0 0.0118216 -0.456999 0 -0.0989722 0 0 0 0 0 0 0 0 0 0 0 0 0 1.96345e+07 6.5692e+06 5.25276e-319 2.17805 50.7522
625 0 0 0 0 0 0 2.30016 2.20024 1.4822e-323 2.43957e-312 2.17805 5.54348e+07 0.0221788 0 -0.202714 -0.008788 0 0.0673046 -0.348936 0 0.0161734 -0.452645 0 -0.0936472 0 0 0 0 0 0 0 0 0 0 0 0 0 1.96345e+07 6.5692e+06 5.25276e-319 2.17805 50.7522
626 0 0 0 0 0 0 2.30016 2.20024 1.4822e-323 2.43957e-312 2.17805 5.54348e+07 0.020797 0 -0.201766 -0.00857974 0 0.0684304 -0.34166 0 0.018705 -0.445256 0 -0.091222 0 0 0 0 0 0 0 0 0 0 0 0 0 1.96345e+07 6.5692e+06 5.25276e-319 2.17805 50.7522
627 0 0 0 0 0 0 2.30016 2.20024 1.4822e-323 2.43957e-312 2.17805 5.54348e+07 0.0192175 0 -0.20069 -0.00836785 0 0.0696945 -0.332346 0 0.0192111 -0.43469 0 -0.091883 0 0 0 0 0 0 0 0 0 0 0 0 0 1.96345e+07 6.5692e+06 5.25276e-319 2.17805 50.7522
628 0 0 0 0 0 0 2.30016 2.20024 1.4822e-323 2.43957e-312 2.17805 5.54348e+07 0.0176422 0 -0.199622 -0.00815047 0 0.0709394 -0.320887 0 0.0176577 -0.420877 0 -0.0955592 0 0 0 0 0 0 0 0 0 0 0 0 0 1.96345e+07 6.5692e+06 5.25276e-319 2.17805 50.7522
629 0 0 0 0 0 0 2.30016 2.20024 1.4822e-323 2.43957e-312 2.17805 5.54348e+07 0.0161717 0 -0.198635 -0.00791902 0 0.0720831 -0.30728 0 0.0142459 -0.403913 0 -0.101849 0 0 0 0 0 0 0 0 0 0 0 0 0 1.96345e+07 6.5692e+06 5.25276e-319 2.17805 50.7522
630 0 0 0 0 0 0 2.30016 2.20024 1.4822e-323 2.43957e-312 2.17805 5.54348e+07 0.014844 0 -0.197747 -0.00764671 0 0.0731094 -0.291637 0 0.00937404 -0.38407 0 -0.110092 0 0 0 0 0 0 0 0 0 0 0 0 0 1.96345e+07 6.5692e+06 5.25276e-319 2.17805 50.7522
631 0 0 0 0 0 0 2.30016 2.20024 1.4822e-323 2.43957e-312 2.17805 5.54348e+07 0.0136149 0 -0.196917 -0.00730272 0 0.0740655 -0.274149 0 0.00353611 -0.361743 0 -0.119522 0 0 0 0 0 0 0 0 0 0 0 0 0 1.96345e+07 6.5692e+06 5.25276e-319 2.17805 50.7522
632 0 0 0 0 0 0 2.30016 2.20024 1.4822e-323 2.43957e-312 2.17805 5.54348e+07 0.012359 0 -0.196066 -0.00687207 0 0.0750412 -0.255065 0 -0.00276084 -0.33741 0 -0.129392 0 0 0 0 0 0 0 0 0 0 0 0 0 1.96345e+07 6.5692e+06 5.25276e-319 2.17805 50.7522
633 0 0 0 0 0 0 2.30016 2.20024 1.4822e-323 2.43957e-312 2.17805 5.54348e+07 0.0110138 0 -0.195135 -0.00635335 0 0.076098 -0.234722 0 -0.00900643 -0.311686 0 -0.138978 0 0 0 0 0 0 0 0 0 0 0 0 0 1.96345e+07 6.5692e+06 5.25276e-319 2.17805 50.7522
634 0 0 0 0 0 0 2.30016 2.20024 1.4822e-323 2.43957e-312 2.17805 5.54348e+07 0.00956894 0 -0.194101 -0.00575952 0 0.0772546 -0.213495 0 -0.0147643 -0.285212 0 -0.147703 0 0 0 0 0 0 0 0 0 0 0 0 0 1.96345e+07 6.5692e+06 5.25276e-319 2.17805 50.7522
635 0 0 0 0 0 0 2.30016 2.20024 1.4822e-323 2.43957e-312 2.17805 5.54348e+07 0.00804949 0 -0.192987 -0.00510966 0 0.0784823 -0.191639 0 -0.019809 -0.258345 0 -0.155332 0 0 0 0 0 0 0 0 0 0 0 0 0 1.96345e+07 6.5692e+06 5.25276e-319 2.17805 50.7522
636 0 0 0 0 0 0 2.30016 2.20024 1.4822e-323 2.43957e-312 2.17805 5.54348e+07 0.00654481 0 -0.191859 -0.00442284 0 0.0797079 -0.169294 0 -0.0240876 -0.231189 0 -0.161874 0 0 0 0 0 0 0 0 0 0 0 0 0 1.96345e+07 6.5692e+06 5.25276e-319 2.17805 50.7522
637 0 0 0 0 0 0 2.30016 2.20024 1.4822e-323 2.43957e-312 2.17805 5.54348e+07 0.00510785 0 -0.190777 -0.00372932 0 0.0808672 -0.146568 0 -0.0276233 -0.203768 0 -0.167424 0 0 0 0 0 0 0 0 0 0 0 0 0 1.96345e+07 6.5692e+06 5.25276e-319 2.17805 50.7522
638 0 0 0 0 0 0 2.30016 2.20024 1.4822e-323 2.43957e-312 2.17805 5.54348e+07 0.00376525 0 -0.189792 -0.00304819 0 0.081911 -0.123545 0 -0.0304937 -0.176089 0 -0.17211 0 0 0 0 0 0 0 0 0 0 0 0 0 1.96345e+07 6.5692e+06 5.25276e-319 2.17805 50.7522
639 0 0 0 0 0 0 2.30016 2.20024 1.4822e-323 2.43957e-312 2.17805 5.54348e+07 0.00254118 0 -0.188932 -0.00238533 0 0.0828121 -0.100299 0 -0.0328044 -0.148191 0 -0.176061 0 0 0 0 0 0 0 0 0 0 0 0 0 1.96345e+07 6.5692e+06 5.25276e-319 2.17805 50.7522
640 0 0 0 0 0 0 2.30016 2.20024 1.4822e-323 2.43957e-312 2.17805 5.54348e+07 0.00140816 0 -0.188182 -0.00174804 0 0.0835882 -0.0768558 0 -0.0346774 -0.120057 0 -0.179418 0 0 0 0 0 0 0 0 0 0 0 0 0 1.96345e+07 6.5692e+06 5.25276e-319 2.17805 50.7522
641 0 0 0 0 0 0 2.30016 2.20024 1.4822e-323 2.43957e-312 2.17805 5.54348e+07 0.000382493 0 -0.187532 -0.00113801 0 0.0842518 -0.0531779 0 -0.0362395 -0.0915804 0 -0.182326 0 0 0 0 0 0 0 0 0 0 0 0 0 1.96345e+07 6.5692e+06 5.25276e-319 2.17805 50.7522
642 0 0 0 0 0 0 2.30016 2.20024 1.4822e-323 2.43957e-312 2.17805 5.54348e+07 -0.000483972 0 -0.186989 -0.000556273 0 0.0847994 -0.0292479 0 -0.0375954 -0.0627237 0 -0.184889 0 0 0 0 0 0 0 0 0 0 0 0 0 1.96345e+07 6.5692e+06 5.25276e-319 2.17805 50.7522
643 0 0 0 0 0 0 2.30016 2.20024 1.4822e-323 2.43957e-312 2.17805 5.54348e+07 -0.00123801 0 -0.186532 -6.51427e-06 0 0.0852533 -0.00504852 0 -0.0388434 -0.0334691 0 -0.187196 0 0 0 0 0 0 0 0 0 0 0 0 0 1.96345e+07 6.5692e+06 5.25276e-319 2.17805 50.7522
644 0 0 0 0 0 0 2.30016 2.20024 1.4822e-323 2.43957e-312 2.17805 5.54348e+07 -0.00196714 0 -0.186134 0.000502021 0 0.0856435 0.0194671 0 -0.040067 -0.00374648 0 -0.189323 0 0 0 0 0 0 0 0 0 0 0 0 0 1.96345e+07 6.5692e+06 5.25276e-319 2.17805 50.7522
645 0 0 0 0 0 0 2.30016 2.20024 1.4822e-323 2.43957e-312 2.17805 5.54348e+07 -0.00272898 0 -0.185777 0.000955376 0 0.0859867 0.0443113 0 -0.0413165 0.026462 0 -0.191308 0 0 0 0 0 0 0 0 0 0 0 0 0 1.96345e+07 6.5692e+06 5.25276e-319 2.17805 50.7522
646 0 0 0 0 0 0 2.30016 2.20024 1.4822e-323 2.43957e-312 2.17805 5.54348e+07 -0.00355229 0 -0.185455 0.00134704 0 0.0862896 0.0694573 0 -0.0426283 0.0571171 0 -0.193173 0 0 0 0 0 0 0 0 0 0 0 0 0 1.96345e+07 6.5692e+06 5.25276e-319 2.17805 50.7522
647 0 0 0 0 0 0 2.30016 2.20024 1.4822e-323 2.43957e-312 2.17805 5.54348e+07 -0.00443046 0 -0.18517 0.00167561 0 0.0865494 0.0948358 0 -0.0440189 0.0881094 0 -0.194919 0 0 0 0 0 0 0 0 0 0 0 0 0 1.96345e+07 6.5692e+06 5.25276e-319 2.17805 50.7522
648 0 0 0 0 0 0 2.30016 2.20024 1.4822e-323 2.43957e-312 2.17805 5.54348e+07 -0.00537238 0 -0.184907 0.0019381 0 0.0867825 0.120312 0 -0.0454761 0.119223 0 -0.196522 0 0 0 0 0 0 0 0 0 0 0 0 0 1.96345e+07 6.5692e+06 5.25276e-319 2.17805 50.7522
649 0 0 0 0 0 0 2.30016 2.20024 1.4822e-323 2.43957e-312 2.17805 5.54348e+07 -0.0063749 0 -0.184648 0.00213235 0 0.0870068 0.145695 0 -0.0469831 0.150143 0 -0.197968 0 0 0 0 0 0 0 0 0 0 0 0 0 1.96345e+07 6.5692e+06 5.25276e-319 2.17805 50.7522
650 0 0 0 0 0 0 2.30016 2.20024 1.4822e-323 2.43957e-312 2.17805 5.54348e+07 -0.00738222 0 -0.1844 0.00226205 0 0.0872171 0.170745 0 -0.0485444 0.180469 0 -0.199281 0 0 0 0 0 0 0 0 0 0 0 0 0 1.96345e+07 6.5692e+06 5.25276e-319 2.17805 50.7522
651 0 0 0 0 0 0 2.30016 2.20024 1.4822e-323 2.43957e-312 2.17805 5.54348e+07 -0.00839297 0 -0.184148 0.00234851 0 0.087428 0.195211 0 -0.0501833 0.209769 0 -0.20053 0 0 0 0 0 0 0 0 0 0 0 0 0 1.96345e+07 6.5692e+06 5.25276e-319 2.17805 50.7522
652 0 0 0 0 0 0 2.30016 2.20024 1.4822e-323 2.43957e-312 2.17805 5.54348e+07 -0.00948032 0 -0.183845 0.00242129 0 0.0876822 0.218876 0 -0.0519253 0.237691 0 -0.201799 0 0 0 0 0 0 0 0 0 0 0 0 0 1.96345e+07 6.5692e+06 5.25276e-319 2.17805 50.7522
653 0 0 0 0 0 0 2.30016 2.20024 1.4822e-323 2.43957e-312 2.17805 5.54348e+07 -0.0107092 0 -0.18344 0.00250524 0 0.0880266 0.241555 0 -0.0538031 0.263962 0 -0.203182 0 0 0 0 0 0 0 0 0 0 0 0 0 1.96345e+07 6.5692e+06 5.25276e-319 2.17805 50.7522
654 0 0 0 0 0 0 2.30016 2.20024 1.4822e-323 2.43957e-312 2.17805 5.54348e+07 -0.0121431 0 -0.182875 0.00263236 0 0.0885119 0.263112 0 -0.0558656 0.288436 0 -0.204778 0 0 0 0 0 0 0 0 0 0 0 0 0 1.96345e+07 6.5692e+06 5.25276e-319 2.17805 50.7522
655 0 0 0 0 0 0 2.30016 2.20024 1.4822e-323 2.43957e-312 2.17805 5.54348e+07 -0.0138773 0 -0.182067 0.00284505 0 0.0892063 0.283477 0 -0.0581625 0.311133 0 -0.206659 0 0 0 0 0 0 0 0 0 0 0 0 0 1.96345e+07 6.5692e+06 5.25276e-319 2.17805 50.7522
656 0 0 0 0 0 0 2.30016 2.20024 1.4822e-323 2.43957e-312 2.17805 5.54348e+07 -0.0160116 0 -0.180923 0.0031813 0 0.0901868 0.302591 0 -0.0607346 0.33211 0 -0.208872 0 0 0 0 0 0 0 0 0 0 0 0 0 1.96345e+07 6.5692e+06 5.25276e-319 2.17805 50.7522
657 0 0 0 0 0 0 2.30016 2.20024 1.4822e-323 2.43957e-312 2.17805 5.54348e+07 -0.0186081 0 -0.179367 0.00367003 0 0.0915069 0.320305 0 -0.0636507 0.351228 0 -0.211501 0 0 0 0 0 0 0 0 0 0 0 0 0 1.96345e+07 6.5692e+06 5.25276e-319 2.17805 50.7522
658 0 0 0 0 0 0 2.30016 2.20024 1.4822e-323 2.43957e-312 2.17805 5.54348e+07 -0.0216938 0 -0.177339 0.00433716 0 0.0931994 0.335887 0 -0.0669991 0.367138 0 -0.214781 0 0 0 0 0 0 0 0 0 0 0 0 0 1.96345e+07 6.5692e+06 5.25276e-319 2.17805 50.7522
659 0 0 0 0 0 0 2.30016 2.20024 1.4822e-323 2.43957e-312 2.17805 5.54348e+07 -0.0252708 0 -0.174796 0.00521142 0 0.0952777 0.347521 0 -0.0709164 0.376635 0 -0.219134 0 0 0 0 0 0 0 0 0 0 0 0 0 1.96345e+07 6.5692e+06 5.25276e-319 2.17805 50.7522
660 0 0 0 0 0 0 2.30016 2.20024 1.4822e-323 2.43957e-312 2.17805 5.54348e+07 -0.0292984 0 -0.171716 0.00633486 0 0.0977262 0.35464 0 -0.0750613 0.379134 0 -0.224112 0 0 0 0 0 0 0 0 0 0 0 0 0 1.96345e+07 6.5692e+06 5.25276e-319 2.17805 50.7522
661 0 0 0 0 0 0 2.30016 2.20024 1.4822e-323 2.43957e-312 2.17805 5.54348e+07 -0.033716 0 -0.168075 0.00775394 0 0.100531 0.357839 0 -0.0788601 0.376163 0 -0.228795 0 0 0 0 0 0 0 0 0 0 0 0 0 1.96345e+07 6.5692e+06 5.25276e-319 2.17805 50.7522
662 0 0 0 0 0 0 2.30016 2.20024 1.4822e-323 2.43957e-312 2.17805 5.54348e+07 -0.0384731 0 -0.163825 0.00951619 0 0.103693 0.357964 0 -0.0818203 0.36947 0 -0.232431 0 0 0 0 0 0 0 0 0 0 0 0 0 1.96345e+07 6.5692e+06 5.25276e-319 2.17805 50.7522
663 0 0 0 0 0 0 2.30016 2.20024 1.4822e-323 2.43957e-312 2.17805 5.54348e+07 -0.0434993 0 -0.158946 0.0116749 0 0.107183 0.356063 0 -0.0837122 0.36097 0 -0.234682 0 0 0 0 0 0 0 0 0 0 0 0 0 1.96345e+07 6.5692e+06 5.25276e-319 2.17805 50.7522
664 0 0 0 0 0 0 2.30016 2.20024 1.4822e-323 2.43957e-312 2.17805 5.54348e+07 -0.0487438 0 -0.153387 0.0142812 0 0.110993 0.353429 0 -0.0845521 0.352901 0 -0.235601 0 0 0 0 0 0 0 0 0 0 0 0 0 1.96345e+07 6.5692e+06 5.25276e-319 2.17805 50.7522
665 0 0 0 0 0 0 2.30016 2.20024 1.4822e-323 2.43957e-312 2.17805 5.54348e+07 -0.0541201 0 -0.147139 0.017362 0 0.115081 0.351338 0 -0.0846474 0.347325 0 -0.235644 0 0 0 0 0 0 0 0 0 0 0 0 0 1.96345e+07 6.5692e+06 5.25276e-319 2.17805 50.7522
666 0 0 0 0 0 0 2.30016 2.20024 1.4822e-323 2.43957e-312 2.17805 5.54348e+07 -0.0595455 0 -0.140237 0.0209108 0 0.11937 0.350659 0 -0.0844013 0.345298 0 -0.235356 0 0 0 0 0 0 0 0 0 0 0 0 0 1.96345e+07 6.5692e+06 5.25276e-319 2.17805 50.7522
667 0 0 0 0 0 0 2.30016 2.20024 1.4822e-323 2.43957e-312 2.17805 5.54348e+07 -0.0649604 0 -0.132704 0.0248982 0 0.123801 0.350717 0 -0.0841541 0.345008 0 -0.235096 0 0 0 0 0 0 0 0 0 0 0 0 0 1.96345e+07 6.5692e+06 5.25276e-319 2.17805 50.7522
668 0 0 0 0 0 0 2.30016 2.20024 1.4822e-323 2.43957e-312 2.17805 5.54348e+07 -0.0702531 0 -0.124611 0.0292675 0 0.128301 0.35061 0 -0.0840746 0.344578 0 -0.235004 0 0 0 0 0 0 0 0 0 0 0 0 0 1.96345e+07 6.5692e+06 5.25276e-319 2.17805 50.7522
669 0 0 0 0 0 0 2.30016 2.20024 1.4822e-323 2.43957e-312 2.17805 5.54348e+07 -0.0753028 0 -0.116049 0.0339577 0 0.13281 0.350471 0 -0.0842299 0.34428 0 -0.235153 0 0 0 0 0 0 0 0 0 0 0 0 0 1.96345e+07 6.5692e+06 5.25276e-319 2.17805 50.7522
670 0 0 0 0 0 0 2.30016 2.20024 1.4822e-323 2.43957e-312 2.17805 5.54348e+07 -0.0800465 0 -0.107067 0.0389081 0 0.137307 0.350344 0 -0.0845755 0.344187 0 -0.2355 0 0 0 0 0 0 0 0 0 0 0 0 0 1.96345e+07 6.5692e+06 5.25276e-319 2.17805 50.7522
671 0 0 0 0 0 0 2.30016 2.20024 1.4822e-323 2.43957e-312 2.17805 5.54348e+07 -0.0844132 0 -0.0977539 0.0440499 0 0.141758 0.350221 0 -0.0850179 0.344198 0 -0.235948 0 0 0 0 0 0 0 0 0 0 0 0 0 1.96345e+07 6.5692e+06 5.25276e-319 2.17805 50.7522
672 0 0 0 0 0 0 2.30016 2.20024 1.4822e-323 2.43957e-312 2.17805 5.54348e+07 -0.0883115 0 -0.0882324 0.0493035 0 0.146141 0.350087 0 -0.0854582 0.344209 0 -0.236394 0 0 0 0 0 0 0 0 0 0 0 0 0 1.96345e+07 6.5692e+06 5.25276e-319 2.17805 50.7522
673 0 0 0 0 0 0 2.30016 2.20024 1.4822e-323 2.43957e-312 2.17805 5.54348e+07 -0.0916304 0 -0.078658 0.0545822 0 0.150451 0.349918 0 -0.0857968 0.344133 0 -0.236736 0 0 0 0 0 0 0 0 0 0 0 0 0 1.96345e+07 6.5692e+06 5.25276e-319 2.17805 50.7522
674 0 0 0 0 0 0 2.30016 2.20024 1.4822e-323 2.43957e-312 2.17805 5.54348e+07 -0.0942597 0 -0.0692554 0.0597805 0 0.154665 0.3497 0 -0.0859885 0.343934 0 -0.236928 0 0 0 0 0 0 0 0 0 0 0 0 0 1.96345e+07 6.5692e+06 5.25276e-319 2.17805 50.7522
675 0 0 0 0 0 0 2.30016 2.20024 1.4822e-323 2.43957e-312 2.17805 5.54348e+07 -0.0961263 0 -0.0602339 0.0647934 0 0.158795 0.349438 0 -0.0860498 0.343642 0 -0.236989 0 0 0 0 0 0 0 0 0 0 0 0 0 1.96345e+07 6.5692e+06 5.25276e-319 2.17805 50.7522
676 0 0 0 0 0 0 2.30016 2.20024 1.4822e-323 2.43957e-312 2.17805 5.54348e+07 -0.097079 0 -0.0519135 0.0695067 0 0.162838 0.349124 0 -0.0860191 0.343267 0 -0.236955 0 0 0 0 0 0 0 0 0 0 0 0 0 1.96345e+07 6.5692e+06 5.25276e-319 2.17805 50.7522
677 0 0 0 0 0 0 2.30016 2.20024 1.4822e-323 2.43957e-312 2.17805 5.54348e+07 -0.0968445 0 -0.0447627 0.0738309 0 0.166753 0.348761 0 -0.0859405 0.342837 0 -0.236874 0 0 0 0 0 0 0 0 0 0 0 0 0 1.96345e+07 6.5692e+06 5.25276e-319 2.17805 50.7522
678 0 0 0 0 0 0 2.30016 2.20024 1.4822e-323 2.43957e-312 2.17805 5.54348e+07 -0.0950886 0 -0.0393414 0.077735 0 0.170423 0.348375 0 -0.085852 0.342409 0 -0.236784 0 0 0 0 0 0 0 0 0 0 0 0 0 1.96345e+07 6.5692e+06 5.25276e-319 2.17805 50.7522
679 0 0 0 0 0 0 2.30016 2.20024 1.4822e-323 2.43957e-312 2.17805 5.54348e+07 -0.0915411 0 -0.0361027 0.0812418 0 0.173695 0.347989 0 -0.0857739 0.342001 0 -0.236705 0 0 0 0 0 0 0 0 0 0 0 0 0 1.96345e+07 6.5692e+06 5.25276e-319 2.17805 50.7522
680 0 0 0 0 0 0 2.30016 2.20024 1.4822e-323 2.43957e-312 2.17805 5.54348e+07 -0.0860615 0 -0.0352055 0.0844572 0 0.176436 0.347604 0 -0.085698 0.341581 0 -0.236628 0 0 0 0 0 0 0 0 0 0 0 0 0 1.96345e+07 6.5692e+06 5.25276e-319 2.17805 50.7522
681 0 0 0 0 0 0 2.30016 2.20024 1.4822e-323 2.43957e-312 2.17805 5.54348e+07 -0.0786168 0 -0.0365283 0.0875836 0 0.178521 0.347215 0 -0.0855869 0.341097 0 -0.236513 0 0 0 0 0 0 0 0 0 0 0 0 0 1.96345e+07 6.5692e+06 5.25276e-319 2.17805 50.7522
682 0 0 0 0 0 0 2.30016 2.20024 1.4822e-323 2.43957e-312 2.17805 5.54348e+07 -0.0693319 0 -0.0396478 0.0908924 0 0.179891 0.346829 0 -0.085405 0.34053 0 -0.236324 0 0 0 0 0 0 0 0 0 0 0 0 0 1.96345e+07 6.5692e+06 5.25276e-319 2.17805 50.7522
683 0 0 0 0 0 0 2.30016 2.20024 1.4822e-323 2.43957e-312 2.17805 5.54348e+07 -0.0585188 0 -0.0438994 0.0946739 0 0.180602 0.346447 0 -0.0851335 0.33987 0 -0.23604 0 0 0 0 0 0 0 0 0 0 0 0 0 1.96345e+07 6.5692e+06 5.25276e-319 2.17805 50.7522
684 0 0 0 0 0 0 2.30016 2.20024 1.4822e-323 2.43957e-312 2.17805 5.54348e+07 -0.0466285 0 -0.0485423 0.0991843 0 0.180821 0.346057 0 -0.0847709 0.339109 0 -0.235661 0 0 0 0 0 0 0 0 0 0 0 0 0 1.96345e+07 6.5692e+06 5.25276e-319 2.17805 50.7522
685 0 0 0 0 0 0 2.30016 2.20024 1.4822e-323 2.43957e-312 2.17805 5.54348e+07 -0.0341554 0 -0.052908 0.104627 0 0.180776 0.345661 0 -0.084338 0.338265 0 -0.235207 0 0 0 0 0 0 0 0 0 0 0 0 0 1.96345e+07 6.5692e+06 5.25276e-319 2.17805 50.7522
686 0 0 0 0 0 0 2.30016 2.20024 1.4822e-323 2.43957e-312 2.17805 5.54348e+07 -0.0215161 0 -0.0565399 0.111146 0 0.180672 0.345275 0 -0.0838729 0.337396 0 -0.234717 0 0 0 0 0 0 0 0 0 0 0 0 0 1.96345e+07 6.5692e+06 5.25276e-319 2.17805 50.7522
687 0 0 0 0 0 0 2.30016 2.20024 1.4822e-323 2.43957e-312 2.17805 5.54348e+07 -0.00900467 0 -0.0592046 0.118794 0 0.180663 0.344914 0 -0.0834252 0.336563 0 -0.234244 0 0 0 0 0 0 0 0 0 0 0 0 0 1.96345e+07 6.5692e+06 5.25276e-319 2.17805 50.7522
688 0 0 0 0 0 0 2.30016 2.20024 1.4822e-323 2.43957e-312 2.17805 5.54348e+07 0.00323613 0 -0.0608538 0.127524 0 0.180852 0.344584 0 -0.0830412 0.335794 0 -0.233835 0 0 0 0 0 0 0 0 0 0 0 0 0 1.96345e+07 6.5692e+06 5.25276e-319 2.17805 50.7522
689 0 0 0 0 0 0 2.30016 2.20024 1.4822e-323 2.43957e-312 2.17805 5.54348e+07 0.015256 0 -0.0616457 0.137215 0 0.181243 0.344284 0 -0.0827489 0.33509 0 -0.233519 0 0 0 0 0 0 0 0 0 0 0 0 0 1.96345e+07 6.5692e+06 5.25276e-319 2.17805 50.7522
690 0 0 0 0 0 0 2.30016 2.20024 1.4822e-323 2.43957e-312 2.17805 5.54348e+07 0.0272124 0 -0.0618485 0.1477 0 0.181774 0.344022 0 -0.0825603 0.33446 0 -0.233307 0 0 0 0 0 0 0 0 0 0 0 0 0 1.96345e+07 6.5692e+06 5.25276e-319 2.17805 50.7522
691 0 0 0 0 0 0 2.30016 2.20024 1.4822e-323 2.43957e-312 2.17805 5.54348e+07 0.0393625 0 -0.0618132 0.158765 0 0.182342 0.343832 0 -0.0824784 0.333953 0 -0.233205 0 0 0 0 0 0 0 0 0 0 0 0 0 1.96345e+07 6.5692e+06 5.25276e-319 2.17805 50.7522
692 0 0 0 0 0 0 2.30016 2.20024 1.4822e-323 2.43957e-312 2.17805 5.54348e+07 0.0520365 0 -0.0619557 0.170183 0 0.18281 0.343731 0 -0.0824906 0.333603 0 -0.233201 0 0 0 0 0 0 0 0 0 0 0 0 0 1.96345e+07 6.5692e+06 5.25276e-319 2.17805 50.7522
693 0 0 0 0 0 0 2.30016 2.20024 1.4822e-323 2.43957e-312 2.17805 5.54348e+07 0.0654973 0 -0.0626018 0.18177 0 0.18306 0.3437 0 -0.082565 0.333359 0 -0.233261 0 0 0 0 0 0 0 0 0 0 0 0 0 1.96345e+07 6.5692e+06 5.25276e-319 2.17805 50.7522
694 0 0 0 0 0 0 2.30016 2.20024 1.4822e-323 2.43957e-312 2.17805 5.54348e+07 0.0798967 0 -0.0639405 0.193405 0 0.183011 0.343717 0 -0.0826636 0.333169 0 -0.233345 0 0 0 0 0 0 0 0 0 0 0 0 0 1.96345e+07 6.5692e+06 5.25276e-319 2.17805 50.7522
695 0 0 0 0 0 0 2.30016 2.20024 1.4822e-323 2.43957e-312 2.17805 5.54348e+07 0.0952782 0 -0.066036 0.205024 0 0.18261 0.34378 0 -0.0827555 0.333029 0 -0.233422 0 0 0 0 0 0 0 0 0 0 0 0 0 1.96345e+07 6.5692e+06 5.25276e-319 2.17805 50.7522
696 0 0 0 0 0 0 2.30016 2.20024 1.4822e-323 2.43957e-312 2.17805 5.54348e+07 0.111637 0 -0.0688759 0.216615 0 0.18182 0.343873 0 -0.0828132 0.332905 0 -0.233465 0 0 0 0 0 0 0 0 0 0 0 0 0 1.96345e+07 6.5692e+06 5.25276e-319 2.17805 50.7522
697 0 0 0 0 0 0 2.30016 2.20024 1.4822e-323 2.43957e-312 2.17805 5.54348e+07 0.128951 0 -0.0724028 0.22822 0 0.180608 0.343974 0 -0.0828139 0.332743 0 -0.233446 0 0 0 0 0 0 0 0 0 0 0 0 0 1.96345e+07 6.5692e+06 5.25276e-319 2.17805 50.7522
698 0 0 0 0 0 0 2.30016 2.20024 1.4822e-323 2.43957e-312 2.17805 5.54348e+07 0.147138 0 -0.0764955 0.239931 0 0.178962 0.344061 0 -0.0827468 0.332497 0 -0.233354 0 0 0 0 0 0 0 0 0 0 0 0 0 1.96345e+07 6.5692e+06 5.25276e-319 2.17805 50.7522
699 0 0 0 0 0 0 2.30016 2.20024 1.4822e-323 2.43957e-312 2.17805 5.54348e+07 0.166081 0 -0.081018 0.251841 0 0.176885 0.34411 0 -0.0826115 0.332119 0 -0.233185 0 0 0 0 0 0 0 0 0 0 0 0 0 1.96345e+07 6.5692e+06 5.25276e-319 2.17805 50.7522
700 0 0 0 0 0 0 2.30016 2.20024 1.4822e-323 2.43957e-312 2.17805 5.54348e+07 0.185671 0 -0.0858892 0.264019 0 0.174362 0.344103 0 -0.0824151 0.331585 0 -0.232945 0 0 0 0 0 0 0 0 0 0 0 0 0 1.96345e+07 6.5692e+06 5.25276e-319 2.17805 50.7522
701 0 0 0 0 0 0 2.30016 2.20024 1.4822e-323 2.43957e-312 2.17805 5.54348e+07 0.205811 0 -0.0910566 0.276529 0 0.17137 0.344026 0 -0.082168 0.330888 0 -0.232646 0 0 0 0 0 0 0 0 0 0 0 0 0 1.96345e+07 6.5692e+06 5.25276e-319 2.17805 50.7522
702 0 0 0 0 0 0 2.30016 2.20024 1.4822e-323 2.43957e-312 2.17805 5.54348e+07 0.226436 0 -0.0964664 0.289431 0 0.167921 0.34387 0 -0.0818784 0.330026 0 -0.232293 0 0 0 0 0 0 0 0 0 0 0 0 0 1.96345e+07 6.5692e+06 5.25276e-319 2.17805 50.7522
703 0 0 0 0 0 0 2.30016 2.20024 1.4822e-323 2.43957e-312 2.17805 5.54348e+07 0.24749 0 -0.102071 0.30275 0 0.16404 0.343627 0 -0.0815525 0.329007 0 -0.231893 0 0 0 0 0 0 0 0 0 0 0 0 0 1.96345e+07 6.5692e+06 5.25276e-319 2.17805 50.7522
704 0 0 0 0 0 0 2.30016 2.20024 1.4822e-323 2.43957e-312 2.17805 5.54348e+07 0.268893 0 -0.107818 0.316473 0 0.159773 0.343306 0 -0.0811994 0.327864 0 -0.231458 0 0 0 0 0 0 0 0 0 0 0 0 0 1.96345e+07 6.5692e+06 5.25276e-319 2.17805 50.7522
705 0 0 0 0 0 0 2.30016 2.20024 1.4822e-323 2.43957e-312 2.17805 5.54348e+07 0.290572 0 -0.113637 0.330565 0 0.155193 0.342931 0 -0.0808301 0.326639 0 -0.230999 0 0 0 0 0 0 0 0 0 0 0 0 0 1.96345e+07 6.5692e+06 5.25276e-319 2.17805 50.7522
706 0 0 0 0 0 0 2.30016 2.20024 1.4822e-323 2.43957e-312 2.17805 5.54348e+07 0.312529 0 -0.119463 0.344985 0 0.15038 0.342524 0 -0.0804538 0.325375 0 -0.230527 0 0 0 0 0 0 0 0 0 0 0 0 0 1.96345e+07 6.5692e+06 5.25276e-319 2.17805 50.7522
707 0 0 0 0 0 0 2.30016 2.20024 1.4822e-323 2.43957e-312 2.17805 5.54348e+07 0.334768 0 -0.125223 0.359669 0 0.145422 0.342097 0 -0.0800742 0.324097 0 -0.230048 0 0 0 0 0 0 0 0 0 0 0 0 0 1.96345e+07 6.5692e+06 5.25276e-319 2.17805 50.7522
708 0 0 0 0 0 0 2.30016 2.20024 1.4822e-323 2.43957e-312 2.17805 5.54348e+07 0.357154 0 -0.130813 0.374527 0 0.14042 0.341649 0 -0.0796878 0.322797 0 -0.229557 0 0 0 0 0 0 0 0 0 0 0 0 0 1.96345e+07 6.5692e+06 5.25276e-319 2.17805 50.7522
709 0 0 0 0 0 0 2.30016 2.20024 1.4822e-323 2.43957e-312 2.17805 5.54348e+07 0.379513 0 -0.136155 0.389457 0 0.135451 0.341186 0 -0.0792873 0.321485 0 -0.229047 0 0 0 0 0 0 0 0 0 0 0 0 0 1.96345e+07 6.5692e+06 5.25276e-319 2.17805 50.7522
710 0 0 0 0 0 0 2.30016 2.20024 1.4822e-323 2.43957e-312 2.17805 5.54348e+07 0.401677 0 -0.14119 0.404355 0 0.130585 0.340718 0 -0.078862 0.320174 0 -0.228508 0 0 0 0 0 0 0 0 0 0 0 0 0 1.96345e+07 6.5692e+06 5.25276e-319 2.17805 50.7522
711 0 0 0 0 0 0 2.30016 2.20024 1.4822e-323 2.43957e-312 2.17805 5.54348e+07 0.42344 0 -0.145865 0.419128 0 0.125889 0.340236 0 -0.0783963 0.318839 0 -0.227923 0 0 0 0 0 0 0 0 0 0 0 0 0 1.96345e+07 6.5692e+06 5.25276e-319 2.17805 50.7522
712 0 0 0 0 0 0 2.30016 2.20024 1.4822e-323 2.43957e-312 2.17805 5.54348e+07 0.444528 0 -0.150165 0.433691 0 0.121408 0.339717 0 -0.0778728 0.31743 0 -0.22727 0 0 0 0 0 0 0 0 0 0 0 0 0 1.96345e+07 6.5692e+06 5.25276e-319 2.17805 50.7522
713 0 0 0 0 0 0 2.30016 2.20024 1.4822e-323 2.43957e-312 2.17805 5.54348e+07 0.464639 0 -0.154112 0.447976 0 0.117165 0.33915 0 -0.0772772 0.315906 0 -0.226528 0 0 0 0 0 0 0 0 0 0 0 0 0 1.96345e+07 6.5692e+06 5.25276e-319 2.17805 50.7522
714 0 0 0 0 0 0 2.30016 2.20024 1.4822e-323 2.43957e-312 2.17805 5.54348e+07 0.483613 0 -0.157781 0.461929 0 0.113141 0.338548 0 -0.0766097 0.314285 0 -0.225698 0 0 0 0 0 0 0 0 0 0 0 0 0 1.96345e+07 6.5692e+06 5.25276e-319 2.17805 50.7522
715 0 0 0 0 0 0 2.30016 2.20024 1.4822e-323 2.43957e-312 2.17805 5.54348e+07 0.501397 0 -0.161274 0.475515 0 0.109279 0.337923 0 -0.0758764 0.312582 0 -0.224786 0 0 0 0 0 0 0 0 0 0 0 0 0 1.96345e+07 6.5692e+06 5.25276e-319 2.17805 50.7522
716 0 0 0 0 0 0 2.30016 2.20024 1.4822e-323 2.43957e-312 2.17805 5.54348e+07 0.517956 0 -0.164697 0.488706 0 0.105512 0.337256 0 -0.075076 0.310756 0 -0.223783 0 0 0 0 0 0 0 0 0 0 0 0 0 1.96345e+07 6.5692e+06 5.25276e-319 2.17805 50.7522
717 0 0 0 0 0 0 2.30016 2.20024 1.4822e-323 2.43957e-312 2.17805 5.54348e+07 0.533329 0 -0.168167 0.501465 0 0.101747 0.336536 0 -0.0742077 0.308782 0 -0.222686 0 0 0 0 0 0 0 0 0 0 0 0 0 1.96345e+07 6.5692e+06 5.25276e-319 2.17805 50.7522
718 0 0 0 0 0 0 2.30016 2.20024 1.4822e-323 2.43957e-312 2.17805 5.54348e+07 0.54758 0 -0.171783 0.513745 0 0.0978915 0.335753 0 -0.0732647 0.306636 0 -0.221482 0 0 0 0 0 0 0 0 0 0 0 0 0 1.96345e+07 6.5692e+06 5.25276e-319 2.17805 50.7522
719 0 0 0 0 0 0 2.30016 2.20024 1.4822e-323 2.43957e-312 2.17805 5.54348e+07 0.560742 0 -0.175612 0.525485 0 0.0938794 0.334893 0 -0.0722392 0.304287 0 -0.220156 0 0 0 0 0 0 0 0 0 0 0 0 0 1.96345e+07 6.5692e+06 5.25276e-319 2.17805 50.7522
720 0 0 0 0 0 0 2.30016 2.20024 1.4822e-323 2.43957e-312 2.17805 5.54348e+07 0.572844 0 -0.179709 0.536608 0 0.0896534 0.333945 0 -0.0711257 0.301705 0 -0.218695 0 0 0 0 0 0 0 0 0 0 0 0 0 1.96345e+07 6.5692e+06 5.25276e-319 2.17805 50.7522
721 0 0 0 0 0 0 2.30016 2.20024 1.4822e-323 2.43957e-312 2.17805 5.54348e+07 0.583888 0 -0.18408 0.547005 0 0.0851937 0.332868 0 -0.069896 0.298806 0 -0.217055 0 0 0 0 0 0 0 0 0 0 0 0 0 1.96345e+07 6.5692e+06 5.25276e-319 2.17805 50.7522
722 0 0 0 0 0 0 2.30016 2.20024 1.4822e-323 2.43957e-312 2.17805 5.54348e+07 0.593932 0 -0.188675 0.556544 0 0.0805292 0.331646 0 -0.0685192 0.295568 0 -0.215197 0 0 0 0 0 0 0 0 0 0 0 0 0 1.96345e+07 6.5692e+06 5.25276e-319 2.17805 50.7522
723 0 0 0 0 0 0 2.30016 2.20024 1.4822e-323 2.43957e-312 2.17805 5.54348e+07 0.602394 0 -0.193113 0.56452 0 0.0760239 0.330301 0 -0.0669699 0.292035 0 -0.213093 0 0 0 0 0 0 0 0 0 0 0 0 0 1.96345e+07 6.5692e+06 5.25276e-319 2.17805 50.7522
724 0 0 0 0 0 0 2.30016 2.20024 1.4822e-323 2.43957e-312 2.17805 5.54348e+07 0.608895 0 -0.197044 0.570474 0 0.0720154 0.328814 0 -0.0651892 0.288136 0 -0.210659 0 0 0 0 0 0 0 0 0 0 0 0 0 1.96345e+07 6.5692e+06 5.25276e-319 2.17805 50.7522
725 0 0 0 0 0 0 2.30016 2.20024 1.4822e-323 2.43957e-312 2.17805 5.54348e+07 0.613321 0 -0.200204 0.57433 0 0.0687729 0.327159 0 -0.0630858 0.283755 0 -0.207766 0 0 0 0 0 0 0 0 0 0 0 0 0 1.96345e+07 6.5692e+06 5.25276e-319 2.17805 50.7522
726 0 0 0 0 0 0 2.30016 2.20024 1.4822e-323 2.43957e-312 2.17805 5.54348e+07 0.61599 0 -0.202453 0.576516 0 0.0664531 0.325346 0 -0.0605492 0.278824 0 -0.204257 0 0 0 0 0 0 0 0 0 0 0 0 0 1.96345e+07 6.5692e+06 5.25276e-319 2.17805 50.7522
727 0 0 0 0 0 0 2.30016 2.20024 1.4822e-323 2.43957e-312 2.17805 5.54348e+07 0.617061 0 -0.20369 0.577492 0 0.0652022 0.323415 0 -0.0574753 0.273323 0 -0.199977 0 0 0 0 0 0 0 0 0 0 0 0 0 1.96345e+07 6.5692e+06 5.25276e-319 2.17805 50.7522
728 0 0 0 0 0 0 2.30016 2.20024 1.4822e-323 2.43957e-312 2.17805 5.54348e+07 0.616982 0 -0.204001 0.577933 0 0.064967 0.321453 0 -0.0538187 0.267335 0 -0.194841 0 0 0 0 0 0 0 0 0 0 0 0 0 1.96345e+07 6.5692e+06 5.25276e-319 2.17805 50.7522
729 0 0 0 0 0 0 2.30016 2.20024 1.4822e-323 2.43957e-312 2.17805 5.54348e+07 0.616284 0 -0.203642 0.578389 0 0.0654916 0.319517 0 -0.0495704 0.260936 0 -0.188798 0 0 0 0 0 0 0 0 0 0 0 0 0 1.96345e+07 6.5692e+06 5.25276e-319 2.17805 50.7522
730 0 0 0 0 0 0 2.30016 2.20024 1.4822e-323 2.43957e-312 2.17805 5.54348e+07 0.61583 0 -0.203076 0.579459 0 0.0662678 0.317643 0 -0.0447421 0.254208 0 -0.181826 0 0 0 0 0 0 0 0 0 0 0 0 0 1.96345e+07 6.5692e+06 5.25276e-319 2.17805 50.7522
731 0 0 0 0 0 0 2.30016 2.20024 1.4822e-323 2.43957e-312 2.17805 5.54348e+07 0.615783 0 -0.202554 0.581006 0 0.0669998 0.315885 0 -0.0393862 0.247304 0 -0.17397 0 0 0 0 0 0 0 0 0 0 0 0 0 1.96345e+07 6.5692e+06 5.25276e-319 2.17805 50.7522
732 0 0 0 0 0 0 2.30016 2.20024 1.4822e-323 2.43957e-312 2.17805 5.54348e+07 0.615963 0 -0.202159 0.582577 0 0.067571 0.314263 0 -0.0335342 0.240303 0 -0.165238 0 0 0 0 0 0 0 0 0 0 0 0 0 1.96345e+07 6.5692e+06 5.25276e-319 2.17805 50.7522
733 0 0 0 0 0 0 2.30016 2.20024 1.4822e-323 2.43957e-312 2.17805 5.54348e+07 0.616201 0 -0.20196 0.583869 0 0.0678983 0.312801 0 -0.0271993 0.233271 0 -0.155617 0 0 0 0 0 0 0 0 0 0 0 0 0 1.96345e+07 6.5692e+06 5.25276e-319 2.17805 50.7522
734 0 0 0 0 0 0 2.30016 2.20024 1.4822e-323 2.43957e-312 2.17805 5.54348e+07 0.616516 0 -0.201989 0.584827 0 0.0679459 0.311593 0 -0.0203902 0.22639 0 -0.145116 0 0 0 0 0 0 0 0 0 0 0 0 0 1.96345e+07 6.5692e+06 5.25276e-319 2.17805 50.7522
735 0 0 0 0 0 0 2.30016 2.20024 1.4822e-323 2.43957e-312 2.17805 5.54348e+07 0.616821 0 -0.202188 0.585468 0 0.0677862 0.310805 0 -0.0131306 0.219959 0 -0.133809 0 0 0 0 0 0 0 0 0 0 0 0 0 1.96345e+07 6.5692e+06 5.25276e-319 2.17805 50.7522
736 0 0 0 0 0 0 2.30016 2.20024 1.4822e-323 2.43957e-312 2.17805 5.54348e+07 0.616928 0 -0.20242 0.585864 0 0.0675875 0.310618 0 -0.00549598 0.214328 0 -0.121876 0 0 0 0 0 0 0 0 0 0 0 0 0 1.96345e+07 6.5692e+06 5.25276e-319 2.17805 50.7522
737 0 0 0 0 0 0 2.30016 2.20024 1.4822e-323 2.43957e-312 2.17805 5.54348e+07 0.616769 0 -0.202579 0.586107 0 0.0674746 0.311196 0 0.00236739 0.20984 0 -0.109629 0 0 0 0 0 0 0 0 0 0 0 0 0 1.96345e+07 6.5692e+06 5.25276e-319 2.17805 50.7522
738 0 0 0 0 0 0 2.30016 2.20024 1.4822e-323 2.43957e-312 2.17805 5.54348e+07 0.61635 0 -0.202601 0.586243 0 0.0675146 0.312715 0 0.0102039 0.206872 0 -0.097562 0 0 0 0 0 0 0 0 0 0 0 0 0 1.96345e+07 6.5692e+06 5.25276e-319 2.17805 50.7522
739 0 0 0 0 0 0 2.30016 2.20024 1.4822e-323 2.43957e-312 2.17805 5.54348e+07 0.615713 0 -0.202466 0.586328 0 0.0677289 0.315363 0 0.0176117 0.205829 0 -0.0863997 0 0 0 0 0 0 0 0 0 0 0 0 0 1.96345e+07 6.5692e+06 5.25276e-319 2.17805 50.7522
740 0 0 0 0 0 0 2.30016 2.20024 1.4822e-323 2.43957e-312 2.17805 5.54348e+07 0.614909 0 -0.20219 0.586389 0 0.0680981 0.31929 0 0.0241413 0.207015 0 -0.0769051 0 0 0 0 0 0 0 0 0 0 0 0 0 1.96345e+07 6.5692e+06 5.25276e-319 2.17805 50.7522
741 0 0 0 0 0 0 2.30016 2.20024 1.4822e-323 2.43957e-312 2.17805 5.54348e+07 0.614001 0 -0.20181 0.586454 0 0.0685787 0.324599 0 0.029353 0.210624 0 -0.0697729 0 0 0 0 0 0 0 0 0 0 0 0 0 1.96345e+07 6.5692e+06 5.25276e-319 2.17805 50.7522
742 0 0 0 0 0 0 2.30016 2.20024 1.4822e-323 2.43957e-312 2.17805 5.54348e+07 0.613068 0 -0.201372 0.586546 0 0.0691191 0.331442 0 0.0329083 0.216837 0 -0.065488 0 0 0 0 0 0 0 0 0 0 0 0 0 1.96345e+07 6.5692e+06 5.25276e-319 2.17805 50.7522
743 0 0 0 0 0 0 2.30016 2.20024 1.4822e-323 2.43957e-312 2.17805 5.54348e+07 0.612189 0 -0.200912 0.586689 0 0.0696778 0.339944 0 0.0345619 0.2258 0 -0.0643685 0 0 0 0 0 0 0 0 0 0 0 0 0 1.96345e+07 6.5692e+06 5.25276e-319 2.17805 50.7522
744 0 0 0 0 0 0 2.30016 2.20024 1.4822e-323 2.43957e-312 2.17805 5.54348e+07 0.611376 0 -0.200437 0.586901 0 0.0702475 0.35022 0 0.0342542 0.237598 0 -0.0664057 0 0 0 0 0 0 0 0 0 0 0 0 0 1.96345e+07 6.5692e+06 5.25276e-319 2.17805 50.7522
745 0 0 0 0 0 0 2.30016 2.20024 1.4822e-323 2.43957e-312 2.17805 5.54348e+07 0.61061 0 -0.199947 0.587186 0 0.0708298 0.362293 0 0.0321042 0.252176 0 -0.0712903 0 0 0 0 0 0 0 0 0 0 0 0 0 1.96345e+07 6.5692e+06 5.25276e-319 2.17805 50.7522
746 0 0 0 0 0 0 2.30016 2.20024 1.4822e-323 2.43957e-312 2.17805 5.54348e+07 0.60987 0 -0.199435 0.587531 0 0.0714334 0.376193 0 0.028342 0.269471 0 -0.0785528 0 0 0 0 0 0 0 0 0 0 0 0 0 1.96345e+07 6.5692e+06 5.25276e-319 2.17805 50.7522
747 0 0 0 0 0 0 2.30016 2.20024 1.4822e-323 2.43957e-312 2.17805 5.54348e+07 0.609095 0 -0.198867 0.587918 0 0.072095 0.391928 0 0.0232397 0.289412 0 -0.0876958 0 0 0 0 0 0 0 0 0 0 0 0 0 1.96345e+07 6.5692e+06 5.25276e-319 2.17805 50.7522
748 0 0 0 0 0 0 2.30016 2.20024 1.4822e-323 2.43957e-312 2.17805 5.54348e+07 0.608209 0 -0.198203 0.588339 0 0.0728583 0.409447 0 0.0171563 0.311824 0 -0.0981075 0 0 0 0 0 0 0 0 0 0 0 0 0 1.96345e+07 6.5692e+06 5.25276e-319 2.17805 50.7522
749 0 0 0 0 0 0 2.30016 2.20024 1.4822e-323 2.43957e-312 2.17805 5.54348e+07 0.607179 0 -0.197437 0.588796 0 0.0737284 0.428569 0 0.0104686 0.336345 0 -0.109159 0 0 0 0 0 0 0 0 0 0 0 0 0 1.96345e+07 6.5692e+06 5.25276e-319 2.17805 50.7522
750 0 0 0 0 0 0 2.30016 2.20024 1.4822e-323 2.43957e-312 2.17805 5.54348e+07 0.606002 0 -0.196583 0.589274 0 0.07469 0.449111 0 0.00356856 0.362585 0 -0.120244 0 0 0 0 0 0 0 0 0 0 0 0 0 1.96345e+07 6.5692e+06 5.25276e-319 2.17805 50.7522
751 0 0 0 0 0 0 2.30016 2.20024 1.4822e-323 2.43957e-312 2.17805 5.54348e+07 0.604726 0 -0.195666 0.589766 0 0.0757108 0.470891 0 -0.00325162 0.390239 0 -0.130968 0 0 0 0 0 0 0 0 0 0 0 0 0 1.96345e+07 6.5692e+06 5.25276e-319 2.17805 50.7522
752 0 0 0 0 0 0 2.30016 2.20024 1.4822e-323 2.43957e-312 2.17805 5.54348e+07 0.603444 0 -0.194731 0.590261 0 0.0767376 0.493744 0 -0.00977204 0.41906 0 -0.141067 0 0 0 0 0 0 0 0 0 0 0 0 0 1.96345e+07 6.5692e+06 5.25276e-319 2.17805 50.7522
753 0 0 0 0 0 0 2.30016 2.20024 1.4822e-323 2.43957e-312 2.17805 5.54348e+07 0.602214 0 -0.193826 0.59073 0 0.0777195 0.517493 0 -0.0158141 0.448804 0 -0.150343 0 0 0 0 0 0 0 0 0 0 0 0 0 1.96345e+07 6.5692e+06 5.25276e-319 2.17805 50.7522
754 0 0 0 0 0 0 2.30016 2.20024 1.4822e-323 2.43957e-312 2.17805 5.54348e+07 0.601045 0 -0.192984 0.591164 0 0.0786247 0.541993 0 -0.0212962 0.47934 0 -0.15874 0 0 0 0 0 0 0 0 0 0 0 0 0 1.96345e+07 6.5692e+06 5.25276e-319 2.17805 50.7522
755 0 0 0 0 0 0 2.30016 2.20024 1.4822e-323 2.43957e-312 2.17805 5.54348e+07 0.59991 0 -0.192212 0.591562 0 0.0794483 0.567186 0 -0.0261951 0.510684 0 -0.166279 0 0 0 0 0 0 0 0 0 0 0 0 0 1.96345e+07 6.5692e+06 5.25276e-319 2.17805 50.7522
756 0 0 0 0 0 0 2.30016 2.20024 1.4822e-323 2.43957e-312 2.17805 5.54348e+07 0.598762 0 -0.191492 0.591918 0 0.0802098 0.593007 0 -0.030476 0.542798 0 -0.172937 0 0 0 0 0 0 0 0 0 0 0 0 0 1.96345e+07 6.5692e+06 5.25276e-319 2.17805 50.7522
757 0 0 0 0 0 0 2.30016 2.20024 1.4822e-323 2.43957e-312 2.17805 5.54348e+07 0.597568 0 -0.190811 0.592236 0 0.0809246 0.619329 0 -0.0341112 0.575523 0 -0.17867 0 0 0 0 0 0 0 0 0 0 0 0 0 1.96345e+07 6.5692e+06 5.25276e-319 2.17805 50.7522
758 0 0 0 0 0 0 2.30016 2.20024 1.4822e-323 2.43957e-312 2.17805 5.54348e+07 0.59632 0 -0.190163 0.592513 0 0.0815985 0.645989 0 -0.0370979 0.608599 0 -0.183447 0 0 0 0 0 0 0 0 0 0 0 0 0 1.96345e+07 6.5692e+06 5.25276e-319 2.17805 50.7522
759 0 0 0 0 0 0 2.30016 2.20024 1.4822e-323 2.43957e-312 2.17805 5.54348e+07 0.595008 0 -0.18953 0.592748 0 0.082249 0.672831 0 -0.0394758 0.641748 0 -0.187293 0 0 0 0 0 0 0 0 0 0 0 0 0 1.96345e+07 6.5692e+06 5.25276e-319 2.17805 50.7522
760 0 0 0 0 0 0 2.30016 2.20024 1.4822e-323 2.43957e-312 2.17805 5.54348e+07 0.593665 0 -0.188902 0.592947 0 0.0828849 0.699709 0 -0.0413168 0.674697 0 -0.190282 0 0 0 0 0 0 0 0 0 0 0 0 0 1.96345e+07 6.5692e+06 5.25276e-319 2.17805 50.7522
761 0 0 0 0 0 0 2.30016 2.20024 1.4822e-323 2.43957e-312 2.17805 5.54348e+07 0.592321 0 -0.188283 0.59309 0 0.0835046 0.726525 0 -0.0427039 0.707268 0 -0.192521 0 0 0 0 0 0 0 0 0 0 0 0 0 1.96345e+07 6.5692e+06 5.25276e-319 2.17805 50.7522
762 0 0 0 0 0 0 2.30016 2.20024 1.4822e-323 2.43957e-312 2.17805 5.54348e+07 0.590958 0 -0.187657 0.593183 0 0.0841226 0.753166 0 -0.0437269 0.739269 0 -0.194136 0 0 0 0 0 0 0 0 0 0 0 0 0 1.96345e+07 6.5692e+06 5.25276e-319 2.17805 50.7522
763 0 0 0 0 0 0 2.30016 2.20024 1.4822e-323 2.43957e-312 2.17805 5.54348e+07 0.589547 0 -0.186998 0.593263 0 0.0847646 0.779493 0 -0.0444809 0.770466 0 -0.195261 0 0 0 0 0 0 0 0 0 0 0 0 0 1.96345e+07 6.5692e+06 5.25276e-319 2.17805 50.7522
764 0 0 0 0 0 0 2.30016 2.20024 1.4822e-323 2.43957e-312 2.17805 5.54348e+07 0.588066 0 -0.186285 0.59336 0 0.0854522 0.805436 0 -0.0450399 0.800781 0 -0.196018 0 0 0 0 0 0 0 0 0 0 0 0 0 1.96345e+07 6.5692e+06 5.25276e-319 2.17805 50.7522
765 0 0 0 0 0 0 2.30016 2.20024 1.4822e-323 2.43957e-312 2.17805 5.54348e+07 0.586469 0 -0.185485 0.593491 0 0.0862127 0.830931 0 -0.0454512 0.83018 0 -0.196499 0 0 0 0 0 0 0 0 0 0 0 0 0 1.96345e+07 6.5692e+06 5.25276e-319 2.17805 50.7522
766 0 0 0 0 0 0 2.30016 2.20024 1.4822e-323 2.43957e-312 2.17805 5.54348e+07 0.584728 0 -0.184566 0.593677 0 0.0870748 0.855887 0 -0.0457576 0.858625 0 -0.196783 0 0 0 0 0 0 0 0 0 0 0 0 0 1.96345e+07 6.5692e+06 5.25276e-319 2.17805 50.7522
767 0 0 0 0 0 0 2.30016 2.20024 1.4822e-323 2.43957e-312 2.17805 5.54348e+07 0.582824 0 -0.183494 0.593943 0 0.0880664 0.880204 0 -0.0460057 0.886058 0 -0.196942 0 0 0 0 0 0 0 0 0 0 0 0 0 1.96345e+07 6.5692e+06 5.25276e-319 2.17805 50.7522
768 0 0 0 0 0 0 2.30016 2.20024 1.4822e-323 2.43957e-312 2.17805 5.54348e+07 0.580715 0 -0.182237 0.594302 0 0.089212 0.903739 0 -0.0462391 0.912357 0 -0.197043 0 0 0 0 0 0 0 0 0 0 0 0 0 1.96345e+07 6.5692e+06 5.25276e-319 2.17805 50.7522
769 0 0 0 0 0 0 2.30016 2.20024 1.4822e-323 2.43957e-312 2.17805 5.54348e+07 0.578384 0 -0.180775 0.594758 0 0.09052 0.926283 0 -0.0465078 0.937318 0 -0.197154 0 0 0 0 0 0 0 0 0 0 0 0 0 1.96345e+07 6.5692e+06 5.25276e-319 2.17805 50.7522
770 0 0 0 0 0 0 2.30016 2.20024 1.4822e-323 2.43957e-312 2.17805 5.54348e+07 0.575849 0 -0.179106 0.595311 0 0.0919843 0.947541 0 -0.0468733 0.960566 0 -0.197361 0 0 0 0 0 0 0 0 0 0 0 0 0 1.96345e+07 6.5692e+06 5.25276e-319 2.17805 50.7522
771 0 0 0 0 0 0 2.30016 2.20024 1.4822e-323 2.43957e-312 2.17805 5.54348e+07 0.573156 0 -0.177239 0.59597 0 0.0935901 0.96717 0 -0.0474227 0.981608 0 -0.197781 0 0 0 0 0 0 0 0 0 0 0 0 0 1.96345e+07 6.5692e+06 5.25276e-319 2.17805 50.7522
772 0 0 0 0 0 0 2.30016 2.20024 1.4822e-323 2.43957e-312 2.17805 5.54348e+07 0.570378 0 -0.175191 0.596747 0 0.095315 0.984867 0 -0.0482755 1.00003 0 -0.198563 0 0 0 0 0 0 0 0 0 0 0 0 0 1.96345e+07 6.5692e+06 5.25276e-319 2.17805 50.7522
773 0 0 0 0 0 0 2.30016 2.20024 1.4822e-323 2.43957e-312 2.17805 5.54348e+07 0.567547 0 -0.172991 0.597623 0 0.0971282 1.00038 0 -0.0495669 1.01549 0 -0.199859 0 0 0 0 0 0 0 0 0 0 0 0 0 1.96345e+07 6.5692e+06 5.25276e-319 2.17805 50.7522
774 0 0 0 0 0 0 2.30016 2.20024 1.4822e-323 2.43957e-312 2.17805 5.54348e+07 0.564668 0 -0.17066 0.598566 0 0.0990063 1.01347 0 -0.0514429 1.02773 0 -0.201818 0 0 0 0 0 0 0 0 0 0 0 0 0 1.96345e+07 6.5692e+06 5.25276e-319 2.17805 50.7522
775 0 0 0 0 0 0 2.30016 2.20024 1.4822e-323 2.43957e-312 2.17805 5.54348e+07 0.561769 0 -0.16821 0.599564 0 0.100937 1.02398 0 -0.0540506 1.03659 0 -0.204574 0 0 0 0 0 0 0 0 0 0 0 0 0 1.96345e+07 6.5692e+06 5.25276e-319 2.17805 50.7522
776 0 0 0 0 0 0 2.30016 2.20024 1.4822e-323 2.43957e-312 2.17805 5.54348e+07 0.558853 0 -0.16565 0.600617 0 0.10291 1.03198 0 -0.0575003 1.04222 0 -0.208203 0 0 0 0 0 0 0 0 0 0 0 0 0 1.96345e+07 6.5692e+06 5.25276e-319 2.17805 50.7522
777 0 0 0 0 0 0 2.30016 2.20024 1.4822e-323 2.43957e-312 2.17805 5.54348e+07 0.555868 0 -0.162963 0.601724 0 0.104929 1.03727 0 -0.0617704 1.04419 0 -0.212662 0 0 0 0 0 0 0 0 0 0 0 0 0 1.96345e+07 6.5692e+06 5.25276e-319 2.17805 50.7522
778 0 0 0 0 0 0 2.30016 2.20024 1.4822e-323 2.43957e-312 2.17805 5.54348e+07 0.552758 0 -0.160099 0.602897 0 0.107024 1.04083 0 -0.0663562 1.04434 0 -0.217366 0 0 0 0 0 0 0 0 0 0 0 0 0 1.96345e+07 6.5692e+06 5.25276e-319 2.17805 50.7522
779 0 0 0 0 0 0 2.30016 2.20024 1.4822e-323 2.43957e-312 2.17805 5.54348e+07 0.549456 0 -0.156952 0.60419 0 0.109268 1.04278 0 -0.0707168 1.04306 0 -0.221767 0 0 0 0 0 0 0 0 0 0 0 0 0 1.96345e+07 6.5692e+06 5.25276e-319 2.17805 50.7522
780 0 0 0 0 0 0 2.30016 2.20024 1.4822e-323 2.43957e-312 2.17805 5.54348e+07 0.545913 0 -0.153371 0.60572 0 0.111756 1.04351 0 -0.0742728 1.04084 0 -0.225299 0 0 0 0 0 0 0 0 0 0 0 0 0 1.96345e+07 6.5692e+06 5.25276e-319 2.17805 50.7522
781 0 0 0 0 0 0 2.30016 2.20024 1.4822e-323 2.43957e-312 2.17805 5.54348e+07 0.542131 0 -0.149227 0.607621 0 0.114553 1.04351 0 -0.0766625 1.03811 0 -0.227616 0 0 0 0 0 0 0 0 0 0 0 0 0 1.96345e+07 6.5692e+06 5.25276e-319 2.17805 50.7522
782 0 0 0 0 0 0 2.30016 2.20024 1.4822e-323 2.43957e-312 2.17805 5.54348e+07 0.538051 0 -0.144366 0.609972 0 0.117733 1.04357 0 -0.0777722 1.03598 0 -0.228631 0 0 0 0 0 0 0 0 0 0 0 0 0 1.96345e+07 6.5692e+06 5.25276e-319 2.17805 50.7522
783 0 0 0 0 0 0 2.30016 2.20024 1.4822e-323 2.43957e-312 2.17805 5.54348e+07 0.533627 0 -0.13865 0.612826 0 0.121343 1.04374 0 -0.077797 1.03445 0 -0.228561 0 0 0 0 0 0 0 0 0 0 0 0 0 1.96345e+07 6.5692e+06 5.25276e-319 2.17805 50.7522
784 0 0 0 0 0 0 2.30016 2.20024 1.4822e-323 2.43957e-312 2.17805 5.54348e+07 0.528884 0 -0.131986 0.616226 0 0.125386 1.04435 0 -0.0772362 1.03403 0 -0.227934 0 0 0 0 0 0 0 0 0 0 0 0 0 1.96345e+07 6.5692e+06 5.25276e-319 2.17805 50.7522
785 0 0 0 0 0 0 2.30016 2.20024 1.4822e-323 2.43957e-312 2.17805 5.54348e+07 0.523917 0 -0.124355 0.620197 0 0.129809 1.04488 0 -0.0766987 1.03358 0 -0.227325 0 0 0 0 0 0 0 0 0 0 0 0 0 1.96345e+07 6.5692e+06 5.25276e-319 2.17805 50.7522
786 0 0 0 0 0 0 2.30016 2.20024 1.4822e-323 2.43957e-312 2.17805 5.54348e+07 0.518817 0 -0.115754 0.624724 0 0.134551 1.04576 0 -0.0765407 1.03382 0 -0.227119 0 0 0 0 0 0 0 0 0 0 0 0 0 1.96345e+07 6.5692e+06 5.25276e-319 2.17805 50.7522
787 0 0 0 0 0 0 2.30016 2.20024 1.4822e-323 2.43957e-312 2.17805 5.54348e+07 0.513699 0 -0.106205 0.629777 0 0.139548 1.0468 0 -0.0768441 1.03484 0 -0.22742 0 0 0 0 0 0 0 0 0 0 0 0 0 1.96345e+07 6.5692e+06 5.25276e-319 2.17805 50.7522
788 0 0 0 0 0 0 2.30016 2.20024 1.4822e-323 2.43957e-312 2.17805 5.54348e+07 0.50868 0 -0.0956897 0.635365 0 0.144768 1.04752 0 -0.0774532 1.03585 0 -0.228052 0 0 0 0 0 0 0 0 0 0 0 0 0 1.96345e+07 6.5692e+06 5.25276e-319 2.17805 50.7522
789 0 0 0 0 0 0 2.30016 2.20024 1.4822e-323 2.43957e-312 2.17805 5.54348e+07 0.503925 0 -0.0842455 0.641502 0 0.15015 1.0478 0 -0.0780798 1.03642 0 -0.228701 0 0 0 0 0 0 0 0 0 0 0 0 0 1.96345e+07 6.5692e+06 5.25276e-319 2.17805 50.7522
790 0 0 0 0 0 0 2.30016 2.20024 1.4822e-323 2.43957e-312 2.17805 5.54348e+07 0.499664 0 -0.0720133 0.648148 0 0.15563 1.0478 0 -0.0785713 1.03662 0 -0.229207 0 0 0 0 0 0 0 0 0 0 0 0 0 1.96345e+07 6.5692e+06 5.25276e-319 2.17805 50.7522
791 0 0 0 0 0 0 2.30016 2.20024 1.4822e-323 2.43957e-312 2.17805 5.54348e+07 0.496127 0 -0.0592299 0.655204 0 0.161141 1.04751 0 -0.078788 1.03638 0 -0.229427 0 0 0 0 0 0 0 0 0 0 0 0 0 1.96345e+07 6.5692e+06 5.25276e-319 2.17805 50.7522
792 0 0 0 0 0 0 2.30016 2.20024 1.4822e-323 2.43957e-312 2.17805 5.54348e+07 0.493545 0 -0.0462387 0.66255 0 0.166613 1.04702 0 -0.0787542 1.0358 0 -0.229387 0 0 0 0 0 0 0 0 0 0 0 0 0 1.96345e+07 6.5692e+06 5.25276e-319 2.17805 50.7522
793 0 0 0 0 0 0 2.30016 2.20024 1.4822e-323 2.43957e-312 2.17805 5.54348e+07 0.492248 0 -0.0336314 0.670035 0 0.171943 1.04645 0 -0.0785578 1.03506 0 -0.229177 0 0 0 0 0 0 0 0 0 0 0 0 0 1.96345e+07 6.5692e+06 5.25276e-319 2.17805 50.7522
794 0 0 0 0 0 0 2.30016 2.20024 1.4822e-323 2.43957e-312 2.17805 5.54348e+07 0.492585 0 -0.0222131 0.677482 0 0.176991 1.04593 0 -0.0783325 1.03436 0 -0.228939 0 0 0 0 0 0 0 0 0 0 0 0 0 1.96345e+07 6.5692e+06 5.25276e-319 2.17805 50.7522
795 0 0 0 0 0 0 2.30016 2.20024 1.4822e-323 2.43957e-312 2.17805 5.54348e+07 0.494782 0 -0.0127855 0.684733 0 0.181604 1.04549 0 -0.0781548 1.03379 0 -0.228751 0 0 0 0 0 0 0 0 0 0 0 0 0 1.96345e+07 6.5692e+06 5.25276e-319 2.17805 50.7522
796 0 0 0 0 0 0 2.30016 2.20024 1.4822e-323 2.43957e-312 2.17805 5.54348e+07 0.498952 0 -0.0059263 0.691762 0 0.185628 1.04517 0 -0.0780942 1.03339 0 -0.228684 0 0 0 0 0 0 0 0 0 0 0 0 0 1.96345e+07 6.5692e+06 5.25276e-319 2.17805 50.7522
797 0 0 0 0 0 0 2.30016 2.20024 1.4822e-323 2.43957e-312 2.17805 5.54348e+07 0.505119 0 -0.00191172 0.698649 0 0.188916 1.0449 0 -0.0781073 1.03308 0 -0.228694 0 0 0 0 0 0 0 0 0 0 0 0 0 1.96345e+07 6.5692e+06 5.25276e-319 2.17805 50.7522
798 0 0 0 0 0 0 2.30016 2.20024 1.4822e-323 2.43957e-312 2.17805 5.54348e+07 0.51326 0 -0.00075827 0.705521 0 0.191348 1.04465 0 -0.0781479 1.03276 0 -0.228729 0 0 0 0 0 0 0 0 0 0 0 0 0 1.96345e+07 6.5692e+06 5.25276e-319 2.17805 50.7522
799 0 0 0 0 0 0 2.30016 2.20024 1.4822e-323 2.43957e-312 2.17805 5.54348e+07 0.523308 0 -0.002224 0.712551 0 0.192855 1.04433 0 -0.0781309 1.0323 0 -0.228701 0 0 0 0 0 0 0 0 0 0 0 0 0 1.96345e+07 6.5692e+06 5.25276e-319 2.17805 50.7522
800 0 0 0 0 0 0 2.30016 2.20024 1.4822e-323 2.43957e-312 2.17805 5.54348e+07 0.53508 0 -0.00575822 0.719963 0 0.193458 1.04393 0 -0.0780233 1.03166 0 -0.228575 0 0 0 0 0 0 0 0 0 0 0 0 0 1.96345e+07 6.5692e+06 5.25276e-319 2.17805 50.7522
801 0 0 0 0 0 0 2.30016 2.20024 1.4822e-323 2.43957e-312 2.17805 5.54348e+07 0.548337 0 -0.0107092 0.727963 0 0.19326 1.04345 0 -0.0778108 1.03086 0 -0.228335 0 0 0 0 0 0 0 0 0 0 0 0 0 1.96345e+07 6.5692e+06 5.25276e-319 2.17805 50.7522
802 0 0 0 0 0 0 2.30016 2.20024 1.4822e-323 2.43957e-312 2.17805 5.54348e+07 0.56288 0 -0.0165281 0.736709 0 0.192404 1.04294 0 -0.0775209 1.02998 0 -0.228014 0 0 0 0 0 0 0 0 0 0 0 0 0 1.96345e+07 6.5692e+06 5.25276e-319 2.17805 50.7522
803 0 0 0 0 0 0 2.30016 2.20024 1.4822e-323 2.43957e-312 2.17805 5.54348e+07 0.578504 0 -0.0227634 0.746288 0 0.191054 1.04243 0 -0.0771599 1.02907 0 -0.227618 0 0 0 0 0 0 0 0 0 0 0 0 0 1.96345e+07 6.5692e+06 5.25276e-319 2.17805 50.7522
804 0 0 0 0 0 0 2.30016 2.20024 1.4822e-323 2.43957e-312 2.17805 5.54348e+07 0.595016 0 -0.0290649 0.756746 0 0.189367 1.04198 0 -0.0767508 1.02819 0 -0.22717 0 0 0 0 0 0 0 0 0 0 0 0 0 1.96345e+07 6.5692e+06 5.25276e-319 2.17805 50.7522
805 0 0 0 0 0 0 2.30016 2.20024 1.4822e-323 2.43957e-312 2.17805 5.54348e+07 0.612315 0 -0.0352576 0.768102 0 0.187451 1.0416 0 -0.0763199 1.02735 0 -0.226696 0 0 0 0 0 0 0 0 0 0 0 0 0 1.96345e+07 6.5692e+06 5.25276e-319 2.17805 50.7522
806 0 0 0 0 0 0 2.30016 2.20024 1.4822e-323 2.43957e-312 2.17805 5.54348e+07 0.630373 0 -0.0413129 0.780308 0 0.185377 1.04131 0 -0.0759015 1.02657 0 -0.226231 0 0 0 0 0 0 0 0 0 0 0 0 0 1.96345e+07 6.5692e+06 5.25276e-319 2.17805 50.7522
807 0 0 0 0 0 0 2.30016 2.20024 1.4822e-323 2.43957e-312 2.17805 5.54348e+07 0.649166 0 -0.0472363 0.793273 0 0.183203 1.0411 0 -0.0754912 1.0258 0 -0.225765 0 0 0 0 0 0 0 0 0 0 0 0 0 1.96345e+07 6.5692e+06 5.25276e-319 2.17805 50.7522
808 0 0 0 0 0 0 2.30016 2.20024 1.4822e-323 2.43957e-312 2.17805 5.54348e+07 0.668698 0 -0.0530561 0.806914 0 0.180964 1.04093 0 -0.0751034 1.02501 0 -0.225312 0 0 0 0 0 0 0 0 0 0 0 0 0 1.96345e+07 6.5692e+06 5.25276e-319 2.17805 50.7522
809 0 0 0 0 0 0 2.30016 2.20024 1.4822e-323 2.43957e-312 2.17805 5.54348e+07 0.689002 0 -0.0588199 0.821126 0 0.178692 1.04076 0 -0.0747337 1.02411 0 -0.224863 0 0 0 0 0 0 0 0 0 0 0 0 0 1.96345e+07 6.5692e+06 5.25276e-319 2.17805 50.7522
810 0 0 0 0 0 0 2.30016 2.20024 1.4822e-323 2.43957e-312 2.17805 5.54348e+07 0.710015 0 -0.0644712 0.835797 0 0.17646 1.04051 0 -0.074362 1.02299 0 -0.224392 0 0 0 0 0 0 0 0 0 0 0 0 0 1.96345e+07 6.5692e+06 5.25276e-319 2.17805 50.7522
811 0 0 0 0 0 0 2.30016 2.20024 1.4822e-323 2.43957e-312 2.17805 5.54348e+07 0.731643 0 -0.0699644 0.850843 0 0.174291 1.04021 0 -0.0739903 1.02172 0 -0.223905 0 0 0 0 0 0 0 0 0 0 0 0 0 1.96345e+07 6.5692e+06 5.25276e-319 2.17805 50.7522
812 0 0 0 0 0 0 2.30016 2.20024 1.4822e-323 2.43957e-312 2.17805 5.54348e+07 0.753922 0 -0.0754006 0.866172 0 0.172125 1.03991 0 -0.0736212 1.02044 0 -0.223412 0 0 0 0 0 0 0 0 0 0 0 0 0 1.96345e+07 6.5692e+06 5.25276e-319 2.17805 50.7522
813 0 0 0 0 0 0 2.30016 2.20024 1.4822e-323 2.43957e-312 2.17805 5.54348e+07 0.776922 0 -0.0808849 0.881616 0 0.16993 1.03966 0 -0.0732117 1.01924 0 -0.222876 0 0 0 0 0 0 0 0 0 0 0 0 0 1.96345e+07 6.5692e+06 5.25276e-319 2.17805 50.7522
814 0 0 0 0 0 0 2.30016 2.20024 1.4822e-323 2.43957e-312 2.17805 5.54348e+07 0.80082 0 -0.086586 0.897214 0 0.167534 1.03954 0 -0.0727852 1.01825 0 -0.222328 0 0 0 0 0 0 0 0 0 0 0 0 0 1.96345e+07 6.5692e+06 5.25276e-319 2.17805 50.7522
815 0 0 0 0 0 0 2.30016 2.20024 1.4822e-323 2.43957e-312 2.17805 5.54348e+07 0.825776 0 -0.092657 0.913076 0 0.164729 1.03957 0 -0.0723565 1.01754 0 -0.221791 0 0 0 0 0 0 0 0 0 0 0 0 0 1.96345e+07 6.5692e+06 5.25276e-319 2.17805 50.7522
816 0 0 0 0 0 0 2.30016 2.20024 1.4822e-323 2.43957e-312 2.17805 5.54348e+07 0.851899 0 -0.0991917 0.929227 0 0.161364 1.03972 0 -0.0719415 1.01703 0 -0.221277 0 0 0 0 0 0 0 0 0 0 0 0 0 1.96345e+07 6.5692e+06 5.25276e-319 2.17805 50.7522
817 0 0 0 0 0 0 2.30016 2.20024 1.4822e-323 2.43957e-312 2.17805 5.54348e+07 0.879199 0 -0.106155 0.945731 0 0.157365 1.03988 0 -0.0715228 1.01651 0 -0.220755 0 0 0 0 0 0 0 0 0 0 0 0 0 1.96345e+07 6.5692e+06 5.25276e-319 2.17805 50.7522
818 0 0 0 0 0 0 2.30016 2.20024 1.4822e-323 2.43957e-312 2.17805 5.54348e+07 0.907591 0 -0.113411 0.962603 0 0.152752 1.03992 0 -0.0710815 1.01576 0 -0.220187 0 0 0 0 0 0 0 0 0 0 0 0 0 1.96345e+07 6.5692e+06 5.25276e-319 2.17805 50.7522
819 0 0 0 0 0 0 2.30016 2.20024 1.4822e-323 2.43957e-312 2.17805 5.54348e+07 0.936838 0 -0.120749 0.979954 0 0.147598 1.0398 0 -0.0706168 1.01471 0 -0.219569 0 0 0 0 0 0 0 0 0 0 0 0 0 1.96345e+07 6.5692e+06 5.25276e-319 2.17805 50.7522
820 0 0 0 0 0 0 2.30016 2.20024 1.4822e-323 2.43957e-312 2.17805 5.54348e+07 0.966895 0 -0.128101 0.997805 0 0.141924 1.03954 0 -0.0701712 1.01346 0 -0.218953 0 0 0 0 0 0 0 0 0 0 0 0 0 1.96345e+07 6.5692e+06 5.25276e-319 2.17805 50.7522
821 0 0 0 0 0 0 2.30016 2.20024 1.4822e-323 2.43957e-312 2.17805 5.54348e+07 0.997359 0 -0.135191 1.01609 0 0.135951 1.03914 0 -0.0697225 1.01202 0 -0.218317 0 0 0 0 0 0 0 0 0 0 0 0 0 1.96345e+07 6.5692e+06 5.25276e-319 2.17805 50.7522
822 0 0 0 0 0 0 2.30016 2.20024 1.4822e-323 2.43957e-312 2.17805 5.54348e+07 1.0279 0 -0.141849 1.03473 0 0.129853 1.03867 0 -0.0692818 1.01051 0 -0.217683 0 0 0 0 0 0 0 0 0 0 0 0 0 1.96345e+07 6.5692e+06 5.25276e-319 2.17805 50.7522
823 0 0 0 0 0 0 2.30016 2.20024 1.4822e-323 2.43957e-312 2.17805 5.54348e+07 1.05864 0 -0.148129 1.05376 0 0.123615 1.0382 0 -0.0688734 1.00907 0 -0.217088 0 0 0 0 0 0 0 0 0 0 0 0 0 1.96345e+07 6.5692e+06 5.25276e-319 2.17805 50.7522
824 0 0 0 0 0 0 2.30016 2.20024 1.4822e-323 2.43957e-312 2.17805 5.54348e+07 1.08941 0 -0.153953 1.07308 0 0.117345 1.03772 0 -0.0684969 1.0077 0 -0.216534 0 0 0 0 0 0 0 0 0 0 0 0 0 1.96345e+07 6.5692e+06 5.25276e-319 2.17805 50.7522
825 0 0 0 0 0 0 2.30016 2.20024 1.4822e-323 2.43957e-312 2.17805 5.54348e+07 1.11994 0 -0.159243 1.0926 0 0.111166 1.03719 0 -0.068121 1.00628 0 -0.215974 0 0 0 0 0 0 0 0 0 0 0 0 0 1.96345e+07 6.5692e+06 5.25276e-319 2.17805 50.7522
826 0 0 0 0 0 0 2.30016 2.20024 1.4822e-323 2.43957e-312 2.17805 5.54348e+07 1.14981 0 -0.163925 1.11207 0 0.105231 1.03658 0 -0.0676959 1.0047 0 -0.215343 0 0 0 0 0 0 0 0 0 0 0 0 0 1.96345e+07 6.5692e+06 5.25276e-319 2.17805 50.7522
827 0 0 0 0 0 0 2.30016 2.20024 1.4822e-323 2.43957e-312 2.17805 5.54348e+07 1.17866 0 -0.168011 1.13135 0 0.099629 1.0359 0 -0.0671771 1.00292 0 -0.214583 0 0 0 0 0 0 0 0 0 0 0 0 0 1.96345e+07 6.5692e+06 5.25276e-319 2.17805 50.7522
828 0 0 0 0 0 0 2.30016 2.20024 1.4822e-323 2.43957e-312 2.17805 5.54348e+07 1.20613 0 -0.171563 1.15029 0 0.0944268 1.03515 0 -0.0665338 1.00093 0 -0.213656 0 0 0 0 0 0 0 0 0 0 0 0 0 1.96345e+07 6.5692e+06 5.25276e-319 2.17805 50.7522
829 0 0 0 0 0 0 2.30016 2.20024 1.4822e-323 2.43957e-312 2.17805 5.54348e+07 1.23178 0 -0.174661 1.16871 0 0.0897092 1.03428 0 -0.0657439 0.998636 0 -0.212528 0 0 0 0 0 0 0 0 0 0 0 0 0 1.96345e+07 6.5692e+06 5.25276e-319 2.17805 50.7522
830 0 0 0 0 0 0 2.30016 2.20024 1.4822e-323 2.43957e-312 2.17805 5.54348e+07 1.25496 0 -0.17739 1.18636 0 0.0855969 1.03328 0 -0.0647949 0.996017 0 -0.211177 0 0 0 0 0 0 0 0 0 0 0 0 0 1.96345e+07 6.5692e+06 5.25276e-319 2.17805 50.7522
831 0 0 0 0 0 0 2.30016 2.20024 1.4822e-323 2.43957e-312 2.17805 5.54348e+07 1.27602 0 -0.179937 1.20312 0 0.0818908 1.03214 0 -0.0636822 0.993071 0 -0.209593 0 0 0 0 0 0 0 0 0 0 0 0 0 1.96345e+07 6.5692e+06 5.25276e-319 2.17805 50.7522
832 0 0 0 0 0 0 2.30016 2.20024 1.4822e-323 2.43957e-312 2.17805 5.54348e+07 1.29451 0 -0.182498 1.21895 0 0.078577 1.03085 0 -0.0624083 0.9898 0 -0.207773 0 0 0 0 0 0 0 0 0 0 0 0 0 1.96345e+07 6.5692e+06 5.25276e-319 2.17805 50.7522
833 0 0 0 0 0 0 2.30016 2.20024 1.4822e-323 2.43957e-312 2.17805 5.54348e+07 1.31081 0 -0.18521 1.23386 0 0.0754569 1.02944 0 -0.060974 0.986236 0 -0.205714 0 0 0 0 0 0 0 0 0 0 0 0 0 1.96345e+07 6.5692e+06 5.25276e-319 2.17805 50.7522
834 0 0 0 0 0 0 2.30016 2.20024 1.4822e-323 2.43957e-312 2.17805 5.54348e+07 1.32482 0 -0.188156 1.24772 0 0.0724667 1.02794 0 -0.0593602 0.9824 0 -0.203383 0 0 0 0 0 0 0 0 0 0 0 0 0 1.96345e+07 6.5692e+06 5.25276e-319 2.17805 50.7522
835 0 0 0 0 0 0 2.30016 2.20024 1.4822e-323 2.43957e-312 2.17805 5.54348e+07 1.33652 0 -0.191405 1.26051 0 0.0695388 1.02633 0 -0.0575181 0.978242 0 -0.200709 0 0 0 0 0 0 0 0 0 0 0 0 0 1.96345e+07 6.5692e+06 5.25276e-319 2.17805 50.7522
836 0 0 0 0 0 0 2.30016 2.20024 1.4822e-323 2.43957e-312 2.17805 5.54348e+07 1.34426 0 -0.194926 1.27203 0 0.0670866 1.02458 0 -0.0553626 0.973685 0 -0.19758 0 0 0 0 0 0 0 0 0 0 0 0 0 1.96345e+07 6.5692e+06 5.25276e-319 2.17805 50.7522
837 0 0 0 0 0 0 2.30016 2.20024 1.4822e-323 2.43957e-312 2.17805 5.54348e+07 1.34894 0 -0.19831 1.28173 0 0.0650397 1.02267 0 -0.0529095 0.96874 0 -0.194004 0 0 0 0 0 0 0 0 0 0 0 0 0 1.96345e+07 6.5692e+06 5.25276e-319 2.17805 50.7522
838 0 0 0 0 0 0 2.30016 2.20024 1.4822e-323 2.43957e-312 2.17805 5.54348e+07 1.3502 0 -0.201153 1.28923 0 0.0637094 1.02066 0 -0.0501032 0.963433 0 -0.189892 0 0 0 0 0 0 0 0 0 0 0 0 0 1.96345e+07 6.5692e+06 5.25276e-319 2.17805 50.7522
839 0 0 0 0 0 0 2.30016 2.20024 1.4822e-323 2.43957e-312 2.17805 5.54348e+07 1.34968 0 -0.203182 1.29452 0 0.06295 1.01859 0 -0.0468986 0.957771 0 -0.185163 0 0 0 0 0 0 0 0 0 0 0 0 0 1.96345e+07 6.5692e+06 5.25276e-319 2.17805 50.7522
840 0 0 0 0 0 0 2.30016 2.20024 1.4822e-323 2.43957e-312 2.17805 5.54348e+07 1.34755 0 -0.204287 1.29802 0 0.0629483 1.01649 0 -0.0432105 0.951726 0 -0.179673 0 0 0 0 0 0 0 0 0 0 0 0 0 1.96345e+07 6.5692e+06 5.25276e-319 2.17805 50.7522
841 0 0 0 0 0 0 2.30016 2.20024 1.4822e-323 2.43957e-312 2.17805 5.54348e+07 1.34529 0 -0.204544 1.30021 0 0.0634791 1.01441 0 -0.0390356 0.945372 0 -0.173384 0 0 0 0 0 0 0 0 0 0 0 0 0 1.96345e+07 6.5692e+06 5.25276e-319 2.17805 50.7522
842 0 0 0 0 0 0 2.30016 2.20024 1.4822e-323 2.43957e-312 2.17805 5.54348e+07 1.34349 0 -0.204123 1.30158 0 0.0644152 1.01242 0 -0.0343246 0.938731 0 -0.166183 0 0 0 0 0 0 0 0 0 0 0 0 0 1.96345e+07 6.5692e+06 5.25276e-319 2.17805 50.7522
843 0 0 0 0 0 0 2.30016 2.20024 1.4822e-323 2.43957e-312 2.17805 5.54348e+07 1.34306 0 -0.203388 1.30264 0 0.0653775 1.01053 0 -0.0290587 0.931843 0 -0.157992 0 0 0 0 0 0 0 0 0 0 0 0 0 1.96345e+07 6.5692e+06 5.25276e-319 2.17805 50.7522
844 0 0 0 0 0 0 2.30016 2.20024 1.4822e-323 2.43957e-312 2.17805 5.54348e+07 1.34278 0 -0.20261 1.30387 0 0.0663794 1.0088 0 -0.0232508 0.924824 0 -0.148808 0 0 0 0 0 0 0 0 0 0 0 0 0 1.96345e+07 6.5692e+06 5.25276e-319 2.17805 50.7522
845 0 0 0 0 0 0 2.30016 2.20024 1.4822e-323 2.43957e-312 2.17805 5.54348e+07 1.34273 0 -0.202022 1.30513 0 0.0671524 1.00726 0 -0.017047 0.917904 0 -0.13883 0 0 0 0 0 0 0 0 0 0 0 0 0 1.96345e+07 6.5692e+06 5.25276e-319 2.17805 50.7522
846 0 0 0 0 0 0 2.30016 2.20024 1.4822e-323 2.43957e-312 2.17805 5.54348e+07 1.34271 0 -0.201691 1.30615 0 0.0676278 1.00605 0 -0.010554 0.911323 0 -0.128212 0 0 0 0 0 0 0 0 0 0 0 0 0 1.96345e+07 6.5692e+06 5.25276e-319 2.17805 50.7522
847 0 0 0 0 0 0 2.30016 2.20024 1.4822e-323 2.43957e-312 2.17805 5.54348e+07 1.34285 0 -0.201655 1.30683 0 0.0677367 1.00523 0 -0.00377228 0.905219 0 -0.116967 0 0 0 0 0 0 0 0 0 0 0 0 0 1.96345e+07 6.5692e+06 5.25276e-319 2.17805 50.7522
848 0 0 0 0 0 0 2.30016 2.20024 1.4822e-323 2.43957e-312 2.17805 5.54348e+07 1.34296 0 -0.201815 1.30721 0 0.0676123 1.00488 0 0.0032156 0.899735 0 -0.105234 0 0 0 0 0 0 0 0 0 0 0 0 0 1.96345e+07 6.5692e+06 5.25276e-319 2.17805 50.7522
849 0 0 0 0 0 0 2.30016 2.20024 1.4822e-323 2.43957e-312 2.17805 5.54348e+07 1.34309 0 -0.202091 1.30745 0 0.0673504 1.00501 0 0.0102645 0.895015 0 -0.0932633 0 0 0 0 0 0 0 0 0 0 0 0 0 1.96345e+07 6.5692e+06 5.25276e-319 2.17805 50.7522
850 0 0 0 0 0 0 2.30016 2.20024 1.4822e-323 2.43957e-312 2.17805 5.54348e+07 1.34322 0 -0.202361 1.30762 0 0.0670866 1.00555 0 0.017267 0.891085 0 -0.0812868 0 0 0 0 0 0 0 0 0 0 0 0 0 1.96345e+07 6.5692e+06 5.25276e-319 2.17805 50.7522
851 0 0 0 0 0 0 2.30016 2.20024 1.4822e-323 2.43957e-312 2.17805 5.54348e+07 1.34323 0 -0.202512 1.30779 0 0.0669547 1.00649 0 0.0241971 0.887938 0 -0.0694011 0 0 0 0 0 0 0 0 0 0 0 0 0 1.96345e+07 6.5692e+06 5.25276e-319 2.17805 50.7522
852 0 0 0 0 0 0 2.30016 2.20024 1.4822e-323 2.43957e-312 2.17805 5.54348e+07 1.34307 0 -0.202513 1.30793 0 0.0669942 1.00772 0 0.0309603 0.885541 0 -0.0578608 0 0 0 0 0 0 0 0 0 0 0 0 0 1.96345e+07 6.5692e+06 5.25276e-319 2.17805 50.7522
853 0 0 0 0 0 0 2.30016 2.20024 1.4822e-323 2.43957e-312 2.17805 5.54348e+07 1.34274 0 -0.202387 1.30806 0 0.0671787 1.00923 0 0.0374194 0.883994 0 -0.0470285 0 0 0 0 0 0 0 0 0 0 0 0 0 1.96345e+07 6.5692e+06 5.25276e-319 2.17805 50.7522
854 0 0 0 0 0 0 2.30016 2.20024 1.4822e-323 2.43957e-312 2.17805 5.54348e+07 1.34219 0 -0.202159 1.30812 0 0.0674858 1.01107 0 0.0433685 0.883442 0 -0.0374218 0 0 0 0 0 0 0 0 0 0 0 0 0 1.96345e+07 6.5692e+06 5.25276e-319 2.17805 50.7522
855 0 0 0 0 0 0 2.30016 2.20024 1.4822e-323 2.43957e-312 2.17805 5.54348e+07 1.34168 0 -0.201924 1.30812 0 0.0677846 1.01338 0 0.0486707 0.884074 0 -0.0293988 0 0 0 0 0 0 0 0 0 0 0 0 0 1.96345e+07 6.5692e+06 5.25276e-319 2.17805 50.7522
856 0 0 0 0 0 0 2.30016 2.20024 1.4822e-323 2.43957e-312 2.17805 5.54348e+07 1.34103 0 -0.201663 1.30802 0 0.0681126 1.01631 0 0.0530966 0.886085 0 -0.0234432 0 0 0 0 0 0 0 0 0 0 0 0 0 1.96345e+07 6.5692e+06 5.25276e-319 2.17805 50.7522
857 0 0 0 0 0 0 2.30016 2.20024 1.4822e-323 2.43957e-312 2.17805 5.54348e+07 1.34043 0 -0.20142 1.30787 0 0.0684114 1.02006 0 0.0563225 0.889769 0 -0.0200922 0 0 0 0 0 0 0 0 0 0 0 0 0 1.96345e+07 6.5692e+06 5.25276e-319 2.17805 50.7522
858 0 0 0 0 0 0 2.30016 2.20024 1.4822e-323 2.43957e-312 2.17805 5.54348e+07 1.3398 0 -0.20117 1.30771 0 0.0687177 1.02478 0 0.0580182 0.895324 0 -0.0198037 0 0 0 0 0 0 0 0 0 0 0 0 0 1.96345e+07 6.5692e+06 5.25276e-319 2.17805 50.7522
859 0 0 0 0 0 0 2.30016 2.20024 1.4822e-323 2.43957e-312 2.17805 5.54348e+07 1.3393 0 -0.200923 1.30762 0 0.0690119 1.03064 0 0.0581396 0.902865 0 -0.022417 0 0 0 0 0 0 0 0 0 0 0 0 0 1.96345e+07 6.5692e+06 5.25276e-319 2.17805 50.7522
860 0 0 0 0 0 0 2.30016 2.20024 1.4822e-323 2.43957e-312 2.17805 5.54348e+07 1.33875 0 -0.200621 1.30758 0 0.0693748 1.03772 0 0.0566728 0.912449 0 -0.0277307 0 0 0 0 0 0 0 0 0 0 0 0 0 1.96345e+07 6.5692e+06 5.25276e-319 2.17805 50.7522
861 0 0 0 0 0 0 2.30016 2.20024 1.4822e-323 2.43957e-312 2.17805 5.54348e+07 1.33823 0 -0.200259 1.30765 0 0.0698041 1.04617 0 0.05368 0.924255 0 -0.0354976 0 0 0 0 0 0 0 0 0 0 0 0 0 1.96345e+07 6.5692e+06 5.25276e-319 2.17805 50.7522
862 0 0 0 0 0 0 2.30016 2.20024 1.4822e-323 2.43957e-312 2.17805 5.54348e+07 1.33754 0 -0.199765 1.30778 0 0.0703891 1.05585 0 0.0495365 0.937892 0 -0.0448114 0 0 0 0 0 0 0 0 0 0 0 0 0 1.96345e+07 6.5692e+06 5.25276e-319 2.17805 50.7522
863 0 0 0 0 0 0 2.30016 2.20024 1.4822e-323 2.43957e-312 2.17805 5.54348e+07 1.33702 0 -0.199218 1.30801 0 0.0710171 1.06673 0 0.0445364 0.953198 0 -0.0550914 0 0 0 0 0 0 0 0 0 0 0 0 0 1.96345e+07 6.5692e+06 5.25276e-319 2.17805 50.7522
864 0 0 0 0 0 0 2.30016 2.20024 1.4822e-323 2.43957e-312 2.17805 5.54348e+07 1.3364 0 -0.198556 1.30826 0 0.071772 1.07872 0 0.0389428 0.969927 0 -0.0658472 0 0 0 0 0 0 0 0 0 0 0 0 0 1.96345e+07 6.5692e+06 5.25276e-319 2.17805 50.7522
865 0 0 0 0 0 0 2.30016 2.20024 1.4822e-323 2.43957e-312 2.17805 5.54348e+07 1.33567 0 -0.197795 1.30853 0 0.0726348 1.09177 0 0.0329945 0.987943 0 -0.0767179 0 0 0 0 0 0 0 0 0 0 0 0 0 1.96345e+07 6.5692e+06 5.25276e-319 2.17805 50.7522
866 0 0 0 0 0 0 2.30016 2.20024 1.4822e-323 2.43957e-312 2.17805 5.54348e+07 1.33477 0 -0.196942 1.30876 0 0.0735988 1.10572 0 0.0269516 1.0069 0 -0.087291 0 0 0 0 0 0 0 0 0 0 0 0 0 1.96345e+07 6.5692e+06 5.25276e-319 2.17805 50.7522
867 0 0 0 0 0 0 2.30016 2.20024 1.4822e-323 2.43957e-312 2.17805 5.54348e+07 1.3338 0 -0.196036 1.30898 0 0.0746163 1.12052 0 0.0210381 1.02668 0 -0.0973257 0 0 0 0 0 0 0 0 0 0 0 0 0 1.96345e+07 6.5692e+06 5.25276e-319 2.17805 50.7522
868 0 0 0 0 0 0 2.30016 2.20024 1.4822e-323 2.43957e-312 2.17805 5.54348e+07 1.33277 0 -0.195105 1.30918 0 0.0756577 1.13602 0 0.0154361 1.04701 0 -0.106602 0 0 0 0 0 0 0 0 0 0 0 0 0 1.96345e+07 6.5692e+06 5.25276e-319 2.17805 50.7522
869 0 0 0 0 0 0 2.30016 2.20024 1.4822e-323 2.43957e-312 2.17805 5.54348e+07 1.33181 0 -0.194209 1.30943 0 0.0766564 1.1522 0 0.0102696 1.06791 0 -0.115077 0 0 0 0 0 0 0 0 0 0 0 0 0 1.96345e+07 6.5692e+06 5.25276e-319 2.17805 50.7522
870 0 0 0 0 0 0 2.30016 2.20024 1.4822e-323 2.43957e-312 2.17805 5.54348e+07 1.33087 0 -0.193359 1.30971 0 0.0776043 1.16882 0 0.00564679 1.08899 0 -0.122583 0 0 0 0 0 0 0 0 0 0 0 0 0 1.96345e+07 6.5692e+06 5.25276e-319 2.17805 50.7522
871 0 0 0 0 0 0 2.30016 2.20024 1.4822e-323 2.43957e-312 2.17805 5.54348e+07 1.33004 0 -0.192602 1.31003 0 0.0784487 1.18567 0 0.00169683 1.10989 0 -0.128971 0 0 0 0 0 0 0 0 0 0 0 0 0 1.96345e+07 6.5692e+06 5.25276e-319 2.17805 50.7522
872 0 0 0 0 0 0 2.30016 2.20024 1.4822e-323 2.43957e-312 2.17805 5.54348e+07 1.32931 0 -0.191961 1.31041 0 0.0791697 1.20287 0 -0.00175764 1.13087 0 -0.134544 0 0 0 0 0 0 0 0 0 0 0 0 0 1.96345e+07 6.5692e+06 5.25276e-319 2.17805 50.7522
873 0 0 0 0 0 0 2.30016 2.20024 1.4822e-323 2.43957e-312 2.17805 5.54348e+07 1.32852 0 -0.191403 1.31078 0 0.0798051 1.22034 0 -0.00473466 1.15192 0 -0.139397 0 0 0 0 0 0 0 0 0 0 0 0 0 1.96345e+07 6.5692e+06 5.25276e-319 2.17805 50.7522
