# Supplementary material for: Optimal Control Based Stiffness Identification of an Ankle-Foot Orthosis Using a Predictive Walking Model
Source: Front Comput Neurosci. 2017 Apr 13;11:23. doi: 10.3389/fncom.2017.00023 (PMC5390028; doi:10.3389/fncom.2017.00023)
Supplement: Supplementary file 1 [file DataSheet1.ZIP › PathWalker/InvKinDyn/results/barefeet_3053184.qdot]

0	0.3048	-0.01356	4.10217	-4.35684	0.645359	0.01224	-9.28799	4.6548	-1.36656	-4.20996
1	0.3264	-0.0258	3.47622	-3.63708	0.670319	-0.12672	-8.42699	4.2348	-1.36356	-3.62652
2	0.3444	-0.03252	2.91678	-2.99256	0.684839	-0.24132	-7.61519	3.7272	-1.38528	-3.08088
3	0.3564	-0.03792	2.43017	-2.4366	0.705239	-0.34464	-6.86819	3.15	-1.28556	-2.60388
4	0.3684	-0.04404	2.02615	-1.98336	0.743639	-0.45672	-6.21143	2.5512	-1.21092	-2.2248
5	0.378	-0.054	1.69939	-1.63356	0.811319	-0.605039	-5.652	1.9644	-1.07844	-1.89948
6	0.3864	-0.0651599	1.35507	-1.27116	0.884159	-0.739559	-5.0718	1.3656	-0.992159	-1.54728
7	0.3948	-0.0760799	0.994439	-0.892919	0.954359	-0.842039	-4.44276	0.728399	-0.942479	-1.16724
8	0.4044	-0.0861599	0.607787	-0.4866	1.02264	-0.924839	-3.75648	0.0707999	-0.981959	-0.760439
9	0.4128	-0.0952799	0.221736	-0.0721199	1.08192	-0.990719	-3.06384	-0.5736	-1.02924	-0.34308
10	0.42	-0.1038	-0.110064	0.29052	1.137	-1.02552	-2.43768	-1.176	-1.14348	0.04008
11	0.4272	-0.11196	-0.404928	0.615239	1.19052	-1.03044	-1.85448	-1.7496	-1.03848	0.38484
12	0.4332	-0.11856	-0.703499	0.945839	1.24152	-1.01904	-1.26564	-2.2752	-0.702959	0.716039
13	0.4392	-0.123	-0.972095	1.25208	1.27728	-1.0434	-0.708119	-2.7468	-0.17724	1.0056
14	0.4476	-0.12648	-1.17072	1.49268	1.2972	-1.0926	-0.22476	-3.1608	0.45684	1.20852
15	0.462	-0.12948	-1.31517	1.67808	1.30944	-1.10604	0.21732	-3.54	1.1586	1.3362
16	0.4752	-0.13188	-1.43609	1.83744	1.31616	-1.09944	0.659159	-3.8796	1.8228	1.42356
17	0.4944	-0.13476	-1.54447	1.98588	1.3236	-1.09656	1.1052	-4.1724	2.32212	1.4772
18	0.5136	-0.14016	-1.57807	2.04936	1.35372	-1.08648	1.48296	-4.4184	2.63484	1.42692
19	0.5376	-0.14856	-1.55333	2.04312	1.4058	-1.0602	1.80816	-4.5924	2.78772	1.29312
20	0.5664	-0.15864	-1.60044	2.11392	1.4544	-0.988679	2.21664	-4.6644	2.8326	1.21464
21	0.597599	-0.16908	-1.7267	2.247	1.5648	-0.917399	2.7102	-4.638	2.86824	1.2072
22	0.629999	-0.18204	-1.82643	2.34336	1.6788	-0.865919	3.15288	-4.49904	3.024	1.16796
23	0.656399	-0.2004	-1.78241	2.24268	1.8516	-0.801239	3.30336	-4.06212	3.70212	0.983159
24	0.673199	-0.22524	-1.53763	1.88028	2.0616	-0.738239	2.99856	-3.17916	3.89784	0.611639
25	0.673199	-0.25236	-1.07834	1.22868	2.3304	-0.673199	2.16912	-1.79328	3.52392	0.0677999
26	0.656399	-0.27624	-0.54564	0.48552	2.5644	-0.56364	1.04904	-0.18732	2.721	-0.48228
27	0.627599	-0.28932	-0.0859799	-0.14952	2.7156	-0.41736	-0.0797999	1.335	1.89888	-0.875519
28	0.592799	-0.28848	0.196476	-0.5112	2.6796	-0.22596	-0.938879	2.50332	0.902999	-1.01628
29	0.5592	-0.27156	0.270744	-0.57996	2.5428	-0.02664	-1.36572	3.17868	-0.0687599	-0.895199
30	0.5364	-0.24	0.22836	-0.44472	2.292	0.16116	-1.34508	3.20664	-0.946679	-0.666959
31	0.5196	-0.19548	0.195096	-0.28068	1.9704	0.37644	-1.05492	2.72052	-0.992759	-0.48876
32	0.504	-0.14376	0.264708	-0.22956	1.6296	0.601319	-0.699479	1.95996	-0.842999	-0.4524
33	0.4896	-0.0886799	0.516456	-0.40896	1.3344	0.842399	-0.48972	1.2168	-0.886319	-0.635159
34	0.47076	-0.03336	0.895379	-0.763439	1.0836	1.12572	-0.44736	0.5808	-0.969119	-0.974039
35	0.45132	0.0258	1.23648	-1.0896	0.835199	1.43352	-0.43368	0.024	-0.894599	-1.26972
36	0.4278	0.0889199	1.50373	-1.3476	0.5784	1.75548	-0.41784	-0.486	-0.677879	-1.46796
37	0.40248	0.15216	1.72013	-1.56168	0.3228	2.04756	-0.41664	-0.919199	-0.43644	-1.59432
38	0.38184	0.21096	1.91592	-1.74684	0.0851999	2.28168	-0.4362	-1.2864	-0.2292	-1.71228
39	0.36936	0.26196	2.06673	-1.86216	-0.1308	2.43792	-0.4248	-1.61868	-0.0664799	-1.81224
40	0.36384	0.3018	2.15174	-1.88964	-0.324	2.47236	-0.35568	-1.92768	0.0593999	-1.8642
41	0.36588	0.3282	2.2199	-1.88232	-0.486	2.38716	-0.28488	-2.19948	0.13572	-1.92516
42	0.37668	0.33996	2.2889	-1.86132	-0.592799	2.1792	-0.25152	-2.39376	0.1704	-2.02116
43	0.39336	0.33684	2.31365	-1.785	-0.640799	1.81056	-0.23112	-2.47284	0.18336	-2.0958
44	0.41424	0.32532	2.2344	-1.59672	-0.643199	1.3002	-0.15288	-2.45016	0.18024	-2.07096
45	0.4368	0.30852	2.08259	-1.35276	-0.610799	0.697199	-0.04356	-2.33892	0.14448	-1.9794
46	0.45972	0.28932	1.93632	-1.14396	-0.5712	0.05328	0.01752	-2.1534	0.0938399	-1.90392
47	0.47976	0.26772	1.84248	-1.03608	-0.522	-0.56616	-0.00899999	-1.92144	0.05736	-1.8834
48	0.49572	0.24576	1.76976	-0.992879	-0.486	-1.1574	-0.0704399	-1.67544	0.04512	-1.8744
49	0.5082	0.22212	1.7442	-1.04664	-0.4644	-1.7274	-0.17784	-1.43736	0.05712	-1.90968
50	0.51828	0.19692	1.77816	-1.22184	-0.4176	-2.20188	-0.3396	-1.21236	0.0670799	-2.00105
51	0.5244	0.16908	1.82352	-1.47696	-0.312	-2.51016	-0.51276	-0.995279	0.05004	-2.09003
52	0.52656	0.141	1.80528	-1.72452	-0.1284	-2.643	-0.614399	-0.791279	0.02088	-2.09583
53	0.52632	0.11364	1.71768	-1.95516	0.144	-2.62524	-0.642239	-0.58824	-0.03288	-2.0219
54	0.52548	0.0875999	1.56708	-2.14608	0.4668	-2.49528	-0.600839	-0.3864	-0.13308	-1.88281
55	0.52536	0.0640799	1.38516	-2.29908	0.791999	-2.29368	-0.51252	-0.2034	-0.23568	-1.71445
56	0.52608	0.04368	1.203	-2.43276	1.0848	-2.07528	-0.41016	-0.03864	-0.3174	-1.55477
57	0.52836	0.02664	1.01712	-2.52372	1.308	-1.91832	-0.28416	0.10248	-0.37428	-1.40164
58	0.53352	0.01356	0.849719	-2.57724	1.4316	-1.82784	-0.15048	0.21444	-0.40728	-1.28407
59	0.54096	0.00504	0.705479	-2.59524	1.44	-1.76796	-0.01056	0.2874	-0.4584	-1.20116
60	0.549	0.000599999	0.56544	-2.56236	1.3392	-1.7244	0.15756	0.30612	-0.5202	-1.1201
61	0.555	-0.00108	0.44652	-2.5146	1.158	-1.68528	0.31536	0.29364	-0.55836	-1.04684
62	0.55716	-0.00168	0.36768	-2.487	0.915599	-1.62804	0.4248	0.27564	-0.58524	-0.996095
63	0.55596	-0.00168	0.303	-2.45232	0.603599	-1.52928	0.513	0.25188	-0.598439	-0.940631
64	0.55296	-0.000959999	0.24648	-2.40372	0.2352	-1.41048	0.58632	0.22836	-0.58908	-0.875051
65	0.54792	-0.0018	0.2094	-2.36736	-0.15	-1.29144	0.623879	0.222	-0.56892	-0.810335
66	0.54108	-0.00444	0.1854	-2.34684	-0.5232	-1.10928	0.630959	0.23988	-0.54432	-0.743879
67	0.53652	-0.00767999	0.18132	-2.33688	-0.875999	-0.844799	0.617759	0.26736	-0.53124	-0.702695
68	0.53508	-0.01128	0.16512	-2.29188	-1.2012	-0.55776	0.633719	0.28044	-0.51972	-0.655247
69	0.53652	-0.01392	0.0965999	-2.16876	-1.4748	-0.2808	0.725279	0.26952	-0.49884	-0.54582
70	0.5388	-0.01728	-0.00899999	-2.0028	-1.6608	-0.01464	0.865559	0.25008	-0.489	-0.38052
71	0.54024	-0.02292	-0.14004	-1.83	-1.7352	0.27324	1.029	0.23748	-0.51	-0.18276
72	0.54264	-0.03024	-0.32088	-1.6128	-1.7124	0.56148	1.24692	0.23088	-0.5748	0.0474
73	0.54648	-0.03888	-0.55956	-1.3368	-1.6032	0.796439	1.52376	0.23892	-0.677519	0.32508
74	0.54648	-0.0522	-0.827519	-1.0536	-1.4028	0.986519	1.7994	0.29856	-0.787319	0.644471
75	0.5442	-0.0699599	-1.08348	-0.796799	-1.1496	1.14396	2.0352	0.40164	-0.897359	0.960791
76	0.54264	-0.0907199	-1.29552	-0.5676	-0.903599	1.25004	2.21352	0.52452	-1.005	1.23306
77	0.54096	-0.11376	-1.46988	-0.3384	-0.712799	1.29132	2.33808	0.668759	-1.0884	1.46696
78	0.54036	-0.13752	-1.61544	-0.0755999	-0.627599	1.27812	2.43168	0.814079	-1.15524	1.67601
79	0.54108	-0.15984	-1.71924	0.222	-0.679199	1.28244	2.48952	0.940199	-1.22496	1.85034
80	0.54444	-0.18012	-1.78212	0.564	-0.883199	1.3752	2.52528	1.0326	-1.29744	1.97039
81	0.55176	-0.19596	-1.8264	0.974399	-1.2432	1.56924	2.5764	1.07844	-1.35516	2.05096
82	0.56064	-0.20844	-1.88868	1.482	-1.7268	1.8606	2.67312	1.08636	-1.38264	2.14321
83	0.5712	-0.21756	-1.99212	2.0916	-2.2872	2.21544	2.84028	1.05612	-1.38816	2.27721
84	0.58548	-0.22332	-2.11068	2.7612	-2.8908	2.57964	3.05232	0.983879	-1.38708	2.42211
85	0.601439	-0.2292	-2.22348	3.42684	-3.4584	2.9112	3.25812	0.915719	-1.38348	2.55021
86	0.618479	-0.23832	-2.3136	4.03584	-3.9168	3.19632	3.42084	0.890519	-1.36932	2.63451
87	0.637799	-0.25044	-2.35187	4.53612	-4.2336	3.44352	3.50088	0.918599	-1.34568	2.6384
88	0.650759	-0.26532	-2.23022	4.59888	-4.00584	3.29016	3.33492	1.04436	-1.2954	2.47032
89	0.657839	-0.28152	-2.06895	4.29024	-3.13164	2.5104	3.06072	1.25916	-1.18716	2.28216
90	0.650639	-0.29388	-1.84041	3.49368	-1.59024	1.50948	2.6334	1.5522	-0.952199	2.0736
91	0.632399	-0.29748	-1.63341	2.49912	0.10032	0.57504	2.19672	1.8444	-0.608759	1.9392
92	0.606839	-0.28896	-1.4613	1.48764	1.6818	-0.2184	1.80372	2.076	-0.21648	1.87536
93	0.58104	-0.26952	-1.39447	0.761519	2.8092	-0.826799	1.57632	2.1942	0.16128	1.92552
94	0.55716	-0.24024	-1.39578	0.39288	3.3732	-1.17144	1.48656	2.19432	0.49164	2.02968
95	0.5406	-0.2028	-1.42773	0.49884	3.1104	-1.122	1.5144	2.0688	0.787559	2.11848
96	0.52728	-0.15672	-1.31256	0.747959	2.388	-0.934439	1.43172	1.8588	1.0812	1.99848
97	0.5214	-0.1044	-1.12391	1.10928	1.506	-1.02648	1.32168	1.5852	1.362	1.75176
98	0.51984	-0.04584	-0.908519	1.44756	0.778799	-1.2348	1.2072	1.2828	1.67016	1.4532
99	0.51852	0.018	-0.669047	1.6638	0.168	-1.3068	1.05564	0.982799	2.02152	1.1394
100	0.51804	0.0847199	-0.460392	1.79652	-0.3372	-1.2234	0.921599	0.695999	2.37156	0.881519
101	0.51696	0.15012	-0.329844	1.89012	-0.712799	-1.02156	0.849839	0.444	2.66976	0.732119
102	0.5136	0.21	-0.310464	1.99848	-0.944399	-0.783359	0.870599	0.2328	2.8494	0.732119
103	0.50724	0.26184	-0.4041	2.16516	-1.0872	-0.55668	0.987239	0.0528	2.88852	0.888959
104	0.49836	0.3042	-0.588228	2.41632	-1.2216	-0.35472	1.1889	-0.1092	2.80344	1.17252
105	0.48972	0.33564	-0.833087	2.74896	-1.3872	-0.19368	1.46393	-0.2748	2.57712	1.53504
106	0.48216	0.35628	-1.10628	3.12744	-1.5804	-0.0849599	1.78848	-0.4536	2.2068	1.9218
107	0.47604	0.36708	-1.36157	3.4914	-1.78392	-0.02796	2.10187	-0.652799	1.71636	2.27496
108	0.47412	0.36996	-1.58996	3.82752	-1.9812	-0.01152	2.39409	-0.883199	1.12944	2.57832
109	0.4764	0.36756	-1.8036	4.13676	-2.15832	-0.00671999	2.67681	-1.1532	0.47436	2.84172
110	0.47892	0.36228	-1.98072	4.37304	-2.28132	0.00959999	2.9035	-1.4292	-0.21828	3.04452
111	0.47904	0.35664	-2.11632	4.51932	-2.32092	0.05688	3.05048	-1.6968	-0.894959	3.18912
112	0.47484	0.35172	-2.1918	4.5564	-2.28768	0.16356	3.07548	-1.914	-1.47864	3.26904
113	0.46644	0.34644	-2.19276	4.48524	-2.2116	0.30312	2.94857	-2.0244	-1.90764	3.27432
114	0.45528	0.33852	-2.11932	4.31664	-2.10924	0.42384	2.6628	-1.97472	-2.13096	3.19524
115	0.44136	0.32472	-1.89348	3.95136	-1.96332	0.51024	2.10744	-1.68744	-2.14248	2.93292
116	0.4272	0.30336	-1.47648	3.34848	-1.76604	0.53676	1.23384	-1.13952	-1.98816	2.43828
117	0.41448	0.27384	-0.910799	2.565	-1.52808	0.48588	0.10884	-0.36384	-1.73196	1.76112
118	0.40284	0.23616	-0.17172	1.5612	-1.23144	0.39144	-1.2852	0.611159	-1.47468	0.872879
119	0.39324	0.19176	0.729959	0.34608	-0.857879	0.29076	-2.90124	1.70016	-1.29324	-0.22308
120	0.38712	0.14316	1.66752	-0.926399	-0.43152	0.19512	-4.53036	2.7474	-1.19676	-1.38516
121	0.38688	0.0939599	2.5284	-2.10492	-0.00156	0.0949199	-5.98789	3.6204	-1.16196	-2.48292
122	0.3924	0.0474	3.22116	-3.05916	0.37788	-0.01428	-7.14148	4.2468	-1.15512	-3.40692
123	0.40164	0.00611999	3.69588	-3.7224	0.679439	-0.11772	-7.93133	4.6092	-1.1412	-4.08924
124	0.4152	-0.02832	3.95664	-4.09488	0.897599	-0.23304	-8.37083	4.7244	-1.11468	-4.53492
125	0.43092	-0.0558	4.01422	-4.18716	1.02468	-0.378	-8.48891	4.626	-1.06536	-4.74552
126	0.44604	-0.0770399	3.90538	-4.06308	1.08924	-0.5046	-8.35331	4.3608	-0.988799	-4.74636
127	0.4602	-0.0932399	3.69291	-3.81072	1.12392	-0.57528	-8.05391	3.9732	-0.901679	-4.608
128	0.47304	-0.10584	3.40566	-3.4686	1.13628	-0.634439	-7.63847	3.5064	-0.828119	-4.362
129	0.48432	-0.11712	3.046	-3.04608	1.13904	-0.722759	-7.11587	2.9796	-0.791279	-4.0098
130	0.49344	-0.126	2.63396	-2.57016	1.1382	-0.811559	-6.51047	2.4024	-0.782279	-3.57732
131	0.49968	-0.13284	2.17112	-2.0478	1.13604	-0.869759	-5.83536	1.8036	-0.806519	-3.06204
132	0.50304	-0.13848	1.64984	-1.4718	1.13736	-0.922679	-5.09064	1.206	-0.877199	-2.45724
133	0.5052	-0.14376	1.1247	-0.895439	1.14516	-0.999839	-4.34472	0.628799	-0.948119	-1.83576
134	0.50688	-0.14916	0.646967	-0.37512	1.16448	-1.07388	-3.65988	0.0947999	-0.963839	-1.26264
135	0.50976	-0.15456	0.22788	0.0803999	1.19052	-1.10748	-3.03972	-0.4056	-0.899399	-0.757199
136	0.51432	-0.15936	-0.1122	0.4566	1.21308	-1.11792	-2.50404	-0.872399	-0.736679	-0.3474
137	0.51924	-0.1644	-0.38268	0.763199	1.23324	-1.1424	-2.05116	-1.302	-0.48792	-0.01956
138	0.52356	-0.16932	-0.606071	1.02396	1.2498	-1.15764	-1.65204	-1.6992	-0.16068	0.25488
139	0.52884	-0.1722	-0.793859	1.25448	1.2504	-1.1424	-1.28796	-2.0592	0.23808	0.48408
140	0.53532	-0.17412	-0.968207	1.48068	1.22916	-1.12176	-0.931319	-2.3808	0.647159	0.694799
141	0.543	-0.1758	-1.11257	1.67856	1.19976	-1.11084	-0.600839	-2.6748	1.02408	0.871319
142	0.55236	-0.17712	-1.21689	1.8336	1.1748	-1.10448	-0.31332	-2.916	1.34928	1.00188
143	0.56352	-0.17844	-1.31384	1.98132	1.15128	-1.09392	-0.03336	-3.0888	1.56408	1.1232
144	0.57612	-0.17904	-1.40498	2.12892	1.11828	-1.07352	0.25104	-3.2112	1.66728	1.23156
145	0.5904	-0.17868	-1.47715	2.26896	1.0692	-1.04844	0.53256	-3.3036	1.69848	1.3116
146	0.605279	-0.17784	-1.54562	2.41464	1.0056	-1.0254	0.820799	-3.3552	1.68348	1.38708
147	0.620279	-0.17556	-1.63262	2.58684	0.928799	-0.989399	1.13556	-3.3564	1.67472	1.48512
148	0.635759	-0.17196	-1.71723	2.76372	0.835199	-0.938519	1.45668	-3.3156	1.72452	1.57644
149	0.652799	-0.16812	-1.75071	2.88636	0.741599	-0.880799	1.73424	-3.2556	1.8522	1.60008
150	0.671519	-0.16392	-1.72423	2.937	0.663599	-0.808559	1.96188	-3.1944	2.0436	1.54656
151	0.690959	-0.16056	-1.63946	2.90568	0.617999	-0.718199	2.1324	-3.12792	2.28504	1.42164
152	0.708839	-0.15972	-1.47155	2.74944	0.629999	-0.594839	2.19336	-3.03492	2.6886	1.19916
153	0.723839	-0.16188	-1.17342	2.40564	0.711599	-0.4308	2.04972	-2.84688	3.39936	0.830999
154	0.736919	-0.1668	-0.755711	1.89288	0.849599	-0.24624	1.69728	-2.47212	4.50456	0.33072
155	0.748679	-0.17292	-0.279684	1.281	1.0392	-0.03648	1.14096	-1.77684	4.79076	-0.22908
156	0.761279	-0.17688	0.109608	0.753599	1.2384	0.21564	0.55848	-0.818999	4.4514	-0.686999
157	0.777359	-0.17568	0.336072	0.42108	1.404	0.50592	0.05676	0.2988	3.46404	-0.963479
158	0.798959	-0.16644	0.331716	0.38544	1.4856	0.832199	-0.19224	1.33188	2.28312	-0.985319
159	0.823319	-0.14712	0.104664	0.646919	1.458	1.17756	-0.11988	2.1114	0.736679	-0.751319
160	0.847199	-0.11784	-0.238608	1.08828	1.3152	1.521	0.23304	2.48088	-0.640679	-0.3768
161	0.865559	-0.0797999	-0.484464	1.44084	1.1016	1.86444	0.628199	2.42436	-1.7022	-0.10032
162	0.873599	-0.03504	-0.51186	1.53276	0.874799	2.21304	0.938279	1.9818	-1.68864	-0.04812
163	0.867959	0.0138	-0.282168	1.29252	0.677999	2.58624	1.0572	1.36536	-1.53456	-0.25416
164	0.847679	0.0659999	0.192756	0.704039	0.5556	2.98944	0.948719	0.705599	-1.46448	-0.701639
165	0.819479	0.11844	0.793643	-0.0926399	0.516	3.3936	0.695639	0.0779999	-1.42896	-1.27512
166	0.789359	0.17052	1.41714	-0.961919	0.5328	3.7824	0.38496	-0.5088	-1.30548	-1.87224
167	0.764279	0.21984	1.92269	-1.70928	0.5616	4.09884	0.15612	-1.03992	-1.1472	-2.346
168	0.747359	0.26472	2.2575	-2.24316	0.5604	4.26156	0.05376	-1.47948	-0.983279	-2.64024
169	0.741479	0.3018	2.4057	-2.57112	0.611999	4.21248	0.0919199	-1.8216	-0.816719	-2.75088
170	0.746279	0.32964	2.36903	-2.66832	0.682799	3.91092	0.279	-2.08248	-0.667319	-2.68008
171	0.758879	0.3474	2.12792	-2.51544	0.782399	3.34199	0.645959	-2.28132	-0.55716	-2.3934
172	0.773639	0.35592	1.77259	-2.2182	0.881999	2.52018	1.09824	-2.41512	-0.4914	-1.974
173	0.786479	0.35472	1.39039	-1.91304	1.0104	1.482	1.53552	-2.4828	-0.44808	-1.51464
174	0.794639	0.34572	1.04964	-1.67448	1.1292	0.334932	1.88772	-2.49732	-0.41316	-1.09356
175	0.797519	0.33216	0.786719	-1.54548	1.2036	-0.766727	2.13576	-2.48976	-0.39144	-0.756119
176	0.794399	0.31596	0.624059	-1.53912	1.182	-1.69779	2.25792	-2.46384	-0.3624	-0.52704
177	0.783599	0.2982	0.565356	-1.7232	1.1652	-2.34993	2.24124	-2.40792	-0.30036	-0.40848
178	0.766439	0.27984	0.586344	-2.06844	1.1784	-2.65836	2.11728	-2.3244	-0.22812	-0.3828
179	0.745679	0.25968	0.645683	-2.49756	1.2108	-2.65548	1.9344	-2.21076	-0.16656	-0.41412
180	0.724079	0.23712	0.684875	-2.91924	1.2564	-2.45784	1.76064	-2.06988	-0.12072	-0.43524
181	0.704279	0.2112	0.664643	-3.2682	1.3128	-2.21004	1.64244	-1.9008	-0.10956	-0.40248
182	0.688319	0.18156	0.593783	-3.54156	1.386	-2.01576	1.56564	-1.69308	-0.14556	-0.33348
183	0.677159	0.14976	0.48792	-3.73104	1.4544	-1.94436	1.51932	-1.45728	-0.2322	-0.24888
184	0.671279	0.11712	0.35016	-3.83568	1.4964	-2.00796	1.51248	-1.21428	-0.35232	-0.14592
185	0.668399	0.0845999	0.16404	-3.84204	1.5036	-2.14536	1.56396	-0.967919	-0.47784	0.00456
186	0.666959	0.054	-0.01188	-3.831	1.4796	-2.25768	1.60548	-0.717479	-0.592079	0.14028
187	0.665279	0.02604	-0.11172	-3.87468	1.4088	-2.28396	1.56	-0.45828	-0.675839	0.18816
188	0.662279	0.00144	-0.1476	-3.94896	1.254	-2.20032	1.4502	-0.20916	-0.714359	0.171
189	0.659159	-0.01968	-0.15552	-4.00032	1.0044	-2.00004	1.32996	0.00899999	-0.726119	0.13416
190	0.656639	-0.03756	-0.1512	-4.01076	0.663599	-1.66524	1.21452	0.20364	-0.719759	0.0951599
191	0.655319	-0.05232	-0.159492	-3.94632	0.2352	-1.22568	1.1388	0.3588	-0.710039	0.0815999
192	0.656879	-0.0634799	-0.228072	-3.73752	-0.2832	-0.793319	1.17492	0.44268	-0.709679	0.14748
193	0.662519	-0.0717599	-0.375588	-3.36156	-0.878399	-0.3996	1.34664	0.45636	-0.711839	0.31356
194	0.670319	-0.0785999	-0.594419	-2.83608	-1.5252	-0.01476	1.63296	0.41724	-0.721079	0.57336
195	0.680519	-0.0839999	-0.871379	-2.18832	-2.1852	0.35388	2.00664	0.34452	-0.727439	0.908159
196	0.694199	-0.0885599	-1.20374	-1.42752	-2.8368	0.698399	2.46228	0.24492	-0.713279	1.30596
197	0.712439	-0.0914399	-1.59212	-0.55284	-3.4668	1.02192	3.00864	0.10728	-0.689159	1.7592
198	0.735599	-0.0940799	-2.00351	0.37632	-4.038	1.3422	3.60048	-0.05268	-0.651839	2.22396
199	0.761879	-0.0976799	-2.39617	1.28088	-4.4952	1.69596	4.1718	-0.20508	-0.595439	2.65032
200	0.790679	-0.10356	-2.74645	2.1288	-4.8288	2.05044	4.68924	-0.33864	-0.54012	3.01368
201	0.820559	-0.11244	-2.9904	2.83992	-5.0436	2.35728	5.07084	-0.4344	-0.49224	3.24348
202	0.849719	-0.1254	-3.05827	3.31644	-5.1204	2.63652	5.21491	-0.45612	-0.4536	3.2658
203	0.876359	-0.14268	-2.95155	3.54984	-5.0436	2.8872	5.10781	-0.37896	-0.41928	3.09228
204	0.900719	-0.1644	-2.72523	3.60672	-4.8228	3.10236	4.81536	-0.2088	-0.3768	2.78856
205	0.923759	-0.1884	-2.46146	3.60288	-4.51992	3.28668	4.45136	0.01656	-0.32352	2.44872
206	0.946439	-0.21264	-2.21112	3.62304	-4.194	3.43896	4.10521	0.2382	-0.26136	2.12604
207	0.968399	-0.23592	-2.00088	3.71196	-3.89052	3.56832	3.82218	0.42336	-0.19464	1.85028
208	0.982559	-0.25764	-1.8408	3.7866	-3.44808	3.27415	3.59556	0.59064	-0.11808	1.65948
209	0.982199	-0.27588	-1.75104	3.72684	-2.5272	2.23274	3.42984	0.743999	-0.02208	1.60536
210	0.976799	-0.28032	-1.59348	3.35784	-1.2876	1.00003	3.21132	0.819359	0.14436	1.48524
211	0.955079	-0.267	-1.46784	2.80548	0.03756	-0.123204	2.99604	0.858479	0.43164	1.46304
212	0.923639	-0.23712	-1.3488	2.16336	1.23288	-0.997799	2.75436	0.888119	0.828719	1.47408
213	0.884747	-0.1956	-1.30356	1.61676	2.22756	-1.61409	2.54568	0.946079	1.299	1.58028
214	0.850523	-0.14676	-1.27344	1.2558	2.77464	-1.81751	2.33328	1.0332	1.81176	1.6578
215	0.823031	-0.0957599	-1.22892	1.17168	2.71524	-1.56432	2.08536	1.16448	2.301	1.65852
216	0.805991	-0.04596	-1.0566	1.2576	2.05704	-1.16868	1.68504	1.3554	2.71296	1.43772
217	0.791567	-0.0042	-0.864959	1.48056	1.32216	-1.2384	1.24092	1.61064	3.0084	1.16364
218	0.793499	0.03312	-0.51456	1.58472	0.694079	-1.51848	0.664319	1.84704	3.16476	0.633719
219	0.800339	0.0707999	-0.0995999	1.54956	0.16272	-1.70448	0.05076	2.02452	3.17088	0.01536
220	0.805331	0.11028	0.31512	1.39032	-0.27432	-1.69704	-0.53868	2.1342	2.97324	-0.5802
221	0.804383	0.15144	0.683999	1.15176	-0.5442	-1.53912	-1.06224	2.16072	2.53224	-1.0812
222	0.794819	0.19452	0.967679	0.904439	-0.684959	-1.239	-1.48176	2.07048	1.89444	-1.42932
223	0.777395	0.23712	1.17288	0.688199	-0.765959	-0.856799	-1.809	1.83816	1.15188	-1.63812
224	0.754739	0.27756	1.31412	0.537	-0.863519	-0.47316	-2.06616	1.4712	0.41244	-1.74072
225	0.728651	0.31236	1.40568	0.46332	-1.01964	-0.14292	-2.28732	1.01184	-0.25332	-1.76376
226	0.702403	0.3384	1.46808	0.4512	-1.23528	0.11136	-2.5002	0.49404	-0.821999	-1.74804
227	0.680152	0.3546	1.4994	0.49356	-1.47816	0.28044	-2.69508	-0.04488	-1.2774	-1.7118
228	0.66148	0.35784	1.53588	0.51048	-1.6782	0.38652	-2.93448	-0.49764	-1.61676	-1.69716
229	0.645071	0.34776	1.63356	0.40284	-1.77816	0.45096	-3.30828	-0.760319	-1.84392	-1.7694
230	0.629863	0.32616	1.83792	0.10032	-1.74372	0.5022	-3.87996	-0.782879	-1.96296	-1.98096
231	0.612779	0.29376	2.226	-0.4992	-1.54296	0.5628	-4.75848	-0.5202	-1.99164	-2.40816
232	0.594203	0.25104	2.85264	-1.44912	-1.1814	0.602759	-6.0062	0.04116	-1.91952	-3.11388
233	0.5754	0.19788	3.65629	-2.65224	-0.702359	0.599999	-7.51945	0.833639	-1.7604	-4.03104
234	0.55692	0.13788	4.38486	-3.77988	-0.19488	0.549	-8.93316	1.66488	-1.59588	-4.86504
235	0.539988	0.0777599	4.71488	-4.41708	0.23712	0.43368	-9.79188	2.32728	-1.47468	-5.23368
236	0.522756	0.02376	4.53714	-4.43016	0.56748	0.26688	-9.94883	2.76192	-1.4088	-4.99368
237	0.50562	-0.02196	3.98374	-3.97176	0.804119	0.0777599	-9.56219	2.9856	-1.37736	-4.30356
238	0.492888	-0.0582	3.28027	-3.29676	0.965879	-0.11628	-8.89655	3.02628	-1.32936	-3.45228
239	0.484692	-0.0867599	2.58835	-2.6058	1.09512	-0.2958	-8.15807	2.92596	-1.26492	-2.63257
240	0.479508	-0.11088	1.98228	-1.99668	1.21104	-0.47448	-7.45727	2.7264	-1.2102	-1.92356
241	0.478812	-0.13296	1.47036	-1.47828	1.3182	-0.670919	-6.81263	2.4432	-1.1316	-1.34148
242	0.483144	-0.1536	0.999719	-0.992759	1.42404	-0.855239	-6.16535	2.0832	-1.02096	-0.827543
243	0.491484	-0.17292	0.55044	-0.5166	1.52604	-1.01328	-5.50248	1.6608	-0.907079	-0.352848
244	0.503628	-0.19104	0.11304	-0.03468	1.6158	-1.15776	-4.8174	1.1964	-0.793919	0.0963599
245	0.52086	-0.20664	-0.33564	0.489	1.67676	-1.2936	-4.07328	0.693599	-0.683039	0.54312
246	0.543228	-0.219	-0.787919	1.05132	1.6944	-1.42488	-3.2796	0.162	-0.56412	0.976871
247	0.568944	-0.22716	-1.22856	1.62924	1.67544	-1.54416	-2.46204	-0.3684	-0.41988	1.38752
248	0.596303	-0.23196	-1.6332	2.18796	1.62624	-1.65252	-1.6578	-0.883199	-0.22668	1.75441
249	0.624815	-0.23448	-1.98108	2.70336	1.54344	-1.76328	-0.893759	-1.3704	0.0498	2.055
250	0.654263	-0.23496	-2.28342	3.17952	1.43364	-1.84464	-0.16428	-1.8276	0.42156	2.3064
251	0.682559	-0.234	-2.54149	3.60264	1.3152	-1.86456	0.51564	-2.2332	0.856439	2.52036
252	0.709919	-0.23352	-2.73554	3.94188	1.2108	-1.8366	1.1178	-2.58	1.3176	2.67312
253	0.737279	-0.23424	-2.85227	4.17672	1.1304	-1.76484	1.63512	-2.8716	1.74192	2.7426
254	0.765239	-0.23724	-2.88902	4.29336	1.0956	-1.6386	2.06916	-3.11028	2.04792	2.72616
255	0.792479	-0.24288	-2.83959	4.27812	1.1208	-1.46556	2.4084	-3.28692	2.2104	2.6178
256	0.819719	-0.25152	-2.69247	4.12332	1.2	-1.26576	2.64216	-3.41088	2.32308	2.39904
257	0.843719	-0.26292	-2.40578	3.77784	1.3392	-1.047	2.66856	-3.38736	2.8584	2.02296
258	0.865439	-0.27672	-2.03767	3.3156	1.5156	-0.817679	2.51592	-2.98884	4.24308	1.557
259	0.880799	-0.291	-1.58732	2.73216	1.7148	-0.56868	2.0844	-2.0874	5.31984	1.01724
260	0.886079	-0.30132	-1.10244	2.08236	1.9128	-0.28932	1.41888	-0.812879	5.44848	0.46908
261	0.877559	-0.30132	-0.605159	1.3896	2.0904	0.0438	0.597239	0.623999	4.82772	-0.04728
262	0.859559	-0.28908	-0.20988	0.811559	2.1924	0.43776	-0.12972	1.9416	3.64896	-0.4098
263	0.833999	-0.26196	0.0857999	0.3468	2.2212	0.897239	-0.661919	2.90724	1.98709	-0.629759
264	0.809639	-0.22116	0.25044	0.0682799	2.1468	1.38864	-0.869159	3.3456	0.042528	-0.703079
265	0.786839	-0.16776	0.4026	-0.15168	1.9668	1.90884	-0.868199	3.18732	-1.65066	-0.775679
266	0.769439	-0.10476	0.5454	-0.31152	1.704	2.4336	-0.663119	2.60028	-2.20644	-0.872639
267	0.758879	-0.03528	0.721439	-0.45984	1.3776	2.91204	-0.36972	1.85196	-1.9464	-1.04784
268	0.756719	0.03576	0.917219	-0.59028	1.0176	3.31392	-0.0665999	1.07352	-1.79832	-1.28784
269	0.755759	0.10812	1.1639	-0.767879	0.658799	3.66228	0.15096	0.32784	-1.66884	-1.59948
270	0.752879	0.17988	1.3994	-0.927599	0.2976	3.94548	0.31476	-0.35796	-1.4634	-1.89288
271	0.743399	0.24864	1.62475	-1.0908	-0.0348	4.13544	0.41064	-0.973439	-1.17708	-2.14884
272	0.728039	0.312	1.80811	-1.23096	-0.3168	4.19052	0.46596	-1.488	-0.859439	-2.32476
273	0.709679	0.36756	1.94202	-1.32624	-0.5532	4.08492	0.51528	-1.9206	-0.552	-2.4186
274	0.688919	0.41328	2.02802	-1.38648	-0.724799	3.80958	0.58512	-2.3058	-0.28332	-2.442
275	0.667079	0.44868	2.06508	-1.416	-0.815999	3.30186	0.688199	-2.65368	-0.0516	-2.4012
276	0.648719	0.47268	2.05487	-1.4178	-0.838799	2.50375	0.828959	-2.9604	0.12948	-2.3118
277	0.636599	0.48552	2.01087	-1.40256	-0.829199	1.44521	0.989039	-3.21732	0.25128	-2.1987
278	0.630119	0.4884	1.90836	-1.33236	-0.832799	0.233736	1.18656	-3.41904	0.34116	-2.03537
279	0.627359	0.48264	1.71951	-1.17804	-0.861599	-0.969683	1.43556	-3.54588	0.41904	-1.78368
280	0.626159	0.46992	1.49717	-1.00848	-0.921599	-1.99613	1.66092	-3.5736	0.49104	-1.49423
281	0.626039	0.45156	1.29455	-0.892799	-0.995999	-2.70518	1.81032	-3.51216	0.552	-1.22977
282	0.624119	0.42852	1.12942	-0.872759	-1.0332	-3.02393	1.8738	-3.37524	0.592199	-1.01144
283	0.617519	0.40044	1.0092	-0.978239	-0.970799	-2.96233	1.84608	-3.17076	0.610559	-0.841769
284	0.607199	0.36816	0.936239	-1.2138	-0.782399	-2.58336	1.74324	-2.92572	0.602999	-0.729394
285	0.596039	0.33144	0.932999	-1.59096	-0.4824	-1.97892	1.55688	-2.6568	0.55104	-0.710341
286	0.585	0.29028	0.976919	-2.06088	-0.0959999	-1.2666	1.31784	-2.37084	0.45168	-0.764273
287	0.57408	0.24636	0.983279	-2.49696	0.336	-0.5718	1.12344	-2.07912	0.32184	-0.789719
288	0.56592	0.2022	0.915599	-2.81604	0.742799	0.00468	1.01616	-1.78284	0.1716	-0.742667
289	0.56364	0.1596	0.764879	-2.97	1.0728	0.4056	1.011	-1.48656	0.00396	-0.621515
290	0.56736	0.12012	0.50016	-2.9106	1.3116	0.56472	1.1424	-1.194	-0.19632	-0.39048
291	0.57552	0.0845999	0.15732	-2.67528	1.4508	0.45144	1.37088	-0.907559	-0.42144	-0.0868799
292	0.58668	0.05436	-0.20544	-2.34204	1.4976	0.132	1.63548	-0.635039	-0.625559	0.229068
293	0.598799	0.02964	-0.56436	-1.95984	1.4772	-0.3	1.90476	-0.3786	-0.797759	0.538344
294	0.610199	0.00899999	-0.882719	-1.58508	1.404	-0.756959	2.14056	-0.14136	-0.954599	0.804059
295	0.619439	-0.00875999	-1.12272	-1.2792	1.2888	-1.17948	2.29596	0.0775199	-1.07796	0.991199
296	0.624239	-0.02364	-1.25736	-1.0902	1.1412	-1.51344	2.33772	0.27624	-1.14684	1.0768
297	0.625439	-0.036	-1.30212	-1.00644	0.956399	-1.70376	2.29356	0.44064	-1.16664	1.079
298	0.624839	-0.04608	-1.29348	-0.983999	0.736799	-1.74732	2.20716	0.56916	-1.14324	1.03836
299	0.623759	-0.05532	-1.22233	-1.01892	0.4752	-1.66632	2.06856	0.670799	-1.09668	0.934787
300	0.623999	-0.0633599	-1.1074	-1.08168	0.1596	-1.47372	1.90668	0.738959	-1.044	0.779111
301	0.626879	-0.0692399	-1.01977	-1.09584	-0.1932	-1.21032	1.80504	0.766439	-0.988679	0.652295
302	0.632999	-0.0734399	-0.988523	-1.02588	-0.5652	-0.919439	1.79604	0.757439	-0.945839	0.588516
303	0.641039	-0.0766799	-1.01075	-0.876359	-0.941999	-0.624119	1.86792	0.718319	-0.918959	0.592715
304	0.648719	-0.0785999	-1.09352	-0.652439	-1.2984	-0.34932	2.02236	0.644759	-0.894599	0.679715
305	0.656519	-0.0788399	-1.2236	-0.37848	-1.6164	-0.1404	2.24808	0.5328	-0.872039	0.829691
306	0.665519	-0.0782399	-1.36527	-0.0963599	-1.878	-0.0144	2.50068	0.39528	-0.849479	0.998663
307	0.673799	-0.0775199	-1.45862	0.12792	-2.082	0.0789599	2.69736	0.26004	-0.817079	1.11773
308	0.680039	-0.0770399	-1.4994	0.29484	-2.2416	0.1614	2.82312	0.13872	-0.782759	1.18376
309	0.684719	-0.0761999	-1.51787	0.43968	-2.3592	0.22896	2.91216	0.0306	-0.748439	1.23041
310	0.689399	-0.0760799	-1.4814	0.52224	-2.4324	0.3048	2.92296	-0.04488	-0.712439	1.21123
311	0.693719	-0.0769199	-1.38859	0.55056	-2.4828	0.43932	2.85096	-0.0808799	-0.667439	1.12716
312	0.696839	-0.0779999	-1.29453	0.593999	-2.5404	0.664679	2.75943	-0.0923999	-0.603959	1.0518
313	0.699119	-0.0799199	-1.2314	0.689279	-2.6124	0.932999	2.69196	-0.0931199	-0.54696	1.01808
314	0.702959	-0.0831599	-1.18377	0.822959	-2.7108	1.21008	2.64081	-0.0877199	-0.50196	0.996839
315	0.710519	-0.0880799	-1.14898	1.00008	-2.838	1.49196	2.61122	-0.0829199	-0.44484	0.975959
316	0.720959	-0.0944399	-1.15392	1.25328	-3.0036	1.74288	2.6304	-0.0779999	-0.38436	0.991439
317	0.731879	-0.10296	-1.22643	1.60728	-3.19932	1.94232	2.72372	-0.0675599	-0.32712	1.08588
318	0.745679	-0.11364	-1.33332	2.01984	-3.4002	2.08044	2.85877	-0.05388	-0.26556	1.21008
319	0.764159	-0.12636	-1.42656	2.43864	-3.5964	2.14824	2.98674	-0.03924	-0.19404	1.29576
320	0.786719	-0.13968	-1.50444	2.84892	-3.75576	2.1228	3.10404	-0.01788	-0.0980399	1.34556
321	0.807839	-0.15444	-1.5186	3.15264	-3.81156	1.95252	3.12737	0.05244	-0.01428	1.3212
322	0.820919	-0.16932	-1.38984	3.13536	-3.3156	1.3536	2.93184	0.21816	0.033	1.1532
323	0.828719	-0.18096	-1.16796	2.83548	-2.32776	0.41652	2.58384	0.45672	0.1122	0.893879
324	0.833879	-0.1878	-0.930239	2.3634	-1.04268	-0.644999	2.17176	0.756959	0.25656	0.629519
325	0.830039	-0.18732	-0.672479	1.76352	0.22248	-1.52904	1.659	1.15176	0.45672	0.37536
326	0.817799	-0.17952	-0.43596	1.13592	1.3626	-2.10468	1.09992	1.61628	0.713519	0.17772
327	0.804359	-0.16836	-0.28284	0.624719	2.1768	-2.28696	0.617999	2.06928	1.00308	0.0823199
328	0.797039	-0.15792	-0.25044	0.35004	2.59404	-2.17884	0.3138	2.43984	1.31892	0.10236
329	0.795839	-0.14808	-0.28068	0.31356	2.46684	-1.82052	0.1434	2.70648	1.64604	0.16224
330	0.797519	-0.13944	-0.2676	0.35892	2.169	-1.55052	-0.0222	2.89092	1.94436	0.14376
331	0.800399	-0.12984	-0.17508	0.41604	1.88952	-1.5114	-0.23448	3.0096	2.24796	0.0138
332	0.806639	-0.11892	-0.04356	0.51816	1.59336	-1.59876	-0.45252	3.06768	2.5656	-0.18528
333	0.809159	-0.10212	0.20856	0.522	1.23996	-1.68456	-0.821399	3.13188	2.85864	-0.51972
334	0.803879	-0.0765599	0.55416	0.41208	0.864959	-1.68204	-1.33956	3.23016	3.07296	-0.939239
335	0.789239	-0.045	0.918479	0.21552	0.54	-1.54572	-1.9248	3.35988	3.15768	-1.34616
336	0.771599	-0.01236	1.21008	0.03384	0.282	-1.34724	-2.42964	3.46944	3.07284	-1.6506
337	0.754439	0.02028	1.4238	-0.10212	0.0771599	-1.15212	-2.82444	3.5178	2.78172	-1.85676
338	0.739679	0.04932	1.55304	-0.17592	-0.0871199	-0.969359	-3.0798	3.46032	2.24976	-1.96272
339	0.726959	0.0755999	1.614	-0.18156	-0.24264	-0.805559	-3.20754	3.2694	1.53201	-1.98624
340	0.718919	0.0998399	1.59564	-0.0879599	-0.41904	-0.656999	-3.18098	2.90928	0.712895	-1.9314
341	0.713759	0.12276	1.53002	0.0727199	-0.625079	-0.52284	-3.09653	2.448	-0.114984	-1.833
342	0.709439	0.14328	1.4315	0.26964	-0.841199	-0.40668	-2.97823	1.9116	-0.924815	-1.701
343	0.703319	0.15972	1.30998	0.46908	-1.0332	-0.29124	-2.88131	1.3764	-1.63579	-1.53907
344	0.693839	0.17136	1.15656	0.679319	-1.1916	-0.17844	-2.79031	0.867599	-2.18064	-1.33017
345	0.680519	0.1794	1.02089	0.843599	-1.31028	-0.0733199	-2.78372	0.4332	-2.54424	-1.12667
346	0.660239	0.18156	0.958463	0.874319	-1.34484	0.02628	-2.93359	0.114	-2.77308	-0.981347
347	0.632519	0.17712	0.975887	0.755159	-1.28232	0.13044	-3.25518	-0.0599999	-2.84988	-0.897395
348	0.602999	0.16692	1.04467	0.54552	-1.15944	0.22716	-3.65736	-0.1452	-2.75832	-0.867539
349	0.57408	0.15204	1.14906	0.28368	-0.997439	0.29724	-4.13436	-0.1188	-2.51328	-0.887555
350	0.54756	0.132	1.24135	0.02664	-0.804839	0.3186	-4.6002	-0.0132	-2.2314	-0.903239
351	0.52452	0.10716	1.28169	-0.16956	-0.598439	0.27192	-4.99536	0.144	-1.95828	-0.872027
352	0.50628	0.0793199	1.21522	-0.2238	-0.40512	0.16512	-5.2386	0.324	-1.7118	-0.731567
353	0.49416	0.0522	1.05825	-0.14268	-0.25152	0.04428	-5.31468	0.4668	-1.53708	-0.507552
354	0.48924	0.02724	0.872279	0.00552	-0.13716	-0.0638399	-5.2932	0.5616	-1.45788	-0.276768
355	0.49068	0.00623999	0.689027	0.18	-0.05172	-0.15288	-5.22048	0.608399	-1.4232	-0.0739799
356	0.49608	-0.01128	0.53832	0.34104	0.00444	-0.21636	-5.12916	0.601199	-1.3632	0.0758759
357	0.50448	-0.0252	0.393228	0.51912	0.02784	-0.26652	-4.98684	0.5244	-1.2222	0.207912
358	0.5166	-0.03492	0.204852	0.768959	0.01872	-0.30948	-4.72944	0.354	-0.975239	0.375012
359	0.53316	-0.04128	-0.00698399	1.06488	-0.01536	-0.36144	-4.38168	0.0971999	-0.617039	0.558492
360	0.55236	-0.04632	-0.245592	1.4088	-0.0679199	-0.43884	-3.95688	-0.2196	-0.19992	0.771623
361	0.57192	-0.05004	-0.548808	1.83192	-0.13596	-0.50472	-3.41472	-0.5868	0.26688	1.06586
362	0.592679	-0.05304	-0.916223	2.32524	-0.2142	-0.53616	-2.754	-0.997199	0.785519	1.43983
363	0.616079	-0.05688	-1.30343	2.83896	-0.29088	-0.5478	-2.04444	-1.4052	1.2768	1.83435
364	0.642239	-0.0637199	-1.65774	3.30852	-0.34728	-0.54072	-1.36044	-1.7712	1.68768	2.19012
365	0.670679	-0.0728399	-1.99107	3.74556	-0.38268	-0.52032	-0.687359	-2.0856	1.99128	2.52368
366	0.701039	-0.0841199	-2.29749	4.14336	-0.39912	-0.48816	-0.0348	-2.3436	2.20008	2.82084
367	0.731879	-0.0977999	-2.49685	4.40928	-0.3888	-0.43248	0.50172	-2.5392	2.33592	2.98716
368	0.762599	-0.11268	-2.54394	4.49511	-0.35508	-0.36396	0.878879	-2.6622	2.40324	2.9706
369	0.792239	-0.12732	-2.47632	4.45044	-0.31596	-0.29172	1.1364	-2.71008	2.4636	2.81784
370	0.820079	-0.14112	-2.32815	4.30849	-0.2724	-0.22344	1.31028	-2.69124	2.58168	2.57436
371	0.844439	-0.15384	-2.09544	4.05878	-0.21732	-0.16992	1.41036	-2.6358	2.74596	2.24172
372	0.867359	-0.16608	-1.82796	3.77918	-0.1782	-0.12768	1.5006	-2.5554	2.9172	1.87908
373	0.895319	-0.17784	-1.56264	3.54029	-0.18072	-0.0975599	1.63548	-2.44692	3.0528	1.50732
374	0.927479	-0.1902	-1.30668	3.33333	-0.20424	-0.0867599	1.83192	-2.34792	3.14772	1.13364
375	0.961319	-0.2028	-0.993359	3.0678	-0.2292	-0.0733199	2.01888	-2.31936	3.17774	0.688919
376	0.987599	-0.21504	-0.5838	2.66748	-0.22128	-0.03192	2.08752	-2.32512	3.46555	0.159
377	0.996719	-0.22524	-0.0757199	2.07948	-0.1188	0.03624	1.77756	-2.04648	3.05829	-0.41892
378	0.983399	-0.23184	0.483	1.31772	0.1224	0.14496	1.08228	-1.2528	2.24952	-0.968039
379	0.955799	-0.22764	0.878159	0.666359	0.4038	0.34272	0.22764	-0.0764399	1.31305	-1.26636
380	0.920999	-0.21204	1.01748	0.26928	0.654479	0.637439	-0.5328	1.17924	0.506482	-1.23696
381	0.887999	-0.18672	0.912239	0.16284	0.836879	1.02264	-1.0512	2.28588	-0.406394	-0.936839
382	0.864719	-0.1572	0.627119	0.30012	0.951959	1.4664	-1.20564	3.12216	-1.19479	-0.47748
383	0.854639	-0.1206	0.27396	0.57756	0.965399	1.96008	-0.926639	3.33588	-1.86443	-0.00743999
384	0.855959	-0.0789599	0.01464	0.800159	0.905159	2.47344	-0.32784	2.87916	-1.77959	0.2904
385	0.854519	-0.03216	-0.01116	0.754439	0.855119	2.98056	0.2118	2.02224	-1.71956	0.30492
386	0.840479	0.01476	0.27336	0.29412	0.916439	3.43656	0.45408	1.20492	-1.9122	-0.01344
387	0.814799	0.0673199	0.692039	-0.37116	1.03848	3.87528	0.4992	0.51684	-1.93797	-0.4542
388	0.787679	0.12216	1.1076	-1.03692	1.1436	4.29	0.38976	0.0156	-1.74489	-0.887759
389	0.752759	0.18024	1.43436	-1.61268	1.2288	4.61364	0.27288	-0.44616	-1.41804	-1.19256
390	0.722639	0.23208	1.64244	-2.02284	1.28388	4.7706	0.17424	-0.724799	-1.12824	-1.37616
391	0.698519	0.276	1.70139	-2.22696	1.3038	4.721	0.21108	-0.961439	-0.881279	-1.39908
392	0.686879	0.30888	1.60729	-2.20908	1.28196	4.35585	0.41052	-1.17852	-0.702719	-1.28292
393	0.683639	0.33072	1.41584	-2.0502	1.2312	3.61792	0.739919	-1.42908	-0.58776	-1.07676
394	0.686759	0.3408	1.23422	-1.88292	1.16088	2.56988	1.0512	-1.65444	-0.52152	-0.905639
395	0.690599	0.34308	1.05346	-1.72495	1.06032	1.38895	1.36932	-1.89132	-0.47364	-0.741479
396	0.699359	0.33972	0.925643	-1.62836	0.910799	0.243648	1.58868	-2.04	-0.43632	-0.658319
397	0.703679	0.3354	0.852347	-1.61876	0.725759	-0.754703	1.71912	-2.14716	-0.37332	-0.621959
398	0.705839	0.33024	0.848351	-1.71354	0.52548	-1.53076	1.72356	-2.16876	-0.29124	-0.660839
399	0.704759	0.32448	0.886823	-1.89447	0.34656	-1.99256	1.65588	-2.15256	-0.20364	-0.744239
400	0.700799	0.3162	0.903215	-2.09579	0.22992	-2.16643	1.58412	-2.09604	-0.13308	-0.794759
401	0.696479	0.30456	0.900605	-2.32134	0.20388	-2.15279	1.52508	-2.0268	-0.10296	-0.818639
402	0.692399	0.28548	0.925269	-2.61666	0.29496	-2.03541	1.39368	-1.88304	-0.11712	-0.883079
403	0.689999	0.25764	0.976803	-2.98713	0.51192	-1.86235	1.1862	-1.66896	-0.15276	-0.983039
404	0.687599	0.22284	1.00997	-3.35883	0.801119	-1.68525	0.966599	-1.39776	-0.20952	-1.06944
405	0.683999	0.18228	1.00918	-3.70094	1.1322	-1.56595	0.761639	-1.09068	-0.28944	-1.11084
406	0.682799	0.13764	0.969383	-3.98496	1.4772	-1.521	0.56484	-0.715679	-0.37812	-1.11106
407	0.680399	0.0927599	0.891911	-4.20228	1.7976	-1.5306	0.41544	-0.34188	-0.46344	-1.07545
408	0.679199	0.051	0.773063	-4.335	2.0736	-1.61232	0.33348	0.0102	-0.53052	-1.00198
409	0.675599	0.01464	0.616247	-4.395	2.3196	-1.72212	0.31644	0.33012	-0.56496	-0.868799
410	0.670799	-0.01584	0.42072	-4.35696	2.4852	-1.80528	0.38556	0.58752	-0.624479	-0.689447
411	0.667199	-0.0414	0.246108	-4.2876	2.5572	-1.90608	0.45996	0.791759	-0.718079	-0.53436
412	0.662399	-0.0616799	0.123456	-4.22004	2.5656	-2.10888	0.47232	0.992639	-0.823679	-0.427764
413	0.653999	-0.0767999	0.032196	-4.14744	2.442	-2.2704	0.48588	1.11552	-0.938879	-0.342696
414	0.646799	-0.0893999	-0.005304	-4.09968	2.166	-2.328	0.459	1.19688	-1.04868	-0.314352
415	0.637199	-0.10164	0.003276	-4.05348	1.7796	-2.34948	0.40032	1.25172	-1.12428	-0.33528
416	0.631199	-0.11208	0.0668999	-4.029	1.308	-2.2896	0.2958	1.29216	-1.11312	-0.416604
417	0.625199	-0.12072	0.151932	-3.99588	0.805199	-2.1798	0.18588	1.3188	-1.01784	-0.518064
418	0.620399	-0.12888	0.207036	-3.92412	0.2784	-1.9014	0.12192	1.33428	-0.919559	-0.57846
419	0.615599	-0.1374	0.222768	-3.77808	-0.2736	-1.61136	0.13488	1.30836	-0.865559	-0.607751
420	0.615599	-0.14652	0.20442	-3.58932	-0.747599	-1.26852	0.17484	1.3128	-0.846119	-0.58848
421	0.613199	-0.1554	0.0895559	-3.28368	-1.158	-0.909479	0.3288	1.30704	-0.886799	-0.426228
422	0.615599	-0.16272	-0.0915959	-2.8896	-1.5984	-0.59052	0.57504	1.26732	-0.970799	-0.179268
423	0.619199	-0.17016	-0.304248	-2.45064	-1.9824	-0.3198	0.862919	1.22256	-1.05768	0.0990119
424	0.623999	-0.17688	-0.528864	-1.99344	-2.3064	-0.05448	1.16076	1.18596	-1.09572	0.393336
425	0.631199	-0.1818	-0.746327	-1.527	-2.5452	0.1986	1.43592	1.16676	-1.06704	0.675287
426	0.638399	-0.18492	-0.960971	-1.05624	-2.7324	0.47112	1.6848	1.1694	-1.00128	0.946811
427	0.646799	-0.186	-1.14538	-0.604799	-2.88	0.791639	1.89888	1.1724	-0.912719	1.16891
428	0.656399	-0.18732	-1.27061	-0.22236	-2.9616	1.18716	2.05116	1.1826	-0.801359	1.31763
429	0.667199	-0.1878	-1.3925	0.15636	-2.9364	1.64976	2.21244	1.17948	-0.677639	1.45806
430	0.680399	-0.18672	-1.51619	0.56784	-2.92908	1.91208	2.39268	1.15296	-0.54804	1.60778
431	0.695999	-0.186	-1.61447	0.976919	-2.95632	2.37696	2.56176	1.10916	-0.42048	1.71353
432	0.712799	-0.18852	-1.67972	1.3602	-3.00324	2.68008	2.68752	1.0836	-0.31008	1.77003
433	0.731999	-0.19536	-1.69808	1.69164	-3.00588	2.94432	2.73348	1.10232	-0.19812	1.75716
434	0.749999	-0.20664	-1.67537	1.96404	-2.98464	3.19812	2.69208	1.1934	-0.0771599	1.69416
435	0.766799	-0.21972	-1.56953	2.08548	-2.78316	3.99852	2.53188	1.35504	0.04188	1.53144
436	0.785999	-0.23664	-1.38523	1.95384	-2.06412	3.79584	2.295	1.51956	0.14148	1.293
437	0.800399	-0.25212	-1.19934	1.61532	-0.834959	3.252	2.01012	1.72248	0.28524	1.062
438	0.808799	-0.26316	-1.05787	1.18164	0.615479	1.88544	1.74852	1.923	0.48576	0.910319
439	0.805199	-0.26568	-0.918515	0.701999	1.94328	0.802235	1.4478	2.13276	0.780959	0.804239
440	0.794399	-0.25956	-0.782519	0.27156	2.94444	-0.435996	1.14176	2.29236	1.14	0.738119
441	0.776399	-0.24372	-0.621599	-0.0832799	3.53316	-1.40808	0.779375	2.4324	1.59756	0.669719
442	0.748799	-0.2226	-0.44856	-0.30048	3.61728	-2.20452	0.38844	2.55	2.11608	0.608279
443	0.722399	-0.19392	-0.20412	-0.4146	3.18708	-1.89252	-0.051492	2.61	2.62608	0.45372
444	0.698399	-0.16188	0.11352	-0.48696	2.61708	-1.66344	-0.496548	2.5608	3.04656	0.18708
445	0.682799	-0.12468	0.42624	-0.48096	2.0604	-1.53768	-0.897011	2.4324	3.41724	-0.1134
446	0.669599	-0.0839999	0.664199	-0.3654	1.518	-1.57524	-1.20845	2.286	3.75684	-0.36468
447	0.662399	-0.03612	0.903599	-0.26892	1.0056	-1.52016	-1.4802	2.0688	4.05768	-0.633479
448	0.653999	0.01656	1.02185	-0.0867599	0.498	-1.38672	-1.56708	1.7592	4.27644	-0.764639
449	0.644399	0.0712799	1.12919	0.03936	0.0611999	-1.20972	-1.58868	1.4064	4.36987	-0.878519
450	0.631199	0.12432	1.17352	0.16656	-0.2916	-0.982199	-1.55016	1.086	4.3943	-0.903119
451	0.620399	0.17424	1.19766	0.28824	-0.596399	-0.751799	-1.44	0.765599	4.23854	-0.892319
452	0.608399	0.21804	1.15884	0.4656	-0.873599	-0.54996	-1.2606	0.4992	3.84445	-0.800759
453	0.596399	0.25344	1.1184	0.630479	-1.1136	-0.36144	-1.08996	0.3084	3.13397	-0.702839
454	0.5856	0.28164	1.0289	0.856919	-1.3644	-0.29244	-0.941399	0.2316	2.22269	-0.55536
455	0.5796	0.30624	1.03494	0.975119	-1.58628	-0.18132	-0.928679	0.1956	1.1127	-0.52488
456	0.576	0.32808	0.975143	1.167	-1.82676	-0.11172	-0.869159	0.1176	-0.108276	-0.43056
457	0.5724	0.34392	0.863363	1.37964	-2.01768	-0.01764	-0.725519	-0.0683999	-1.37041	-0.28284
458	0.5676	0.35628	0.726923	1.59348	-2.199	0.0582	-0.594119	-0.3204	-2.36294	-0.11424
459	0.5628	0.366	0.568216	1.80072	-2.3286	0.18984	-0.42768	-0.675599	-3.113	0.0746399
460	0.5544	0.3726	0.419607	1.96644	-2.43204	0.30732	-0.31764	-1.0344	-3.70269	0.25524
461	0.5412	0.37332	0.286823	2.0628	-2.43612	0.45072	-0.24312	-1.4052	-3.81043	0.4176
462	0.5244	0.36804	0.167074	2.12712	-2.43228	0.46764	-0.23748	-1.698	-3.70448	0.5664
463	0.51	0.35976	0.094682	2.11728	-2.35632	0.53472	-0.30588	-1.9392	-3.42132	0.656759
464	0.4932	0.3468	0.136226	1.96836	-2.24568	0.58308	-0.56316	-2.0532	-3.0756	0.603479
465	0.474	0.32472	0.314468	1.63116	-2.05236	0.608519	-1.02372	-2.0304	-2.62476	0.39024
466	0.4512	0.2964	0.548124	1.20216	-1.81872	0.594599	-1.6326	-1.8216	-2.22672	0.12216
467	0.432	0.26448	0.820516	0.729839	-1.566	0.56184	-2.29728	-1.5288	-1.81776	-0.1872
468	0.4152	0.2298	1.0993	0.24768	-1.33128	0.51912	-3.00672	-1.1112	-1.56216	-0.5244
469	0.402	0.19188	1.31743	-0.1656	-1.07016	0.45876	-3.61464	-0.699599	-1.21836	-0.798719
470	0.3948	0.1548	1.42944	-0.43428	-0.843719	0.3594	-4.07376	-0.2796	-0.836039	-0.952799
471	0.3984	0.11892	1.3311	-0.43188	-0.648119	0.23892	-4.23132	0.0228	-0.5628	-0.936599
472	0.4044	0.0823199	1.15012	-0.34176	-0.41664	0.1212	-4.25976	0.3168	-0.41424	-0.740399
473	0.4044	0.0823199	1.15012	-0.34176	-0.41664	0.1212	-4.25976	0.3168	-0.41424	-0.740399
