# Supplementary material for: Optimal Control Based Stiffness Identification of an Ankle-Foot Orthosis Using a Predictive Walking Model
Source: Front Comput Neurosci. 2017 Apr 13;11:23. doi: 10.3389/fncom.2017.00023 (PMC5390028; doi:10.3389/fncom.2017.00023)
Supplement: Supplementary file 1 [file DataSheet1.ZIP › PathWalker/InvKinDyn/results/barefeet_3053184.torque]

0	18.9165	212.972	-22.5676	-4.47408	0.441875	-0.00199718	0.739427	3.34402	1.67827	-14.7673
1	19.5203	222.822	-20.796	-4.56536	0.293873	-0.173906	-0.309143	2.07353	0.721932	-12.7224
2	5.84871	222.302	-20.4509	-4.16811	0.324437	-0.292705	-0.12079	1.60741	0.868027	-13.4627
3	4.61585	222.228	-22.4962	-4.15501	0.338965	-0.243497	-1.86291	0.0130329	-0.73895	-14.0127
4	9.26044	206.988	-17.4501	-3.96206	0.347184	-0.316622	-1.2562	0.358982	0.162606	-10.5256
5	9.73778	201.038	-17.2125	-3.98298	0.320558	-0.3053	-1.4137	0.232744	0.24308	-10.0399
6	12.1065	197.457	-16.0197	-4.31879	0.0523474	-0.56155	-0.972978	0.222126	0.452371	-9.05535
7	15.3561	198.099	-16.9577	-4.48216	0.0435907	-0.50919	-1.48877	-0.240391	0.114472	-9.12933
8	15.2279	198.05	-15.432	-4.10172	0.178443	-0.488675	-1.30364	-0.0858794	0.303154	-8.34572
9	18.9733	197.457	-10.4553	-3.12488	0.765196	-0.0908323	-0.747407	0.52806	0.698314	-5.6202
10	20.1784	197.976	-10.2575	-3.22808	0.643473	-0.20117	-1.04659	0.267122	0.539379	-5.20854
11	10.6778	206.23	-14.5492	-3.3968	0.466518	-0.487304	-2.32265	-0.755576	-1.00552	-7.77475
12	6.17537	211.415	-12.7492	-3.2474	0.58662	-0.434187	0.300499	1.38778	1.17174	-8.84185
13	8.50709	216.398	-12.3314	-2.99575	0.791778	-0.261715	0.262168	1.51859	1.1429	-8.93234
14	18.7724	220.761	-12.9259	-3.11142	0.959506	0.062734	-0.736274	0.735113	-0.00910767	-8.59099
15	7.69753	223.976	-13.5642	-2.96768	1.03753	0.0919427	0.39661	1.27929	-0.0149001	-10.557
16	16.1886	223.511	-12.8872	-3.64581	0.704649	-0.16987	2.06231	2.58418	1.20475	-10.7952
17	4.84397	221.159	-13.0454	-3.48045	0.628671	-0.438373	3.25923	3.13307	0.93189	-12.6037
18	9.07039	217.948	-13.5154	-3.31856	0.911585	-0.0772119	2.45527	2.2297	-0.713019	-12.6542
19	12.8803	213.107	-13.8518	-3.943	0.70322	-0.0798695	4.57668	3.71724	0.337659	-13.9346
20	12.5647	214.159	-15.0739	-4.0149	1.1515	0.34173	5.23678	4.01301	-0.128771	-15.2389
21	13.5524	208.12	-13.9563	-5.11414	0.29776	-0.531463	6.66777	4.84935	0.306954	-14.6431
22	2.40991	201.659	-11.7915	-4.5692	0.605686	-0.350963	6.67582	5.19304	-0.215925	-13.7666
23	-8.19798	196.745	-7.46823	-4.22331	0.487808	-0.578648	7.07982	7.07166	0.600412	-11.2653
24	-25.6162	206.568	-5.08432	-2.67373	1.25189	-0.138762	3.54764	6.33792	-1.057	-8.15833
25	-37.7175	218.682	-2.5625	-1.77603	1.32619	-0.260621	1.38473	6.51362	-0.512828	-5.02368
26	-36.2186	242.993	-2.43752	-1.03872	1.46952	-0.351599	-2.87787	4.74153	-0.740075	-1.46603
27	-31.3473	265.012	-0.530536	0.361919	2.17423	0.539227	-4.89569	3.57227	-0.302763	1.20821
28	-21.8874	293.856	0.0109547	-0.107927	1.81071	-0.138106	-5.64136	2.24438	-0.612387	3.11541
29	-8.91485	318.358	-1.36452	-1.13374	1.12457	-0.980437	-5.33465	0.573318	-1.16489	2.52993
30	-15.8646	337.253	0.771321	-0.246978	2.18668	0.237764	-0.715563	1.71372	0.645173	-1.06041
31	-30.0015	352.618	-0.26715	-1.03061	1.66341	-0.414215	1.39076	1.43484	0.107412	-4.00134
32	-38.5095	365.314	2.18017	-0.881868	2.09582	-0.0488357	3.89279	2.55517	0.258673	-5.14763
33	-55.8085	371.603	0.796564	-0.92819	2.05742	-0.237775	4.93705	3.30828	0.738209	-7.81675
34	-52.3493	386.34	-2.15114	-1.35052	2.02365	-0.302769	3.29783	3.02082	0.476822	-8.26122
35	-51.6949	400.751	-6.25944	-1.7227	1.9224	-0.429429	0.198802	1.68663	-0.603819	-8.34614
36	-46.7507	402.426	-6.4685	-2.21629	1.67306	-0.689611	-0.264282	2.13731	0.0236883	-7.29756
37	-36.3034	392.016	-7.06908	-2.01672	1.86575	-0.491141	-0.884138	2.10516	0.391155	-7.07502
38	-24.1225	374.215	-9.2872	-1.56518	2.16369	-0.167558	-2.46204	1.16991	-0.463125	-7.53353
39	-12.4235	343.857	-10.0145	-1.65793	1.93322	-0.341949	-2.5608	1.09846	-0.224204	-7.40593
40	-0.830173	307.76	-9.33727	-1.55947	1.69865	-0.551594	-1.93415	1.57363	0.621687	-7.02757
41	12.3202	271.664	-9.95947	-0.537576	2.30229	0.133313	-3.34613	0.529222	-0.226698	-6.81248
42	21.2652	235.346	-11.3899	-0.602799	1.96601	-0.303181	-3.91129	0.392779	-0.236384	-6.94214
43	32.5634	214.522	-13.5515	-0.435109	2.26297	0.0940147	-5.15209	0.0258279	-0.128001	-7.0911
44	37.6418	201.579	-15.4834	-1.47605	1.77383	-0.264212	-4.34761	1.03814	1.11858	-7.98928
45	40.1315	202.241	-20.7436	-2.64237	1.16513	-0.635076	-7.247	-0.933906	-1.10517	-8.8261
46	37.1335	194.549	-18.9714	-2.68494	1.52415	0.164769	-5.29832	0.519851	0.442747	-9.00132
47	34.4825	193.453	-20.0197	-4.54832	0.364533	-0.63646	-4.6085	1.00039	0.968587	-8.86771
48	30.4807	188.077	-19.9798	-5.45929	0.0353449	-0.454036	-3.94075	1.07511	0.848108	-8.72916
49	29.9526	183.575	-19.303	-6.66482	-0.418767	-0.590535	-3.08198	1.3328	0.976873	-7.96551
50	28.982	177.231	-20.491	-7.45677	-0.517634	-0.442266	-4.23802	0.16593	-0.125264	-7.21592
51	25.7909	176.309	-21.1159	-7.97323	-0.303281	-0.111632	-3.97942	0.106736	-0.478994	-7.28276
52	24.6594	178.481	-23.0706	-9.30935	-0.770219	-0.757857	-3.2796	0.682422	0.324799	-8.07909
53	23.4645	183.317	-25.0212	-9.36733	-0.408019	-0.385769	-3.62102	0.397181	-0.0938033	-9.17707
54	23.3491	189.448	-25.6036	-9.38641	-0.373786	-0.418005	-3.25016	0.691445	0.340975	-9.8988
55	21.1506	199.683	-27.4286	-9.27037	-0.389111	-0.47106	-4.16343	-0.0857826	-0.548589	-10.8857
56	18.5365	207.153	-26.9503	-8.61636	-0.0794484	-0.0927528	-3.33395	0.431496	-0.105004	-11.8602
57	16.4405	216.74	-26.6464	-8.46595	-0.413167	-0.446216	-2.28737	1.17477	0.55214	-12.8468
58	14.5118	227.54	-26.3482	-7.87389	-0.40548	-0.316296	-2.29044	0.956485	0.161942	-13.3486
59	12.5586	235.959	-25.3836	-7.31248	-0.476053	-0.323392	-2.42115	0.663113	-0.19694	-13.0745
60	8.9052	240.145	-22.8101	-6.64116	-0.397512	-0.180429	-2.05548	0.775201	-0.165016	-11.991
61	3.52738	240.274	-19.575	-5.91734	-0.21279	0.111519	-1.58251	0.970881	-0.144621	-10.5336
62	0.548901	238.434	-17.0936	-5.38096	-0.149336	0.39503	-1.3668	1.12194	0.0843578	-9.15722
63	0.795702	237.971	-14.6256	-5.60969	-0.631944	-0.0156494	-0.757453	1.55414	0.386392	-7.44334
64	2.71734	232.524	-13.0161	-5.83037	-1.00896	-0.445206	-1.3481	1.07797	0.10561	-5.40432
65	3.15817	226.325	-9.64932	-5.30754	-0.629903	-0.0976908	-0.406548	1.86844	0.891506	-3.81244
66	6.95786	226.535	-8.99069	-4.86287	-0.23397	0.201324	-1.00639	1.39038	0.256627	-3.16627
67	10.7269	225.888	-9.05465	-4.99626	-0.420524	-0.292562	-1.22898	1.08971	0.0297157	-2.86585
68	16.9201	228.258	-6.98801	-4.23153	0.181713	-0.0892781	-1.16482	1.12049	-0.040833	-1.65102
69	22.3619	225.961	-4.12809	-3.53551	0.781194	0.0240419	-1.15112	1.10261	0.032242	0.303955
70	20.653	221.138	-2.8118	-3.38484	1.05438	-0.189753	-0.360667	1.66272	0.563085	0.655558
71	14.5789	219.35	-5.15968	-3.08484	1.36115	-0.288274	-0.198909	1.7739	0.592464	-1.64894
72	13.0498	218.582	-7.82944	-2.2535	2.02472	0.00931907	-1.69953	0.75997	-0.32631	-3.1644
73	6.56886	205.27	-6.51533	-1.86529	2.21081	-0.116867	-0.733199	1.58819	0.674154	-3.14562
74	3.0254	196.424	-6.23119	-2.00232	1.86804	-0.793504	-1.41627	0.953487	-0.466857	-2.35306
75	4.84009	185.41	-3.26224	-0.914848	2.28992	-0.41059	-1.05662	1.3069	0.0844649	-1.176
76	4.23227	175.331	-0.85682	0.412268	2.67208	0.019573	-0.903822	1.60333	0.634056	-0.501868
77	5.89202	168.035	2.09968	1.31656	2.52245	-0.0272929	-0.579304	1.71495	0.609665	0.839502
78	10.3649	167.077	4.5038	2.29107	2.34643	0.0263389	-1.49194	0.976839	-0.27485	2.68427
79	10.2451	166.243	6.17371	3.45309	2.27159	0.219054	-1.09451	1.14577	-0.197192	2.58289
80	11.135	173.059	5.54272	3.83963	1.75025	0.0454318	-0.987656	1.12718	-0.280713	1.52077
81	9.52585	175.322	6.41623	4.73628	1.64086	0.160447	-0.146815	1.69127	0.345707	0.763856
82	9.87125	181.121	6.44078	5.59168	1.7684	0.348483	-0.561904	1.14756	-0.586931	0.435073
83	15.6743	186.205	7.91342	5.97106	1.80934	0.333337	0.307522	1.95623	0.519544	0.661115
84	15.1497	188.091	7.16907	5.98623	1.81324	-0.0470037	0.174279	1.90018	0.336239	0.0141432
85	10.9769	185.138	5.18341	6.51721	2.45004	0.0817061	-0.787978	1.11027	-0.745312	-1.48377
86	9.8704	183.304	3.97393	6.81472	3.14858	0.24806	-0.771839	1.46748	-0.203722	-2.95563
87	-1.19593	198.044	2.41535	5.07114	4.47824	0.0167242	-0.594832	1.75169	0.0369009	-3.59563
88	1.4058	217.74	-0.653424	1.61256	5.24043	-0.376109	-1.24828	1.61488	-0.028784	-2.59957
89	-1.22409	251.958	-5.09535	-4.42463	4.81953	-1.10498	-1.17257	1.86227	0.310542	-1.16143
90	3.6787	283.683	-9.68205	-9.39319	3.77182	-0.613234	-1.6574	1.45738	-0.180653	0.153474
91	4.01212	316.96	-13.558	-13.4832	1.87526	-1.05961	-1.24489	1.58775	-0.271397	0.284078
92	0.619365	331.316	-13.9571	-13.3925	0.951269	-0.707266	0.494242	2.77461	1.28145	-1.43494
93	-10.7659	345.303	-15.9313	-11.1448	0.261873	-0.799999	-0.603082	1.60296	-0.560457	-4.38671
94	-25.7461	341.307	-13.3714	-6.37031	-0.321923	-0.616718	1.15661	2.55158	0.413982	-8.50198
95	-50.0457	350.912	-10.6279	-1.10239	0.433951	-0.247884	2.08897	2.72061	0.397571	-12.9242
96	-59.7464	361.483	-8.72149	3.12393	1.64622	0.00841734	2.37919	2.66101	0.196197	-16.106
97	-62.3946	381.48	-8.10801	4.4749	2.66253	-0.108676	3.18407	3.19823	0.589876	-17.906
98	-52.4667	403.091	-10.5354	1.93268	2.04433	-0.559622	2.5087	2.80165	0.0284206	-17.1395
99	-35.4305	413.044	-9.76105	-0.220557	2.06003	0.059193	3.46127	3.79764	1.42758	-14.9885
100	-20.4908	416.535	-12.4507	-3.25206	1.23136	-0.344002	2.42898	3.3338	0.613202	-13.0715
101	-9.93114	403.489	-12.9364	-4.59543	1.22258	-0.16632	1.74	3.13712	0.597081	-10.9317
102	-1.79467	380.038	-11.5828	-5.20832	1.10194	-0.207899	1.34695	3.12654	0.801275	-8.16265
103	2.70954	350.23	-9.52997	-5.30009	0.736897	-0.423909	1.1235	2.99066	0.769754	-5.59131
104	6.9351	315.741	-7.0261	-4.38273	0.811731	-0.177371	0.770001	2.56899	0.36631	-3.55379
105	6.32641	284.34	-7.09882	-4.21583	0.328084	-0.595717	0.429596	2.0432	-0.061456	-3.2658
106	4.65698	255.158	-6.26066	-3.38184	0.514033	-0.318155	0.760713	2.1451	0.454245	-3.52074
107	9.89743	232.876	-6.96983	-2.8414	0.700988	0.00138239	-0.118503	1.51166	0.314167	-3.72953
108	14.7537	219.648	-9.38424	-3.50318	0.22288	-0.411125	-0.651846	1.21626	0.548318	-4.6349
109	12.1479	214.584	-12.5285	-3.93569	0.0753752	-0.590128	-1.0857	1.19898	1.13113	-6.58065
110	4.78624	218.276	-15.4968	-3.68178	0.520321	-0.32669	-1.95263	0.644234	0.520651	-8.71497
111	-1.14509	224.512	-17.9001	-3.53714	0.83038	-0.0626862	-3.22638	-0.0431516	-0.279902	-9.92896
112	-6.14364	225.913	-18.2545	-3.46267	0.755808	-0.328655	-3.46758	0.152474	-0.0114368	-10.2959
113	-10.936	222.148	-18.7748	-3.20242	0.727653	-0.39949	-3.51134	0.468848	0.0826534	-11.1128
114	-17.8012	212.405	-20.2361	-2.39865	1.07066	-0.0135123	-4.21791	0.397049	-0.0677052	-12.8476
115	-20.9509	200.976	-21.02	-2.56507	0.603482	-0.412189	-3.77551	1.20509	0.320287	-14.2943
116	-18.1939	187.232	-22.4107	-1.99998	0.727633	-0.175968	-5.28798	0.472616	-0.825711	-14.9797
117	-17.5558	171.964	-22.1436	-1.75273	0.694145	-0.0828076	-4.80647	1.29895	0.126923	-15.8741
118	-18.4428	162.472	-23.4775	-1.73509	0.547692	-0.21931	-4.81659	1.47739	0.411531	-17.5782
119	-17.6476	157.585	-25.383	-2.16486	0.245411	-0.495225	-4.78444	1.38426	0.267333	-19.0014
120	-12.3933	156.27	-25.064	-2.59736	0.133378	-0.50261	-3.36222	2.16053	1.222	-19.3777
121	-6.71439	160.394	-24.9872	-2.24152	0.602482	-0.00533091	-3.23458	1.82596	0.913649	-19.2175
122	-4.06518	169.993	-24.8971	-2.51017	0.495632	-0.188006	-2.81899	1.63348	0.352614	-18.6407
123	0.382651	181.991	-25.0933	-2.68207	0.505766	-0.237111	-2.60582	1.43546	0.093352	-18.2588
124	2.3996	190.825	-23.8483	-2.5652	0.607311	-0.269834	-1.73118	1.82306	0.806209	-17.5556
125	4.51119	197.113	-22.427	-2.39366	0.830076	-0.010592	-1.80851	1.41521	0.602722	-15.9844
126	6.86294	202.846	-21.0823	-2.62835	0.711211	-0.222475	-1.7153	1.27617	0.724864	-14.4633
127	9.98735	206.291	-19.817	-2.41901	1.008	0.184635	-2.35481	0.609076	0.0300166	-12.7976
128	13.0776	203.232	-18.2586	-3.03941	0.525991	-0.388528	-2.23929	0.428778	0.179869	-10.7967
129	14.104	203.137	-16.6971	-3.32857	0.367265	-0.566619	-1.78131	0.485289	0.777049	-9.46984
130	15.4859	205.381	-15.2073	-3.16116	0.60779	-0.211341	-2.21271	0.107784	0.0341425	-7.80871
131	16.817	202.805	-12.9981	-3.30473	0.562721	-0.252885	-1.42554	0.559605	0.951279	-6.25331
132	18.3444	203.134	-12.1339	-3.21225	0.614498	-0.236089	-1.79645	0.255275	0.560011	-5.24383
133	19.2116	205.893	-11.6532	-2.86351	0.85152	-0.00754644	-2.51873	-0.0279899	-0.164217	-4.65189
134	21.1271	206.453	-10.6476	-2.84427	0.789932	-0.171397	-2.21925	0.14147	0.185641	-4.24721
135	21.9881	209.932	-10.0656	-2.83434	0.697807	-0.358091	-1.954	0.363708	0.451739	-4.26831
136	20.5911	210.626	-9.03096	-2.08347	1.15896	0.0235833	-1.95099	0.450851	0.519255	-4.28746
137	17.5691	213.304	-9.03951	-2.18936	0.88327	-0.41359	-2.06077	0.485057	0.282709	-4.33782
138	16.8428	219.698	-8.56102	-1.84324	1.11166	-0.254648	-1.77566	0.792875	0.459816	-4.65652
139	17.7626	223.958	-8.53515	-2.06859	0.90738	-0.480729	-1.64267	1.08415	0.401757	-4.63486
140	19.5086	224.396	-7.19875	-1.68736	1.20742	-0.162136	-1.35316	1.29892	0.512491	-4.17872
141	22.4133	228.48	-6.64576	-1.60951	1.31843	-0.0561852	-1.70485	1.30378	0.00498513	-3.61686
142	25.572	228.099	-5.23968	-1.7858	1.22199	-0.192138	-0.802064	1.93786	0.513073	-3.06189
143	24.4118	231.921	-4.75614	-1.61234	1.38585	-0.00482978	-0.341563	2.30952	0.120415	-3.32648
144	23.959	234.368	-4.41325	-1.48634	1.39192	-0.111473	-0.0189648	2.31892	0.0101314	-3.5752
145	22.6675	236.292	-3.55217	-1.51749	1.27546	-0.281248	0.531979	2.67593	-0.158394	-3.41265
146	21.448	238.767	-2.54039	-1.4341	1.31787	-0.299863	1.27358	3.0044	-0.129557	-3.30081
147	18.8154	239.783	-1.23459	-1.13392	1.55997	0.0271583	2.54687	3.50319	0.0963785	-3.67058
148	16.718	243.446	-1.27204	-1.32041	1.33451	-0.354642	2.97282	3.76286	-0.100901	-4.19433
149	16.1426	243.628	-0.446717	-1.23211	1.44732	-0.290104	3.90965	3.95882	0.146297	-4.63271
150	15.4478	242.904	-0.550756	-1.23484	1.52872	-0.26744	3.80889	3.56499	-0.288161	-4.84457
151	10.1628	238.46	-0.154972	-1.40461	1.46827	-0.381633	4.68087	4.00756	0.0673612	-5.39825
152	4.75012	235.753	-0.27146	-1.23219	1.66995	-0.15315	4.33657	3.91481	0.00241273	-5.72348
153	0.277015	232.496	1.35308	-1.4623	1.54725	-0.261812	5.59142	4.81144	0.319625	-5.61549
154	1.26728	242.337	0.187527	-1.89883	1.35026	-0.505762	4.26171	5.27927	-0.215752	-5.12938
155	10.6823	251.621	-1.63984	-2.13367	1.50804	-0.271575	2.79471	5.19097	-0.422531	-4.63615
156	39.7854	221.041	-4.78807	-2.8051	1.35844	-0.429183	1.52367	-0.20186	0.264609	-4.30268
157	62.5917	238.632	-10.5883	-2.8338	1.6871	0.0105692	-3.1068	-2.56261	-0.22457	-4.0002
158	66.4396	228.871	-3.80163	-3.12593	1.57872	-0.153243	3.8647	-1.71204	0.478928	-3.55986
159	64.1099	218.901	-0.0273051	-2.50441	1.81223	0.0276034	6.85642	-4.32874	-0.375523	-3.45952
160	52.2308	222.983	-0.0961962	-2.06096	1.67133	-0.2724	6.56052	-7.45549	-0.602889	-4.30614
161	28.6424	196.431	6.58029	-1.10869	1.85433	-0.266718	11.7221	-10.5172	0.757038	-5.18781
162	4.13112	179.378	8.4218	-0.428897	1.85823	-0.407217	12.1328	-15.0557	1.02023	-5.81055
163	-23.8961	164.489	12.596	0.236032	2.1732	-0.11072	14.6946	-17.5226	1.91897	-6.33227
164	-38.4471	151.437	13.9334	-9.71921e-05	2.118	-0.194159	16.0381	-19.1912	2.48998	-6.7478
165	-36.085	140.996	11.062	-0.934077	1.76373	-0.621208	14.4973	-21.7206	2.75427	-6.88504
166	-21.2949	120.811	10.3343	-1.49758	1.83796	-0.405761	14.3044	-23.0404	3.24157	-6.0447
167	-2.30341	104.383	9.93726	-2.3375	1.55075	-0.657592	14.2141	-22.9452	3.59524	-4.53528
168	21.3774	82.7191	8.83934	-3.04872	1.85041	-0.344194	14.1651	-22.3362	4.07742	-3.50246
169	43.3085	59.8976	7.15242	-3.62213	1.89939	-0.268966	13.5277	-21.5369	4.67613	-2.59921
170	60.8873	40.4132	5.91364	-4.09209	1.89762	-0.387195	12.7488	-20.0767	5.13703	-1.30771
171	67.5968	21.1628	6.33135	-4.45597	1.58803	-0.700368	12.5316	-18.6577	5.53256	0.280325
172	65.6988	2.1865	7.57412	-4.82747	1.54652	-0.225049	13.2817	-16.5277	6.0204	1.34606
173	55.7675	-8.16935	6.68798	-5.83897	0.603458	-0.940255	13.3194	-14.7273	6.32367	1.36479
174	41.4332	-10.367	6.04696	-6.27167	0.176787	-0.624466	13.6728	-12.7424	6.48575	0.550985
175	23.5745	-12.3921	6.14212	-6.91581	-0.656665	-0.647504	15.0202	-10.6613	6.93293	-0.515964
176	6.93674	-6.91218	4.09598	-7.99385	-1.1564	-0.499293	15.2677	-9.13894	6.8862	-1.97515
177	-11.3224	-0.220388	2.43216	-8.92948	-1.52131	-0.542439	16.6614	-7.19755	7.13288	-4.22648
178	-25.5648	1.35351	-0.148644	-9.10341	-1.51191	-0.338266	17.0004	-6.03334	7.35237	-6.80406
179	-31.6357	4.19895	-3.06479	-9.3526	-1.62677	-0.499481	16.2777	-5.2897	7.15482	-8.41955
180	-32.1953	1.17944	-4.19617	-9.25389	-1.48787	-0.574585	16.2641	-4.2755	7.44571	-9.2549
181	-29.0457	-3.42556	-6.38634	-8.86077	-1.13724	-0.521077	15.1672	-4.07079	7.54032	-10.2544
182	-26.4881	-4.87755	-7.75877	-7.93095	-0.621199	-0.377085	14.3131	-3.7059	7.97245	-11.3558
183	-21.5012	-3.25605	-8.65529	-7.19805	-0.232968	-0.276429	13.1647	-3.81443	7.77809	-11.6701
184	-18.0898	-3.33411	-8.9593	-6.78577	-0.146885	-0.586321	12.5701	-3.64133	8.48538	-11.6298
185	-17.9575	-0.065579	-8.86507	-6.07988	0.236539	-0.288199	11.8857	-3.87209	8.76991	-11.6717
186	-22.0924	5.83041	-9.2442	-5.65807	0.198373	-0.540037	11.0629	-4.16385	9.32149	-12.0317
187	-27.5267	8.44015	-8.1047	-5.02388	0.212551	-0.49892	10.7864	-4.50162	9.93538	-11.7807
188	-28.4947	11.9083	-6.15462	-4.02606	0.41428	-0.0476692	10.1077	-4.9755	10.21	-10.6734
189	-27.2915	12.2134	-4.82837	-3.85822	0.0800479	-0.444075	9.50949	-5.68543	10.6385	-9.36224
190	-24.9119	10.7321	-2.47351	-2.98851	0.215851	-0.107891	9.20914	-6.10334	11.2981	-7.94
191	-17.9569	13.0051	-0.566976	-2.46424	0.11144	-0.122316	8.49279	-6.6801	11.5402	-6.06969
192	-7.50067	8.26623	1.83356	-1.93621	0.0421535	-0.150729	7.98386	-7.3257	12.337	-3.8173
193	-0.315723	3.16432	3.52108	-1.24816	0.0505291	-0.182118	6.87139	-8.2641	12.5702	-1.83169
194	7.74334	1.53478	4.74793	-0.709818	0.0891109	-0.293064	5.83614	-8.73106	13.1602	-0.176836
195	15.9985	1.21968	5.48319	0.166816	0.422336	-0.0984541	4.68296	-9.06887	13.558	0.862569
196	23.5722	2.60949	5.09904	0.749923	0.607164	-0.149257	3.4043	-9.73581	13.6918	1.25246
197	30.3234	2.93665	4.68474	1.55102	1.07544	0.00797942	2.29914	-10.0383	14.074	1.17254
198	32.3007	2.64814	3.3211	2.13476	1.63167	-0.0554488	1.12365	-10.2471	14.79	0.352119
199	33.5793	4.18357	2.0184	2.84003	2.16273	-0.0942965	-0.465184	-10.4489	14.8525	-0.27518
200	30.6221	2.06053	1.2302	3.69295	2.78035	-0.0978751	-1.90073	-10.7469	15.1857	-1.01205
201	24.563	3.00162	1.0238	4.43531	3.33934	-0.212627	-3.1349	-10.6742	15.2316	-1.59597
202	18.3272	1.15698	1.22066	5.63069	4.15042	-0.108203	-4.98243	-10.9961	15.3103	-1.66895
203	13.1726	-4.75005	2.3362	6.89374	4.88764	-0.0974282	-6.20839	-10.9981	15.7877	-1.39334
204	11.9642	-6.37115	2.43786	8.09605	5.38932	-0.0659937	-8.17443	-11.5773	15.5003	-0.975953
205	10.1713	-5.88858	2.83229	9.16578	5.66795	-0.0962703	-9.15979	-11.6481	15.7182	-0.946415
206	6.65857	-4.46734	3.30428	10.4131	6.00143	-0.00761599	-9.88451	-11.6741	16.1006	-1.18046
207	-4.36934	3.59821	3.34415	10.4689	6.50675	-0.0955978	-10.5747	-11.9817	16.2135	-0.722282
208	-20.9851	25.5341	3.24649	9.6136	7.67356	-0.384794	-11.4269	-12.5195	15.999	0.697647
209	-21.8377	81.2572	-3.62491	4.92317	7.04312	-0.600789	-12.0328	-12.8106	16.0831	-0.727831
210	-26.5222	141.808	-10.8592	-1.75159	5.0925	-0.804311	-12.4485	-12.9378	15.9973	-0.400962
211	-27.0489	84.9573	-3.69219	7.30718	-1.15878	-0.6965	-13.3391	-13.5439	15.6257	-1.90009
212	-47.9375	37.6871	12.5942	23.8045	-0.25096	1.30002	-12.5821	-12.532	15.7325	-3.93779
213	-64.981	59.9738	14.847	31.3836	3.7466	2.69976	-13.9276	-12.8814	14.6908	-8.22391
214	-64.5304	57.2397	6.25566	28.4016	-1.40377	2.2114	-14.0718	-12.4007	13.8318	-13.17
215	-53.6795	33.6579	-3.43908	24.3651	-8.75732	2.95185	-13.9969	-11.7848	13.1288	-18.5553
216	-45.9624	6.67683	-10.3333	20.8364	-13.7456	4.29079	-14.4342	-11.4637	11.7025	-20.844
217	-23.0163	3.95557	-17.2524	18.4732	-16.7141	5.30079	-15.5566	-11.5571	10.0691	-24.0176
218	-12.4309	11.3783	-17.3854	18.3877	-18.1408	5.63189	-15.3532	-10.8686	8.54959	-24.3686
219	-9.46774	17.9776	-12.3966	20.4573	-18.4399	5.83571	-14.4986	-9.7894	6.90928	-22.6251
220	-6.61035	27.8802	-9.10814	20.0683	-19.2851	6.04591	-13.6175	-8.84373	4.93397	-19.7897
221	-2.01566	37.5587	-8.21933	18.7131	-19.7393	6.5146	-14.6334	-9.04703	3.21833	-16.1748
222	-1.35944	39.9494	-5.94433	18.5018	-19.46	6.95267	-15.3428	-9.01786	1.97328	-12.7548
223	-1.0818	37.8057	-5.20128	18.7099	-18.7155	7.37308	-17.0496	-9.71926	0.801577	-10.2437
224	-7.28259	32.3642	-0.437173	18.787	-17.6981	7.79411	-14.495	-8.02768	0.199151	-8.09852
225	-9.99813	24.9335	2.86928	17.8497	-16.8172	7.94106	-11.4235	-5.75988	0.0532161	-6.69279
226	-4.32632	12.4933	1.4093	16.6887	-15.7521	8.15883	-11.5629	-5.56836	-0.273397	-6.2164
227	1.08224	-4.08668	0.182854	15.3193	-14.597	8.28902	-11.193	-4.93479	-0.563848	-5.81421
228	4.53999	-18.8307	-1.2305	13.8815	-13.4042	8.38957	-10.3619	-3.64058	-0.308059	-6.03822
229	5.62996	-29.7215	-3.82636	12.4811	-12.2742	8.48099	-10.325	-3.11281	-0.509636	-6.83027
230	1.84945	-38.0391	-4.90657	11.4095	-11.1416	8.47596	-9.78311	-2.19514	-0.452995	-7.37516
231	-2.45267	-47.3255	-5.71901	10.6155	-10.1798	8.3626	-9.66563	-1.75712	-0.490746	-7.81163
232	-6.77763	-60.3699	-5.34805	10.3003	-9.19484	8.5159	-8.9417	-1.12558	-0.491423	-8.04108
233	-9.22029	-70.2758	-4.4025	9.94728	-8.50184	8.39808	-7.81669	-0.544552	-0.568661	-7.39472
234	-4.88733	-70.0134	-2.27343	9.62532	-7.91075	8.42915	-6.07344	0.349923	-0.524252	-5.37226
235	1.40441	-54.9581	0.090366	9.04924	-7.57583	8.3281	-4.4704	1.19455	-0.569256	-2.59081
236	4.38134	-36.5596	1.51488	8.66321	-7.37158	8.32625	-3.2973	1.38785	-0.50384	-0.988011
237	6.34588	-11.1673	0.201048	8.23192	-7.36613	8.34652	-3.03022	0.848947	-0.996292	-1.63425
238	4.94872	12.4055	0.233916	7.9776	-7.41152	8.41332	-1.4525	1.72819	-0.45268	-2.90877
239	2.97325	24.4766	-0.589175	7.63915	-7.64438	8.40789	-1.37874	1.20468	-0.700836	-3.70175
240	4.16287	30.2611	-1.44605	7.33955	-7.91545	8.51465	-1.20457	1.20667	-0.467539	-4.56389
241	6.44313	32.2269	-2.33411	7.37635	-8.03064	8.80422	-1.23607	0.933951	-0.642358	-5.40345
242	9.01382	32.1772	-2.6661	7.03662	-8.55293	8.84821	-0.682702	1.20585	-0.273216	-5.87904
243	13.372	30.9028	-3.33392	6.95329	-9.00944	9.11938	-0.950896	1.01532	-0.23327	-6.08729
244	18.8401	29.4416	-4.27453	6.75439	-9.64051	9.31731	-1.25655	0.230427	-0.610312	-6.36156
245	23.9656	31.5334	-4.33638	6.66005	-10.2972	9.90064	-0.586519	0.842336	-0.2129	-6.8686
246	27.1924	35.19	-5.05329	6.2485	-11.256	10.2091	-0.590551	0.674838	-0.344508	-7.18694
247	26.9711	36.8903	-4.39147	6.14541	-11.9228	10.6914	-0.143598	0.613253	-0.587325	-7.17695
248	26.1673	37.8706	-3.25797	5.84964	-12.8424	11.0846	0.77241	1.48657	-0.0712325	-7.10035
249	27.2437	35.261	-3.08096	5.42254	-13.6869	11.5154	0.416002	0.584033	-0.834931	-6.58188
250	26.6965	34.0578	-0.888447	5.04083	-14.454	12.0677	1.31667	1.40792	-0.317036	-5.52171
251	26.024	28.4064	0.450892	4.62016	-15.1657	12.4833	1.19815	1.01075	-0.874965	-4.36789
252	24.5365	23.6796	2.56078	4.22631	-15.6884	13.0495	2.18485	1.81874	-0.538896	-3.62246
253	25.1075	19.3636	5.33113	3.45879	-16.1754	13.3728	3.84989	3.4143	0.560606	-2.56065
254	22.7898	11.3343	6.43909	2.48238	-16.7488	13.7363	4.34622	3.15547	-0.0358466	-1.78789
255	19.8748	2.28479	7.86676	1.33728	-17.4352	14.1146	5.68245	3.52797	-0.169096	-1.37593
256	8.94885	-2.36706	7.79052	0.65132	-17.835	14.4649	5.98267	3.19739	-0.980014	-1.96219
257	-1.52137	-2.76429	10.8868	-0.216924	-18.3083	14.6891	9.34059	5.99889	0.227771	-2.18705
258	-13.984	6.73914	10.6839	-1.21605	-18.7855	14.726	9.11739	6.12792	-1.4008	-1.95907
259	-26.9372	33.13	9.41144	-2.47921	-19.403	14.8394	8.80768	8.16989	-0.433718	-1.99498
260	-31.6387	48.0439	4.74432	-4.3388	-20.1631	21.2589	6.10308	7.60344	-0.979402	-1.91559
261	-17.7545	18.0799	-0.784695	-6.51109	-22.4148	36.5205	3.14346	6.10949	-1.69825	-1.42754
262	-43.9456	80.9447	6.44111	1.50621	-17.1248	34.1168	1.50874	6.16225	-0.401474	-1.35456
263	-43.5682	41.8045	15.0634	13.7799	-11.2132	53.4695	-1.79252	2.60708	-2.11069	-1.87752
264	-34.4404	71.0942	7.03223	8.79463	-13.9021	53.0465	-2.62851	2.16338	-0.464153	-3.40176
265	-23.1917	77.1014	-0.138221	4.80905	-15.1174	56.3037	-2.44559	0.170308	-1.29717	-5.93735
266	-13.5813	72.9478	-4.9356	1.21191	-16.6786	60.7486	-0.580541	0.0167282	-1.48276	-8.43106
267	-0.267096	70.5182	-9.22907	-1.1091	-17.3936	63.9669	0.167668	0.7622	-0.853365	-10.3786
268	2.60453	74.6088	-12.1442	-1.83209	-17.1868	66.148	-0.603362	0.561094	-0.913911	-11.4222
269	1.10729	75.9374	-10.1768	0.148951	-15.6464	68.6181	-0.542741	2.06534	0.693088	-11.2258
270	-8.15547	71.5038	-8.08267	3.06344	-13.3836	70.0312	-2.50663	0.420994	-0.758301	-10.1247
271	-10.7359	69.3737	-4.82899	4.90249	-11.3332	69.9492	-3.09736	0.824597	-0.232411	-7.95531
272	-9.21351	63.5944	-2.67912	5.43778	-9.84647	67.8664	-3.78091	0.145723	-0.928732	-5.47237
273	-9.31459	58.5784	-1.12126	5.34487	-8.37178	64.4096	-3.39387	0.375087	-0.704083	-3.86366
274	-8.8738	55.518	-0.106419	4.68099	-7.06956	59.9744	-2.48596	0.864522	-0.393648	-2.69452
275	0.290004	49.3863	-0.59332	3.07937	-6.29185	55.0853	-1.93539	0.991627	-0.343806	-1.57278
276	15.8541	43.8484	-3.48055	0.982309	-5.82956	49.915	-2.93782	-0.0192113	-0.879567	-0.665809
277	26.6276	37.9761	-5.51257	-0.55373	-5.57603	45.1155	-3.21356	-0.434295	-1.31182	-0.257889
278	35.3824	36.8752	-5.95814	-1.1624	-4.93159	40.8713	-2.78814	0.682168	-0.150525	0.132809
279	36.5219	39.471	-3.04302	1.94406	-2.22361	37.7496	-3.67542	0.545351	0.0679798	0.855523
280	35.1295	39.9325	-1.66029	4.23263	-0.213081	35.0024	-5.05918	-0.823766	-1.17742	1.16486
281	30.2778	42.3513	-2.55655	4.24661	0.343281	32.1599	-5.1353	-0.673993	-0.984902	0.380769
282	21.242	42.3794	-4.03261	3.56738	0.505835	29.2904	-4.84398	-0.516198	-0.87183	-0.674692
283	12.2467	45.3183	-4.69335	2.97357	0.723097	26.7789	-3.40901	0.94254	0.397136	-2.1236
284	7.62694	41.4605	-8.67921	1.49363	0.316872	24.1808	-4.14315	-0.383581	-0.721556	-3.76804
285	1.89664	39.788	-11.1067	0.614443	0.210648	21.7304	-3.58371	-0.24925	-0.650887	-5.72445
286	-2.14426	39.829	-13.0131	-0.00728145	-0.0634532	19.6157	-2.96017	0.181326	-0.240264	-7.26367
287	0.157391	42.5397	-15.2079	-0.0754566	-0.229876	17.8561	-4.22367	-1.23387	-1.48262	-7.77632
288	6.06509	53.53	-14.6455	0.24092	-0.339744	16.3705	-3.09055	0.380784	0.0249329	-8.31381
289	12.3456	63.7066	-15.9801	0.831753	-0.487069	15.1605	-4.00595	-0.197828	-0.378841	-8.848
290	14.9663	75.8993	-16.4452	1.4496	-0.922445	14.1088	-4.15382	0.123189	0.0435608	-9.49795
291	14.4486	87.9141	-16.8929	2.03026	-1.49901	13.2511	-4.77919	-0.559111	-0.605595	-9.93448
292	12.5864	101.7	-16.0888	2.61965	-1.96523	12.7671	-4.53592	-0.189465	-0.28332	-10.1212
293	7.00767	109.973	-14.606	3.04972	-2.71723	12.2648	-3.78817	0.305601	-0.0259295	-10.203
294	2.18454	113.912	-13.5444	3.00664	-3.79674	11.7265	-3.66689	0.256172	-0.0677045	-9.75201
295	-6.03599	116.837	-12.6179	2.89818	-4.86983	11.1505	-3.96632	-0.526911	-0.855664	-9.13631
296	-11.186	119.504	-11.3466	2.50803	-5.98991	10.5015	-3.94621	-0.969106	-1.2989	-8.16939
297	-11.4135	122.587	-9.17305	1.87253	-7.27438	9.59835	-3.13908	-0.438442	-0.831547	-6.72733
298	-13.0852	122.459	-7.75208	1.54653	-8.27827	8.63596	-2.80147	-0.594226	-1.16641	-5.87211
299	-13.3923	125.516	-6.05757	1.14469	-9.22344	7.56931	-1.29648	0.620578	-0.180665	-5.6364
300	-8.93388	131.281	-5.33375	0.410526	-10.0471	6.38843	-0.477729	1.10759	0.0154042	-5.0638
301	-1.26063	134.223	-6.54305	-0.221225	-10.6288	5.1418	-1.8715	-0.443412	-1.29547	-4.16578
302	5.01061	141.181	-3.26035	-0.400933	-10.7333	4.00169	0.0477632	1.51565	0.295646	-2.72583
303	8.42549	145.457	-2.82694	-0.767137	-10.7697	2.69766	-0.668903	0.517116	-0.563631	-1.28928
304	11.5679	155.294	-1.47912	-1.06211	-10.4892	1.53667	-0.159272	0.965929	-0.242275	-0.223026
305	15.9101	161.819	-0.913797	-1.3686	-10.1871	0.359803	-0.58832	0.411026	-0.719861	0.897617
306	14.0849	168.313	0.202579	-1.16253	-9.61386	-0.671297	-0.550114	0.447636	-0.614065	1.38133
307	8.15766	173.309	1.55073	-0.832955	-8.97315	-1.6831	-0.244666	0.433674	-0.779361	1.62705
308	4.63832	181.033	2.6633	-0.331513	-8.02916	-2.3377	-0.168248	0.515105	-0.780207	1.88287
309	2.33978	186.577	3.42597	0.0605996	-7.09045	-2.8835	0.172554	0.960773	-0.379079	1.66517
310	-0.0614203	189.431	3.12207	0.622346	-6.08587	-3.23169	-0.915143	-0.0484477	-1.21658	1.60953
311	0.00582605	194.627	5.9902	1.13071	-5.27526	-3.50019	0.437248	1.54347	0.21345	2.4286
312	-0.300279	195.513	6.8373	1.41662	-4.65589	-3.69141	0.475632	1.50599	-0.00240308	2.93029
313	2.22768	193.518	5.76803	1.79209	-3.70872	-3.51873	-0.882579	0.181738	-0.940473	2.93944
314	7.02545	194.772	7.23454	2.02347	-3.01342	-3.38961	0.835731	2.1518	0.743462	2.64502
315	10.4	190.018	6.06106	2.36768	-2.33945	-3.20512	-0.538708	0.52477	-0.737187	2.64197
316	13.6822	187.187	6.61328	2.85148	-1.43086	-2.80562	-0.638632	0.70306	-0.444318	3.0706
317	17.4305	184.626	7.51993	3.42388	-0.520454	-2.37624	-0.0908711	1.28226	-0.0427549	3.03717
318	20.4981	181.656	6.25838	3.94568	0.363012	-1.92896	-0.774439	0.654069	-0.51997	2.09198
319	22.7529	183.829	6.29233	4.57296	1.43517	-1.38269	-0.656444	0.657636	-0.593475	1.42973
320	17.8406	187.068	6.76674	4.86855	2.29982	-1.0509	-0.0958229	1.13485	-0.344649	0.883379
321	0.277522	201.885	8.8844	6.99927	4.96713	-0.850152	-0.431024	0.909382	-0.431567	0.498489
322	-7.48716	222.968	8.83956	7.2584	6.45411	-0.91842	-0.957585	0.38955	-0.921236	0.412273
323	-2.06312	243.683	5.88784	5.59709	6.77009	-0.799393	-2.48837	-0.80135	-1.89218	0.930529
324	-0.017871	271.118	4.36833	2.18017	5.64401	-0.628598	-0.795036	1.46434	0.0287278	1.55478
325	2.33869	289.468	-1.18935	-1.25166	4.01401	-0.723114	-3.23714	-0.458463	-1.40883	2.29797
326	13.6823	296.524	-4.37824	-4.93048	1.9034	-0.70998	-2.29387	0.904408	-0.263665	2.66896
327	27.1967	286.14	-8.57749	-6.94133	0.422017	-0.417445	-3.1968	0.126833	-0.7998	2.22486
328	32.9618	274.044	-12.229	-8.35658	-1.38142	-0.303463	-3.40884	-0.210569	-1.04356	0.721668
329	19.0917	263.368	-11.5113	-5.70735	-0.851793	-0.187489	-3.52512	-1.03744	-1.8267	-1.53254
330	0.189551	264.387	-6.64735	-1.7711	0.418598	-0.403806	-1.45094	0.387081	-0.885245	-3.4682
331	-9.92448	266.795	-3.42876	1.10855	1.48876	-0.314322	0.153356	1.66634	0.0345151	-5.12635
332	-23.1338	280.91	-4.39085	2.398	2.05342	-0.0968504	-1.71402	-0.255728	-1.46567	-6.14978
333	-35.1445	306.545	-4.61483	2.28611	1.9266	-0.267156	-2.05953	-0.393777	-1.63061	-6.36988
334	-42.8498	326.927	-3.55189	1.47257	1.85486	-0.269601	-1.02258	0.838109	-0.649771	-5.63262
335	-38.6474	332.558	-4.05659	0.204768	1.67986	-0.249466	-1.25788	0.65349	-0.986534	-4.3114
336	-30.8264	334.742	-3.20571	-0.487805	1.71136	-0.175141	-0.770604	1.27382	-0.530542	-2.94074
337	-20.6721	323.225	-4.04804	-1.58324	1.14282	-0.47048	-1.6167	0.452996	-1.01355	-1.52606
338	-12.675	315.094	-2.81488	-1.64934	1.33186	-0.247581	-1.48269	0.722764	-0.473375	-0.178045
339	-4.90365	305.739	-3.57456	-2.13827	0.869798	-0.521676	-1.71959	0.494728	-0.239355	0.118401
340	2.24054	297.702	-6.86071	-1.97458	1.04572	-0.311364	-4.62912	-1.56628	-1.12141	-0.00499258
341	5.54859	286.853	-9.33667	-2.06596	0.92389	-0.304008	-6.65446	-3.14671	-1.75373	-0.0856438
342	8.00848	274.301	-11.8568	-2.25705	0.786062	-0.356056	-8.49908	-4.04132	-1.92142	-0.183502
343	6.95503	263.036	-11.0362	-2.10086	0.89058	-0.267423	-7.72474	-2.7237	-0.718604	-0.0379742
344	6.43804	256.251	-10.1704	-1.75005	1.12383	-0.149659	-7.64777	-1.84989	0.0664934	0.444944
345	0.941364	241.908	-10.5841	-1.71093	0.982598	-0.323249	-9.04901	-2.81357	-0.592075	1.11471
346	-4.36844	227.925	-9.28112	-1.47797	1.13361	-0.248888	-9.33615	-2.76189	-0.681801	2.11188
347	-7.00908	214.243	-9.80334	-1.75743	0.795046	-0.470517	-9.72536	-3.29821	-1.43281	2.09122
348	-7.61165	205.74	-9.89231	-1.33388	1.09237	-0.267424	-9.33408	-2.52558	-1.10937	1.27632
349	-5.09404	194.636	-9.95644	-1.433	0.951117	-0.344065	-8.8938	-2.10213	-1.24994	0.995153
350	-0.598033	185.652	-9.00618	-1.55316	0.876471	-0.338298	-7.2449	-0.299984	-0.206275	0.703749
351	5.48551	177.749	-9.95682	-1.54562	0.769815	-0.438709	-7.93026	-1.12062	-1.26052	0.769135
352	9.225	181.011	-8.43975	-1.29939	0.995976	-0.259472	-6.14865	0.0795886	-0.789991	0.445268
353	13.9095	187.486	-8.54762	-1.26543	1.09067	-0.158961	-5.50492	0.400299	-0.805786	-0.251182
354	16.5917	199.01	-7.98852	-1.37587	0.90094	-0.342332	-4.04335	1.67666	-0.0139694	-1.08013
355	16.2574	207.22	-9.02586	-1.12538	1.12181	-0.191832	-4.96323	0.287012	-1.25434	-1.67136
356	14.2718	214.404	-8.97259	-1.15672	0.958327	-0.360263	-4.64169	-0.130978	-1.75316	-2.1237
357	14.7645	225.583	-6.98903	-0.831512	1.35489	-0.0924453	-2.31495	1.87512	-0.0874562	-2.72596
358	19.7463	230.683	-7.87757	-0.956682	1.2977	-0.186895	-3.18891	0.586429	-0.964913	-2.61892
359	23.6076	230.861	-6.84455	-1.04455	1.13682	-0.35134	-2.77649	0.605807	-0.840677	-2.00415
360	26.124	231.43	-5.30759	-0.892971	1.31867	-0.223979	-2.11582	0.958415	-0.365959	-1.23889
361	31.4661	228.38	-5.55965	-1.22832	1.24686	-0.213955	-2.90253	-0.436756	-1.47482	-0.278165
362	36.7078	225.098	-2.89383	-1.50247	1.15601	-0.25137	-0.524106	1.74531	0.291635	0.273418
363	42.9297	213.929	-3.33769	-1.55213	1.18687	-0.231797	-1.88284	-0.0787246	-1.3463	1.05789
364	48.8238	206.924	-1.81582	-1.87049	1.06544	-0.281331	-1.17802	0.364094	-1.1707	2.00417
365	50.2879	200.035	-1.12235	-2.04438	0.960889	-0.382457	-0.438381	0.650049	-1.26734	1.99929
366	45.8629	195.156	0.499726	-1.80429	1.18555	-0.195415	1.30902	2.06017	-0.29929	1.25045
367	37.4746	193.517	2.15107	-1.5017	1.25315	-0.225368	3.02554	3.1921	0.330541	0.243171
368	27.5379	192.623	2.14227	-1.19879	1.26453	-0.239202	3.1028	2.10952	-1.30088	-0.733727
369	18.4322	194.749	4.39304	-0.754055	1.50366	-0.0859902	4.90235	2.93754	-1.27502	-1.26585
370	7.36579	195.898	6.52644	-0.978832	1.01039	-0.469788	7.06615	4.07205	-0.739017	-1.68
371	2.21799	195.792	10.9654	-0.253519	1.372	-0.252222	9.72037	5.83215	0.480315	-1.14977
372	6.02491	193.709	13.7935	0.0712884	1.35305	-0.313135	11.6916	6.80766	0.919265	-0.873708
373	7.97865	186.579	14.5719	0.374228	1.48798	-0.271414	12.053	5.58017	-0.839617	-0.936327
374	6.66505	184.494	17.9597	0.54111	1.48998	-0.277031	14.9741	7.74976	1.14634	-1.02021
375	-5.89661	182.372	16.3921	1.01417	1.59932	-0.233285	12.001	3.76614	-2.76696	-0.755091
376	-17.7833	207.277	14.8266	1.20945	1.47243	-0.374202	8.47574	4.62668	-1.28491	0.797288
377	-34.6237	235.89	13.9335	1.32613	1.61393	-0.273155	4.96654	4.91558	-1.19926	3.09357
378	-26.3158	281.538	5.95987	0.813581	1.61563	-0.24176	-3.48562	2.11565	-2.66556	5.37235
379	-9.36699	321.418	-0.142775	0.0621601	1.48463	-0.281525	-8.46574	2.09554	-0.522554	6.79674
380	6.71027	348.865	-7.30459	-0.373201	1.38645	-0.37672	-12.9625	0.350306	-0.544193	6.23313
381	14.6999	351.501	-9.64383	0.0385713	2.06719	0.0308074	-12.6826	-0.831937	-1.66228	4.13881
382	15.7759	351.175	-11.9852	-1.13277	1.03146	-0.696479	-10.1651	-1.92064	-2.48874	0.694257
383	4.29982	344.96	-5.801	-0.62423	1.37152	-0.451517	-1.44563	1.52497	0.530061	-3.09402
384	-19.0637	350.346	-5.27829	0.649974	2.03126	-0.110146	-0.286572	-0.00721119	-0.683446	-6.13263
385	-57.0416	349.953	-1.57626	1.37277	2.15283	-0.0697825	2.71934	0.508434	-1.57632	-7.9755
386	-80.032	369.006	0.688148	1.53216	2.05759	-0.176295	4.63351	2.21243	-0.76939	-8.63666
387	-75.1929	382.542	-3.42717	1.22305	1.70023	-0.406271	1.49214	1.44769	-1.15391	-8.86229
388	-76.9641	396.227	-5.89592	1.4509	1.71556	-0.508655	-0.944888	1.20274	-0.465571	-8.53994
389	-64.1179	384.58	-8.24272	1.82638	2.07727	-0.341889	-2.90853	0.639489	-1.01403	-8.41954
390	-47.7072	362.908	-9.38834	1.91574	2.29761	-0.289719	-4.46022	-0.521716	-1.80928	-7.32344
391	-22.3167	333.497	-10.4657	1.23368	2.23055	-0.304336	-4.10606	0.414661	-0.376796	-6.94573
392	-5.91534	299.739	-12.2363	-0.0595497	1.51543	-0.690328	-4.66019	-0.732106	-1.34209	-6.28348
393	3.93565	268.393	-12.4644	-0.926857	1.19411	-0.615716	-3.44894	0.381668	-0.116602	-6.54368
394	5.51415	244.206	-14.0421	-2.26286	0.558553	-0.60874	-3.268	-0.0856068	-0.546082	-6.79212
395	14.1457	230.202	-16.567	-3.46674	0.0759671	-0.43481	-3.83423	-0.286704	-0.720841	-7.33552
396	9.05676	225.019	-18.4216	-4.86464	-1.00067	-0.753928	-4.8244	-1.56883	-2.10188	-7.07646
397	7.17378	225.575	-18.1553	-5.13368	-0.949049	-0.38724	-4.11907	-0.401043	-1.03146	-7.35311
398	2.02318	224.116	-19.3804	-5.77594	-1.31041	-0.454118	-4.09375	-0.42164	-1.10779	-7.98927
399	0.761839	216.221	-21.9269	-6.2805	-1.4619	-0.505692	-5.89196	-2.33765	-2.9268	-8.02044
400	4.94412	209.959	-19.0657	-6.59997	-1.29224	-0.441489	-3.07291	0.749909	0.12006	-7.47257
401	5.31287	193.321	-19.8423	-6.39926	-0.755368	-0.187755	-3.14413	0.73023	0.0560638	-8.15495
402	13.0836	170.617	-22.3947	-7.11668	-0.922448	-0.401995	-5.13911	-1.06374	-1.36879	-7.76717
403	13.9053	153.778	-23.2474	-7.26937	-0.885205	-0.497596	-4.91769	-0.598488	-0.714391	-8.32547
404	14.5246	138.462	-23.5432	-6.90362	-0.486188	-0.354183	-5.99568	-1.83843	-1.88148	-7.78673
405	21.804	131.232	-21.4284	-6.57263	-0.213816	-0.33507	-4.55049	0.327029	0.403896	-7.2071
406	14.231	129.849	-23.7547	-6.11217	-0.167104	-0.513816	-5.95538	-1.4484	-1.31266	-8.43391
407	11.1151	140.742	-22.3916	-5.21428	0.375122	-0.377614	-4.58575	-0.128727	-0.124509	-9.24808
408	6.20307	155.156	-20.4907	-4.50324	0.520792	-0.614366	-4.54721	-0.455902	-0.577271	-8.42143
409	-3.11691	170.075	-19.6097	-3.02125	1.28683	-0.271904	-4.97994	-1.61567	-1.98621	-8.84063
410	-5.79915	183.76	-17.5833	-2.12487	1.61255	-0.140504	-4.45311	-1.25468	-1.75792	-8.63693
411	-11.0477	200.302	-13.2351	-1.30007	1.48825	-0.566107	-2.2734	1.17788	0.462585	-7.93997
412	-20.2108	209.8	-13.8555	-0.824155	1.58632	-0.263191	-4.16373	-1.37736	-1.98356	-7.64559
413	-17.7075	214.081	-11.8629	-1.61507	0.784168	-0.36434	-2.69984	0.0427285	-0.667638	-6.71811
414	-28.4621	211.252	-11.3814	-1.02217	0.665473	-0.274693	-2.91486	-0.817884	-1.63276	-7.06467
415	-21.186	213.773	-9.33694	-1.36021	0.155814	-0.475789	-2.50248	-0.39362	-1.20045	-5.54699
416	-24.5993	215.972	-8.756	-0.513278	0.652622	-0.169474	-3.67337	-2.18242	-3.15738	-5.03983
417	-18.4784	216.462	-5.84632	-1.36028	0.0927722	-0.368012	-1.14236	0.431839	-0.771835	-3.81757
418	-25.9662	211.452	-9.21333	-0.62756	0.641019	0.0543536	-3.50085	-2.56706	-3.58765	-5.33555
419	-9.66429	210.635	-6.38376	-0.769784	0.74828	-0.124988	-3.43845	-2.12004	-3.26161	-2.55388
420	-5.76488	211.411	-0.107777	-0.0894376	1.24425	-0.0833393	-1.00775	0.301835	-1.1318	0.381768
421	12.5153	213.066	0.0796341	-1.21061	0.672888	-0.278502	-2.20169	-0.597848	-1.86897	3.00589
422	13.5076	213.349	0.846851	-0.797423	1.05099	-0.241247	-1.64996	0.0911091	-1.15523	2.93117
423	16.41	215.641	2.18431	-0.700547	1.11302	-0.450941	-1.19575	0.58053	-0.822303	3.63363
424	19.7007	221.523	2.79527	0.518218	2.06117	-0.14461	-2.22076	-0.000480929	-1.2589	3.95863
425	17.6153	225.74	0.0902259	1.064	2.35903	-0.184365	-4.5006	-1.84283	-2.74383	3.12012
426	13.5204	232.786	1.29696	2.04095	3.03501	0.176108	-2.95949	-0.0675669	-1.18644	1.80789
427	11.6609	231.221	1.39221	2.00338	2.64951	-0.377856	-2.91289	-0.266911	-1.50127	1.60273
428	9.60166	232.55	2.04114	3.27813	3.44985	-0.18824	-3.57287	-1.11578	-2.35431	1.47194
429	16.0574	234.362	4.54893	3.80631	3.61973	-0.117784	-3.47135	-1.0609	-2.33002	3.05633
430	14.5241	230.344	5.53113	4.05257	3.15432	-0.407317	-1.89676	0.288905	-1.26105	2.17549
431	13.7885	222.404	7.03534	4.58326	3.47581	0.00824966	-0.0649322	2.27967	0.566523	1.36344
432	14.353	210.699	6.52613	5.43897	3.82693	0.131407	-0.542868	2.08882	0.447991	0.501854
433	12.2806	200.578	6.91415	5.20134	3.20068	-0.467815	0.766898	3.93842	2.17362	-0.13018
434	5.00389	197.532	6.52534	6.71815	4.44579	0.228917	-0.591595	2.22633	0.324709	-0.991922
435	12.5513	197.787	7.77186	6.91051	5.84483	-0.24115	-2.76651	-0.245062	-1.83725	1.53595
436	8.07442	215.983	8.40335	6.52526	7.10892	-0.287536	-0.880771	2.30145	0.560484	0.933657
437	9.64835	235.914	4.1822	3.64037	6.52457	-0.932805	-3.05842	0.225811	-1.28826	2.03614
438	2.1655	260.461	0.766212	1.28528	5.76106	-0.49853	-4.72152	-1.29396	-2.53753	2.70797
439	1.58542	283.298	1.00151	-1.62168	4.04284	-0.696512	-3.16552	0.273423	-1.13389	4.1915
440	-4.27692	303.462	-2.66899	-3.30617	2.46203	-0.886175	-5.66025	-2.03205	-3.06433	4.52186
441	-21.9486	311.894	0.422183	-3.15704	1.8836	-0.0574097	-1.92319	1.41192	-0.169696	3.53286
442	-26.2665	318.955	0.540435	-2.91639	0.355622	-0.0553473	-1.29332	1.72874	0.0135321	2.41183
443	-43.136	320.329	2.0564	-0.38616	0.840301	-0.101715	-0.366284	1.4351	-0.434973	-0.156046
444	-40.7226	330.065	0.245462	1.50191	1.67667	-0.0330612	-2.05524	-0.0489753	-1.61473	-2.06396
445	-47.7835	338.676	-4.00056	2.43295	2.38348	0.240821	-2.97793	-0.800964	-2.38208	-5.60048
446	-37.47	360.252	-3.65485	0.40846	1.10607	-0.866801	-0.369677	1.91278	-0.0715237	-5.7104
447	-37.9986	373.306	-6.7504	-0.90807	1.23186	-0.300884	-0.781073	0.812494	-1.19543	-6.47496
448	-39.9792	382.973	-5.90528	-2.04681	1.3734	0.00525521	1.20823	1.91415	-0.531157	-6.48897
449	-39.4768	380.311	-7.63464	-3.21918	0.946738	-0.378118	0.196391	0.875797	-1.53471	-5.7794
450	-31.3188	373.501	-3.53325	-3.3788	1.13917	-0.181686	1.9573	1.95388	-0.962492	-3.56244
451	-31.3058	356.253	-3.01762	-3.58768	0.599252	-0.729389	2.10923	1.8525	-1.3319	-2.87097
452	-29.2489	334.349	-2.20625	-2.71732	1.12718	-0.30429	1.3402	1.17211	-2.02946	-2.17658
453	-21.392	315.413	-4.92057	-2.58381	0.849344	-0.510127	-0.650449	0.652895	-2.33307	-2.39505
454	-10.3143	308.843	-2.40174	-1.9413	1.31243	-0.147695	0.266996	2.45584	-0.547745	-1.64554
455	-1.23812	301.41	-3.15019	-2.29919	1.02088	-0.243009	1.15466	4.59238	1.88977	-2.19941
456	-0.399235	278.67	-11.4303	-2.92555	0.619157	-0.502472	-5.45705	-2.39872	-3.38017	-2.81671
457	0.535999	269.485	-12.1434	-2.95917	0.927746	-0.0078609	-4.29058	-0.449274	-0.877998	-4.06975
458	1.28588	260.395	-13.7888	-3.31153	0.757742	-0.160768	-4.64199	-0.761765	-0.455653	-4.71119
459	-2.18638	251.158	-17.8867	-3.70809	0.446461	-0.346495	-7.23576	-2.90654	-1.91763	-5.55874
460	-14.0126	236.066	-18.0901	-3.43387	0.685676	-0.268663	-6.11171	-2.22754	-1.08798	-7.0588
461	-19.0791	221.06	-19.2554	-3.16751	0.787289	-0.0796898	-6.40751	-2.07121	-0.845945	-7.96546
462	-13.627	215.329	-18.0824	-3.34988	0.504912	-0.440922	-5.48188	-0.85545	0.109035	-7.63483
463	-23.4316	205.872	-21.5885	-2.45876	0.952689	-0.111884	-7.74117	-2.71851	-1.63781	-9.82314
464	-30.7222	185.315	-21.6402	-1.89801	1.11756	-0.0455589	-7.86434	-2.76223	-1.83622	-10.6429
465	-32.773	172.311	-22.2875	-1.88538	0.963434	-0.107338	-8.55455	-2.7376	-2.11669	-10.6179
466	-22.7213	163.913	-20.8965	-2.32746	0.386979	-0.562304	-8.66556	-2.71945	-2.41088	-8.95402
467	-19.6968	162.06	-21.8858	-2.92903	-0.00785744	-0.62792	-7.14423	-0.381011	-0.684488	-10.4095
468	-14.5522	153.551	-20.0929	-2.37485	0.55836	-0.123707	-6.37858	-0.0540642	-0.593982	-9.83249
469	-0.11505	155.115	-18.7323	-2.69281	0.375028	-0.186336	-6.24273	0.102359	-0.722811	-8.10754
470	5.49311	158.397	-26.0525	-3.08792	0.333277	-0.144643	-6.87747	-0.260577	-0.860313	-12.7357
471	37.8955	151.067	-13.4919	-3.50582	-0.00615801	-0.51328	-5.71968	0.466221	-0.568004	-2.2476
472	-1.35864	248.497	-10.7059	-1.83945	0.7766	-0.223405	-3.47328	-0.879527	-3.0983	-5.46879
473	-1.25205	248.301	-11.0328	-1.73851	0.858034	-0.146994	-3.80296	-1.01864	-3.08951	-5.56204
