# Supplementary material for: Optimal Control Based Stiffness Identification of an Ankle-Foot Orthosis Using a Predictive Walking Model
Source: Front Comput Neurosci. 2017 Apr 13;11:23. doi: 10.3389/fncom.2017.00023 (PMC5390028; doi:10.3389/fncom.2017.00023)
Supplement: Supplementary file 1 [file DataSheet1.ZIP › PathWalker/InvKinDyn/results/orthosis_3053138.csv]

0	-0.757685	0.675017	0.160863	-0.575401	0.796779	-0.0972307	-0.542363	1.2069	-0.26096	-0.0359659
0.00833333	-0.753093	0.676092	0.170755	-0.576253	0.792208	-0.0962727	-0.580541	1.21397	-0.258202	-0.0447104
0.0166667	-0.74864	0.676896	0.177129	-0.574164	0.78899	-0.0970996	-0.617649	1.22136	-0.247495	-0.0489125
0.025	-0.744305	0.67747	0.180202	-0.569282	0.786923	-0.0992152	-0.653106	1.22843	-0.232111	-0.0489269
0.0333333	-0.740039	0.677843	0.180749	-0.562227	0.786055	-0.102431	-0.686821	1.23463	-0.215303	-0.0458509
0.0416667	-0.735809	0.67805	0.1798	-0.553967	0.786117	-0.106371	-0.71924	1.23969	-0.200824	-0.0410216
0.05	-0.731551	0.67814	0.178216	-0.545154	0.786792	-0.110835	-0.750467	1.24302	-0.189156	-0.0356766
0.0583333	-0.72728	0.678133	0.176129	-0.535827	0.78793	-0.115876	-0.780329	1.24471	-0.182522	-0.02983
0.0666667	-0.723013	0.678053	0.173619	-0.526115	0.78937	-0.121062	-0.808285	1.24417	-0.177801	-0.0235347
0.075	-0.718743	0.677904	0.171121	-0.516548	0.791077	-0.12605	-0.834599	1.24131	-0.175359	-0.0173616
0.0833333	-0.714454	0.677689	0.168476	-0.50695	0.793015	-0.130661	-0.85879	1.23577	-0.17485	-0.0111495
0.0916667	-0.710128	0.677404	0.165114	-0.496598	0.79526	-0.135132	-0.879922	1.22712	-0.175908	-0.00429181
0.1	-0.705736	0.677032	0.160748	-0.485149	0.797873	-0.139646	-0.897508	1.21511	-0.178116	0.00341585
0.108333	-0.701225	0.676563	0.155111	-0.472237	0.800766	-0.144287	-0.911143	1.19968	-0.180867	0.0120757
0.116667	-0.696548	0.675996	0.147723	-0.457154	0.803807	-0.149319	-0.920233	1.18093	-0.183269	0.0220407
0.125	-0.691673	0.675345	0.138118	-0.439309	0.807011	-0.154794	-0.924261	1.15897	-0.184301	0.0337057
0.133333	-0.686583	0.674614	0.126099	-0.418281	0.810094	-0.161262	-0.923171	1.13417	-0.183102	0.0472639
0.141667	-0.681284	0.673813	0.112045	-0.394667	0.813223	-0.167998	-0.91769	1.10696	-0.178647	0.0623712
0.15	-0.675787	0.672944	0.096484	-0.368959	0.816038	-0.175094	-0.908814	1.07789	-0.170128	0.0785145
0.158333	-0.670096	0.672027	0.0798537	-0.341614	0.818727	-0.182315	-0.896856	1.04723	-0.158348	0.095266
0.166667	-0.664227	0.67106	0.0627862	-0.313184	0.82111	-0.190195	-0.882485	1.01549	-0.144296	0.112016
0.175	-0.658185	0.670064	0.0456973	-0.284292	0.823263	-0.198041	-0.865793	0.982827	-0.129182	0.128362
0.183333	-0.651972	0.669043	0.0290103	-0.255363	0.824999	-0.20598	-0.847357	0.950391	-0.114627	0.143873
0.191667	-0.645601	0.668007	0.0134719	-0.22725	0.826403	-0.213867	-0.828413	0.919365	-0.101429	0.157748
0.2	-0.639063	0.666957	-0.000389847	-0.200292	0.82703	-0.222072	-0.809594	0.89043	-0.0904135	0.169369
0.208333	-0.632366	0.665927	-0.0122711	-0.175284	0.827558	-0.229173	-0.791409	0.8641	-0.0815636	0.178467
0.216667	-0.625537	0.664926	-0.0220477	-0.152522	0.827711	-0.234813	-0.774377	0.840728	-0.0741444	0.185016
0.225	-0.618579	0.663941	-0.0296789	-0.131772	0.827391	-0.239485	-0.758758	0.820632	-0.068075	0.188999
0.233333	-0.611494	0.662982	-0.0351297	-0.113167	0.826737	-0.242947	-0.744681	0.803912	-0.0632006	0.190419
0.241667	-0.604255	0.662041	-0.0389723	-0.0959713	0.825682	-0.24542	-0.730831	0.789178	-0.0589975	0.189907
0.25	-0.596846	0.661118	-0.0418096	-0.0796785	0.824423	-0.246671	-0.71601	0.775311	-0.0552791	0.188163
0.258333	-0.589271	0.660194	-0.0438417	-0.0639364	0.822887	-0.24725	-0.699944	0.761452	-0.0510124	0.18545
0.266667	-0.581523	0.659246	-0.044995	-0.0487388	0.820824	-0.24743	-0.682395	0.74635	-0.0450607	0.181634
0.275	-0.573624	0.658262	-0.0446595	-0.0351197	0.819202	-0.247031	-0.664243	0.729212	-0.035255	0.176054
0.283333	-0.565684	0.657246	-0.0416477	-0.0253668	0.818954	-0.245433	-0.648723	0.711232	-0.018167	0.167685
0.291667	-0.557773	0.656133	-0.0362552	-0.0192727	0.820538	-0.243386	-0.638346	0.697024	0.00339444	0.157058
0.3	-0.550045	0.654958	-0.028328	-0.0177822	0.824353	-0.240351	-0.635071	0.689606	0.0263858	0.144605
0.308333	-0.542514	0.65379	-0.0197915	-0.0186514	0.830234	-0.235889	-0.637524	0.691202	0.0461958	0.132807
0.316667	-0.535197	0.652717	-0.011774	-0.0205047	0.8372	-0.229596	-0.643907	0.701542	0.0596208	0.123098
0.325	-0.528044	0.651799	-0.00553679	-0.0214509	0.844681	-0.221243	-0.65156	0.719458	0.0633639	0.11669
0.333333	-0.52101	0.651096	-0.00100454	-0.0212198	0.851592	-0.210694	-0.657988	0.741096	0.0568241	0.113147
0.341667	-0.514043	0.650625	0.00268532	-0.0203362	0.857853	-0.198273	-0.661606	0.762276	0.0414197	0.110996
0.35	-0.507192	0.650427	0.00781399	-0.0216138	0.863707	-0.183788	-0.663546	0.77908	0.0230863	0.107482
0.358333	-0.500465	0.650463	0.0155844	-0.0264772	0.86994	-0.16752	-0.665628	0.791415	0.00463052	0.101
0.366667	-0.493914	0.650726	0.0270453	-0.0365576	0.876837	-0.149251	-0.669173	0.798862	-0.0120932	0.0903243
0.375	-0.487524	0.651236	0.0415696	-0.0511136	0.884416	-0.128803	-0.673887	0.801797	-0.0261294	0.0761692
0.383333	-0.481246	0.652035	0.0575692	-0.0680878	0.891831	-0.105634	-0.678346	0.800851	-0.037548	0.0603056
0.391667	-0.475028	0.653133	0.0733227	-0.0852072	0.898558	-0.0797849	-0.68098	0.796783	-0.0468922	0.0446376
0.4	-0.468801	0.654525	0.0875339	-0.100761	0.904076	-0.0511881	-0.68059	0.79025	-0.0547874	0.0305469
0.408333	-0.462528	0.656162	0.0999223	-0.114287	0.908169	-0.0202883	-0.677026	0.781664	-0.0616682	0.0182662
0.416667	-0.456206	0.657978	0.110479	-0.12579	0.911041	0.0117225	-0.670547	0.771522	-0.067836	0.00780489
0.425	-0.449823	0.659942	0.119683	-0.135807	0.912878	0.0428697	-0.661655	0.759823	-0.0733351	-0.00142941
0.433333	-0.443406	0.662004	0.12829	-0.145094	0.914113	0.069179	-0.651254	0.746549	-0.0780167	-0.0101902
0.441667	-0.436964	0.66416	0.136967	-0.154654	0.914778	0.0891668	-0.64002	0.731452	-0.08149	-0.0192769
0.45	-0.430517	0.666384	0.145872	-0.164688	0.914804	0.101338	-0.628276	0.714675	-0.0836685	-0.0288293
0.458333	-0.424071	0.668662	0.15492	-0.175184	0.914006	0.105944	-0.616048	0.696408	-0.08466	-0.0387607
0.466667	-0.417641	0.670948	0.163918	-0.186071	0.912431	0.103909	-0.603457	0.677206	-0.0846805	-0.0487818
0.475	-0.411236	0.673202	0.172786	-0.197565	0.909968	0.097725	-0.590792	0.657682	-0.083887	-0.0587674
0.483333	-0.404905	0.675342	0.18153	-0.21022	0.907293	0.0894484	-0.578728	0.638871	-0.0825984	-0.068552
0.491667	-0.398657	0.677327	0.190217	-0.224693	0.904928	0.0815243	-0.567655	0.621328	-0.0810415	-0.0782087
0.5	-0.392518	0.67909	0.198969	-0.24147	0.903929	0.073523	-0.558105	0.605744	-0.0795136	-0.0877499
0.508333	-0.386506	0.680601	0.207932	-0.261252	0.90514	0.0656328	-0.550539	0.592618	-0.0780342	-0.0972335
0.516667	-0.380637	0.681841	0.216747	-0.283981	0.909178	0.0578748	-0.544793	0.582379	-0.0767649	-0.106166
0.525	-0.374919	0.682798	0.224918	-0.3092	0.916306	0.0502341	-0.540391	0.575255	-0.0761171	-0.113896
0.533333	-0.36934	0.683473	0.232143	-0.336587	0.926696	0.0428782	-0.536907	0.571266	-0.07649	-0.120073
0.541667	-0.363862	0.683887	0.238058	-0.365375	0.939944	0.03526	-0.533721	0.570246	-0.078176	-0.124401
0.55	-0.358445	0.684071	0.242371	-0.394779	0.955476	0.026948	-0.53028	0.571952	-0.0812891	-0.126685
0.558333	-0.353058	0.684066	0.245022	-0.424257	0.972599	0.0179806	-0.526198	0.575905	-0.0857856	-0.127042
0.566667	-0.34768	0.683902	0.246008	-0.453329	0.990613	0.00856975	-0.521103	0.58149	-0.0916025	-0.125661
0.575	-0.342297	0.68361	0.245473	-0.481673	1.00881	-0.00125159	-0.514846	0.5881	-0.0983557	-0.122815
0.583333	-0.336906	0.683228	0.243619	-0.509054	1.02648	-0.0113704	-0.507492	0.595352	-0.105511	-0.118792
0.591667	-0.331516	0.682781	0.240701	-0.535364	1.04297	-0.0214222	-0.499284	0.603098	-0.112714	-0.113922
0.6	-0.326132	0.68228	0.237076	-0.56064	1.05767	-0.0313173	-0.49055	0.611238	-0.119852	-0.108619
0.608333	-0.320738	0.681673	0.232502	-0.585332	1.08223	-0.0629461	-0.481028	0.620001	-0.127418	-0.102628
0.616667	-0.315351	0.68107	0.228409	-0.609061	1.09448	-0.0770219	-0.471966	0.628619	-0.134692	-0.0974754
0.625	-0.309974	0.68043	0.224498	-0.632019	1.10342	-0.0908282	-0.46324	0.637496	-0.141953	-0.0927564
0.633333	-0.304581	0.679755	0.220347	-0.652386	1.10746	-0.10451	-0.454292	0.646504	-0.149238	-0.088106
0.641667	-0.299231	0.679052	0.2164	-0.672118	1.10931	-0.11888	-0.445844	0.655743	-0.156094	-0.0838061
0.65	-0.293926	0.678338	0.21201	-0.689701	1.10725	-0.132468	-0.437246	0.665191	-0.16217	-0.0789784
0.658333	-0.288683	0.67763	0.206878	-0.704638	1.10095	-0.144468	-0.428267	0.67491	-0.167295	-0.0731673
0.666667	-0.283506	0.676936	0.200945	-0.716644	1.0901	-0.15431	-0.41886	0.684947	-0.171459	-0.0662985
0.675	-0.27839	0.676255	0.194286	-0.725571	1.07451	-0.162025	-0.4091	0.69538	-0.174748	-0.0584194
0.683333	-0.273333	0.675577	0.186973	-0.73131	1.05424	-0.167897	-0.399141	0.706384	-0.177255	-0.0494969
0.691667	-0.268344	0.674895	0.179112	-0.733877	1.02945	-0.172446	-0.389223	0.718139	-0.179087	-0.0395455
0.7	-0.263431	0.674192	0.171043	-0.733663	1.00067	-0.175942	-0.379889	0.730884	-0.180344	-0.0289109
0.708333	-0.258611	0.673445	0.163173	-0.731261	0.968614	-0.178631	-0.371927	0.745132	-0.180899	-0.0179784
0.716667	-0.253891	0.672633	0.155608	-0.727064	0.934231	-0.180664	-0.36583	0.761442	-0.18044	-0.00671944
0.725	-0.249255	0.671737	0.148245	-0.721271	0.89851	-0.181737	-0.361712	0.780188	-0.178864	0.00504915
0.733333	-0.244678	0.670736	0.140818	-0.713899	0.862452	-0.181447	-0.359367	0.801556	-0.176251	0.0175995
0.741667	-0.240137	0.669607	0.132967	-0.705003	0.827309	-0.179525	-0.358412	0.82567	-0.172634	0.0313219
0.75	-0.2356	0.668321	0.124287	-0.694665	0.794391	-0.175653	-0.358335	0.852563	-0.168136	0.0466543
0.758333	-0.231026	0.666858	0.114383	-0.682872	0.76484	-0.169654	-0.358405	0.881889	-0.162957	0.0639268
0.766667	-0.226368	0.665201	0.103143	-0.669821	0.739564	-0.160974	-0.358044	0.913035	-0.157241	0.0830293
0.775	-0.221603	0.663338	0.0909344	-0.656388	0.71975	-0.148443	-0.357192	0.945347	-0.151053	0.103256
0.783333	-0.21672	0.661263	0.0785773	-0.644099	0.70685	-0.131172	-0.356305	0.978171	-0.144436	0.123406
0.791667	-0.211746	0.659012	0.0674554	-0.634995	0.703336	-0.115589	-0.356545	1.01083	-0.137429	0.141789
0.8	-0.206702	0.656638	0.0583676	-0.629941	0.709416	-0.104133	-0.358426	1.04264	-0.130221	0.157383
0.808333	-0.201604	0.65423	0.0516013	-0.62904	0.724545	-0.0990997	-0.361866	1.0728	-0.122838	0.169804
0.816667	-0.196447	0.651886	0.0467704	-0.631375	0.746797	-0.100139	-0.365986	1.10053	-0.115415	0.17952
0.825	-0.191236	0.6497	0.0435067	-0.635746	0.773817	-0.107937	-0.370021	1.12512	-0.107864	0.187066
0.833333	-0.185954	0.647757	0.0414231	-0.640617	0.802125	-0.120426	-0.373245	1.14597	-0.0999018	0.192836
0.841667	-0.180586	0.646129	0.0404845	-0.645004	0.828824	-0.135337	-0.37553	1.16287	-0.0911185	0.196842
0.85	-0.175113	0.644849	0.0408566	-0.648488	0.851277	-0.146848	-0.377189	1.17599	-0.0809955	0.198851
0.858333	-0.16954	0.643952	0.043202	-0.651473	0.869227	-0.156184	-0.379346	1.1858	-0.0690503	0.198047
0.866667	-0.163868	0.64345	0.0477634	-0.65395	0.882483	-0.164268	-0.382771	1.19299	-0.0549823	0.194108
0.875	-0.158092	0.643358	0.0542478	-0.655533	0.891011	-0.171242	-0.387648	1.19824	-0.0384411	0.187389
0.883333	-0.152189	0.643692	0.0617852	-0.655397	0.895001	-0.17698	-0.393338	1.20192	-0.0191745	0.178899
0.891667	-0.146152	0.64445	0.0694148	-0.652732	0.894865	-0.181448	-0.398964	1.20424	0.00259925	0.169873
0.9	-0.139982	0.645621	0.0764137	-0.647017	0.891098	-0.184839	-0.403754	1.20531	0.0254028	0.161325
0.908333	-0.133706	0.647199	0.0824269	-0.638056	0.883944	-0.187347	-0.407217	1.20527	0.0459485	0.153897
0.916667	-0.127372	0.649156	0.0876428	-0.626275	0.873537	-0.189079	-0.409509	1.20428	0.0603512	0.147651
0.925	-0.121037	0.651461	0.0929286	-0.612816	0.859859	-0.189782	-0.411617	1.20241	0.0649411	0.141774
0.933333	-0.114762	0.654067	0.0991262	-0.598824	0.842989	-0.189097	-0.41462	1.19966	0.0575096	0.13537
0.941667	-0.108594	0.656925	0.106697	-0.585117	0.823217	-0.18687	-0.419224	1.19594	0.0380059	0.127977
0.95	-0.102566	0.659956	0.115948	-0.572527	0.801206	-0.183181	-0.426171	1.19114	0.00882264	0.119181
0.958333	-0.0967062	0.663057	0.12716	-0.561996	0.77794	-0.178159	-0.436388	1.1855	-0.0262103	0.108486
0.966667	-0.0910245	0.666102	0.140101	-0.55399	0.754745	-0.172081	-0.450373	1.17961	-0.0630613	0.0960591
0.975	-0.0855327	0.668982	0.15421	-0.548528	0.732841	-0.165138	-0.468297	1.17441	-0.0984938	0.0825134
0.983333	-0.0802324	0.671606	0.168764	-0.545337	0.713284	-0.157821	-0.490074	1.17081	-0.129924	0.0685843
0.991667	-0.0751164	0.673896	0.183188	-0.544178	0.696902	-0.15076	-0.515644	1.1697	-0.155671	0.0548629
1	-0.0701809	0.675792	0.196932	-0.544637	0.684194	-0.144488	-0.544815	1.17184	-0.174802	0.0419954
1.00833	-0.0653964	0.67726	0.209324	-0.545888	0.675215	-0.139535	-0.576826	1.17739	-0.187011	0.0306486
1.01667	-0.0607076	0.678305	0.220049	-0.547409	0.669928	-0.136752	-0.610936	1.18605	-0.192662	0.0209477
1.025	-0.0560648	0.678946	0.22907	-0.548902	0.668022	-0.135952	-0.646576	1.19735	-0.192829	0.0127663
1.03333	-0.0514232	0.679222	0.236219	-0.549823	0.668977	-0.137104	-0.682825	1.2105	-0.189066	0.00620889
1.04167	-0.0467433	0.679185	0.241185	-0.549369	0.67212	-0.139798	-0.718499	1.22458	-0.183028	0.00157514
1.05	-0.0419933	0.678893	0.243919	-0.547026	0.676787	-0.14384	-0.752765	1.23871	-0.176183	-0.00111375
1.05833	-0.0371491	0.678407	0.244759	-0.542755	0.682284	-0.148624	-0.785293	1.25213	-0.169744	-0.00225304
1.06667	-0.032209	0.677779	0.244137	-0.536772	0.688139	-0.153891	-0.815964	1.26414	-0.164541	-0.00224607
1.075	-0.0271816	0.677053	0.242311	-0.529092	0.693871	-0.159442	-0.844548	1.27419	-0.160987	-0.00128645
1.08333	-0.0220665	0.676266	0.239791	-0.520136	0.699251	-0.165674	-0.871118	1.28168	-0.159249	3.52745e-05
1.09167	-0.016864	0.675452	0.237032	-0.510409	0.704226	-0.172134	-0.895785	1.28606	-0.15933	0.00117638
1.1	-0.0115786	0.674638	0.234051	-0.49994	0.708679	-0.178602	-0.918275	1.28686	-0.160991	0.00215493
1.10833	-0.00621239	0.673842	0.230661	-0.488588	0.712586	-0.184852	-0.938123	1.28361	-0.163793	0.00326931
1.11667	-0.000764487	0.673074	0.226399	-0.475872	0.715988	-0.19091	-0.954726	1.2761	-0.167279	0.00512952
1.125	0.00476616	0.672343	0.220524	-0.461024	0.718943	-0.196756	-0.96734	1.26438	-0.17088	0.00869991
1.13333	0.0103757	0.671648	0.212252	-0.443251	0.721532	-0.20248	-0.975047	1.24842	-0.174006	0.0150442
1.14167	0.0160577	0.670984	0.201196	-0.422206	0.723874	-0.208199	-0.977504	1.2284	-0.176061	0.0247632
1.15	0.0218096	0.67034	0.187185	-0.397694	0.725968	-0.213978	-0.974648	1.20464	-0.176449	0.0381956
1.15833	0.0276231	0.669706	0.170323	-0.36989	0.72785	-0.219575	-0.966718	1.17752	-0.174497	0.0553358
1.16667	0.0334996	0.669071	0.151205	-0.339413	0.729448	-0.224939	-0.95441	1.14735	-0.169641	0.0755075
1.175	0.039446	0.668427	0.130904	-0.307449	0.730774	-0.229923	-0.938939	1.11449	-0.16152	0.0974639
1.18333	0.0454545	0.667762	0.110302	-0.275034	0.731925	-0.234417	-0.921285	1.07932	-0.150289	0.120198
1.19167	0.0515194	0.667075	0.0900198	-0.242814	0.732825	-0.238282	-0.902185	1.04239	-0.136462	0.142945
1.2	0.0576559	0.666381	0.0707455	-0.211434	0.733498	-0.241819	-0.882174	1.00401	-0.120764	0.164809
1.20833	0.0638985	0.665694	0.0531774	-0.181506	0.733651	-0.244901	-0.861797	0.964695	-0.104311	0.184771
1.21667	0.0702777	0.665019	0.0376147	-0.153187	0.73299	-0.247249	-0.841287	0.925241	-0.0884825	0.202253
1.225	0.0768122	0.66435	0.024103	-0.126457	0.731825	-0.249414	-0.820739	0.88667	-0.0744915	0.21705
1.23333	0.0835278	0.663687	0.0128561	-0.101585	0.729916	-0.250817	-0.800438	0.849942	-0.0632088	0.22871
1.24167	0.0904486	0.663025	0.00410794	-0.0788774	0.727354	-0.251494	-0.780726	0.81589	-0.0550996	0.236761
1.25	0.0975628	0.662349	-0.00229145	-0.0583986	0.724193	-0.250975	-0.761513	0.785053	-0.0503392	0.241347
1.25833	0.104825	0.661626	-0.00671661	-0.0400392	0.721231	-0.250139	-0.742472	0.757519	-0.0487154	0.243013
1.26667	0.112202	0.660848	-0.00923757	-0.0240775	0.719	-0.249052	-0.723379	0.732563	-0.0491466	0.242037
1.275	0.119679	0.660009	-0.0097569	-0.0108934	0.718143	-0.248149	-0.703933	0.708787	-0.0501301	0.238464
1.28333	0.127241	0.659102	-0.00816753	-0.000932187	0.718822	-0.246703	-0.684253	0.685147	-0.0499656	0.232226
1.29167	0.13484	0.658109	-0.00366067	0.0044378	0.722317	-0.245475	-0.666276	0.661643	-0.0454722	0.222582
1.3	0.142426	0.657004	0.00402172	0.00434685	0.729365	-0.243949	-0.652817	0.640464	-0.034158	0.209531
1.30833	0.149916	0.655778	0.0146813	-0.00153709	0.740586	-0.241912	-0.646103	0.624589	-0.0168021	0.193745
1.31667	0.157233	0.654506	0.0267199	-0.0116062	0.755353	-0.238164	-0.646197	0.617192	0.00236677	0.17751
1.325	0.16438	0.653282	0.0371557	-0.0220169	0.772447	-0.232405	-0.650424	0.620169	0.0180807	0.164412
1.33333	0.171376	0.652204	0.0441142	-0.0301334	0.790647	-0.224268	-0.656285	0.633336	0.0270199	0.15661
1.34167	0.178296	0.651371	0.046735	-0.0342216	0.808484	-0.213269	-0.660614	0.653681	0.0272563	0.154828
1.35	0.185191	0.650847	0.046293	-0.0351841	0.825097	-0.199171	-0.661536	0.676171	0.0184199	0.157213
1.35833	0.192102	0.650696	0.0452692	-0.0354248	0.839948	-0.181735	-0.658896	0.695941	0.00291666	0.160433
1.36667	0.19902	0.650916	0.0469825	-0.0387233	0.853369	-0.161052	-0.655311	0.710049	-0.0143211	0.160412
1.375	0.205918	0.651468	0.0538563	-0.0479735	0.865868	-0.137433	-0.653457	0.717369	-0.0296224	0.154244
1.38333	0.212734	0.652345	0.0670299	-0.0647116	0.877745	-0.110951	-0.654855	0.717845	-0.041852	0.140674
1.39167	0.219507	0.653574	0.0844446	-0.0862679	0.888224	-0.0814442	-0.657587	0.712395	-0.0518754	0.121969
1.4	0.226284	0.65516	0.103438	-0.109272	0.89649	-0.0488541	-0.659245	0.702005	-0.059931	0.101111
1.40833	0.233141	0.657109	0.121318	-0.130284	0.901786	-0.0137647	-0.657491	0.687884	-0.066238	0.0810456
1.41667	0.24013	0.659383	0.136868	-0.147871	0.904239	0.0217335	-0.651232	0.670522	-0.071033	0.0630822
1.425	0.247296	0.661914	0.149769	-0.161701	0.904394	0.0543189	-0.640344	0.650451	-0.0747796	0.0475209
1.43333	0.254658	0.664621	0.160306	-0.172476	0.903391	0.0805281	-0.625376	0.628151	-0.0778023	0.0340666
1.44167	0.262212	0.667424	0.169129	-0.181477	0.902446	0.0980212	-0.60723	0.603855	-0.0800546	0.0220672
1.45	0.269904	0.670251	0.176943	-0.190229	0.902733	0.106194	-0.58694	0.577781	-0.0814606	0.0108954
1.45833	0.277663	0.673026	0.184181	-0.199927	0.905209	0.10596	-0.565412	0.550457	-0.082134	0.000321034
1.46667	0.285438	0.675686	0.190889	-0.211169	0.91036	0.099709	-0.543215	0.522647	-0.0821499	-0.00954905
1.475	0.293186	0.678175	0.196929	-0.224208	0.918318	0.0905185	-0.520751	0.495182	-0.0815827	-0.0185359
1.48333	0.300861	0.680437	0.202263	-0.239402	0.929238	0.0808501	-0.49861	0.46896	-0.0804644	-0.0265347
1.49167	0.308411	0.682421	0.207008	-0.257078	0.94314	0.0717696	-0.477616	0.445026	-0.0788207	-0.0335609
1.5	0.315816	0.684089	0.211286	-0.277436	0.960031	0.0631539	-0.458489	0.42446	-0.0770364	-0.0397405
1.50833	0.323081	0.685423	0.215171	-0.300509	0.979771	0.0545966	-0.441671	0.408068	-0.075582	-0.0452402
1.51667	0.330205	0.686414	0.218733	-0.326247	1.00199	0.046081	-0.427341	0.396084	-0.0745156	-0.0501674
1.525	0.337179	0.687075	0.222177	-0.354634	1.02605	0.037858	-0.416006	0.389167	-0.0742891	-0.0546487
1.53333	0.344023	0.687432	0.225138	-0.384837	1.05115	0.0299166	-0.407074	0.387199	-0.075329	-0.058235
1.54167	0.350775	0.687525	0.227241	-0.415987	1.07652	0.0219827	-0.399684	0.38964	-0.0779703	-0.0606567
1.55	0.357476	0.687397	0.228103	-0.447172	1.1014	0.0137585	-0.392683	0.395279	-0.0821161	-0.0617363
1.55833	0.364138	0.687091	0.227612	-0.477874	1.12513	0.0049282	-0.3854	0.40314	-0.0875633	-0.0614716
1.56667	0.370767	0.686644	0.225781	-0.507781	1.14734	-0.00502372	-0.377339	0.412314	-0.0941035	-0.0599644
1.575	0.37738	0.6861	0.222723	-0.536667	1.16768	-0.0164344	-0.36824	0.422206	-0.101748	-0.0574719
1.58333	0.383998	0.685494	0.218548	-0.564336	1.18576	-0.0293207	-0.35773	0.431887	-0.110063	-0.054231
1.59167	0.390631	0.684846	0.214006	-0.59131	1.20104	-0.0432077	-0.346608	0.441363	-0.11888	-0.0511555
1.6	0.39728	0.684158	0.209801	-0.618102	1.21311	-0.0575472	-0.335755	0.450854	-0.128166	-0.0490058
1.60833	0.403934	0.683433	0.206347	-0.644957	1.22171	-0.0717838	-0.325706	0.46046	-0.137793	-0.0481481
1.61667	0.410595	0.682679	0.203761	-0.671754	1.22653	-0.0852771	-0.316578	0.470064	-0.147268	-0.048616
1.625	0.417262	0.681894	0.20177	-0.697961	1.22729	-0.0973638	-0.308081	0.479601	-0.156213	-0.0499859
1.63333	0.423925	0.681063	0.200099	-0.723124	1.22393	-0.107303	-0.299959	0.48915	-0.164751	-0.0518158
1.64167	0.430581	0.680181	0.198448	-0.746836	1.21683	-0.115509	-0.291895	0.498716	-0.172946	-0.0536411
1.65	0.437242	0.679274	0.196269	-0.768309	1.20611	-0.121703	-0.283196	0.508097	-0.180463	-0.0548064
1.65833	0.44395	0.678367	0.193248	-0.786974	1.19196	-0.126191	-0.273305	0.517001	-0.187204	-0.0550553
1.66667	0.450739	0.677466	0.189224	-0.802434	1.17459	-0.129368	-0.261922	0.525295	-0.193278	-0.0543106
1.675	0.457606	0.676577	0.184055	-0.814486	1.15448	-0.131779	-0.248974	0.533058	-0.19862	-0.0524012
1.68333	0.464537	0.675709	0.177648	-0.823021	1.132	-0.133333	-0.234498	0.54047	-0.203171	-0.049136
1.69167	0.471517	0.674862	0.169801	-0.827876	1.10765	-0.134424	-0.218477	0.547872	-0.206959	-0.0441404
1.7	0.478529	0.674022	0.160484	-0.82905	1.08177	-0.134531	-0.201141	0.55573	-0.210101	-0.0371864
1.70833	0.48556	0.67316	0.149944	-0.826939	1.05483	-0.134189	-0.183034	0.564555	-0.212803	-0.028356
1.71667	0.492594	0.672247	0.138295	-0.821835	1.02729	-0.13323	-0.164618	0.574971	-0.2153	-0.0175895
1.725	0.499621	0.671267	0.125607	-0.813875	0.999343	-0.131105	-0.146299	0.587598	-0.21785	-0.00481655
1.73333	0.506667	0.670199	0.111889	-0.80288	0.970847	-0.12751	-0.128288	0.602889	-0.220578	0.0100133
1.74167	0.513751	0.66902	0.0969875	-0.788503	0.941663	-0.122131	-0.110568	0.621116	-0.223259	0.0270921
1.75	0.520887	0.667707	0.0808352	-0.770538	0.911713	-0.114393	-0.093157	0.642365	-0.225512	0.0464376
1.75833	0.528092	0.666243	0.0633075	-0.748648	0.880972	-0.103797	-0.0758381	0.66646	-0.227078	0.0680057
1.76667	0.535394	0.664624	0.0444135	-0.722636	0.849487	-0.0901306	-0.0583404	0.692893	-0.227631	0.0914732
1.775	0.542842	0.66285	0.0246716	-0.692886	0.817541	-0.0737167	-0.0407818	0.720907	-0.226711	0.11581
1.78333	0.550439	0.660922	0.00558146	-0.661991	0.787172	-0.0527764	-0.0245694	0.750081	-0.224251	0.139041
1.79167	0.558136	0.658837	-0.0109877	-0.633712	0.761867	-0.0303325	-0.0117965	0.780438	-0.220662	0.159118
1.8	0.56585	0.656641	-0.0231098	-0.611606	0.745341	-0.0109841	-0.0047086	0.811977	-0.216053	0.174201
1.80833	0.573525	0.654399	-0.0304092	-0.597264	0.739517	0.00230105	-0.00373065	0.844378	-0.210128	0.183867
1.81667	0.581104	0.652203	-0.0334914	-0.59087	0.745089	0.0087952	-0.00797188	0.876777	-0.202344	0.189061
1.825	0.588574	0.650128	-0.033656	-0.590808	0.76042	0.00837115	-0.0156871	0.908286	-0.192191	0.191347
1.83333	0.595957	0.64826	-0.0320133	-0.59471	0.782289	0.00231303	-0.0252411	0.93802	-0.17929	0.191905
1.84167	0.603311	0.646666	-0.0296202	-0.599507	0.806152	-0.00843512	-0.0350792	0.965259	-0.163344	0.191521
1.85	0.610666	0.645421	-0.0265866	-0.603426	0.828196	-0.019469	-0.0449626	0.989701	-0.144098	0.190061
1.85833	0.61804	0.644554	-0.0221361	-0.606571	0.846186	-0.0283805	-0.0559709	1.01168	-0.121582	0.186437
1.86667	0.62543	0.644088	-0.0149794	-0.609781	0.859792	-0.0369083	-0.0697085	1.03136	-0.0963223	0.179259
1.875	0.632842	0.64404	-0.00489232	-0.613109	0.869078	-0.0458039	-0.0865074	1.04868	-0.070211	0.168094
1.88333	0.640289	0.644469	0.00712897	-0.615668	0.874217	-0.0543105	-0.105004	1.063	-0.0467065	0.154072
1.89167	0.647768	0.645406	0.019583	-0.6162	0.875399	-0.0615266	-0.123313	1.07355	-0.0291695	0.139115
1.9	0.655262	0.646862	0.0312408	-0.613655	0.872711	-0.0669678	-0.139939	1.07954	-0.0199156	0.124849
1.90833	0.662734	0.648807	0.0414886	-0.607724	0.866477	-0.0704829	-0.15434	1.08053	-0.0198685	0.112244
1.91667	0.67012	0.651171	0.0501258	-0.598566	0.857166	-0.072299	-0.16679	1.07672	-0.0286328	0.101912
1.925	0.677356	0.653837	0.0578999	-0.587365	0.84532	-0.0728627	-0.179001	1.06916	-0.0444521	0.093263
1.93333	0.684385	0.656668	0.0660962	-0.575968	0.831629	-0.072724	-0.193499	1.05944	-0.0643807	0.0849099
1.94167	0.691138	0.659513	0.0755892	-0.565939	0.817047	-0.0724063	-0.212534	1.0496	-0.0860787	0.0759398
1.95	0.697585	0.662247	0.0870928	-0.558644	0.802485	-0.0719932	-0.237932	1.04171	-0.108051	0.0655557
1.95833	0.703749	0.664762	0.101203	-0.555264	0.788839	-0.0715862	-0.27108	1.03751	-0.129142	0.0529234
1.96667	0.709667	0.666976	0.117877	-0.556128	0.776871	-0.0716272	-0.312245	1.03792	-0.147897	0.0378931
1.975	0.715363	0.668834	0.136457	-0.560776	0.767146	-0.0722971	-0.3607	1.04322	-0.163147	0.0210646
1.98333	0.720862	0.670303	0.155812	-0.56816	0.760124	-0.0736831	-0.414824	1.05301	-0.173916	0.00366098
1.99167	0.726217	0.671377	0.175005	-0.577194	0.755947	-0.0759632	-0.472821	1.06643	-0.180495	-0.0133816
2	0.731486	0.672066	0.19338	-0.586931	0.754455	-0.0792208	-0.533044	1.08249	-0.183764	-0.0296199
2.00833	0.736673	0.672382	0.210025	-0.596296	0.755578	-0.0835445	-0.593805	1.10038	-0.185397	-0.044161
2.01667	0.741825	0.672382	0.224272	-0.604229	0.758868	-0.0888349	-0.653438	1.11892	-0.18671	-0.0562841
2.025	0.746996	0.67211	0.235724	-0.609956	0.763889	-0.0952325	-0.710597	1.137	-0.188263	-0.0656584
2.03333	0.752264	0.671627	0.244061	-0.612656	0.770074	-0.102963	-0.763993	1.15353	-0.190186	-0.0720986
2.04167	0.757657	0.670977	0.248884	-0.611593	0.777043	-0.112032	-0.812507	1.1676	-0.192307	-0.0752761
2.05	0.763211	0.670213	0.249974	-0.606278	0.784483	-0.122248	-0.85519	1.17838	-0.194152	-0.0750417
2.05833	0.768967	0.669377	0.247102	-0.596282	0.79216	-0.133293	-0.891152	1.18515	-0.195638	-0.0712046
2.06667	0.774968	0.668501	0.239724	-0.580817	0.799823	-0.14483	-0.919284	1.18741	-0.19676	-0.0633379
2.075	0.781233	0.667616	0.227931	-0.559818	0.807211	-0.156535	-0.939377	1.18486	-0.197147	-0.0516271
2.08333	0.787792	0.66675	0.211967	-0.533434	0.814101	-0.168065	-0.951388	1.17735	-0.196606	-0.0362661
2.09167	0.794654	0.66593	0.192649	-0.502436	0.820142	-0.179052	-0.955974	1.1648	-0.194694	-0.0180469
2.1	0.80181	0.665142	0.170569	-0.467494	0.825296	-0.189473	-0.953939	1.1478	-0.19098	0.00249712
2.10833	0.809231	0.664377	0.146951	-0.429991	0.82948	-0.199119	-0.946823	1.12688	-0.185154	0.0241632
2.11667	0.816866	0.663607	0.122995	-0.391501	0.832928	-0.207961	-0.936242	1.10275	-0.177626	0.045789
2.125	0.824664	0.662811	0.0999432	-0.353693	0.835945	-0.215878	-0.92377	1.07622	-0.168526	0.0661689
2.13333	0.832548	0.661949	0.0781986	-0.317423	0.838996	-0.2228	-0.910259	1.04818	-0.158411	0.0850201
2.14167	0.840498	0.661026	0.0584218	-0.283501	0.842145	-0.228479	-0.896505	1.0194	-0.147428	0.101779
2.15	0.848505	0.660052	0.0409066	-0.25227	0.845395	-0.232677	-0.882458	0.989438	-0.135295	0.116301
2.15833	0.856563	0.659023	0.0258871	-0.22408	0.848887	-0.235427	-0.868799	0.960276	-0.123842	0.128386
2.16667	0.864686	0.657928	0.0131941	-0.198724	0.852715	-0.237027	-0.855367	0.931828	-0.112698	0.138163
2.175	0.872899	0.656763	0.002231	-0.175461	0.856839	-0.237541	-0.841373	0.904979	-0.102674	0.146166
2.18333	0.881212	0.655547	-0.0073687	-0.15378	0.860998	-0.236626	-0.825786	0.878387	-0.0933207	0.152731
2.19167	0.88963	0.654267	-0.0154764	-0.133996	0.865482	-0.234285	-0.809069	0.853275	-0.0860052	0.157643
2.2	0.898187	0.65292	-0.0222845	-0.115915	0.870444	-0.230876	-0.790349	0.828399	-0.0810132	0.160865
2.20833	0.906897	0.651501	-0.0273245	-0.100227	0.876191	-0.226384	-0.770302	0.803721	-0.077596	0.161744
2.21667	0.915799	0.650011	-0.0308202	-0.0865355	0.882534	-0.220452	-0.747657	0.776845	-0.0747135	0.160435
2.225	0.924855	0.648448	-0.031571	-0.0764526	0.889877	-0.213024	-0.724703	0.748185	-0.0678477	0.155631
2.23333	0.934019	0.646744	-0.0290612	-0.0709961	0.899593	-0.205644	-0.705588	0.720994	-0.0520869	0.146861
2.24167	0.943168	0.644868	-0.0232018	-0.0708313	0.912382	-0.198498	-0.693434	0.699199	-0.0254416	0.134493
2.25	0.952204	0.642867	-0.0159947	-0.0737538	0.927849	-0.191383	-0.6882	0.686751	0.00652325	0.121274
2.25833	0.960987	0.64087	-0.00860621	-0.0785154	0.94508	-0.183164	-0.689914	0.686987	0.0362936	0.109197
2.26667	0.969528	0.638975	-0.00332007	-0.0820368	0.962849	-0.173578	-0.695731	0.70066	0.0562581	0.100948
2.275	0.977861	0.637296	-0.00117967	-0.0827359	0.979992	-0.161802	-0.702312	0.724489	0.0653682	0.0974733
2.28333	0.986033	0.63592	-0.00206189	-0.0804379	0.995724	-0.146941	-0.70688	0.754704	0.0584391	0.0982528
