# Supplementary material for: Optimal Control Based Stiffness Identification of an Ankle-Foot Orthosis Using a Predictive Walking Model
Source: Front Comput Neurosci. 2017 Apr 13;11:23. doi: 10.3389/fncom.2017.00023 (PMC5390028; doi:10.3389/fncom.2017.00023)
Supplement: Supplementary file 1 [file DataSheet1.ZIP › PathWalker/InvKinDyn/results/orthosis_3053138.fit]

frame	steps	SACR	LASI	RKNE	RTHI	RANK	RTIB	RHEE	RTOE	RANK	LKNE	LTHI	LANK	LTIB	LANK	LHEE	LTOE	CLAV	C7
0	121	0.0134274	0.0430665	0.0196419	0.0498612	0	0.0404172	0.0403534	0.0103694	0	0.0280964	0.0250909	0.00966522	0.0324016	0.00966522	0.0243175	0.0329616	0.0143533	0.0160155
1	91	0.0147314	0.0431172	0.0200665	0.0518864	0	0.0408037	0.0406659	0.0102726	0	0.0286625	0.0261785	0.00969371	0.0326916	0.00969371	0.0250552	0.0329693	0.0148085	0.0156513
2	88	0.0160952	0.0432014	0.0202559	0.0538092	0	0.0410181	0.0408548	0.0101175	0	0.028788	0.0273636	0.00962377	0.0317927	0.00962377	0.0252449	0.0332096	0.0153998	0.015187
3	85	0.0173951	0.0432833	0.0202444	0.0555579	0	0.0410898	0.0408697	0.00989148	0	0.0285448	0.028568	0.00946704	0.0300739	0.00946704	0.0251012	0.0336175	0.0160763	0.0146596
4	81	0.0185732	0.0433397	0.0200681	0.0570937	0	0.0410883	0.0408457	0.00969617	0	0.0280267	0.029711	0.00924145	0.0279558	0.00924145	0.0248826	0.0340696	0.0167634	0.0140987
5	78	0.0195664	0.0433173	0.0197795	0.0584321	0	0.0410402	0.040791	0.00952974	0	0.0273493	0.0306836	0.00895439	0.0258647	0.00895439	0.0247977	0.0344865	0.0174083	0.0135394
6	75	0.0204419	0.0432312	0.019408	0.0596089	0	0.0409405	0.0407495	0.00940533	0	0.0266474	0.0313891	0.00867543	0.0241547	0.00867543	0.0248793	0.0348026	0.0179542	0.0130238
7	72	0.0211834	0.0430626	0.0189771	0.0606803	0	0.0407838	0.0408094	0.0093526	0	0.0260388	0.0317262	0.00846085	0.0230372	0.00846085	0.0251256	0.0351021	0.01839	0.0125931
8	70	0.021769	0.042796	0.0185178	0.061644	0	0.0405667	0.0408904	0.00934066	0	0.0255219	0.0316209	0.00838712	0.0225144	0.00838712	0.025309	0.0352162	0.0187024	0.0122516
9	68	0.0222327	0.0424276	0.0180535	0.0625064	0	0.0402895	0.0409315	0.00934359	0	0.0251217	0.0310747	0.00843928	0.0225328	0.00843928	0.0253594	0.0351888	0.018884	0.0119876
10	66	0.0225917	0.041959	0.017593	0.0632406	0	0.0399493	0.0408718	0.00932991	0	0.0248214	0.0301347	0.00858905	0.0229567	0.00858905	0.0252738	0.0350362	0.0189426	0.0118073
11	61	0.02284	0.0414045	0.0171216	0.0638034	0	0.0395753	0.0407642	0.00933046	0	0.0245593	0.0288858	0.0088058	0.0235878	0.0088058	0.0250604	0.0347706	0.0188865	0.0116919
12	56	0.0229813	0.0407958	0.0166212	0.0641663	0	0.0391763	0.0405982	0.00934896	0	0.0242647	0.0274279	0.00904168	0.0242136	0.00904168	0.0247122	0.0344367	0.0187073	0.0116097
13	64	0.0230107	0.0401465	0.0160734	0.0643056	0	0.038748	0.0403374	0.00937027	0	0.0238633	0.0258686	0.009247	0.0246207	0.009247	0.0242109	0.0341098	0.0184078	0.0115377
14	66	0.0228953	0.039459	0.0154579	0.0642004	0	0.0382947	0.0400172	0.00939415	0	0.0233051	0.024305	0.00938881	0.0245883	0.00938881	0.0235102	0.0338469	0.0180271	0.0114779
15	67	0.0226099	0.0387427	0.014785	0.0638117	0	0.0378212	0.0396363	0.00943082	0	0.0225801	0.0228016	0.00945084	0.0239379	0.00945084	0.022572	0.0336821	0.0176017	0.0114366
16	68	0.0221526	0.0380043	0.0140524	0.0631406	0	0.0373116	0.039268	0.00948318	0	0.0217067	0.0214242	0.00941599	0.022583	0.00941599	0.0214168	0.0336307	0.0171691	0.0113865
17	67	0.0215359	0.0372469	0.0132986	0.0622086	0	0.0367807	0.0387988	0.0095343	0	0.0207074	0.0201858	0.0092452	0.0205519	0.0092452	0.020139	0.0336157	0.0167495	0.0113142
18	65	0.0207776	0.0364706	0.0125281	0.0610973	0	0.0362331	0.0382382	0.0095227	0	0.0196601	0.019059	0.00886519	0.0180058	0.00886519	0.0189195	0.0334671	0.0163602	0.011198
19	63	0.0198899	0.0356848	0.0117679	0.05983	0	0.0357337	0.0376472	0.00950538	0	0.0186011	0.0180197	0.00833053	0.0150626	0.00833053	0.0180612	0.0331424	0.0159956	0.011025
20	61	0.0189118	0.0349086	0.011009	0.0584734	0	0.0352982	0.0371477	0.00950503	0	0.0175805	0.0170595	0.00770846	0.0119359	0.00770846	0.0177233	0.0325956	0.0156577	0.0107738
21	59	0.0178869	0.03416	0.0103008	0.0570487	0	0.0349244	0.0366244	0.0095249	0	0.0165851	0.0161586	0.00705029	0.008879	0.00705029	0.017942	0.0318361	0.0153159	0.0104539
22	56	0.0168498	0.0334413	0.00965364	0.0556131	0	0.0346032	0.0360959	0.00955933	0	0.0156584	0.0152925	0.00648075	0.00635593	0.00648075	0.0184661	0.0309753	0.0149586	0.0100778
23	54	0.015824	0.0327308	0.0090765	0.0542005	0	0.0343658	0.0356365	0.00964386	0	0.0148667	0.0144233	0.00604927	0.00519917	0.00604927	0.0190116	0.0300739	0.0145789	0.00966713
24	52	0.0148192	0.032014	0.00852759	0.0528397	0	0.0342005	0.0353407	0.00975094	0	0.0142041	0.0135567	0.00579191	0.00570292	0.00579191	0.0194446	0.0292446	0.0141753	0.00922759
25	50	0.0138399	0.0312715	0.00808314	0.0514943	0	0.0341292	0.0350221	0.00990225	0	0.0136554	0.012682	0.00570671	0.00698218	0.00570671	0.0197031	0.028556	0.0137373	0.00880069
26	48	0.0128984	0.03049	0.00774427	0.0501736	0	0.0341067	0.0345193	0.00995998	0	0.0132416	0.0117997	0.00567448	0.00819786	0.00567448	0.0198256	0.0279783	0.0132727	0.00840503
27	46	0.0120065	0.0296673	0.00743078	0.0489131	0	0.0341603	0.0341169	0.00999107	0	0.0129588	0.0109761	0.00564814	0.00904718	0.00564814	0.0198533	0.0275333	0.0128028	0.00802291
28	44	0.0111637	0.028804	0.00714938	0.0477001	0	0.034293	0.033776	0.00998648	0	0.0127955	0.0102999	0.00563216	0.00953645	0.00563216	0.0197764	0.0272418	0.0123418	0.00766241
29	42	0.0103882	0.0279569	0.00688324	0.0465056	0	0.0345033	0.0335306	0.00998165	0	0.0126122	0.00991778	0.00564658	0.00975486	0.00564658	0.0196755	0.0270883	0.0119266	0.00731914
30	41	0.0097062	0.0271732	0.00666915	0.0452818	0	0.0347799	0.0332505	0.00997197	0	0.0123489	0.00990558	0.00577061	0.00988626	0.00577061	0.0195487	0.0270765	0.0115796	0.00699344
31	40	0.00914735	0.0264478	0.00646031	0.0440835	0	0.035118	0.0330641	0.00997145	0	0.0120599	0.010218	0.0059314	0.0100781	0.0059314	0.0194265	0.0271066	0.0113146	0.00666697
32	39	0.00873733	0.0257839	0.00623102	0.0429496	0	0.0354856	0.0329435	0.00991052	0	0.011746	0.0107161	0.00610313	0.0104446	0.00610313	0.0193594	0.0271102	0.011143	0.00632063
33	38	0.00847352	0.0251653	0.00601262	0.041898	0	0.0359162	0.0329741	0.00990559	0	0.0113947	0.0111605	0.00623074	0.0110236	0.00623074	0.019421	0.0269892	0.0110821	0.00595883
34	35	0.00829167	0.0245216	0.00588654	0.0409547	0	0.0363621	0.0328781	0.00986513	0	0.0110555	0.0111783	0.00601253	0.0117832	0.00601253	0.0196854	0.0265131	0.0111251	0.00561978
35	30	0.00826091	0.0238771	0.00576923	0.0401929	0	0.0368106	0.032906	0.00986197	0	0.0108169	0.0105234	0.00581077	0.0129502	0.00581077	0.020055	0.0257517	0.0113176	0.0052591
36	34	0.00834899	0.0232213	0.00569832	0.039636	0	0.0372367	0.0328779	0.00975828	0	0.0106427	0.00917726	0.00551724	0.0142367	0.00551724	0.0204475	0.0248132	0.0116444	0.00494512
37	34	0.00856359	0.0226613	0.00570535	0.0391955	0	0.0377234	0.0329641	0.00965272	0	0.0106126	0.00789793	0.00530056	0.0155327	0.00530056	0.0207854	0.0238889	0.0120683	0.00475166
38	34	0.00884453	0.0221928	0.0058623	0.0387355	0	0.0382732	0.0330395	0.00943175	0	0.0107313	0.00725884	0.00508327	0.0165594	0.00508327	0.0210431	0.0230832	0.0125384	0.00472796
39	33	0.00919375	0.0217998	0.0062379	0.0380888	0	0.0389528	0.0332359	0.00919975	0	0.0110821	0.00776976	0.00499889	0.0173242	0.00499889	0.0211521	0.022478	0.0130021	0.004865
40	31	0.00958319	0.0214202	0.00691181	0.03718	0	0.0397034	0.0333224	0.00883092	0	0.0116029	0.00954964	0.00499566	0.0176783	0.00499566	0.0211207	0.0221116	0.0133769	0.00515522
41	30	0.0100012	0.0209852	0.00785294	0.036056	0	0.0405277	0.0334988	0.00847477	0	0.0122462	0.0122241	0.00517817	0.0176957	0.00517817	0.0210027	0.0220325	0.0136218	0.00556136
42	31	0.0103128	0.0203705	0.0090125	0.0348254	0	0.0413455	0.0336673	0.00812453	0	0.0129181	0.0150791	0.0050999	0.0171963	0.0050999	0.0209317	0.0221048	0.0136949	0.00609036
43	32	0.0105389	0.0195865	0.0102257	0.0336251	0	0.0420989	0.0339835	0.0079649	0	0.0136375	0.0173368	0.00496384	0.0167006	0.00496384	0.0209125	0.0222431	0.0136432	0.00668342
44	34	0.0106777	0.0187107	0.0113494	0.0325798	0	0.0426733	0.034188	0.00790135	0	0.0142007	0.0183844	0.00477914	0.0162561	0.00477914	0.0209561	0.0224111	0.0135288	0.0073146
45	34	0.0107573	0.0179116	0.0123111	0.0317496	0	0.0430947	0.0343372	0.00797795	0	0.0145843	0.0184392	0.00455868	0.0158816	0.00455868	0.0210493	0.0225863	0.0133929	0.00799161
46	34	0.010781	0.0173097	0.0131215	0.0310922	0	0.0433669	0.0343869	0.00813747	0	0.0148559	0.0180683	0.00432085	0.0155505	0.00432085	0.0211676	0.0227556	0.0132691	0.0087299
47	34	0.0107527	0.0169371	0.0138311	0.030506	0	0.0435477	0.0344603	0.00842569	0	0.015117	0.0178115	0.00408822	0.015248	0.00408822	0.0212859	0.0229069	0.0131866	0.00950806
48	34	0.010679	0.0167589	0.0145173	0.0298718	0	0.0436662	0.0345243	0.00881416	0	0.0154598	0.0181356	0.00389978	0.0149713	0.00389978	0.0213787	0.0230302	0.0131443	0.0103104
49	34	0.0105941	0.016706	0.0151896	0.0291602	0	0.0437207	0.0345739	0.00928224	0	0.0159112	0.0189158	0.0037596	0.0146997	0.0037596	0.0214492	0.0231326	0.0131215	0.0111015
50	33	0.010551	0.0167098	0.0157891	0.0283814	0	0.0436447	0.0346055	0.00985802	0	0.016463	0.0198804	0.00365664	0.0144309	0.00365664	0.0214996	0.0232252	0.0129994	0.0118388
51	33	0.0105218	0.0167142	0.0162656	0.0275388	0	0.0433075	0.0345619	0.010567	0	0.0170323	0.0207365	0.00358043	0.0141841	0.00358043	0.0215384	0.0233147	0.0128488	0.0125185
52	32	0.0104776	0.0166551	0.0165224	0.0267239	0	0.0426068	0.0345642	0.0114862	0	0.0175404	0.0213061	0.00351898	0.0139631	0.00351898	0.0215797	0.023401	0.0126438	0.0131483
53	32	0.0103412	0.0164765	0.0164737	0.0259617	0	0.0414195	0.0343557	0.0124975	0	0.0178929	0.0214977	0.00347303	0.0137827	0.00347303	0.0216281	0.0234777	0.0123845	0.0137708
54	32	0.0100821	0.016158	0.0160615	0.0252599	0	0.0397019	0.0339082	0.0135686	0	0.0180492	0.0213721	0.00344679	0.0136523	0.00344679	0.0216824	0.0235423	0.0120548	0.0144068
55	32	0.00968971	0.0157129	0.0152984	0.0245796	0	0.0374815	0.0331697	0.0146497	0	0.0180154	0.021063	0.00344909	0.0135922	0.00344909	0.0217344	0.023593	0.0116784	0.0150785
56	32	0.00921416	0.0151871	0.0142679	0.0238998	0	0.0348801	0.0322112	0.0157341	0	0.0178338	0.0207199	0.00348846	0.0136127	0.00348846	0.0217727	0.0236301	0.011251	0.0157866
57	32	0.00871816	0.0146369	0.0130823	0.0231505	0	0.032071	0.0310091	0.0167322	0	0.0175487	0.0204353	0.00355357	0.0137141	0.00355357	0.0217841	0.0236404	0.0108507	0.0165293
58	32	0.00829421	0.0140948	0.0118154	0.0222799	0	0.0292838	0.029671	0.0176336	0	0.0172234	0.0202429	0.00362058	0.0138789	0.00362058	0.0217632	0.0236114	0.0104277	0.0172613
59	32	0.00797964	0.0135676	0.0106003	0.0212227	0	0.0267359	0.0281541	0.0183304	0	0.0168649	0.0201303	0.00370502	0.0141002	0.00370502	0.0216995	0.0235389	0.0100405	0.0179607
60	32	0.00781117	0.0130481	0.00952151	0.0199765	0	0.0246311	0.026705	0.0188687	0	0.0165056	0.0201086	0.0038175	0.0143495	0.0038175	0.0215849	0.0234258	0.00972959	0.0185858
61	32	0.00776913	0.0125125	0.00859585	0.0185815	0	0.0230448	0.0253915	0.0192396	0	0.0161553	0.0201562	0.00395427	0.0146117	0.00395427	0.0214322	0.0232745	0.0094938	0.0191151
62	32	0.0078256	0.0119264	0.00780838	0.0171221	0	0.0219534	0.0243345	0.0195078	0	0.0158228	0.0202637	0.00410671	0.0148716	0.00410671	0.0212685	0.0231006	0.00932098	0.0195252
63	32	0.00794859	0.0112944	0.00714335	0.0157631	0	0.0212792	0.0236277	0.0197396	0	0.0155254	0.020451	0.00427096	0.0151263	0.00427096	0.0211139	0.0229219	0.00918913	0.0198139
64	32	0.00809815	0.0106701	0.00659218	0.0146844	0	0.0209363	0.0232863	0.0199798	0	0.0152669	0.0207444	0.00446652	0.0153846	0.00446652	0.0209831	0.0227606	0.00907421	0.0199925
65	31	0.00825848	0.0100809	0.00614774	0.0140299	0	0.0208173	0.0232578	0.020225	0	0.0150398	0.0211306	0.00469446	0.0156585	0.00469446	0.0208862	0.0226295	0.00898745	0.0200612
66	31	0.00842575	0.00952488	0.00576383	0.0137928	0	0.0208255	0.0234638	0.0204848	0	0.0148395	0.021546	0.00490968	0.0159554	0.00490968	0.0208285	0.0225162	0.00895685	0.020027
67	30	0.00858609	0.00900157	0.00541584	0.0139647	0	0.0208803	0.0238094	0.0207594	0	0.0146464	0.0219339	0.00509391	0.0162837	0.00509391	0.0207969	0.0224114	0.00897325	0.0199259
68	30	0.0087383	0.00851378	0.00507431	0.0144452	0	0.0209068	0.0241825	0.0210135	0	0.0144369	0.0222778	0.00525876	0.0166342	0.00525876	0.020769	0.0223134	0.00901235	0.0197849
69	29	0.0088717	0.00806469	0.0046932	0.0150836	0	0.0208125	0.0244759	0.0212106	0	0.0141933	0.0225734	0.00541525	0.0169905	0.00541525	0.0207368	0.0222055	0.00906516	0.019606
70	28	0.00897999	0.00762849	0.00423795	0.0157484	0	0.0204965	0.024615	0.0213379	0	0.0139206	0.0228137	0.00555862	0.0173471	0.00555862	0.0207035	0.0220748	0.00913066	0.0193851
71	27	0.00906469	0.00717844	0.00369813	0.0163661	0	0.0198873	0.0245584	0.0213979	0	0.0136561	0.0230176	0.00567302	0.0177104	0.00567302	0.0206815	0.021923	0.00919525	0.0191287
72	26	0.00910981	0.00672833	0.00310051	0.016911	0	0.0189565	0.0242847	0.0213942	0	0.0134262	0.0232409	0.00578206	0.0180808	0.00578206	0.0206802	0.0217601	0.00923003	0.0188467
73	25	0.00912511	0.00631877	0.00225462	0.017458	0.00296247	0.0187008	0.0214247	0.0233265	0.00296247	0.0132635	0.0235237	0.00590016	0.0184091	0.00590016	0.0207041	0.0216093	0.00925866	0.0184878
74	25	0.00904108	0.00588562	0.00185776	0.0178795	0.00350927	0.0174515	0.020335	0.0235834	0.00350927	0.0131312	0.0238841	0.00608132	0.0187931	0.00608132	0.0207466	0.0214405	0.00923605	0.0181173
75	25	0.00888474	0.00540887	0.00209052	0.0182827	0.0039628	0.0160701	0.0192336	0.0237123	0.0039628	0.0130692	0.024317	0.00626766	0.0191737	0.00626766	0.0207986	0.0212595	0.00919139	0.0176847
76	23	0.00870744	0.00487865	0.00302093	0.0187575	0.00419501	0.0145198	0.0182125	0.0238555	0.00419501	0.0130751	0.0248059	0.00643414	0.0194966	0.00643414	0.0208331	0.0210802	0.0090952	0.0172036
77	23	0.00848022	0.00427004	0.00401984	0.0192992	0.00465042	0.0132246	0.0171169	0.0241237	0.00465042	0.0131246	0.0254111	0.00659062	0.019749	0.00659062	0.0208411	0.0208976	0.00893895	0.0166805
78	20	0.00822608	0.00360905	0.00503896	0.0199161	0.00506992	0.0121063	0.0161499	0.024416	0.00506992	0.0131827	0.0261467	0.00672919	0.0199061	0.00672919	0.0208244	0.0206908	0.00872502	0.0161115
79	23	0.00796698	0.00290837	0.00600137	0.0205921	0.00542423	0.0111963	0.0153764	0.0247091	0.00542423	0.0132397	0.0270218	0.00684471	0.0199755	0.00684471	0.0207905	0.020459	0.00846445	0.0155031
80	25	0.00772792	0.00218141	0.00688273	0.0213224	0.0056975	0.0104876	0.0148157	0.0249831	0.0056975	0.0133096	0.0280427	0.0069396	0.0199808	0.0069396	0.0207517	0.0202187	0.00815881	0.014877
81	26	0.00752261	0.0014558	0.0076822	0.0221099	0.00588672	0.00994153	0.0144445	0.0251958	0.00588672	0.0133851	0.0292003	0.007033	0.0199469	0.007033	0.0207048	0.0199613	0.00781202	0.014244
82	27	0.00734426	0.00079993	0.00840208	0.0229252	0.00599184	0.00949083	0.0142267	0.0253379	0.00599184	0.0134688	0.0304524	0.00711815	0.019911	0.00711815	0.0206602	0.0196698	0.00743764	0.0136015
83	27	0.00717925	0.000451651	0.00904817	0.0237079	0.00602425	0.00907473	0.0141367	0.0253868	0.00602425	0.0135634	0.0317264	0.00717932	0.0199037	0.00717932	0.0206415	0.0193393	0.00705569	0.012941
84	28	0.00702055	0.000732331	0.00961353	0.0244246	0.00602299	0.00866656	0.0141205	0.0253897	0.00602299	0.013657	0.032933	0.00722414	0.0199308	0.00722414	0.0206402	0.01898	0.00668624	0.012269
85	28	0.00686787	0.00112212	0.0100748	0.0250541	0.00603838	0.00824339	0.014131	0.0253868	0.00603838	0.0137486	0.0339964	0.00724161	0.0199988	0.00724161	0.0206363	0.0186128	0.00635231	0.0116074
86	29	0.00672219	0.0014143	0.0104188	0.0255596	0.00609981	0.00778847	0.0141435	0.0253951	0.00609981	0.013834	0.0348612	0.00720702	0.0201044	0.00720702	0.0206299	0.0182405	0.00608056	0.0109671
87	29	0.00657127	0.00158042	0.0106347	0.025903	0.00618922	0.00729383	0.0141812	0.0254093	0.00618922	0.0139238	0.0354819	0.0071215	0.0202418	0.0071215	0.0206318	0.0178708	0.00589125	0.0103484
88	29	0.00639463	0.00162825	0.0107203	0.0260631	0.00629191	0.00676913	0.0142694	0.0254318	0.00629191	0.014049	0.0358301	0.00699732	0.0204155	0.00699732	0.0206513	0.017524	0.00580105	0.00976695
89	29	0.00617519	0.00161476	0.0106744	0.0260599	0.00640309	0.00624946	0.0144436	0.0254589	0.00640309	0.0142208	0.0359016	0.00683592	0.0206383	0.00683592	0.0206705	0.017195	0.00582668	0.00923827
90	29	0.00591282	0.00169216	0.0104782	0.025954	0.00647057	0.00578738	0.0147963	0.0254658	0.00647057	0.0144348	0.0356915	0.00662439	0.0209244	0.00662439	0.0206711	0.0168729	0.00597409	0.00876361
91	29	0.00563853	0.00207963	0.0101252	0.0257893	0.00642663	0.00549104	0.0154254	0.025436	0.00642663	0.0146789	0.0351798	0.00635952	0.0212637	0.00635952	0.0206702	0.0165697	0.00624321	0.0083362
92	30	0.00541642	0.00290296	0.00962584	0.0255886	0.00622721	0.00556175	0.0163765	0.0253569	0.00622721	0.0149247	0.034342	0.00606924	0.0216439	0.00606924	0.0206878	0.0163128	0.00662779	0.00795093
93	30	0.00533309	0.00412148	0.00899571	0.0253928	0.00587561	0.00622655	0.0175965	0.0252115	0.00587561	0.0151392	0.0331688	0.00578901	0.0220781	0.00578901	0.0207184	0.016128	0.00710712	0.00761764
94	29	0.0054707	0.00561788	0.00829021	0.0252045	0.00543769	0.00759454	0.0190026	0.0249812	0.00543769	0.015288	0.0316804	0.00553447	0.0225748	0.00553447	0.020753	0.0160328	0.00765868	0.00734177
95	29	0.00582073	0.00723778	0.00757423	0.0248855	0.0049511	0.00930017	0.0203559	0.0246837	0.0049511	0.015382	0.0299446	0.00530917	0.0231461	0.00530917	0.0208084	0.0160317	0.00825133	0.0071417
96	28	0.00631633	0.00888549	0.0069371	0.0242675	0.00448271	0.0109853	0.0215622	0.0243759	0.00448271	0.015452	0.0280266	0.00509923	0.0238027	0.00509923	0.0209063	0.0161094	0.00887031	0.00702586
97	27	0.00686389	0.0105319	0.00640967	0.0233796	0.00407952	0.0123845	0.0225176	0.0241025	0.00407952	0.0155233	0.0260182	0.00489008	0.0245626	0.00489008	0.0210385	0.0162224	0.00950671	0.00700535
98	25	0.00739421	0.0122092	0.00594982	0.0224975	0.00377178	0.0134626	0.0232137	0.0238572	0.00377178	0.0155915	0.0239917	0.00467051	0.0254245	0.00467051	0.0211773	0.0163215	0.0101378	0.00707895
99	20	0.00785298	0.0139482	0.00547042	0.0219578	0.003554	0.0141825	0.0236579	0.0236313	0.003554	0.0156372	0.0220213	0.004445	0.0263523	0.004445	0.021323	0.0163674	0.0107311	0.00723652
100	24	0.00822954	0.0157863	0.00492454	0.0220643	0.00342278	0.0146447	0.0239812	0.0234296	0.00342278	0.0156255	0.0201754	0.00421601	0.0272654	0.00421601	0.0214925	0.016339	0.0112678	0.00747548
101	25	0.0085267	0.0177278	0.00430006	0.0229729	0.00337843	0.0149728	0.0242192	0.0232329	0.00337843	0.0155255	0.0185271	0.00398674	0.028092	0.00398674	0.0216685	0.016231	0.0117249	0.00780829
102	27	0.00878983	0.0197377	0.0036268	0.0245891	0.00342153	0.0154468	0.0244975	0.0230172	0.00342153	0.0153116	0.0171736	0.00377012	0.0287783	0.00377012	0.021822	0.0160651	0.0120878	0.00822334
103	30	0.0090222	0.0217117	0.00296425	0.0265504	0.00351579	0.0160278	0.0247567	0.0227589	0.00351579	0.0150116	0.0162049	0.00357915	0.0293054	0.00357915	0.021946	0.0158712	0.0123655	0.00870973
104	33	0.00924788	0.0235429	0.00241116	0.0283931	0.00363964	0.0166348	0.0249801	0.0224838	0.00363964	0.0146639	0.0156323	0.00340494	0.0296768	0.00340494	0.0220348	0.015666	0.0125998	0.00925605
105	35	0.00949174	0.025175	0.00204011	0.0298237	0.00376636	0.017185	0.0251688	0.0222169	0.00376636	0.0143182	0.0154109	0.003229	0.0299119	0.003229	0.0220749	0.0154567	0.0128378	0.00985067
106	36	0.00976795	0.0266206	0.00185841	0.0308605	0.00389204	0.0176537	0.0253156	0.0219607	0.00389204	0.014011	0.0154431	0.0030519	0.0300295	0.0030519	0.0220625	0.0152443	0.0131049	0.010473
107	37	0.0100813	0.0279086	0.00182804	0.0316373	0.0040244	0.0180446	0.0254182	0.0217332	0.0040244	0.0137575	0.0156083	0.00290022	0.0300641	0.00290022	0.0220198	0.0150589	0.0134018	0.0111017
108	38	0.0104231	0.0290637	0.00188852	0.0323453	0.00415272	0.0183607	0.0255128	0.0215515	0.00415272	0.013563	0.0158129	0.00282987	0.0300537	0.00282987	0.0219826	0.0149956	0.0137109	0.0117369
109	37	0.0107413	0.0301048	0.00199443	0.0331335	0.00428289	0.0186402	0.0256262	0.0214099	0.00428289	0.0133751	0.0159632	0.00287996	0.0296087	0.00287996	0.0219212	0.0152191	0.0139941	0.0124104
110	36	0.0109741	0.0310351	0.00214032	0.0340194	0.00443009	0.0189181	0.0257566	0.0212953	0.00443009	0.0130838	0.0160115	0.00312348	0.02848	0.00312348	0.0217799	0.0159211	0.0142176	0.0131449
111	36	0.0110489	0.0318403	0.00236121	0.0349194	0.0046075	0.0192394	0.0259217	0.0211934	0.0046075	0.0126045	0.0159599	0.00360386	0.0263552	0.00360386	0.0214624	0.0172698	0.0143657	0.0139596
112	38	0.0109109	0.0325035	0.00271243	0.0357418	0.00483359	0.0196703	0.026133	0.0210863	0.00483359	0.0119609	0.0158467	0.00431312	0.0231082	0.00431312	0.0208562	0.0192912	0.0144432	0.0148577
113	42	0.0105264	0.0330143	0.00326921	0.0364202	0.00512888	0.0202583	0.0263734	0.0209464	0.00512888	0.0113869	0.0157399	0.00519494	0.0186557	0.00519494	0.0198673	0.0218605	0.0144523	0.0158407
114	46	0.00991508	0.0333913	0.004099	0.0369611	0.00551059	0.0210113	0.0266267	0.0207607	0.00551059	0.0112825	0.0157129	0.00616927	0.0132685	0.00616927	0.0185218	0.0246938	0.0144169	0.016882
115	50	0.00915756	0.0336764	0.00522778	0.0374672	0.00599158	0.021926	0.0268977	0.0205487	0.00599158	0.0120023	0.0158066	0.00712838	0.00775514	0.00712838	0.0169973	0.0274295	0.0143718	0.0179307
116	55	0.00842761	0.0339225	0.00658497	0.0380986	0.00655859	0.022966	0.0272097	0.0203324	0.00655859	0.013585	0.0160705	0.00802814	0.00559945	0.00802814	0.0156562	0.0297302	0.0143392	0.0189178
117	60	0.00792161	0.0341737	0.008059	0.0390022	0.00718725	0.0240874	0.0275882	0.0201192	0.00718725	0.0156849	0.0165435	0.00880869	0.00949484	0.00880869	0.0149742	0.0314071	0.0143227	0.0197803
118	65	0.00780908	0.0344579	0.00952543	0.0402459	0.00785605	0.0252255	0.0280258	0.0199293	0.00785605	0.0178987	0.0172627	0.00942815	0.0147199	0.00942815	0.0153233	0.0324134	0.0143356	0.020462
119	70	0.00816948	0.0347819	0.0108926	0.0418131	0.00852931	0.0263101	0.028512	0.0197789	0.00852931	0.0199608	0.0182548	0.00987098	0.019422	0.00987098	0.0166041	0.0328455	0.0143901	0.0209336
120	74	0.00895633	0.0351504	0.0121105	0.0436524	0.00917223	0.0272877	0.0290335	0.0196614	0.00917223	0.021746	0.0194822	0.010145	0.0231581	0.010145	0.0183449	0.0328933	0.0144925	0.0211668
121	76	0.0100394	0.0355558	0.0131323	0.0456884	0.00976784	0.0281155	0.0295442	0.0195619	0.00976784	0.0232013	0.0208616	0.0102709	0.0258196	0.0102709	0.0200851	0.0327861	0.0146449	0.0211549
122	78	0.0112821	0.0359615	0.0139218	0.0478121	0.0102852	0.0287831	0.0300157	0.0194784	0.0102852	0.0242916	0.0223162	0.0102754	0.0274299	0.0102754	0.0215211	0.0327037	0.0148445	0.0209317
123	78	0.0125877	0.0363354	0.0144736	0.0499305	0.0106905	0.0292816	0.0304315	0.0193997	0.0106905	0.0250292	0.0237692	0.0101942	0.0280948	0.0101942	0.0225157	0.0327451	0.0150874	0.0205379
124	78	0.0138905	0.0366661	0.0147999	0.0519757	0.0109854	0.0296084	0.0307751	0.0193018	0.0109854	0.0254535	0.0251441	0.0100649	0.0279925	0.0100649	0.0230962	0.0329498	0.0153567	0.0200154
125	77	0.0151351	0.0369389	0.014921	0.0538863	0.0111708	0.0297742	0.0310473	0.0191879	0.0111708	0.0255966	0.0263737	0.0099181	0.0273399	0.0099181	0.02339	0.033287	0.0156186	0.0194039
126	75	0.0162745	0.0371242	0.0148596	0.0555999	0.0112427	0.0298058	0.0312633	0.0190742	0.0112427	0.0254973	0.0273805	0.00978415	0.0263799	0.00978415	0.0235235	0.0336816	0.0158417	0.0187409
127	73	0.017273	0.0371917	0.0146364	0.0570724	0.0112075	0.0297204	0.0314123	0.0189552	0.0112075	0.0252106	0.0280943	0.00968332	0.0253569	0.00968332	0.0235626	0.0340522	0.0160095	0.0180728
128	71	0.0181132	0.0371132	0.0142756	0.058277	0.0110932	0.0295364	0.0314731	0.0188291	0.0110932	0.0247949	0.0284526	0.00962492	0.0244706	0.00962492	0.0235459	0.0343334	0.0160977	0.0174366
129	68	0.018782	0.0368653	0.0137964	0.0592156	0.010936	0.029269	0.0314519	0.0187018	0.010936	0.0243176	0.0284048	0.00962087	0.0238661	0.00962087	0.0235097	0.0345046	0.0160863	0.0168502
130	66	0.0192654	0.0364314	0.0132181	0.0599008	0.0107611	0.0289455	0.0313713	0.0185783	0.0107611	0.0238323	0.0279474	0.00967439	0.0236013	0.00967439	0.0234524	0.0345621	0.0159699	0.0163397
131	64	0.0195769	0.0358147	0.012568	0.0603428	0.0105736	0.0285825	0.0312127	0.0184696	0.0105736	0.0233685	0.027112	0.00978003	0.0236315	0.00978003	0.023343	0.034506	0.015742	0.0159153
132	61	0.0197518	0.0350562	0.0118709	0.0605713	0.0103606	0.0281876	0.0310314	0.0183615	0.0103606	0.0229231	0.0259563	0.00992817	0.0238597	0.00992817	0.0231712	0.0343639	0.0154008	0.0155553
133	58	0.019825	0.0342216	0.0111509	0.0606373	0.0101222	0.0277834	0.0308443	0.0182425	0.0101222	0.0224718	0.0245803	0.0100909	0.0241658	0.0100909	0.0229425	0.0341694	0.0149601	0.0152403
134	48	0.0198133	0.033377	0.0104287	0.0605874	0.00985883	0.027392	0.030704	0.0181344	0.00985883	0.021996	0.0230851	0.0102387	0.0244182	0.0102387	0.0226268	0.0339421	0.0144545	0.0149599
135	56	0.0197192	0.0325854	0.0097253	0.0604509	0.00957741	0.0270127	0.0306189	0.0180381	0.00957741	0.021454	0.021548	0.0103553	0.0244928	0.0103553	0.022139	0.0337164	0.0139293	0.01471
136	60	0.0195533	0.0319036	0.00905006	0.0602612	0.0092838	0.0266373	0.0305861	0.0179527	0.0092838	0.0208443	0.0200545	0.0104188	0.0242482	0.0104188	0.0214375	0.0335478	0.0134221	0.0144822
137	62	0.0193192	0.0313586	0.0084044	0.0600406	0.00898913	0.0262765	0.0305939	0.0178864	0.00898913	0.0201607	0.0186645	0.0104199	0.0235614	0.0104199	0.0205071	0.0334624	0.012958	0.014258
138	62	0.0190029	0.0309567	0.00778161	0.0597887	0.00870548	0.0259203	0.0306544	0.0178316	0.00870548	0.0194369	0.0174051	0.0103457	0.0223436	0.0103457	0.0193799	0.0334488	0.012565	0.0140325
139	63	0.0186066	0.0306796	0.00718826	0.05948	0.00845439	0.0255555	0.0306986	0.0177633	0.00845439	0.018705	0.0162798	0.0101816	0.0205504	0.0101816	0.0181404	0.0334775	0.0122572	0.0137983
140	62	0.0181475	0.0305138	0.00664702	0.0590924	0.0082253	0.0251863	0.0307328	0.0176668	0.0082253	0.0180001	0.0152846	0.00992193	0.0181846	0.00992193	0.0169656	0.0334981	0.0120411	0.0135237
141	61	0.0176465	0.0304589	0.00617866	0.0586174	0.00800071	0.0248267	0.0307619	0.0175414	0.00800071	0.0173221	0.0144111	0.00956344	0.0153277	0.00956344	0.0160725	0.0334343	0.0119308	0.0131961
142	60	0.0171199	0.0304839	0.0057824	0.0580491	0.00776852	0.0244932	0.0307876	0.0173901	0.00776852	0.0167098	0.013646	0.00910436	0.0121071	0.00910436	0.0156654	0.0331983	0.0118885	0.0128207
143	59	0.0165687	0.0305353	0.00545262	0.0573787	0.00753725	0.0241957	0.0308203	0.0172137	0.00753725	0.0161355	0.0129613	0.00854221	0.00872486	0.00854221	0.0157998	0.032695	0.0118537	0.0124054
144	57	0.0159857	0.0305703	0.00519466	0.0566023	0.00729785	0.0239685	0.0308297	0.0170645	0.00729785	0.0156315	0.0123407	0.00788873	0.0054783	0.00788873	0.0163995	0.0318912	0.0118143	0.0119844
145	55	0.0153603	0.0305527	0.00499946	0.0557199	0.00704837	0.0238227	0.0308338	0.0169321	0.00704837	0.0152003	0.0117883	0.00718228	0.0031776	0.00718228	0.0172711	0.0308243	0.0117642	0.0115792
146	53	0.0146895	0.0304463	0.00483421	0.0547219	0.00681328	0.0237456	0.0308418	0.0168004	0.00681328	0.0148204	0.0113048	0.00647841	0.00370002	0.00647841	0.0181934	0.029587	0.0116765	0.0111897
147	52	0.0139912	0.0302138	0.00467004	0.0536063	0.00659298	0.0237498	0.030766	0.0167445	0.00659298	0.0144786	0.0108952	0.00583307	0.00585745	0.00583307	0.0190131	0.0283219	0.0115223	0.0108093
148	50	0.0132821	0.0298417	0.00450878	0.0523818	0.00636935	0.0238032	0.030677	0.0166886	0.00636935	0.0141494	0.0105958	0.0052974	0.00796984	0.0052974	0.0196684	0.0271916	0.0112994	0.0104537
149	48	0.0125753	0.0293567	0.00435249	0.0510854	0.00615519	0.0238889	0.0306008	0.0166319	0.00615519	0.0137994	0.0104829	0.00492973	0.00963492	0.00492973	0.0201405	0.0263521	0.0110552	0.0101607
150	46	0.0119045	0.0287852	0.00420861	0.0497673	0.00595672	0.023959	0.0306144	0.0165105	0.00595672	0.0133973	0.0106311	0.00479319	0.0107489	0.00479319	0.0204266	0.0259238	0.010802	0.00994629
151	44	0.0113199	0.0281459	0.00406576	0.048509	0.00579618	0.0240407	0.0306495	0.0164018	0.00579618	0.0129211	0.0110533	0.00491718	0.01133	0.00491718	0.0205501	0.0259512	0.0105145	0.00977891
152	43	0.0108181	0.0274789	0.00394278	0.0473764	0.00565775	0.0241402	0.0307203	0.0163127	0.00565775	0.012335	0.0116518	0.00527216	0.011496	0.00527216	0.0205533	0.0263898	0.0102176	0.009648
153	42	0.0103645	0.026827	0.003833	0.0464035	0.00555113	0.0242696	0.0307804	0.0162798	0.00555113	0.0117066	0.0122606	0.00578604	0.0114391	0.00578604	0.0204988	0.0271469	0.00997527	0.00954536
154	40	0.00992685	0.0262073	0.00372816	0.0455978	0.00549493	0.0243989	0.0308964	0.0162027	0.00549493	0.0110202	0.0126517	0.00638513	0.0113634	0.00638513	0.020429	0.0280887	0.00982803	0.00944612
155	37	0.0094833	0.0255943	0.00361583	0.0449972	0.00548628	0.0245889	0.0309319	0.0161695	0.00548628	0.0103102	0.012567	0.00695306	0.0114154	0.00695306	0.0204433	0.0290381	0.00979835	0.00932053
156	38	0.00906053	0.0249993	0.00351638	0.0446068	0.00547143	0.024806	0.0309166	0.0161505	0.00547143	0.00967457	0.0117739	0.00743401	0.0117644	0.00743401	0.0206601	0.029726	0.00990672	0.00915922
157	41	0.0087068	0.0244522	0.00343377	0.0444414	0.00543671	0.0250384	0.0308806	0.016148	0.00543671	0.00914068	0.0102237	0.00776878	0.0122595	0.00776878	0.0210959	0.0300381	0.0101916	0.00897491
158	41	0.00845052	0.0240105	0.00340755	0.0444411	0.00538825	0.0253023	0.0309327	0.0160747	0.00538825	0.00877034	0.00849553	0.00790067	0.0126526	0.00790067	0.0216015	0.0300236	0.010649	0.00883224
159	41	0.00832253	0.0237618	0.00350053	0.0444586	0.00536106	0.0256825	0.0310595	0.0159546	0.00536106	0.00866979	0.00741425	0.00791828	0.0129092	0.00791828	0.0220492	0.0298481	0.0112386	0.008789
160	39	0.00832445	0.0236897	0.00383577	0.0443349	0.00536016	0.0262412	0.0312689	0.0158114	0.00536016	0.00887784	0.00723354	0.0078329	0.0130293	0.0078329	0.022318	0.0295978	0.0118903	0.00888297
161	37	0.00844213	0.0237202	0.00453453	0.0439174	0.00538519	0.0269715	0.0315625	0.015655	0.00538519	0.00947694	0.0080846	0.00768801	0.0130511	0.00768801	0.0223828	0.0293659	0.012506	0.00913825
162	27	0.00865141	0.0237227	0.00558688	0.0431742	0.00544368	0.0278033	0.0319028	0.0154875	0.00544368	0.0103451	0.00999772	0.00752142	0.0129309	0.00752142	0.0222674	0.029218	0.0130168	0.00953496
163	35	0.00888248	0.0235615	0.00688786	0.0421817	0.00554255	0.02868	0.0322339	0.0153176	0.00554255	0.0113159	0.0127256	0.00735473	0.0127057	0.00735473	0.022075	0.0292362	0.0133679	0.0100698
164	28	0.00906557	0.0231079	0.00826441	0.0410988	0.00565835	0.0295324	0.0325068	0.0151919	0.00565835	0.0122864	0.0153906	0.00717798	0.0124675	0.00717798	0.0219448	0.0293667	0.0135603	0.0107161
165	38	0.00916571	0.0223656	0.00952966	0.0400723	0.00576293	0.0302833	0.0326963	0.0151573	0.00576293	0.0131072	0.0170914	0.00701383	0.0123111	0.00701383	0.021982	0.0295279	0.0136412	0.0114046
166	41	0.00915425	0.0214625	0.010574	0.0392284	0.00584945	0.0309198	0.0327982	0.0152159	0.00584945	0.0136094	0.0174047	0.00678984	0.0121556	0.00678984	0.0221974	0.0296775	0.0136668	0.0120741
167	42	0.00905724	0.0206281	0.0114222	0.0385363	0.00591922	0.0314988	0.0328286	0.0153509	0.00591922	0.0138372	0.0169263	0.00658832	0.0119892	0.00658832	0.0225239	0.0298389	0.0136911	0.0127039
168	42	0.00891191	0.0199933	0.0121591	0.0378991	0.00598828	0.0320674	0.0328172	0.0155543	0.00598828	0.0139089	0.016274	0.00643785	0.0118224	0.00643785	0.0228944	0.0300106	0.0137494	0.0132848
169	41	0.00874144	0.0195863	0.0128765	0.0371851	0.00605664	0.0326487	0.0327908	0.0158262	0.00605664	0.0140169	0.0160762	0.00633451	0.0116917	0.00633451	0.0232229	0.0301701	0.0138187	0.0138448
170	41	0.00855959	0.019366	0.0135927	0.0363347	0.00609426	0.0331874	0.032769	0.0161657	0.00609426	0.0142129	0.0163413	0.00626055	0.0115851	0.00626055	0.0235023	0.0303055	0.0138779	0.0143839
171	40	0.00836762	0.0192754	0.0142537	0.0353693	0.00612052	0.0335641	0.0327319	0.0165801	0.00612052	0.0144996	0.016913	0.00620166	0.0114889	0.00620166	0.0237217	0.0304152	0.0139062	0.0149024
172	38	0.00815639	0.0192467	0.0147506	0.0343551	0.00610362	0.0336705	0.0326272	0.0170699	0.00610362	0.0148141	0.0175844	0.00614763	0.0114013	0.00614763	0.0238843	0.0305015	0.013895	0.015413
173	36	0.00789534	0.0192067	0.0150033	0.0333669	0.00603411	0.03344	0.0323894	0.0176139	0.00603411	0.0150677	0.01818	0.00608304	0.0113373	0.00608304	0.0240124	0.0305666	0.0138535	0.0159218
174	33	0.00756877	0.0191292	0.0149794	0.0324554	0.0059005	0.0328575	0.0319782	0.0181877	0.0059005	0.0151759	0.0185712	0.00601469	0.0113188	0.00601469	0.0241209	0.0306112	0.0137842	0.0164273
175	29	0.00720351	0.019044	0.0147171	0.0316517	0.00572614	0.0319643	0.0313808	0.0188011	0.00572614	0.0150934	0.0186896	0.00596142	0.0113557	0.00596142	0.0242118	0.030636	0.0137164	0.0169224
176	28	0.00683023	0.0189745	0.0142948	0.0309322	0.00553914	0.0308315	0.0306251	0.0194534	0.00553914	0.0148277	0.0185501	0.00593247	0.0114623	0.00593247	0.0242833	0.0306386	0.013695	0.0174111
177	31	0.00648553	0.0189256	0.0137799	0.0302399	0.00537893	0.0295591	0.0297473	0.0201161	0.00537893	0.0144148	0.0182466	0.00592885	0.0116544	0.00592885	0.0243337	0.0306076	0.0137251	0.0178989
178	30	0.00621167	0.0189004	0.0132488	0.0295156	0.00524801	0.0282774	0.0288013	0.0207399	0.00524801	0.0139032	0.0178837	0.00594023	0.0119305	0.00594023	0.0243559	0.0305308	0.013782	0.0183738
179	29	0.0060304	0.0188913	0.0127813	0.0287168	0.00517184	0.0270864	0.0278599	0.0212768	0.00517184	0.0133487	0.0175202	0.00595549	0.012271	0.00595549	0.0243493	0.0304257	0.0138463	0.0188183
180	34	0.0059391	0.0188716	0.0124074	0.027793	0.0051237	0.0260475	0.0269959	0.0217046	0.0051237	0.0128089	0.0171852	0.00597088	0.0126486	0.00597088	0.0243178	0.0303183	0.0139074	0.0192258
181	37	0.0059142	0.0188088	0.0121255	0.0267106	0.00507088	0.0252078	0.0262714	0.0220212	0.00507088	0.0123301	0.0169205	0.00598779	0.0130352	0.00598779	0.02427	0.0302148	0.0139567	0.0195817
182	38	0.00592055	0.0186966	0.0119208	0.0254663	0.00498878	0.0245943	0.0257391	0.0222372	0.00498878	0.0119297	0.0167663	0.00602334	0.0133919	0.00602334	0.0242413	0.0301243	0.0139906	0.0198689
183	39	0.00591149	0.018537	0.0118061	0.0240969	0.00487944	0.0242026	0.0254162	0.0223858	0.00487944	0.0116823	0.0167144	0.00605423	0.0137199	0.00605423	0.0242175	0.0300631	0.0139999	0.0201101
184	39	0.00589276	0.0183399	0.0117737	0.0226472	0.00474606	0.0239833	0.0252891	0.0224896	0.00474606	0.0115987	0.0167636	0.00605428	0.0140118	0.00605428	0.0242135	0.0300312	0.0139945	0.0203443
185	39	0.00587223	0.018105	0.0117865	0.021165	0.00458762	0.0238667	0.0253014	0.0225493	0.00458762	0.0116644	0.0168973	0.00601886	0.0142769	0.00601886	0.024223	0.030029	0.0139786	0.0205817
186	38	0.0058777	0.0178332	0.011782	0.01971	0.00442249	0.0237567	0.0253668	0.0225782	0.00442249	0.0118008	0.0171031	0.00597924	0.0145076	0.00597924	0.024241	0.030035	0.013934	0.0208031
187	38	0.00591782	0.0175284	0.0117076	0.0183401	0.00427289	0.0235665	0.0254115	0.0225862	0.00427289	0.0119468	0.0173457	0.00594552	0.0147237	0.00594552	0.0242253	0.0300299	0.0138374	0.0209967
188	37	0.00599202	0.0171923	0.0115126	0.0170993	0.00415093	0.0232161	0.0253907	0.0225943	0.00415093	0.0120437	0.0175909	0.00592172	0.0149507	0.00592172	0.024181	0.0300022	0.0136815	0.0211454
189	35	0.00608208	0.0168074	0.011169	0.0160325	0.00408088	0.0226536	0.0252699	0.0226473	0.00408088	0.0120651	0.0177976	0.00590336	0.0152237	0.00590336	0.024102	0.0299377	0.013471	0.0212283
190	33	0.00617518	0.0163745	0.0106418	0.0151576	0.0040785	0.0218657	0.0250214	0.0227623	0.0040785	0.0119587	0.0179619	0.00593285	0.0155337	0.00593285	0.0240055	0.0298174	0.0132313	0.0212096
191	31	0.00624659	0.0159016	0.00994105	0.0144815	0.00413499	0.0208703	0.0246549	0.022925	0.00413499	0.0117755	0.0180832	0.00601636	0.0159022	0.00601636	0.0238689	0.0296558	0.0129788	0.0210798
192	31	0.00629341	0.0153881	0.00909656	0.0140274	0.00422967	0.0197149	0.0242083	0.0231198	0.00422967	0.0115654	0.0181842	0.00614577	0.0163395	0.00614577	0.0236933	0.0294776	0.0127166	0.0208564
193	32	0.00630977	0.0148478	0.00814661	0.0138075	0.00435401	0.0184893	0.0237119	0.0233363	0.00435401	0.0113615	0.0182914	0.00630956	0.0168341	0.00630956	0.023473	0.0293024	0.0124592	0.0205438
194	32	0.00628635	0.0143169	0.00714129	0.0138209	0.00450001	0.0172781	0.0231875	0.0235605	0.00450001	0.0111858	0.0184275	0.00650058	0.0173546	0.00650058	0.0232043	0.0291228	0.012235	0.0201326
195	32	0.00621601	0.0138212	0.00613426	0.0140496	0.00464743	0.0161475	0.0226777	0.0237877	0.00464743	0.0110416	0.018598	0.00671798	0.0178662	0.00671798	0.0228864	0.0289281	0.012069	0.0196176
196	31	0.00610078	0.0133754	0.00517839	0.0144615	0.00479623	0.0151562	0.0222326	0.0240372	0.00479623	0.0109148	0.0188024	0.00696905	0.0183424	0.00696905	0.0225266	0.0287158	0.0119687	0.0189809
197	30	0.0059581	0.0129903	0.0043153	0.0150182	0.0049048	0.0143772	0.021886	0.024231	0.0049048	0.0108065	0.0190307	0.00723702	0.018773	0.00723702	0.022154	0.0284772	0.0119289	0.0182115
198	28	0.00578937	0.0126731	0.00357599	0.0156778	0.00496869	0.0138328	0.021668	0.0243722	0.00496869	0.0107267	0.0192566	0.00747552	0.0191431	0.00747552	0.0217991	0.0282183	0.0119353	0.0173269
199	26	0.00556496	0.0124424	0.00296357	0.0163968	0.00496737	0.0135061	0.0215785	0.0244288	0.00496737	0.0106717	0.0194648	0.00766081	0.0194217	0.00766081	0.0214918	0.0279624	0.0119694	0.0163634
200	23	0.00525632	0.0123178	0.00246738	0.0171545	0.00491786	0.0133449	0.021591	0.0244159	0.00491786	0.0106366	0.0196609	0.00779687	0.0195863	0.00779687	0.0212612	0.0277413	0.0119954	0.0153733
201	26	0.00487616	0.0122988	0.00205865	0.0179308	0.00483728	0.0133116	0.0216743	0.0243557	0.00483728	0.0106101	0.019866	0.00787831	0.0196383	0.00787831	0.0211096	0.027573	0.0119671	0.0144106
202	27	0.00446116	0.012391	0.00172299	0.0186829	0.00475322	0.0133562	0.0218076	0.0242956	0.00475322	0.0105918	0.0200892	0.00788627	0.0195944	0.00788627	0.0210128	0.0274394	0.0118589	0.0135152
203	28	0.00404054	0.0126019	0.00144703	0.0193607	0.00469618	0.0134278	0.0219671	0.0242685	0.00469618	0.0106019	0.0203011	0.00781171	0.0194667	0.00781171	0.0209535	0.0273171	0.0116761	0.0127178
204	29	0.00364873	0.0129254	0.00122758	0.0199322	0.00472643	0.013486	0.0221399	0.0243292	0.00472643	0.0106295	0.0204692	0.00767023	0.0192774	0.00767023	0.0209135	0.0271905	0.0114506	0.0120371
205	29	0.00335521	0.0133512	0.00105096	0.0203523	0.00480164	0.0135559	0.0223615	0.0244097	0.00480164	0.0106505	0.0205897	0.00749237	0.0190628	0.00749237	0.0208628	0.0270353	0.0112309	0.0114711
206	30	0.00322908	0.0138793	0.000910764	0.0205778	0.00486079	0.0136766	0.0227014	0.024468	0.00486079	0.0106618	0.0206588	0.00729867	0.0188467	0.00729867	0.0207988	0.0268494	0.0110564	0.0110006
207	30	0.00331376	0.0145306	0.000814525	0.0206062	0.00485897	0.013893	0.0232193	0.0244763	0.00485897	0.0106502	0.0206608	0.00708972	0.0186406	0.00708972	0.0207363	0.0266508	0.0109493	0.0105975
208	30	0.00363595	0.0153354	0.000810268	0.0204779	0.00476498	0.0142465	0.0239409	0.024382	0.00476498	0.0106094	0.0205764	0.0068716	0.0184479	0.0068716	0.0206754	0.0264543	0.0109316	0.0102304
209	31	0.00419254	0.0163019	0.000949562	0.0202609	0.0045592	0.0148225	0.0248773	0.0241386	0.0045592	0.0105455	0.0203918	0.00665843	0.0182636	0.00665843	0.0206193	0.0262796	0.0110128	0.00986124
210	31	0.00496291	0.017445	0.00125896	0.0200492	0.00421875	0.015732	0.0260286	0.023697	0.00421875	0.010453	0.0200922	0.00645033	0.0180943	0.00645033	0.0205783	0.026139	0.0111815	0.00944882
211	32	0.0059182	0.0187912	0.00172877	0.0199639	0.00372099	0.0170395	0.0273711	0.0230062	0.00372099	0.0103403	0.0196464	0.00625959	0.0179514	0.00625959	0.0205672	0.0260416	0.0114208	0.00895377
212	32	0.00702803	0.0203388	0.00233344	0.0201	0.00304774	0.0187556	0.0288809	0.0220158	0.00304774	0.0102273	0.0190167	0.00608312	0.0178501	0.00608312	0.0205936	0.0259865	0.0117183	0.00832739
213	33	0.00825779	0.0220867	0.00303839	0.0204975	0.00225795	0.0208556	0.0304513	0.0206953	0.00225795	0.0101076	0.0181936	0.00590536	0.0178134	0.00590536	0.0206507	0.0259662	0.0120863	0.00753409
214	34	0.00951291	0.02398	0.00384793	0.0210748	0.00148139	0.0232506	0.031859	0.019114	0.00148139	0.00999819	0.0172345	0.00574668	0.0178564	0.00574668	0.0207437	0.0259937	0.0125368	0.00659718
215	34	0.0107063	0.0259171	0.00474319	0.0216659	0.000957453	0.0258373	0.0331111	0.0171523	0.000957453	0.00993085	0.016242	0.00562337	0.017993	0.00562337	0.0208807	0.0260778	0.0130584	0.00561417
216	34	0.0117545	0.0277877	0.00566713	0.0221759	0.00136648	0.0280861	0.0340478	0.0152011	0.00136648	0.00990101	0.0153413	0.00557241	0.0182477	0.00557241	0.0210502	0.0262015	0.013624	0.00474291
217	33	0.0126305	0.029561	0.00653253	0.0226416	0.00216203	0.0297708	0.0347368	0.0133774	0.00216203	0.00993451	0.0145997	0.00557112	0.0186359	0.00557112	0.0212364	0.0263298	0.0142061	0.00408176
218	27	0.0132973	0.0312641	0.00732744	0.0235163	0.00293948	0.0307616	0.0352162	0.011878	0.00293948	0.0100392	0.0140097	0.00563804	0.0191377	0.00563804	0.0214388	0.0264435	0.0147381	0.0036937
219	33	0.013796	0.0329731	0.00801202	0.0249823	0.00369705	0.0311806	0.0356353	0.0106741	0.00369705	0.0102097	0.0135174	0.00573116	0.0196922	0.00573116	0.0216633	0.0265369	0.0151895	0.00356873
220	36	0.014173	0.0347342	0.00855813	0.0271563	0.00445279	0.0311252	0.0360746	0.0098074	0.00445279	0.0104329	0.0130878	0.00582972	0.0202332	0.00582972	0.0219165	0.0266153	0.0155325	0.00365709
221	38	0.0145072	0.0365734	0.00893668	0.0298823	0.00522828	0.0308461	0.036647	0.00912153	0.00522828	0.0106501	0.0127511	0.00589687	0.0206891	0.00589687	0.0221905	0.0266619	0.015768	0.00387642
222	40	0.0148244	0.0384689	0.00921084	0.0329149	0.00587711	0.0305039	0.0372147	0.00865089	0.00587711	0.0107847	0.0125741	0.00594297	0.021003	0.00594297	0.022472	0.0266851	0.0158906	0.00418176
223	43	0.015155	0.0403342	0.00945609	0.035758	0.00650555	0.0304115	0.0378398	0.00819658	0.00650555	0.0108113	0.0126415	0.00597586	0.021138	0.00597586	0.0227519	0.0267206	0.0159128	0.00451906
224	46	0.0154818	0.0420368	0.00965381	0.0380874	0.00702227	0.0304553	0.0383813	0.0078385	0.00702227	0.0107081	0.0129615	0.00604866	0.0210846	0.00604866	0.0230373	0.0268109	0.0158812	0.00492539
225	50	0.0157942	0.0435099	0.00974798	0.0396666	0.00737917	0.0305476	0.0387888	0.00761318	0.00737917	0.0104581	0.0134837	0.00617707	0.0208897	0.00617707	0.023304	0.0269988	0.0158521	0.00539561
226	53	0.0160417	0.0447982	0.0097833	0.0407529	0.00758042	0.0306812	0.039088	0.00747164	0.00758042	0.0100613	0.0140784	0.00636871	0.0203735	0.00636871	0.0234896	0.027375	0.0158262	0.0059588
227	55	0.0161797	0.0459809	0.00983304	0.0416414	0.0076429	0.0308817	0.0393017	0.00734624	0.0076429	0.00948718	0.0146338	0.00663717	0.0194375	0.00663717	0.0235487	0.0279881	0.0157943	0.00662776
228	57	0.0161597	0.0471284	0.0099532	0.0426004	0.00759494	0.0311952	0.0394612	0.00719218	0.00759494	0.0087847	0.0150866	0.00698045	0.0180276	0.00698045	0.0234584	0.0288346	0.0157317	0.00742238
229	60	0.015958	0.0482629	0.0101865	0.0437629	0.00745794	0.0316419	0.0395841	0.00699293	0.00745794	0.00817538	0.0154621	0.00741132	0.0163284	0.00741132	0.0232434	0.0298588	0.0156094	0.00836092
230	63	0.0155998	0.0493734	0.0105563	0.0450973	0.00723723	0.0322086	0.0396767	0.00675827	0.00723723	0.00803521	0.0158456	0.00794067	0.0148007	0.00794067	0.0230219	0.0309785	0.0153937	0.00943764
231	67	0.0151579	0.0504325	0.0110707	0.0464759	0.00694715	0.0328878	0.0397606	0.0065158	0.00694715	0.00871754	0.0163544	0.00855811	0.0143012	0.00855811	0.0230437	0.0320651	0.0150815	0.0105875
232	74	0.0147035	0.0513765	0.0117364	0.0477744	0.00660512	0.0336691	0.0398453	0.00629514	0.00660512	0.0102265	0.0170897	0.00919089	0.0154892	0.00919089	0.0235708	0.0329413	0.014722	0.0117243
233	83	0.0143042	0.0521053	0.0125215	0.0489567	0.00622436	0.0345199	0.0399382	0.0061357	0.00622436	0.0122475	0.0181107	0.00978604	0.0181138	0.00978604	0.0247506	0.0334821	0.0144018	0.0127719
234	93	0.0140263	0.0525642	0.0133875	0.0500719	0.00583157	0.0354221	0.0400569	0.00606909	0.00583157	0.0144408	0.0193948	0.0102908	0.0213806	0.0102908	0.0264946	0.0336651	0.014177	0.0136755
235	103	0.0139577	0.0527589	0.0142965	0.0512286	0.00546115	0.0363594	0.0402018	0.00608448	0.00546115	0.0165885	0.0208676	0.0106675	0.0246359	0.0106675	0.0285617	0.0335804	0.0140654	0.0143735
236	110	0.014164	0.0527126	0.0152002	0.0525441	0.00513732	0.037298	0.0403891	0.00616701	0.00513732	0.0185728	0.0224202	0.0108905	0.0274723	0.0108905	0.0306516	0.0333617	0.0140732	0.014824
237	114	0.0146475	0.0524359	0.0160464	0.0540669	0.00487107	0.038198	0.0406041	0.00632983	0.00487107	0.0203576	0.0239496	0.0109747	0.0296902	0.0109747	0.0324865	0.0331766	0.0142031	0.0150216
238	115	0.0153694	0.0519337	0.0167795	0.0557413	0.00465797	0.0390075	0.0407768	0.00657714	0.00465797	0.0219009	0.0253826	0.010962	0.0312362	0.010962	0.0338978	0.0331347	0.0144578	0.0149922
239	114	0.0162624	0.051236	0.0173535	0.0574627	0.00448229	0.0396864	0.0408947	0.0068922	0.00448229	0.0231585	0.0266613	0.0108692	0.0321434	0.0108692	0.0348711	0.0332717	0.0148282	0.0147684
240	110	0.0172378	0.0503742	0.0177548	0.0591173	0.00432032	0.0402146	0.0409702	0.00725108	0.00432032	0.0241169	0.0277214	0.0107038	0.0325193	0.0107038	0.0354421	0.0335368	0.0152651	0.0143759
241	105	0.0182289	0.04933	0.0179752	0.0606085	0.00413529	0.0405626	0.0409718	0.00762675	0.00413529	0.0247928	0.0285052	0.0105025	0.0325438	0.0105025	0.0356642	0.0338931	0.015609	0.0138514
242	99	0.0191307	0.0481334	0.0180059	0.0618449	0.00390673	0.0407251	0.0408728	0.00799775	0.00390673	0.025177	0.028956	0.0103085	0.0323727	0.0103085	0.0356119	0.0342443	0.015916	0.0132817
243	94	0.019917	0.0468316	0.0178331	0.0627788	0.00363073	0.0407148	0.0406903	0.0083388	0.00363073	0.0252744	0.0290274	0.0101542	0.0321197	0.0101542	0.0353499	0.0345005	0.0161407	0.0127078
244	88	0.0205687	0.0454845	0.0174646	0.0633881	0.00331157	0.0405481	0.040459	0.00863171	0.00331157	0.0250977	0.0286969	0.0100581	0.0318496	0.0100581	0.034902	0.0346158	0.0162967	0.0121637
245	83	0.0210774	0.0441067	0.0169219	0.063677	0.00296955	0.0402369	0.0401727	0.00888733	0.00296955	0.0246785	0.0279654	0.0100209	0.0315699	0.0100209	0.0342314	0.034591	0.01631	0.0116626
246	77	0.0214287	0.0427371	0.0162411	0.06366	0.00262953	0.0397936	0.0398037	0.00911768	0.00262953	0.0240277	0.0268696	0.0100253	0.031215	0.0100253	0.0333065	0.0344391	0.0162089	0.0112363
247	70	0.0216228	0.0414057	0.0154475	0.063361	0.00230128	0.0392316	0.0393691	0.00932302	0.00230128	0.0231586	0.0254914	0.0100309	0.030673	0.0100309	0.032126	0.0341772	0.0159671	0.0108946
248	50	0.0216551	0.0401195	0.0145594	0.0628713	0.00200104	0.0385662	0.0389166	0.00951728	0.00200104	0.0221196	0.0239367	0.00999488	0.0298414	0.00999488	0.0306712	0.0338637	0.0155308	0.0106204
249	65	0.0215251	0.0388744	0.0136297	0.0622258	0.00175635	0.037817	0.0384535	0.00971623	0.00175635	0.0209655	0.0222789	0.0099023	0.0286349	0.0099023	0.0289215	0.0335693	0.0148997	0.0104034
250	66	0.0212189	0.0377144	0.0127076	0.0615349	0.00159939	0.0370079	0.0379775	0.00991637	0.00159939	0.019791	0.0206272	0.00975199	0.0269812	0.00975199	0.0269233	0.0333296	0.0141996	0.0102538
251	66	0.0207379	0.0366684	0.011839	0.060785	0.00153228	0.0361859	0.0375136	0.0101121	0.00153228	0.0186334	0.0190344	0.00955508	0.0248417	0.00955508	0.0247801	0.0331482	0.0135672	0.0101726
252	66	0.0200973	0.0357488	0.011053	0.0599954	0.00152955	0.0353665	0.0370723	0.010301	0.00152955	0.0175106	0.0175536	0.00931319	0.0222601	0.00931319	0.0226223	0.0330057	0.0130245	0.0101286
253	64	0.0193181	0.0349428	0.0103828	0.059134	0.00156577	0.0345835	0.0366366	0.0104695	0.00156577	0.016488	0.0161857	0.00901847	0.0193158	0.00901847	0.020633	0.0328737	0.0126127	0.0101006
254	63	0.0184345	0.0342386	0.00983838	0.0581826	0.00160697	0.0338594	0.0362009	0.0105993	0.00160697	0.0155775	0.0149195	0.0086953	0.0161281	0.0086953	0.0190193	0.0327621	0.0123103	0.0100609
255	61	0.0174843	0.0336305	0.00940985	0.0571553	0.00163019	0.033206	0.0357855	0.0106822	0.00163019	0.014817	0.0137444	0.00836473	0.012841	0.00836473	0.0178975	0.0325598	0.0121097	0.00999362
256	59	0.0165443	0.0330458	0.00905187	0.0561125	0.00162418	0.0326178	0.035402	0.0107236	0.00162418	0.0142317	0.0126801	0.00802299	0.00972301	0.00802299	0.0173187	0.0322648	0.0118067	0.00985664
257	57	0.0156284	0.0324427	0.00872393	0.0550514	0.00157464	0.032112	0.0350529	0.0107342	0.00157464	0.0138558	0.0117068	0.00768994	0.00708861	0.00768994	0.0171393	0.031809	0.0114202	0.0096541
258	55	0.0147352	0.0318177	0.00839148	0.0539974	0.00146514	0.0317042	0.0347495	0.0107129	0.00146514	0.0136143	0.010814	0.00727629	0.00530697	0.00727629	0.0173561	0.0311684	0.0110089	0.00942253
259	53	0.0138703	0.031157	0.00803065	0.053024	0.00128175	0.0314005	0.0345155	0.010641	0.00128175	0.0135658	0.00998981	0.007034	0.00481163	0.007034	0.0175879	0.0305626	0.0106177	0.00917534
260	51	0.0130376	0.0304533	0.0076465	0.0521189	0.00102738	0.0311809	0.0343462	0.0105178	0.00102738	0.013587	0.00926465	0.0068382	0.00531772	0.0068382	0.0178902	0.030047	0.0102413	0.00890847
261	50	0.0122584	0.0297308	0.00727166	0.0513038	0.000722797	0.0310184	0.0342253	0.0103533	0.000722797	0.013634	0.00869589	0.00680124	0.00616113	0.00680124	0.0180605	0.0296464	0.00984277	0.00862706
262	48	0.0115424	0.0290208	0.00688865	0.0505162	0.000417342	0.0309175	0.0341442	0.0101407	0.000417342	0.0135755	0.00830537	0.00675705	0.00690491	0.00675705	0.018287	0.0293851	0.00940608	0.0083618
263	47	0.0108958	0.0283526	0.00648978	0.0497879	0.000375708	0.0308711	0.0341115	0.0098804	0.000375708	0.0135023	0.00809313	0.00685492	0.0075617	0.00685492	0.0183563	0.0292946	0.0089726	0.00810903
264	46	0.0103322	0.0277788	0.00607305	0.04909	0.000771251	0.0308638	0.0341308	0.00958513	0.000771251	0.0132621	0.00811412	0.00702014	0.0080945	0.00702014	0.018394	0.0294061	0.00855568	0.00785567
265	45	0.00985653	0.0273081	0.00564675	0.0484569	0.00131704	0.0308792	0.0342068	0.0092694	0.00131704	0.012937	0.00830552	0.0071976	0.00862847	0.0071976	0.0183303	0.0294873	0.00820224	0.00758702
266	45	0.00945912	0.0269839	0.0052155	0.0478079	0.00192918	0.0309071	0.0343413	0.00897301	0.00192918	0.0123754	0.00862863	0.00723179	0.0091418	0.00723179	0.0183303	0.029402	0.00795915	0.00731685
267	43	0.00914758	0.0267412	0.0048169	0.0472461	0.00260938	0.030957	0.0345442	0.00870042	0.00260938	0.0117987	0.00884312	0.00726549	0.00968261	0.00726549	0.0184463	0.029264	0.00782845	0.00706662
268	39	0.00893823	0.0265299	0.00450837	0.0468059	0.00320463	0.0310542	0.0347097	0.00851925	0.00320463	0.0112474	0.008635	0.00722958	0.0105065	0.00722958	0.0188512	0.0289135	0.00784727	0.00678526
269	39	0.00885996	0.0263385	0.00432684	0.0465766	0.00367477	0.0311612	0.0348275	0.00841943	0.00367477	0.0107231	0.00782761	0.00713692	0.0117379	0.00713692	0.0194457	0.0281634	0.00802663	0.0064533
270	41	0.00893849	0.0262457	0.00427894	0.0464856	0.00395608	0.0313179	0.0348775	0.00839047	0.00395608	0.0102218	0.00693758	0.00692385	0.0131354	0.00692385	0.0202295	0.0271428	0.00833965	0.00611873
271	41	0.00913563	0.0261826	0.00440106	0.0465088	0.00409739	0.0315998	0.0349108	0.0083726	0.00409739	0.0100396	0.00644402	0.00664331	0.0144696	0.00664331	0.0210492	0.0262617	0.00869305	0.00588967
272	40	0.00942853	0.0261481	0.00474335	0.0464228	0.00410138	0.0320513	0.0349196	0.00835347	0.00410138	0.010197	0.00665163	0.00639714	0.0155975	0.00639714	0.0218042	0.0257171	0.00899992	0.00581444
273	38	0.00977323	0.026094	0.00534604	0.0461341	0.00400865	0.0326441	0.0349251	0.00830604	0.00400865	0.0106189	0.00742924	0.00609272	0.0164402	0.00609272	0.0223556	0.0252889	0.00918018	0.00593325
274	30	0.0101494	0.025947	0.00615971	0.0455012	0.00382605	0.0333315	0.0349267	0.00826265	0.00382605	0.0111779	0.00880997	0.00575979	0.0168935	0.00575979	0.0225165	0.0249573	0.00918163	0.00623998
