# Supplementary material for: Optimal Control Based Stiffness Identification of an Ankle-Foot Orthosis Using a Predictive Walking Model
Source: Front Comput Neurosci. 2017 Apr 13;11:23. doi: 10.3389/fncom.2017.00023 (PMC5390028; doi:10.3389/fncom.2017.00023)
Supplement: Supplementary file 1 [file DataSheet1.ZIP › PathWalker/InvKinDyn/results/orthosis_3053138.log]

162 0 0 0 0 0 0 0 2.17805 0 0 2.17805 0 -0.839935 0 -0.138025 -0.824689 0 0.133335 -0.955232 0 0.0689176 -0.960233 0 0.0610179 0 0 0 0 0 0 0 0 0 0 0 0 0 2.17805 0 0 2.17805 0
163 0 0 0 0 0 0 0 2.17805 0 0 2.17805 0 -0.84062 0 -0.136932 -0.823902 0 0.134341 -0.93803 0 0.0671171 -0.942885 0 0.0591264 0 0 0 0 0 0 0 0 0 0 0 0 0 2.17805 0 0 2.17805 0
164 0 0 0 0 0 0 0 2.17805 0 0 2.17805 0 -0.841066 0 -0.136041 -0.823149 0 0.135156 -0.92039 0 0.0655622 -0.925144 0 0.0575108 0 0 0 0 0 0 0 0 0 0 0 0 0 2.17805 0 0 2.17805 0
165 0 0 0 0 0 0 0 2.17805 0 0 2.17805 0 -0.841337 0 -0.13531 -0.822397 0 0.135818 -0.902182 0 0.0640799 -0.906855 0 0.0559817 0 0 0 0 0 0 0 0 0 0 0 0 0 2.17805 0 0 2.17805 0
166 0 0 0 0 0 0 0 2.17805 0 0 2.17805 0 -0.841611 0 -0.134668 -0.821718 0 0.136392 -0.883327 0 0.0625217 -0.887918 0 0.0543764 0 0 0 0 0 0 0 0 0 0 0 0 0 2.17805 0 0 2.17805 0
167 0 0 0 0 0 0 0 2.17805 0 0 2.17805 0 -0.841913 0 -0.134082 -0.82109 0 0.136908 -0.863649 0 0.0607472 -0.868127 0 0.0525392 0 0 0 0 0 0 0 0 0 0 0 0 0 2.17805 0 0 2.17805 0
168 0 0 0 0 0 0 0 2.17805 0 0 2.17805 0 -0.842271 0 -0.13352 -0.820516 0 0.137396 -0.843281 0 0.0587613 -0.847612 0 0.0504748 0 0 0 0 0 0 0 0 0 0 0 0 0 2.17805 0 0 2.17805 0
169 0 0 0 0 0 0 0 2.17805 0 0 2.17805 0 -0.842684 0 -0.132981 -0.820025 0 0.137861 -0.82216 0 0.0565402 -0.826294 0 0.0481538 0 0 0 0 0 0 0 0 0 0 0 0 0 2.17805 0 0 2.17805 0
170 0 0 0 0 0 0 0 2.17805 0 0 2.17805 0 -0.843164 0 -0.13244 -0.819568 0 0.138322 -0.800794 0 0.054242 -0.804706 0 0.0457498 0 0 0 0 0 0 0 0 0 0 0 0 0 2.17805 0 0 2.17805 0
171 0 0 0 0 0 0 0 2.17805 0 0 2.17805 0 -0.84372 0 -0.131877 -0.819099 0 0.138794 -0.779186 0 0.0518564 -0.782848 0 0.0432535 0 0 0 0 0 0 0 0 0 0 0 0 0 2.17805 0 0 2.17805 0
172 0 0 0 0 0 0 0 2.17805 0 0 2.17805 0 -0.844365 0 -0.131279 -0.818586 0 0.139284 -0.757374 0 0.0493619 -0.76076 0 0.0406467 0 0 0 0 0 0 0 0 0 0 0 0 0 2.17805 0 0 2.17805 0
173 0 0 0 0 0 0 0 2.17805 0 0 2.17805 0 -0.845148 0 -0.130639 -0.81808 0 0.139798 -0.735373 0 0.0467113 -0.73846 0 0.0378854 0 0 0 0 0 0 0 0 0 0 0 0 0 2.17805 0 0 2.17805 0
174 0 0 0 0 0 0 0 2.17805 0 0 2.17805 0 -0.846043 0 -0.129965 -0.817575 0 0.140328 -0.713172 0 0.043876 -0.715937 0 0.0349443 0 0 0 0 0 0 0 0 0 0 0 0 0 2.17805 0 0 2.17805 0
175 0 0 0 0 0 0 0 2.17805 0 0 2.17805 0 -0.846996 0 -0.12928 -0.817033 0 0.140852 -0.690812 0 0.0408751 -0.693241 0 0.0318461 0 0 0 0 0 0 0 0 0 0 0 0 0 2.17805 0 0 2.17805 0
176 0 0 0 0 0 0 0 2.17805 0 0 2.17805 0 -0.847967 0 -0.1286 -0.816464 0 0.141356 -0.668414 0 0.037755 -0.670501 0 0.028641 0 0 0 0 0 0 0 0 0 0 0 0 0 2.17805 0 0 2.17805 0
177 0 0 0 0 0 0 0 2.17805 0 0 2.17805 0 -0.848985 0 -0.127887 -0.815872 0 0.141876 -0.646117 0 0.0345654 -0.647869 0 0.0253811 0 0 0 0 0 0 0 0 0 0 0 0 0 2.17805 0 0 2.17805 0
178 0 0 0 0 0 0 0 2.17805 0 0 2.17805 0 -0.84991 0 -0.127208 -0.81528 0 0.142366 -0.624065 0 0.0313616 -0.625499 0 0.0221223 0 0 0 0 0 0 0 0 0 0 0 0 0 2.17805 0 0 2.17805 0
179 0 0 0 0 0 0 0 2.17805 0 0 2.17805 0 -0.850865 0 -0.126462 -0.814631 0 0.1429 -0.602403 0 0.0282176 -0.603547 0 0.0189379 0 0 0 0 0 0 0 0 0 0 0 0 0 2.17805 0 0 2.17805 0
180 0 0 0 0 0 0 0 2.17805 0 0 2.17805 0 -0.851715 0 -0.125721 -0.813901 0 0.143424 -0.581227 0 0.0252021 -0.582118 0 0.0158947 0 0 0 0 0 0 0 0 0 0 0 0 0 2.17805 0 0 2.17805 0
181 0 0 0 0 0 0 0 2.17805 0 0 2.17805 0 -0.852619 0 -0.124885 -0.813142 0 0.144021 -0.560666 0 0.0222936 -0.561337 0 0.0129678 0 0 0 0 0 0 0 0 0 0 0 0 0 2.17805 0 0 2.17805 0
182 0 0 0 0 0 0 0 2.17805 0 0 2.17805 0 -0.853468 0 -0.124026 -0.812414 0 0.144644 -0.540845 0 0.0194769 -0.541326 0 0.0101393 0 0 0 0 0 0 0 0 0 0 0 0 0 2.17805 0 0 2.17805 0
183 0 0 0 0 0 0 0 2.17805 0 0 2.17805 0 -0.854341 0 -0.123064 -0.811646 0 0.14535 -0.521909 0 0.0166795 -0.522222 0 0.00733479 0 0 0 0 0 0 0 0 0 0 0 0 0 2.17805 0 0 2.17805 0
184 0 0 0 0 0 0 0 2.17805 0 0 2.17805 0 -0.855138 0 -0.122048 -0.810824 0 0.146103 -0.50408 0 0.0139186 -0.504242 0 0.00456998 0 0 0 0 0 0 0 0 0 0 0 0 0 2.17805 0 0 2.17805 0
185 0 0 0 0 0 0 0 2.17805 0 0 2.17805 0 -0.855914 0 -0.120953 -0.809967 0 0.146923 -0.487534 0 0.0112434 -0.487562 0 0.00189348 0 0 0 0 0 0 0 0 0 0 0 0 0 2.17805 0 0 2.17805 0
186 0 0 0 0 0 0 0 2.17805 0 0 2.17805 0 -0.856524 0 -0.119891 -0.809099 0 0.147727 -0.472425 0 0.00860927 -0.472332 0 -0.000740265 0 0 0 0 0 0 0 0 0 0 0 0 0 2.17805 0 0 2.17805 0
187 0 0 0 0 0 0 0 2.17805 0 0 2.17805 0 -0.857301 0 -0.118611 -0.808124 0 0.148692 -0.458892 0 0.00600689 -0.458694 0 -0.00334102 0 0 0 0 0 0 0 0 0 0 0 0 0 2.17805 0 0 2.17805 0
188 0 0 0 0 0 0 0 2.17805 0 0 2.17805 0 -0.858109 0 -0.117179 -0.806928 0 0.149747 -0.446986 0 0.00344066 -0.446707 0 -0.00590518 0 0 0 0 0 0 0 0 0 0 0 0 0 2.17805 0 0 2.17805 0
189 0 0 0 0 0 0 0 2.17805 0 0 2.17805 0 -0.858988 0 -0.115629 -0.80564 0 0.150872 -0.436734 0 0.000874679 -0.436399 0 -0.0084693 0 0 0 0 0 0 0 0 0 0 0 0 0 2.17805 0 0 2.17805 0
190 0 0 0 0 0 0 0 2.17805 0 0 2.17805 0 -0.859992 0 -0.11391 -0.804237 0 0.152098 -0.428151 0 -0.001714 -0.427785 0 -0.0110569 0 0 0 0 0 0 0 0 0 0 0 0 0 2.17805 0 0 2.17805 0
191 0 0 0 0 0 0 0 2.17805 0 0 2.17805 0 -0.861095 0 -0.11203 -0.802729 0 0.153418 -0.421114 0 -0.00449966 -0.420744 0 -0.0138423 0 0 0 0 0 0 0 0 0 0 0 0 0 2.17805 0 0 2.17805 0
192 0 0 0 0 0 0 0 2.17805 0 0 2.17805 0 -0.862322 0 -0.109921 -0.801055 0 0.154871 -0.415498 0 -0.0075968 -0.415145 0 -0.0169401 0 0 0 0 0 0 0 0 0 0 0 0 0 2.17805 0 0 2.17805 0
193 0 0 0 0 0 0 0 2.17805 0 0 2.17805 0 -0.863607 0 -0.107642 -0.799274 0 0.156423 -0.411126 0 -0.0110327 -0.410814 0 -0.0203775 0 0 0 0 0 0 0 0 0 0 0 0 0 2.17805 0 0 2.17805 0
194 0 0 0 0 0 0 0 2.17805 0 0 2.17805 0 -0.864825 0 -0.105293 -0.79738 0 0.157994 -0.407821 0 -0.0148669 -0.407577 0 -0.0242138 0 0 0 0 0 0 0 0 0 0 0 0 0 2.17805 0 0 2.17805 0
195 0 0 0 0 0 0 0 2.17805 0 0 2.17805 0 -0.866201 0 -0.102685 -0.795409 0 0.159722 -0.405441 0 -0.0190463 -0.405301 0 -0.0283952 0 0 0 0 0 0 0 0 0 0 0 0 0 2.17805 0 0 2.17805 0
196 0 0 0 0 0 0 0 2.17805 0 0 2.17805 0 -0.86768 0 -0.09976 -0.793192 0 0.161622 -0.403857 0 -0.023191 -0.403882 0 -0.032541 0 0 0 0 0 0 0 0 0 0 0 0 0 2.17805 0 0 2.17805 0
197 0 0 0 0 0 0 0 2.17805 0 0 2.17805 0 -0.869272 0 -0.096555 -0.79084 0 0.163671 -0.402947 0 -0.026855 -0.403189 0 -0.0362019 0 0 0 0 0 0 0 0 0 0 0 0 0 2.17805 0 0 2.17805 0
198 0 0 0 0 0 0 0 2.17805 0 0 2.17805 0 -0.870868 0 -0.0930792 -0.788215 0 0.165836 -0.40259 0 -0.0296887 -0.403081 0 -0.0390258 0 0 0 0 0 0 0 0 0 0 0 0 0 2.17805 0 0 2.17805 0
199 0 0 0 0 0 0 0 2.17805 0 0 2.17805 0 -0.872618 0 -0.0891513 -0.785315 0 0.168234 -0.402653 0 -0.0315325 -0.403401 0 -0.0408526 0 0 0 0 0 0 0 0 0 0 0 0 0 2.17805 0 0 2.17805 0
200 0 0 0 0 0 0 0 2.17805 0 0 2.17805 0 -0.874306 0 -0.0848684 -0.78202 0 0.170772 -0.40296 0 -0.0324212 -0.403945 0 -0.0417193 0 0 0 0 0 0 0 0 0 0 0 0 0 2.17805 0 0 2.17805 0
201 0 0 0 0 0 0 0 2.17805 0 0 2.17805 0 -0.876044 0 -0.0801143 -0.778379 0 0.17352 -0.403338 0 -0.0325471 -0.404511 0 -0.0418233 0 0 0 0 0 0 0 0 0 0 0 0 0 2.17805 0 0 2.17805 0
202 0 0 0 0 0 0 0 2.17805 0 0 2.17805 0 -0.877595 0 -0.0750635 -0.774318 0 0.176338 -0.403655 0 -0.0323002 -0.40495 0 -0.0415602 0 0 0 0 0 0 0 0 0 0 0 0 0 2.17805 0 0 2.17805 0
203 0 0 0 0 0 0 0 2.17805 0 0 2.17805 0 -0.879075 0 -0.069655 -0.76998 0 0.179277 -0.403865 0 -0.0320973 -0.405214 0 -0.0413495 0 0 0 0 0 0 0 0 0 0 0 0 0 2.17805 0 0 2.17805 0
204 0 0 0 0 0 0 0 2.17805 0 0 2.17805 0 -0.88043 0 -0.0639154 -0.765345 0 0.182305 -0.403983 0 -0.0321087 -0.405347 0 -0.0413587 0 0 0 0 0 0 0 0 0 0 0 0 0 2.17805 0 0 2.17805 0
205 0 0 0 0 0 0 0 2.17805 0 0 2.17805 0 -0.88183 0 -0.0577079 -0.760528 0 0.185509 -0.40403 0 -0.0322808 -0.40539 0 -0.0415314 0 0 0 0 0 0 0 0 0 0 0 0 0 2.17805 0 0 2.17805 0
206 0 0 0 0 0 0 0 2.17805 0 0 2.17805 0 -0.883146 0 -0.0511001 -0.75543 0 0.188812 -0.404019 0 -0.0326052 -0.405367 0 -0.0418575 0 0 0 0 0 0 0 0 0 0 0 0 0 2.17805 0 0 2.17805 0
207 0 0 0 0 0 0 0 2.17805 0 0 2.17805 0 -0.884428 0 -0.0439726 -0.750047 0 0.19227 -0.403988 0 -0.0330077 -0.405324 0 -0.0422618 0 0 0 0 0 0 0 0 0 0 0 0 0 2.17805 0 0 2.17805 0
208 0 0 0 0 0 0 0 2.17805 0 0 2.17805 0 -0.885605 0 -0.0363198 -0.744289 0 0.195841 -0.403964 0 -0.0334066 -0.405292 0 -0.0426618 0 0 0 0 0 0 0 0 0 0 0 0 0 2.17805 0 0 2.17805 0
209 0 0 0 0 0 0 0 2.17805 0 0 2.17805 0 -0.886652 0 -0.0281108 -0.73816 0 0.199527 -0.403964 0 -0.0337428 -0.405289 0 -0.0429983 0 0 0 0 0 0 0 0 0 0 0 0 0 2.17805 0 0 2.17805 0
210 0 0 0 0 0 0 0 2.17805 0 0 2.17805 0 -0.887485 0 -0.0193717 -0.731613 0 0.203278 -0.40399 0 -0.0339822 -0.405317 0 -0.0432376 0 0 0 0 0 0 0 0 0 0 0 0 0 2.17805 0 0 2.17805 0
211 0 0 0 0 0 0 0 2.17805 0 0 2.17805 0 -0.887978 0 -0.0102441 -0.72466 0 0.207002 -0.404032 0 -0.0341391 -0.405364 0 -0.0433938 0 0 0 0 0 0 0 0 0 0 0 0 0 2.17805 0 0 2.17805 0
212 0 0 0 0 0 0 0 2.17805 0 0 2.17805 0 -0.88797 0 -0.00095557 -0.717374 0 0.210625 -0.404094 0 -0.0342238 -0.405432 0 -0.0434775 0 0 0 0 0 0 0 0 0 0 0 0 0 2.17805 0 0 2.17805 0
213 0 0 0 0 0 0 0 2.17805 0 0 2.17805 0 -0.887185 0 0.00808828 -0.709873 0 0.214072 -0.404175 0 -0.0342567 -0.405522 0 -0.0435092 0 0 0 0 0 0 0 0 0 0 0 0 0 2.17805 0 0 2.17805 0
214 0 0 0 0 0 0 0 2.17805 0 0 2.17805 0 -0.885271 0 0.0161309 -0.702489 0 0.217277 -0.404269 0 -0.0342646 -0.405625 0 -0.0435158 0 0 0 0 0 0 0 0 0 0 0 0 0 2.17805 0 0 2.17805 0
215 0 0 0 0 0 0 0 2.17805 0 0 2.17805 0 -0.881956 0 0.0226409 -0.695234 0 0.220134 -0.404368 0 -0.034252 -0.405736 0 -0.0435013 0 0 0 0 0 0 0 0 0 0 0 0 0 2.17805 0 0 2.17805 0
216 0 0 0 0 0 0 0 2.17805 0 0 2.17805 0 -0.877099 0 0.0271475 -0.688202 0 0.222562 -0.404468 0 -0.0342138 -0.405852 0 -0.0434608 0 0 0 0 0 0 0 0 0 0 0 0 0 2.17805 0 0 2.17805 0
217 0 0 0 0 0 0 0 2.17805 0 0 2.17805 0 -0.870696 0 0.0295344 -0.681339 0 0.224503 -0.404571 0 -0.0341392 -0.405974 0 -0.0433833 0 0 0 0 0 0 0 0 0 0 0 0 0 2.17805 0 0 2.17805 0
218 0 0 0 0 0 0 0 2.17805 0 0 2.17805 0 -0.862844 0 0.029923 -0.674562 0 0.22593 -0.404681 0 -0.0340138 -0.406106 0 -0.0432546 0 0 0 0 0 0 0 0 0 0 0 0 0 2.17805 0 0 2.17805 0
219 0 0 0 0 0 0 0 2.17805 0 0 2.17805 0 -0.853669 0 0.0286625 -0.667609 0 0.226779 -0.404796 0 -0.033817 -0.406246 0 -0.0430538 0 0 0 0 0 0 0 0 0 0 0 0 0 2.17805 0 0 2.17805 0
220 0 0 0 0 0 0 0 2.17805 0 0 2.17805 0 -0.84338 0 0.0262162 -0.660284 0 0.227077 -0.404911 0 -0.0335358 -0.406392 0 -0.0427678 0 0 0 0 0 0 0 0 0 0 0 0 0 2.17805 0 0 2.17805 0
221 0 0 0 0 0 0 0 2.17805 0 0 2.17805 0 -0.832146 0 0.0230795 -0.652302 0 0.226857 -0.405022 0 -0.0331731 -0.406537 0 -0.0423994 0 0 0 0 0 0 0 0 0 0 0 0 0 2.17805 0 0 2.17805 0
222 0 0 0 0 0 0 0 2.17805 0 0 2.17805 0 -0.820049 0 0.01942 -0.643701 0 0.22623 -0.405128 0 -0.0327499 -0.406683 0 -0.0419697 0 0 0 0 0 0 0 0 0 0 0 0 0 2.17805 0 0 2.17805 0
223 0 0 0 0 0 0 0 2.17805 0 0 2.17805 0 -0.807088 0 0.0154066 -0.634386 0 0.22527 -0.405243 0 -0.0322676 -0.406843 0 -0.0414797 0 0 0 0 0 0 0 0 0 0 0 0 0 2.17805 0 0 2.17805 0
224 0 0 0 0 0 0 0 2.17805 0 0 2.17805 0 -0.79329 0 0.0111918 -0.624314 0 0.224068 -0.405382 0 -0.0317313 -0.407034 0 -0.0409343 0 0 0 0 0 0 0 0 0 0 0 0 0 2.17805 0 0 2.17805 0
225 0 0 0 0 0 0 0 2.17805 0 0 2.17805 0 -0.778702 0 0.00688537 -0.613491 0 0.222696 -0.405545 0 -0.0311627 -0.407252 0 -0.0403555 0 0 0 0 0 0 0 0 0 0 0 0 0 2.17805 0 0 2.17805 0
226 0 0 0 0 0 0 0 2.17805 0 0 2.17805 0 -0.763406 0 0.00263747 -0.601916 0 0.221246 -0.405731 0 -0.030583 -0.407497 0 -0.0397647 0 0 0 0 0 0 0 0 0 0 0 0 0 2.17805 0 0 2.17805 0
227 0 0 0 0 0 0 0 2.17805 0 0 2.17805 0 -0.747373 0 -0.00161089 -0.589676 0 0.219749 -0.405944 0 -0.0300007 -0.407768 0 -0.0391709 0 0 0 0 0 0 0 0 0 0 0 0 0 2.17805 0 0 2.17805 0
228 0 0 0 0 0 0 0 2.17805 0 0 2.17805 0 -0.730575 0 -0.00592214 -0.576859 0 0.218221 -0.406176 0 -0.029412 -0.408059 0 -0.0385705 0 0 0 0 0 0 0 0 0 0 0 0 0 2.17805 0 0 2.17805 0
229 0 0 0 0 0 0 0 2.17805 0 0 2.17805 0 -0.713036 0 -0.0103057 -0.563531 0 0.216668 -0.406414 0 -0.0288151 -0.408354 0 -0.0379617 0 0 0 0 0 0 0 0 0 0 0 0 0 2.17805 0 0 2.17805 0
230 0 0 0 0 0 0 0 2.17805 0 0 2.17805 0 -0.694815 0 -0.0147584 -0.54976 0 0.215085 -0.406631 0 -0.0282278 -0.408624 0 -0.0373629 0 0 0 0 0 0 0 0 0 0 0 0 0 2.17805 0 0 2.17805 0
231 0 0 0 0 0 0 0 2.17805 0 0 2.17805 0 -0.675936 0 -0.0193246 -0.535625 0 0.213445 -0.406811 0 -0.027658 -0.408855 0 -0.0367819 0 0 0 0 0 0 0 0 0 0 0 0 0 2.17805 0 0 2.17805 0
232 0 0 0 0 0 0 0 2.17805 0 0 2.17805 0 -0.656435 0 -0.0240399 -0.521203 0 0.211717 -0.406965 0 -0.0270867 -0.40906 0 -0.036199 0 0 0 0 0 0 0 0 0 0 0 0 0 2.17805 0 0 2.17805 0
233 0 0 0 0 0 0 0 2.17805 0 0 2.17805 0 -0.636363 0 -0.0289207 -0.506539 0 0.209857 -0.407105 0 -0.0264876 -0.409253 0 -0.0355876 0 0 0 0 0 0 0 0 0 0 0 0 0 2.17805 0 0 2.17805 0
234 0 0 0 0 0 0 0 2.17805 0 0 2.17805 0 -0.615717 0 -0.0340365 -0.491682 0 0.207799 -0.407245 0 -0.0258505 -0.409449 0 -0.0349371 0 0 0 0 0 0 0 0 0 0 0 0 0 2.17805 0 0 2.17805 0
235 0 0 0 0 0 0 2.61944e+10 3.0881e+10 1.16456e+11 2.45561e+11 2.88252e+11 1.13266e+12 -0.59433 0 -0.0391046 -0.479162 0 0.207077 -0.407397 0 -0.0252103 -0.443897 0 -0.171784 0 0 0 0 0 0 0 0 0 0 0 0 6532.13 1.36192e+06 7.07132e+07 4.87953e+08 1.73299e+09 1.17214e+10
236 0 0 0 0 0 0 2.61944e+10 3.0881e+10 1.16456e+11 2.45561e+11 2.88252e+11 1.13266e+12 -0.572296 0 -0.0447941 -0.464479 0 0.204694 -0.407556 0 -0.0245064 -0.444981 0 -0.170847 0 0 0 0 0 0 0 0 0 0 0 0 6532.13 1.36192e+06 7.07132e+07 4.87953e+08 1.73299e+09 1.17214e+10
237 0 0 0 0 0 0 2.61944e+10 3.0881e+10 1.16456e+11 2.45561e+11 2.88252e+11 1.13266e+12 -0.549442 0 -0.0509301 -0.449595 0 0.201853 -0.407717 0 -0.0237498 -0.446082 0 -0.169847 0 0 0 0 0 0 0 0 0 0 0 0 6532.13 1.36192e+06 7.07132e+07 4.87953e+08 1.73299e+09 1.17214e+10
238 0 0 0 0 0 0 2.61944e+10 3.0881e+10 1.16456e+11 2.45561e+11 2.88252e+11 1.13266e+12 -0.525889 0 -0.0576998 -0.434733 0 0.198346 -0.407866 0 -0.0229519 -0.447183 0 -0.168795 0 0 0 0 0 0 0 0 0 0 0 0 6532.13 1.36192e+06 7.07132e+07 4.87953e+08 1.73299e+09 1.17214e+10
239 0 0 0 0 0 0 2.61944e+10 3.0881e+10 1.16456e+11 2.45561e+11 2.88252e+11 1.13266e+12 -0.501642 0 -0.0646053 -0.419813 0 0.194572 -0.408 0 -0.0220932 -0.44832 0 -0.167663 0 0 0 0 0 0 0 0 0 0 0 0 6532.13 1.36192e+06 7.07132e+07 4.87953e+08 1.73299e+09 1.17214e+10
240 0 0 0 0 0 0 2.61944e+10 3.0881e+10 1.16456e+11 2.45561e+11 2.88252e+11 1.13266e+12 -0.476793 0 -0.0717399 -0.404769 0 0.190331 -0.408124 0 -0.0211559 -0.449545 0 -0.166415 0 0 0 0 0 0 0 0 0 0 0 0 6532.13 1.36192e+06 7.07132e+07 4.87953e+08 1.73299e+09 1.17214e+10
241 0 0 0 0 0 0 2.61944e+10 3.0881e+10 1.16456e+11 2.45561e+11 2.88252e+11 1.13266e+12 -0.45147 0 -0.0790061 -0.389551 0 0.185635 -0.40824 0 -0.0201177 -0.450886 0 -0.165022 0 0 0 0 0 0 0 0 0 0 0 0 6532.13 1.36192e+06 7.07132e+07 4.87953e+08 1.73299e+09 1.17214e+10
242 0 0 0 0 0 0 2.61944e+10 3.0881e+10 1.16456e+11 2.45561e+11 2.88252e+11 1.13266e+12 -0.425786 0 -0.086342 -0.374134 0 0.180493 -0.408358 0 -0.0189627 -0.452357 0 -0.163462 0 0 0 0 0 0 0 0 0 0 0 0 6532.13 1.36192e+06 7.07132e+07 4.87953e+08 1.73299e+09 1.17214e+10
243 0 0 0 0 0 0 2.61944e+10 3.0881e+10 1.16456e+11 2.45561e+11 2.88252e+11 1.13266e+12 -0.399769 0 -0.0937318 -0.358532 0 0.17491 -0.408495 0 -0.0176798 -0.453972 0 -0.161721 0 0 0 0 0 0 0 0 0 0 0 0 6532.13 1.36192e+06 7.07132e+07 4.87953e+08 1.73299e+09 1.17214e+10
244 0 0 0 0 0 0 2.61944e+10 3.0881e+10 1.16456e+11 2.45561e+11 2.88252e+11 1.13266e+12 -0.373489 0 -0.101131 -0.342809 0 0.168921 -0.408656 0 -0.0162564 -0.455735 0 -0.159782 0 0 0 0 0 0 0 0 0 0 0 0 6532.13 1.36192e+06 7.07132e+07 4.87953e+08 1.73299e+09 1.17214e+10
245 0 0 0 0 0 0 2.61944e+10 3.0881e+10 1.16456e+11 2.45561e+11 2.88252e+11 1.13266e+12 -0.346946 0 -0.108498 -0.327026 0 0.162559 -0.408818 0 -0.0146837 -0.457614 0 -0.157635 0 0 0 0 0 0 0 0 0 0 0 0 6532.13 1.36192e+06 7.07132e+07 4.87953e+08 1.73299e+09 1.17214e+10
246 0 0 0 0 0 0 2.61944e+10 3.0881e+10 1.16456e+11 2.45561e+11 2.88252e+11 1.13266e+12 -0.320315 0 -0.115709 -0.311287 0 0.15593 -0.408958 0 -0.0129562 -0.459573 0 -0.155274 0 0 0 0 0 0 0 0 0 0 0 0 6532.13 1.36192e+06 7.07132e+07 4.87953e+08 1.73299e+09 1.17214e+10
247 0 0 0 0 0 0 2.61944e+10 3.0881e+10 1.16456e+11 2.45561e+11 2.88252e+11 1.13266e+12 -0.293803 0 -0.122632 -0.295703 0 0.14915 -0.409077 0 -0.0110376 -0.461648 0 -0.152644 0 0 0 0 0 0 0 0 0 0 0 0 6532.13 1.36192e+06 7.07132e+07 4.87953e+08 1.73299e+09 1.17214e+10
248 0 0 0 0 0 0 2.61944e+10 3.0881e+10 1.16456e+11 2.45561e+11 2.88252e+11 1.13266e+12 -0.26768 0 -0.129125 -0.280389 0 0.142366 -0.409186 0 -0.00886834 -0.463917 0 -0.149654 0 0 0 0 0 0 0 0 0 0 0 0 6532.13 1.36192e+06 7.07132e+07 4.87953e+08 1.73299e+09 1.17214e+10
249 0 0 0 0 0 0 2.61944e+10 3.0881e+10 1.16456e+11 2.45561e+11 2.88252e+11 1.13266e+12 -0.24233 0 -0.13507 -0.265442 0 0.135734 -0.409271 0 -0.00640429 -0.466399 0 -0.146235 0 0 0 0 0 0 0 0 0 0 0 0 6532.13 1.36192e+06 7.07132e+07 4.87953e+08 1.73299e+09 1.17214e+10
250 0 0 0 0 0 0 2.61944e+10 3.0881e+10 1.16456e+11 2.45561e+11 2.88252e+11 1.13266e+12 -0.218181 0 -0.140408 -0.250977 0 0.129395 -0.409308 0 -0.00361968 -0.469068 0 -0.142345 0 0 0 0 0 0 0 0 0 0 0 0 6532.13 1.36192e+06 7.07132e+07 4.87953e+08 1.73299e+09 1.17214e+10
251 0 0 0 0 0 0 2.61944e+10 3.0881e+10 1.16456e+11 2.45561e+11 2.88252e+11 1.13266e+12 -0.19566 0 -0.145126 -0.237119 0 0.123482 -0.409292 0 -0.000484072 -0.47193 0 -0.137935 0 0 0 0 0 0 0 0 0 0 0 0 6532.13 1.36192e+06 7.07132e+07 4.87953e+08 1.73299e+09 1.17214e+10
252 0 0 0 0 0 0 2.61944e+10 3.0881e+10 1.16456e+11 2.45561e+11 2.88252e+11 1.13266e+12 -0.175183 0 -0.149261 -0.223982 0 0.11811 -0.409223 0 0.00302641 -0.474976 0 -0.132961 0 0 0 0 0 0 0 0 0 0 0 0 6532.13 1.36192e+06 7.07132e+07 4.87953e+08 1.73299e+09 1.17214e+10
253 0 0 0 0 0 0 2.61944e+10 3.0881e+10 1.16456e+11 2.45561e+11 2.88252e+11 1.13266e+12 -0.157097 0 -0.152909 -0.211676 0 0.113343 -0.409075 0 0.00689262 -0.478144 0 -0.127441 0 0 0 0 0 0 0 0 0 0 0 0 6532.13 1.36192e+06 7.07132e+07 4.87953e+08 1.73299e+09 1.17214e+10
254 0 0 0 0 0 0 2.61944e+10 3.0881e+10 1.16456e+11 2.45561e+11 2.88252e+11 1.13266e+12 -0.141785 0 -0.156186 -0.200294 0 0.10923 -0.408828 0 0.0110623 -0.481363 0 -0.121432 0 0 0 0 0 0 0 0 0 0 0 0 6532.13 1.36192e+06 7.07132e+07 4.87953e+08 1.73299e+09 1.17214e+10
255 0 0 0 0 0 0 2.61944e+10 3.0881e+10 1.16456e+11 2.45561e+11 2.88252e+11 1.13266e+12 -0.129829 0 -0.15916 -0.189945 0 0.105896 -0.408479 0 0.0154665 -0.484584 0 -0.11501 0 0 0 0 0 0 0 0 0 0 0 0 6532.13 1.36192e+06 7.07132e+07 4.87953e+08 1.73299e+09 1.17214e+10
256 0 0 0 0 0 0 2.61944e+10 3.0881e+10 1.16456e+11 2.45561e+11 2.88252e+11 1.13266e+12 -0.121764 0 -0.161814 -0.180739 0 0.103498 -0.408038 0 0.0200254 -0.487762 0 -0.108272 0 0 0 0 0 0 0 0 0 0 0 0 6532.13 1.36192e+06 7.07132e+07 4.87953e+08 1.73299e+09 1.17214e+10
257 0 0 0 0 0 0 2.61944e+10 3.0881e+10 1.16456e+11 2.45561e+11 2.88252e+11 1.13266e+12 -0.116843 0 -0.163999 -0.173149 0 0.101893 -0.407493 0 0.0246503 -0.490817 0 -0.101339 0 0 0 0 0 0 0 0 0 0 0 0 6532.13 1.36192e+06 7.07132e+07 4.87953e+08 1.73299e+09 1.17214e+10
258 0 0 0 0 0 0 2.61944e+10 3.0881e+10 1.16456e+11 2.45561e+11 2.88252e+11 1.13266e+12 -0.114552 0 -0.165653 -0.167263 0 0.100975 -0.406821 0 0.0292425 -0.493645 0 -0.0943606 0 0 0 0 0 0 0 0 0 0 0 0 6532.13 1.36192e+06 7.07132e+07 4.87953e+08 1.73299e+09 1.17214e+10
259 0 0 0 0 0 0 2.61944e+10 3.0881e+10 1.16456e+11 2.45561e+11 2.88252e+11 1.13266e+12 -0.114163 0 -0.16671 -0.163056 0 0.100645 -0.406011 0 0.0337251 -0.49618 0 -0.087459 0 0 0 0 0 0 0 0 0 0 0 0 6532.13 1.36192e+06 7.07132e+07 4.87953e+08 1.73299e+09 1.17214e+10
260 0 0 0 0 0 0 2.61944e+10 3.0881e+10 1.16456e+11 2.45561e+11 2.88252e+11 1.13266e+12 -0.115094 0 -0.167163 -0.160227 0 0.100852 -0.405066 0 0.0380313 -0.49838 0 -0.0807485 0 0 0 0 0 0 0 0 0 0 0 0 6532.13 1.36192e+06 7.07132e+07 4.87953e+08 1.73299e+09 1.17214e+10
261 0 0 0 0 0 0 2.61944e+10 3.0881e+10 1.16456e+11 2.45561e+11 2.88252e+11 1.13266e+12 -0.116497 0 -0.167088 -0.158522 0 0.101432 -0.403995 0 0.0420987 -0.50023 0 -0.0743267 0 0 0 0 0 0 0 0 0 0 0 0 6532.13 1.36192e+06 7.07132e+07 4.87953e+08 1.73299e+09 1.17214e+10
262 0 0 0 0 0 0 2.61944e+10 3.0881e+10 1.16456e+11 2.45561e+11 2.88252e+11 1.13266e+12 -0.117857 0 -0.166663 -0.1575 0 0.102219 -0.402813 0 0.0458923 -0.501758 0 -0.068239 0 0 0 0 0 0 0 0 0 0 0 0 6532.13 1.36192e+06 7.07132e+07 4.87953e+08 1.73299e+09 1.17214e+10
263 0 0 0 0 0 0 2.61944e+10 3.0881e+10 1.16456e+11 2.45561e+11 2.88252e+11 1.13266e+12 -0.1189 0 -0.166065 -0.156804 0 0.103067 -0.401552 0 0.0494384 -0.503036 0 -0.0624422 0 0 0 0 0 0 0 0 0 0 0 0 6532.13 1.36192e+06 7.07132e+07 4.87953e+08 1.73299e+09 1.17214e+10
264 0 0 0 0 0 0 2.61944e+10 3.0881e+10 1.16456e+11 2.45561e+11 2.88252e+11 1.13266e+12 -0.120166 0 -0.165411 -0.155962 0 0.10401 -0.400242 0 0.0528116 -0.504158 0 -0.0568137 0 0 0 0 0 0 0 0 0 0 0 0 6532.13 1.36192e+06 7.07132e+07 4.87953e+08 1.73299e+09 1.17214e+10
265 0 0 0 0 0 0 2.61944e+10 3.0881e+10 1.16456e+11 2.45561e+11 2.88252e+11 1.13266e+12 -0.121432 0 -0.16477 -0.155078 0 0.104928 -0.398872 0 0.0561127 -0.505168 0 -0.0512059 0 0 0 0 0 0 0 0 0 0 0 0 6532.13 1.36192e+06 7.07132e+07 4.87953e+08 1.73299e+09 1.17214e+10
266 0 0 0 0 0 0 2.61944e+10 3.0881e+10 1.16456e+11 2.45561e+11 2.88252e+11 1.13266e+12 -0.122562 0 -0.164213 -0.15425 0 0.105721 -0.397412 0 0.0594707 -0.506084 0 -0.0454409 0 0 0 0 0 0 0 0 0 0 0 0 6532.13 1.36192e+06 7.07132e+07 4.87953e+08 1.73299e+09 1.17214e+10
267 0 0 0 0 0 0 2.61944e+10 3.0881e+10 1.16456e+11 2.45561e+11 2.88252e+11 1.13266e+12 -0.123558 0 -0.163764 -0.153504 0 0.106369 -0.395815 0 0.0630332 -0.506911 0 -0.0393079 0 0 0 0 0 0 0 0 0 0 0 0 6532.13 1.36192e+06 7.07132e+07 4.87953e+08 1.73299e+09 1.17214e+10
268 0 0 0 0 0 0 2.61944e+10 3.0881e+10 1.16456e+11 2.45561e+11 2.88252e+11 1.13266e+12 -0.124464 0 -0.163397 -0.152809 0 0.10691 -0.394017 0 0.0669087 -0.507617 0 -0.0326467 0 0 0 0 0 0 0 0 0 0 0 0 6532.13 1.36192e+06 7.07132e+07 4.87953e+08 1.73299e+09 1.17214e+10
269 0 0 0 0 0 0 2.61944e+10 3.0881e+10 1.16456e+11 2.45561e+11 2.88252e+11 1.13266e+12 -0.125347 0 -0.163064 -0.152153 0 0.107399 -0.391946 0 0.0711223 -0.508105 0 -0.0254343 0 0 0 0 0 0 0 0 0 0 0 0 6532.13 1.36192e+06 7.07132e+07 4.87953e+08 1.73299e+09 1.17214e+10
270 0 0 0 0 0 0 2.61944e+10 3.0881e+10 1.16456e+11 2.45561e+11 2.88252e+11 1.13266e+12 -0.126246 0 -0.162719 -0.151549 0 0.107889 -0.389487 0 0.0755542 -0.508124 0 -0.0179406 0 0 0 0 0 0 0 0 0 0 0 0 6532.13 1.36192e+06 7.07132e+07 4.87953e+08 1.73299e+09 1.17214e+10
271 0 0 0 0 0 0 2.61944e+10 3.0881e+10 1.16456e+11 2.45561e+11 2.88252e+11 1.13266e+12 -0.127142 0 -0.16233 -0.151007 0 0.108408 -0.386498 0 0.0799316 -0.50726 0 -0.0108026 0 0 0 0 0 0 0 0 0 0 0 0 6532.13 1.36192e+06 7.07132e+07 4.87953e+08 1.73299e+09 1.17214e+10
272 0 0 0 0 0 0 2.61944e+10 3.0881e+10 1.16456e+11 2.45561e+11 2.88252e+11 1.13266e+12 -0.127972 0 -0.161897 -0.150521 0 0.108954 -0.382812 0 0.0838452 -0.50504 0 -0.00490488 0 0 0 0 0 0 0 0 0 0 0 0 6532.13 1.36192e+06 7.07132e+07 4.87953e+08 1.73299e+09 1.17214e+10
273 0 0 0 0 0 0 2.61944e+10 3.0881e+10 1.16456e+11 2.45561e+11 2.88252e+11 1.13266e+12 -0.128705 0 -0.161426 -0.150072 0 0.109521 -0.378251 0 0.0868425 -0.500999 0 -0.00118548 0 0 0 0 0 0 0 0 0 0 0 0 6532.13 1.36192e+06 7.07132e+07 4.87953e+08 1.73299e+09 1.17214e+10
274 0 0 0 0 0 0 2.61944e+10 3.0881e+10 1.16456e+11 2.45561e+11 2.88252e+11 1.13266e+12 -0.129364 0 -0.160919 -0.149646 0 0.110111 -0.372647 0 0.0885757 -0.494778 0 -0.000306636 0 0 0 0 0 0 0 0 0 0 0 0 6532.13 1.36192e+06 7.07132e+07 4.87953e+08 1.73299e+09 1.17214e+10
275 0 0 0 0 0 0 2.61944e+10 3.0881e+10 1.16456e+11 2.45561e+11 2.88252e+11 1.13266e+12 -0.129956 0 -0.160367 -0.149226 0 0.110737 -0.365882 0 0.0889125 -0.486187 0 -0.00242654 0 0 0 0 0 0 0 0 0 0 0 0 6532.13 1.36192e+06 7.07132e+07 4.87953e+08 1.73299e+09 1.17214e+10
276 0 0 0 0 0 0 2.61944e+10 3.0881e+10 1.16456e+11 2.45561e+11 2.88252e+11 1.13266e+12 -0.130464 0 -0.159754 -0.14878 0 0.111416 -0.357876 0 0.0879532 -0.475228 0 -0.0071502 0 0 0 0 0 0 0 0 0 0 0 0 6532.13 1.36192e+06 7.07132e+07 4.87953e+08 1.73299e+09 1.17214e+10
277 0 0 0 0 0 0 2.61944e+10 3.0881e+10 1.16456e+11 2.45561e+11 2.88252e+11 1.13266e+12 -0.130911 0 -0.159055 -0.148278 0 0.112178 -0.348616 0 0.08599 -0.462103 0 -0.0136935 0 0 0 0 0 0 0 0 0 0 0 0 6532.13 1.36192e+06 7.07132e+07 4.87953e+08 1.73299e+09 1.17214e+10
278 0 0 0 0 0 0 2.61944e+10 3.0881e+10 1.16456e+11 2.45561e+11 2.88252e+11 1.13266e+12 -0.13138 0 -0.158245 -0.147709 0 0.113053 -0.338152 0 0.0833886 -0.447167 0 -0.0211664 0 0 0 0 0 0 0 0 0 0 0 0 6532.13 1.36192e+06 7.07132e+07 4.87953e+08 1.73299e+09 1.17214e+10
279 0 0 0 0 0 0 2.61944e+10 3.0881e+10 1.16456e+11 2.45561e+11 2.88252e+11 1.13266e+12 -0.131992 0 -0.157301 -0.147069 0 0.114069 -0.326596 0 0.0805236 -0.430857 0 -0.0287727 0 0 0 0 0 0 0 0 0 0 0 0 6532.13 1.36192e+06 7.07132e+07 4.87953e+08 1.73299e+09 1.17214e+10
280 0 0 0 0 0 0 2.61944e+10 3.0881e+10 1.16456e+11 2.45561e+11 2.88252e+11 1.13266e+12 -0.132777 0 -0.156231 -0.14636 0 0.115218 -0.314084 0 0.0776993 -0.413635 0 -0.0359034 0 0 0 0 0 0 0 0 0 0 0 0 6532.13 1.36192e+06 7.07132e+07 4.87953e+08 1.73299e+09 1.17214e+10
281 0 0 0 0 0 0 2.61944e+10 3.0881e+10 1.16456e+11 2.45561e+11 2.88252e+11 1.13266e+12 -0.1337 0 -0.155064 -0.145582 0 0.116464 -0.300762 0 0.0751408 -0.395926 0 -0.0421617 0 0 0 0 0 0 0 0 0 0 0 0 6532.13 1.36192e+06 7.07132e+07 4.87953e+08 1.73299e+09 1.17214e+10
282 0 0 0 0 0 0 2.61944e+10 3.0881e+10 1.16456e+11 2.45561e+11 2.88252e+11 1.13266e+12 -0.134732 0 -0.153853 -0.144755 0 0.11775 -0.28677 0 0.0729985 -0.378082 0 -0.0473273 0 0 0 0 0 0 0 0 0 0 0 0 6532.13 1.36192e+06 7.07132e+07 4.87953e+08 1.73299e+09 1.17214e+10
283 0 0 0 0 0 0 2.61944e+10 3.0881e+10 1.16456e+11 2.45561e+11 2.88252e+11 1.13266e+12 -0.135813 0 -0.152669 -0.143903 0 0.118999 -0.272241 0 0.0713265 -0.360359 0 -0.0513568 0 0 0 0 0 0 0 0 0 0 0 0 6532.13 1.36192e+06 7.07132e+07 4.87953e+08 1.73299e+09 1.17214e+10
284 0 0 0 0 0 0 2.61944e+10 3.0881e+10 1.16456e+11 2.45561e+11 2.88252e+11 1.13266e+12 -0.136782 0 -0.151567 -0.143052 0 0.120149 -0.25726 0 0.0701031 -0.342862 0 -0.0543497 0 0 0 0 0 0 0 0 0 0 0 0 6532.13 1.36192e+06 7.07132e+07 4.87953e+08 1.73299e+09 1.17214e+10
285 0 0 0 0 0 0 2.61944e+10 3.0881e+10 1.16456e+11 2.45561e+11 2.88252e+11 1.13266e+12 -0.13767 0 -0.150557 -0.142195 0 0.121194 -0.241853 0 0.0692561 -0.325516 0 -0.0565079 0 0 0 0 0 0 0 0 0 0 0 0 6532.13 1.36192e+06 7.07132e+07 4.87953e+08 1.73299e+09 1.17214e+10
286 0 0 0 0 0 0 2.61944e+10 3.0881e+10 1.16456e+11 2.45561e+11 2.88252e+11 1.13266e+12 -0.138444 0 -0.149662 -0.14133 0 0.122111 -0.226008 0 0.0686577 -0.308133 0 -0.0581164 0 0 0 0 0 0 0 0 0 0 0 0 6532.13 1.36192e+06 7.07132e+07 4.87953e+08 1.73299e+09 1.17214e+10
287 0 0 0 0 0 0 2.61944e+10 3.0881e+10 1.16456e+11 2.45561e+11 2.88252e+11 1.13266e+12 -0.13918 0 -0.14888 -0.140471 0 0.122906 -0.209702 0 0.0681586 -0.290479 0 -0.0594782 0 0 0 0 0 0 0 0 0 0 0 0 6532.13 1.36192e+06 7.07132e+07 4.87953e+08 1.73299e+09 1.17214e+10
288 0 0 0 0 0 0 2.61944e+10 3.0881e+10 1.16456e+11 2.45561e+11 2.88252e+11 1.13266e+12 -0.139903 0 -0.148205 -0.139644 0 0.123583 -0.192906 0 0.0676249 -0.272332 0 -0.0608571 0 0 0 0 0 0 0 0 0 0 0 0 6532.13 1.36192e+06 7.07132e+07 4.87953e+08 1.73299e+09 1.17214e+10
289 0 0 0 0 0 0 2.61944e+10 3.0881e+10 1.16456e+11 2.45561e+11 2.88252e+11 1.13266e+12 -0.140688 0 -0.147613 -0.138846 0 0.124169 -0.1756 0 0.0669416 -0.2535 0 -0.0624715 0 0 0 0 0 0 0 0 0 0 0 0 6532.13 1.36192e+06 7.07132e+07 4.87953e+08 1.73299e+09 1.17214e+10
290 0 0 0 0 0 0 2.61944e+10 3.0881e+10 1.16456e+11 2.45561e+11 2.88252e+11 1.13266e+12 -0.141543 0 -0.147081 -0.138085 0 0.124685 -0.157789 0 0.066021 -0.23386 0 -0.0644755 0 0 0 0 0 0 0 0 0 0 0 0 6532.13 1.36192e+06 7.07132e+07 4.87953e+08 1.73299e+09 1.17214e+10
291 0 0 0 0 0 0 2.61944e+10 3.0881e+10 1.16456e+11 2.45561e+11 2.88252e+11 1.13266e+12 -0.142476 0 -0.146604 -0.137377 0 0.125136 -0.139507 0 0.0648001 -0.213374 0 -0.0669566 0 0 0 0 0 0 0 0 0 0 0 0 6532.13 1.36192e+06 7.07132e+07 4.87953e+08 1.73299e+09 1.17214e+10
292 0 0 0 0 0 0 2.61944e+10 3.0881e+10 1.16456e+11 2.45561e+11 2.88252e+11 1.13266e+12 -0.143363 0 -0.146191 -0.136747 0 0.125517 -0.120776 0 0.0632208 -0.192011 0 -0.069977 0 0 0 0 0 0 0 0 0 0 0 0 6532.13 1.36192e+06 7.07132e+07 4.87953e+08 1.73299e+09 1.17214e+10
293 0 0 0 0 0 0 2.61944e+10 3.0881e+10 1.16456e+11 2.45561e+11 2.88252e+11 1.13266e+12 -0.144276 0 -0.145781 -0.13617 0 0.125886 -0.101585 0 0.0612378 -0.169722 0 -0.0735714 0 0 0 0 0 0 0 0 0 0 0 0 6532.13 1.36192e+06 7.07132e+07 4.87953e+08 1.73299e+09 1.17214e+10
294 0 0 0 0 0 0 2.61944e+10 3.0881e+10 1.16456e+11 2.45561e+11 2.88252e+11 1.13266e+12 -0.145209 0 -0.145355 -0.135616 0 0.126264 -0.0819144 0 0.0588197 -0.146478 0 -0.0777368 0 0 0 0 0 0 0 0 0 0 0 0 6532.13 1.36192e+06 7.07132e+07 4.87953e+08 1.73299e+09 1.17214e+10
295 0 0 0 0 0 0 2.61944e+10 3.0881e+10 1.16456e+11 2.45561e+11 2.88252e+11 1.13266e+12 -0.146164 0 -0.144888 -0.135045 0 0.126672 -0.0617455 0 0.0559487 -0.122282 0 -0.0824401 0 0 0 0 0 0 0 0 0 0 0 0 6532.13 1.36192e+06 7.07132e+07 4.87953e+08 1.73299e+09 1.17214e+10
296 0 0 0 0 0 0 2.61944e+10 3.0881e+10 1.16456e+11 2.45561e+11 2.88252e+11 1.13266e+12 -0.147143 0 -0.144363 -0.134451 0 0.127129 -0.0410567 0 0.0526535 -0.0971537 0 -0.0875935 0 0 0 0 0 0 0 0 0 0 0 0 6532.13 1.36192e+06 7.07132e+07 4.87953e+08 1.73299e+09 1.17214e+10
297 0 0 0 0 0 0 2.61944e+10 3.0881e+10 1.16456e+11 2.45561e+11 2.88252e+11 1.13266e+12 -0.148163 0 -0.14376 -0.133819 0 0.127649 -0.0198487 0 0.0490115 -0.0711733 0 -0.0930515 0 0 0 0 0 0 0 0 0 0 0 0 6532.13 1.36192e+06 7.07132e+07 4.87953e+08 1.73299e+09 1.17214e+10
298 0 0 0 0 0 0 2.61944e+10 3.0881e+10 1.16456e+11 2.45561e+11 2.88252e+11 1.13266e+12 -0.149207 0 -0.14307 -0.133136 0 0.128242 0.00182596 0 0.0450776 -0.0444858 0 -0.0986976 0 0 0 0 0 0 0 0 0 0 0 0 6532.13 1.36192e+06 7.07132e+07 4.87953e+08 1.73299e+09 1.17214e+10
299 0 0 0 0 0 0 2.61944e+10 3.0881e+10 1.16456e+11 2.45561e+11 2.88252e+11 1.13266e+12 -0.150261 0 -0.142282 -0.132397 0 0.128918 0.0238922 0 0.0409422 -0.0172743 0 -0.10439 0 0 0 0 0 0 0 0 0 0 0 0 6532.13 1.36192e+06 7.07132e+07 4.87953e+08 1.73299e+09 1.17214e+10
300 0 0 0 0 0 0 2.61944e+10 3.0881e+10 1.16456e+11 2.45561e+11 2.88252e+11 1.13266e+12 -0.151317 0 -0.141399 -0.131604 0 0.129673 0.0462404 0 0.0367037 0.0102283 0 -0.109991 0 0 0 0 0 0 0 0 0 0 0 0 6532.13 1.36192e+06 7.07132e+07 4.87953e+08 1.73299e+09 1.17214e+10
301 0 0 0 0 0 0 2.61944e+10 3.0881e+10 1.16456e+11 2.45561e+11 2.88252e+11 1.13266e+12 -0.15241 0 -0.1404 -0.130739 0 0.130523 0.0687162 0 0.0324614 0.0377263 0 -0.115375 0 0 0 0 0 0 0 0 0 0 0 0 6532.13 1.36192e+06 7.07132e+07 4.87953e+08 1.73299e+09 1.17214e+10
302 0 0 0 0 0 0 2.61944e+10 3.0881e+10 1.16456e+11 2.45561e+11 2.88252e+11 1.13266e+12 -0.153527 0 -0.139291 -0.129799 0 0.13146 0.0911528 0 0.028289 0.0649273 0 -0.120467 0 0 0 0 0 0 0 0 0 0 0 0 6532.13 1.36192e+06 7.07132e+07 4.87953e+08 1.73299e+09 1.17214e+10
303 0 0 0 0 0 0 2.61944e+10 3.0881e+10 1.16456e+11 2.45561e+11 2.88252e+11 1.13266e+12 -0.154675 0 -0.138067 -0.128781 0 0.132485 0.113385 0 0.0242487 0.0915696 0 -0.125218 0 0 0 0 0 0 0 0 0 0 0 0 6532.13 1.36192e+06 7.07132e+07 4.87953e+08 1.73299e+09 1.17214e+10
304 0 0 0 0 0 0 2.61944e+10 3.0881e+10 1.16456e+11 2.45561e+11 2.88252e+11 1.13266e+12 -0.155868 0 -0.136721 -0.127682 0 0.133602 0.135262 0 0.0203767 0.117471 0 -0.129622 0 0 0 0 0 0 0 0 0 0 0 0 6532.13 1.36192e+06 7.07132e+07 4.87953e+08 1.73299e+09 1.17214e+10
305 0 0 0 0 0 0 2.61944e+10 3.0881e+10 1.16456e+11 2.45561e+11 2.88252e+11 1.13266e+12 -0.15712 0 -0.135258 -0.12651 0 0.134801 0.156644 0 0.016711 0.142501 0 -0.133675 0 0 0 0 0 0 0 0 0 0 0 0 6532.13 1.36192e+06 7.07132e+07 4.87953e+08 1.73299e+09 1.17214e+10
306 0 0 0 0 0 0 2.61944e+10 3.0881e+10 1.16456e+11 2.45561e+11 2.88252e+11 1.13266e+12 -0.158424 0 -0.13367 -0.12532 0 0.136094 0.177364 0 0.0132408 0.166525 0 -0.13742 0 0 0 0 0 0 0 0 0 0 0 0 6532.13 1.36192e+06 7.07132e+07 4.87953e+08 1.73299e+09 1.17214e+10
307 0 0 0 0 0 0 2.61944e+10 3.0881e+10 1.16456e+11 2.45561e+11 2.88252e+11 1.13266e+12 -0.159737 0 -0.131986 -0.12409 0 0.137455 0.197229 0 0.00994764 0.189414 0 -0.1409 0 0 0 0 0 0 0 0 0 0 0 0 6532.13 1.36192e+06 7.07132e+07 4.87953e+08 1.73299e+09 1.17214e+10
308 0 0 0 0 0 0 2.61944e+10 3.0881e+10 1.16456e+11 2.45561e+11 2.88252e+11 1.13266e+12 -0.161078 0 -0.130221 -0.122807 0 0.13886 0.216035 0 0.00680112 0.211039 0 -0.144166 0 0 0 0 0 0 0 0 0 0 0 0 6532.13 1.36192e+06 7.07132e+07 4.87953e+08 1.73299e+09 1.17214e+10
309 0 0 0 0 0 0 2.61944e+10 3.0881e+10 1.16456e+11 2.45561e+11 2.88252e+11 1.13266e+12 -0.162495 0 -0.12834 -0.121565 0 0.140349 0.233527 0 0.00376161 0.231179 0 -0.14727 0 0 0 0 0 0 0 0 0 0 0 0 6532.13 1.36192e+06 7.07132e+07 4.87953e+08 1.73299e+09 1.17214e+10
310 0 0 0 0 0 0 2.61944e+10 3.0881e+10 1.16456e+11 2.45561e+11 2.88252e+11 1.13266e+12 -0.163958 0 -0.126363 -0.120259 0 0.14189 0.249444 0 0.000774626 0.249572 0 -0.150275 0 0 0 0 0 0 0 0 0 0 0 0 6532.13 1.36192e+06 7.07132e+07 4.87953e+08 1.73299e+09 1.17214e+10
311 0 0 0 0 0 0 2.61944e+10 3.0881e+10 1.16456e+11 2.45561e+11 2.88252e+11 1.13266e+12 -0.16544 0 -0.124289 -0.118867 0 0.143479 0.263544 0 -0.0022325 0.265935 0 -0.153264 0 0 0 0 0 0 0 0 0 0 0 0 6532.13 1.36192e+06 7.07132e+07 4.87953e+08 1.73299e+09 1.17214e+10
312 0 0 0 0 0 0 2.61944e+10 3.0881e+10 1.16456e+11 2.45561e+11 2.88252e+11 1.13266e+12 -0.166924 0 -0.122127 -0.117292 0 0.145091 0.275637 0 -0.0053546 0.280031 0 -0.156341 0 0 0 0 0 0 0 0 0 0 0 0 6532.13 1.36192e+06 7.07132e+07 4.87953e+08 1.73299e+09 1.17214e+10
313 0 0 0 0 0 0 2.61944e+10 3.0881e+10 1.16456e+11 2.45561e+11 2.88252e+11 1.13266e+12 -0.168398 0 -0.119849 -0.115615 0 0.146765 0.285645 0 -0.00869581 0.291743 0 -0.159623 0 0 0 0 0 0 0 0 0 0 0 0 6532.13 1.36192e+06 7.07132e+07 4.87953e+08 1.73299e+09 1.17214e+10
314 0 0 0 0 0 0 2.61944e+10 3.0881e+10 1.16456e+11 2.45561e+11 2.88252e+11 1.13266e+12 -0.169867 0 -0.117412 -0.113809 0 0.148532 0.29359 0 -0.0123467 0.301019 0 -0.163214 0 0 0 0 0 0 0 0 0 0 0 0 6532.13 1.36192e+06 7.07132e+07 4.87953e+08 1.73299e+09 1.17214e+10
315 0 0 0 0 0 0 2.61944e+10 3.0881e+10 1.16456e+11 2.45561e+11 2.88252e+11 1.13266e+12 -0.17133 0 -0.114765 -0.111897 0 0.150446 0.299587 0 -0.0164067 0.307895 0 -0.167228 0 0 0 0 0 0 0 0 0 0 0 0 6532.13 1.36192e+06 7.07132e+07 4.87953e+08 1.73299e+09 1.17214e+10
316 0 0 0 0 0 0 2.61944e+10 3.0881e+10 1.16456e+11 2.45561e+11 2.88252e+11 1.13266e+12 -0.172804 0 -0.111882 -0.109749 0 0.152491 0.303818 0 -0.0208797 0.312459 0 -0.171682 0 0 0 0 0 0 0 0 0 0 0 0 6532.13 1.36192e+06 7.07132e+07 4.87953e+08 1.73299e+09 1.17214e+10
317 0 0 0 0 0 0 2.61944e+10 3.0881e+10 1.16456e+11 2.45561e+11 2.88252e+11 1.13266e+12 -0.174368 0 -0.108647 -0.10746 0 0.154777 0.306457 0 -0.0255877 0.314575 0 -0.176419 0 0 0 0 0 0 0 0 0 0 0 0 6532.13 1.36192e+06 7.07132e+07 4.87953e+08 1.73299e+09 1.17214e+10
318 0 0 0 0 0 0 2.61944e+10 3.0881e+10 1.16456e+11 2.45561e+11 2.88252e+11 1.13266e+12 -0.176084 0 -0.104977 -0.104927 0 0.157331 0.307789 0 -0.0301408 0.314205 0 -0.181055 0 0 0 0 0 0 0 0 0 0 0 0 6532.13 1.36192e+06 7.07132e+07 4.87953e+08 1.73299e+09 1.17214e+10
319 0 0 0 0 0 0 2.61944e+10 3.0881e+10 1.16456e+11 2.45561e+11 2.88252e+11 1.13266e+12 -0.177953 0 -0.100808 -0.102077 0 0.160174 0.308133 0 -0.0341528 0.311702 0 -0.185161 0 0 0 0 0 0 0 0 0 0 0 0 6532.13 1.36192e+06 7.07132e+07 4.87953e+08 1.73299e+09 1.17214e+10
320 0 0 0 0 0 0 2.61944e+10 3.0881e+10 1.16456e+11 2.45561e+11 2.88252e+11 1.13266e+12 -0.179943 0 -0.0960808 -0.0987378 0 0.163293 0.3078 0 -0.0372775 0.307787 0 -0.188328 0 0 0 0 0 0 0 0 0 0 0 0 6532.13 1.36192e+06 7.07132e+07 4.87953e+08 1.73299e+09 1.17214e+10
321 0 0 0 0 0 0 2.61944e+10 3.0881e+10 1.16456e+11 2.45561e+11 2.88252e+11 1.13266e+12 -0.182006 0 -0.0907443 -0.0948885 0 0.166704 0.307074 0 -0.0393709 0.3033 0 -0.190374 0 0 0 0 0 0 0 0 0 0 0 0 6532.13 1.36192e+06 7.07132e+07 4.87953e+08 1.73299e+09 1.17214e+10
322 0 0 0 0 0 0 2.61944e+10 3.0881e+10 1.16456e+11 2.45561e+11 2.88252e+11 1.13266e+12 -0.184079 0 -0.0847764 -0.0905077 0 0.170397 0.306214 0 -0.0404274 0.298938 0 -0.191302 0 0 0 0 0 0 0 0 0 0 0 0 6532.13 1.36192e+06 7.07132e+07 4.87953e+08 1.73299e+09 1.17214e+10
323 0 0 0 0 0 0 2.61944e+10 3.0881e+10 1.16456e+11 2.45561e+11 2.88252e+11 1.13266e+12 -0.186106 0 -0.0781845 -0.085587 0 0.174332 0.305409 0 -0.0406876 0.295287 0 -0.191398 0 0 0 0 0 0 0 0 0 0 0 0 6532.13 1.36192e+06 7.07132e+07 4.87953e+08 1.73299e+09 1.17214e+10
324 0 0 0 0 0 0 2.61944e+10 3.0881e+10 1.16456e+11 2.45561e+11 2.88252e+11 1.13266e+12 -0.188032 0 -0.0710152 -0.0801562 0 0.178448 0.30482 0 -0.0405775 0.292847 0 -0.191152 0 0 0 0 0 0 0 0 0 0 0 0 6532.13 1.36192e+06 7.07132e+07 4.87953e+08 1.73299e+09 1.17214e+10
325 0 0 0 0 0 0 2.61944e+10 3.0881e+10 1.16456e+11 2.45561e+11 2.88252e+11 1.13266e+12 -0.189816 0 -0.0633118 -0.0742543 0 0.182685 0.304423 0 -0.0404624 0.291564 0 -0.190964 0 0 0 0 0 0 0 0 0 0 0 0 6532.13 1.36192e+06 7.07132e+07 4.87953e+08 1.73299e+09 1.17214e+10
326 0 0 0 0 0 0 2.61944e+10 3.0881e+10 1.16456e+11 2.45561e+11 2.88252e+11 1.13266e+12 -0.19144 0 -0.0551172 -0.0679414 0 0.186992 0.304175 0 -0.0404835 0.29099 0 -0.190957 0 0 0 0 0 0 0 0 0 0 0 0 6532.13 1.36192e+06 7.07132e+07 4.87953e+08 1.73299e+09 1.17214e+10
327 0 0 0 0 0 0 2.61944e+10 3.0881e+10 1.16456e+11 2.45561e+11 2.88252e+11 1.13266e+12 -0.192873 0 -0.0464926 -0.0612774 0 0.191313 0.30406 0 -0.0406817 0.290762 0 -0.191145 0 0 0 0 0 0 0 0 0 0 0 0 6532.13 1.36192e+06 7.07132e+07 4.87953e+08 1.73299e+09 1.17214e+10
328 0 0 0 0 0 0 2.61944e+10 3.0881e+10 1.16456e+11 2.45561e+11 2.88252e+11 1.13266e+12 -0.194067 0 -0.0374766 -0.0542777 0 0.195607 0.304052 0 -0.0410348 0.290752 0 -0.191498 0 0 0 0 0 0 0 0 0 0 0 0 6532.13 1.36192e+06 7.07132e+07 4.87953e+08 1.73299e+09 1.17214e+10
329 0 0 0 0 0 0 2.61944e+10 3.0881e+10 1.16456e+11 2.45561e+11 2.88252e+11 1.13266e+12 -0.194981 0 -0.0280694 -0.0469294 0 0.199855 0.304105 0 -0.0414801 0.290923 0 -0.191954 0 0 0 0 0 0 0 0 0 0 0 0 6532.13 1.36192e+06 7.07132e+07 4.87953e+08 1.73299e+09 1.17214e+10
330 0 0 0 0 0 0 2.61944e+10 3.0881e+10 1.16456e+11 2.45561e+11 2.88252e+11 1.13266e+12 -0.195563 0 -0.0182934 -0.0392152 0 0.204023 0.304167 0 -0.0419385 0.291153 0 -0.192427 0 0 0 0 0 0 0 0 0 0 0 0 6532.13 1.36192e+06 7.07132e+07 4.87953e+08 1.73299e+09 1.17214e+10
331 0 0 0 0 0 0 2.61944e+10 3.0881e+10 1.16456e+11 2.45561e+11 2.88252e+11 1.13266e+12 -0.195661 0 -0.00827569 -0.0311415 0 0.208063 0.30419 0 -0.0423069 0.291295 0 -0.192805 0 0 0 0 0 0 0 0 0 0 0 0 6532.13 1.36192e+06 7.07132e+07 4.87953e+08 1.73299e+09 1.17214e+10
332 0 0 0 0 0 0 2.61944e+10 3.0881e+10 1.16456e+11 2.45561e+11 2.88252e+11 1.13266e+12 -0.194978 0 0.00163308 -0.0227968 0 0.211925 0.304179 0 -0.0425792 0.291337 0 -0.193082 0 0 0 0 0 0 0 0 0 0 0 0 6532.13 1.36192e+06 7.07132e+07 4.87953e+08 1.73299e+09 1.17214e+10
333 0 0 0 0 0 0 2.61944e+10 3.0881e+10 1.16456e+11 2.45561e+11 2.88252e+11 1.13266e+12 -0.193152 0 0.0108505 -0.0143699 0 0.215559 0.304143 0 -0.0427638 0.291305 0 -0.193267 0 0 0 0 0 0 0 0 0 0 0 0 6532.13 1.36192e+06 7.07132e+07 4.87953e+08 1.73299e+09 1.17214e+10
334 0 0 0 0 0 0 2.61944e+10 3.0881e+10 1.16456e+11 2.45561e+11 2.88252e+11 1.13266e+12 -0.189868 0 0.0187846 -0.00603026 0 0.218966 0.304084 0 -0.042873 0.291218 0 -0.193374 0 0 0 0 0 0 0 0 0 0 0 0 6532.13 1.36192e+06 7.07132e+07 4.87953e+08 1.73299e+09 1.17214e+10
335 0 0 0 0 0 0 2.61944e+10 3.0881e+10 1.16456e+11 2.45561e+11 2.88252e+11 1.13266e+12 -0.184955 0 0.0250185 0.00213474 0 0.222164 0.30401 0 -0.0429259 0.291081 0 -0.193422 0 0 0 0 0 0 0 0 0 0 0 0 6532.13 1.36192e+06 7.07132e+07 4.87953e+08 1.73299e+09 1.17214e+10
336 0 0 0 0 0 0 2.61944e+10 3.0881e+10 1.16456e+11 2.45561e+11 2.88252e+11 1.13266e+12 -0.178407 0 0.029444 0.0101603 0 0.225177 0.303938 0 -0.0429351 0.290915 0 -0.193423 0 0 0 0 0 0 0 0 0 0 0 0 6532.13 1.36192e+06 7.07132e+07 4.87953e+08 1.73299e+09 1.17214e+10
337 0 0 0 0 0 0 2.61944e+10 3.0881e+10 1.16456e+11 2.45561e+11 2.88252e+11 1.13266e+12 -0.170356 0 0.0322544 0.0181685 0 0.228029 0.303872 0 -0.0428993 0.290733 0 -0.193377 0 0 0 0 0 0 0 0 0 0 0 0 6532.13 1.36192e+06 7.07132e+07 4.87953e+08 1.73299e+09 1.17214e+10
338 0 0 0 0 0 0 2.61944e+10 3.0881e+10 1.16456e+11 2.45561e+11 2.88252e+11 1.13266e+12 -0.161036 0 0.0338917 0.0263825 0 0.230725 0.303794 0 -0.0428062 0.290494 0 -0.193269 0 0 0 0 0 0 0 0 0 0 0 0 6532.13 1.36192e+06 7.07132e+07 4.87953e+08 1.73299e+09 1.17214e+10
339 0 0 0 0 0 0 2.61944e+10 3.0881e+10 1.16456e+11 2.45561e+11 2.88252e+11 1.13266e+12 -0.150726 0 0.0348829 0.0350658 0 0.233252 0.303698 0 -0.0426485 0.290156 0 -0.19309 0 0 0 0 0 0 0 0 0 0 0 0 6532.13 1.36192e+06 7.07132e+07 4.87953e+08 1.73299e+09 1.17214e+10
340 0 0 0 0 0 0 2.61944e+10 3.0881e+10 1.16456e+11 2.45561e+11 2.88252e+11 1.13266e+12 -0.139642 0 0.0356313 0.0444352 0 0.235592 0.303592 0 -0.0424231 0.289693 0 -0.192832 0 0 0 0 0 0 0 0 0 0 0 0 6532.13 1.36192e+06 7.07132e+07 4.87953e+08 1.73299e+09 1.17214e+10
341 0 0 0 0 0 0 2.61944e+10 3.0881e+10 1.16456e+11 2.45561e+11 2.88252e+11 1.13266e+12 -0.127883 0 0.0362618 0.0545668 0 0.237709 0.303473 0 -0.0421292 0.289055 0 -0.192489 0 0 0 0 0 0 0 0 0 0 0 0 6532.13 1.36192e+06 7.07132e+07 4.87953e+08 1.73299e+09 1.17214e+10
342 0 0 0 0 0 0 2.61944e+10 3.0881e+10 1.16456e+11 2.45561e+11 2.88252e+11 1.13266e+12 -0.115418 0 0.0367118 0.0654544 0 0.239577 0.303324 0 -0.0417693 0.288211 0 -0.192061 0 0 0 0 0 0 0 0 0 0 0 0 6532.13 1.36192e+06 7.07132e+07 4.87953e+08 1.73299e+09 1.17214e+10
343 0 0 0 0 0 0 2.61944e+10 3.0881e+10 1.16456e+11 2.45561e+11 2.88252e+11 1.13266e+12 -0.102166 0 0.0368693 0.0770763 0 0.241176 0.303135 0 -0.0413534 0.287156 0 -0.191556 0 0 0 0 0 0 0 0 0 0 0 0 6532.13 1.36192e+06 7.07132e+07 4.87953e+08 1.73299e+09 1.17214e+10
344 0 0 0 0 0 0 2.61944e+10 3.0881e+10 1.16456e+11 2.45561e+11 2.88252e+11 1.13266e+12 -0.0880822 0 0.0366591 0.0894228 0 0.242477 0.302898 0 -0.0409096 0.285871 0 -0.190997 0 0 0 0 0 0 0 0 0 0 0 0 6532.13 1.36192e+06 7.07132e+07 4.87953e+08 1.73299e+09 1.17214e+10
345 0 0 0 0 0 0 2.61944e+10 3.0881e+10 1.16456e+11 2.45561e+11 2.88252e+11 1.13266e+12 -0.0731517 0 0.0360172 0.102472 0 0.243442 0.302592 0 -0.0404145 0.284352 0 -0.190359 0 0 0 0 0 0 0 0 0 0 0 0 6532.13 1.36192e+06 7.07132e+07 4.87953e+08 1.73299e+09 1.17214e+10
346 0 0 0 0 0 0 2.61944e+10 3.0881e+10 1.16456e+11 2.45561e+11 2.88252e+11 1.13266e+12 -0.0573463 0 0.0348525 0.116177 0 0.244038 0.302219 0 -0.0398759 0.282648 0 -0.189653 0 0 0 0 0 0 0 0 0 0 0 0 6532.13 1.36192e+06 7.07132e+07 4.87953e+08 1.73299e+09 1.17214e+10
347 0 0 0 0 0 0 2.61944e+10 3.0881e+10 1.16456e+11 2.45561e+11 2.88252e+11 1.13266e+12 -0.0406065 0 0.0330592 0.130477 0 0.244245 0.301788 0 -0.0392954 0.280826 0 -0.188884 0 0 0 0 0 0 0 0 0 0 0 0 6532.13 1.36192e+06 7.07132e+07 4.87953e+08 1.73299e+09 1.17214e+10
348 0 0 0 0 0 0 2.61944e+10 3.0881e+10 1.16456e+11 2.45561e+11 2.88252e+11 1.13266e+12 -0.0228706 0 0.0305283 0.145309 0 0.244034 0.301345 0 -0.0387021 0.278984 0 -0.188088 0 0 0 0 0 0 0 0 0 0 0 0 6532.13 1.36192e+06 7.07132e+07 4.87953e+08 1.73299e+09 1.17214e+10
349 0 0 0 0 0 0 2.61944e+10 3.0881e+10 1.16456e+11 2.45561e+11 2.88252e+11 1.13266e+12 -0.00408112 0 0.0271626 0.160597 0 0.24338 0.300912 0 -0.0381007 0.277177 0 -0.187274 0 0 0 0 0 0 0 0 0 0 0 0 6532.13 1.36192e+06 7.07132e+07 4.87953e+08 1.73299e+09 1.17214e+10
350 0 0 0 0 0 0 2.61944e+10 3.0881e+10 1.16456e+11 2.45561e+11 2.88252e+11 1.13266e+12 0.0158133 0 0.0228997 0.17625 0 0.242283 0.300511 0 -0.0375024 0.275455 0 -0.18646 0 0 0 0 0 0 0 0 0 0 0 0 6532.13 1.36192e+06 7.07132e+07 4.87953e+08 1.73299e+09 1.17214e+10
351 0 0 0 0 0 0 2.61944e+10 3.0881e+10 1.16456e+11 2.45561e+11 2.88252e+11 1.13266e+12 0.0368444 0 0.0177383 0.192191 0 0.240755 0.300152 0 -0.0368916 0.273862 0 -0.185636 0 0 0 0 0 0 0 0 0 0 0 0 6532.13 1.36192e+06 7.07132e+07 4.87953e+08 1.73299e+09 1.17214e+10
352 0 0 0 0 0 0 2.61944e+10 3.0881e+10 1.16456e+11 2.45561e+11 2.88252e+11 1.13266e+12 0.0590353 0 0.0117115 0.208383 0 0.238789 0.299855 0 -0.0362841 0.27242 0 -0.184822 0 0 0 0 0 0 0 0 0 0 0 0 6532.13 1.36192e+06 7.07132e+07 4.87953e+08 1.73299e+09 1.17214e+10
353 0 0 0 0 0 0 2.61944e+10 3.0881e+10 1.16456e+11 2.45561e+11 2.88252e+11 1.13266e+12 0.0823927 0 0.00486497 0.224833 0 0.236338 0.2996 0 -0.0356476 0.271091 0 -0.183983 0 0 0 0 0 0 0 0 0 0 0 0 6532.13 1.36192e+06 7.07132e+07 4.87953e+08 1.73299e+09 1.17214e+10
354 0 0 0 0 0 0 2.61944e+10 3.0881e+10 1.16456e+11 2.45561e+11 2.88252e+11 1.13266e+12 0.106885 0 -0.00272205 0.241548 0 0.23336 0.299376 0 -0.0349613 0.269851 0 -0.183098 0 0 0 0 0 0 0 0 0 0 0 0 6532.13 1.36192e+06 7.07132e+07 4.87953e+08 1.73299e+09 1.17214e+10
355 0 0 0 0 0 0 2.61944e+10 3.0881e+10 1.16456e+11 2.45561e+11 2.88252e+11 1.13266e+12 0.132443 0 -0.0109146 0.258535 0 0.229854 0.299173 0 -0.0342126 0.268674 0 -0.182152 0 0 0 0 0 0 0 0 0 0 0 0 6532.13 1.36192e+06 7.07132e+07 4.87953e+08 1.73299e+09 1.17214e+10
356 0 0 0 0 0 0 2.61944e+10 3.0881e+10 1.16456e+11 2.45561e+11 2.88252e+11 1.13266e+12 0.158981 0 -0.0195716 0.275821 0 0.22582 0.298974 0 -0.0333957 0.267489 0 -0.181128 0 0 0 0 0 0 0 0 0 0 0 0 6532.13 1.36192e+06 7.07132e+07 4.87953e+08 1.73299e+09 1.17214e+10
357 0 0 0 0 0 0 2.61944e+10 3.0881e+10 1.16456e+11 2.45561e+11 2.88252e+11 1.13266e+12 0.186393 0 -0.0285514 0.293444 0 0.221267 0.298757 0 -0.0325113 0.266224 0 -0.180016 0 0 0 0 0 0 0 0 0 0 0 0 6532.13 1.36192e+06 7.07132e+07 4.87953e+08 1.73299e+09 1.17214e+10
358 0 0 0 0 0 0 2.61944e+10 3.0881e+10 1.16456e+11 2.45561e+11 2.88252e+11 1.13266e+12 0.214486 0 -0.0376686 0.311427 0 0.216243 0.298526 0 -0.0315744 0.264893 0 -0.178833 0 0 0 0 0 0 0 0 0 0 0 0 6532.13 1.36192e+06 7.07132e+07 4.87953e+08 1.73299e+09 1.17214e+10
359 0 0 0 0 0 0 2.61944e+10 3.0881e+10 1.16456e+11 2.45561e+11 2.88252e+11 1.13266e+12 0.243172 0 -0.0467973 0.32971 0 0.210846 0.29829 0 -0.0305928 0.263512 0 -0.177585 0 0 0 0 0 0 0 0 0 0 0 0 6532.13 1.36192e+06 7.07132e+07 4.87953e+08 1.73299e+09 1.17214e+10
360 0 0 0 0 0 0 2.61944e+10 3.0881e+10 1.16456e+11 2.45561e+11 2.88252e+11 1.13266e+12 0.272246 0 -0.0557558 0.348266 0 0.205184 0.298033 0 -0.0295467 0.262024 0 -0.176242 0 0 0 0 0 0 0 0 0 0 0 0 6532.13 1.36192e+06 7.07132e+07 4.87953e+08 1.73299e+09 1.17214e+10
361 0 0 0 0 0 0 2.61944e+10 3.0881e+10 1.16456e+11 2.45561e+11 2.88252e+11 1.13266e+12 0.301606 0 -0.0644501 0.367043 0 0.199343 0.29776 0 -0.0284238 0.260427 0 -0.174788 0 0 0 0 0 0 0 0 0 0 0 0 6532.13 1.36192e+06 7.07132e+07 4.87953e+08 1.73299e+09 1.17214e+10
362 0 0 0 0 0 0 2.61944e+10 3.0881e+10 1.16456e+11 2.45561e+11 2.88252e+11 1.13266e+12 0.331123 0 -0.0728149 0.385951 0 0.193386 0.297488 0 -0.0272227 0.258756 0 -0.173222 0 0 0 0 0 0 0 0 0 0 0 0 6532.13 1.36192e+06 7.07132e+07 4.87953e+08 1.73299e+09 1.17214e+10
363 0 0 0 0 0 0 2.61944e+10 3.0881e+10 1.16456e+11 2.45561e+11 2.88252e+11 1.13266e+12 0.360668 0 -0.0807774 0.404877 0 0.187391 0.29723 0 -0.0259294 0.25701 0 -0.171526 0 0 0 0 0 0 0 0 0 0 0 0 6532.13 1.36192e+06 7.07132e+07 4.87953e+08 1.73299e+09 1.17214e+10
364 0 0 0 0 0 0 2.61944e+10 3.0881e+10 1.16456e+11 2.45561e+11 2.88252e+11 1.13266e+12 0.390009 0 -0.088245 0.423734 0 0.181443 0.296985 0 -0.0245197 0.255177 0 -0.169668 0 0 0 0 0 0 0 0 0 0 0 0 6532.13 1.36192e+06 7.07132e+07 4.87953e+08 1.73299e+09 1.17214e+10
365 0 0 0 0 0 0 2.61944e+10 3.0881e+10 1.16456e+11 2.45561e+11 2.88252e+11 1.13266e+12 0.418988 0 -0.0951747 0.442406 0 0.175603 0.296742 0 -0.0229609 0.253225 0 -0.167607 0 0 0 0 0 0 0 0 0 0 0 0 6532.13 1.36192e+06 7.07132e+07 4.87953e+08 1.73299e+09 1.17214e+10
366 0 0 0 0 0 0 2.61944e+10 3.0881e+10 1.16456e+11 2.45561e+11 2.88252e+11 1.13266e+12 0.447288 0 -0.101524 0.460813 0 0.169927 0.296493 0 -0.021225 0.251138 0 -0.165305 0 0 0 0 0 0 0 0 0 0 0 0 6532.13 1.36192e+06 7.07132e+07 4.87953e+08 1.73299e+09 1.17214e+10
367 0 0 0 0 0 0 2.61944e+10 3.0881e+10 1.16456e+11 2.45561e+11 2.88252e+11 1.13266e+12 0.474835 0 -0.10734 0.478847 0 0.164419 0.29624 0 -0.0192955 0.248916 0 -0.162741 0 0 0 0 0 0 0 0 0 0 0 0 6532.13 1.36192e+06 7.07132e+07 4.87953e+08 1.73299e+09 1.17214e+10
368 0 0 0 0 0 0 2.61944e+10 3.0881e+10 1.16456e+11 2.45561e+11 2.88252e+11 1.13266e+12 0.501426 0 -0.112638 0.496434 0 0.159104 0.295984 0 -0.0171432 0.246559 0 -0.159878 0 0 0 0 0 0 0 0 0 0 0 0 6532.13 1.36192e+06 7.07132e+07 4.87953e+08 1.73299e+09 1.17214e+10
369 0 0 0 0 0 0 2.61944e+10 3.0881e+10 1.16456e+11 2.45561e+11 2.88252e+11 1.13266e+12 0.526807 0 -0.117463 0.513518 0 0.154 0.295736 0 -0.0147249 0.244075 0 -0.156666 0 0 0 0 0 0 0 0 0 0 0 0 6532.13 1.36192e+06 7.07132e+07 4.87953e+08 1.73299e+09 1.17214e+10
370 0 0 0 0 0 0 2.61944e+10 3.0881e+10 1.16456e+11 2.45561e+11 2.88252e+11 1.13266e+12 0.550826 0 -0.121946 0.530043 0 0.149046 0.29551 0 -0.0119956 0.241465 0 -0.153046 0 0 0 0 0 0 0 0 0 0 0 0 6532.13 1.36192e+06 7.07132e+07 4.87953e+08 1.73299e+09 1.17214e+10
371 0 0 0 0 0 0 2.61944e+10 3.0881e+10 1.16456e+11 2.45561e+11 2.88252e+11 1.13266e+12 0.573327 0 -0.126226 0.545958 0 0.144181 0.295311 0 -0.00891669 0.238684 0 -0.148951 0 0 0 0 0 0 0 0 0 0 0 0 6532.13 1.36192e+06 7.07132e+07 4.87953e+08 1.73299e+09 1.17214e+10
372 0 0 0 0 0 0 2.61944e+10 3.0881e+10 1.16456e+11 2.45561e+11 2.88252e+11 1.13266e+12 0.594084 0 -0.130423 0.561205 0 0.139369 0.295154 0 -0.00546117 0.235703 0 -0.144319 0 0 0 0 0 0 0 0 0 0 0 0 6532.13 1.36192e+06 7.07132e+07 4.87953e+08 1.73299e+09 1.17214e+10
373 0 0 0 0 0 0 2.61944e+10 3.0881e+10 1.16456e+11 2.45561e+11 2.88252e+11 1.13266e+12 0.612819 0 -0.134655 0.575686 0 0.134585 0.295065 0 -0.00161433 0.232529 0 -0.139111 0 0 0 0 0 0 0 0 0 0 0 0 6532.13 1.36192e+06 7.07132e+07 4.87953e+08 1.73299e+09 1.17214e+10
374 0 0 0 0 0 0 2.61944e+10 3.0881e+10 1.16456e+11 2.45561e+11 2.88252e+11 1.13266e+12 0.629298 0 -0.139021 0.589286 0 0.129806 0.295066 0 0.0026237 0.229183 0 -0.133301 0 0 0 0 0 0 0 0 0 0 0 0 6532.13 1.36192e+06 7.07132e+07 4.87953e+08 1.73299e+09 1.17214e+10
375 0 0 0 0 0 0 2.61944e+10 3.0881e+10 1.16456e+11 2.45561e+11 2.88252e+11 1.13266e+12 0.643345 0 -0.14359 0.601849 0 0.125012 0.295172 0 0.00723207 0.225676 0 -0.126882 0 0 0 0 0 0 0 0 0 0 0 0 6532.13 1.36192e+06 7.07132e+07 4.87953e+08 1.73299e+09 1.17214e+10
376 0 0 0 0 0 0 2.61944e+10 3.0881e+10 1.16456e+11 2.45561e+11 2.88252e+11 1.13266e+12 0.654101 0 -0.148141 0.613243 0 0.120558 0.295409 0 0.0121635 0.222086 0 -0.119897 0 0 0 0 0 0 0 0 0 0 0 0 6532.13 1.36192e+06 7.07132e+07 4.87953e+08 1.73299e+09 1.17214e+10
377 0 0 0 0 0 0 2.61944e+10 3.0881e+10 1.16456e+11 2.45561e+11 2.88252e+11 1.13266e+12 0.661723 0 -0.152385 0.623245 0 0.116666 0.295821 0 0.0173581 0.218551 0 -0.112432 0 0 0 0 0 0 0 0 0 0 0 0 6532.13 1.36192e+06 7.07132e+07 4.87953e+08 1.73299e+09 1.17214e+10
378 0 0 0 0 0 0 2.61944e+10 3.0881e+10 1.16456e+11 2.45561e+11 2.88252e+11 1.13266e+12 0.666444 0 -0.156042 0.631414 0 0.113479 0.296438 0 0.0227732 0.215168 0 -0.10455 0 0 0 0 0 0 0 0 0 0 0 0 6532.13 1.36192e+06 7.07132e+07 4.87953e+08 1.73299e+09 1.17214e+10
379 0 0 0 0 0 0 2.61944e+10 3.0881e+10 1.16456e+11 2.45561e+11 2.88252e+11 1.13266e+12 0.668851 0 -0.158925 0.637734 0 0.111076 0.297291 0 0.0283897 0.211988 0 -0.0962679 0 0 0 0 0 0 0 0 0 0 0 0 6532.13 1.36192e+06 7.07132e+07 4.87953e+08 1.73299e+09 1.17214e+10
380 0 0 0 0 0 0 2.61944e+10 3.0881e+10 1.16456e+11 2.45561e+11 2.88252e+11 1.13266e+12 0.669346 0 -0.160844 0.642385 0 0.109604 0.298405 0 0.0341652 0.209053 0 -0.0876225 0 0 0 0 0 0 0 0 0 0 0 0 6532.13 1.36192e+06 7.07132e+07 4.87953e+08 1.73299e+09 1.17214e+10
381 0 0 0 0 0 0 2.61944e+10 3.0881e+10 1.16456e+11 2.45561e+11 2.88252e+11 1.13266e+12 0.668687 0 -0.161815 0.645731 0 0.109002 0.299798 0 0.0400718 0.206383 0 -0.0786285 0 0 0 0 0 0 0 0 0 0 0 0 6532.13 1.36192e+06 7.07132e+07 4.87953e+08 1.73299e+09 1.17214e+10
382 0 0 0 0 0 0 2.61944e+10 3.0881e+10 1.16456e+11 2.45561e+11 2.88252e+11 1.13266e+12 0.66742 0 -0.161989 0.648137 0 0.109115 0.30147 0 0.0460964 0.203991 0 -0.0692892 0 0 0 0 0 0 0 0 0 0 0 0 6532.13 1.36192e+06 7.07132e+07 4.87953e+08 1.73299e+09 1.17214e+10
383 0 0 0 0 0 0 2.61944e+10 3.0881e+10 1.16456e+11 2.45561e+11 2.88252e+11 1.13266e+12 0.666363 0 -0.161745 0.649985 0 0.109549 0.303429 0 0.0522382 0.201888 0 -0.0595905 0 0 0 0 0 0 0 0 0 0 0 0 6532.13 1.36192e+06 7.07132e+07 4.87953e+08 1.73299e+09 1.17214e+10
384 0 0 0 0 0 0 2.61944e+10 3.0881e+10 1.16456e+11 2.45561e+11 2.88252e+11 1.13266e+12 0.665211 0 -0.161275 0.65158 0 0.110171 0.305689 0 0.0585166 0.200099 0 -0.0494967 0 0 0 0 0 0 0 0 0 0 0 0 6532.13 1.36192e+06 7.07132e+07 4.87953e+08 1.73299e+09 1.17214e+10
385 0 0 0 0 0 0 2.61944e+10 3.0881e+10 1.16456e+11 2.45561e+11 2.88252e+11 1.13266e+12 0.664011 0 -0.160721 0.6532 0 0.110852 0.30829 0 0.0649536 0.19868 0 -0.0389777 0 0 0 0 0 0 0 0 0 0 0 0 6532.13 1.36192e+06 7.07132e+07 4.87953e+08 1.73299e+09 1.17214e+10
386 0 0 0 0 0 0 2.61944e+10 3.0881e+10 1.16456e+11 2.45561e+11 2.88252e+11 1.13266e+12 0.662973 0 -0.160232 0.654613 0 0.111428 0.311317 0 0.0714671 0.197802 0 -0.028184 0 0 0 0 0 0 0 0 0 0 0 0 6532.13 1.36192e+06 7.07132e+07 4.87953e+08 1.73299e+09 1.17214e+10
387 0 0 0 0 0 0 2.61944e+10 3.0881e+10 1.16456e+11 2.45561e+11 2.88252e+11 1.13266e+12 0.662113 0 -0.159853 0.655696 0 0.11186 0.314983 0 0.0778074 0.197886 0 -0.0176091 0 0 0 0 0 0 0 0 0 0 0 0 6532.13 1.36192e+06 7.07132e+07 4.87953e+08 1.73299e+09 1.17214e+10
388 0 0 0 0 0 0 2.61944e+10 3.0881e+10 1.16456e+11 2.45561e+11 2.88252e+11 1.13266e+12 0.661278 0 -0.159474 0.656517 0 0.112273 0.31957 0 0.0835376 0.199539 0 -0.00816119 0 0 0 0 0 0 0 0 0 0 0 0 6532.13 1.36192e+06 7.07132e+07 4.87953e+08 1.73299e+09 1.17214e+10
389 0 0 0 0 0 0 2.61944e+10 3.0881e+10 1.16456e+11 2.45561e+11 2.88252e+11 1.13266e+12 0.660378 0 -0.158987 0.657217 0 0.112783 0.32535 0 0.0881251 0.20331 0 -0.000883293 0 0 0 0 0 0 0 0 0 0 0 0 6532.13 1.36192e+06 7.07132e+07 4.87953e+08 1.73299e+09 1.17214e+10
390 0 0 0 0 0 0 2.61944e+10 3.0881e+10 1.16456e+11 2.45561e+11 2.88252e+11 1.13266e+12 0.659411 0 -0.158337 0.6579 0 0.113447 0.332532 0 0.0910846 0.209584 0 0.00333489 0 0 0 0 0 0 0 0 0 0 0 0 6532.13 1.36192e+06 7.07132e+07 4.87953e+08 1.73299e+09 1.17214e+10
391 0 0 0 0 0 0 2.61944e+10 3.0881e+10 1.16456e+11 2.45561e+11 2.88252e+11 1.13266e+12 0.658376 0 -0.157496 0.658612 0 0.114293 0.341286 0 0.092072 0.218612 0 0.00394008 0 0 0 0 0 0 0 0 0 0 0 0 6532.13 1.36192e+06 7.07132e+07 4.87953e+08 1.73299e+09 1.17214e+10
392 0 0 0 0 0 0 2.61944e+10 3.0881e+10 1.16456e+11 2.45561e+11 2.88252e+11 1.13266e+12 0.657282 0 -0.156473 0.659331 0 0.115308 0.351741 0 0.0909886 0.230527 0 0.000858639 0 0 0 0 0 0 0 0 0 0 0 0 6532.13 1.36192e+06 7.07132e+07 4.87953e+08 1.73299e+09 1.17214e+10
393 0 0 0 0 0 0 2.61944e+10 3.0881e+10 1.16456e+11 2.45561e+11 2.88252e+11 1.13266e+12 0.656174 0 -0.155328 0.660007 0 0.116433 0.363972 0 0.088024 0.245313 0 -0.00544339 0 0 0 0 0 0 0 0 0 0 0 0 6532.13 1.36192e+06 7.07132e+07 4.87953e+08 1.73299e+09 1.17214e+10
394 0 0 0 0 0 0 2.61944e+10 3.0881e+10 1.16456e+11 2.45561e+11 2.88252e+11 1.13266e+12 0.655116 0 -0.154132 0.660591 0 0.117601 0.377962 0 0.0836152 0.262739 0 -0.0140565 0 0 0 0 0 0 0 0 0 0 0 0 6532.13 1.36192e+06 7.07132e+07 4.87953e+08 1.73299e+09 1.17214e+10
395 0 0 0 0 0 0 2.61944e+10 3.0881e+10 1.16456e+11 2.45561e+11 2.88252e+11 1.13266e+12 0.654144 0 -0.152936 0.661048 0 0.118765 0.39369 0 0.07823 0.282576 0 -0.0240911 0 0 0 0 0 0 0 0 0 0 0 0 6532.13 1.36192e+06 7.07132e+07 4.87953e+08 1.73299e+09 1.17214e+10
396 0 0 0 0 0 0 2.61944e+10 3.0881e+10 1.16456e+11 2.45561e+11 2.88252e+11 1.13266e+12 0.653227 0 -0.151752 0.661394 0 0.119914 0.411065 0 0.0723619 0.304532 0 -0.0347212 0 0 0 0 0 0 0 0 0 0 0 0 6532.13 1.36192e+06 7.07132e+07 4.87953e+08 1.73299e+09 1.17214e+10
397 0 0 0 0 0 0 2.61944e+10 3.0881e+10 1.16456e+11 2.45561e+11 2.88252e+11 1.13266e+12 0.652366 0 -0.150586 0.661688 0 0.121043 0.429952 0 0.0664553 0.32827 0 -0.0452443 0 0 0 0 0 0 0 0 0 0 0 0 6532.13 1.36192e+06 7.07132e+07 4.87953e+08 1.73299e+09 1.17214e+10
398 0 0 0 0 0 0 2.61944e+10 3.0881e+10 1.16456e+11 2.45561e+11 2.88252e+11 1.13266e+12 0.651608 0 -0.149455 0.661962 0 0.122136 0.450141 0 0.0608792 0.353335 0 -0.0550721 0 0 0 0 0 0 0 0 0 0 0 0 6532.13 1.36192e+06 7.07132e+07 4.87953e+08 1.73299e+09 1.17214e+10
399 0 0 0 0 0 0 2.61944e+10 3.0881e+10 1.16456e+11 2.45561e+11 2.88252e+11 1.13266e+12 0.650923 0 -0.148363 0.662238 0 0.12319 0.471411 0 0.0558724 0.379299 0 -0.0638414 0 0 0 0 0 0 0 0 0 0 0 0 6532.13 1.36192e+06 7.07132e+07 4.87953e+08 1.73299e+09 1.17214e+10
400 0 0 0 0 0 0 2.61944e+10 3.0881e+10 1.16456e+11 2.45561e+11 2.88252e+11 1.13266e+12 0.650255 0 -0.147299 0.662537 0 0.124212 0.493527 0 0.0515695 0.405752 0 -0.0713599 0 0 0 0 0 0 0 0 0 0 0 0 6532.13 1.36192e+06 7.07132e+07 4.87953e+08 1.73299e+09 1.17214e+10
401 0 0 0 0 0 0 2.61944e+10 3.0881e+10 1.16456e+11 2.45561e+11 2.88252e+11 1.13266e+12 0.649573 0 -0.146269 0.662861 0 0.125195 0.51633 0 0.0479625 0.432528 0 -0.0777086 0 0 0 0 0 0 0 0 0 0 0 0 6532.13 1.36192e+06 7.07132e+07 4.87953e+08 1.73299e+09 1.17214e+10
402 0 0 0 0 0 0 2.61944e+10 3.0881e+10 1.16456e+11 2.45561e+11 2.88252e+11 1.13266e+12 0.648864 0 -0.14529 0.663207 0 0.12612 0.539698 0 0.0449897 0.459582 0 -0.0830631 0 0 0 0 0 0 0 0 0 0 0 0 6532.13 1.36192e+06 7.07132e+07 4.87953e+08 1.73299e+09 1.17214e+10
403 0 0 0 0 0 0 2.61944e+10 3.0881e+10 1.16456e+11 2.45561e+11 2.88252e+11 1.13266e+12 0.648119 0 -0.144371 0.663569 0 0.126978 0.563628 0 0.0425276 0.487111 0 -0.0877075 0 0 0 0 0 0 0 0 0 0 0 0 6532.13 1.36192e+06 7.07132e+07 4.87953e+08 1.73299e+09 1.17214e+10
404 0 0 0 0 0 0 2.61944e+10 3.0881e+10 1.16456e+11 2.45561e+11 2.88252e+11 1.13266e+12 0.647334 0 -0.143511 0.663954 0 0.127769 0.588123 0 0.0404476 0.515303 0 -0.0918905 0 0 0 0 0 0 0 0 0 0 0 0 6532.13 1.36192e+06 7.07132e+07 4.87953e+08 1.73299e+09 1.17214e+10
405 0 0 0 0 0 0 2.61944e+10 3.0881e+10 1.16456e+11 2.45561e+11 2.88252e+11 1.13266e+12 0.646564 0 -0.142725 0.664364 0 0.12848 0.613121 0 0.038653 0.544192 0 -0.0957528 0 0 0 0 0 0 0 0 0 0 0 0 6532.13 1.36192e+06 7.07132e+07 4.87953e+08 1.73299e+09 1.17214e+10
406 0 0 0 0 0 0 2.61944e+10 3.0881e+10 1.16456e+11 2.45561e+11 2.88252e+11 1.13266e+12 0.645872 0 -0.142033 0.664782 0 0.129096 0.638544 0 0.0370576 0.573741 0 -0.0993851 0 0 0 0 0 0 0 0 0 0 0 0 6532.13 1.36192e+06 7.07132e+07 4.87953e+08 1.73299e+09 1.17214e+10
407 0 0 0 0 0 0 2.61944e+10 3.0881e+10 1.16456e+11 2.45561e+11 2.88252e+11 1.13266e+12 0.645253 0 -0.141435 0.665189 0 0.129622 0.664322 0 0.0355762 0.60388 0 -0.102854 0 0 0 0 0 0 0 0 0 0 0 0 6532.13 1.36192e+06 7.07132e+07 4.87953e+08 1.73299e+09 1.17214e+10
408 0 0 0 0 0 0 2.61944e+10 3.0881e+10 1.16456e+11 2.45561e+11 2.88252e+11 1.13266e+12 0.644666 0 -0.140889 0.665585 0 0.130093 0.690355 0 0.0341348 0.634467 0 -0.106195 0 0 0 0 0 0 0 0 0 0 0 0 6532.13 1.36192e+06 7.07132e+07 4.87953e+08 1.73299e+09 1.17214e+10
409 0 0 0 0 0 0 2.61944e+10 3.0881e+10 1.16456e+11 2.45561e+11 2.88252e+11 1.13266e+12 0.644054 0 -0.140344 0.665991 0 0.130557 0.71659 0 0.0326459 0.665439 0 -0.10948 0 0 0 0 0 0 0 0 0 0 0 0 6532.13 1.36192e+06 7.07132e+07 4.87953e+08 1.73299e+09 1.17214e+10
410 0 0 0 0 0 0 2.61944e+10 3.0881e+10 1.16456e+11 2.45561e+11 2.88252e+11 1.13266e+12 0.643351 0 -0.139753 0.666429 0 0.131054 0.743013 0 0.0310229 0.696776 0 -0.112777 0 0 0 0 0 0 0 0 0 0 0 0 6532.13 1.36192e+06 7.07132e+07 4.87953e+08 1.73299e+09 1.17214e+10
411 0 0 0 0 0 0 2.61944e+10 3.0881e+10 1.16456e+11 2.45561e+11 2.88252e+11 1.13266e+12 0.642513 0 -0.139072 0.666914 0 0.131618 0.769586 0 0.0292319 0.728384 0 -0.11609 0 0 0 0 0 0 0 0 0 0 0 0 6532.13 1.36192e+06 7.07132e+07 4.87953e+08 1.73299e+09 1.17214e+10
412 0 0 0 0 0 0 2.61944e+10 3.0881e+10 1.16456e+11 2.45561e+11 2.88252e+11 1.13266e+12 0.641515 0 -0.138247 0.66748 0 0.132298 0.79625 0 0.027259 0.760152 0 -0.119414 0 0 0 0 0 0 0 0 0 0 0 0 6532.13 1.36192e+06 7.07132e+07 4.87953e+08 1.73299e+09 1.17214e+10
413 0 0 0 0 0 0 2.61944e+10 3.0881e+10 1.16456e+11 2.45561e+11 2.88252e+11 1.13266e+12 0.640377 0 -0.13725 0.668164 0 0.133114 0.822895 0 0.025119 0.791882 0 -0.122713 0 0 0 0 0 0 0 0 0 0 0 0 6532.13 1.36192e+06 7.07132e+07 4.87953e+08 1.73299e+09 1.17214e+10
414 0 0 0 0 0 0 2.61944e+10 3.0881e+10 1.16456e+11 2.45561e+11 2.88252e+11 1.13266e+12 0.639137 0 -0.136076 0.668976 0 0.134069 0.849362 0 0.0228797 0.823293 0 -0.125904 0 0 0 0 0 0 0 0 0 0 0 0 6532.13 1.36192e+06 7.07132e+07 4.87953e+08 1.73299e+09 1.17214e+10
415 0 0 0 0 0 0 2.61944e+10 3.0881e+10 1.16456e+11 2.45561e+11 2.88252e+11 1.13266e+12 0.63781 0 -0.134725 0.669923 0 0.13516 0.875515 0 0.0206035 0.85416 0 -0.128929 0 0 0 0 0 0 0 0 0 0 0 0 6532.13 1.36192e+06 7.07132e+07 4.87953e+08 1.73299e+09 1.17214e+10
416 0 0 0 0 0 0 2.61944e+10 3.0881e+10 1.16456e+11 2.45561e+11 2.88252e+11 1.13266e+12 0.636435 0 -0.133197 0.671014 0 0.136383 0.90125 0 0.0183427 0.884387 0 -0.131763 0 0 0 0 0 0 0 0 0 0 0 0 6532.13 1.36192e+06 7.07132e+07 4.87953e+08 1.73299e+09 1.17214e+10
417 0 0 0 0 0 0 2.61944e+10 3.0881e+10 1.16456e+11 2.45561e+11 2.88252e+11 1.13266e+12 0.635036 0 -0.131486 0.67227 0 0.137739 0.926334 0 0.0161517 0.913681 0 -0.134367 0 0 0 0 0 0 0 0 0 0 0 0 6532.13 1.36192e+06 7.07132e+07 4.87953e+08 1.73299e+09 1.17214e+10
418 0 0 0 0 0 0 2.61944e+10 3.0881e+10 1.16456e+11 2.45561e+11 2.88252e+11 1.13266e+12 0.633608 0 -0.129592 0.673708 0 0.139221 0.950632 0 0.0140558 0.941921 0 -0.136743 0 0 0 0 0 0 0 0 0 0 0 0 6532.13 1.36192e+06 7.07132e+07 4.87953e+08 1.73299e+09 1.17214e+10
419 0 0 0 0 0 0 2.61944e+10 3.0881e+10 1.16456e+11 2.45561e+11 2.88252e+11 1.13266e+12 0.632115 0 -0.127501 0.675335 0 0.140829 0.973844 0 0.0120679 0.968726 0 -0.138895 0 0 0 0 0 0 0 0 0 0 0 0 6532.13 1.36192e+06 7.07132e+07 4.87953e+08 1.73299e+09 1.17214e+10
420 0 0 0 0 0 0 2.61944e+10 3.0881e+10 1.16456e+11 2.45561e+11 2.88252e+11 1.13266e+12 0.630514 0 -0.125193 0.677157 0 0.142564 0.995879 0 0.0100512 0.993977 0 -0.140987 0 0 0 0 0 0 0 0 0 0 0 0 6532.13 1.36192e+06 7.07132e+07 4.87953e+08 1.73299e+09 1.17214e+10
421 0 0 0 0 0 0 2.61944e+10 3.0881e+10 1.16456e+11 2.45561e+11 2.88252e+11 1.13266e+12 0.628816 0 -0.122667 0.679179 0 0.144415 1.01637 0 0.00807019 1.01735 0 -0.142977 0 0 0 0 0 0 0 0 0 0 0 0 6532.13 1.36192e+06 7.07132e+07 4.87953e+08 1.73299e+09 1.17214e+10
422 0 0 0 0 0 0 2.61944e+10 3.0881e+10 1.16456e+11 2.45561e+11 2.88252e+11 1.13266e+12 0.62705 0 -0.119936 0.681385 0 0.146366 1.03532 0 0.00601199 1.0388 0 -0.144998 0 0 0 0 0 0 0 0 0 0 0 0 6532.13 1.36192e+06 7.07132e+07 4.87953e+08 1.73299e+09 1.17214e+10
423 0 0 0 0 0 0 2.61944e+10 3.0881e+10 1.16456e+11 2.45561e+11 2.88252e+11 1.13266e+12 0.625211 0 -0.11699 0.683776 0 0.148414 1.05237 0 0.00376665 1.05794 0 -0.147181 0 0 0 0 0 0 0 0 0 0 0 0 6532.13 1.36192e+06 7.07132e+07 4.87953e+08 1.73299e+09 1.17214e+10
424 0 0 0 0 0 0 2.61944e+10 3.0881e+10 1.16456e+11 2.45561e+11 2.88252e+11 1.13266e+12 0.62327 0 -0.113807 0.686379 0 0.150553 1.06767 0 0.0011222 1.07493 0 -0.149753 0 0 0 0 0 0 0 0 0 0 0 0 6532.13 1.36192e+06 7.07132e+07 4.87953e+08 1.73299e+09 1.17214e+10
425 0 0 0 0 0 0 2.61944e+10 3.0881e+10 1.16456e+11 2.45561e+11 2.88252e+11 1.13266e+12 0.621236 0 -0.110353 0.689225 0 0.152794 1.08106 0 -0.00192104 1.0897 0 -0.152723 0 0 0 0 0 0 0 0 0 0 0 0 6532.13 1.36192e+06 7.07132e+07 4.87953e+08 1.73299e+09 1.17214e+10
426 0 0 0 0 0 0 2.61944e+10 3.0881e+10 1.16456e+11 2.45561e+11 2.88252e+11 1.13266e+12 0.619181 0 -0.106619 0.692325 0 0.155142 1.09271 0 -0.00554868 1.10256 0 -0.156277 0 0 0 0 0 0 0 0 0 0 0 0 6532.13 1.36192e+06 7.07132e+07 4.87953e+08 1.73299e+09 1.17214e+10
427 0 0 0 0 0 0 2.61944e+10 3.0881e+10 1.16456e+11 2.45561e+11 2.88252e+11 1.13266e+12 0.617121 0 -0.102562 0.695717 0 0.157615 1.10264 0 -0.00975555 1.11343 0 -0.16042 0 0 0 0 0 0 0 0 0 0 0 0 6532.13 1.36192e+06 7.07132e+07 4.87953e+08 1.73299e+09 1.17214e+10
428 0 0 0 0 0 0 2.61944e+10 3.0881e+10 1.16456e+11 2.45561e+11 2.88252e+11 1.13266e+12 0.615007 0 -0.0981328 0.699428 0 0.160212 1.11111 0 -0.014737 1.12263 0 -0.165347 0 0 0 0 0 0 0 0 0 0 0 0 6532.13 1.36192e+06 7.07132e+07 4.87953e+08 1.73299e+09 1.17214e+10
429 0 0 0 0 0 0 2.61944e+10 3.0881e+10 1.16456e+11 2.45561e+11 2.88252e+11 1.13266e+12 0.612851 0 -0.0932995 0.703474 0 0.162935 1.11788 0 -0.0203126 1.12934 0 -0.170927 0 0 0 0 0 0 0 0 0 0 0 0 6532.13 1.36192e+06 7.07132e+07 4.87953e+08 1.73299e+09 1.17214e+10
430 0 0 0 0 0 0 2.61944e+10 3.0881e+10 1.16456e+11 2.45561e+11 2.88252e+11 1.13266e+12 0.610713 0 -0.0880208 0.707729 0 0.165863 1.12305 0 -0.025922 1.13297 0 -0.176646 0 0 0 0 0 0 0 0 0 0 0 0 6532.13 1.36192e+06 7.07132e+07 4.87953e+08 1.73299e+09 1.17214e+10
431 0 0 0 0 0 0 2.61944e+10 3.0881e+10 1.16456e+11 2.45561e+11 2.88252e+11 1.13266e+12 0.608631 0 -0.0822844 0.712204 0 0.168995 1.12645 0 -0.0310706 1.13292 0 -0.181982 0 0 0 0 0 0 0 0 0 0 0 0 6532.13 1.36192e+06 7.07132e+07 4.87953e+08 1.73299e+09 1.17214e+10
432 0 0 0 0 0 0 2.61944e+10 3.0881e+10 1.16456e+11 2.45561e+11 2.88252e+11 1.13266e+12 0.606628 0 -0.0760645 0.716914 0 0.172342 1.12841 0 -0.035308 1.13006 0 -0.186349 0 0 0 0 0 0 0 0 0 0 0 0 6532.13 1.36192e+06 7.07132e+07 4.87953e+08 1.73299e+09 1.17214e+10
433 0 0 0 0 0 0 2.61944e+10 3.0881e+10 1.16456e+11 2.45561e+11 2.88252e+11 1.13266e+12 0.604725 0 -0.0693464 0.721941 0 0.175866 1.12921 0 -0.0382569 1.12547 0 -0.189261 0 0 0 0 0 0 0 0 0 0 0 0 6532.13 1.36192e+06 7.07132e+07 4.87953e+08 1.73299e+09 1.17214e+10
434 0 0 0 0 0 0 2.61944e+10 3.0881e+10 1.16456e+11 2.45561e+11 2.88252e+11 1.13266e+12 0.602986 0 -0.0621573 0.727292 0 0.179539 1.12934 0 -0.039902 1.12061 0 -0.190699 0 0 0 0 0 0 0 0 0 0 0 0 6532.13 1.36192e+06 7.07132e+07 4.87953e+08 1.73299e+09 1.17214e+10
435 0 0 0 0 0 0 2.61944e+10 3.0881e+10 1.16456e+11 2.45561e+11 2.88252e+11 1.13266e+12 0.601448 0 -0.0544937 0.733034 0 0.183318 1.12901 0 -0.0404987 1.11598 0 -0.190986 0 0 0 0 0 0 0 0 0 0 0 0 6532.13 1.36192e+06 7.07132e+07 4.87953e+08 1.73299e+09 1.17214e+10
436 0 0 0 0 0 0 2.61944e+10 3.0881e+10 1.16456e+11 2.45561e+11 2.88252e+11 1.13266e+12 0.600093 0 -0.0463033 0.739222 0 0.187175 1.12871 0 -0.0404864 1.113 0 -0.190717 0 0 0 0 0 0 0 0 0 0 0 0 6532.13 1.36192e+06 7.07132e+07 4.87953e+08 1.73299e+09 1.17214e+10
