# Supplementary material for: Optimal Control Based Stiffness Identification of an Ankle-Foot Orthosis Using a Predictive Walking Model
Source: Front Comput Neurosci. 2017 Apr 13;11:23. doi: 10.3389/fncom.2017.00023 (PMC5390028; doi:10.3389/fncom.2017.00023)
Supplement: Supplementary file 1 [file DataSheet1.ZIP › PathWalker/InvKinDyn/results/orthosis_3053138.qdot]

0	0.551041	0.129	1.18704	-0.10224	-0.548521	0.11496	-4.58137	0.848401	0.33096	-1.04934
1	0.534361	0.0964801	0.764881	0.25068	-0.386161	-0.0992281	-4.45297	0.886801	1.28484	-0.504253
2	0.520201	0.0688801	0.368761	0.585841	-0.24804	-0.253872	-4.25485	0.848401	1.84608	-0.001728
3	0.511921	0.0447601	0.0656401	0.846601	-0.10416	-0.385897	-4.04581	0.744001	2.01696	0.369121
4	0.507601	0.02484	-0.11388	0.991201	0.00744001	-0.472801	-3.89029	0.607201	1.73748	0.579517
5	0.510961	0.0108	-0.19008	1.05756	0.0810001	-0.535681	-3.74725	0.399601	1.40016	0.641401
6	0.512521	-0.000840001	-0.25044	1.11924	0.13656	-0.604921	-3.58345	0.2028	0.796081	0.701593
7	0.512041	-0.00960001	-0.3012	1.16544	0.1728	-0.622321	-3.35472	-0.0648001	0.566521	0.755437
8	0.512401	-0.01788	-0.29976	1.14804	0.20484	-0.598561	-3.15768	-0.343201	0.29304	0.740773
9	0.514681	-0.0258	-0.3174	1.15176	0.23256	-0.553321	-2.90292	-0.664801	0.0610801	0.745453
10	0.519121	-0.0342	-0.403441	1.24224	0.2694	-0.536521	-2.53584	-1.038	-0.12696	0.822924
11	0.527041	-0.0446401	-0.523921	1.37388	0.31356	-0.541681	-2.11032	-1.4412	-0.26496	0.924921
12	0.541321	-0.0562801	-0.676441	1.54944	0.347161	-0.556921	-1.6362	-1.8516	-0.33012	1.03918
13	0.561241	-0.0680401	-0.886561	1.80996	0.364921	-0.603841	-1.0908	-2.25	-0.28824	1.1958
14	0.585001	-0.0781201	-1.1526	2.1414	0.384481	-0.657001	-0.483361	-2.6352	-0.12384	1.3998
15	0.610801	-0.0877201	-1.44228	2.52336	0.369961	-0.776161	0.1308	-2.976	0.14388	1.62699
16	0.635881	-0.0961201	-1.68648	2.83368	0.375481	-0.808321	0.657721	-3.2652	0.534601	1.81288
17	0.659641	-0.10428	-1.86732	3.08496	0.3378	-0.851521	1.06512	-3.48841	1.02228	1.9372
18	0.682921	-0.11004	-1.99564	3.2814	0.32268	-0.866521	1.43496	-3.67921	1.4136	2.01018
19	0.704281	-0.11604	-2.0481	3.4116	0.28596	-0.945601	1.72452	-3.80881	1.68624	2.01
20	0.725041	-0.11952	-2.05067	3.46705	0.25836	-0.941521	2.00304	-3.91957	1.81368	1.96152
21	0.745561	-0.12252	-2.00244	3.47149	0.20832	-0.952681	2.21232	-3.89233	1.7466	1.86132
22	0.764521	-0.12432	-1.86461	3.37356	0.16848	-0.946441	2.27328	-3.72313	1.58376	1.665
23	0.784561	-0.126	-1.66341	3.23496	0.0752401	-0.984601	2.25828	-3.47221	1.32186	1.39452
24	0.803641	-0.1236	-1.42575	3.00096	0.0633601	-0.852121	2.1822	-3.1596	1.06199	1.09176
25	0.819481	-0.12012	-1.17319	2.73144	0.01836	-0.676801	2.04384	-2.80464	0.890305	0.785881
26	0.834961	-0.1182	-0.915745	2.49	-0.0384001	-0.560641	1.87428	-2.41152	0.728329	0.477961
27	0.850201	-0.11508	-0.654097	2.2326	-0.0784801	-0.415441	1.68924	-2.0064	0.584929	0.1704
28	0.868681	-0.11292	-0.461113	2.06349	-0.1266	-0.29676	1.662	-1.76808	0.504373	-0.0614401
29	0.889081	-0.11076	-0.340476	1.95514	-0.15108	-0.15012	1.77852	-1.66404	0.446209	-0.20928
30	0.909001	-0.11088	-0.243852	1.88905	-0.18432	-0.0694801	1.92792	-1.66308	0.512005	-0.32556
31	0.929761	-0.11376	-0.138396	1.82371	-0.24756	-0.0216	2.10588	-1.81224	0.714205	-0.457921
32	0.947881	-0.11808	0.0402601	1.63429	-0.19464	0.0478801	2.17824	-2.05656	1.17669	-0.669601
33	0.952801	-0.12192	0.361417	1.17035	-0.02976	0.19176	1.8624	-2.1576	2.05056	-1.00428
34	0.949321	-0.13356	0.647101	0.731293	0.19008	0.24564	1.24524	-1.70496	2.58738	-1.27524
35	0.927361	-0.141	0.951265	0.17886	0.457801	0.364201	0.393001	-0.890161	2.75897	-1.49436
36	0.903721	-0.14016	1.02438	-0.104304	0.705721	0.535441	-0.29436	0.19152	2.3772	-1.41576
37	0.878041	-0.12876	0.962101	-0.222396	0.835921	0.755161	-0.765961	1.2408	1.611	-1.16508
38	0.858361	-0.11016	0.748466	-0.113544	0.897721	1.00236	-0.918361	2.14992	0.449173	-0.768961
39	0.844081	-0.0843601	0.543871	0.027732	0.829321	1.26588	-0.771361	2.59656	-0.784777	-0.425161
40	0.836041	-0.0565201	0.442784	0.106032	0.751321	1.49052	-0.434161	2.5416	-1.84853	-0.25812
41	0.822121	-0.02376	0.615441	-0.153312	0.702481	1.7382	-0.2328	2.01648	-2.20001	-0.421681
42	0.807241	0.00432001	0.932451	-0.583609	0.747961	1.95216	-0.24984	1.4802	-2.2147	-0.777841
43	0.786121	0.03156	1.37531	-1.20965	0.827641	2.19228	-0.425401	0.893641	-2.00685	-1.28109
44	0.766801	0.0612001	1.74292	-1.74672	0.909481	2.45376	-0.565681	0.352201	-1.68435	-1.69861
45	0.753361	0.0958801	1.91995	-2.03691	0.889801	2.78028	-0.535081	-0.11352	-1.37023	-1.90363
46	0.746161	0.13176	1.89042	-2.05433	0.807241	3.1019	-0.31608	-0.488161	-1.12131	-1.88016
47	0.747241	0.16704	1.70535	-1.86646	0.662161	3.43162	0.0468001	-0.783961	-0.947425	-1.69089
48	0.752761	0.19644	1.48661	-1.62312	0.491161	3.70798	0.427681	-1.03032	-0.825697	-1.47369
49	0.758641	0.21792	1.26681	-1.38036	0.344641	3.8413	0.777481	-1.21704	-0.740137	-1.25536
50	0.765961	0.23568	1.10448	-1.20204	0.22044	3.73767	1.06704	-1.40388	-0.659893	-1.10812
51	0.770041	0.24744	1.03284	-1.11444	0.1482	3.15712	1.24812	-1.59288	-0.561793	-1.0513
52	0.773041	0.25872	1.04124	-1.1472	0.0798001	2.39854	1.34808	-1.81164	-0.416797	-1.09041
53	0.773641	0.26688	1.0686	-1.20408	0.00312	1.46055	1.40928	-2.01324	-0.26142	-1.14629
54	0.773521	0.27336	1.08576	-1.25952	-0.0957601	0.552721	1.46736	-2.19204	-0.11898	-1.19177
55	0.771601	0.27432	1.07976	-1.30644	-0.189	-0.2442	1.51092	-2.30424	-0.00246	-1.20253
56	0.768601	0.27048	1.06416	-1.37928	-0.29556	-0.742081	1.5198	-2.34288	0.0952201	-1.19827
57	0.759721	0.2568	1.04928	-1.5186	-0.321	-0.993193	1.44768	-2.25732	0.154632	-1.17415
58	0.749761	0.2382	1.04244	-1.73676	-0.2838	-0.950893	1.32876	-2.10516	0.186828	-1.15881
59	0.736681	0.21156	1.05024	-2.01324	-0.11988	-0.960157	1.146	-1.87008	0.183348	-1.14495
60	0.721441	0.18132	1.07556	-2.37384	0.14532	-0.946825	0.907921	-1.57512	0.177528	-1.13803
61	0.704281	0.1488	1.0578	-2.72748	0.484561	-0.930961	0.689521	-1.22868	0.152316	-1.0719
62	0.686161	0.11484	0.980521	-3.02628	0.855361	-0.916885	0.528241	-0.854881	0.0777361	-0.927601
63	0.669481	0.0810001	0.867001	-3.28644	1.2468	-0.882709	0.418081	-0.478681	-0.0447481	-0.741241
64	0.657361	0.0496801	0.709801	-3.45457	1.58976	-0.914185	0.382321	-0.1224	-0.20232	-0.519361
65	0.650041	0.02208	0.517561	-3.52849	1.86384	-0.997441	0.412921	0.20472	-0.373573	-0.27408
66	0.646441	-0.000600001	0.31812	-3.53737	2.05476	-1.07609	0.489841	0.474361	-0.539581	-0.0428401
67	0.645361	-0.01968	0.11832	-3.48865	2.16168	-1.1293	0.611401	0.670201	-0.698029	0.16572
68	0.645961	-0.0350401	-0.0642001	-3.40128	2.18364	-1.17856	0.750841	0.793201	-0.810385	0.34152
69	0.646921	-0.0458401	-0.22248	-3.28572	2.1204	-1.21426	0.882481	0.870241	-0.858637	0.482761
70	0.646801	-0.0536401	-0.350161	-3.1572	1.9788	-1.20622	0.984961	0.929521	-0.864361	0.584401
71	0.646081	-0.0601201	-0.435001	-3.03312	1.764	-1.18741	1.04808	0.976801	-0.856561	0.636361
72	0.647281	-0.0728401	-0.548881	-2.96304	2.9472	-3.79546	1.14264	1.05156	-0.907921	0.718921
73	0.646441	-0.0723601	-0.491161	-2.84748	1.47	-1.6891	1.08744	1.03416	-0.872881	0.618313
74	0.645241	-0.0768001	-0.469321	-2.75496	1.0728	-1.65676	1.04712	1.06524	-0.871321	0.566281
75	0.647161	-0.0810001	-0.498121	-2.44404	0.484801	-1.64182	1.07376	1.08096	-0.874201	0.558049
76	0.642001	-0.0843601	-0.473641	-2.36784	0.222	-1.7244	1.01376	1.10868	-0.822721	0.515989
77	0.636601	-0.0856801	-0.526801	-2.10996	-0.2472	-1.63056	1.03176	1.13376	-0.729121	0.579325
78	0.629161	-0.0849601	-0.615841	-1.79244	-0.756001	-1.44	1.07748	1.16628	-0.615001	0.697333
79	0.621241	-0.0832801	-0.711961	-1.44072	-1.302	-1.18104	1.12884	1.20444	-0.499681	0.824257
80	0.613921	-0.0817201	-0.799081	-1.07124	-1.8708	-0.925801	1.1712	1.25196	-0.394681	0.945493
81	0.606841	-0.0813601	-0.877561	-0.688681	-2.4324	-0.704641	1.19508	1.32048	-0.30084	1.0707
82	0.598681	-0.0818401	-0.943321	-0.30804	-2.9748	-0.545881	1.19016	1.4106	-0.21984	1.19417
83	0.589561	-0.0843601	-0.968281	0.02568	-3.45361	-0.419521	1.12008	1.5294	-0.15084	1.27615
84	0.578401	-0.0896401	-0.944401	0.28824	-3.84673	-0.32268	0.955441	1.70976	-0.0666001	1.3119
85	0.566401	-0.0974401	-0.907801	0.503641	-4.12597	-0.24396	0.731641	1.9572	0.0550801	1.35108
86	0.556321	-0.10752	-0.883561	0.695161	-4.28653	-0.12876	0.494161	2.24952	0.18912	1.41223
87	0.549241	-0.12012	-0.891241	0.884641	-4.32697	0.0348001	0.2814	2.56416	0.31356	1.50604
88	0.544921	-0.13548	-0.942121	1.06752	-4.21717	0.23064	0.1146	2.89368	0.434041	1.64669
89	0.544441	-0.15432	-1.0416	1.24056	-3.95017	0.464641	0.00924001	3.22716	0.539761	1.83989
90	0.548881	-0.17556	-1.18848	1.41516	-3.54613	0.719881	-0.00840001	3.51913	0.621481	2.0727
91	0.558961	-0.19884	-1.3488	1.56612	-3.03312	1.0416	0.0433201	3.73753	0.685921	2.2923
92	0.571801	-0.22356	-1.46503	1.61196	-2.37768	1.50372	0.10224	3.87745	0.742561	2.42721
93	0.585961	-0.249	-1.48285	1.47468	-1.548	2.07252	0.10644	3.93889	0.794041	2.418
94	0.596881	-0.27012	-1.33463	1.09248	-0.421681	1.86996	-0.0288	3.91909	0.840841	2.20596
95	0.605281	-0.28488	-1.09054	0.606481	0.729601	1.37472	-0.22572	3.81721	0.864961	1.87128
96	0.611761	-0.28896	-0.811957	0.10812	1.81548	0.603997	-0.412801	3.61921	0.885961	1.49052
97	0.618841	-0.28128	-0.579709	-0.2802	2.67024	-0.124716	-0.494401	3.3276	0.890761	1.16592
98	0.625321	-0.26232	-0.391645	-0.524521	3.2424	-0.935761	-0.484201	2.9508	0.906121	0.905521
99	0.633841	-0.23316	-0.250032	-0.584521	3.39696	-1.49868	-0.386881	2.502	0.955465	0.692401
100	0.644161	-0.19536	-0.112632	-0.526441	3.20388	-1.78932	-0.2742	2.028	1.054	0.480721
101	0.656761	-0.1536	0.0446521	-0.418081	2.69436	-1.38132	-0.19908	1.5744	1.21476	0.24108
102	0.668761	-0.10764	0.281448	-0.358201	2.154	-1.12032	-0.25884	1.1772	1.43343	-0.0964801
103	0.680641	-0.0602401	0.547369	-0.29724	1.59072	-0.970081	-0.411001	0.862801	1.68816	-0.472681
104	0.693121	-0.01104	0.778129	-0.18996	1.02336	-0.836881	-0.585241	0.630001	1.98495	-0.806281
105	0.708361	0.0400801	0.904489	0.01632	0.478801	-0.688561	-0.682801	0.441601	2.312	-1.0188
106	0.724441	0.0909601	0.915553	0.3198	-0.01632	-0.536161	-0.675121	0.2784	2.61285	-1.08312
107	0.740401	0.14052	0.839869	0.685801	-0.452041	-0.406921	-0.574801	0.1284	2.73643	-1.02576
108	0.753121	0.18936	0.721585	1.07532	-0.858481	-0.30096	-0.415561	-0.00480001	2.46549	-0.891361
109	0.760081	0.23484	0.625909	1.41372	-1.24884	-0.20784	-0.27504	-0.1188	1.72833	-0.749521
110	0.760201	0.2766	0.634297	1.61508	-1.64136	-0.0843601	-0.25296	-0.2244	0.550789	-0.705241
111	0.753001	0.31272	0.743713	1.67904	-2.0244	0.0822001	-0.360361	-0.33	-0.891781	-0.768481
112	0.740161	0.342961	0.908497	1.64484	-2.37264	0.26724	-0.552481	-0.446401	-2.34045	-0.887161
113	0.723361	0.363721	1.11012	1.5108	-2.64132	0.442681	-0.833641	-0.576001	-3.502	-1.05552
114	0.703177	0.372121	1.34544	1.26372	-2.79192	0.602641	-1.22604	-0.676801	-4.20396	-1.2834
115	0.681805	0.365401	1.55292	0.960721	-2.7834	0.729361	-1.6782	-0.706801	-4.42213	-1.49123
116	0.659017	0.345601	1.69308	0.655441	-2.62848	0.833161	-2.15088	-0.624001	-4.25191	-1.62549
117	0.636037	0.31488	1.74648	0.382921	-2.34684	0.878041	-2.61324	-0.432001	-3.77163	-1.67149
118	0.613921	0.2748	1.73088	0.13908	-1.96584	0.847321	-3.0684	-0.1332	-3.08964	-1.64657
119	0.592261	0.22752	1.64928	-0.0550801	-1.52496	0.752641	-3.50053	0.2568	-2.29572	-1.5441
120	0.574141	0.17616	1.48704	-0.15012	-1.07748	0.594361	-3.84133	0.666001	-1.46508	-1.36162
121	0.562657	0.1254	1.287	-0.18252	-0.634441	0.33396	-4.09321	1.0392	-0.678121	-1.16411
122	0.557137	0.0769201	1.08252	-0.17916	-0.22872	0.0960001	-4.27681	1.356	-0.02004	-0.981769
123	0.556993	0.03312	0.857881	-0.11052	0.1146	-0.13824	-4.34989	1.578	0.451561	-0.78689
124	0.561589	-0.00444001	0.595921	0.0544801	0.377161	-0.32328	-4.28089	1.6896	0.724561	-0.556051
125	0.570001	-0.0350401	0.32808	0.28116	0.560041	-0.485041	-4.11193	1.6956	0.821401	-0.322667
126	0.581305	-0.0583201	0.1008	0.512521	0.659641	-0.574081	-3.90337	1.6104	0.772681	-0.136715
127	0.592813	-0.0753601	-0.0746401	0.717961	0.702601	-0.632041	-3.68053	1.4412	0.624361	0.000836401
128	0.603289	-0.0871201	-0.21912	0.921601	0.687841	-0.666121	-3.43009	1.206	0.426481	0.115155
129	0.613813	-0.0944401	-0.3024	1.07472	0.645601	-0.747841	-3.1884	0.898801	0.20856	0.158607
130	0.624301	-0.0976801	-0.33108	1.16724	0.597001	-0.775201	-2.96004	0.525601	-0.00972001	0.136933
131	0.634249	-0.0976801	-0.357721	1.25628	0.534361	-0.776161	-2.6988	0.0960001	-0.19932	0.117426
132	0.643946	-0.0955201	-0.406801	1.36224	0.468841	-0.750001	-2.38176	-0.390001	-0.33624	0.133726
133	0.653749	-0.0921601	-0.511441	1.52592	0.408241	-0.726961	-1.99236	-0.901201	-0.418321	0.223226
134	0.663679	-0.0877201	-0.705001	1.78176	0.354601	-0.701521	-1.51368	-1.4064	-0.432121	0.428447
135	0.673146	-0.0834001	-0.992641	2.13276	0.31068	-0.686881	-0.924841	-1.9152	-0.375121	0.761316
136	0.681841	-0.0796801	-1.32672	2.5254	0.28104	-0.686281	-0.29484	-2.4024	-0.2466	1.16628
137	0.690229	-0.0772801	-1.68132	2.94144	0.25128	-0.693481	0.342721	-2.8512	-0.0465601	1.61189
138	0.697621	-0.0760801	-2.02344	3.33648	0.22584	-0.671641	0.951601	-3.2544	0.23424	2.05683
139	0.705181	-0.0762001	-2.29416	3.65725	0.19176	-0.643681	1.47696	-3.62041	0.582721	2.42061
140	0.713569	-0.0772801	-2.43612	3.83569	0.15912	-0.598081	1.85652	-3.94321	0.974521	2.63477
141	0.721021	-0.0798001	-2.47224	3.88981	0.13812	-0.539281	2.11848	-4.22041	1.34772	2.7281
142	0.727789	-0.0824401	-2.43387	3.86641	0.108	-0.463801	2.292	-4.43161	1.65924	2.72964
143	0.736381	-0.0832801	-2.31292	3.76561	0.0807601	-0.424441	2.40132	-4.60561	1.88376	2.62368
144	0.749113	-0.0824401	-2.10818	3.59137	0.01836	-0.369841	2.44524	-4.71781	1.97436	2.39544
145	0.765505	-0.0810001	-1.86753	3.39828	-0.0793201	-0.28176	2.4612	-4.73449	1.89942	2.09784
146	0.784141	-0.0802801	-1.62141	3.2076	-0.1398	-0.2598	2.46576	-4.62853	1.67892	1.77564
147	0.805873	-0.0795601	-1.34963	2.98464	-0.22908	-0.16836	2.43612	-4.40737	1.35393	1.3992
148	0.830497	-0.0794401	-1.04978	2.72492	-0.30744	-0.0812401	2.36544	-4.08625	0.973105	0.966121
149	0.853705	-0.0811201	-0.767928	2.45746	-0.379321	0.0622801	2.30556	-3.70045	0.571249	0.550321
150	0.871465	-0.0867601	-0.53102	2.20313	-0.355441	0.10032	2.28492	-3.30408	0.194856	0.19992
151	0.885241	-0.0933601	-0.302516	1.91541	-0.26772	0.13044	2.29116	-2.99472	-0.0517441	-0.11712
152	0.897241	-0.10068	-0.0623197	1.58209	-0.10284	0.10836	2.33352	-2.85312	-0.11802	-0.428761
153	0.907441	-0.10884	0.190725	1.19535	0.0814801	0.17352	2.3616	-2.8368	0.01974	-0.748561
154	0.911881	-0.11916	0.540824	0.644399	0.419401	0.14736	2.15724	-2.82048	0.539209	-1.15728
155	0.910321	-0.1326	0.921888	-0.010914	0.845761	0.18312	1.61508	-2.54148	1.35771	-1.56612
156	0.898801	-0.14712	1.27915	-0.706074	1.34652	0.24444	0.805681	-1.905	2.08271	-1.89432
157	0.878041	-0.15264	1.44463	-1.20829	1.77204	0.449761	-0.01128	-0.887641	2.30027	-1.9482
158	0.857641	-0.14688	1.2523	-1.24929	2.05128	0.691081	-0.507241	0.357241	1.88567	-1.57176
159	0.839521	-0.12936	0.835021	-0.973981	2.184	0.976441	-0.703321	1.58004	1.07271	-0.936241
160	0.830401	-0.0999601	0.314496	-0.490585	2.14044	1.31988	-0.519481	2.4414	0.028368	-0.21384
161	0.827401	-0.0628801	-0.0530401	-0.1155	1.99356	1.69176	-0.11064	2.6988	-1.06037	0.2862
162	0.829321	-0.01812	-0.122856	-0.028884	1.78212	2.09232	0.3168	2.3724	-1.86039	0.386401
163	0.830161	0.0264	0.205596	-0.395821	1.61052	2.48196	0.430201	1.69296	-2.06853	-0.00252
164	0.827761	0.0662401	0.824857	-1.11003	1.49988	2.83428	0.22248	0.878401	-1.83616	-0.740161
165	0.817921	0.10524	1.58083	-2.00857	1.42524	3.17784	-0.16776	0.0571201	-1.46755	-1.6284
166	0.812761	0.14748	2.08977	-2.58676	1.25748	3.54082	-0.32784	-0.654001	-1.20281	-2.2446
167	0.813241	0.19032	2.27921	-2.7605	0.991921	3.91082	-0.19896	-1.2468	-0.966673	-2.50296
168	0.822841	0.23388	2.1456	-2.52144	0.635521	4.21073	0.21048	-1.69452	-0.756841	-2.40785
169	0.838681	0.27288	1.866	-2.11044	0.29436	4.25979	0.751081	-2.08344	-0.575401	-2.15561
170	0.859921	0.30372	1.54812	-1.6596	0.0186	3.91025	1.30656	-2.40852	-0.449593	-1.86736
171	0.883441	0.32484	1.26444	-1.293	-0.12036	3.14511	1.79616	-2.676	-0.362725	-1.61452
172	0.906481	0.33636	1.05876	-1.08012	-0.1134	2.09918	2.17752	-2.91552	-0.270276	-1.43993
173	0.923041	0.33924	0.937681	-1.05024	0.0344401	0.980737	2.4348	-3.12888	-0.16872	-1.34062
174	0.931081	0.333	0.868561	-1.16376	0.29712	-0.02808	2.58336	-3.27888	-0.0808081	-1.26893
175	0.933001	0.3192	0.804961	-1.34904	0.618121	-0.750121	2.66364	-3.3372	-0.001908	-1.18441
176	0.929761	0.29868	0.724801	-1.56468	0.954961	-1.10286	2.69568	-3.2958	0.0680641	-1.07842
177	0.921001	0.27144	0.640081	-1.82328	1.3104	-1.16021	2.65692	-3.14664	0.134196	-0.959857
178	0.906001	0.23808	0.569401	-2.12112	1.66824	-1.08966	2.51928	-2.87208	0.197244	-0.843145
179	0.888601	0.20016	0.513361	-2.44296	2.02692	-1.03389	2.29524	-2.46792	0.214116	-0.741553
180	0.871801	0.16008	0.466201	-2.76876	2.3688	-1.02688	2.01816	-1.96704	0.174528	-0.659965
181	0.854881	0.11892	0.427441	-3.08856	2.66628	-1.02187	1.7196	-1.43808	0.127968	-0.591265
182	0.836881	0.0793201	0.413281	-3.40644	2.8872	-0.986761	1.3602	-0.830041	0.02718	-0.537757
183	0.821281	0.0428401	0.355321	-3.62437	3.012	-0.952969	1.07184	-0.23616	-0.124788	-0.430357
184	0.810241	0.01116	0.25236	-3.73801	3.0444	-0.952069	0.886801	0.29292	-0.316956	-0.290604
185	0.804121	-0.01536	0.10344	-3.74221	2.9856	-0.986905	0.840121	0.676681	-0.497497	-0.129552
186	0.799441	-0.0367201	-0.0589201	-3.68425	2.8476	-1.05964	0.873961	0.943321	-0.653665	0.031764
187	0.795481	-0.0536401	-0.21972	-3.58885	2.6652	-1.19423	0.967321	1.10088	-0.784825	0.180864
188	0.793561	-0.0652801	-0.366961	-3.46633	2.4408	-1.36928	1.09188	1.18704	-0.917341	0.2991
189	0.794161	-0.0727201	-0.501001	-3.32028	2.1696	-1.54636	1.2612	1.16172	-0.997801	0.388909
190	0.795961	-0.0777601	-0.545041	-3.23688	1.8336	-1.66644	1.33464	1.13712	-1.05804	0.369061
191	0.797881	-0.0825601	-0.504601	-3.21504	1.4484	-1.72074	1.30236	1.13892	-1.11432	0.257964
192	0.798481	-0.0870001	-0.414481	-3.2226	1.032	-1.70839	1.20588	1.15272	-1.15524	0.102924
193	0.799321	-0.0904801	-0.31032	-3.21564	0.578401	-1.6192	1.09536	1.15248	-1.137	-0.0561481
194	0.800041	-0.0942001	-0.23892	-3.14484	0.0912001	-1.45041	1.01964	1.14444	-1.0734	-0.164388
195	0.799561	-0.0997201	-0.20052	-3.01956	-0.403201	-1.19271	0.974641	1.14588	-1.02456	-0.219588
196	0.798721	-0.10584	-0.19812	-2.84544	-0.852001	-0.984721	0.967681	1.14792	-0.983401	-0.219036
197	0.799321	-0.10884	-0.26148	-2.57676	-1.2864	-0.743281	1.04388	1.12572	-0.902041	-0.139836
198	0.804961	-0.10884	-0.362521	-2.2398	-1.698	-0.538561	1.18692	1.06848	-0.808921	-0.029868
199	0.814681	-0.10812	-0.482881	-1.8552	-2.0844	-0.381241	1.36596	0.995281	-0.728881	0.0893641
200	0.824041	-0.10668	-0.620281	-1.44624	-2.4132	-0.28932	1.55376	0.931561	-0.641041	0.229128
201	0.831721	-0.10416	-0.768841	-1.0242	-2.6976	-0.18648	1.73712	0.889441	-0.546121	0.391825
202	0.837601	-0.10164	-0.941641	-0.582601	-2.922	-0.13092	1.92252	0.888241	-0.454561	0.599473
203	0.841441	-0.1008	-1.11804	-0.14088	-3.1056	-0.01284	2.08032	0.942961	-0.377041	0.834481
204	0.843721	-0.10344	-1.2648	0.25332	-3.2328	0.0410401	2.17284	1.059	-0.32424	1.05965
205	0.844081	-0.10956	-1.39788	0.612481	-3.3048	0.11508	2.20992	1.24992	-0.29964	1.29198
206	0.843241	-0.1176	-1.52256	0.955201	-3.35364	0.255	2.19828	1.51524	-0.306	1.53276
207	0.845521	-0.12816	-1.64616	1.3194	-3.41952	0.431401	2.16132	1.83492	-0.32736	1.77958
208	0.850081	-0.14148	-1.78818	1.72524	-3.50209	0.645481	2.1264	2.18724	-0.32172	2.04946
209	0.856321	-0.15756	-1.93828	2.1558	-3.59401	0.928561	2.08932	2.54988	-0.27036	2.32146
210	0.864601	-0.17568	-2.10333	2.6268	-3.68893	1.27152	2.07827	2.8914	-0.18792	2.58818
211	0.876241	-0.19428	-2.26728	3.12144	-3.77821	1.63997	2.09973	3.17196	-0.0663601	2.8161
212	0.893761	-0.21288	-2.36903	3.57001	-3.83353	1.96967	2.10704	3.36168	0.1104	2.92042
213	0.911641	-0.23136	-2.29082	3.70741	-3.64429	2.51284	1.94549	3.50089	0.2952	2.78772
214	0.923641	-0.2502	-1.9883	3.39348	-3.0366	2.69327	1.53275	3.64285	0.430681	2.40924
215	0.925681	-0.26352	-1.45465	2.65272	-1.98312	2.32181	0.850549	3.78469	0.553081	1.80996
216	0.921001	-0.26904	-0.875929	1.72104	-0.698881	1.59422	0.117354	3.88813	0.711001	1.15992
217	0.909481	-0.26352	-0.369865	0.767281	0.668641	0.779299	-0.508948	3.88789	0.934081	0.623281
218	0.896401	-0.249	-0.019752	0.00744001	1.83972	-0.0508861	-0.925828	3.78109	1.21836	0.27432
219	0.885961	-0.22416	0.197124	-0.468241	2.62428	-0.726975	-1.14648	3.56809	1.54812	0.0669601
220	0.882481	-0.19128	0.287172	-0.575641	2.86356	-1.28978	-1.18057	3.26868	1.91352	-0.0460801
221	0.882601	-0.1494	0.364033	-0.470281	2.64528	-1.32407	-1.18601	2.93304	2.30952	-0.1752
222	0.884881	-0.10404	0.534061	-0.377401	2.1588	-1.06938	-1.321	2.63748	2.70192	-0.434881
223	0.886801	-0.0559201	0.858805	-0.385201	1.63272	-1.02334	-1.64851	2.3616	3.03117	-0.861361
224	0.889441	-0.00576001	1.21045	-0.399361	1.11432	-1.06747	-2.01587	2.0784	3.13336	-1.3398
225	0.893641	0.0514801	1.44256	-0.30708	0.616681	-1.02079	-2.2196	1.7184	2.82054	-1.68264
226	0.897481	0.11244	1.49449	-0.0638401	0.14184	-0.865933	-2.19708	1.266	2.10444	-1.79484
227	0.899281	0.17472	1.39894	0.3054	-0.32256	-0.652945	-1.99512	0.718801	1.11047	-1.71192
228	0.896641	0.2334	1.22974	0.711721	-0.748081	-0.421813	-1.72812	0.1188	0.00565201	-1.5126
229	0.886321	0.28368	1.03647	1.09896	-1.11732	-0.217932	-1.494	-0.457201	-1.05172	-1.23984
230	0.868321	0.31992	0.932893	1.34412	-1.42152	-0.0676441	-1.46532	-0.907201	-1.89832	-1.03788
231	0.843481	0.33972	0.983557	1.36764	-1.64292	0.016644	-1.73976	-1.1664	-2.39144	-1.00237
232	0.810361	0.3414	1.13916	1.20348	-1.74984	0.0381241	-2.2842	-1.1808	-2.60376	-1.07641
233	0.773641	0.32808	1.38043	0.875401	-1.74744	0.0495721	-3.04776	-0.946801	-2.63668	-1.24609
234	0.739681	0.3018	1.69323	0.405601	-1.63752	0.0488401	-3.97777	-0.504001	-2.53092	-1.51588
235	0.710161	0.26568	2.00088	-0.10368	-1.43616	-0.00492001	-4.93981	0.0492001	-2.2506	-1.80364
236	0.683521	0.22296	2.2296	-0.557761	-1.167	-0.0803881	-5.81461	0.636001	-1.83	-2.01942
237	0.659881	0.17628	2.3226	-0.886081	-0.842641	-0.16632	-6.49489	1.1748	-1.29228	-2.08844
238	0.642601	0.12888	2.30316	-1.08408	-0.501241	-0.273612	-6.95965	1.6104	-0.789481	-2.04511
239	0.632281	0.0826801	2.205	-1.16844	-0.17904	-0.390913	-7.22677	1.9272	-0.392281	-1.9486
240	0.622441	0.0379201	1.9974	-1.1238	0.13476	-0.518845	-7.29133	2.1468	-0.19596	-1.74493
241	0.618241	0	1.70964	-0.951961	0.394801	-0.634849	-7.15597	2.2248	-0.15756	-1.45477
242	0.620521	-0.03264	1.37424	-0.687241	0.602521	-0.767713	-6.85909	2.1696	-0.18636	-1.12492
243	0.632161	-0.0579601	1.00044	-0.324	0.742201	-0.927661	-6.40753	1.9836	-0.23076	-0.772825
244	0.647161	-0.0780001	0.578761	0.12756	0.836281	-1.08828	-5.82169	1.6884	-0.25452	-0.381301
245	0.666481	-0.0916801	0.1308	0.637801	0.892801	-1.22592	-5.12197	1.2936	-0.2214	0.028128
246	0.690721	-0.10032	-0.344641	1.19952	0.921241	-1.3254	-4.31545	0.812401	-0.17832	0.460453
247	0.720121	-0.10512	-0.885361	1.8558	0.919561	-1.38444	-3.37584	0.2712	-0.13464	0.944005
248	0.751801	-0.1062	-1.41516	2.51988	0.886561	-1.4046	-2.41116	-0.306	-0.0464401	1.4053
249	0.787081	-0.10392	-1.91568	3.16608	0.826801	-1.3836	-1.44132	-0.901201	0.0649201	1.84332
250	0.823441	-0.0984001	-2.31816	3.71977	0.724921	-1.31844	-0.550321	-1.506	0.22944	2.18631
251	0.858721	-0.0945601	-2.6496	4.19305	0.618481	-1.25052	0.2442	-2.04	0.445681	2.46529
252	0.890521	-0.0918001	-2.83416	4.50037	0.502081	-1.15752	0.853921	-2.5104	0.699121	2.59993
253	0.916201	-0.0924001	-2.87472	4.61881	0.413761	-1.06104	1.26972	-2.8956	0.903361	2.5951
254	0.935761	-0.0955201	-2.76622	4.53697	0.362041	-0.950041	1.49664	-3.1836	1.092	2.44559
255	0.946081	-0.10344	-2.60936	4.35241	0.366121	-0.830641	1.62132	-3.3648	1.2138	2.26215
256	0.954001	-0.11076	-2.37322	4.07065	0.377881	-0.681481	1.65048	-3.45361	1.31796	2.01107
257	0.960841	-0.11688	-2.10183	3.74773	0.390001	-0.503761	1.68564	-3.59545	1.45596	1.74264
258	0.966961	-0.12348	-1.80234	3.3828	0.419041	-0.33	1.63908	-3.49945	1.37436	1.4502
259	0.974761	-0.1314	-1.52316	3.04272	0.459361	-0.192	1.61184	-3.41376	1.33728	1.17324
260	0.985561	-0.1398	-1.31557	2.79156	0.494881	-0.0616801	1.67928	-3.22188	1.20288	0.960361
261	0.997561	-0.14592	-1.15197	2.60172	0.499081	0.1098	1.87044	-3.19104	1.1224	0.787801
262	1.01016	-0.1536	-0.972925	2.37408	0.538081	0.28092	2.00604	-3.01344	0.877861	0.589441
263	1.02684	-0.16164	-0.816973	2.16972	0.595441	0.409081	2.2464	-2.98512	0.599041	0.386641
264	1.0452	-0.17028	-0.604801	1.88256	0.689641	0.539041	2.40564	-2.96136	0.410065	0.10548
265	1.06824	-0.1788	-0.419485	1.64298	0.761161	0.711841	2.7174	-3.22512	0.345901	-0.15708
266	1.08672	-0.18756	-0.0900961	1.20995	0.881161	0.891361	2.75448	-3.43921	0.823897	-0.576481
267	1.09968	-0.20448	0.301176	0.654781	1.16592	0.885601	2.2938	-3.26292	1.8913	-1.0524
268	1.09788	-0.22512	0.703129	0.019776	1.53468	0.857521	1.45848	-2.6154	3.19744	-1.48416
269	1.08432	-0.24012	0.864853	-0.350701	1.85604	0.853801	0.628081	-1.49376	3.83579	-1.58628
270	1.05396	-0.23964	0.88662	-0.571393	2.06772	0.986281	-0.20568	0.02832	3.57245	-1.44924
271	1.02492	-0.2274	0.634338	-0.422569	2.13228	1.15032	-0.698041	1.64076	2.39574	-0.989881
272	0.999961	-0.20148	0.256848	-0.0838921	2.05716	1.41312	-0.789721	2.85948	1.09321	-0.416965
273	0.980641	-0.16512	-0.105867	0.27576	1.88784	1.78332	-0.548161	3.62581	-0.831493	0.0935401
274	0.980641	-0.16512	-0.105867	0.27576	1.88784	1.78332	-0.548161	3.62581	-0.831493	0.0935401
