# Supplementary material for: Optimal Control Based Stiffness Identification of an Ankle-Foot Orthosis Using a Predictive Walking Model
Source: Front Comput Neurosci. 2017 Apr 13;11:23. doi: 10.3389/fncom.2017.00023 (PMC5390028; doi:10.3389/fncom.2017.00023)
Supplement: Supplementary file 1 [file DataSheet1.ZIP › PathWalker/InvKinDyn/results/orthosis_3053138.torque]

0	31.8025	167.519	-21.5945	-3.29285	0.626593	-0.842037	-14.1386	-2.58997	0.478265	-0.746548
1	23.8816	185.049	-19.5308	-3.38056	0.665455	-0.716776	-11.6734	-1.57904	-0.0919882	-1.56974
2	14.1023	197.695	-14.8861	-2.13817	1.28893	-0.686279	-8.12655	0.109444	0.101042	-2.63183
3	6.05992	213.739	-12.273	-1.62588	1.69142	-0.261097	-5.82464	1.34577	-0.310932	-3.67151
4	2.34663	231.589	-10.5905	-1.77377	1.52478	-0.604129	-3.51345	2.18931	-0.711397	-4.86029
5	-4.20978	241.231	-7.72065	-1.32014	1.59187	-0.810883	-2.88727	2.442	-1.84941	-3.78241
6	-16.3352	240.856	-4.19015	-1.50975	1.57968	-0.619171	0.782034	3.52449	-0.894012	-4.15691
7	-19.0902	241.117	-4.74303	-1.9091	1.40731	-0.587385	1.31447	3.69942	-0.830334	-4.97176
8	-15.7942	237.2	-3.94258	-2.2843	1.26476	-0.558478	2.3184	4.02306	-0.258829	-4.73418
9	-12.4354	228.183	-2.83219	-1.78709	1.48952	-0.669993	3.24688	4.15875	0.881426	-4.73271
10	-6.92444	220.266	-5.16084	-2.04095	1.35275	-0.810446	2.09026	2.95698	-0.0518668	-5.26514
11	5.36615	214.667	-7.96396	-2.64732	1.21307	-0.622999	1.20425	2.33881	-0.134845	-5.96298
12	13.9243	211.856	-9.6107	-2.49257	1.38672	-0.498554	0.89313	2.12046	0.0602239	-6.86956
13	20.8484	218.152	-12.5689	-2.38042	1.68542	-0.283085	-0.868013	1.07467	-1.00593	-7.67535
14	26.4547	218.274	-12.6045	-2.17573	1.69448	-0.421879	-1.05509	1.21305	-0.350487	-7.53661
15	31.4811	223.449	-12.5298	-2.88454	1.37348	-0.66148	-1.3136	1.5319	0.252736	-6.6468
16	32.4017	228.306	-12.754	-2.88646	1.22854	-0.653565	-2.68115	1.23215	-0.240382	-5.8573
17	26.8022	235.213	-8.38301	-1.48231	2.06876	-0.387656	-1.12089	2.09559	-0.0660762	-5.1514
18	17.379	235.23	-2.91113	-0.0694441	2.7333	-0.0162166	1.05452	3.44542	0.0889142	-4.19379
19	11.9065	242.974	-0.50807	-1.26699	1.95089	-0.75396	3.30364	4.41253	-0.490835	-3.5119
20	5.86469	244.805	4.29299	-1.29827	1.85387	-0.730897	6.801	6.74294	0.155643	-2.85593
21	-2.23209	253.586	7.12095	-0.189628	2.4835	-0.329881	7.61608	7.62192	-0.226033	-2.66439
22	-7.13454	255.406	9.26944	0.0732235	2.20855	-0.664933	8.70896	8.13963	-0.702455	-2.46106
23	-4.88922	269.156	9.57178	-0.709488	2.20461	-0.583848	9.07217	8.39318	-0.854139	-1.90079
24	-3.61997	271.594	8.44344	-2.07135	1.42511	-0.633302	8.886	8.49163	-0.565623	-1.40366
25	-7.65294	263.734	12.6705	0.333944	2.45276	-0.27234	9.98107	8.95424	0.0538289	-0.969713
26	-5.60713	268.202	12.7927	-0.0569712	2.15624	-0.650725	9.94209	8.99301	0.106477	-0.45112
27	2.50787	256.877	13.8108	0.118815	2.27251	-0.657033	10.1256	7.93168	-0.234198	0.438373
28	11.8024	252.365	13.7089	-0.223039	2.5699	-0.0780992	9.86962	7.24145	-0.373547	1.31867
29	16.0969	245.564	11.8138	0.0161928	2.25336	-0.818973	7.44567	5.57228	-0.45904	1.86114
30	18.9438	231.871	11.6138	0.338179	2.46992	-0.244414	7.24399	4.94698	-0.00593398	1.72504
31	20.7204	231.136	8.98907	1.15512	2.93917	-0.521279	4.11404	3.11172	0.291317	1.55682
32	25.3325	249.708	-2.23668	-1.11113	1.95714	-0.758605	-4.53612	-0.0446476	0.13242	1.84659
33	22.8222	250.939	-6.31954	0.683153	2.62715	-0.640191	-10.1148	-0.458633	-0.0896235	2.16236
34	10.6602	277.757	-8.48292	-0.681441	2.06698	-0.430556	-13.2256	-0.61106	-1.10081	4.26699
35	19.7707	305.357	-4.84552	-0.313095	2.32626	-0.749937	-12.6075	0.817795	-1.10937	7.26726
36	18.6228	332.626	-4.09524	-2.2519	1.14226	-1.39156	-10.8015	1.73023	-1.53246	8.22002
37	-2.09873	261.41	85.8424	83.9631	81.8865	92.5955	-6.49441	3.40679	-1.2688	6.84642
38	-36.2179	239.848	119.19	113.757	107.145	120.532	-1.0677	4.39102	-1.49552	3.64711
39	-54.963	241.565	108.836	102.393	96.1894	108.027	4.22967	5.07718	-1.24496	-0.957675
40	-80.0292	221.573	123.545	119.921	113.069	129.237	4.83598	3.69959	-0.429562	-5.04805
41	-89.3669	185.675	142.851	145.397	137.359	158.7	2.11135	2.37099	-0.161995	-8.32726
42	-102.685	155.552	161.543	167.749	159.895	187.631	0.917636	1.51429	-0.195917	-10.7445
43	-93.2114	144.462	176.219	184.245	176.376	208.345	-0.74729	1.06649	-0.137839	-10.3319
44	-71.098	144.05	185.071	195.572	188.718	225.196	-3.08529	0.460392	-0.631114	-9.27126
45	-50.7667	132.577	196.277	208.437	202.185	242.997	-4.57456	0.271664	-0.851576	-8.21179
46	-24.4776	114.188	204.986	217.778	212.934	258.409	-5.28781	0.291644	-0.66189	-6.87888
47	-15.5799	80.2811	217.58	230.161	225.334	275.11	-5.04848	0.504772	-0.544656	-6.39833
48	-13.1555	57.2589	217.569	230.053	225.211	275.728	-5.08628	0.384702	-0.652367	-5.99001
49	-9.03144	48.3682	214.842	226.721	222.89	274.168	-4.36785	0.650671	-0.575912	-5.95313
50	-12.1547	36.7793	212.258	222.522	219.179	270.206	-3.7549	0.668308	-0.5492	-5.24722
51	-7.76921	39.9626	200.442	211.692	210.817	262.395	-3.53365	0.538184	-0.549442	-6.05276
52	-6.8241	39.2524	189.978	201.745	202.066	253.18	-3.68463	0.438442	-0.636544	-6.15999
53	-3.41266	40.2261	179.053	191.236	192.844	243.507	-3.34577	0.621248	-0.488148	-6.47225
54	1.54149	33.4224	168.095	180.887	183.476	233.403	-4.1396	0.254332	-0.828716	-5.91298
55	9.43759	23.1503	156.902	169.864	174.115	224.078	-4.05752	0.369999	-0.631549	-5.60756
56	10.9985	2.2146	147.156	159.976	165.311	214.501	-4.38264	0.313049	-0.515065	-4.81181
57	18.5638	-4.12805	134.639	148.145	155.315	203.673	-4.4165	0.374356	-0.399454	-4.90905
58	20.0483	-16.3753	127.716	139.673	147.19	193.236	-3.92491	0.65945	-0.0701851	-3.88289
59	28.0735	-16.7079	118.154	130.572	139.449	184.221	-5.08023	-0.160017	-0.772083	-2.95571
60	32.8799	-14.8959	111.482	123.763	133.37	176.857	-5.17511	-0.155969	-0.923226	-2.38613
61	36.9425	-18.0389	109.775	121.142	130.666	173.579	-4.85981	0.0123644	-0.641939	-1.51915
62	40.1704	-17.7149	111.217	121.424	130.405	173.152	-4.13061	0.395201	-0.58297	-0.981249
63	43.924	-14.4713	113.248	123.692	131.458	174.255	-3.90187	0.348403	-0.578414	-1.21234
64	45.1222	-7.71567	117.366	127.935	133.877	177.003	-3.46022	0.612229	-0.608674	-1.66986
65	40.1603	5.95618	117.898	129.778	133.479	175.962	-3.25532	0.701765	-0.567238	-3.17646
66	31.9743	14.3977	117.224	130.754	132.307	174.501	-2.89978	0.657849	-0.713868	-5.14096
67	25.5307	20.187	119.007	133.334	132.437	174.705	-2.70587	0.657404	-0.546299	-6.24819
68	18.0197	27.1908	121.52	135.925	132.395	174.721	-2.09309	1.09283	0.0403137	-7.13625
69	7.53814	31.9542	123.181	138.66	132.255	174.71	-2.38108	0.780043	-0.51285	-8.19181
70	-0.368392	31.0687	125	140.564	131.326	173.663	-2.48375	0.502412	-0.851752	-8.56656
71	-38.5577	76.4863	152.497	163.561	146.867	170.137	-1.53512	1.17262	-0.459757	-8.01813
72	22.8504	-8.21971	108.401	122.941	112.843	169.495	-1.14817	1.1805	-0.578986	-7.75564
73	-6.53793	25.7591	128.841	139.875	124.018	166.284	-0.865426	1.46562	-0.499238	-6.85269
74	-15.8489	15.1353	131.075	142.946	121.935	163.108	-1.31477	1.22376	-0.27019	-7.47629
75	-15.1207	29.4049	127.786	138.656	119.331	158.426	-1.14311	1.26148	-0.225019	-6.78901
76	-12.2621	28.3471	127.183	137.046	114.85	153.623	-1.91162	1.11152	-0.430478	-5.11166
77	-12.603	32.7151	124.677	133.992	110.471	147.972	-2.19887	0.951097	-0.563472	-4.35463
78	-13.2723	27.3024	125.524	135.152	109.649	147.359	-2.30458	0.936057	-0.619638	-4.48092
79	-13.2312	20.3852	128.662	137.085	109.256	146.233	-2.0877	1.08209	-0.708358	-3.7669
80	-12.259	12.5807	131.819	137.789	107.715	142.795	-1.85274	1.25084	-0.642648	-2.07706
81	-15.8667	11.4267	132.305	136.463	104.63	136.271	-1.7579	1.42671	-0.327402	-0.968024
82	-22.2023	9.26134	132.264	135.426	102.086	130.082	-1.73274	1.47642	-0.376491	-0.629161
83	-26.6296	5.93146	131.836	134.937	100.214	124.765	-2.73562	1.10874	-0.713663	-0.115131
84	-22.6565	4.03852	131.646	133.076	97.8548	118.907	-3.37233	1.12673	-0.658718	1.71709
85	-12.6039	2.15824	129.479	130.301	95.1901	113.094	-4.4736	0.823434	-0.668349	3.28451
86	-4.60702	1.4593	125.555	126.875	92.0595	106.897	-5.5182	0.3759	-1.30204	3.87116
87	2.69194	-2.17774	123.013	123.689	89.3488	100.999	-5.46331	0.695932	-0.809641	4.52007
88	12.8739	-10.2024	121.459	121.332	87.471	96.4433	-5.55067	0.662097	-0.849405	5.50435
89	19.2542	-17.5244	120.947	120.195	86.4268	92.8804	-4.75414	1.15692	-0.487123	5.46669
90	22.4623	-23.3595	117.792	118.089	84.6644	89.1294	-4.18211	1.27938	-0.440174	4.06306
91	15.6834	-25.5554	112.013	114.356	81.908	84.7514	-3.07429	1.37478	-0.209448	1.03976
92	3.08827	-18.0916	107.779	111.68	79.9718	80.7969	-1.6943	1.8556	-0.562635	-2.17739
93	-28.9861	10.9675	109.512	113.437	80.7956	76.3707	-0.310815	2.2329	-0.52007	-5.08944
94	-49.7542	40.7532	104.788	109.857	77.7673	71.1731	0.678401	2.33291	-0.724996	-7.968
95	-67.6382	78.3202	102.646	108.29	75.9823	67.2593	1.74062	2.76965	-0.611536	-10.276
96	-69.4769	94.3006	104.841	110.11	76.0029	67.787	2.42126	2.79562	-0.606066	-10.767
97	-58.2145	-8.82492	126.186	131.013	80.8411	82.221	3.22127	3.0872	-0.300728	-10.4349
98	-42.8975	46.4605	109.488	115.935	73.0229	78.8126	3.2558	3.1703	-0.283425	-11.3852
99	-3.76709	40.991	86.7599	95.7593	56.5185	76.1263	3.31078	3.4771	-0.332974	-12.0098
100	-27.4417	43.5895	96.7057	105.08	58.1116	72.0828	2.67183	3.31539	-0.32633	-12.3152
101	-44.7272	54.6194	98.5421	108.253	56.8933	69.2513	1.8925	3.53404	-0.434973	-13.7582
102	-52.9753	50.4744	98.6004	110.039	54.8058	67.1154	0.702767	3.40803	-0.306197	-14.6175
103	-43.3277	42.4206	96.4612	110.013	52.5771	67.9024	-1.13294	3.25587	-0.563522	-14.3588
104	-22.86	36.5446	90.8082	105.963	48.428	67.4804	-2.569	3.27656	-0.397271	-13.4517
105	-4.90105	29.1891	85.7043	100.676	44.0026	65.9261	-3.72886	2.95935	-0.594198	-11.2977
106	7.46929	26.4431	82.4378	95.1287	40.1005	63.5108	-3.74583	3.16772	-0.47114	-8.64538
107	10.7716	29.048	79.6061	89.955	36.7038	61.2369	-3.66934	3.23516	-0.928101	-6.37504
108	8.05214	29.8133	76.4531	83.0502	32.4737	57.7551	-2.50402	3.93874	-0.715695	-4.13407
109	-1.36555	36.4521	70.4309	76.0977	28.5813	54.0089	-2.60586	3.82875	-1.20072	-3.55297
110	-11.7819	46.0149	57.2871	64.793	22.3385	47.51	-3.49139	3.03818	-1.48928	-4.52306
111	-11.2469	61.2515	38.8466	47.8925	13.1326	38.4199	-4.17315	2.26406	-1.41445	-4.96859
112	-13.6824	45.6244	28.6272	40.9087	10.2391	35.7908	-5.34254	1.10287	-0.958417	-6.35808
113	-16.7034	25.7455	17.0321	34.9323	8.09431	33.616	-7.42968	-0.187934	-1.15863	-8.87478
114	-8.57156	-6.25444	7.21527	29.1423	6.21271	31.5735	-9.7285	-1.66263	-0.940492	-9.43078
115	1.60138	-28.7525	-0.625332	23.8879	4.68485	29.7192	-11.3237	-1.96112	-0.786428	-9.28181
116	12.8598	-46.41	-9.89233	18.816	3.19646	27.75	-13.6925	-2.82845	-0.648619	-9.7737
117	23.8935	-58.8667	-16.7243	14.183	1.76233	25.746	-14.9951	-3.03842	-0.482019	-9.69999
118	33.2674	-68.5636	-21.0586	10.8225	0.674643	23.9004	-16.286	-3.47253	-0.450483	-8.78803
119	40.1365	-72.9756	-24.4169	8.70349	0.0922607	22.4144	-17.0353	-4.08161	-0.414997	-8.74812
120	44.656	-58.3076	-26.899	7.108	-0.180694	20.8816	-16.5376	-3.61864	-0.164943	-9.87271
121	46.4389	-44.2077	-28.0916	5.67736	-0.711885	19.0801	-15.8692	-3.84552	0.109509	-10.4299
122	46.8856	-24.9465	-26.3381	5.42638	-0.631116	17.9799	-14.4116	-3.47486	0.306944	-10.2706
123	45.1637	-5.55286	-23.6732	5.77574	-0.496865	17.0548	-12.783	-3.17598	0.504088	-10.0202
124	42.3568	11.3427	-21.7264	6.40813	-0.320778	16.295	-12.1538	-4.03248	0.401673	-9.8244
125	37.1799	27.2165	-18.5912	7.2956	-0.0412992	15.725	-10.8655	-4.58549	0.682013	-9.57742
126	30.0784	40.9972	-14.6358	8.20366	0.353229	14.9463	-9.51599	-5.15823	1.14474	-8.75185
127	20.1759	51.4261	-10.8758	9.05424	0.842374	14.0399	-8.06011	-6.2493	1.32862	-8.10778
128	10.8919	61.6942	-9.44959	9.68117	1.36168	13.1143	-7.49301	-8.01318	1.00672	-8.50641
129	5.07746	71.5701	-9.51429	9.63571	1.57308	12.5573	-7.28339	-9.47055	0.540841	-9.10442
130	5.39736	74.6681	-11.0738	8.73743	1.13332	12.1663	-8.05322	-11.4901	-0.262043	-8.99473
131	10.1185	79.2753	-12.3709	6.93386	0.353634	11.2066	-8.47893	-12.9948	-0.966934	-8.05866
132	16.3707	84.5506	-13.8067	5.49838	-0.00455742	10.1097	-9.445	-14.8981	-2.14807	-6.98752
133	26.7092	89.2124	-16.0189	4.25954	-0.139516	8.84362	-11.7236	-17.9709	-3.91757	-5.40859
134	37.24	91.8534	-17.3304	3.50599	0.0230362	7.72656	-14.2934	-21.0525	-5.99023	-3.24021
135	46.0257	96.2251	-18.2383	3.01649	0.33398	6.94717	-16.7664	-23.501	-8.02614	-1.23803
136	53.7821	102.029	-18.3666	2.75675	0.735286	6.00274	-18.8969	-25.3674	-9.84951	0.767367
137	57.5838	108.906	-19.0141	2.3887	1.12606	4.88936	-20.8963	-27.4633	-11.9317	2.13187
138	57.186	116.145	-20.0089	2.27321	1.63432	3.83632	-22.5607	-29.6153	-14.2378	2.40712
139	57.7107	124.392	-21.7344	2.02296	2.02979	2.75031	-24.836	-32.3283	-16.8636	2.55518
140	53.3692	128.135	-23.0376	1.61811	2.28617	1.6198	-26.2133	-35.0372	-19.8744	2.42188
141	47.5128	134.306	-25.8209	1.04544	2.16044	0.49384	-27.8414	-37.6846	-23.1674	1.464
142	40.681	141.088	-25.9377	1.2818	2.40742	-0.200619	-27.7475	-39.5919	-26.4128	0.420959
143	36.4293	146.134	-27.6703	0.92692	2.23201	-0.550259	-27.6662	-41.2248	-29.6431	-1.40713
144	29.5185	146.265	-28.4419	0.894122	2.09307	-0.589691	-26.4652	-41.7475	-32.3245	-3.56039
145	20.0631	143.429	-27.1818	2.26361	2.81847	-0.71641	-25.5542	-42.9469	-35.9686	-4.95266
146	16.8657	144.094	-28.976	0.91211	2.10555	-0.776523	-24.1014	-42.5333	-37.9271	-6.85813
147	12.4885	141.989	-29.9542	0.723875	2.10615	-0.648642	-23.0746	-42.7832	-40.2032	-8.72772
148	7.97171	133.397	-30.4782	-0.529803	1.52655	-0.628121	-21.5192	-42.4157	-41.5901	-9.46768
149	-2.10595	117.398	-29.2995	0.398132	2.08187	-0.645998	-21.4346	-43.6079	-43.7519	-9.34163
150	0.457258	106.292	-30.3471	-0.0666089	1.97853	-0.717199	-23.5608	-46.4647	-46.2922	-7.82892
151	4.60753	98.9	-29.5623	0.421954	2.44617	-0.611164	-25.1327	-48.2893	-47.5465	-6.15179
152	12.4534	91.664	-35.2822	-1.33244	1.61456	-0.719338	-28.9632	-51.2447	-49.1963	-5.84557
153	17.3532	95.8696	-39.7152	0.144112	2.50192	-0.733692	-35.6342	-53.9363	-49.3915	-4.94817
154	43.7825	103.362	-51.9442	-1.09898	2.06006	-0.697587	-47.8983	-58.4648	-50.2372	-2.53522
155	59.112	116.488	-58.8071	-1.81717	1.86793	-0.565841	-56.3337	-60.1952	-50.0673	0.500602
156	68.6455	150.364	-62.7336	-3.66255	0.976345	-0.714428	-60.3188	-59.9477	-50.3342	3.21498
157	86.0077	144.008	-84.9195	-3.32242	1.21651	-0.816739	-83.2564	-86.0333	-76.012	5.03382
158	140.564	31.7516	-181.311	-2.9352	1.40365	-0.83549	-176.689	-190.149	-166.039	5.2315
159	83.3821	-13.1616	-178.067	-2.48042	1.48973	-0.717457	-175.406	-213.211	-205.104	3.86516
160	9.39531	57.0052	-122.395	-1.21354	1.87492	-0.650331	-121.029	-165.021	-170.679	0.0149082
161	-10.5686	115.848	-106.562	-0.0233631	2.07286	-0.803078	-101.632	-140.805	-142.356	-5.59868
162	-30.3899	100.805	-119.782	1.50562	2.50385	-0.61352	-113.248	-154.742	-152.074	-9.74718
163	-64.4766	38.6501	-142.261	2.26355	2.57183	-0.632387	-135.505	-188.428	-187.131	-12.3517
164	-92.4277	27.0684	-147.408	2.7428	2.67241	-0.538319	-140.278	-196.625	-195.898	-14.1084
165	-76.8789	29.4655	-159.58	2.53264	2.69206	-0.679326	-150.904	-206.274	-203.258	-14.0313
166	-52.5635	7.70372	-181.808	1.95722	2.5874	-0.611963	-171.424	-226.955	-220.695	-13.1064
167	-24.1824	15.1636	-189.434	1.08707	2.46844	-0.627051	-177.264	-229.304	-222.101	-12.0198
168	-3.25887	14.2081	-191.803	0.177439	2.41038	-0.777763	-178.719	-227.181	-219.027	-10.7773
169	11.1799	13.8817	-187.895	-0.694659	2.3707	-1.13355	-174.942	-219.719	-212.093	-9.2885
170	28.2201	6.62109	-185.673	-1.85077	2.40995	-1.19707	-173.047	-213.368	-204.625	-7.38045
171	40.1987	8.05945	-177.939	-3.65051	1.97755	-1.3675	-165.298	-200.261	-191.155	-5.54137
172	44.3528	12.721	-171.93	-5.28719	1.44	-1.44722	-158.513	-187.092	-176.628	-4.54712
173	45.0135	9.5091	-164.519	-6.59949	0.88055	-1.37316	-151.277	-174.43	-163.057	-3.04337
174	46.7242	4.59758	-159.266	-7.9553	0.189597	-1.2714	-145.08	-163.604	-151.617	-2.32622
175	44.9623	-1.56685	-156.971	-9.18548	-0.602046	-1.06717	-139.981	-154.183	-141.527	-3.26448
176	44.7163	-6.12602	-153.703	-10.4198	-1.34651	-0.931346	-134.426	-144.243	-130.943	-3.78564
177	42.3882	-12.9289	-151.243	-10.6505	-1.67899	-0.829635	-131.449	-137.502	-123.361	-3.81196
178	44.0679	-13.3565	-148.235	-10.9778	-1.92255	-0.90484	-127.553	-130.281	-115.667	-4.10722
179	47.3282	-9.05878	-146.893	-11.162	-1.95505	-0.892133	-124.958	-125.069	-110.111	-4.86977
180	47.3106	-9.26115	-146.44	-11.0946	-1.98718	-0.86525	-124.152	-122.796	-107.453	-5.19292
181	47.4485	-4.53497	-145.177	-10.8542	-2.10636	-0.880833	-124.52	-122.306	-107.068	-4.13383
182	49.467	1.60235	-144.509	-10.1705	-1.90081	-0.793154	-125.796	-123.597	-108.622	-3.08207
183	48.537	9.31213	-149.923	-9.7217	-1.69628	-0.908634	-130.58	-128.891	-113.725	-4.02015
184	42.6535	15.4871	-158.376	-9.07033	-1.4105	-0.950095	-137.174	-136.367	-120.629	-6.24694
185	33.5043	19.4385	-166.981	-8.31087	-1.17259	-0.943441	-144.992	-145.128	-128.556	-7.77788
186	23.3204	19.2046	-176.665	-7.14272	-0.552048	-0.919129	-154.771	-156.126	-138.428	-8.97005
187	14.2576	27.8952	-182.168	-6.08646	-0.0925109	-0.925298	-160.201	-162.504	-144.251	-10.3261
188	10.2711	27.8857	-192.83	-5.3069	0.379713	-0.885814	-170.791	-173.668	-153.588	-11.2293
189	2.36414	29.9361	-194.081	-4.74695	0.36789	-0.831211	-172.792	-176.541	-156.3	-11.6773
190	0.376491	30.816	-192.938	-3.99587	0.454387	-0.755218	-173.734	-177.039	-155.952	-10.9773
191	-1.73764	30.3114	-192.707	-3.25188	0.522596	-0.713351	-175.862	-178.674	-156.546	-9.90811
192	0.787749	34.104	-189.37	-2.55529	0.749746	-0.60139	-175.108	-177.24	-154.267	-8.44953
193	5.09151	33.0721	-186.69	-2.16078	0.621343	-0.536518	-174.522	-175.735	-151.796	-6.89999
194	6.96457	30.1065	-182.368	-1.69198	0.728229	-0.468148	-172.364	-172.918	-148.398	-5.3974
195	9.47706	37.3086	-174.353	-1.01088	1.28556	-0.517461	-166.995	-166.988	-142.627	-3.75603
196	12.9114	55.7822	-165.901	-0.498662	1.7356	-0.487553	-159.901	-159.31	-135.44	-2.98092
197	19.1499	80.1078	-154.505	-0.0906529	2.25371	-0.463107	-149.218	-148.044	-125.382	-2.77685
198	22.046	99.6208	-140.794	0.499962	2.66222	-0.516056	-136.236	-134.553	-113.558	-2.8295
199	18.5769	121.243	-124.757	1.39749	3.32847	-0.5432	-121.482	-119.356	-100.447	-2.781
200	13.2921	145.463	-104.536	2.20824	3.83288	-0.568424	-103.283	-101.22	-85.3827	-2.14567
201	13.285	167.017	-85.726	2.9582	4.42454	-0.567336	-87.1487	-84.5615	-71.3536	-0.702961
202	12.4052	185.869	-59.6847	3.89265	4.70111	-0.578816	-64.9508	-62.3426	-53.0356	1.42226
203	13.3953	202.601	-32.7655	4.68188	5.2694	-0.422747	-42.1923	-39.6716	-34.4948	3.88002
204	14.1789	214.455	-8.9775	5.08763	5.30269	-0.543462	-21.6853	-19.3268	-17.9896	6.04952
205	17.2568	222.949	6.69278	5.73161	5.51948	-0.380175	-8.86532	-6.25605	-7.39263	7.83076
206	28.5534	220.534	16.1728	6.58181	5.48492	-0.322464	-2.4297	0.879409	-1.38698	9.83104
207	36.1848	207.931	16.465	7.48886	5.53295	-0.220524	-4.07064	-0.172982	-2.12218	10.9242
208	39.0362	199.13	18.3934	8.4435	5.73494	0.0129848	-2.77465	1.65963	-0.428785	10.7661
209	34.8899	189.695	17.2412	10.0146	6.1179	0.0721114	-3.36669	1.39001	-0.50147	8.93647
210	26.3842	185.629	15.1557	11.5933	6.72974	0.226145	-3.52328	1.09073	-0.727313	5.75004
211	15.7376	183.248	11.755	13.3091	7.42552	0.112812	-4.47845	-0.288364	-1.78695	1.69779
212	1.26974	193.703	9.90729	13.5148	8.47461	0.240721	-3.45986	0.0688533	-1.61201	-1.74473
213	-14.4617	211.899	10.0632	12.177	9.4432	-0.343823	-2.26866	0.244444	-1.7893	-2.47473
214	-36.0784	246.353	17.2897	13.9241	11.9449	-0.773232	0.0633435	1.66635	-0.923506	-1.14268
215	-48.4937	278.928	10.2883	11.2728	11.7845	-1.03119	-1.34237	-0.0252911	-2.26759	-3.8048
216	-46.6463	317.323	8.28079	6.83504	10.3297	-1.30958	1.05898	2.04318	-0.632684	-3.33265
217	-35.944	339.779	2.19947	1.99872	7.84725	-1.41077	0.907059	2.00253	-0.567273	-3.37968
218	-28.6686	357.657	-3.37413	-1.12174	5.29847	-1.7033	0.205311	1.09146	-1.35563	-4.36638
219	-25.7456	370.724	-8.05893	-2.3239	3.65281	-1.0325	1.88485	3.05183	0.0399008	-8.35299
220	-28.9462	376.898	-13.8241	-2.26838	1.78441	-1.22389	-0.696854	0.562596	-1.84706	-11.2746
221	-28.0166	382.065	-17.9558	-3.23807	0.569032	-0.837142	-1.38056	0.491105	-2.02894	-13.5472
222	-36.8962	387.719	-12.5334	0.38261	2.06237	-0.853907	-1.72333	0.0986705	-2.38615	-12.6979
223	-43.4716	396.306	-13.4062	1.94233	2.80318	-0.903519	-1.67899	1.02071	-1.64466	-15.002
224	-33.0961	419.892	-15.0934	0.712953	2.90766	-0.562531	-1.38663	2.15613	-0.854882	-14.9986
225	-13.7776	428.79	-17.5237	-2.08131	1.71037	-0.955811	-2.66528	2.03224	-0.588067	-12.4934
226	-0.477122	428.718	-19.561	-3.66214	1.29219	-0.824892	-4.8103	0.781504	-0.831367	-10.1717
227	7.16642	412.834	-21.9797	-4.28908	1.08404	-0.857908	-8.79245	-2.24817	-2.08592	-7.70737
228	10.0572	384.195	-21.5275	-4.01476	0.961215	-1.09865	-11.9279	-4.30178	-2.55691	-4.49494
229	5.9583	346.145	-18.9475	-2.3971	1.70194	-0.718851	-13.2563	-4.51974	-2.10856	-2.58409
230	-3.98086	302.942	-18.5817	-1.3011	1.83103	-0.812418	-14.091	-4.42266	-1.53205	-2.77198
231	-12.1473	256.403	-21.4473	-0.388943	2.09185	-0.709136	-17.1219	-5.77134	-2.16391	-3.34614
232	-12.8197	221.604	-22.8015	-0.560996	1.80432	-0.791212	-18.0284	-5.59938	-2.49621	-3.47468
233	-2.55403	197.188	-23.0121	-1.62892	1.25149	-0.864756	-16.2463	-2.31151	-0.354488	-3.95581
234	5.70967	177.021	-24.1767	-2.23626	1.22033	-0.621153	-15.5484	-1.13477	0.201248	-4.70235
235	9.9837	160.813	-27.7529	-2.87484	1.01757	-0.55489	-17.0481	-2.65213	-1.26671	-5.53624
236	15.1719	152.208	-27.1236	-3.64417	0.717838	-0.606127	-15.3498	-1.4658	-0.61933	-5.37586
237	20.1258	149.684	-27.4023	-4.18071	0.428083	-0.7505	-15.1977	-2.7093	-2.2483	-5.15473
238	16.5614	156.95	-26.3801	-3.92818	0.743726	-0.42155	-12.2669	-1.18301	-1.88646	-7.1734
239	5.28101	161.277	-27.9576	-4.11327	0.507305	-0.615192	-11.3547	-1.55399	-2.84306	-9.23221
240	8.50088	179.939	-24.259	-4.14381	0.53299	-0.599508	-8.79439	-0.281053	-2.48845	-8.39215
241	10.6065	194.083	-20.1671	-3.9533	0.729264	-0.450546	-5.29523	2.04585	-0.977228	-8.2688
242	17.1094	209.88	-18.2172	-3.99542	0.655673	-0.614253	-3.70767	2.26738	-1.06879	-8.08831
243	13.6719	219.702	-17.4091	-3.44132	1.02712	-0.44725	-2.43839	2.48002	-0.834043	-9.07235
244	13.9761	229.885	-17.6926	-3.20201	1.24095	-0.419402	-2.65378	0.885855	-2.10971	-9.43267
245	19.499	239.053	-14.4632	-3.62063	0.983048	-0.683416	0.648814	3.44298	0.210031	-9.11136
246	24.4039	242.748	-16.791	-3.91249	0.908438	-0.718159	0.439855	2.61301	-0.0828566	-10.3579
247	26.0552	247.237	-18.8235	-3.7478	1.05616	-0.699102	-1.02812	0.691706	-1.32978	-10.9652
248	37.5254	251.241	-16.4497	-4.12906	0.907868	-0.808341	-0.761962	0.522246	-1.32588	-8.821
249	42.9378	256.999	-12.7119	-4.19407	0.841399	-0.871606	0.13009	1.11791	-0.802629	-6.67494
250	44.666	254.193	-7.97513	-3.90925	1.06178	-0.750849	2.21684	3.5098	1.00732	-4.92321
251	40.967	250.87	-6.42011	-3.40795	1.10163	-0.866966	0.596221	1.92422	-0.494863	-3.20995
252	29.3802	246.085	-1.57048	-3.15722	1.12734	-0.927278	2.97222	4.23296	0.686618	-2.03926
253	17.6648	241.021	0.801082	-2.91248	1.21222	-0.874299	2.83687	3.46265	-0.890691	-0.834967
254	-0.116566	230.068	1.60975	-2.48517	1.50998	-0.626322	3.08231	3.21756	-1.9212	-1.0913
255	-6.11123	231.398	6.92949	-2.29187	1.42239	-0.720523	5.31028	4.3907	-2.28329	0.814984
256	-4.92059	228.413	11.9221	-2.00112	1.34764	-0.856177	7.08808	4.98017	-1.71696	3.09364
257	-12.7167	232.529	17.0779	-1.73739	1.55679	-0.703823	10.4922	7.67218	-1.76878	3.88149
258	-8.75366	226.755	17.2221	-1.6964	1.38814	-0.957367	11.0859	8.2653	-0.525617	3.67839
259	-13.4373	222.826	20.5311	-1.51645	1.61455	-0.779748	15.305	10.7275	0.140907	2.7049
260	-13.2146	218.567	19.1941	-1.47274	1.64038	-0.68798	15.0486	8.82046	-1.04826	1.89786
261	-17.4397	216.736	19.5435	-2.03127	1.34476	-0.873275	16.4352	9.57198	-1.71982	1.31798
262	-17.2867	210.851	18.7856	-1.83219	1.86841	-0.56296	18.0398	9.74596	-1.21565	-0.759119
263	-14.4814	212.536	17.5953	-2.6013	1.39825	-0.88659	18.7241	11.1257	0.69821	-1.68448
264	-4.72067	200.328	15.1518	-2.43128	1.57797	-0.70855	16.1189	6.91248	-1.95668	-1.43364
265	-5.53209	208.293	10.2694	-2.31825	1.52792	-0.802138	11.5563	4.8648	-2.17684	-1.90367
266	17.5049	220.308	-4.16967	-0.973025	2.34728	-1.02662	-2.97358	0.463098	-1.4453	-1.63365
267	20.8137	233.823	-9.94988	-0.578664	2.6866	-0.80943	-10.2739	-0.200491	-0.0452685	0.144708
268	19.7006	265.305	-12.032	-0.285861	2.73949	-0.901541	-14.0591	0.0672753	-0.623579	2.31814
269	1.40878	317.772	-9.59846	-0.337135	2.52438	-0.835861	-15.0559	0.19215	-3.27543	5.23391
270	1.37295	350.463	-5.55591	-0.169577	2.54117	-0.905176	-11.9637	2.53973	-3.1998	6.33733
271	-8.8637	372.85	-4.77777	-0.454349	2.47982	-0.785282	-8.34384	2.50138	-4.19189	3.94754
272	-31.7206	388.004	0.402008	-0.545429	2.38385	-0.734583	-0.183546	5.6502	-3.16044	0.408054
273	0.25014	268.986	-8.42364	2.85998	3.97449	-0.349777	-8.62052	-2.05692	-2.366	-2.64798
274	0.847222	268.963	-7.88406	1.79688	2.85112	-1.20718	-6.98701	0.000835943	-0.2946	-2.64516
