# Supplementary material for: Optimal Control Based Stiffness Identification of an Ankle-Foot Orthosis Using a Predictive Walking Model
Source: Front Comput Neurosci. 2017 Apr 13;11:23. doi: 10.3389/fncom.2017.00023 (PMC5390028; doi:10.3389/fncom.2017.00023)
Supplement: Supplementary file 1 [file DataSheet1.ZIP › PathWalker/InvKinDyn/results/orthosis_3053139.fit]

frame	steps	SACR	LASI	RKNE	RTHI	RANK	RTIB	RHEE	RTOE	RANK	LKNE	LTHI	LANK	LTIB	LANK	LHEE	LTOE	CLAV	C7
0	103	0.0254275	0.0419309	0.0199412	0.0666606	0.0132518	0.0429017	0.0385584	0.00796862	0.0132518	0.0308451	0.0312359	0.0100092	0.0294363	0.0100092	0.0253214	0.0342734	0.0206734	0.00837114
1	58	0.0251378	0.0409306	0.0189912	0.0662316	0.0129253	0.0422205	0.0384198	0.00794942	0.0129253	0.0297646	0.0299827	0.00989041	0.0281459	0.00989041	0.0239604	0.0342208	0.020343	0.00825002
2	64	0.0247792	0.0399979	0.0179922	0.0657457	0.0126205	0.0415559	0.0382556	0.00791624	0.0126205	0.0286451	0.0288077	0.00973781	0.0264605	0.00973781	0.022486	0.0342497	0.0199715	0.00817622
3	65	0.0243911	0.0391483	0.0169901	0.0652408	0.0123553	0.0409555	0.0380762	0.0078657	0.0123553	0.0275333	0.0277455	0.00955342	0.0244438	0.00955342	0.0210163	0.0343126	0.0195803	0.00814556
4	65	0.0240029	0.0383937	0.0160183	0.0647254	0.0121395	0.0404224	0.0379157	0.00779167	0.0121395	0.0264826	0.026788	0.00933462	0.0221867	0.00933462	0.019655	0.0343596	0.0191917	0.0081572
5	65	0.0236383	0.0377459	0.0150888	0.0641969	0.0119692	0.03993	0.0377869	0.00770661	0.0119692	0.0255388	0.0258965	0.00909561	0.0198087	0.00909561	0.0184909	0.0343635	0.0188333	0.00821513
6	64	0.0232953	0.0372023	0.0142125	0.0636928	0.0118033	0.039471	0.0376536	0.0076066	0.0118033	0.0247292	0.0250357	0.00885455	0.0174374	0.00885455	0.0175941	0.0343156	0.0185209	0.00832055
7	63	0.022968	0.036739	0.013408	0.0632672	0.0116141	0.039043	0.0374914	0.00746827	0.0116141	0.0240945	0.0241897	0.00862397	0.0151816	0.00862397	0.0169602	0.0342119	0.0182498	0.00846569
8	62	0.0226772	0.0363494	0.0126987	0.0629205	0.0114226	0.0386315	0.0373308	0.0073175	0.0114226	0.0236535	0.0233308	0.00840294	0.0131278	0.00840294	0.0165471	0.03405	0.0180132	0.00861763
9	61	0.0224308	0.0360256	0.0120981	0.062624	0.011232	0.0382396	0.0371974	0.00718723	0.011232	0.0233809	0.0224395	0.00818284	0.0113319	0.00818284	0.0163193	0.0338359	0.0177939	0.00874832
10	60	0.0222119	0.0357257	0.0116035	0.0623927	0.0110308	0.0378886	0.0370907	0.00707526	0.0110308	0.0232553	0.0215532	0.00797349	0.00981392	0.00797349	0.016228	0.03359	0.0175763	0.00885228
11	59	0.0220077	0.0354045	0.0112088	0.0622414	0.0108301	0.0375861	0.0370078	0.00697937	0.0108301	0.0232439	0.0207265	0.0077868	0.00856964	0.0077868	0.0162313	0.0333313	0.0173489	0.00891589
12	57	0.0218196	0.0350359	0.0109012	0.0621328	0.0106475	0.0373299	0.0369566	0.00690188	0.0106475	0.0232875	0.0200041	0.00762501	0.00756027	0.00762501	0.0163086	0.0330763	0.0170866	0.00892528
13	56	0.0216506	0.0346157	0.0106612	0.0620229	0.0104941	0.037119	0.0369454	0.00684918	0.0104941	0.023333	0.0194092	0.00749328	0.00673842	0.00749328	0.0164337	0.0328478	0.016785	0.00888713
14	55	0.0214855	0.0341493	0.0104566	0.0619035	0.0103708	0.0369422	0.036956	0.00681386	0.0103708	0.0233377	0.0189464	0.00739282	0.00608111	0.00739282	0.016581	0.0326638	0.0164606	0.00881681
15	54	0.0213077	0.0336415	0.0102548	0.0617943	0.0102689	0.0367945	0.0369731	0.00676514	0.0102689	0.0232843	0.0186341	0.00732322	0.00557597	0.00732322	0.0167341	0.0325389	0.0161273	0.00873142
16	53	0.0211319	0.0331243	0.010067	0.0617046	0.0102046	0.0366889	0.037002	0.00670791	0.0102046	0.0231687	0.0184698	0.00728458	0.0052099	0.00728458	0.0168835	0.0324755	0.0157999	0.00863304
17	51	0.0209753	0.0326317	0.00993062	0.0616198	0.01018	0.0366376	0.0370389	0.00665075	0.01018	0.022983	0.0184216	0.00727327	0.00497181	0.00727327	0.0170303	0.0324677	0.0154941	0.00851074
18	50	0.0208269	0.0321633	0.00986989	0.0615485	0.0101739	0.0366453	0.0370835	0.00657707	0.0101739	0.0227396	0.0184609	0.00729195	0.004862	0.00729195	0.0171714	0.0325197	0.0152229	0.00836477
19	49	0.0206644	0.0316938	0.00989198	0.061487	0.0101848	0.036708	0.037141	0.00649327	0.0101848	0.0224731	0.0185351	0.00734075	0.00490004	0.00734075	0.0173012	0.0326231	0.0149889	0.00820054
20	47	0.0204744	0.0312008	0.00999265	0.0613763	0.0102003	0.0368276	0.0372058	0.00640589	0.0102003	0.0221942	0.0185884	0.00740977	0.00508395	0.00740977	0.0174292	0.0327587	0.0147774	0.00802102
21	46	0.0202521	0.0306864	0.0101601	0.0611966	0.0102018	0.0370156	0.0372757	0.0063064	0.0102018	0.0218841	0.0185981	0.00749614	0.00536925	0.00749614	0.0175704	0.0329232	0.014573	0.0078348
22	46	0.0199869	0.0301687	0.0103663	0.0609605	0.0101972	0.0372618	0.0373404	0.00619248	0.0101972	0.0215225	0.0185386	0.00760275	0.00571571	0.00760275	0.0177265	0.0331048	0.0143852	0.00765511
23	48	0.0196629	0.0296612	0.0105687	0.0606472	0.0102011	0.0375414	0.0373938	0.0060702	0.0102011	0.0210859	0.0184001	0.00772926	0.00608392	0.00772926	0.0178936	0.0332844	0.0142286	0.00750606
24	49	0.0192687	0.0291818	0.0107415	0.0602501	0.0102093	0.0378383	0.0374435	0.00594336	0.0102093	0.0205502	0.0182027	0.00786576	0.00642173	0.00786576	0.0180849	0.033446	0.0141014	0.00740236
25	51	0.0187972	0.0287624	0.010881	0.0597768	0.0102142	0.038136	0.0374821	0.00581525	0.0102142	0.0199016	0.0179498	0.00799527	0.0066758	0.00799527	0.0183116	0.0335612	0.0139958	0.00733627
26	52	0.0182405	0.028426	0.0109888	0.0592055	0.0102141	0.0384191	0.0374975	0.00570137	0.0102141	0.019126	0.0176568	0.00810847	0.00677747	0.00810847	0.0185756	0.0336185	0.0139086	0.00730308
27	53	0.0175866	0.0281671	0.0110724	0.0584953	0.0102011	0.0386777	0.03749	0.00562326	0.0102011	0.0182307	0.017341	0.00820689	0.00669905	0.00820689	0.0188879	0.0336201	0.0138408	0.00730039
28	53	0.0168389	0.0279496	0.0111404	0.0576342	0.0101568	0.038906	0.0374646	0.00558716	0.0101568	0.0172792	0.0169542	0.00828257	0.00657302	0.00828257	0.0192892	0.0335391	0.0137877	0.00731924
29	51	0.0160396	0.0277152	0.0111927	0.0567069	0.0100674	0.0391073	0.0374152	0.00558063	0.0100674	0.0164273	0.0163874	0.00831445	0.0063797	0.00831445	0.0198014	0.0333455	0.0137489	0.00735544
30	48	0.0152332	0.0274474	0.0112072	0.0558256	0.00994383	0.0392813	0.0373322	0.00559773	0.00994383	0.0157939	0.0155995	0.00831266	0.00596088	0.00831266	0.0204304	0.0330116	0.013757	0.00739491
31	42	0.0144701	0.0271632	0.0111782	0.0550495	0.00982291	0.0394435	0.0372321	0.00564429	0.00982291	0.0153592	0.0146924	0.00825667	0.00538944	0.00825667	0.0210916	0.03251	0.0138577	0.00743167
32	47	0.0138031	0.0269072	0.0111252	0.054365	0.00972179	0.0396086	0.0371545	0.00571651	0.00972179	0.0151238	0.0139452	0.00814003	0.00494041	0.00814003	0.0216926	0.0318468	0.0140848	0.00747808
33	48	0.0132855	0.0266939	0.0111236	0.0537425	0.00963758	0.0397967	0.0371251	0.00578613	0.00963758	0.0150843	0.013617	0.00794455	0.00500648	0.00794455	0.0221555	0.0311245	0.014417	0.00757113
34	47	0.0129112	0.0265076	0.0112336	0.0530983	0.00957087	0.0400292	0.0371423	0.00584011	0.00957087	0.0152477	0.0138569	0.00769576	0.00561836	0.00769576	0.0224225	0.0304221	0.0147988	0.00773635
35	45	0.0126278	0.0262988	0.0114976	0.0523278	0.00951789	0.040326	0.0372136	0.00588966	0.00951789	0.0155356	0.0146545	0.00740687	0.0063933	0.00740687	0.022482	0.029819	0.0151615	0.00799791
36	43	0.0123907	0.0260172	0.0119424	0.0513468	0.00946462	0.0406925	0.0373155	0.00592028	0.00946462	0.0158984	0.0158633	0.00712066	0.00715371	0.00712066	0.0224068	0.0293631	0.0154335	0.00836214
37	42	0.0121821	0.0255654	0.012584	0.0501812	0.00938832	0.0411158	0.0374302	0.00591192	0.00938832	0.0163697	0.0171628	0.00684026	0.0075449	0.00684026	0.0222668	0.0290928	0.0155382	0.00882788
38	43	0.0119792	0.0248803	0.0133543	0.0489163	0.0092671	0.0415635	0.0375107	0.00583199	0.0092671	0.0170353	0.0182305	0.00659636	0.00760095	0.00659636	0.022144	0.0290073	0.015456	0.00936151
39	45	0.0117681	0.0239946	0.0141503	0.0476514	0.0090925	0.0419998	0.037539	0.00567057	0.0090925	0.0177944	0.0188849	0.00638297	0.00743108	0.00638297	0.0220855	0.0290706	0.0152162	0.00992956
40	45	0.0115542	0.0230376	0.0148805	0.0464296	0.0088798	0.0423896	0.0375072	0.00545676	0.0088798	0.0185419	0.0191743	0.00620382	0.00727477	0.00620382	0.0220959	0.029187	0.0148848	0.0105102
41	45	0.011341	0.0221285	0.0155255	0.0452315	0.00867256	0.0426848	0.0374631	0.00525263	0.00867256	0.0192171	0.0192912	0.00603979	0.00714615	0.00603979	0.0221579	0.0293138	0.0145178	0.0111125
42	44	0.0111181	0.0213305	0.0160918	0.0440261	0.00847135	0.0428972	0.0373893	0.00508584	0.00847135	0.0198327	0.0194818	0.00589116	0.00705246	0.00589116	0.0222313	0.029432	0.0141434	0.0117318
43	43	0.0108676	0.0206658	0.0165977	0.0427898	0.00828644	0.0430378	0.0373096	0.00504162	0.00828644	0.0203995	0.0199223	0.00575557	0.00699068	0.00575557	0.0222782	0.0295324	0.0137778	0.0123711
44	42	0.0105998	0.0201485	0.0170837	0.041487	0.00813237	0.0431146	0.037216	0.00519076	0.00813237	0.0209392	0.020631	0.00563148	0.00695414	0.00563148	0.0222964	0.0296165	0.0134385	0.013049
45	42	0.0103369	0.0197722	0.0175815	0.0400988	0.00801421	0.0431012	0.0371278	0.00558609	0.00801421	0.0214638	0.0214696	0.00551875	0.00694213	0.00551875	0.0223019	0.0296886	0.0131258	0.0137609
46	41	0.010082	0.0194993	0.0180786	0.0386802	0.00790809	0.0429862	0.0370356	0.00625901	0.00790809	0.0219471	0.022238	0.00541674	0.00694548	0.00541674	0.0223111	0.0297524	0.0128346	0.014476
47	41	0.00981538	0.0192743	0.0185315	0.0373041	0.00777441	0.0427326	0.0369249	0.00723251	0.00777441	0.0223321	0.0227677	0.00533138	0.00694964	0.00533138	0.0223333	0.0298116	0.0125656	0.0151682
48	41	0.00950623	0.0190484	0.0188702	0.0360217	0.00757706	0.0422577	0.0367276	0.00853734	0.00757706	0.0225602	0.0229893	0.00527114	0.00694557	0.00527114	0.0223748	0.029872	0.0123144	0.0158429
49	41	0.0091033	0.0187777	0.0190058	0.0348582	0.00732243	0.0414318	0.0364096	0.0100808	0.00732243	0.0226024	0.0229383	0.0052385	0.00693225	0.0052385	0.0224347	0.0299316	0.0120641	0.0165393
50	41	0.00855812	0.0184217	0.018872	0.0338184	0.00702029	0.0402027	0.0358983	0.0117484	0.00702029	0.0224649	0.0227058	0.00522728	0.00692333	0.00522728	0.022505	0.0299811	0.0117991	0.0172757
51	41	0.00786696	0.0179745	0.0184617	0.0328865	0.00669725	0.0385943	0.0351254	0.0134646	0.00669725	0.022177	0.0223818	0.00522893	0.00693268	0.00522893	0.0225766	0.0300131	0.0115181	0.0180565
52	40	0.00707325	0.0174685	0.017834	0.0319983	0.00640045	0.0366785	0.0340705	0.0151716	0.00640045	0.0217804	0.0220411	0.00523265	0.00696375	0.00523265	0.0226437	0.0300224	0.0112335	0.0188933
53	40	0.00625061	0.0169421	0.0170685	0.0310397	0.00615502	0.0345605	0.0327744	0.0167982	0.00615502	0.0213122	0.0217507	0.00523028	0.00703039	0.00523028	0.022703	0.030013	0.0109537	0.0197621
54	40	0.00549785	0.016432	0.0162456	0.0299142	0.00596321	0.032397	0.0313234	0.0182774	0.00596321	0.020796	0.0215564	0.00521939	0.00715368	0.00521939	0.0227472	0.0299914	0.0106837	0.0206202
55	40	0.0049072	0.0159524	0.0154619	0.0285701	0.00582271	0.0303796	0.0298241	0.0195728	0.00582271	0.0202691	0.0214568	0.00520394	0.00733771	0.00520394	0.0227625	0.0299543	0.0104356	0.0214316
56	41	0.00454574	0.0154895	0.0147891	0.0269778	0.00572447	0.0286564	0.0283849	0.0206639	0.00572447	0.0197818	0.0214235	0.00518843	0.00756692	0.00518843	0.0227356	0.0298976	0.0102159	0.0221582
57	41	0.00444672	0.0150244	0.014231	0.025135	0.00564645	0.0272919	0.0271169	0.021543	0.00564645	0.0193561	0.0214406	0.00516906	0.00782374	0.00516906	0.022668	0.029823	0.0100097	0.022777
58	41	0.00458556	0.0145353	0.0137594	0.0230855	0.00555725	0.0262927	0.0261039	0.0222085	0.00555725	0.0189894	0.0215115	0.00513686	0.00810457	0.00513686	0.0225775	0.029735	0.00980092	0.0232793
59	40	0.0049044	0.0140051	0.0133561	0.0209207	0.00544188	0.025651	0.0253795	0.022676	0.00544188	0.0186813	0.0216413	0.00508863	0.0084051	0.00508863	0.0224723	0.0296341	0.009586	0.02367
60	39	0.0053463	0.0134271	0.0129996	0.0187522	0.00528981	0.0253257	0.0249474	0.0229861	0.00528981	0.0184244	0.0218194	0.00502731	0.00872081	0.00502731	0.0223445	0.029512	0.00935691	0.0239707
61	37	0.00586891	0.0127976	0.012646	0.0167057	0.00508261	0.0252292	0.024771	0.0231744	0.00508261	0.0181966	0.0220382	0.0049589	0.00906145	0.0049589	0.0221921	0.0293673	0.00910146	0.0241822
62	36	0.0064411	0.0121175	0.0122282	0.0149037	0.0048196	0.0252398	0.0247727	0.0232794	0.0048196	0.0179572	0.0223032	0.0049008	0.0094341	0.0049008	0.0220149	0.0292089	0.00881039	0.0242773
63	33	0.00702619	0.0113913	0.0116835	0.0134548	0.00452392	0.0252162	0.0248554	0.0233467	0.00452392	0.0176693	0.0226143	0.00487484	0.00984448	0.00487484	0.0218092	0.0290396	0.00848081	0.0242423
64	31	0.00758221	0.0106294	0.0109661	0.0124745	0.00422763	0.0250331	0.024907	0.023422	0.00422763	0.0173299	0.0229686	0.00489119	0.0103005	0.00489119	0.0215663	0.0288467	0.00811636	0.0240817
65	29	0.00807256	0.00984908	0.0100458	0.0120311	0.00396989	0.0245914	0.0248202	0.0235413	0.00396989	0.0169466	0.0233593	0.00494879	0.0107984	0.00494879	0.0212909	0.0286241	0.00771434	0.023799
66	30	0.00846528	0.00906432	0.0089255	0.0120788	0.00378202	0.0238124	0.0245193	0.0237082	0.00378202	0.0165239	0.0237754	0.00505157	0.011335	0.00505157	0.0210198	0.0283882	0.0072688	0.0233948
67	30	0.00873342	0.0082929	0.00764925	0.012502	0.00368783	0.0226884	0.0239644	0.0239161	0.00368783	0.0160698	0.0242247	0.00521088	0.0119018	0.00521088	0.0207773	0.0281514	0.00678947	0.0228736
68	31	0.00886432	0.00755772	0.00629126	0.013158	0.00371244	0.0213105	0.023148	0.0241721	0.00371244	0.0155928	0.0247081	0.00542172	0.012485	0.00542172	0.020558	0.0279056	0.00630854	0.0222558
69	31	0.00885991	0.0068787	0.00495066	0.0139163	0.00384526	0.0198164	0.0221099	0.0244481	0.00384526	0.0151093	0.0251874	0.00565727	0.0130798	0.00565727	0.0203627	0.0276426	0.005858	0.0215709
70	30	0.00872841	0.00626929	0.00373751	0.0146807	0.00404787	0.018348	0.0209506	0.0247029	0.00404787	0.0146325	0.0256195	0.00590558	0.0136677	0.00590558	0.0201897	0.0273658	0.00544506	0.0208313
71	29	0.00847703	0.00573027	0.00277164	0.0153864	0.00429262	0.0170232	0.0197911	0.0249261	0.00429262	0.0141725	0.0259792	0.00616463	0.0142193	0.00616463	0.0200304	0.027087	0.00503644	0.0200293
72	28	0.00811675	0.00525947	0.0021936	0.0160167	0.00454131	0.0159195	0.0187413	0.0251003	0.00454131	0.0137519	0.026247	0.00641725	0.0147202	0.00641725	0.0198744	0.0268122	0.00461937	0.0191625
73	26	0.0076752	0.00487481	0.00205291	0.0165671	0.00474798	0.0150653	0.0178976	0.0252059	0.00474798	0.0133835	0.0264146	0.0066423	0.015162	0.0066423	0.0197142	0.0265403	0.00426084	0.0182456
74	23	0.00718706	0.00459444	0.00217089	0.017012	0.00488337	0.0144272	0.0173249	0.0252422	0.00488337	0.0130672	0.0264795	0.00682236	0.0155338	0.00682236	0.0195668	0.0262861	0.00402124	0.0172924
75	27	0.00664105	0.00441479	0.00232317	0.0173501	0.00494001	0.0139465	0.0170551	0.0252254	0.00494001	0.0128173	0.0264652	0.00693179	0.0157952	0.00693179	0.0194473	0.0260677	0.00370634	0.016295
76	28	0.00607556	0.00437546	0.00239334	0.0175846	0.00493586	0.013602	0.017082	0.0251775	0.00493586	0.0126223	0.026386	0.00695713	0.015909	0.00695713	0.0193607	0.0258919	0.00330884	0.0152982
77	28	0.00554437	0.00453177	0.00235978	0.0177097	0.0048884	0.0133973	0.0173759	0.0250967	0.0048884	0.0124762	0.0262481	0.00688319	0.0158628	0.00688319	0.0193183	0.0257681	0.00286217	0.0143448
78	29	0.00509341	0.0049351	0.00224986	0.0177152	0.00480156	0.0133332	0.0179176	0.0249708	0.00480156	0.0123895	0.0260561	0.00670507	0.015672	0.00670507	0.0193122	0.0256924	0.00245654	0.0134741
79	30	0.00473027	0.00559069	0.00210565	0.0176042	0.0046864	0.0134132	0.0186753	0.0248046	0.0046864	0.0123627	0.0258327	0.00644639	0.0153526	0.00644639	0.0193259	0.0256552	0.00205195	0.0127044
80	31	0.00447928	0.00647218	0.00196056	0.017402	0.0045559	0.013647	0.0196013	0.0246008	0.0045559	0.0123833	0.0255804	0.00614331	0.0149361	0.00614331	0.0193532	0.0256434	0.00171259	0.0120381
81	32	0.00437177	0.00755308	0.00182397	0.0171475	0.00439922	0.0140321	0.0206711	0.024347	0.00439922	0.0124392	0.0252962	0.00581577	0.0144685	0.00581577	0.0193846	0.0256363	0.00154021	0.0114554
82	32	0.00445333	0.00884691	0.00170457	0.0168443	0.00420338	0.0145532	0.0218642	0.0240312	0.00420338	0.0124976	0.0249766	0.00548221	0.0140143	0.00548221	0.019407	0.0256116	0.00162987	0.0109215
83	33	0.00472085	0.0102854	0.00159884	0.0165067	0.00397118	0.0152262	0.023154	0.0236403	0.00397118	0.0125401	0.024627	0.00515304	0.0135963	0.00515304	0.0194132	0.0255592	0.00181531	0.0103845
84	34	0.00516654	0.0118181	0.00152829	0.0161835	0.00368919	0.0161039	0.0245279	0.0231391	0.00368919	0.0125559	0.0242211	0.00483807	0.013213	0.00483807	0.019405	0.0254752	0.00205205	0.00982572
85	34	0.00579355	0.0134415	0.00159637	0.0159158	0.00332498	0.0172361	0.0259757	0.0224789	0.00332498	0.0125358	0.0237154	0.00454471	0.0128727	0.00454471	0.019392	0.0253791	0.00235349	0.00923412
86	34	0.00660945	0.0151708	0.00188377	0.0157225	0.00286386	0.018671	0.02747	0.021619	0.00286386	0.0124826	0.0230875	0.00428144	0.0125931	0.00428144	0.0193778	0.0252999	0.00274321	0.00860084
87	35	0.00761788	0.0170242	0.00240306	0.0156422	0.00230182	0.0204515	0.0289704	0.0205164	0.00230182	0.0123935	0.0223306	0.00405323	0.0123752	0.00405323	0.0193677	0.0252466	0.00322531	0.00792349
88	35	0.00880175	0.0190032	0.0031287	0.015734	0.0016434	0.0225783	0.0304411	0.0191567	0.0016434	0.0122476	0.021434	0.0038659	0.0122129	0.0038659	0.0193768	0.025219	0.00379342	0.00719325
89	35	0.0101075	0.0210897	0.0040092	0.0160536	0.000997681	0.0249933	0.0318058	0.0175764	0.000997681	0.0120281	0.020409	0.0037276	0.012113	0.0037276	0.0194222	0.0252287	0.00445521	0.00640403
90	36	0.0114707	0.0232502	0.00497864	0.0165844	0.000920628	0.0276343	0.0329259	0.0157975	0.000920628	0.0117423	0.0193259	0.00362872	0.0121005	0.00362872	0.0194992	0.0252836	0.00520531	0.00555972
91	36	0.0128025	0.025411	0.00596384	0.0171893	0.00164168	0.0303819	0.0337306	0.0138667	0.00164168	0.0114047	0.0183218	0.00356897	0.012199	0.00356897	0.0195914	0.025368	0.00600808	0.00467671
92	35	0.0139692	0.027462	0.00691636	0.0177809	0.00249	0.0328056	0.0342278	0.0119983	0.00249	0.0110177	0.0175298	0.00357183	0.01243	0.00357183	0.0196887	0.0254499	0.00681441	0.00380933
93	34	0.0148981	0.0293564	0.00775388	0.0184243	0.00321974	0.0347115	0.0344748	0.0103925	0.00321974	0.0105995	0.0169978	0.00364978	0.0128219	0.00364978	0.0197842	0.0255119	0.00759889	0.0030219
94	26	0.0155672	0.0311154	0.00841152	0.0193293	0.00376272	0.0359661	0.0345182	0.00917867	0.00376272	0.0101767	0.0166802	0.00381459	0.0134188	0.00381459	0.0198856	0.0255505	0.00835456	0.00238189
95	34	0.0160217	0.0327969	0.00887967	0.0207124	0.00411903	0.0366367	0.0344552	0.00835553	0.00411903	0.00978318	0.016459	0.00405563	0.0142106	0.00405563	0.0200061	0.0255532	0.00907603	0.00193908
96	36	0.0163146	0.0344437	0.00919087	0.0226735	0.00434612	0.0368168	0.0343989	0.00786274	0.00434612	0.00947469	0.0162194	0.00433417	0.015105	0.00433417	0.0201427	0.0255107	0.0097489	0.00167882
97	38	0.0164935	0.0360832	0.00938004	0.0251602	0.00450765	0.0367379	0.0344471	0.00759585	0.00450765	0.00928547	0.0159102	0.00461341	0.0159857	0.00461341	0.0202962	0.0254363	0.0103671	0.00152521
98	39	0.0166041	0.0377092	0.00949706	0.0279978	0.00466241	0.0366033	0.0345723	0.0074559	0.00466241	0.00919334	0.015553	0.00487169	0.0167483	0.00487169	0.0204711	0.0253558	0.0109026	0.00139013
99	41	0.0166875	0.039261	0.00957676	0.0308345	0.00483684	0.0366822	0.0347326	0.00730153	0.00483684	0.00915546	0.0152485	0.00509931	0.0173224	0.00509931	0.0206516	0.0252877	0.0113241	0.00120287
100	43	0.0167337	0.0406151	0.0096376	0.0332833	0.00504136	0.036877	0.034902	0.00713228	0.00504136	0.00912493	0.0151058	0.00531009	0.0177008	0.00531009	0.0208178	0.0252344	0.011623	0.000933325
101	45	0.0167503	0.0416933	0.00966088	0.035091	0.00525135	0.0371206	0.0350576	0.00698662	0.00525135	0.00905199	0.0152025	0.00552918	0.0178864	0.00552918	0.0209758	0.0252187	0.0118211	0.000622667
102	47	0.0167444	0.0425032	0.0096481	0.0362504	0.00545092	0.0373673	0.035148	0.00688689	0.00545092	0.00894665	0.0155442	0.0057812	0.0178952	0.0057812	0.0211069	0.0253073	0.0119578	0.000490244
103	49	0.016716	0.043111	0.00962861	0.0369621	0.00564053	0.0375996	0.03518	0.00683125	0.00564053	0.00879903	0.0160547	0.006077	0.0176653	0.006077	0.0212111	0.0255652	0.0120688	0.000846525
104	50	0.0166367	0.0435933	0.00963662	0.0374937	0.00583464	0.037821	0.0352036	0.0067942	0.00583464	0.00861887	0.0166205	0.00641941	0.0170521	0.00641941	0.0212409	0.0260503	0.0121549	0.00147695
105	51	0.0164646	0.0440238	0.00971348	0.0380776	0.00604332	0.0380523	0.0352492	0.00673698	0.00604332	0.00846224	0.0171547	0.00680228	0.0158998	0.00680228	0.0211386	0.0267792	0.0121943	0.00227061
106	52	0.0161857	0.044468	0.00990268	0.0388635	0.00627989	0.0383156	0.0353276	0.00663163	0.00627989	0.00846453	0.0176227	0.00722368	0.0141493	0.00722368	0.0208684	0.0277314	0.0121591	0.00320963
107	53	0.0158197	0.0449683	0.0102354	0.0398663	0.00657108	0.0386212	0.0354615	0.00647925	0.00657108	0.00884705	0.0180328	0.00767471	0.0119465	0.00767471	0.0204705	0.0288468	0.0120357	0.00428836
108	54	0.0153969	0.0455144	0.0107336	0.040986	0.00693181	0.0389826	0.0356836	0.00629544	0.00693181	0.00985042	0.0184558	0.00815433	0.0098784	0.00815433	0.0200512	0.0300339	0.0118503	0.00547853
109	56	0.0149654	0.0460795	0.0113989	0.0421116	0.00735681	0.0394151	0.0360064	0.00608289	0.00735681	0.0114904	0.0190065	0.00865089	0.00908895	0.00865089	0.0198378	0.0311754	0.0116474	0.00671964
110	62	0.0145802	0.0466337	0.0122245	0.0431848	0.00783033	0.0399243	0.03639	0.00583903	0.00783033	0.0136084	0.0197807	0.00913929	0.010511	0.00913929	0.020026	0.0321415	0.0114756	0.00794792
111	70	0.0142982	0.0471364	0.0131778	0.0442297	0.00832463	0.0405009	0.03679	0.00556837	0.00832463	0.0159355	0.0208127	0.00959425	0.0134944	0.00959425	0.0207497	0.0328505	0.0114029	0.00910977
112	78	0.0141634	0.0475626	0.014202	0.0453605	0.00882228	0.04113	0.0372014	0.00526674	0.00882228	0.0182777	0.0220822	0.00997265	0.0169601	0.00997265	0.0219793	0.0332899	0.0114907	0.0101587
113	86	0.0142175	0.0478969	0.0152489	0.0466949	0.00931821	0.0417726	0.0376127	0.00493745	0.00931821	0.0205095	0.0235271	0.0102617	0.020267	0.0102617	0.0235318	0.0335373	0.0117573	0.0110463
114	93	0.0144939	0.0481146	0.0162657	0.0483297	0.00981338	0.0423851	0.0379967	0.00460713	0.00981338	0.0225354	0.0250761	0.0104525	0.0231076	0.0104525	0.0251668	0.0336776	0.0121735	0.0117376
115	99	0.0149973	0.0482103	0.0171802	0.0502973	0.0103085	0.042933	0.0383471	0.00430765	0.0103085	0.0243007	0.026655	0.0105498	0.0253348	0.0105498	0.026699	0.0337961	0.0127054	0.0122218
116	103	0.0157117	0.0481853	0.0179456	0.0525311	0.0107856	0.0433828	0.0386931	0.00406085	0.0107856	0.0257983	0.0282012	0.0105559	0.0269297	0.0105559	0.0279915	0.0339435	0.0133259	0.0125013
117	104	0.0166051	0.0480425	0.0185334	0.0549184	0.0112059	0.0437164	0.0390475	0.00386952	0.0112059	0.0270217	0.0296727	0.0104919	0.0279314	0.0104919	0.0290411	0.0341652	0.0139974	0.0125853
118	104	0.0176481	0.0478008	0.0189399	0.0573297	0.0115467	0.0439378	0.03938	0.00372238	0.0115467	0.0279889	0.0310185	0.0103613	0.0284701	0.0103613	0.0298683	0.0344396	0.0146664	0.0124974
119	103	0.0188023	0.0474857	0.0191786	0.0596324	0.0117999	0.0440562	0.0396504	0.00360762	0.0117999	0.0287196	0.0321845	0.010191	0.0286925	0.010191	0.0305029	0.0347354	0.0152858	0.0122883
120	101	0.0200038	0.0471194	0.0192635	0.0617668	0.0119579	0.0440711	0.0398502	0.00349553	0.0119579	0.029239	0.0331266	0.010011	0.0287539	0.010011	0.0309853	0.035016	0.0158315	0.0120149
121	99	0.0211895	0.0467168	0.0192183	0.0637114	0.0120279	0.0439792	0.0399746	0.00335323	0.0120279	0.029578	0.0337917	0.00985713	0.0288001	0.00985713	0.0313578	0.0352488	0.0162959	0.0117083
122	97	0.022305	0.0462695	0.019065	0.0654433	0.0120425	0.0437954	0.04001	0.00318675	0.0120425	0.0297686	0.0341297	0.0097632	0.02892	0.0097632	0.0316413	0.03539	0.0166614	0.0113847
123	94	0.0233017	0.0457637	0.018807	0.0669539	0.0120349	0.0435319	0.0399666	0.00301993	0.0120349	0.0298304	0.0341147	0.0097405	0.0291323	0.0097405	0.031824	0.0354033	0.0169176	0.0110664
124	91	0.0241581	0.0451965	0.0184499	0.0682301	0.0119998	0.0431887	0.0398962	0.0028616	0.0119998	0.0297648	0.0337515	0.00979399	0.0294068	0.00979399	0.0318612	0.0352939	0.0170697	0.0107673
125	88	0.0248765	0.0445699	0.0179922	0.0692673	0.0119089	0.0427756	0.0398435	0.0027215	0.0119089	0.0295543	0.0330796	0.00990766	0.0296768	0.00990766	0.0317228	0.0350864	0.0171128	0.0104878
126	84	0.0254516	0.0438942	0.0174273	0.0700742	0.0117651	0.0423102	0.0397907	0.00262972	0.0117651	0.0291788	0.0321472	0.0100431	0.0298424	0.0100431	0.031396	0.0348199	0.0170581	0.0102306
127	79	0.025874	0.0431891	0.0167688	0.0706484	0.0115905	0.0418	0.0397083	0.00260807	0.0115905	0.0286313	0.03102	0.0101718	0.029782	0.0101718	0.0308351	0.0345455	0.0169303	0.0100072
128	70	0.02613	0.0424716	0.0160362	0.0709999	0.0113906	0.0412455	0.0395969	0.00264863	0.0113906	0.0279178	0.0297784	0.0102688	0.0293851	0.0102688	0.0299856	0.0343139	0.0167455	0.00983014
129	70	0.0262155	0.0417554	0.015243	0.0711557	0.0111693	0.0406524	0.0394514	0.00273593	0.0111693	0.0270537	0.0284795	0.0103072	0.0285731	0.0103072	0.028831	0.0341632	0.0165081	0.00969068
130	75	0.0261434	0.0410535	0.0144072	0.0711249	0.0109418	0.0400389	0.0392559	0.00286814	0.0109418	0.0260666	0.0271668	0.0102749	0.0272936	0.0102749	0.0274083	0.0341056	0.0162212	0.00957481
131	76	0.0259193	0.0403752	0.013554	0.0708968	0.0107218	0.0394289	0.0390208	0.00304655	0.0107218	0.0249902	0.0258791	0.0101677	0.0255282	0.0101677	0.0257761	0.0341319	0.0159089	0.00948086
132	76	0.025561	0.0397323	0.0127164	0.0704639	0.0105064	0.0388462	0.0387769	0.00325465	0.0105064	0.0238775	0.0246225	0.00998044	0.0233083	0.00998044	0.0240008	0.0341958	0.0155965	0.00938915
133	75	0.0250875	0.0391242	0.0119231	0.0698401	0.0102841	0.0383183	0.038542	0.00346768	0.0102841	0.0227737	0.0233954	0.00972756	0.0206726	0.00972756	0.0222502	0.0342464	0.0152758	0.00927745
134	73	0.0245095	0.0385242	0.0111902	0.0690563	0.010054	0.0378689	0.0383163	0.00367163	0.010054	0.0217204	0.0222032	0.00940728	0.0177313	0.00940728	0.0207056	0.0342121	0.0149364	0.00914067
135	72	0.0238421	0.0379194	0.0105301	0.0681214	0.00981665	0.037497	0.0381083	0.00386388	0.00981665	0.0207382	0.0210513	0.00903205	0.0145973	0.00903205	0.0195434	0.0340412	0.0145845	0.00897843
136	70	0.0230933	0.0372993	0.00994813	0.0670558	0.0095799	0.0371942	0.0379317	0.00404265	0.0095799	0.0198691	0.0199296	0.00861926	0.0114108	0.00861926	0.0188065	0.0336804	0.0142311	0.00878938
137	67	0.022264	0.0366524	0.00944219	0.0659134	0.00937029	0.0369662	0.0377733	0.00421426	0.00937029	0.0191555	0.0188133	0.00818176	0.00835446	0.00818176	0.0184328	0.0330979	0.0138852	0.00856661
138	65	0.0213677	0.0359833	0.00900533	0.0647171	0.00920509	0.0368115	0.0376094	0.00439674	0.00920509	0.0185748	0.0177	0.00775098	0.00558442	0.00775098	0.0183714	0.0323489	0.0135423	0.00830997
139	62	0.0204135	0.0352904	0.00861564	0.0634803	0.00908618	0.03672	0.0374449	0.00460313	0.00908618	0.0181079	0.0165996	0.00734201	0.00346201	0.00734201	0.0185084	0.0314912	0.0132078	0.00803784
140	60	0.0194118	0.0345912	0.00824736	0.0622186	0.00900288	0.0366883	0.0372935	0.00483203	0.00900288	0.0177023	0.0155308	0.00694295	0.00282937	0.00694295	0.0187518	0.0305835	0.0128964	0.00775946
141	57	0.018399	0.0339055	0.00788989	0.0609641	0.00894553	0.0367289	0.0371634	0.00508029	0.00894553	0.0173486	0.0145132	0.00658163	0.00380906	0.00658163	0.0189999	0.0296898	0.0126081	0.00746605
142	55	0.0173967	0.0332441	0.00753439	0.0597493	0.00891534	0.0368468	0.0370645	0.00534927	0.00891534	0.0169965	0.0136076	0.00625943	0.00516216	0.00625943	0.0192409	0.0288932	0.0123253	0.00716366
143	53	0.0164359	0.0326065	0.00717879	0.0585776	0.00890318	0.0370212	0.0369972	0.00563067	0.00890318	0.0166197	0.0128882	0.00599611	0.00637033	0.00599611	0.0194471	0.0282504	0.0120309	0.0068583
144	51	0.0155446	0.0320072	0.00683261	0.0574041	0.00889403	0.0372273	0.0369515	0.00592025	0.00889403	0.0161653	0.0124266	0.00580813	0.00734424	0.00580813	0.0196005	0.0277933	0.011721	0.00654447
145	49	0.0147407	0.0314488	0.00653028	0.0563153	0.00889259	0.0374569	0.036907	0.00621135	0.00889259	0.015678	0.0122299	0.00568266	0.00806901	0.00568266	0.0197049	0.0274817	0.0114037	0.00623335
146	47	0.0140419	0.0309486	0.0062988	0.0552949	0.00889194	0.0376955	0.0368319	0.00649572	0.00889194	0.015135	0.0122747	0.00563669	0.00860261	0.00563669	0.0197836	0.0273464	0.0111006	0.0059549
147	46	0.0134532	0.0305214	0.00614555	0.0543547	0.00889015	0.0379297	0.0367295	0.00676855	0.00889015	0.0145536	0.0124771	0.00568475	0.009041	0.00568475	0.0198451	0.0273746	0.0108382	0.00572615
148	45	0.0129511	0.0301768	0.00605471	0.0534826	0.00888839	0.0381599	0.0366176	0.00702784	0.00888839	0.0139224	0.0127112	0.00582785	0.0094613	0.00582785	0.0199249	0.0275377	0.0106508	0.00553429
149	44	0.0125093	0.0298849	0.00601778	0.052678	0.0088811	0.0384083	0.0365122	0.00726461	0.0088811	0.0133063	0.0128046	0.00607031	0.00992539	0.00607031	0.0200371	0.0278039	0.0105643	0.00535527
150	39	0.0121108	0.0295503	0.00603505	0.0519631	0.00886815	0.0387042	0.0364342	0.00748186	0.00886815	0.0126988	0.0124717	0.00626252	0.0104555	0.00626252	0.0203122	0.0279701	0.0105848	0.00518174
151	42	0.0117673	0.0291613	0.00607928	0.0513964	0.00885116	0.0390332	0.0363922	0.00768775	0.00885116	0.0119394	0.0114776	0.00630847	0.0110673	0.00630847	0.0207267	0.0279381	0.0107415	0.00498688
152	45	0.0114978	0.0287048	0.00614352	0.0509724	0.00882843	0.0393962	0.0363768	0.00787936	0.00882843	0.011022	0.00993378	0.00609862	0.0118213	0.00609862	0.0212705	0.0275677	0.0110467	0.00478426
153	45	0.0113327	0.0282849	0.00626094	0.050637	0.00879105	0.0398109	0.0363609	0.00803818	0.00879105	0.0101896	0.00845487	0.00577107	0.0126715	0.00577107	0.0217919	0.0270451	0.0114849	0.00462837
154	44	0.0112751	0.0279128	0.00651718	0.0502908	0.00872618	0.0403381	0.0363242	0.00815046	0.00872618	0.00972883	0.00765077	0.00534462	0.0134694	0.00534462	0.022219	0.0264157	0.011988	0.00461995
155	43	0.0113237	0.0276096	0.00696353	0.0497902	0.00863259	0.0410127	0.0362716	0.00822455	0.00863259	0.00979223	0.00786259	0.00493667	0.0140693	0.00493667	0.0224035	0.0257993	0.0124847	0.00481002
156	41	0.0114555	0.0273495	0.00760388	0.0490746	0.00852235	0.041806	0.0362166	0.00825721	0.00852235	0.0103809	0.00921403	0.00461069	0.0144145	0.00461069	0.0223485	0.0252155	0.012926	0.00520708
157	38	0.0116655	0.0270958	0.00838059	0.0481131	0.00840044	0.0426396	0.0361648	0.00823126	0.00840044	0.0113704	0.0114885	0.00453067	0.0145752	0.00453067	0.0220974	0.0248193	0.0132996	0.00577102
158	33	0.0118712	0.0266934	0.00925606	0.0469739	0.00827311	0.0434553	0.0361223	0.00811801	0.00827311	0.0126123	0.0140916	0.00464644	0.0146808	0.00464644	0.0218765	0.0245806	0.013581	0.00646912
159	36	0.0120199	0.0260576	0.0101389	0.0457677	0.00813577	0.0441889	0.0360809	0.00788742	0.00813577	0.0138016	0.0161264	0.00485435	0.0147497	0.00485435	0.0217438	0.0245347	0.0138047	0.00722009
160	40	0.0120758	0.0251876	0.0109569	0.0446539	0.00798217	0.0448024	0.0360439	0.00750601	0.00798217	0.0146828	0.0169729	0.00491249	0.0147571	0.00491249	0.0217419	0.0245418	0.0140177	0.00796382
161	41	0.0120715	0.0242503	0.0116861	0.04366	0.00780122	0.0452716	0.03601	0.00692669	0.00780122	0.0152307	0.0167515	0.00484111	0.0147362	0.00484111	0.0218352	0.024618	0.0142544	0.00867711
162	41	0.0120368	0.0234156	0.0123756	0.0427318	0.0075821	0.0456365	0.0359732	0.00611744	0.0075821	0.0155785	0.0161438	0.00469096	0.014687	0.00469096	0.0219807	0.0247395	0.0145262	0.00937444
163	40	0.0119807	0.0227726	0.0130927	0.0417839	0.00733292	0.0459707	0.0359443	0.00509327	0.00733292	0.0158798	0.0158133	0.00451982	0.0145862	0.00451982	0.022119	0.0248713	0.0148293	0.0100699
164	39	0.0119012	0.022331	0.0138727	0.0407452	0.00706637	0.0462911	0.0359524	0.00388557	0.00706637	0.0162631	0.0161477	0.00437311	0.0144292	0.00437311	0.0222003	0.0249921	0.0151366	0.0107737
165	38	0.0118104	0.022055	0.0146781	0.0396375	0.00678713	0.0465108	0.0360155	0.00264886	0.00678713	0.0167723	0.0169655	0.00426104	0.0142368	0.00426104	0.0222333	0.0251034	0.0154288	0.0114888
166	37	0.0117062	0.0218941	0.0153945	0.038521	0.00650083	0.0464569	0.0361184	0.00214111	0.00650083	0.0173577	0.0179471	0.00416916	0.0140372	0.00416916	0.022261	0.0252089	0.0156727	0.012228
167	36	0.01155	0.0217757	0.0158481	0.0374518	0.00620394	0.0459305	0.0361921	0.00327943	0.00620394	0.0178999	0.0187388	0.00408167	0.0138661	0.00408167	0.0223237	0.0253054	0.0158293	0.0129967
168	36	0.011283	0.0216229	0.0159018	0.0364848	0.00589259	0.044792	0.0361367	0.00528247	0.00589259	0.0182697	0.019114	0.00400079	0.0137385	0.00400079	0.022425	0.0254008	0.0158617	0.0137981
169	35	0.0108663	0.0213908	0.0155089	0.0356587	0.00556267	0.0429835	0.0358559	0.00760035	0.00556267	0.0183923	0.0190277	0.00393974	0.0136803	0.00393974	0.0225476	0.0254934	0.0157422	0.0146302
170	35	0.0102992	0.021086	0.0147057	0.0349605	0.00521701	0.0405448	0.0352866	0.0100885	0.00521701	0.0182535	0.0185761	0.00390929	0.0137225	0.00390929	0.0226761	0.0255711	0.0154775	0.0154797
171	34	0.00962059	0.02075	0.0135978	0.0343382	0.00489446	0.0376134	0.0344019	0.0126409	0.00489446	0.0178771	0.0179397	0.00391458	0.0138694	0.00391458	0.0227917	0.0256265	0.0151085	0.0163244
172	33	0.0089068	0.0204143	0.0123454	0.0337032	0.00465079	0.0344274	0.0332028	0.0151185	0.00465079	0.0173315	0.0173177	0.00395124	0.0141108	0.00395124	0.0228756	0.025647	0.0146746	0.0171392
173	32	0.00826239	0.0200935	0.0111358	0.0329506	0.00453418	0.0313045	0.0317356	0.0173659	0.00453418	0.0167012	0.0168301	0.00401512	0.0144278	0.00401512	0.0229107	0.025626	0.0142127	0.0178903
174	31	0.00778247	0.0197869	0.010115	0.0320078	0.00455737	0.0285313	0.0301097	0.0192457	0.00455737	0.016061	0.0164906	0.00410369	0.0147984	0.00410369	0.0228908	0.0255718	0.0137605	0.0185416
175	31	0.0075128	0.0194665	0.0093475	0.030825	0.0046679	0.0262822	0.0284856	0.0206869	0.0046679	0.0154811	0.0162636	0.00420508	0.0152074	0.00420508	0.0228333	0.0254916	0.0133406	0.0190667
176	32	0.00745218	0.0190973	0.00883255	0.0293683	0.00478884	0.0246384	0.0270429	0.0216874	0.00478884	0.0150092	0.0161249	0.00431348	0.0156278	0.00431348	0.0227553	0.0253881	0.0129731	0.0194538
177	32	0.00756931	0.0186476	0.00853713	0.0276589	0.00485933	0.0236281	0.0259391	0.0222911	0.00485933	0.0146787	0.016085	0.00442383	0.0160104	0.00442383	0.0226609	0.0252682	0.0126609	0.0197028
178	32	0.00781366	0.0180999	0.00843325	0.0257587	0.0048486	0.0232274	0.0252667	0.0225809	0.0048486	0.0145059	0.0161681	0.0045222	0.0163229	0.0045222	0.0225566	0.025136	0.0123904	0.0198163
179	31	0.00814459	0.0174658	0.00849074	0.023743	0.00473285	0.0233453	0.0250652	0.0226387	0.00473285	0.0144664	0.0163995	0.00459976	0.0165729	0.00459976	0.022444	0.0249818	0.0121548	0.0197973
180	29	0.00853855	0.0167708	0.00867035	0.021712	0.00449185	0.0238563	0.0253107	0.0225173	0.00449185	0.0145221	0.0167862	0.0046457	0.0167826	0.0046457	0.0223372	0.0247929	0.0119474	0.0196623
181	20	0.00897591	0.0160462	0.008923	0.0197821	0.00413857	0.0246345	0.0258925	0.0222599	0.00413857	0.0146166	0.0172909	0.00466874	0.0169752	0.00466874	0.0222545	0.0245761	0.0117598	0.0194345
182	29	0.00944121	0.0153255	0.00917263	0.0180896	0.00372062	0.0255436	0.026653	0.0219224	0.00372062	0.0146852	0.0178474	0.00469932	0.0171846	0.00469932	0.0221884	0.0243556	0.0115698	0.0191371
183	30	0.00991352	0.0146333	0.00933056	0.0167493	0.00328513	0.026425	0.027434	0.0215624	0.00328513	0.0146879	0.0183905	0.00475398	0.017452	0.00475398	0.0221307	0.0241496	0.0113503	0.0187937
184	30	0.0103636	0.0139905	0.00932288	0.0158022	0.00287017	0.0271104	0.0280941	0.0212353	0.00287017	0.0146062	0.0188681	0.00484184	0.0177986	0.00484184	0.0220842	0.0239665	0.0111052	0.0184188
185	30	0.0107599	0.0134165	0.00910064	0.0152174	0.00251253	0.0274556	0.0285378	0.0209996	0.00251253	0.0144543	0.0192548	0.00496061	0.0181999	0.00496061	0.0220475	0.0238161	0.0108382	0.0180239
186	29	0.0110679	0.0129147	0.00863575	0.0149287	0.00224725	0.0273673	0.0287049	0.0209	0.00224725	0.0142609	0.0195541	0.00508735	0.0186109	0.00508735	0.0220016	0.0236943	0.0105247	0.0176181
187	27	0.0112603	0.0124764	0.00792166	0.0148551	0.00210307	0.026811	0.028569	0.0209762	0.00210307	0.0140327	0.0197882	0.00521702	0.0190125	0.00521702	0.0219287	0.0235763	0.0101519	0.0172009
188	23	0.0113243	0.0120946	0.0069991	0.0149132	0.00208537	0.025817	0.0281732	0.0212323	0.00208537	0.0137814	0.0199881	0.00535321	0.019403	0.00535321	0.0218321	0.0234492	0.00973701	0.0167689
189	26	0.0112636	0.0117692	0.00595666	0.0150698	0.00218029	0.0244783	0.0275646	0.0216055	0.00218029	0.0135384	0.0201759	0.00548565	0.0197787	0.00548565	0.0217339	0.0233187	0.00930973	0.0163217
190	27	0.0110954	0.0115021	0.00488776	0.0153254	0.00236692	0.0229198	0.0267964	0.0220359	0.00236692	0.013318	0.0203574	0.00560905	0.0201436	0.00560905	0.02164	0.0231884	0.00889719	0.0158572
191	27	0.0108435	0.0112981	0.00387801	0.0156387	0.00260214	0.0212968	0.0259787	0.0224814	0.00260214	0.0131217	0.0205417	0.00572957	0.020493	0.00572957	0.0215488	0.023061	0.00852014	0.015368
192	27	0.0105301	0.0111649	0.00301476	0.01595	0.00283638	0.0197834	0.0252128	0.0228785	0.00283638	0.0129574	0.0207359	0.00584946	0.0208039	0.00584946	0.0214722	0.0229453	0.00819195	0.0148431
193	26	0.0101805	0.0110924	0.00234875	0.0162359	0.00303914	0.0185193	0.0245682	0.0231844	0.00303914	0.0128276	0.0209305	0.00595831	0.021043	0.00595831	0.0214181	0.0228534	0.0079002	0.0142821
194	22	0.00982387	0.0110551	0.00188057	0.0164925	0.00318651	0.0175818	0.0241125	0.0233858	0.00318651	0.0127274	0.0211226	0.0060345	0.0211777	0.0060345	0.0213723	0.0227778	0.00761369	0.0136972
195	25	0.00947956	0.0110448	0.0015852	0.0167023	0.00326541	0.0170039	0.0238837	0.0234848	0.00326541	0.0126491	0.021322	0.00605434	0.0211976	0.00605434	0.0213179	0.0226917	0.00730839	0.0130914
196	27	0.00916032	0.0110713	0.00141642	0.0168583	0.00328021	0.0167945	0.02389	0.0234974	0.00328021	0.0125865	0.021536	0.00602229	0.0211133	0.00602229	0.0212701	0.0225848	0.00697255	0.0124679
197	28	0.00888592	0.0111439	0.00132349	0.0170043	0.00324029	0.0169304	0.0241137	0.023431	0.00324029	0.0125488	0.0217669	0.00595938	0.0209535	0.00595938	0.0212499	0.0224709	0.00660198	0.0118469
198	29	0.00867326	0.0112686	0.00127367	0.0171919	0.00317892	0.0173386	0.0244502	0.0232801	0.00317892	0.0125429	0.0220128	0.00587004	0.0207775	0.00587004	0.0212416	0.0223552	0.00621147	0.0112468
199	29	0.00853294	0.0114604	0.00125375	0.0174179	0.0031164	0.0179275	0.0248561	0.02309	0.0031164	0.0125633	0.0222718	0.00575892	0.0206361	0.00575892	0.0212266	0.0222223	0.00584415	0.0106688
200	30	0.00846332	0.0117508	0.0012755	0.0176426	0.0030492	0.0185834	0.0253246	0.0228937	0.0030492	0.012608	0.0225484	0.00564922	0.0205376	0.00564922	0.0212238	0.0220779	0.00553759	0.0101032
201	30	0.00844571	0.0121458	0.00129835	0.0178318	0.00297352	0.0192163	0.0258126	0.0226845	0.00297352	0.0126688	0.0228256	0.00555894	0.020475	0.00555894	0.0212453	0.0219488	0.00529138	0.00954392
202	31	0.00848811	0.0126327	0.0012926	0.0179842	0.00288299	0.019749	0.0262753	0.022445	0.00288299	0.0127137	0.0230639	0.00550149	0.0204379	0.00550149	0.0212806	0.0218398	0.00510175	0.00900121
203	31	0.00859983	0.0132	0.00124873	0.0180791	0.00279241	0.0201433	0.0266858	0.0222043	0.00279241	0.012726	0.0232392	0.00547341	0.0204142	0.00547341	0.0213223	0.0217378	0.00498564	0.00848777
204	31	0.00877576	0.01386	0.00119509	0.018121	0.00272227	0.0203963	0.0270472	0.0220079	0.00272227	0.0127158	0.0233347	0.0054495	0.0203929	0.0054495	0.021376	0.0216364	0.00494919	0.008
205	31	0.00900173	0.0146295	0.00113856	0.0181425	0.00266479	0.0205529	0.0274249	0.0218926	0.00266479	0.0126753	0.023333	0.00543155	0.0203761	0.00543155	0.0214577	0.0215405	0.00498242	0.0075293
206	31	0.00927518	0.015511	0.00113907	0.018189	0.0026542	0.0206229	0.0276556	0.02172	0.0026542	0.0125947	0.0232126	0.00541666	0.0203763	0.00541666	0.0215539	0.0214654	0.00506723	0.00706724
207	31	0.00958019	0.0164825	0.00118889	0.0182761	0.00261618	0.0207335	0.0280234	0.0216107	0.00261618	0.0124929	0.0229636	0.00538322	0.020414	0.00538322	0.0216361	0.0214148	0.00519762	0.00660118
208	32	0.00993588	0.0175656	0.00134493	0.0184706	0.00262949	0.0209371	0.0283598	0.021475	0.00262949	0.0123706	0.0225761	0.00531565	0.0205087	0.00531565	0.0216971	0.0213671	0.00538488	0.0061137
209	32	0.010357	0.0187748	0.00162179	0.0187749	0.00264252	0.0213289	0.0288026	0.0213181	0.00264252	0.0122207	0.0220618	0.0052117	0.0206699	0.0052117	0.0217372	0.0213087	0.00562893	0.00559154
210	32	0.0108881	0.0201299	0.00202873	0.0192052	0.00263155	0.021967	0.0293194	0.0209946	0.00263155	0.0120455	0.0214244	0.00508455	0.0208869	0.00508455	0.0217674	0.0212399	0.00593417	0.00503171
211	33	0.0115569	0.0216366	0.0025638	0.0197478	0.00257292	0.0229351	0.0300243	0.0204868	0.00257292	0.0118257	0.0206863	0.00495494	0.0211418	0.00495494	0.0218011	0.0211564	0.00633356	0.0044471
212	34	0.0123738	0.0232947	0.00324104	0.0203655	0.00249868	0.0242715	0.0308728	0.0197093	0.00249868	0.0115657	0.0198992	0.00482288	0.021421	0.00482288	0.0218507	0.0210621	0.00686954	0.00384076
213	34	0.0133267	0.0250982	0.00404354	0.0210055	0.00246657	0.0260194	0.0320779	0.0187328	0.00246657	0.0112952	0.0191322	0.00467834	0.0217147	0.00467834	0.0219359	0.0209729	0.00755276	0.00320483
214	35	0.014416	0.0270472	0.00491641	0.0216679	0.00260954	0.0280513	0.033093	0.0172519	0.00260954	0.0110301	0.0184616	0.00451287	0.022009	0.00451287	0.0220682	0.0209145	0.00837535	0.00253918
215	36	0.0155377	0.0290511	0.0058128	0.0222196	0.00296809	0.0304001	0.0341596	0.0155745	0.00296809	0.0107828	0.017991	0.00434367	0.0223067	0.00434367	0.0222445	0.0209035	0.009316	0.00189549
216	36	0.016545	0.0309923	0.00667254	0.0225907	0.00346929	0.0326137	0.0349267	0.013641	0.00346929	0.0105633	0.0177642	0.00418488	0.0226414	0.00418488	0.0224464	0.0209362	0.0103194	0.00132804
217	36	0.0173824	0.0328023	0.00741767	0.0227479	0.00393655	0.0344727	0.0353813	0.0118021	0.00393655	0.010387	0.0177696	0.00403943	0.0230406	0.00403943	0.0226475	0.0209992	0.011318	0.000874203
218	35	0.018057	0.0344848	0.00802691	0.0231326	0.00425366	0.0357611	0.0354369	0.0101718	0.00425366	0.0102699	0.017915	0.00394493	0.0235321	0.00394493	0.0228387	0.0210697	0.0122372	0.000632292
219	31	0.018596	0.0360712	0.00852329	0.0240459	0.0044089	0.0364968	0.0352493	0.00899536	0.0044089	0.0102237	0.0180859	0.00391033	0.0241334	0.00391033	0.0230111	0.0211246	0.0130487	0.000639222
220	34	0.0190098	0.0375917	0.00894479	0.0256594	0.00443513	0.0366931	0.0348614	0.00819025	0.00443513	0.0102596	0.0182011	0.0039372	0.0248531	0.0039372	0.0231555	0.0211493	0.013759	0.000845942
221	37	0.019341	0.0390832	0.00929736	0.0278224	0.00445568	0.0366156	0.034651	0.00780858	0.00445568	0.0103626	0.0182471	0.00404969	0.0256333	0.00404969	0.0232907	0.0211617	0.0143985	0.00118247
222	40	0.0196512	0.0405953	0.00960322	0.0303828	0.00457077	0.036462	0.0347646	0.00767153	0.00457077	0.0105215	0.0182429	0.00416017	0.0263817	0.00416017	0.0234269	0.0211749	0.0149652	0.0016153
223	42	0.0200093	0.0421391	0.00985788	0.032998	0.00469635	0.0365155	0.0349345	0.00759581	0.00469635	0.0106512	0.0182727	0.00426745	0.0270001	0.00426745	0.0235734	0.0212077	0.0154663	0.00211272
224	45	0.02036	0.0436098	0.0101225	0.0352707	0.00497574	0.0367467	0.0354444	0.00767843	0.00497574	0.0107122	0.0183645	0.0043375	0.027426	0.0043375	0.0237237	0.0212507	0.015867	0.00269442
225	47	0.02069	0.0449149	0.0102811	0.0367728	0.00516083	0.0369627	0.0356748	0.00759891	0.00516083	0.0106751	0.0185532	0.00439531	0.0276082	0.00439531	0.0238889	0.0213412	0.0161734	0.00333181
226	50	0.0209791	0.046009	0.0103359	0.0374895	0.0053787	0.0372179	0.0361798	0.00772958	0.0053787	0.0105593	0.0188314	0.00444123	0.0275576	0.00444123	0.0240693	0.0214858	0.0164001	0.00404155
227	52	0.0212393	0.0469234	0.0102541	0.0377347	0.00544579	0.0373929	0.0362811	0.00766156	0.00544579	0.0103907	0.0191937	0.00451872	0.0273314	0.00451872	0.0242235	0.0217087	0.016584	0.004819
228	53	0.0214509	0.0477033	0.010121	0.0378845	0.00556759	0.0375873	0.0365789	0.00774994	0.00556759	0.0102379	0.019621	0.00460928	0.0269856	0.00460928	0.0243666	0.0220242	0.0167392	0.00564613
229	55	0.0217591	0.0486988	0.00994785	0.0384864	0.00557658	0.0376428	0.0362741	0.00744707	0.00557658	0.0101766	0.0201212	0.00487966	0.0261157	0.00487966	0.0244399	0.0224726	0.0167004	0.00651173
230	57	0.0221576	0.049861	0.00985709	0.0395977	0.00572855	0.0377485	0.0362693	0.0072549	0.00572855	0.00999933	0.0206209	0.0052104	0.0250651	0.0052104	0.0245176	0.0232271	0.0164891	0.00737727
231	59	0.0226915	0.0512338	0.00987085	0.0411525	0.00585158	0.0378201	0.0359766	0.00681367	0.00585158	0.00966799	0.0210985	0.00567645	0.0234256	0.00567645	0.024514	0.0243523	0.0159743	0.00827459
232	60	0.0231309	0.052775	0.0100495	0.0428712	0.00609625	0.0379692	0.0360469	0.00652011	0.00609625	0.00914447	0.0215131	0.00623716	0.0212635	0.00623716	0.0244457	0.0258394	0.0156033	0.00932656
233	61	0.0235408	0.0544495	0.0103829	0.0445582	0.00633618	0.0381175	0.0360405	0.00610249	0.00633618	0.00864114	0.0219337	0.00689922	0.018325	0.00689922	0.0242934	0.0275884	0.015118	0.0104682
234	75	0.0237684	0.0561263	0.010899	0.0459434	0.00672075	0.0384096	0.0366758	0.00601371	0.00672075	0.00848815	0.0224318	0.0076316	0.015354	0.0076316	0.024247	0.0294268	0.0147633	0.0117483
235	88	0.0238507	0.0576956	0.0115682	0.0469639	0.00714401	0.0387834	0.0373622	0.00595719	0.00714401	0.0092345	0.0231373	0.00848925	0.0132316	0.00848925	0.0244522	0.0311308	0.01444	0.0131181
236	103	0.023674	0.0589768	0.0123683	0.0476121	0.00764292	0.039291	0.0381971	0.00599977	0.00764292	0.0109546	0.024107	0.00946815	0.0137736	0.00946815	0.0252413	0.0324598	0.0143695	0.0145805
237	120	0.0235315	0.0601982	0.0132592	0.0482094	0.00815371	0.039869	0.0388229	0.00591005	0.00815371	0.0134852	0.025475	0.0105218	0.0163329	0.0105218	0.0266159	0.0331944	0.0143364	0.0161166
238	141	0.0235271	0.0612928	0.0142566	0.0489183	0.00868965	0.0405249	0.0393335	0.00570796	0.00868965	0.0162513	0.0272211	0.0116626	0.0204884	0.0116626	0.028746	0.0333323	0.0143581	0.0176163
239	167	0.0238148	0.0621028	0.0153355	0.049744	0.00928929	0.0412406	0.0398726	0.00553495	0.00928929	0.0189725	0.0292807	0.0128332	0.0251115	0.0128332	0.0314619	0.0330089	0.0141581	0.0189567
240	189	0.0241504	0.0626058	0.016477	0.0508091	0.00990188	0.041977	0.0404065	0.00533099	0.00990188	0.0215278	0.0315652	0.0139653	0.0294549	0.0139653	0.0343432	0.0323589	0.0140796	0.0201282
241	200	0.0245046	0.0627732	0.0176358	0.0521936	0.01047	0.0426847	0.0407673	0.00499055	0.01047	0.0239616	0.0339208	0.0149517	0.0332868	0.0149517	0.0370503	0.03167	0.0140066	0.0210743
242	200	0.0248028	0.0625929	0.0187684	0.0539513	0.0109756	0.0433331	0.0412789	0.00456091	0.0109756	0.0263775	0.036197	0.0157571	0.0364978	0.0157571	0.0393416	0.0311285	0.0138994	0.0217769
243	200	0.0249588	0.0620208	0.0198291	0.0561444	0.0114828	0.0439432	0.0418536	0.00419526	0.0114828	0.0288895	0.0382558	0.0163149	0.038945	0.0163149	0.0410427	0.0308953	0.0137423	0.0221934
244	200	0.0250799	0.0610644	0.0208064	0.0587234	0.012023	0.0445232	0.0424552	0.00395312	0.012023	0.0313886	0.0399907	0.0166038	0.0406403	0.0166038	0.0420671	0.0309331	0.0134999	0.0222553
245	200	0.025245	0.0598705	0.0216597	0.0615513	0.0125262	0.0450385	0.0428948	0.0037301	0.0125262	0.0337153	0.0413189	0.0165977	0.0416563	0.0165977	0.0424159	0.0311872	0.01334	0.0219356
246	200	0.0256122	0.0585586	0.0223698	0.0643708	0.0129234	0.0454585	0.0430415	0.00340436	0.0129234	0.035744	0.0422519	0.0163615	0.0420521	0.0163615	0.0422627	0.0315841	0.0133644	0.0212561
247	200	0.026199	0.0571805	0.0228872	0.0669108	0.0133114	0.0458515	0.0433482	0.00329955	0.0133114	0.0372981	0.0428017	0.0159457	0.0419205	0.0159457	0.0417442	0.0320787	0.0136142	0.020347
248	200	0.0269012	0.0557568	0.0231743	0.0690668	0.0136471	0.0461687	0.0437247	0.0033246	0.0136471	0.0382936	0.0430127	0.0153891	0.0414091	0.0153891	0.0409369	0.0325005	0.0140612	0.0193466
249	190	0.0276041	0.0543084	0.0232167	0.0708263	0.0139034	0.0463858	0.0440212	0.0034325	0.0139034	0.0387385	0.0429016	0.0147195	0.0406794	0.0147195	0.0398905	0.0328054	0.0146371	0.0183657
250	167	0.0281934	0.0528641	0.0230423	0.0721913	0.0139753	0.0464022	0.0439856	0.00330889	0.0139753	0.0387515	0.0424261	0.0140089	0.0399419	0.0140089	0.0387319	0.0329315	0.0152477	0.0173997
251	149	0.0286388	0.0514168	0.0226888	0.0731723	0.013932	0.0462626	0.0437214	0.00302505	0.013932	0.0384462	0.0415826	0.0133295	0.0392196	0.0133295	0.0375094	0.0328594	0.0158384	0.0164965
252	134	0.0289416	0.0499469	0.0221987	0.0737939	0.0138487	0.0460209	0.0432738	0.00268749	0.0138487	0.0379387	0.0403715	0.0127002	0.038554	0.0127002	0.036238	0.0326559	0.0163649	0.015694
