# Supplementary material for: Optimal Control Based Stiffness Identification of an Ankle-Foot Orthosis Using a Predictive Walking Model
Source: Front Comput Neurosci. 2017 Apr 13;11:23. doi: 10.3389/fncom.2017.00023 (PMC5390028; doi:10.3389/fncom.2017.00023)
Supplement: Supplementary file 1 [file DataSheet1.ZIP › PathWalker/InvKinDyn/results/orthosis_3053139.log]

275 0 0 0 0 0 0 0 2.17805 0 0 2.17805 0 -0.927162 0 -0.144492 -0.907531 0 0.126587 -0.82038 0 0.0518618 -0.86395 0 -0.0927678 0 0 0 0 0 0 0 0 0 0 0 0 0 2.17805 0 0 2.17805 0
276 0 0 0 0 0 0 0 2.17805 0 0 2.17805 0 -0.927757 0 -0.144196 -0.906982 0 0.126798 -0.801767 0 0.0503901 -0.84184 0 -0.0952474 0 0 0 0 0 0 0 0 0 0 0 0 0 2.17805 0 0 2.17805 0
277 0 0 0 0 0 0 0 2.17805 0 0 2.17805 0 -0.9285 0 -0.143773 -0.906364 0 0.127113 -0.783013 0 0.0486745 -0.819616 0 -0.0978735 0 0 0 0 0 0 0 0 0 0 0 0 0 2.17805 0 0 2.17805 0
278 0 0 0 0 0 0 0 2.17805 0 0 2.17805 0 -0.929288 0 -0.143252 -0.905709 0 0.127512 -0.764208 0 0.0467653 -0.797407 0 -0.100591 0 0 0 0 0 0 0 0 0 0 0 0 0 2.17805 0 0 2.17805 0
279 0 0 0 0 0 0 0 2.17805 0 0 2.17805 0 -0.930078 0 -0.142654 -0.904997 0 0.127974 -0.745413 0 0.0447217 -0.77526 0 -0.10335 0 0 0 0 0 0 0 0 0 0 0 0 0 2.17805 0 0 2.17805 0
280 0 0 0 0 0 0 0 2.17805 0 0 2.17805 0 -0.930891 0 -0.141973 -0.904211 0 0.128503 -0.726705 0 0.0426138 -0.753223 0 -0.10609 0 0 0 0 0 0 0 0 0 0 0 0 0 2.17805 0 0 2.17805 0
281 0 0 0 0 0 0 0 2.17805 0 0 2.17805 0 -0.931684 0 -0.141213 -0.903375 0 0.129097 -0.708176 0 0.0405005 -0.731377 0 -0.108757 0 0 0 0 0 0 0 0 0 0 0 0 0 2.17805 0 0 2.17805 0
282 0 0 0 0 0 0 0 2.17805 0 0 2.17805 0 -0.932419 0 -0.140382 -0.902505 0 0.129756 -0.689906 0 0.0384418 -0.709781 0 -0.111295 0 0 0 0 0 0 0 0 0 0 0 0 0 2.17805 0 0 2.17805 0
283 0 0 0 0 0 0 0 2.17805 0 0 2.17805 0 -0.933219 0 -0.139435 -0.901578 0 0.130505 -0.671979 0 0.0364878 -0.68853 0 -0.113653 0 0 0 0 0 0 0 0 0 0 0 0 0 2.17805 0 0 2.17805 0
284 0 0 0 0 0 0 0 2.17805 0 0 2.17805 0 -0.93416 0 -0.138351 -0.900573 0 0.131354 -0.654492 0 0.0346657 -0.66776 0 -0.1158 0 0 0 0 0 0 0 0 0 0 0 0 0 2.17805 0 0 2.17805 0
285 0 0 0 0 0 0 0 2.17805 0 0 2.17805 0 -0.935201 0 -0.137142 -0.899505 0 0.132292 -0.637548 0 0.0329873 -0.647591 0 -0.117728 0 0 0 0 0 0 0 0 0 0 0 0 0 2.17805 0 0 2.17805 0
286 0 0 0 0 0 0 0 2.17805 0 0 2.17805 0 -0.936285 0 -0.135824 -0.898397 0 0.13331 -0.621245 0 0.0314463 -0.628154 0 -0.119446 0 0 0 0 0 0 0 0 0 0 0 0 0 2.17805 0 0 2.17805 0
287 0 0 0 0 0 0 0 2.17805 0 0 2.17805 0 -0.937392 0 -0.134416 -0.897251 0 0.134392 -0.605662 0 0.0300121 -0.609549 0 -0.120988 0 0 0 0 0 0 0 0 0 0 0 0 0 2.17805 0 0 2.17805 0
288 0 0 0 0 0 0 0 2.17805 0 0 2.17805 0 -0.938577 0 -0.132905 -0.89607 0 0.135539 -0.590868 0 0.0286464 -0.591856 0 -0.1224 0 0 0 0 0 0 0 0 0 0 0 0 0 2.17805 0 0 2.17805 0
289 0 0 0 0 0 0 0 2.17805 0 0 2.17805 0 -0.939839 0 -0.131293 -0.894857 0 0.136748 -0.576934 0 0.0273141 -0.575179 0 -0.123726 0 0 0 0 0 0 0 0 0 0 0 0 0 2.17805 0 0 2.17805 0
290 0 0 0 0 0 0 0 2.17805 0 0 2.17805 0 -0.941079 0 -0.129626 -0.893612 0 0.137985 -0.563912 0 0.0259732 -0.559588 0 -0.125015 0 0 0 0 0 0 0 0 0 0 0 0 0 2.17805 0 0 2.17805 0
291 0 0 0 0 0 0 0 2.17805 0 0 2.17805 0 -0.942306 0 -0.127895 -0.892316 0 0.139256 -0.55183 0 0.0245705 -0.54512 0 -0.12633 0 0 0 0 0 0 0 0 0 0 0 0 0 2.17805 0 0 2.17805 0
292 0 0 0 0 0 0 0 2.17805 0 0 2.17805 0 -0.943564 0 -0.12608 -0.890951 0 0.140567 -0.540702 0 0.0230348 -0.531795 0 -0.127752 0 0 0 0 0 0 0 0 0 0 0 0 0 2.17805 0 0 2.17805 0
293 0 0 0 0 0 0 0 2.17805 0 0 2.17805 0 -0.944821 0 -0.124195 -0.889508 0 0.141905 -0.530512 0 0.0212865 -0.519579 0 -0.129367 0 0 0 0 0 0 0 0 0 0 0 0 0 2.17805 0 0 2.17805 0
294 0 0 0 0 0 0 0 2.17805 0 0 2.17805 0 -0.946051 0 -0.122243 -0.887981 0 0.14327 -0.521217 0 0.0192649 -0.508413 0 -0.131241 0 0 0 0 0 0 0 0 0 0 0 0 0 2.17805 0 0 2.17805 0
295 0 0 0 0 0 0 0 2.17805 0 0 2.17805 0 -0.947218 0 -0.120228 -0.886368 0 0.144661 -0.512762 0 0.0169007 -0.498228 0 -0.133448 0 0 0 0 0 0 0 0 0 0 0 0 0 2.17805 0 0 2.17805 0
296 0 0 0 0 0 0 0 2.17805 0 0 2.17805 0 -0.948313 0 -0.118154 -0.884679 0 0.14608 -0.505091 0 0.0141015 -0.488928 0 -0.136081 0 0 0 0 0 0 0 0 0 0 0 0 0 2.17805 0 0 2.17805 0
297 0 0 0 0 0 0 0 2.17805 0 0 2.17805 0 -0.949375 0 -0.116011 -0.882929 0 0.14753 -0.498158 0 0.0108058 -0.480455 0 -0.139203 0 0 0 0 0 0 0 0 0 0 0 0 0 2.17805 0 0 2.17805 0
298 0 0 0 0 0 0 0 2.17805 0 0 2.17805 0 -0.950439 0 -0.113792 -0.881126 0 0.14901 -0.491934 0 0.00698791 -0.472783 0 -0.142843 0 0 0 0 0 0 0 0 0 0 0 0 0 2.17805 0 0 2.17805 0
299 0 0 0 0 0 0 0 2.17805 0 0 2.17805 0 -0.951511 0 -0.111501 -0.879267 0 0.15051 -0.486415 0 0.00264372 -0.465942 0 -0.147012 0 0 0 0 0 0 0 0 0 0 0 0 0 2.17805 0 0 2.17805 0
300 0 0 0 0 0 0 0 2.17805 0 0 2.17805 0 -0.952602 0 -0.109148 -0.877364 0 0.152019 -0.481646 0 -0.00220636 -0.46006 0 -0.151706 0 0 0 0 0 0 0 0 0 0 0 0 0 2.17805 0 0 2.17805 0
301 0 0 0 0 0 0 0 2.17805 0 0 2.17805 0 -0.953721 0 -0.10674 -0.875438 0 0.15353 -0.477715 0 -0.00753157 -0.455324 0 -0.156913 0 0 0 0 0 0 0 0 0 0 0 0 0 2.17805 0 0 2.17805 0
302 0 0 0 0 0 0 0 2.17805 0 0 2.17805 0 -0.954872 0 -0.104274 -0.873504 0 0.155048 -0.474761 0 -0.013263 -0.452014 0 -0.16259 0 0 0 0 0 0 0 0 0 0 0 0 0 2.17805 0 0 2.17805 0
303 0 0 0 0 0 0 0 2.17805 0 0 2.17805 0 -0.956051 0 -0.101742 -0.871552 0 0.156578 -0.472918 0 -0.0192381 -0.45051 0 -0.168617 0 0 0 0 0 0 0 0 0 0 0 0 0 2.17805 0 0 2.17805 0
304 0 0 0 0 0 0 0 2.17805 0 0 2.17805 0 -0.957249 0 -0.0991274 -0.869569 0 0.15813 -0.472167 0 -0.0251243 -0.451076 0 -0.174695 0 0 0 0 0 0 0 0 0 0 0 0 0 2.17805 0 0 2.17805 0
305 0 0 0 0 0 0 0 2.17805 0 0 2.17805 0 -0.958469 0 -0.0964189 -0.867556 0 0.159713 -0.472278 0 -0.0305217 -0.45368 0 -0.180422 0 0 0 0 0 0 0 0 0 0 0 0 0 2.17805 0 0 2.17805 0
306 0 0 0 0 0 0 0 2.17805 0 0 2.17805 0 -0.959708 0 -0.0935938 -0.865475 0 0.161336 -0.472988 0 -0.0350516 -0.458078 0 -0.185364 0 0 0 0 0 0 0 0 0 0 0 0 0 2.17805 0 0 2.17805 0
307 0 0 0 0 0 0 0 2.17805 0 0 2.17805 0 -0.960951 0 -0.0906186 -0.863239 0 0.162998 -0.474023 0 -0.0384529 -0.46376 0 -0.189154 0 0 0 0 0 0 0 0 0 0 0 0 0 2.17805 0 0 2.17805 0
308 0 0 0 0 0 0 0 2.17805 0 0 2.17805 0 -0.96217 0 -0.0874574 -0.860789 0 0.164715 -0.475126 0 -0.0406303 -0.469988 0 -0.191593 0 0 0 0 0 0 0 0 0 0 0 0 0 2.17805 0 0 2.17805 0
309 0 0 0 0 0 0 0 2.17805 0 0 2.17805 0 -0.963351 0 -0.0840744 -0.858123 0 0.166517 -0.476077 0 -0.0416835 -0.47598 0 -0.192733 0 0 0 0 0 0 0 0 0 0 0 0 0 2.17805 0 0 2.17805 0
310 0 0 0 0 0 0 0 2.17805 0 0 2.17805 0 -0.964493 0 -0.0804242 -0.855223 0 0.168431 -0.476787 0 -0.0419302 -0.481071 0 -0.192919 0 0 0 0 0 0 0 0 0 0 0 0 0 2.17805 0 0 2.17805 0
311 0 0 0 0 0 0 0 2.17805 0 0 2.17805 0 -0.965643 0 -0.0764362 -0.852074 0 0.170487 -0.477307 0 -0.0418107 -0.484944 0 -0.192667 0 0 0 0 0 0 0 0 0 0 0 0 0 2.17805 0 0 2.17805 0
312 0 0 0 0 0 0 0 2.17805 0 0 2.17805 0 -0.966779 0 -0.0720837 -0.848672 0 0.172701 -0.477743 0 -0.0416416 -0.487631 0 -0.192368 0 0 0 0 0 0 0 0 0 0 0 0 0 2.17805 0 0 2.17805 0
313 0 0 0 0 0 0 0 2.17805 0 0 2.17805 0 -0.967907 0 -0.0673316 -0.845068 0 0.175113 -0.478094 0 -0.0415565 -0.489301 0 -0.19219 0 0 0 0 0 0 0 0 0 0 0 0 0 2.17805 0 0 2.17805 0
314 0 0 0 0 0 0 0 2.17805 0 0 2.17805 0 -0.969036 0 -0.0621336 -0.84128 0 0.177757 -0.478355 0 -0.0415845 -0.490225 0 -0.192167 0 0 0 0 0 0 0 0 0 0 0 0 0 2.17805 0 0 2.17805 0
315 0 0 0 0 0 0 0 2.17805 0 0 2.17805 0 -0.970189 0 -0.056407 -0.837253 0 0.180652 -0.478547 0 -0.0416934 -0.490727 0 -0.192252 0 0 0 0 0 0 0 0 0 0 0 0 0 2.17805 0 0 2.17805 0
316 0 0 0 0 0 0 0 2.17805 0 0 2.17805 0 -0.971336 0 -0.0501079 -0.832865 0 0.183761 -0.478697 0 -0.0418532 -0.491011 0 -0.1924 0 0 0 0 0 0 0 0 0 0 0 0 0 2.17805 0 0 2.17805 0
317 0 0 0 0 0 0 0 2.17805 0 0 2.17805 0 -0.972458 0 -0.0431799 -0.828092 0 0.187097 -0.478825 0 -0.0420166 -0.491212 0 -0.192558 0 0 0 0 0 0 0 0 0 0 0 0 0 2.17805 0 0 2.17805 0
318 0 0 0 0 0 0 0 2.17805 0 0 2.17805 0 -0.973496 0 -0.0356032 -0.822885 0 0.190638 -0.478953 0 -0.0421469 -0.491406 0 -0.192683 0 0 0 0 0 0 0 0 0 0 0 0 0 2.17805 0 0 2.17805 0
319 0 0 0 0 0 0 0 2.17805 0 0 2.17805 0 -0.974434 0 -0.0273343 -0.817199 0 0.194355 -0.479078 0 -0.0422447 -0.491596 0 -0.192775 0 0 0 0 0 0 0 0 0 0 0 0 0 2.17805 0 0 2.17805 0
320 0 0 0 0 0 0 0 2.17805 0 0 2.17805 0 -0.975177 0 -0.0184067 -0.810981 0 0.198176 -0.47919 0 -0.0423204 -0.491763 0 -0.192846 0 0 0 0 0 0 0 0 0 0 0 0 0 2.17805 0 0 2.17805 0
321 0 0 0 0 0 0 0 2.17805 0 0 2.17805 0 -0.97556 0 -0.00896985 -0.804282 0 0.202058 -0.479287 0 -0.0423868 -0.491916 0 -0.192908 0 0 0 0 0 0 0 0 0 0 0 0 0 2.17805 0 0 2.17805 0
322 0 0 0 0 0 0 0 2.17805 0 0 2.17805 0 -0.975295 0 0.0005963 -0.797257 0 0.205953 -0.479378 0 -0.0424542 -0.492073 0 -0.19297 0 0 0 0 0 0 0 0 0 0 0 0 0 2.17805 0 0 2.17805 0
323 0 0 0 0 0 0 0 2.17805 0 0 2.17805 0 -0.974021 0 0.00966896 -0.790151 0 0.209821 -0.479474 0 -0.0425203 -0.492263 0 -0.193028 0 0 0 0 0 0 0 0 0 0 0 0 0 2.17805 0 0 2.17805 0
324 0 0 0 0 0 0 0 2.17805 0 0 2.17805 0 -0.971427 0 0.0176038 -0.783113 0 0.213581 -0.479581 0 -0.0425791 -0.492507 0 -0.193075 0 0 0 0 0 0 0 0 0 0 0 0 0 2.17805 0 0 2.17805 0
325 0 0 0 0 0 0 0 2.17805 0 0 2.17805 0 -0.967342 0 0.0239293 -0.776235 0 0.217183 -0.479689 0 -0.042624 -0.492799 0 -0.193104 0 0 0 0 0 0 0 0 0 0 0 0 0 2.17805 0 0 2.17805 0
326 0 0 0 0 0 0 0 2.17805 0 0 2.17805 0 -0.961731 0 0.0284491 -0.769513 0 0.220598 -0.479799 0 -0.042642 -0.493151 0 -0.193101 0 0 0 0 0 0 0 0 0 0 0 0 0 2.17805 0 0 2.17805 0
327 0 0 0 0 0 0 0 2.17805 0 0 2.17805 0 -0.954666 0 0.0312565 -0.762822 0 0.223778 -0.479917 0 -0.0426232 -0.493583 0 -0.193054 0 0 0 0 0 0 0 0 0 0 0 0 0 2.17805 0 0 2.17805 0
328 0 0 0 0 0 0 0 2.17805 0 0 2.17805 0 -0.946304 0 0.0326968 -0.755918 0 0.226661 -0.480034 0 -0.0425599 -0.494078 0 -0.192956 0 0 0 0 0 0 0 0 0 0 0 0 0 2.17805 0 0 2.17805 0
329 0 0 0 0 0 0 0 2.17805 0 0 2.17805 0 -0.936854 0 0.0332487 -0.748502 0 0.229189 -0.480152 0 -0.042444 -0.494633 0 -0.192798 0 0 0 0 0 0 0 0 0 0 0 0 0 2.17805 0 0 2.17805 0
330 0 0 0 0 0 0 0 2.17805 0 0 2.17805 0 -0.926486 0 0.0332805 -0.740352 0 0.231329 -0.480283 0 -0.0422689 -0.495275 0 -0.192573 0 0 0 0 0 0 0 0 0 0 0 0 0 2.17805 0 0 2.17805 0
331 0 0 0 0 0 0 0 2.17805 0 0 2.17805 0 -0.915243 0 0.0329087 -0.731366 0 0.233054 -0.480444 0 -0.0420194 -0.496041 0 -0.192262 0 0 0 0 0 0 0 0 0 0 0 0 0 2.17805 0 0 2.17805 0
332 0 0 0 0 0 0 0 2.17805 0 0 2.17805 0 -0.903087 0 0.0321176 -0.721507 0 0.23435 -0.480649 0 -0.0416833 -0.496974 0 -0.191849 0 0 0 0 0 0 0 0 0 0 0 0 0 2.17805 0 0 2.17805 0
333 0 0 0 0 0 0 0 2.17805 0 0 2.17805 0 -0.889973 0 0.0308794 -0.710762 0 0.235213 -0.480901 0 -0.0412651 -0.498094 0 -0.191333 0 0 0 0 0 0 0 0 0 0 0 0 0 2.17805 0 0 2.17805 0
334 0 0 0 0 0 0 0 2.17805 0 0 2.17805 0 -0.875858 0 0.0291386 -0.699156 0 0.235646 -0.481185 0 -0.0407732 -0.499374 0 -0.190724 0 0 0 0 0 0 0 0 0 0 0 0 0 2.17805 0 0 2.17805 0
335 0 0 0 0 0 0 0 2.17805 0 0 2.17805 0 -0.860691 0 0.0268276 -0.686735 0 0.235653 -0.481487 0 -0.040209 -0.500781 0 -0.190022 0 0 0 0 0 0 0 0 0 0 0 0 0 2.17805 0 0 2.17805 0
336 0 0 0 0 0 0 0 2.17805 0 0 2.17805 0 -0.844437 0 0.0239038 -0.673548 0 0.235247 -0.481793 0 -0.0395682 -0.502278 0 -0.189223 0 0 0 0 0 0 0 0 0 0 0 0 0 2.17805 0 0 2.17805 0
337 0 0 0 0 0 0 0 2.17805 0 0 2.17805 0 -0.827078 0 0.0203345 -0.65966 0 0.234438 -0.482097 0 -0.0388487 -0.503832 0 -0.188327 0 0 0 0 0 0 0 0 0 0 0 0 0 2.17805 0 0 2.17805 0
338 0 0 0 0 0 0 0 2.17805 0 0 2.17805 0 -0.808592 0 0.0160641 -0.645163 0 0.233228 -0.482406 0 -0.0380539 -0.505434 0 -0.187338 0 0 0 0 0 0 0 0 0 0 0 0 0 2.17805 0 0 2.17805 0
339 0 0 0 0 0 0 0 2.17805 0 0 2.17805 0 -0.788938 0 0.0110347 -0.630161 0 0.231622 -0.482723 0 -0.0371802 -0.507081 0 -0.186253 0 0 0 0 0 0 0 0 0 0 0 0 0 2.17805 0 0 2.17805 0
340 0 0 0 0 0 0 0 2.17805 0 0 2.17805 0 -0.768101 0 0.00525278 -0.614738 0 0.229638 -0.48304 0 -0.0362213 -0.508754 0 -0.185067 0 0 0 0 0 0 0 0 0 0 0 0 0 2.17805 0 0 2.17805 0
341 0 0 0 0 0 0 0 2.17805 0 0 2.17805 0 -0.746086 0 -0.00123129 -0.598943 0 0.227281 -0.483354 0 -0.0351814 -0.510449 0 -0.183782 0 0 0 0 0 0 0 0 0 0 0 0 0 2.17805 0 0 2.17805 0
342 0 0 0 0 0 0 0 2.17805 0 0 2.17805 0 -0.722885 0 -0.00839894 -0.582832 0 0.224526 -0.483667 0 -0.0340772 -0.512162 0 -0.182415 0 0 0 0 0 0 0 0 0 0 0 0 0 2.17805 0 0 2.17805 0
343 0 0 0 0 0 0 0 2.17805 0 0 2.17805 0 -0.698477 0 -0.0162201 -0.566432 0 0.221337 -0.483963 0 -0.0329321 -0.513853 0 -0.180995 0 0 0 0 0 0 0 0 0 0 0 0 0 2.17805 0 0 2.17805 0
344 0 0 0 0 0 0 0 2.17805 0 0 2.17805 0 -0.672866 0 -0.0246071 -0.549705 0 0.217674 -0.484229 0 -0.031774 -0.515491 0 -0.179554 0 0 0 0 0 0 0 0 0 0 0 0 0 2.17805 0 0 2.17805 0
345 0 0 0 0 0 0 0 2.17805 0 0 2.17805 0 -0.646104 0 -0.0334357 -0.532587 0 0.213511 -0.484465 0 -0.030634 -0.517057 0 -0.178126 0 0 0 0 0 0 0 0 0 0 0 0 0 2.17805 0 0 2.17805 0
346 0 0 0 0 0 0 0 2.17805 0 0 2.17805 0 -0.618286 0 -0.0425517 -0.515024 0 0.208856 -0.484676 0 -0.0295428 -0.518536 0 -0.176749 0 0 0 0 0 0 0 0 0 0 0 0 0 2.17805 0 0 2.17805 0
347 0 0 0 0 0 0 0 2.17805 0 0 2.17805 0 -0.589542 0 -0.0517818 -0.496959 0 0.203752 -0.484873 0 -0.0285251 -0.519926 0 -0.175451 0 0 0 0 0 0 0 0 0 0 0 0 0 2.17805 0 0 2.17805 0
348 0 0 0 0 0 0 0 2.17805 0 0 2.17805 0 -0.560042 0 -0.0609454 -0.478354 0 0.198277 -0.485049 0 -0.0275954 -0.521211 0 -0.174253 0 0 0 0 0 0 0 0 0 0 0 0 0 2.17805 0 0 2.17805 0
349 0 0 0 0 0 0 0 2.17805 0 0 2.17805 0 -0.529975 0 -0.0698788 -0.459219 0 0.192538 -0.4852 0 -0.0267543 -0.522374 0 -0.173158 0 0 0 0 0 0 0 0 0 0 0 0 0 2.17805 0 0 2.17805 0
350 0 0 0 0 0 0 0 2.17805 0 0 2.17805 0 -0.499489 0 -0.0784585 -0.439617 0 0.186653 -0.485342 0 -0.0259927 -0.523452 0 -0.172156 0 0 0 0 0 0 0 0 0 0 0 0 0 2.17805 0 0 2.17805 0
351 0 0 0 0 0 0 0 2.17805 0 0 2.17805 0 -0.468716 0 -0.0865906 -0.419646 0 0.180732 -0.485493 0 -0.0252789 -0.524505 0 -0.171204 0 0 0 0 0 0 0 0 0 0 0 0 0 2.17805 0 0 2.17805 0
352 0 0 0 0 0 0 0 2.17805 0 0 2.17805 0 -0.437824 0 -0.0942021 -0.399422 0 0.17486 -0.485659 0 -0.0245677 -0.525588 0 -0.170245 0 0 0 0 0 0 0 0 0 0 0 0 0 2.17805 0 0 2.17805 0
353 0 0 0 0 0 0 0 2.17805 0 0 2.17805 0 -0.407007 0 -0.101239 -0.379072 0 0.16911 -0.485854 0 -0.0237979 -0.526775 0 -0.169199 0 0 0 0 0 0 0 0 0 0 0 0 0 2.17805 0 0 2.17805 0
354 0 0 0 0 0 0 0 2.17805 0 0 2.17805 0 -0.376484 0 -0.107656 -0.358743 0 0.163553 -0.486085 0 -0.0229145 -0.528111 0 -0.168 0 0 0 0 0 0 0 0 0 0 0 0 0 2.17805 0 0 2.17805 0
355 0 0 0 0 0 0 0 2.17805 0 0 2.17805 0 -0.346498 0 -0.113419 -0.338582 0 0.158254 -0.486341 0 -0.0218749 -0.529613 0 -0.166594 0 0 0 0 0 0 0 0 0 0 0 0 0 2.17805 0 0 2.17805 0
356 0 0 0 0 0 0 0 2.17805 0 0 2.17805 0 -0.317319 0 -0.11852 -0.318725 0 0.153265 -0.486605 0 -0.0206466 -0.531275 0 -0.164941 0 0 0 0 0 0 0 0 0 0 0 0 0 2.17805 0 0 2.17805 0
357 0 0 0 0 0 0 0 2.17805 0 0 2.17805 0 -0.289258 0 -0.122989 -0.299305 0 0.148613 -0.486858 0 -0.0191951 -0.533079 0 -0.162999 0 0 0 0 0 0 0 0 0 0 0 0 0 2.17805 0 0 2.17805 0
358 0 0 0 0 0 0 0 2.17805 0 0 2.17805 0 -0.262644 0 -0.126878 -0.280447 0 0.144327 -0.487098 0 -0.0174977 -0.535034 0 -0.16074 0 0 0 0 0 0 0 0 0 0 0 0 0 2.17805 0 0 2.17805 0
359 0 0 0 0 0 0 0 2.17805 0 0 2.17805 0 -0.237755 0 -0.130261 -0.262271 0 0.14042 -0.487337 0 -0.0155342 -0.53717 0 -0.158127 0 0 0 0 0 0 0 0 0 0 0 0 0 2.17805 0 0 2.17805 0
360 0 0 0 0 0 0 0 2.17805 0 0 2.17805 0 -0.214834 0 -0.133262 -0.244885 0 0.13686 -0.48757 0 -0.0132842 -0.539493 0 -0.15513 0 0 0 0 0 0 0 0 0 0 0 0 0 2.17805 0 0 2.17805 0
361 0 0 0 0 0 0 0 2.17805 0 0 2.17805 0 -0.194113 0 -0.136033 -0.228408 0 0.133583 -0.487787 0 -0.0107182 -0.541991 0 -0.151707 0 0 0 0 0 0 0 0 0 0 0 0 0 2.17805 0 0 2.17805 0
362 0 0 0 0 0 0 0 2.17805 0 0 2.17805 0 -0.175758 0 -0.138738 -0.212959 0 0.130492 -0.487985 0 -0.00779636 -0.544688 0 -0.147799 0 0 0 0 0 0 0 0 0 0 0 0 0 2.17805 0 0 2.17805 0
363 0 0 0 0 0 0 0 2.17805 0 0 2.17805 0 -0.159854 0 -0.141528 -0.198655 0 0.127476 -0.488159 0 -0.004481 -0.547616 0 -0.143337 0 0 0 0 0 0 0 0 0 0 0 0 0 2.17805 0 0 2.17805 0
364 0 0 0 0 0 0 0 2.17805 0 0 2.17805 0 -0.146529 0 -0.144501 -0.185615 0 0.124462 -0.488284 0 -0.000748502 -0.55077 0 -0.138268 0 0 0 0 0 0 0 0 0 0 0 0 0 2.17805 0 0 2.17805 0
365 0 0 0 0 0 0 0 2.17805 0 0 2.17805 0 -0.135984 0 -0.147635 -0.173994 0 0.121483 -0.488318 0 0.00343097 -0.554113 0 -0.132536 0 0 0 0 0 0 0 0 0 0 0 0 0 2.17805 0 0 2.17805 0
366 0 0 0 0 0 0 0 2.17805 0 0 2.17805 0 -0.128349 0 -0.150723 -0.164013 0 0.118715 -0.488207 0 0.00808426 -0.557586 0 -0.12609 0 0 0 0 0 0 0 0 0 0 0 0 0 2.17805 0 0 2.17805 0
367 0 0 0 0 0 0 0 2.17805 0 0 2.17805 0 -0.1232 0 -0.153566 -0.155962 0 0.116241 -0.4879 0 0.0132282 -0.561145 0 -0.118875 0 0 0 0 0 0 0 0 0 0 0 0 0 2.17805 0 0 2.17805 0
368 0 0 0 0 0 0 0 2.17805 0 0 2.17805 0 -0.120191 0 -0.155967 -0.149894 0 0.114194 -0.48734 0 0.0188734 -0.564729 0 -0.110845 0 0 0 0 0 0 0 0 0 0 0 0 0 2.17805 0 0 2.17805 0
369 0 0 0 0 0 0 0 2.17805 0 0 2.17805 0 -0.118873 0 -0.157763 -0.14563 0 0.112705 -0.486453 0 0.0249991 -0.568233 0 -0.101997 0 0 0 0 0 0 0 0 0 0 0 0 0 2.17805 0 0 2.17805 0
370 0 0 0 0 0 0 0 2.17805 0 0 2.17805 0 -0.118875 0 -0.158845 -0.142802 0 0.111889 -0.485194 0 0.0315497 -0.571565 0 -0.0923696 0 0 0 0 0 0 0 0 0 0 0 0 0 2.17805 0 0 2.17805 0
371 0 0 0 0 0 0 0 2.17805 0 0 2.17805 0 -0.119654 0 -0.159237 -0.140983 0 0.111713 -0.483548 0 0.0384724 -0.574678 0 -0.0819914 0 0 0 0 0 0 0 0 0 0 0 0 0 2.17805 0 0 2.17805 0
372 0 0 0 0 0 0 0 2.17805 0 0 2.17805 0 -0.120818 0 -0.159092 -0.139702 0 0.112039 -0.481512 0 0.0457108 -0.57752 0 -0.0709017 0 0 0 0 0 0 0 0 0 0 0 0 0 2.17805 0 0 2.17805 0
373 0 0 0 0 0 0 0 2.17805 0 0 2.17805 0 -0.122094 0 -0.158661 -0.138597 0 0.112626 -0.479076 0 0.0532014 -0.580027 0 -0.0591593 0 0 0 0 0 0 0 0 0 0 0 0 0 2.17805 0 0 2.17805 0
374 0 0 0 0 0 0 0 2.17805 0 0 2.17805 0 -0.123516 0 -0.158093 -0.137468 0 0.113337 -0.476228 0 0.0608856 -0.582113 0 -0.0468381 0 0 0 0 0 0 0 0 0 0 0 0 0 2.17805 0 0 2.17805 0
375 0 0 0 0 0 0 0 2.17805 0 0 2.17805 0 -0.124758 0 -0.157572 -0.136425 0 0.113965 -0.472935 0 0.0686739 -0.583657 0 -0.0340732 0 0 0 0 0 0 0 0 0 0 0 0 0 2.17805 0 0 2.17805 0
376 0 0 0 0 0 0 0 2.17805 0 0 2.17805 0 -0.125639 0 -0.157232 -0.135593 0 0.114374 -0.469144 0 0.0764166 -0.584486 0 -0.0211145 0 0 0 0 0 0 0 0 0 0 0 0 0 2.17805 0 0 2.17805 0
377 0 0 0 0 0 0 0 2.17805 0 0 2.17805 0 -0.126188 0 -0.157069 -0.134986 0 0.114577 -0.464715 0 0.0838704 -0.584251 0 -0.00847334 0 0 0 0 0 0 0 0 0 0 0 0 0 2.17805 0 0 2.17805 0
378 0 0 0 0 0 0 0 2.17805 0 0 2.17805 0 -0.126546 0 -0.156987 -0.134532 0 0.114684 -0.459457 0 0.0905553 -0.582452 0 0.00287191 0 0 0 0 0 0 0 0 0 0 0 0 0 2.17805 0 0 2.17805 0
379 0 0 0 0 0 0 0 2.17805 0 0 2.17805 0 -0.126861 0 -0.156873 -0.134119 0 0.114818 -0.453189 0 0.0959259 -0.578635 0 0.0117861 0 0 0 0 0 0 0 0 0 0 0 0 0 2.17805 0 0 2.17805 0
380 0 0 0 0 0 0 0 2.17805 0 0 2.17805 0 -0.12727 0 -0.15662 -0.133648 0 0.115093 -0.445772 0 0.0995199 -0.57251 0 0.0173396 0 0 0 0 0 0 0 0 0 0 0 0 0 2.17805 0 0 2.17805 0
381 0 0 0 0 0 0 0 2.17805 0 0 2.17805 0 -0.127861 0 -0.156168 -0.133072 0 0.115571 -0.437099 0 0.101068 -0.563928 0 0.0190281 0 0 0 0 0 0 0 0 0 0 0 0 0 2.17805 0 0 2.17805 0
382 0 0 0 0 0 0 0 2.17805 0 0 2.17805 0 -0.128653 0 -0.155515 -0.132392 0 0.116247 -0.427087 0 0.100534 -0.552838 0 0.0168504 0 0 0 0 0 0 0 0 0 0 0 0 0 2.17805 0 0 2.17805 0
383 0 0 0 0 0 0 0 2.17805 0 0 2.17805 0 -0.129589 0 -0.154714 -0.131641 0 0.117067 -0.415673 0 0.0981408 -0.539269 0 0.0113076 0 0 0 0 0 0 0 0 0 0 0 0 0 2.17805 0 0 2.17805 0
384 0 0 0 0 0 0 0 2.17805 0 0 2.17805 0 -0.130566 0 -0.153825 -0.130859 0 0.117963 -0.402869 0 0.0942658 -0.523408 0 0.00323666 0 0 0 0 0 0 0 0 0 0 0 0 0 2.17805 0 0 2.17805 0
385 0 0 0 0 0 0 0 2.17805 0 0 2.17805 0 -0.131538 0 -0.15287 -0.130062 0 0.118915 -0.388713 0 0.089431 -0.505528 0 -0.00633049 0 0 0 0 0 0 0 0 0 0 0 0 0 2.17805 0 0 2.17805 0
386 0 0 0 0 0 0 0 2.17805 0 0 2.17805 0 -0.132497 0 -0.151845 -0.12926 0 0.119924 -0.373284 0 0.0840716 -0.485896 0 -0.0165992 0 0 0 0 0 0 0 0 0 0 0 0 0 2.17805 0 0 2.17805 0
387 0 0 0 0 0 0 0 2.17805 0 0 2.17805 0 -0.133406 0 -0.150769 -0.128457 0 0.120975 -0.356653 0 0.0785361 -0.464734 0 -0.0269843 0 0 0 0 0 0 0 0 0 0 0 0 0 2.17805 0 0 2.17805 0
388 0 0 0 0 0 0 0 2.17805 0 0 2.17805 0 -0.134264 0 -0.149652 -0.127646 0 0.122056 -0.338927 0 0.0731422 -0.442316 0 -0.0369794 0 0 0 0 0 0 0 0 0 0 0 0 0 2.17805 0 0 2.17805 0
389 0 0 0 0 0 0 0 2.17805 0 0 2.17805 0 -0.135119 0 -0.148492 -0.126822 0 0.123169 -0.320253 0 0.0681662 -0.419001 0 -0.0461355 0 0 0 0 0 0 0 0 0 0 0 0 0 2.17805 0 0 2.17805 0
390 0 0 0 0 0 0 0 2.17805 0 0 2.17805 0 -0.136031 0 -0.147294 -0.125977 0 0.124309 -0.300814 0 0.0638021 -0.395163 0 -0.0541571 0 0 0 0 0 0 0 0 0 0 0 0 0 2.17805 0 0 2.17805 0
391 0 0 0 0 0 0 0 2.17805 0 0 2.17805 0 -0.137043 0 -0.146069 -0.125102 0 0.125457 -0.280768 0 0.060141 -0.371083 0 -0.0609342 0 0 0 0 0 0 0 0 0 0 0 0 0 2.17805 0 0 2.17805 0
392 0 0 0 0 0 0 0 2.17805 0 0 2.17805 0 -0.138133 0 -0.144858 -0.124209 0 0.126573 -0.260231 0 0.0571532 -0.346872 0 -0.0665784 0 0 0 0 0 0 0 0 0 0 0 0 0 2.17805 0 0 2.17805 0
393 0 0 0 0 0 0 0 2.17805 0 0 2.17805 0 -0.139229 0 -0.143702 -0.123313 0 0.12762 -0.239241 0 0.0547444 -0.322486 0 -0.071297 0 0 0 0 0 0 0 0 0 0 0 0 0 2.17805 0 0 2.17805 0
394 0 0 0 0 0 0 0 2.17805 0 0 2.17805 0 -0.140258 0 -0.142621 -0.122426 0 0.128582 -0.217825 0 0.0527857 -0.297818 0 -0.0753437 0 0 0 0 0 0 0 0 0 0 0 0 0 2.17805 0 0 2.17805 0
395 0 0 0 0 0 0 0 2.17805 0 0 2.17805 0 -0.141168 0 -0.141634 -0.121551 0 0.129445 -0.195993 0 0.0511369 -0.272727 0 -0.0789705 0 0 0 0 0 0 0 0 0 0 0 0 0 2.17805 0 0 2.17805 0
396 0 0 0 0 0 0 0 2.17805 0 0 2.17805 0 -0.141941 0 -0.140745 -0.120686 0 0.130211 -0.173744 0 0.0496744 -0.247079 0 -0.082379 0 0 0 0 0 0 0 0 0 0 0 0 0 2.17805 0 0 2.17805 0
397 0 0 0 0 0 0 0 2.17805 0 0 2.17805 0 -0.14262 0 -0.139933 -0.119836 0 0.130899 -0.151094 0 0.0483035 -0.220807 0 -0.0856973 0 0 0 0 0 0 0 0 0 0 0 0 0 2.17805 0 0 2.17805 0
398 0 0 0 0 0 0 0 2.17805 0 0 2.17805 0 -0.143278 0 -0.139167 -0.119 0 0.131535 -0.128067 0 0.0469395 -0.193887 0 -0.0890156 0 0 0 0 0 0 0 0 0 0 0 0 0 2.17805 0 0 2.17805 0
399 0 0 0 0 0 0 0 2.17805 0 0 2.17805 0 -0.143992 0 -0.138397 -0.118153 0 0.13216 -0.104687 0 0.0455162 -0.166328 0 -0.0923841 0 0 0 0 0 0 0 0 0 0 0 0 0 2.17805 0 0 2.17805 0
400 0 0 0 0 0 0 0 2.17805 0 0 2.17805 0 -0.144814 0 -0.137584 -0.117271 0 0.132805 -0.0809708 0 0.0439796 -0.138141 0 -0.0958334 0 0 0 0 0 0 0 0 0 0 0 0 0 2.17805 0 0 2.17805 0
401 0 0 0 0 0 0 0 2.17805 0 0 2.17805 0 -0.145736 0 -0.136729 -0.116359 0 0.133467 -0.0569195 0 0.0422759 -0.109321 0 -0.0993935 0 0 0 0 0 0 0 0 0 0 0 0 0 2.17805 0 0 2.17805 0
402 0 0 0 0 0 0 0 2.17805 0 0 2.17805 0 -0.146727 0 -0.135828 -0.115417 0 0.134151 -0.0325539 0 0.0403748 -0.0799148 0 -0.103058 0 0 0 0 0 0 0 0 0 0 0 0 0 2.17805 0 0 2.17805 0
403 0 0 0 0 0 0 0 2.17805 0 0 2.17805 0 -0.147759 0 -0.134867 -0.114433 0 0.13487 -0.00790967 0 0.0382775 -0.0500103 0 -0.106787 0 0 0 0 0 0 0 0 0 0 0 0 0 2.17805 0 0 2.17805 0
404 0 0 0 0 0 0 0 2.17805 0 0 2.17805 0 -0.148817 0 -0.13384 -0.113398 0 0.135631 0.016957 0 0.0360093 -0.0197362 0 -0.110516 0 0 0 0 0 0 0 0 0 0 0 0 0 2.17805 0 0 2.17805 0
405 0 0 0 0 0 0 0 2.17805 0 0 2.17805 0 -0.149905 0 -0.132725 -0.112304 0 0.13645 0.0419472 0 0.03361 0.0107097 0 -0.114175 0 0 0 0 0 0 0 0 0 0 0 0 0 2.17805 0 0 2.17805 0
406 0 0 0 0 0 0 0 2.17805 0 0 2.17805 0 -0.151029 0 -0.131507 -0.111149 0 0.137339 0.0669451 0 0.0311299 0.0411187 0 -0.117696 0 0 0 0 0 0 0 0 0 0 0 0 0 2.17805 0 0 2.17805 0
407 0 0 0 0 0 0 0 2.17805 0 0 2.17805 0 -0.15219 0 -0.130169 -0.109929 0 0.138313 0.0918201 0 0.0286423 0.07125 0 -0.121 0 0 0 0 0 0 0 0 0 0 0 0 0 2.17805 0 0 2.17805 0
408 0 0 0 0 0 0 0 2.17805 0 0 2.17805 0 -0.153416 0 -0.128676 -0.108616 0 0.139395 0.116426 0 0.0261781 0.100889 0 -0.124071 0 0 0 0 0 0 0 0 0 0 0 0 0 2.17805 0 0 2.17805 0
409 0 0 0 0 0 0 0 2.17805 0 0 2.17805 0 -0.154725 0 -0.127015 -0.107199 0 0.140586 0.140628 0 0.0237689 0.129853 0 -0.126896 0 0 0 0 0 0 0 0 0 0 0 0 0 2.17805 0 0 2.17805 0
410 0 0 0 0 0 0 0 2.17805 0 0 2.17805 0 -0.156097 0 -0.125195 -0.105675 0 0.141876 0.164274 0 0.0214287 0.157968 0 -0.12949 0 0 0 0 0 0 0 0 0 0 0 0 0 2.17805 0 0 2.17805 0
411 0 0 0 0 0 0 0 2.17805 0 0 2.17805 0 -0.157516 0 -0.123215 -0.104032 0 0.143259 0.187202 0 0.0191969 0.185048 0 -0.131838 0 0 0 0 0 0 0 0 0 0 0 0 0 2.17805 0 0 2.17805 0
412 0 0 0 0 0 0 0 2.17805 0 0 2.17805 0 -0.158967 0 -0.121098 -0.102273 0 0.144711 0.209236 0 0.0171163 0.21089 0 -0.133925 0 0 0 0 0 0 0 0 0 0 0 0 0 2.17805 0 0 2.17805 0
413 0 0 0 0 0 0 0 2.17805 0 0 2.17805 0 -0.160439 0 -0.118863 -0.100424 0 0.146216 0.230167 0 0.0151474 0.235287 0 -0.135816 0 0 0 0 0 0 0 0 0 0 0 0 0 2.17805 0 0 2.17805 0
414 0 0 0 0 0 0 0 2.17805 0 0 2.17805 0 -0.161911 0 -0.116527 -0.0985022 0 0.147761 0.249761 0 0.013271 0.257967 0 -0.137556 0 0 0 0 0 0 0 0 0 0 0 0 0 2.17805 0 0 2.17805 0
415 0 0 0 0 0 0 0 2.17805 0 0 2.17805 0 -0.163338 0 -0.114128 -0.0965298 0 0.149321 0.267802 0 0.011454 0.278659 0 -0.139205 0 0 0 0 0 0 0 0 0 0 0 0 0 2.17805 0 0 2.17805 0
416 0 0 0 0 0 0 0 2.17805 0 0 2.17805 0 -0.164726 0 -0.111678 -0.0945117 0 0.150884 0.284056 0 0.00969755 0.297051 0 -0.140792 0 0 0 0 0 0 0 0 0 0 0 0 0 2.17805 0 0 2.17805 0
417 0 0 0 0 0 0 0 2.17805 0 0 2.17805 0 -0.166116 0 -0.109165 -0.0924295 0 0.152444 0.298352 0 0.0079039 0.312928 0 -0.142441 0 0 0 0 0 0 0 0 0 0 0 0 0 2.17805 0 0 2.17805 0
418 0 0 0 0 0 0 0 2.17805 0 0 2.17805 0 -0.167488 0 -0.106594 -0.090279 0 0.153997 0.310584 0 0.00599419 0.32616 0 -0.144251 0 0 0 0 0 0 0 0 0 0 0 0 0 2.17805 0 0 2.17805 0
419 0 0 0 0 0 0 0 2.17805 0 0 2.17805 0 -0.168806 0 -0.103976 -0.0880618 0 0.155542 0.320754 0 0.00385542 0.336784 0 -0.146342 0 0 0 0 0 0 0 0 0 0 0 0 0 2.17805 0 0 2.17805 0
420 0 0 0 0 0 0 0 2.17805 0 0 2.17805 0 -0.170104 0 -0.101277 -0.085761 0 0.157093 0.328997 0 0.00142787 0.344941 0 -0.148778 0 0 0 0 0 0 0 0 0 0 0 0 0 2.17805 0 0 2.17805 0
421 0 0 0 0 0 0 0 2.17805 0 0 2.17805 0 -0.171432 0 -0.098448 -0.0833695 0 0.158678 0.335552 0 -0.00144098 0.350987 0 -0.1517 0 0 0 0 0 0 0 0 0 0 0 0 0 2.17805 0 0 2.17805 0
422 0 0 0 0 0 0 0 2.17805 0 0 2.17805 0 -0.172769 0 -0.0954599 -0.0808781 0 0.160323 0.340707 0 -0.00489736 0.355345 0 -0.155236 0 0 0 0 0 0 0 0 0 0 0 0 0 2.17805 0 0 2.17805 0
423 0 0 0 0 0 0 0 2.17805 0 0 2.17805 0 -0.174069 0 -0.092307 -0.0782752 0 0.16204 0.344767 0 -0.00911177 0.358451 0 -0.159541 0 0 0 0 0 0 0 0 0 0 0 0 0 2.17805 0 0 2.17805 0
424 0 0 0 0 0 0 0 2.17805 0 0 2.17805 0 -0.175348 0 -0.0889504 -0.0755354 0 0.163846 0.347961 0 -0.0141261 0.36055 0 -0.164651 0 0 0 0 0 0 0 0 0 0 0 0 0 2.17805 0 0 2.17805 0
425 0 0 0 0 0 0 0 2.17805 0 0 2.17805 0 -0.176644 0 -0.0853418 -0.07262 0 0.165752 0.350337 0 -0.0196273 0.361156 0 -0.170289 0 0 0 0 0 0 0 0 0 0 0 0 0 2.17805 0 0 2.17805 0
426 0 0 0 0 0 0 0 2.17805 0 0 2.17805 0 -0.177935 0 -0.0814758 -0.0695146 0 0.167751 0.351873 0 -0.0251088 0.359834 0 -0.175949 0 0 0 0 0 0 0 0 0 0 0 0 0 2.17805 0 0 2.17805 0
427 0 0 0 0 0 0 0 2.17805 0 0 2.17805 0 -0.179182 0 -0.077357 -0.0662174 0 0.169843 0.352688 0 -0.0299645 0.356802 0 -0.180958 0 0 0 0 0 0 0 0 0 0 0 0 0 2.17805 0 0 2.17805 0
428 0 0 0 0 0 0 0 2.17805 0 0 2.17805 0 -0.180404 0 -0.0729372 -0.0627065 0 0.172045 0.352903 0 -0.0337367 0.352684 0 -0.184787 0 0 0 0 0 0 0 0 0 0 0 0 0 2.17805 0 0 2.17805 0
429 0 0 0 0 0 0 0 2.17805 0 0 2.17805 0 -0.181633 0 -0.0681392 -0.0589355 0 0.174377 0.352689 0 -0.0361354 0.348049 0 -0.187114 0 0 0 0 0 0 0 0 0 0 0 0 0 2.17805 0 0 2.17805 0
430 0 0 0 0 0 0 0 2.17805 0 0 2.17805 0 -0.182837 0 -0.0629395 -0.0548645 0 0.176835 0.352225 0 -0.0371753 0.343557 0 -0.187976 0 0 0 0 0 0 0 0 0 0 0 0 0 2.17805 0 0 2.17805 0
431 0 0 0 0 0 0 0 2.17805 0 0 2.17805 0 -0.183979 0 -0.057312 -0.0504597 0 0.179419 0.351736 0 -0.0371581 0.339865 0 -0.187741 0 0 0 0 0 0 0 0 0 0 0 0 0 2.17805 0 0 2.17805 0
432 0 0 0 0 0 0 0 2.17805 0 0 2.17805 0 -0.185077 0 -0.0511823 -0.0456904 0 0.182142 0.351429 0 -0.0367183 0.337663 0 -0.18714 0 0 0 0 0 0 0 0 0 0 0 0 0 2.17805 0 0 2.17805 0
433 0 0 0 0 0 0 0 2.17805 0 0 2.17805 0 -0.186149 0 -0.0444401 -0.0405071 0 0.185032 0.351307 0 -0.0362912 0.336686 0 -0.186632 0 0 0 0 0 0 0 0 0 0 0 0 0 2.17805 0 0 2.17805 0
434 0 0 0 0 0 0 0 2.17805 0 0 2.17805 0 -0.187176 0 -0.0370154 -0.0348841 0 0.188098 0.351233 0 -0.0360529 0.336203 0 -0.186353 0 0 0 0 0 0 0 0 0 0 0 0 0 2.17805 0 0 2.17805 0
435 0 0 0 0 0 0 0 2.17805 0 0 2.17805 0 -0.188099 0 -0.0288672 -0.0288119 0 0.191352 0.35118 0 -0.0360383 0.335853 0 -0.186309 0 0 0 0 0 0 0 0 0 0 0 0 0 2.17805 0 0 2.17805 0
436 0 0 0 0 0 0 0 2.17805 0 0 2.17805 0 -0.188873 0 -0.019949 -0.0222832 0 0.194799 0.351146 0 -0.0362209 0.335663 0 -0.186475 0 0 0 0 0 0 0 0 0 0 0 0 0 2.17805 0 0 2.17805 0
437 0 0 0 0 0 0 0 2.17805 0 0 2.17805 0 -0.189428 0 -0.0102407 -0.0152847 0 0.198429 0.351132 0 -0.0365173 0.335632 0 -0.18677 0 0 0 0 0 0 0 0 0 0 0 0 0 2.17805 0 0 2.17805 0
438 0 0 0 0 0 0 0 2.17805 0 0 2.17805 0 -0.189638 0 0.000193452 -0.00780764 0 0.2022 0.351116 0 -0.0368154 0.33567 0 -0.187074 0 0 0 0 0 0 0 0 0 0 0 0 0 2.17805 0 0 2.17805 0
439 0 0 0 0 0 0 0 2.17805 0 0 2.17805 0 -0.189324 0 0.0111351 9.6853e-05 0 0.206042 0.351073 0 -0.037025 0.335673 0 -0.187288 0 0 0 0 0 0 0 0 0 0 0 0 0 2.17805 0 0 2.17805 0
440 0 0 0 0 0 0 0 2.17805 0 0 2.17805 0 -0.188168 0 0.0219892 0.00822571 0 0.209868 0.351019 0 -0.0371409 0.335662 0 -0.187408 0 0 0 0 0 0 0 0 0 0 0 0 0 2.17805 0 0 2.17805 0
441 0 0 0 0 0 0 0 2.17805 0 0 2.17805 0 -0.185783 0 0.0318213 0.0162694 0 0.213601 0.35098 0 -0.0372101 0.335683 0 -0.187484 0 0 0 0 0 0 0 0 0 0 0 0 0 2.17805 0 0 2.17805 0
442 0 0 0 0 0 0 0 2.17805 0 0 2.17805 0 -0.181895 0 0.0397125 0.0239474 0 0.217189 0.350968 0 -0.0372816 0.335742 0 -0.187562 0 0 0 0 0 0 0 0 0 0 0 0 0 2.17805 0 0 2.17805 0
443 0 0 0 0 0 0 0 2.17805 0 0 2.17805 0 -0.176373 0 0.04504 0.0311078 0 0.220598 0.350986 0 -0.0373748 0.335841 0 -0.187664 0 0 0 0 0 0 0 0 0 0 0 0 0 2.17805 0 0 2.17805 0
444 0 0 0 0 0 0 0 2.17805 0 0 2.17805 0 -0.169216 0 0.0476403 0.0377575 0 0.223796 0.351022 0 -0.0374839 0.335948 0 -0.18778 0 0 0 0 0 0 0 0 0 0 0 0 0 2.17805 0 0 2.17805 0
445 0 0 0 0 0 0 0 2.17805 0 0 2.17805 0 -0.160529 0 0.0478299 0.0440665 0 0.226742 0.351062 0 -0.0375827 0.336021 0 -0.187882 0 0 0 0 0 0 0 0 0 0 0 0 0 2.17805 0 0 2.17805 0
446 0 0 0 0 0 0 0 2.17805 0 0 2.17805 0 -0.150504 0 0.0462996 0.0503654 0 0.229385 0.351089 0 -0.0376264 0.336016 0 -0.187922 0 0 0 0 0 0 0 0 0 0 0 0 0 2.17805 0 0 2.17805 0
447 0 0 0 0 0 0 0 2.17805 0 0 2.17805 0 -0.139438 0 0.0439445 0.0570693 0 0.231704 0.351079 0 -0.0375777 0.335854 0 -0.187858 0 0 0 0 0 0 0 0 0 0 0 0 0 2.17805 0 0 2.17805 0
448 0 0 0 0 0 0 0 2.17805 0 0 2.17805 0 -0.127648 0 0.0415086 0.0645117 0 0.233716 0.351014 0 -0.0374129 0.335477 0 -0.187662 0 0 0 0 0 0 0 0 0 0 0 0 0 2.17805 0 0 2.17805 0
449 0 0 0 0 0 0 0 2.17805 0 0 2.17805 0 -0.11532 0 0.0393535 0.0728818 0 0.235438 0.350899 0 -0.0371196 0.334866 0 -0.187316 0 0 0 0 0 0 0 0 0 0 0 0 0 2.17805 0 0 2.17805 0
450 0 0 0 0 0 0 0 2.17805 0 0 2.17805 0 -0.102504 0 0.0375588 0.0822714 0 0.236875 0.350733 0 -0.0367012 0.333976 0 -0.186819 0 0 0 0 0 0 0 0 0 0 0 0 0 2.17805 0 0 2.17805 0
451 0 0 0 0 0 0 0 2.17805 0 0 2.17805 0 -0.0891802 0 0.0360835 0.0927152 0 0.238031 0.350509 0 -0.0361687 0.332768 0 -0.186173 0 0 0 0 0 0 0 0 0 0 0 0 0 2.17805 0 0 2.17805 0
452 0 0 0 0 0 0 0 2.17805 0 0 2.17805 0 -0.0753129 0 0.0348498 0.10421 0 0.23891 0.350224 0 -0.035537 0.331244 0 -0.18539 0 0 0 0 0 0 0 0 0 0 0 0 0 2.17805 0 0 2.17805 0
453 0 0 0 0 0 0 0 2.17805 0 0 2.17805 0 -0.0608707 0 0.0337583 0.116713 0 0.239508 0.349883 0 -0.0348226 0.329433 0 -0.184482 0 0 0 0 0 0 0 0 0 0 0 0 0 2.17805 0 0 2.17805 0
454 0 0 0 0 0 0 0 2.17805 0 0 2.17805 0 -0.0457941 0 0.0326589 0.130163 0 0.239801 0.349497 0 -0.0340333 0.327387 0 -0.183456 0 0 0 0 0 0 0 0 0 0 0 0 0 2.17805 0 0 2.17805 0
455 0 0 0 0 0 0 0 2.17805 0 0 2.17805 0 -0.0299907 0 0.0313475 0.14448 0 0.239744 0.349061 0 -0.0331741 0.32512 0 -0.182315 0 0 0 0 0 0 0 0 0 0 0 0 0 2.17805 0 0 2.17805 0
456 0 0 0 0 0 0 0 2.17805 0 0 2.17805 0 -0.0133648 0 0.0296084 0.15954 0 0.239305 0.348571 0 -0.0322603 0.322685 0 -0.181076 0 0 0 0 0 0 0 0 0 0 0 0 0 2.17805 0 0 2.17805 0
457 0 0 0 0 0 0 0 2.17805 0 0 2.17805 0 0.00416883 0 0.0272422 0.175194 0 0.238475 0.348077 0 -0.0313197 0.320252 0 -0.179785 0 0 0 0 0 0 0 0 0 0 0 0 0 2.17805 0 0 2.17805 0
458 0 0 0 0 0 0 0 2.17805 0 0 2.17805 0 0.0226876 0 0.0240781 0.191295 0 0.237246 0.347619 0 -0.0303878 0.317972 0 -0.1785 0 0 0 0 0 0 0 0 0 0 0 0 0 2.17805 0 0 2.17805 0
459 0 0 0 0 0 0 0 2.17805 0 0 2.17805 0 0.0422561 0 0.0199999 0.207712 0 0.235623 0.347204 0 -0.0294951 0.31591 0 -0.177268 0 0 0 0 0 0 0 0 0 0 0 0 0 2.17805 0 0 2.17805 0
460 0 0 0 0 0 0 0 2.17805 0 0 2.17805 0 0.062904 0 0.0149594 0.224331 0 0.233615 0.346839 0 -0.0286641 0.314129 0 -0.17613 0 0 0 0 0 0 0 0 0 0 0 0 0 2.17805 0 0 2.17805 0
461 0 0 0 0 0 0 0 2.17805 0 0 2.17805 0 0.0846275 0 0.00896745 0.241064 0 0.231221 0.346545 0 -0.0279117 0.312687 0 -0.175118 0 0 0 0 0 0 0 0 0 0 0 0 0 2.17805 0 0 2.17805 0
462 0 0 0 0 0 0 0 2.17805 0 0 2.17805 0 0.107448 0 0.00205776 0.257861 0 0.228431 0.346331 0 -0.0272472 0.311584 0 -0.174246 0 0 0 0 0 0 0 0 0 0 0 0 0 2.17805 0 0 2.17805 0
463 0 0 0 0 0 0 0 2.17805 0 0 2.17805 0 0.131397 0 -0.00571811 0.274705 0 0.225218 0.346183 0 -0.0266658 0.310743 0 -0.173499 0 0 0 0 0 0 0 0 0 0 0 0 0 2.17805 0 0 2.17805 0
464 0 0 0 0 0 0 0 2.17805 0 0 2.17805 0 0.156435 0 -0.0142371 0.291621 0 0.221546 0.346075 0 -0.0261424 0.310054 0 -0.172834 0 0 0 0 0 0 0 0 0 0 0 0 0 2.17805 0 0 2.17805 0
465 0 0 0 0 0 0 0 2.17805 0 0 2.17805 0 0.182476 0 -0.0233138 0.30866 0 0.217407 0.345995 0 -0.025644 0.309446 0 -0.172205 0 0 0 0 0 0 0 0 0 0 0 0 0 2.17805 0 0 2.17805 0
466 0 0 0 0 0 0 0 2.17805 0 0 2.17805 0 0.209437 0 -0.0327651 0.325887 0 0.212813 0.345939 0 -0.0251571 0.308881 0 -0.171591 0 0 0 0 0 0 0 0 0 0 0 0 0 2.17805 0 0 2.17805 0
467 0 0 0 0 0 0 0 2.17805 0 0 2.17805 0 0.237234 0 -0.0424046 0.343369 0 0.207804 0.345884 0 -0.0246755 0.308288 0 -0.170972 0 0 0 0 0 0 0 0 0 0 0 0 0 2.17805 0 0 2.17805 0
468 0 0 0 0 0 0 0 2.17805 0 0 2.17805 0 0.265758 0 -0.0520439 0.361144 0 0.202457 0.345794 0 -0.0241758 0.307578 0 -0.170312 0 0 0 0 0 0 0 0 0 0 0 0 0 2.17805 0 0 2.17805 0
469 0 0 0 0 0 0 0 2.17805 0 0 2.17805 0 0.294827 0 -0.0614898 0.379227 0 0.196862 0.345665 0 -0.023634 0.306736 0 -0.169581 0 0 0 0 0 0 0 0 0 0 0 0 0 2.17805 0 0 2.17805 0
470 0 0 0 0 0 0 0 2.17805 0 0 2.17805 0 0.324261 0 -0.0705643 0.397631 0 0.191134 0.345502 0 -0.0230342 0.30577 0 -0.168765 0 0 0 0 0 0 0 0 0 0 0 0 0 2.17805 0 0 2.17805 0
471 0 0 0 0 0 0 0 2.17805 0 0 2.17805 0 0.353995 0 -0.0791727 0.416325 0 0.185372 0.345305 0 -0.0223748 0.304673 0 -0.167857 0 0 0 0 0 0 0 0 0 0 0 0 0 2.17805 0 0 2.17805 0
472 0 0 0 0 0 0 0 2.17805 0 0 2.17805 0 0.383873 0 -0.0872115 0.435233 0 0.17968 0.345089 0 -0.0216647 0.303479 0 -0.16687 0 0 0 0 0 0 0 0 0 0 0 0 0 2.17805 0 0 2.17805 0
473 0 0 0 0 0 0 0 2.17805 0 0 2.17805 0 0.413702 0 -0.0945864 0.454254 0 0.17416 0.344874 0 -0.0208943 0.302232 0 -0.1658 0 0 0 0 0 0 0 0 0 0 0 0 0 2.17805 0 0 2.17805 0
474 0 0 0 0 0 0 0 2.17805 0 0 2.17805 0 0.443279 0 -0.101223 0.473264 0 0.168906 0.344671 0 -0.0200549 0.300961 0 -0.164642 0 0 0 0 0 0 0 0 0 0 0 0 0 2.17805 0 0 2.17805 0
475 0 0 0 0 0 0 0 2.17805 0 0 2.17805 0 0.472399 0 -0.107091 0.492129 0 0.16398 0.344483 0 -0.019151 0.299671 0 -0.163401 0 0 0 0 0 0 0 0 0 0 0 0 0 2.17805 0 0 2.17805 0
476 0 0 0 0 0 0 0 2.17805 0 0 2.17805 0 0.500804 0 -0.11214 0.510697 0 0.159469 0.344307 0 -0.0181714 0.298346 0 -0.162059 0 0 0 0 0 0 0 0 0 0 0 0 0 2.17805 0 0 2.17805 0
477 0 0 0 0 0 0 0 2.17805 0 0 2.17805 0 0.528184 0 -0.116385 0.528779 0 0.155403 0.344141 0 -0.0170949 0.296963 0 -0.160588 0 0 0 0 0 0 0 0 0 0 0 0 0 2.17805 0 0 2.17805 0
478 0 0 0 0 0 0 0 2.17805 0 0 2.17805 0 0.554198 0 -0.119851 0.546199 0 0.151819 0.343978 0 -0.0158924 0.295487 0 -0.158947 0 0 0 0 0 0 0 0 0 0 0 0 0 2.17805 0 0 2.17805 0
479 0 0 0 0 0 0 0 2.17805 0 0 2.17805 0 0.578612 0 -0.122617 0.562821 0 0.148712 0.343803 0 -0.0145331 0.293871 0 -0.157091 0 0 0 0 0 0 0 0 0 0 0 0 0 2.17805 0 0 2.17805 0
480 0 0 0 0 0 0 0 2.17805 0 0 2.17805 0 0.601101 0 -0.124754 0.578523 0 0.146095 0.343628 0 -0.01301 0.292118 0 -0.155006 0 0 0 0 0 0 0 0 0 0 0 0 0 2.17805 0 0 2.17805 0
481 0 0 0 0 0 0 0 2.17805 0 0 2.17805 0 0.621822 0 -0.126476 0.593292 0 0.143811 0.343472 0 -0.011327 0.290278 0 -0.152701 0 0 0 0 0 0 0 0 0 0 0 0 0 2.17805 0 0 2.17805 0
482 0 0 0 0 0 0 0 2.17805 0 0 2.17805 0 0.640173 0 -0.127806 0.607059 0 0.141957 0.343347 0 -0.00948491 0.288394 0 -0.150184 0 0 0 0 0 0 0 0 0 0 0 0 0 2.17805 0 0 2.17805 0
483 0 0 0 0 0 0 0 2.17805 0 0 2.17805 0 0.656494 0 -0.128987 0.619903 0 0.140327 0.343241 0 -0.007484 0.28645 0 -0.147452 0 0 0 0 0 0 0 0 0 0 0 0 0 2.17805 0 0 2.17805 0
484 0 0 0 0 0 0 0 2.17805 0 0 2.17805 0 0.670702 0 -0.130129 0.631856 0 0.138869 0.343149 0 -0.00532191 0.284437 0 -0.144495 0 0 0 0 0 0 0 0 0 0 0 0 0 2.17805 0 0 2.17805 0
485 0 0 0 0 0 0 0 2.17805 0 0 2.17805 0 0.683083 0 -0.131427 0.64299 0 0.137388 0.343081 0 -0.00300734 0.282365 0 -0.141317 0 0 0 0 0 0 0 0 0 0 0 0 0 2.17805 0 0 2.17805 0
486 0 0 0 0 0 0 0 2.17805 0 0 2.17805 0 0.69353 0 -0.132994 0.653319 0 0.135803 0.343034 0 -0.000540296 0.280209 0 -0.137905 0 0 0 0 0 0 0 0 0 0 0 0 0 2.17805 0 0 2.17805 0
487 0 0 0 0 0 0 0 2.17805 0 0 2.17805 0 0.702254 0 -0.13497 0.662888 0 0.133952 0.343 0 0.00209475 0.277917 0 -0.134215 0 0 0 0 0 0 0 0 0 0 0 0 0 2.17805 0 0 2.17805 0
488 0 0 0 0 0 0 0 2.17805 0 0 2.17805 0 0.708859 0 -0.137375 0.671607 0 0.131849 0.342983 0 0.00491854 0.275472 0 -0.130205 0 0 0 0 0 0 0 0 0 0 0 0 0 2.17805 0 0 2.17805 0
489 0 0 0 0 0 0 0 2.17805 0 0 2.17805 0 0.714394 0 -0.14039 0.679571 0 0.129158 0.343002 0 0.00794312 0.272901 0 -0.125855 0 0 0 0 0 0 0 0 0 0 0 0 0 2.17805 0 0 2.17805 0
490 0 0 0 0 0 0 0 2.17805 0 0 2.17805 0 0.717717 0 -0.143638 0.686582 0 0.126361 0.343085 0 0.0111762 0.270259 0 -0.121159 0 0 0 0 0 0 0 0 0 0 0 0 0 2.17805 0 0 2.17805 0
491 0 0 0 0 0 0 0 2.17805 0 0 2.17805 0 0.720377 0 -0.146959 0.692428 0 0.123388 0.343263 0 0.0146362 0.267603 0 -0.116099 0 0 0 0 0 0 0 0 0 0 0 0 0 2.17805 0 0 2.17805 0
492 0 0 0 0 0 0 0 2.17805 0 0 2.17805 0 0.722119 0 -0.150005 0.697023 0 0.120622 0.34356 0 0.0183437 0.26497 0 -0.110651 0 0 0 0 0 0 0 0 0 0 0 0 0 2.17805 0 0 2.17805 0
493 0 0 0 0 0 0 0 2.17805 0 0 2.17805 0 0.723466 0 -0.152542 0.700419 0 0.118267 0.344002 0 0.0223141 0.262383 0 -0.104786 0 0 0 0 0 0 0 0 0 0 0 0 0 2.17805 0 0 2.17805 0
494 0 0 0 0 0 0 0 2.17805 0 0 2.17805 0 0.723989 0 -0.154258 0.702852 0 0.116708 0.344622 0 0.0265517 0.259873 0 -0.0984834 0 0 0 0 0 0 0 0 0 0 0 0 0 2.17805 0 0 2.17805 0
495 0 0 0 0 0 0 0 2.17805 0 0 2.17805 0 0.724176 0 -0.1551 0.704645 0 0.115986 0.345435 0 0.031048 0.25744 0 -0.0917242 0 0 0 0 0 0 0 0 0 0 0 0 0 2.17805 0 0 2.17805 0
496 0 0 0 0 0 0 0 2.17805 0 0 2.17805 0 0.723385 0 -0.155034 0.706089 0 0.116203 0.346434 0 0.0357701 0.25508 0 -0.0845239 0 0 0 0 0 0 0 0 0 0 0 0 0 2.17805 0 0 2.17805 0
497 0 0 0 0 0 0 0 2.17805 0 0 2.17805 0 0.721978 0 -0.154394 0.70738 0 0.117002 0.347632 0 0.0407317 0.252812 0 -0.0768495 0 0 0 0 0 0 0 0 0 0 0 0 0 2.17805 0 0 2.17805 0
498 0 0 0 0 0 0 0 2.17805 0 0 2.17805 0 0.719966 0 -0.153521 0.708772 0 0.118036 0.349024 0 0.0459354 0.250641 0 -0.0686806 0 0 0 0 0 0 0 0 0 0 0 0 0 2.17805 0 0 2.17805 0
499 0 0 0 0 0 0 0 2.17805 0 0 2.17805 0 0.717781 0 -0.152627 0.709971 0 0.119049 0.350646 0 0.0514114 0.248602 0 -0.059958 0 0 0 0 0 0 0 0 0 0 0 0 0 2.17805 0 0 2.17805 0
500 0 0 0 0 0 0 0 2.17805 0 0 2.17805 0 0.716648 0 -0.15216 0.710959 0 0.119569 0.352527 0 0.0571723 0.246751 0 -0.0506587 0 0 0 0 0 0 0 0 0 0 0 0 0 2.17805 0 0 2.17805 0
501 0 0 0 0 0 0 0 2.17805 0 0 2.17805 0 0.715547 0 -0.151873 0.711545 0 0.119886 0.354719 0 0.06326 0.245142 0 -0.0407061 0 0 0 0 0 0 0 0 0 0 0 0 0 2.17805 0 0 2.17805 0
502 0 0 0 0 0 0 0 2.17805 0 0 2.17805 0 0.715448 0 -0.151964 0.711992 0 0.119802 0.35729 0 0.0696908 0.24391 0 -0.0301135 0 0 0 0 0 0 0 0 0 0 0 0 0 2.17805 0 0 2.17805 0
503 0 0 0 0 0 0 0 2.17805 0 0 2.17805 0 0.714989 0 -0.151892 0.712361 0 0.119884 0.360366 0 0.0763638 0.243267 0 -0.0190511 0 0 0 0 0 0 0 0 0 0 0 0 0 2.17805 0 0 2.17805 0
504 0 0 0 0 0 0 0 2.17805 0 0 2.17805 0 0.715285 0 -0.151835 0.71303 0 0.119944 0.364128 0 0.0830932 0.243585 0 -0.00793085 0 0 0 0 0 0 0 0 0 0 0 0 0 2.17805 0 0 2.17805 0
505 0 0 0 0 0 0 0 2.17805 0 0 2.17805 0 0.714763 0 -0.151297 0.713876 0 0.12049 0.368643 0 0.0893352 0.245261 0 0.00219657 0 0 0 0 0 0 0 0 0 0 0 0 0 2.17805 0 0 2.17805 0
506 0 0 0 0 0 0 0 2.17805 0 0 2.17805 0 0.71447 0 -0.150625 0.715017 0 0.121162 0.374058 0 0.094733 0.248688 0 0.0104799 0 0 0 0 0 0 0 0 0 0 0 0 0 2.17805 0 0 2.17805 0
507 0 0 0 0 0 0 0 2.17805 0 0 2.17805 0 0.713475 0 -0.149604 0.716249 0 0.12217 0.380433 0 0.0988906 0.254046 0 0.0161706 0 0 0 0 0 0 0 0 0 0 0 0 0 2.17805 0 0 2.17805 0
508 0 0 0 0 0 0 0 2.17805 0 0 2.17805 0 0.712642 0 -0.14855 0.717569 0 0.123194 0.387858 0 0.101639 0.261439 0 0.0189689 0 0 0 0 0 0 0 0 0 0 0 0 0 2.17805 0 0 2.17805 0
509 0 0 0 0 0 0 0 2.17805 0 0 2.17805 0 0.710944 0 -0.14719 0.718717 0 0.124487 0.396358 0 0.102864 0.270819 0 0.018864 0 0 0 0 0 0 0 0 0 0 0 0 0 2.17805 0 0 2.17805 0
510 0 0 0 0 0 0 0 2.17805 0 0 2.17805 0 0.709306 0 -0.145838 0.719769 0 0.125748 0.405999 0 0.102738 0.282123 0 0.0163035 0 0 0 0 0 0 0 0 0 0 0 0 0 2.17805 0 0 2.17805 0
511 0 0 0 0 0 0 0 2.17805 0 0 2.17805 0 0.707613 0 -0.144453 0.720703 0 0.12702 0.416762 0 0.10142 0.295145 0 0.0118338 0 0 0 0 0 0 0 0 0 0 0 0 0 2.17805 0 0 2.17805 0
512 0 0 0 0 0 0 0 2.17805 0 0 2.17805 0 0.706444 0 -0.143179 0.721645 0 0.128184 0.428703 0 0.0992843 0.309686 0 0.00627299 0 0 0 0 0 0 0 0 0 0 0 0 0 2.17805 0 0 2.17805 0
513 0 0 0 0 0 0 0 2.17805 0 0 2.17805 0 0.705632 0 -0.141937 0.722612 0 0.129321 0.441746 0 0.09633 0.325609 0 -0.000253486 0 0 0 0 0 0 0 0 0 0 0 0 0 2.17805 0 0 2.17805 0
514 0 0 0 0 0 0 0 2.17805 0 0 2.17805 0 0.704706 0 -0.140566 0.723575 0 0.130567 0.455804 0 0.0928609 0.342684 0 -0.00723857 0 0 0 0 0 0 0 0 0 0 0 0 0 2.17805 0 0 2.17805 0
515 0 0 0 0 0 0 0 2.17805 0 0 2.17805 0 0.70386 0 -0.139168 0.72455 0 0.131832 0.470882 0 0.0890479 0.360865 0 -0.0144531 0 0 0 0 0 0 0 0 0 0 0 0 0 2.17805 0 0 2.17805 0
516 0 0 0 0 0 0 0 2.17805 0 0 2.17805 0 0.703372 0 -0.137872 0.725579 0 0.133007 0.486911 0 0.0850766 0.380021 0 -0.0216505 0 0 0 0 0 0 0 0 0 0 0 0 0 2.17805 0 0 2.17805 0
517 0 0 0 0 0 0 0 2.17805 0 0 2.17805 0 0.70305 0 -0.136644 0.726681 0 0.134115 0.503822 0 0.081026 0.400047 0 -0.028732 0 0 0 0 0 0 0 0 0 0 0 0 0 2.17805 0 0 2.17805 0
518 0 0 0 0 0 0 0 2.17805 0 0 2.17805 0 0.702596 0 -0.135425 0.727726 0 0.135199 0.521575 0 0.0770258 0.420839 0 -0.0355284 0 0 0 0 0 0 0 0 0 0 0 0 0 2.17805 0 0 2.17805 0
519 0 0 0 0 0 0 0 2.17805 0 0 2.17805 0 0.701836 0 -0.13417 0.728665 0 0.136291 0.540175 0 0.0730825 0.442441 0 -0.042088 0 0 0 0 0 0 0 0 0 0 0 0 0 2.17805 0 0 2.17805 0
520 0 0 0 0 0 0 0 2.17805 0 0 2.17805 0 0.701144 0 -0.133047 0.729513 0 0.137257 0.559552 0 0.0692641 0.464769 0 -0.0483468 0 0 0 0 0 0 0 0 0 0 0 0 0 2.17805 0 0 2.17805 0
521 0 0 0 0 0 0 0 2.17805 0 0 2.17805 0 0.700836 0 -0.132179 0.730331 0 0.138004 0.579855 0 0.0653294 0.48831 0 -0.0548196 0 0 0 0 0 0 0 0 0 0 0 0 0 2.17805 0 0 2.17805 0
522 0 0 0 0 0 0 0 2.17805 0 0 2.17805 0 0.699935 0 -0.131166 0.731004 0 0.13884 0.600847 0 0.0614156 0.512674 0 -0.0612292 0 0 0 0 0 0 0 0 0 0 0 0 0 2.17805 0 0 2.17805 0
523 0 0 0 0 0 0 0 2.17805 0 0 2.17805 0 0.698699 0 -0.1301 0.731577 0 0.139693 0.622403 0 0.0575679 0.537723 0 -0.0675134 0 0 0 0 0 0 0 0 0 0 0 0 0 2.17805 0 0 2.17805 0
524 0 0 0 0 0 0 0 2.17805 0 0 2.17805 0 0.697404 0 -0.129088 0.732065 0 0.140481 0.644388 0 0.0538577 0.563276 0 -0.0735667 0 0 0 0 0 0 0 0 0 0 0 0 0 2.17805 0 0 2.17805 0
525 0 0 0 0 0 0 0 2.17805 0 0 2.17805 0 0.69675 0 -0.128404 0.732667 0 0.141001 0.666689 0 0.0502617 0.589262 0 -0.0794351 0 0 0 0 0 0 0 0 0 0 0 0 0 2.17805 0 0 2.17805 0
526 0 0 0 0 0 0 0 2.17805 0 0 2.17805 0 0.696537 0 -0.127971 0.733338 0 0.141314 0.689173 0 0.0468138 0.615476 0 -0.0850379 0 0 0 0 0 0 0 0 0 0 0 0 0 2.17805 0 0 2.17805 0
527 0 0 0 0 0 0 0 2.17805 0 0 2.17805 0 0.696492 0 -0.127673 0.734015 0 0.141513 0.71197 0 0.0434514 0.642244 0 -0.0905424 0 0 0 0 0 0 0 0 0 0 0 0 0 2.17805 0 0 2.17805 0
