# Supplementary material for: Optimal Control Based Stiffness Identification of an Ankle-Foot Orthosis Using a Predictive Walking Model
Source: Front Comput Neurosci. 2017 Apr 13;11:23. doi: 10.3389/fncom.2017.00023 (PMC5390028; doi:10.3389/fncom.2017.00023)
Supplement: Supplementary file 1 [file DataSheet1.ZIP › PathWalker/InvKinDyn/results/orthosis_3053139.q]

0	-0.826898	0.67037	0.130415	-0.49925	0.767786	-0.0977737	-0.942664	1.30105	-0.196196	0.0650255
1	-0.821499	0.669727	0.12453	-0.485363	0.772325	-0.106091	-0.955065	1.29403	-0.194988	0.0663416
2	-0.815956	0.669132	0.116575	-0.468758	0.776429	-0.113826	-0.96307	1.28358	-0.192328	0.0696185
3	-0.810289	0.668599	0.106517	-0.449313	0.77994	-0.121391	-0.966621	1.26992	-0.188214	0.0749936
4	-0.804547	0.668126	0.0944808	-0.427222	0.782697	-0.128656	-0.966014	1.25346	-0.18302	0.0825141
5	-0.798762	0.667709	0.0808044	-0.402935	0.784657	-0.135318	-0.961784	1.23475	-0.177303	0.0918781
6	-0.79294	0.667337	0.066257	-0.37736	0.785982	-0.141647	-0.95487	1.21431	-0.17149	0.102241
7	-0.787104	0.666994	0.0516695	-0.351574	0.786939	-0.147861	-0.9464	1.1927	-0.166007	0.112778
8	-0.781304	0.666653	0.0377338	-0.326635	0.787855	-0.153384	-0.937426	1.17043	-0.160936	0.122875
9	-0.775581	0.666289	0.0250642	-0.303451	0.788984	-0.157815	-0.928832	1.14787	-0.156151	0.131965
10	-0.769931	0.665893	0.013903	-0.282349	0.790509	-0.16146	-0.920959	1.12543	-0.151833	0.13982
11	-0.764348	0.665468	0.00431886	-0.263413	0.792534	-0.164695	-0.913885	1.10334	-0.148016	0.1464
12	-0.758849	0.665018	-0.00368096	-0.246653	0.795018	-0.167565	-0.907583	1.08166	-0.144657	0.151819
13	-0.753442	0.66454	-0.0102179	-0.231935	0.797946	-0.169866	-0.901885	1.0605	-0.141852	0.156326
14	-0.748108	0.664038	-0.0153548	-0.219118	0.801277	-0.17165	-0.896675	1.03998	-0.13957	0.16
15	-0.742825	0.663521	-0.0191514	-0.208023	0.804835	-0.173226	-0.891795	1.02013	-0.137811	0.162881
16	-0.737583	0.662996	-0.0217145	-0.198517	0.808569	-0.174464	-0.887016	1.00087	-0.136572	0.165064
17	-0.732367	0.662467	-0.0230375	-0.190593	0.812449	-0.175121	-0.882146	0.981939	-0.135757	0.166467
18	-0.727154	0.661937	-0.0232185	-0.184047	0.816342	-0.175244	-0.876815	0.963009	-0.135419	0.167097
19	-0.721913	0.661417	-0.0223063	-0.17875	0.820181	-0.174923	-0.870734	0.943692	-0.135518	0.166895
20	-0.716613	0.660919	-0.0201764	-0.174755	0.82389	-0.174271	-0.863698	0.92337	-0.135867	0.16563
21	-0.711227	0.660449	-0.0169922	-0.171763	0.827377	-0.173412	-0.855075	0.901311	-0.136448	0.163418
22	-0.705731	0.660003	-0.0130414	-0.169327	0.830548	-0.172314	-0.84425	0.876963	-0.137141	0.160502
23	-0.700101	0.659584	-0.00857107	-0.16701	0.833208	-0.170863	-0.830767	0.849905	-0.137694	0.157096
24	-0.694307	0.659182	-0.0038939	-0.164336	0.835207	-0.169046	-0.814218	0.81993	-0.137773	0.153504
25	-0.688322	0.658778	0.000638072	-0.160806	0.836472	-0.166931	-0.794356	0.787132	-0.13681	0.150073
26	-0.682125	0.658345	0.00469221	-0.155953	0.836994	-0.164679	-0.771022	0.7518	-0.134254	0.147087
27	-0.675702	0.657853	0.00818543	-0.149718	0.836966	-0.162501	-0.744589	0.714662	-0.129422	0.144543
28	-0.669076	0.657265	0.0116205	-0.142922	0.836827	-0.1605	-0.716691	0.677049	-0.120875	0.141943
29	-0.662327	0.656545	0.0161185	-0.137341	0.83733	-0.158743	-0.690765	0.641433	-0.106877	0.138276
30	-0.65556	0.655649	0.0223976	-0.134344	0.839279	-0.157371	-0.670446	0.611005	-0.0863944	0.133034
31	-0.648904	0.654578	0.0306091	-0.134642	0.843152	-0.156165	-0.658497	0.589013	-0.0599912	0.126466
32	-0.642439	0.653373	0.039709	-0.137327	0.848808	-0.154556	-0.655345	0.577914	-0.0302724	0.120102
33	-0.6362	0.652121	0.0484474	-0.140958	0.855718	-0.152065	-0.659639	0.57835	-0.00117579	0.11554
34	-0.630148	0.65091	0.055642	-0.143841	0.863213	-0.148567	-0.668758	0.589181	0.0232938	0.113896
35	-0.624177	0.649822	0.0608368	-0.144929	0.870515	-0.143789	-0.679512	0.607526	0.0395171	0.115095
36	-0.618139	0.648908	0.0643262	-0.143971	0.876992	-0.137371	-0.689061	0.629694	0.0456234	0.118077
37	-0.611941	0.648212	0.0679065	-0.142724	0.882486	-0.129235	-0.696968	0.652405	0.0421665	0.12027
38	-0.605533	0.64775	0.0735431	-0.14328	0.887246	-0.119653	-0.704287	0.673411	0.0315913	0.119042
39	-0.598914	0.647544	0.0824486	-0.147053	0.891493	-0.108646	-0.711926	0.691118	0.0170292	0.112887
40	-0.592097	0.647625	0.0942387	-0.153688	0.89514	-0.0957281	-0.71955	0.70483	0.00120683	0.10229
41	-0.585108	0.648049	0.107791	-0.161973	0.897603	-0.0799515	-0.725944	0.714028	-0.0142594	0.0887102
42	-0.577994	0.648856	0.121833	-0.170559	0.89873	-0.061134	-0.729944	0.718677	-0.028468	0.073842
43	-0.570797	0.650048	0.135359	-0.178537	0.898575	-0.0391704	-0.730798	0.71912	-0.0411383	0.0590692
44	-0.563548	0.651575	0.147737	-0.185459	0.897431	-0.013912	-0.728189	0.715847	-0.0524312	0.0453421
45	-0.556268	0.653356	0.158912	-0.191607	0.895743	0.0145184	-0.722469	0.709435	-0.0625432	0.0329313
46	-0.548972	0.655309	0.169343	-0.197794	0.894244	0.0448885	-0.714493	0.700369	-0.0715152	0.0214249
47	-0.541678	0.657365	0.179619	-0.204885	0.893661	0.0747562	-0.705158	0.688989	-0.0793032	0.0102416
48	-0.534404	0.659476	0.190043	-0.213357	0.894681	0.100546	-0.695048	0.675631	-0.0858565	-0.000892477
49	-0.527153	0.661619	0.200659	-0.223312	0.897437	0.119562	-0.684352	0.66049	-0.0911164	-0.0120772
50	-0.519913	0.66378	0.211367	-0.234642	0.901923	0.13005	-0.673049	0.64371	-0.0951273	-0.0233521
51	-0.512666	0.665943	0.221916	-0.247078	0.908048	0.13158	-0.661013	0.625588	-0.0979824	-0.034647
52	-0.50539	0.668081	0.231979	-0.260306	0.915591	0.125258	-0.648103	0.606559	-0.0998394	-0.0457866
53	-0.498086	0.67015	0.241421	-0.274388	0.924338	0.113606	-0.634509	0.587242	-0.101047	-0.0567178
54	-0.490761	0.6721	0.250349	-0.289753	0.934151	0.099794	-0.620717	0.568322	-0.101934	-0.0676327
55	-0.483425	0.67389	0.258884	-0.306824	0.945017	0.0862045	-0.607237	0.550477	-0.102707	-0.0787376
56	-0.476103	0.67548	0.267119	-0.325958	0.957071	0.0737164	-0.594641	0.53452	-0.103555	-0.0900891
57	-0.468829	0.676843	0.274941	-0.347266	0.970488	0.0623652	-0.58325	0.521152	-0.104553	-0.101403
58	-0.461636	0.677969	0.281898	-0.370401	0.985332	0.0520463	-0.572851	0.510778	-0.105756	-0.111954
59	-0.454544	0.678865	0.287349	-0.394591	1.00141	0.0424988	-0.562846	0.503557	-0.10735	-0.120848
60	-0.447541	0.679555	0.290829	-0.419092	1.01833	0.0333676	-0.552659	0.499437	-0.109522	-0.127534
61	-0.440603	0.680058	0.292258	-0.443542	1.03575	0.024376	-0.542091	0.498352	-0.112481	-0.131958
62	-0.433712	0.680393	0.291745	-0.467751	1.05325	0.0152775	-0.531056	0.500067	-0.116365	-0.134261
63	-0.426854	0.68059	0.289493	-0.491552	1.07036	0.00572825	-0.519411	0.504028	-0.121061	-0.134729
64	-0.420019	0.68068	0.285994	-0.515098	1.08662	-0.00474339	-0.507336	0.509643	-0.126339	-0.133998
65	-0.413206	0.680691	0.281872	-0.538783	1.10175	-0.0163944	-0.495251	0.516435	-0.131989	-0.132823
66	-0.40643	0.680643	0.27758	-0.562876	1.11543	-0.0291624	-0.483455	0.523968	-0.137743	-0.131691
67	-0.399716	0.68055	0.273349	-0.587346	1.12726	-0.0430148	-0.471986	0.531778	-0.143356	-0.130773
68	-0.393071	0.680432	0.269398	-0.612098	1.13669	-0.0577823	-0.460812	0.539337	-0.148722	-0.130209
69	-0.386489	0.680298	0.265975	-0.637122	1.14317	-0.0728369	-0.449953	0.546194	-0.153748	-0.130171
70	-0.379974	0.680143	0.263069	-0.662194	1.14626	-0.0873722	-0.439271	0.552132	-0.158453	-0.130577
71	-0.373544	0.679943	0.260385	-0.686875	1.14575	-0.100642	-0.42845	0.557189	-0.163043	-0.131065
72	-0.367211	0.679676	0.257526	-0.710669	1.14157	-0.111942	-0.417106	0.561479	-0.167699	-0.131089
73	-0.360967	0.679321	0.254112	-0.733065	1.13378	-0.120669	-0.40487	0.565152	-0.172643	-0.130073
74	-0.35479	0.678861	0.249696	-0.753465	1.1226	-0.126577	-0.391334	0.568462	-0.178165	-0.127477
75	-0.3487	0.678258	0.24372	-0.771377	1.10865	-0.129991	-0.376222	0.572009	-0.184451	-0.122751
76	-0.342664	0.677517	0.23579	-0.786234	1.09232	-0.13145	-0.359161	0.575962	-0.191358	-0.115399
77	-0.336639	0.676654	0.225496	-0.797358	1.07389	-0.131377	-0.339747	0.580459	-0.198681	-0.104821
78	-0.330594	0.675696	0.212497	-0.804123	1.05357	-0.130096	-0.317663	0.58561	-0.206108	-0.0904713
79	-0.324531	0.674657	0.196516	-0.806146	1.03177	-0.127927	-0.292798	0.591709	-0.21348	-0.0719874
80	-0.318433	0.673553	0.177547	-0.803329	1.00891	-0.12511	-0.265183	0.598801	-0.220622	-0.0493515
81	-0.312278	0.672397	0.156048	-0.796081	0.985359	-0.121611	-0.235319	0.606871	-0.227386	-0.0230984
82	-0.306021	0.671213	0.132846	-0.78505	0.961218	-0.117099	-0.20399	0.615783	-0.233647	0.00571041
83	-0.299665	0.669993	0.108399	-0.770753	0.936866	-0.111177	-0.171803	0.625729	-0.239393	0.0362584
84	-0.293193	0.668738	0.0833493	-0.753855	0.912613	-0.103545	-0.139423	0.63668	-0.244399	0.0675384
85	-0.286569	0.667456	0.0582805	-0.734798	0.888505	-0.0938957	-0.10742	0.64859	-0.248549	0.098625
86	-0.279767	0.666154	0.0333854	-0.713481	0.864409	-0.0819443	-0.0759798	0.661498	-0.251866	0.129069
87	-0.272771	0.664832	0.00879994	-0.689718	0.84013	-0.0676315	-0.0453499	0.675605	-0.254232	0.158594
88	-0.26557	0.663479	-0.0151531	-0.663575	0.815531	-0.0511659	-0.0160759	0.691224	-0.255423	0.186804
89	-0.258161	0.662075	-0.037854	-0.63558	0.7907	-0.0326889	0.0109289	0.708711	-0.255296	0.212952
90	-0.250562	0.660596	-0.0585106	-0.606989	0.766704	-0.0126285	0.034368	0.728722	-0.253893	0.236148
91	-0.242839	0.659018	-0.0761042	-0.58025	0.746347	0.00729438	0.0525312	0.752075	-0.251279	0.255431
92	-0.235106	0.657346	-0.0893606	-0.558259	0.732772	0.0228981	0.0633902	0.779408	-0.247187	0.269723
93	-0.227461	0.6556	-0.0979094	-0.54282	0.728227	0.0318803	0.0661761	0.810865	-0.241221	0.278934
94	-0.219974	0.653822	-0.102227	-0.534393	0.733568	0.0333336	0.0614714	0.845852	-0.232981	0.283859
95	-0.212671	0.652062	-0.10327	-0.532311	0.748133	0.0281845	0.0508217	0.883138	-0.22198	0.285678
96	-0.205547	0.650386	-0.101852	-0.535196	0.769602	0.0177738	0.0357609	0.921347	-0.207616	0.2853
97	-0.198563	0.648871	-0.0987042	-0.540973	0.794254	0.00477421	0.017842	0.959035	-0.189378	0.283358
98	-0.191667	0.647595	-0.09419	-0.547615	0.818157	-0.00822454	-0.00186817	0.99499	-0.16697	0.279949
99	-0.184812	0.64661	-0.0881571	-0.554243	0.838946	-0.0190185	-0.0231075	1.02851	-0.140454	0.274549
100	-0.177987	0.645968	-0.0799029	-0.560842	0.855589	-0.0288961	-0.0464124	1.05914	-0.110091	0.266085
101	-0.171158	0.645698	-0.0691931	-0.567157	0.867668	-0.0390619	-0.0717266	1.08636	-0.0765621	0.254033
102	-0.164294	0.64582	-0.0564743	-0.572687	0.875305	-0.0496334	-0.098304	1.10987	-0.0420502	0.23882
103	-0.15737	0.646348	-0.0428766	-0.576506	0.878885	-0.0600029	-0.124414	1.129	-0.0102496	0.221795
104	-0.150383	0.647296	-0.0297363	-0.577566	0.878787	-0.0693056	-0.148244	1.14329	0.0146777	0.20461
105	-0.143349	0.648672	-0.0181483	-0.575081	0.875347	-0.0767002	-0.168494	1.1524	0.0297687	0.188743
106	-0.13629	0.650462	-0.00881651	-0.568592	0.868864	-0.0817425	-0.184558	1.15626	0.0337453	0.175303
107	-0.129242	0.652623	-0.00169721	-0.558363	0.859561	-0.0843685	-0.196927	1.15518	0.0270626	0.164482
108	-0.122265	0.655082	0.00379379	-0.545236	0.847636	-0.0848578	-0.207062	1.15003	0.0115997	0.15585
109	-0.115421	0.657739	0.00839276	-0.530346	0.83353	-0.0837669	-0.216581	1.14175	-0.00957676	0.148782
110	-0.108756	0.660481	0.0133651	-0.515622	0.818077	-0.0815012	-0.228018	1.13202	-0.0332533	0.141973
111	-0.102309	0.663196	0.0196724	-0.502742	0.802312	-0.0784463	-0.243341	1.12245	-0.0574519	0.134466
112	-0.0961099	0.665786	0.0276324	-0.492581	0.787122	-0.0750763	-0.263675	1.11448	-0.0810482	0.125944
113	-0.0901737	0.668167	0.0374201	-0.485791	0.773326	-0.0717152	-0.289861	1.1094	-0.103084	0.116153
114	-0.0844991	0.670271	0.0489965	-0.482694	0.761652	-0.0685349	-0.322329	1.10812	-0.12226	0.105094
115	-0.0790546	0.672051	0.0621036	-0.483149	0.752514	-0.0655836	-0.360861	1.11095	-0.13755	0.0929253
116	-0.0737981	0.673485	0.0763668	-0.486708	0.746023	-0.0628464	-0.404838	1.11778	-0.148409	0.0798792
117	-0.068691	0.674568	0.0909239	-0.492253	0.742074	-0.0606018	-0.452731	1.12799	-0.155306	0.0667663
118	-0.0636821	0.67531	0.105218	-0.498928	0.740473	-0.0592832	-0.503261	1.14075	-0.159018	0.0540058
119	-0.0587161	0.675743	0.118919	-0.506125	0.740991	-0.0592426	-0.555212	1.15501	-0.160612	0.0417728
120	-0.0537615	0.675903	0.131513	-0.513033	0.743304	-0.0606579	-0.607182	1.16975	-0.161209	0.0305875
121	-0.0488042	0.675829	0.142633	-0.519054	0.747085	-0.0634946	-0.658077	1.18405	-0.161668	0.0208516
122	-0.0438431	0.675555	0.152173	-0.523921	0.752088	-0.0675226	-0.707202	1.19711	-0.162372	0.0127355
123	-0.0388736	0.675118	0.160094	-0.527426	0.758041	-0.0723773	-0.753936	1.20814	-0.163426	0.00634978
124	-0.0338757	0.674556	0.166364	-0.52941	0.764719	-0.0775699	-0.797678	1.21638	-0.16471	0.00170321
125	-0.0288224	0.673898	0.170617	-0.529371	0.771975	-0.0828198	-0.837548	1.22125	-0.166157	-0.000892942
126	-0.023685	0.673162	0.172272	-0.526506	0.779633	-0.0882132	-0.872478	1.2223	-0.167814	-0.00091799
127	-0.0184294	0.672367	0.170992	-0.520305	0.78756	-0.0939046	-0.901716	1.21916	-0.169511	0.00183558
128	-0.0130252	0.67153	0.166614	-0.510499	0.795664	-0.0999638	-0.924826	1.21166	-0.170984	0.00740346
129	-0.00745191	0.670664	0.158966	-0.496797	0.803804	-0.106396	-0.941473	1.19978	-0.171901	0.0158895
130	-0.00169793	0.669784	0.147914	-0.478959	0.811827	-0.113104	-0.951406	1.18361	-0.171815	0.0274027
131	0.00424312	0.668903	0.133699	-0.457139	0.819557	-0.119967	-0.954856	1.16336	-0.170382	0.0416882
132	0.0103712	0.668032	0.117101	-0.432142	0.826861	-0.126809	-0.952777	1.13938	-0.167103	0.0579003
133	0.016685	0.667183	0.0986941	-0.404581	0.833615	-0.133254	-0.945747	1.11193	-0.161838	0.0754592
134	0.0231764	0.666362	0.0789158	-0.374889	0.839647	-0.13902	-0.934311	1.08142	-0.154626	0.0940159
135	0.0298404	0.665565	0.0585748	-0.343956	0.844907	-0.144039	-0.919393	1.04831	-0.145733	0.112782
136	0.0366612	0.664778	0.0387486	-0.3131	0.849524	-0.148208	-0.902424	1.01338	-0.135444	0.130681
137	0.0436185	0.663981	0.0203308	-0.283402	0.85361	-0.151516	-0.884781	0.977596	-0.124091	0.146859
138	0.050713	0.663159	0.00362578	-0.255204	0.857259	-0.154145	-0.866896	0.941792	-0.112427	0.161071
139	0.0579331	0.662291	-0.0111991	-0.22878	0.860663	-0.156325	-0.849306	0.907081	-0.100929	0.173261
140	0.0652622	0.661356	-0.0239736	-0.204401	0.863997	-0.158379	-0.832625	0.8746	-0.0899375	0.183338
141	0.0726807	0.660337	-0.0344823	-0.182394	0.867384	-0.160314	-0.817736	0.845826	-0.0797445	0.191117
142	0.0801902	0.659241	-0.043185	-0.16218	0.870638	-0.161832	-0.804255	0.821404	-0.0706127	0.197139
143	0.0877952	0.658082	-0.0503003	-0.143456	0.873627	-0.162941	-0.792019	0.801757	-0.0627414	0.201636
144	0.0955029	0.656877	-0.055823	-0.12618	0.876271	-0.163743	-0.780737	0.786532	-0.0562942	0.204531
145	0.103308	0.655642	-0.0595704	-0.110601	0.878589	-0.163996	-0.770389	0.774918	-0.0507088	0.205575
146	0.111231	0.654389	-0.0615594	-0.0966513	0.880569	-0.163504	-0.76005	0.765044	-0.0458004	0.204665
147	0.119288	0.65313	-0.0618466	-0.0843052	0.882331	-0.162399	-0.748622	0.754689	-0.0412859	0.20175
148	0.127504	0.65187	-0.0607808	-0.0731745	0.883917	-0.160881	-0.734522	0.741287	-0.0367014	0.197102
149	0.135905	0.6506	-0.0581359	-0.0635623	0.885487	-0.158856	-0.717499	0.723252	-0.0310563	0.19032
150	0.144441	0.649309	-0.0523499	-0.0576029	0.887569	-0.155969	-0.700728	0.700866	-0.0194728	0.179722
151	0.153059	0.647962	-0.0430714	-0.0560632	0.890701	-0.152345	-0.687476	0.677452	0.00037043	0.165092
152	0.161612	0.646564	-0.0301284	-0.0596784	0.895409	-0.148075	-0.681231	0.657941	0.0261816	0.146794
153	0.170046	0.645167	-0.0160382	-0.0655392	0.901131	-0.142795	-0.681955	0.647996	0.0514504	0.128086
154	0.178293	0.643861	-0.00280067	-0.0713563	0.907244	-0.135815	-0.689037	0.65085	0.0717079	0.11166
155	0.186362	0.642712	0.00750852	-0.0745522	0.912996	-0.126809	-0.699966	0.667074	0.0828043	0.0999714
156	0.194261	0.641781	0.0142721	-0.074332	0.918008	-0.115521	-0.711789	0.693409	0.0827772	0.0936964
157	0.202064	0.641092	0.0175025	-0.0705016	0.922064	-0.101677	-0.720513	0.724083	0.0701868	0.0924484
158	0.20976	0.640698	0.0198815	-0.0663367	0.925564	-0.0846893	-0.725809	0.7527	0.0501763	0.0929585
159	0.217329	0.640613	0.0241094	-0.0652324	0.929193	-0.064395	-0.729312	0.775628	0.0292408	0.0919679
160	0.224706	0.640854	0.0327371	-0.070562	0.933785	-0.040873	-0.733574	0.791247	0.0112344	0.0865814
161	0.231909	0.641465	0.0456407	-0.0820566	0.939091	-0.0140132	-0.738628	0.799978	-0.00431029	0.0767762
162	0.239	0.642516	0.0611092	-0.0973131	0.944172	0.0163677	-0.742908	0.802521	-0.0179308	0.0642819
163	0.246048	0.644055	0.0771245	-0.113569	0.948049	0.0501648	-0.744691	0.799801	-0.0297982	0.0511538
164	0.253113	0.646088	0.0922158	-0.128772	0.950064	0.0865043	-0.742871	0.792697	-0.0399077	0.0388788
165	0.260229	0.64856	0.105856	-0.142115	0.950233	0.122464	-0.73717	0.781735	-0.0485713	0.027922
166	0.26742	0.651402	0.118042	-0.153496	0.948927	0.15358	-0.727633	0.76698	-0.0559441	0.0181075
167	0.274686	0.654536	0.12922	-0.163522	0.946764	0.175689	-0.714773	0.748327	-0.0618052	0.00881137
168	0.282023	0.657887	0.140014	-0.17313	0.94436	0.18619	-0.699408	0.725887	-0.066059	-0.000735044
169	0.289425	0.661373	0.15073	-0.182952	0.942197	0.184573	-0.682179	0.700099	-0.0686883	-0.0109172
170	0.296887	0.664908	0.161248	-0.193159	0.940582	0.172485	-0.663475	0.671787	-0.0698193	-0.0216392
171	0.304405	0.668402	0.171284	-0.203838	0.939707	0.153417	-0.643688	0.642146	-0.0697851	-0.0326584
172	0.311969	0.671769	0.180401	-0.215033	0.939862	0.131817	-0.623113	0.612485	-0.0688101	-0.0434753
173	0.319554	0.674913	0.188194	-0.226886	0.941594	0.111259	-0.602177	0.584263	-0.067241	-0.0535111
174	0.327128	0.677747	0.19451	-0.239778	0.945579	0.0934645	-0.581615	0.558993	-0.0655435	-0.0624618
175	0.334661	0.680204	0.199425	-0.254251	0.9524	0.0788723	-0.562242	0.537861	-0.0638791	-0.0703125
176	0.342126	0.682241	0.203108	-0.27081	0.962434	0.0673592	-0.54475	0.521715	-0.0623519	-0.077155
177	0.349496	0.683843	0.205485	-0.289508	0.975757	0.0586703	-0.529362	0.511126	-0.0612595	-0.0828101
178	0.356752	0.685013	0.206276	-0.309936	0.992096	0.0525047	-0.515831	0.50627	-0.0609146	-0.086873
179	0.363882	0.685782	0.205219	-0.33151	1.0108	0.0485539	-0.503694	0.506909	-0.0615263	-0.088984
180	0.37089	0.686197	0.202069	-0.353507	1.03094	0.0464031	-0.492226	0.512355	-0.0630349	-0.0888257
181	0.377792	0.686314	0.19679	-0.375345	1.05163	0.0453399	-0.480686	0.521542	-0.0654207	-0.0863586
182	0.384609	0.686189	0.189668	-0.39678	1.07214	0.0444547	-0.468601	0.533313	-0.0691114	-0.0819705
183	0.391372	0.685875	0.181197	-0.417807	1.09179	0.0429046	-0.455689	0.546433	-0.0743832	-0.0763339
184	0.398105	0.685426	0.172178	-0.438853	1.11011	0.0399547	-0.442077	0.559747	-0.0811608	-0.0704411
185	0.404807	0.684886	0.163356	-0.460374	1.12674	0.0351202	-0.428074	0.57243	-0.0894283	-0.0651663
186	0.41147	0.684293	0.155125	-0.482445	1.14125	0.0282698	-0.41381	0.583925	-0.0991681	-0.0609278
187	0.418079	0.683676	0.147833	-0.505206	1.15337	0.0193494	-0.399526	0.59383	-0.110017	-0.0580021
188	0.424602	0.683054	0.141714	-0.528729	1.16276	0.00853722	-0.385546	0.601995	-0.121327	-0.056462
189	0.431017	0.682437	0.136792	-0.55279	1.16895	-0.00347323	-0.37212	0.608587	-0.132467	-0.0561508
190	0.437312	0.681826	0.132889	-0.576985	1.17159	-0.0157909	-0.359368	0.614007	-0.143134	-0.0566891
191	0.443481	0.68121	0.129719	-0.600889	1.17051	-0.0276691	-0.34724	0.618636	-0.153245	-0.057605
192	0.449532	0.680576	0.127042	-0.624161	1.16568	-0.0384937	-0.33559	0.622667	-0.162576	-0.0585552
193	0.45549	0.679931	0.124413	-0.646178	1.15711	-0.0478662	-0.323966	0.626208	-0.170878	-0.0590092
194	0.461381	0.679285	0.121126	-0.665971	1.14482	-0.0553329	-0.311605	0.629375	-0.178233	-0.0581691
195	0.467237	0.678643	0.116676	-0.682937	1.12909	-0.0606033	-0.29795	0.632271	-0.184823	-0.0555035
196	0.473084	0.678005	0.110849	-0.696876	1.11034	-0.0640323	-0.282679	0.634812	-0.190634	-0.0507972
197	0.478939	0.677382	0.103372	-0.707443	1.08897	-0.0659002	-0.265337	0.636756	-0.19571	-0.043787
198	0.484829	0.676778	0.09419	-0.714553	1.06551	-0.0664922	-0.24581	0.638101	-0.200287	-0.0344756
199	0.490768	0.676187	0.0835708	-0.718578	1.04061	-0.0661714	-0.224422	0.638984	-0.20456	-0.023188
200	0.496761	0.675595	0.071863	-0.719979	1.0149	-0.0652357	-0.201578	0.639454	-0.208534	-0.0103564
201	0.502798	0.674998	0.0594946	-0.719432	0.98918	-0.0639489	-0.177873	0.639685	-0.212125	0.00352995
202	0.508879	0.674393	0.0467468	-0.717223	0.964015	-0.0624625	-0.153763	0.639911	-0.215248	0.0181468
203	0.515	0.673771	0.0339589	-0.71382	0.940088	-0.060775	-0.129864	0.640537	-0.217821	0.0331202
204	0.521152	0.673119	0.0214251	-0.709663	0.917935	-0.0589425	-0.106767	0.642015	-0.219767	0.0481671
205	0.527328	0.672431	0.00924796	-0.704993	0.898071	-0.0566074	-0.0847153	0.644527	-0.221066	0.0632385
206	0.533534	0.671702	-0.00272619	-0.699466	0.880133	-0.0542177	-0.0635316	0.648122	-0.221984	0.0785335
207	0.53978	0.670921	-0.0144936	-0.693263	0.864661	-0.0501586	-0.0432031	0.652881	-0.222831	0.094075
208	0.546101	0.670089	-0.0264542	-0.685577	0.850767	-0.0448904	-0.0230487	0.658517	-0.22357	0.110203
209	0.552528	0.669211	-0.0387933	-0.676035	0.838116	-0.0378191	-0.00266731	0.664764	-0.224093	0.126988
210	0.559103	0.66828	-0.0518459	-0.663779	0.825721	-0.0292634	0.018533	0.671318	-0.224351	0.14465
211	0.565852	0.667285	-0.0657903	-0.648236	0.81297	-0.0185488	0.0408589	0.677997	-0.224105	0.163267
212	0.572789	0.666213	-0.0805541	-0.628994	0.798883	-0.00579922	0.0641847	0.684859	-0.223035	0.182667
213	0.57992	0.665044	-0.0956826	-0.606303	0.783358	0.0100201	0.0878336	0.692204	-0.221011	0.202311
214	0.587269	0.663752	-0.110736	-0.580177	0.765229	0.0260901	0.11119	0.700379	-0.218226	0.221639
215	0.594773	0.662321	-0.124345	-0.553462	0.747287	0.044599	0.132253	0.710161	-0.214983	0.239237
216	0.602327	0.66078	-0.135024	-0.52941	0.732494	0.0578115	0.148785	0.722336	-0.211467	0.253753
217	0.609846	0.659162	-0.141968	-0.510683	0.723954	0.0651158	0.159512	0.737359	-0.207709	0.264566
218	0.617272	0.657528	-0.145429	-0.498488	0.723854	0.0640525	0.164666	0.754956	-0.203348	0.27214
219	0.624564	0.655932	-0.146136	-0.49308	0.73319	0.0570636	0.165127	0.774652	-0.197973	0.277422
220	0.631702	0.654424	-0.144644	-0.493941	0.750958	0.0445909	0.161716	0.795763	-0.190968	0.281041
221	0.638718	0.653019	-0.14139	-0.499731	0.774888	0.0314404	0.155351	0.817497	-0.181956	0.283234
222	0.645693	0.651744	-0.136929	-0.507845	0.801084	0.0188386	0.147058	0.839241	-0.170727	0.284204
223	0.652712	0.650611	-0.131455	-0.516009	0.825386	0.00976841	0.137496	0.860436	-0.157141	0.283639
224	0.659782	0.649685	-0.124307	-0.52396	0.847029	0.00138435	0.12588	0.880983	-0.140827	0.280525
225	0.666936	0.649001	-0.115013	-0.531171	0.864139	-0.00999904	0.111768	0.900767	-0.121742	0.274029
226	0.674192	0.648621	-0.103628	-0.537617	0.877624	-0.022214	0.0951846	0.919622	-0.0995099	0.263999
227	0.681568	0.648584	-0.0911116	-0.542207	0.886393	-0.036902	0.0772825	0.93736	-0.0745346	0.251437
228	0.689051	0.648932	-0.0786323	-0.544712	0.892271	-0.0497089	0.0594059	0.953479	-0.0471718	0.237889
229	0.696901	0.649732	-0.0665824	-0.544499	0.894304	-0.0626291	0.0430283	0.966726	-0.0191411	0.223291
230	0.704967	0.650935	-0.0565796	-0.540858	0.894555	-0.0714949	0.0304596	0.976246	0.00575838	0.21056
231	0.713195	0.652509	-0.0491996	-0.532903	0.891736	-0.0787313	0.0220763	0.982739	0.0234686	0.200308
232	0.721489	0.654431	-0.0439376	-0.521318	0.886575	-0.0822254	0.0172085	0.986137	0.0318555	0.191737
233	0.729773	0.656696	-0.0421498	-0.504217	0.877881	-0.0844967	0.0170124	0.98644	0.0303573	0.187899
234	0.737907	0.659227	-0.0432522	-0.482695	0.867034	-0.0835989	0.0202446	0.98377	0.020339	0.187206
235	0.745768	0.661965	-0.0472108	-0.45689	0.853251	-0.0817586	0.0257613	0.979159	0.00387308	0.190468
236	0.753162	0.664829	-0.05476	-0.426709	0.837214	-0.0786755	0.0334757	0.972962	-0.0157699	0.199492
237	0.760321	0.667791	-0.0644619	-0.393638	0.818974	-0.0760295	0.0414888	0.965655	-0.0352426	0.210898
238	0.767192	0.670745	-0.076473	-0.358285	0.799781	-0.0736213	0.0500413	0.957042	-0.0535505	0.226396
239	0.77367	0.673563	-0.0907355	-0.321627	0.781203	-0.0704724	0.0579611	0.949164	-0.0699993	0.24622
240	0.779832	0.676154	-0.101578	-0.290253	0.764071	-0.0671558	0.0580138	0.944412	-0.0849436	0.262564
241	0.78568	0.678473	-0.107098	-0.266532	0.748724	-0.0644081	0.0475754	0.944099	-0.0984169	0.273789
242	0.791257	0.680463	-0.103259	-0.255326	0.736139	-0.0616086	0.0219061	0.949191	-0.110451	0.274567
243	0.796597	0.682041	-0.084797	-0.262883	0.727861	-0.0587004	-0.0255144	0.96121	-0.120855	0.257712
244	0.801686	0.683184	-0.0522426	-0.28856	0.723986	-0.0554212	-0.0936778	0.979148	-0.129548	0.225193
245	0.806609	0.683866	-0.00824341	-0.328847	0.723576	-0.0530289	-0.178557	1.00115	-0.136018	0.178196
246	0.811351	0.684147	0.0393574	-0.374361	0.724895	-0.0522719	-0.269666	1.02387	-0.142477	0.12682
247	0.815901	0.684121	0.0833733	-0.416871	0.728072	-0.0511255	-0.357784	1.0451	-0.147376	0.0800058
248	0.820295	0.683865	0.120562	-0.45248	0.732421	-0.0503512	-0.438547	1.06394	-0.150836	0.0415288
249	0.824583	0.683427	0.150257	-0.480229	0.73758	-0.050845	-0.510832	1.08032	-0.152882	0.0119984
250	0.828845	0.682862	0.173306	-0.500785	0.74239	-0.0534868	-0.574906	1.09386	-0.154063	-0.0106932
251	0.833121	0.68221	0.190447	-0.514764	0.746819	-0.0577954	-0.631266	1.10444	-0.153941	-0.0269318
252	0.837422	0.681507	0.202286	-0.522739	0.751016	-0.0631762	-0.680537	1.11226	-0.154202	-0.0368743
