# Supplementary material for: Optimal Control Based Stiffness Identification of an Ankle-Foot Orthosis Using a Predictive Walking Model
Source: Front Comput Neurosci. 2017 Apr 13;11:23. doi: 10.3389/fncom.2017.00023 (PMC5390028; doi:10.3389/fncom.2017.00023)
Supplement: Supplementary file 1 [file DataSheet1.ZIP › PathWalker/InvKinDyn/results/orthosis_3053139.qdot]

0	0.64788	-0.07716	-0.7062	1.66644	0.54468	-0.998076	-1.48812	-0.8424	0.14496	0.157932
1	0.66516	-0.0714	-0.9546	1.9926	0.49248	-0.9282	-0.9606	-1.254	0.3192	0.393228
2	0.68004	-0.06396	-1.20696	2.3334	0.42132	-0.9078	-0.42612	-1.6392	0.49368	0.645012
3	0.68904	-0.05676	-1.44434	2.65092	0.33084	-0.8718	0.07284	-1.9752	0.62328	0.90246
4	0.6942	-0.05004	-1.64117	2.91444	0.2352	-0.79944	0.5076	-2.2452	0.68604	1.12368
5	0.69864	-0.04464	-1.74569	3.069	0.159	-0.75948	0.82968	-2.4528	0.69756	1.24355
6	0.70032	-0.04116	-1.7505	3.09432	0.11484	-0.74568	1.0164	-2.5932	0.65796	1.26444
7	0.696	-0.04092	-1.67228	2.99268	0.10992	-0.66276	1.07688	-2.6724	0.60852	1.21164
8	0.68676	-0.04368	-1.52035	2.78208	0.13548	-0.53172	1.03128	-2.7072	0.5742	1.0908
9	0.678	-0.04752	-1.33934	2.53224	0.183	-0.4374	0.94476	-2.6928	0.51816	0.9426
10	0.66996	-0.051	-1.1501	2.27232	0.243	-0.3882	0.84888	-2.6508	0.45804	0.7896
11	0.65988	-0.054	-0.959978	2.0112	0.29808	-0.3444	0.75624	-2.6016	0.40308	0.65028
12	0.64884	-0.05736	-0.784433	1.76616	0.35136	-0.27612	0.68376	-2.5392	0.3366	0.54084
13	0.64008	-0.06024	-0.616428	1.53804	0.39972	-0.21408	0.6252	-2.4624	0.27384	0.44088
14	0.63396	-0.06204	-0.455592	1.3314	0.42696	-0.18912	0.5856	-2.382	0.21108	0.34572
15	0.62904	-0.063	-0.307572	1.14072	0.44808	-0.14856	0.57348	-2.3112	0.14868	0.26196
16	0.62592	-0.06348	-0.15876	0.95088	0.4656	-0.07884	0.5844	-2.27172	0.0978	0.16836
17	0.62556	-0.0636	-0.02172	0.78552	0.46716	-0.01476	0.63972	-2.2716	0.04056	0.0756
18	0.62892	-0.0624	0.109464	0.63564	0.46068	0.03852	0.72972	-2.31804	-0.01188	-0.02424
19	0.636	-0.05976	0.255588	0.4794	0.44508	0.07824	0.84432	-2.43864	-0.04188	-0.1518
20	0.64632	-0.0564	0.382104	0.35904	0.41844	0.10308	1.03476	-2.64708	-0.06972	-0.26544
21	0.65952	-0.05352	0.474096	0.29232	0.38052	0.13176	1.299	-2.92176	-0.08316	-0.34992
22	0.6756	-0.05028	0.53644	0.27804	0.3192	0.17412	1.61796	-3.24696	-0.06636	-0.40872
23	0.69528	-0.04824	0.56126	0.32088	0.23988	0.21804	1.98588	-3.597	-0.00948	-0.43104
24	0.7182	-0.04848	0.543837	0.4236	0.1518	0.2538	2.38344	-3.93576	0.11556	-0.41172
25	0.74364	-0.05196	0.486497	0.58236	0.06264	0.27024	2.80008	-4.23984	0.30672	-0.35832
26	0.77076	-0.05904	0.419186	0.7482	-0.00336	0.26136	3.17196	-4.45656	0.57984	-0.30528
27	0.79512	-0.07056	0.412208	0.81552	-0.01668	0.24012	3.34776	-4.51356	1.02564	-0.312
28	0.80988	-0.0864	0.53976	0.66972	0.06036	0.21084	3.11112	-4.27392	1.67976	-0.44004
29	0.81204	-0.10752	0.753492	0.35964	0.23388	0.16464	2.43828	-3.65136	2.45791	-0.62904
30	0.79872	-0.12852	0.98538	-0.03576	0.46476	0.14472	1.43388	-2.63904	3.16838	-0.78816
31	0.7758	-0.1446	1.09199	-0.3222	0.67872	0.19308	0.37824	-1.33188	3.56626	-0.76368
32	0.74868	-0.15024	1.04861	-0.43572	0.8292	0.29892	-0.51528	0.05232	3.49159	-0.54744
33	0.72624	-0.14532	0.863352	-0.34596	0.8994	0.41976	-1.09428	1.29972	2.93635	-0.19728
34	0.71652	-0.13056	0.623376	-0.13056	0.87624	0.57336	-1.29048	2.2014	1.9468	0.14388
35	0.72456	-0.10968	0.418728	0.11496	0.77724	0.77016	-1.14588	2.66016	0.732756	0.35784
36	0.74376	-0.08352	0.429636	0.14964	0.65928	0.97632	-0.94884	2.72532	-0.414828	0.26316
37	0.76896	-0.05544	0.676392	-0.06672	0.5712	1.14984	-0.87828	2.52072	-1.26902	-0.14736
38	0.79428	-0.02472	1.06866	-0.45276	0.50964	1.32084	-0.91668	2.12484	-1.74745	-0.7386
39	0.81804	0.00972	1.41481	-0.7962	0.43764	1.55015	-0.91488	1.64544	-1.89868	-1.27164
40	0.83868	0.05088	1.62628	-0.9942	0.29556	1.89319	-0.76728	1.10376	-1.85595	-1.62958
41	0.85368	0.09684	1.68504	-1.03032	0.13524	2.2581	-0.48	0.55788	-1.70503	-1.78418
42	0.86364	0.14304	1.62312	-0.95736	-0.0186	2.63563	-0.10248	0.05316	-1.52044	-1.77274
43	0.86988	0.18324	1.48536	-0.83064	-0.13728	3.03101	0.31308	-0.39276	-1.35515	-1.64725
44	0.8736	0.21372	1.341	-0.73776	-0.20256	3.41165	0.6864	-0.76944	-1.21344	-1.4893
45	0.87552	0.23436	1.25172	-0.74244	-0.17988	3.64441	0.95712	-1.08792	-1.07664	-1.38077
46	0.87528	0.24672	1.23312	-0.85092	-0.06996	3.58412	1.1202	-1.3656	-0.93456	-1.342
47	0.87288	0.25332	1.25088	-1.01664	0.1224	3.09478	1.2132	-1.60296	-0.786396	-1.33609
48	0.87012	0.25716	1.27392	-1.1946	0.33072	2.28192	1.28352	-1.81692	-0.631188	-1.34217
49	0.8688	0.25932	1.28496	-1.3596	0.53832	1.25856	1.35636	-2.0136	-0.481308	-1.35299
50	0.86964	0.25956	1.26588	-1.49232	0.735	0.1836	1.44432	-2.17464	-0.342612	-1.35539
51	0.87312	0.25656	1.20756	-1.58736	0.90516	-0.75864	1.5492	-2.28348	-0.22284	-1.33675
52	0.87648	0.24828	1.13304	-1.68984	1.04964	-1.39824	1.63128	-2.31804	-0.144912	-1.31174
53	0.879	0.234	1.07136	-1.8438	1.17756	-1.65744	1.65504	-2.2704	-0.10644	-1.30979
54	0.88032	0.2148	1.0242	-2.04852	1.30392	-1.63074	1.6176	-2.1414	-0.09276	-1.33259
55	0.87864	0.1908	0.9882	-2.29608	1.44648	-1.49857	1.51152	-1.91484	-0.10176	-1.36218
56	0.87288	0.16356	0.93864	-2.55696	1.61004	-1.36214	1.36692	-1.60416	-0.11976	-1.35767
57	0.86316	0.13512	0.83484	-2.7762	1.78128	-1.23827	1.24788	-1.24488	-0.14436	-1.26612
58	0.85104	0.10752	0.65412	-2.9028	1.92936	-1.1457	1.2006	-0.86652	-0.19128	-1.06728
59	0.84036	0.0828	0.4176	-2.94012	2.0304	-1.09574	1.22244	-0.4944	-0.26064	-0.80232
60	0.83256	0.06036	0.17148	-2.934	2.0904	-1.07899	1.26816	-0.1302	-0.35508	-0.53088
61	0.82692	0.0402	-0.06156	-2.90508	2.1	-1.09182	1.3242	0.2058	-0.46608	-0.27636
62	0.82296	0.02364	-0.27024	-2.85612	2.0532	-1.14591	1.3974	0.47532	-0.56352	-0.05616
63	0.8202	0.0108	-0.41988	-2.82552	1.9512	-1.2566	1.449	0.6738	-0.63336	0.08772
64	0.81756	0.00132	-0.49464	-2.8422	1.8156	-1.39812	1.4502	0.81504	-0.678	0.141
65	0.81312	-0.00576	-0.51504	-2.89116	1.6416	-1.53216	1.41552	0.90396	-0.69048	0.13584
66	0.80568	-0.01116	-0.50772	-2.9364	1.4196	-1.66229	1.37628	0.9372	-0.67356	0.11016
67	0.7974	-0.01416	-0.47412	-2.97024	1.1316	-1.7721	1.34088	0.90708	-0.64392	0.06768
68	0.78984	-0.01608	-0.41076	-3.00288	0.7776	-1.80655	1.30308	0.82284	-0.60312	0.00456
69	0.7818	-0.0186	-0.34872	-3.00864	0.3708	-1.74424	1.28184	0.71256	-0.5646	-0.04872
70	0.7716	-0.024	-0.32208	-2.96172	-0.0612	-1.59238	1.29852	0.60684	-0.5508	-0.05856
71	0.75996	-0.03204	-0.34308	-2.85528	-0.5016	-1.356	1.36128	0.5148	-0.55872	-0.00288
72	0.74928	-0.0426	-0.40968	-2.68752	-0.9348	-1.04724	1.46832	0.44076	-0.59328	0.12192
73	0.74124	-0.0552	-0.52992	-2.448	-1.3416	-0.70896	1.62432	0.3972	-0.66264	0.31152
74	0.7308	-0.07236	-0.71712	-2.14944	-1.674	-0.40968	1.81344	0.42564	-0.75432	0.56712
75	0.72432	-0.08892	-0.9516	-1.78284	-1.9596	-0.17508	2.04732	0.47436	-0.82884	0.88224
76	0.723	-0.10356	-1.23528	-1.33488	-2.2116	0.00876	2.32968	0.53964	-0.87876	1.26936
77	0.7254	-0.11496	-1.55988	-0.8118	-2.4384	0.15372	2.65008	0.61812	-0.89124	1.72196
78	0.72756	-0.12468	-1.91772	-0.24276	-2.616	0.26028	2.9838	0.73188	-0.88464	2.21807
79	0.73176	-0.13248	-2.27628	0.33804	-2.7432	0.33804	3.3138	0.85104	-0.85704	2.71631
80	0.7386	-0.13872	-2.57988	0.86976	-2.82612	0.41988	3.58368	0.9684	-0.81168	3.15037
81	0.75084	-0.14208	-2.78424	1.32372	-2.89692	0.54144	3.75948	1.06944	-0.75132	3.45706
82	0.76272	-0.1464	-2.93364	1.71564	-2.92224	0.71064	3.86244	1.19352	-0.68952	3.66576
83	0.77664	-0.1506	-3.00596	2.02776	-2.91036	0.91584	3.8856	1.31412	-0.60072	3.7536
84	0.79488	-0.15384	-3.00826	2.28684	-2.89296	1.15792	3.84036	1.4292	-0.498	3.73039
85	0.81624	-0.15624	-2.98741	2.55804	-2.89152	1.43417	3.77282	1.54896	-0.39804	3.65328
86	0.83952	-0.15864	-2.95026	2.85156	-2.91348	1.71754	3.67559	1.69284	-0.28392	3.543
87	0.86412	-0.16236	-2.87436	3.13716	-2.95188	1.97587	3.51288	1.87428	-0.14292	3.3852
88	0.88908	-0.16848	-2.72411	3.3594	-2.97972	2.21724	3.24058	2.09844	0.01524	3.13776
89	0.91188	-0.17748	-2.47879	3.43092	-2.87952	2.40725	2.81269	2.40132	0.16836	2.78352
90	0.92676	-0.18936	-2.11123	3.20868	-2.44284	2.39075	2.17958	2.80236	0.31368	2.31396
91	0.92796	-0.20064	-1.59077	2.63892	-1.629	1.87245	1.30308	3.27996	0.49104	1.71504
92	0.9174	-0.20952	-1.02586	1.85268	-0.5454	1.07786	0.334308	3.77484	0.71592	1.10532
93	0.89844	-0.21336	-0.518112	1.01124	0.64092	0.174396	-0.564564	4.19844	0.9888	0.591
94	0.87636	-0.2112	-0.12516	0.24984	1.7478	-0.617892	-1.27796	4.47432	1.32012	0.21828
95	0.85488	-0.20112	0.17016	-0.3462	2.57628	-1.24928	-1.8073	4.58508	1.72368	-0.04536
96	0.83808	-0.1818	0.377736	-0.69324	2.95824	-1.55995	-2.15027	4.52256	2.18856	-0.23304
97	0.82752	-0.15312	0.541704	-0.79704	2.86836	-1.55985	-2.36522	4.3146	2.68896	-0.40908
98	0.8226	-0.1182	0.723948	-0.79536	2.49468	-1.29528	-2.54872	4.0224	3.18192	-0.648
99	0.819	-0.07704	0.990504	-0.79188	1.99716	-1.18531	-2.79659	3.6756	3.64356	-1.01568
100	0.81948	-0.0324	1.28518	-0.7578	1.44948	-1.2199	-3.0377	3.2664	4.02347	-1.44624
101	0.82368	0.01464	1.52626	-0.6636	0.91644	-1.26858	-3.18929	2.8212	4.14143	-1.82556
102	0.83088	0.06336	1.63172	-0.45828	0.4296	-1.24434	-3.1332	2.2956	3.81607	-2.043
103	0.83844	0.11376	1.57684	-0.1272	-0.01176	-1.11632	-2.8596	1.7148	2.99128	-2.0622
104	0.84408	0.16512	1.39056	0.2982	-0.4128	-0.887352	-2.43	1.0932	1.81092	-1.90404
105	0.84708	0.2148	1.11981	0.77868	-0.77796	-0.605076	-1.92768	0.4632	0.477192	-1.6128
106	0.84576	0.25932	0.854316	1.22748	-1.11636	-0.31512	-1.48428	-0.1296	-0.801924	-1.29852
107	0.83724	0.29508	0.65892	1.57524	-1.431	-0.058716	-1.2162	-0.618	-1.85555	-1.03584
108	0.82128	0.31884	0.551876	1.7868	-1.69272	0.130908	-1.14228	-0.9936	-2.54118	-0.84816
109	0.7998	0.32904	0.596681	1.76688	-1.85436	0.271884	-1.37244	-1.1676	-2.84118	-0.81708
110	0.77364	0.3258	0.756876	1.5456	-1.8918	0.366588	-1.83876	-1.1484	-2.90383	-0.90084
111	0.743892	0.3108	0.9552	1.21932	-1.8228	0.4044	-2.44008	-0.9564	-2.83156	-1.02264
112	0.712344	0.28572	1.17452	0.8148	-1.65552	0.403332	-3.14232	-0.6096	-2.6443	-1.17492
113	0.680952	0.25248	1.38917	0.37164	-1.40088	0.381636	-3.89616	-0.1536	-2.30112	-1.32708
114	0.65334	0.2136	1.57285	-0.0546	-1.09656	0.354156	-4.62384	0.3396	-1.8348	-1.46024
115	0.63078	0.17208	1.71158	-0.42708	-0.77892	0.328464	-5.27724	0.8196	-1.30308	-1.56553
116	0.612852	0.12996	1.74685	-0.6654	-0.47388	0.269352	-5.74716	1.2252	-0.82764	-1.57355
117	0.601068	0.08904	1.71529	-0.801	-0.19212	0.158232	-6.0636	1.5312	-0.44544	-1.53126
118	0.59592	0.05196	1.64412	-0.86364	0.06216	0.004872	-6.23412	1.7112	-0.19128	-1.46796
119	0.594552	0.0192	1.51128	-0.82896	0.27756	-0.169836	-6.2364	1.7688	-0.07164	-1.34224
120	0.594876	-0.00888	1.3344	-0.72252	0.45372	-0.340404	-6.1074	1.716	-0.05508	-1.16831
121	0.595332	-0.03288	1.1448	-0.58404	0.60036	-0.48336	-5.895	1.5672	-0.08448	-0.973932
122	0.59634	-0.05244	0.95052	-0.4206	0.71436	-0.582564	-5.60808	1.3236	-0.12648	-0.766286
123	0.599748	-0.06744	0.7524	-0.23808	0.80136	-0.623112	-5.24904	0.9888	-0.15408	-0.557588
124	0.606396	-0.07896	0.51036	0.00468	0.87072	-0.629988	-4.7844	0.5844	-0.17364	-0.311538
125	0.616488	-0.08832	0.1986	0.3438	0.91896	-0.647208	-4.1916	0.126	-0.19884	-0.00300576
126	0.630672	-0.0954	-0.1536	0.74412	0.95124	-0.682968	-3.50856	-0.3768	-0.20364	0.330428
127	0.648504	-0.10044	-0.52536	1.17672	0.97248	-0.727104	-2.7732	-0.9	-0.17676	0.668146
128	0.668795	-0.10392	-0.91776	1.64424	0.9768	-0.771864	-1.99764	-1.4256	-0.11004	1.01832
129	0.690478	-0.1056	-1.32624	2.14056	0.96276	-0.80496	-1.19196	-1.9404	0.01032	1.38158
130	0.712926	-0.10572	-1.7058	2.6184	0.9276	-0.82356	-0.414	-2.43	0.17196	1.71426
131	0.73537	-0.10452	-1.99176	2.99964	0.87648	-0.82104	0.24948	-2.8776	0.39348	1.94545
132	0.757656	-0.10188	-2.20883	3.30732	0.81048	-0.7734	0.8436	-3.294	0.6318	2.10707
133	0.778968	-0.09852	-2.3734	3.56304	0.72384	-0.69192	1.37232	-3.6612	0.86544	2.2268
134	0.79968	-0.09564	-2.44092	3.71196	0.6312	-0.60228	1.79016	-3.9732	1.06716	2.25193
135	0.818496	-0.09444	-2.37914	3.70272	0.55404	-0.50028	2.03628	-4.1916	1.23468	2.14788
136	0.834876	-0.09564	-2.21014	3.56376	0.49032	-0.39696	2.11716	-4.29408	1.36236	1.94136
137	0.85134	-0.09864	-2.0046	3.38376	0.43788	-0.31548	2.1462	-4.29648	1.39968	1.70544
138	0.866412	-0.10416	-1.77899	3.17088	0.40848	-0.2616	2.1108	-4.16532	1.37976	1.4628
139	0.879492	-0.1122	-1.53294	2.92548	0.40008	-0.24648	2.00172	-3.89772	1.31898	1.20924
140	0.89022	-0.12228	-1.26104	2.64084	0.40644	-0.2322	1.78668	-3.45288	1.22316	0.93348
141	0.90114	-0.13152	-1.04432	2.42568	0.39048	-0.18216	1.61772	-2.93064	1.09582	0.72264
142	0.9126	-0.13908	-0.853836	2.24688	0.35868	-0.13308	1.46832	-2.35764	0.944556	0.53964
143	0.924924	-0.1446	-0.662724	2.07312	0.31728	-0.09624	1.35384	-1.827	0.773664	0.3474
144	0.936612	-0.1482	-0.449688	1.86948	0.27816	-0.03036	1.24176	-1.39368	0.670248	0.12528
145	0.95076	-0.15036	-0.23868	1.67396	0.2376	0.05904	1.24068	-1.18488	0.589008	-0.1092
146	0.96684	-0.15108	-0.034464	1.48153	0.21144	0.1326	1.37136	-1.2426	0.54174	-0.3498
147	0.98592	-0.1512	0.127896	1.33568	0.19032	0.18216	1.692	-1.60824	0.55014	-0.55776
148	1.00812	-0.1524	0.317388	1.15346	0.1884	0.243	2.04276	-2.1642	0.677412	-0.81384
149	1.02432	-0.15492	0.69432	0.715128	0.24984	0.34644	2.01252	-2.68632	1.39002	-1.27176
150	1.03416	-0.16164	1.11342	0.184764	0.37584	0.43488	1.59024	-2.80968	2.38119	-1.7556
151	1.02636	-0.16776	1.55316	-0.433824	0.56496	0.5124	0.7494	-2.34132	3.09734	-2.19576
152	1.01208	-0.16764	1.69082	-0.703296	0.68664	0.6336	-0.08688	-1.1934	3.03226	-2.24496
153	0.98964	-0.15672	1.5885	-0.698052	0.73356	0.8376	-0.84984	0.34248	2.4309	-1.97112
154	0.96828	-0.13788	1.2371	-0.383508	0.69024	1.08072	-1.31148	1.94688	1.33157	-1.40263
155	0.94788	-0.11172	0.81163	0.026424	0.60144	1.35456	-1.41876	3.1602	-0.003252	-0.753
156	0.93636	-0.08268	0.387648	0.459648	0.48672	1.66128	-1.04688	3.68088	-1.51085	-0.14976
157	0.92352	-0.04728	0.28548	0.499788	0.42	2.03852	-0.63552	3.43404	-2.40126	0.061212
158	0.90828	-0.0102	0.507348	0.132516	0.43548	2.43532	-0.42036	2.75136	-2.51226	-0.118872
159	0.88524	0.02892	1.03532	-0.639552	0.55104	2.82264	-0.51144	1.87428	-2.16077	-0.64638
160	0.86436	0.07332	1.54843	-1.37935	0.63672	3.22318	-0.60648	1.04772	-1.86536	-1.17662
161	0.85092	0.12612	1.85622	-1.83078	0.60972	3.64571	-0.5136	0.30516	-1.63446	-1.49932
162	0.84576	0.18468	1.92184	-1.95071	0.46524	4.05565	-0.21396	-0.3264	-1.42409	-1.57537
163	0.8478	0.24396	1.81096	-1.82436	0.2418	4.36074	0.2184	-0.85248	-1.21314	-1.473
164	0.85392	0.29664	1.63682	-1.60116	0.02028	4.31516	0.68412	-1.31544	-1.03963	-1.31482
165	0.86292	0.34104	1.46232	-1.36572	-0.15672	3.73392	1.14444	-1.7706	-0.884736	-1.17774
166	0.87192	0.37608	1.34136	-1.20312	-0.25956	2.65308	1.5432	-2.23836	-0.703332	-1.11554
167	0.88044	0.40212	1.29528	-1.15296	-0.28848	1.26012	1.8438	-2.6928	-0.510456	-1.14557
168	0.88824	0.41832	1.28592	-1.17864	-0.25956	-0.19404	2.06748	-3.09456	-0.315516	-1.22186
169	0.89544	0.4242	1.26216	-1.22484	-0.1938	-1.45056	2.24448	-3.39744	-0.13572	-1.28664
170	0.90216	0.41928	1.20432	-1.28148	-0.105	-2.28816	2.37444	-3.55692	0.004104	-1.3223
171	0.90768	0.40404	1.09404	-1.3434	0.0186	-2.592	2.469	-3.55932	0.117	-1.29803
172	0.9102	0.37728	0.93516	-1.42236	0.20784	-2.46696	2.51232	-3.38664	0.188292	-1.2043
173	0.90888	0.34008	0.75792	-1.54704	0.4782	-2.13534	2.46744	-3.0324	0.2037	-1.07408
174	0.90396	0.29484	0.5898	-1.73676	0.81852	-1.75106	2.32476	-2.53584	0.199728	-0.942084
175	0.8958	0.24444	0.44196	-1.98708	1.20408	-1.38157	2.09904	-1.93752	0.183264	-0.8211
176	0.8844	0.19224	0.28524	-2.24376	1.59876	-1.04267	1.84656	-1.27068	0.131088	-0.678612
177	0.87072	0.1404	0.09492	-2.45136	1.96068	-0.739872	1.62372	-0.58272	0.041388	-0.487548
178	0.8556	0.09228	-0.12684	-2.58888	2.24448	-0.474096	1.45644	0.07668	-0.073404	-0.25332
179	0.84096	0.0498	-0.378	-2.63964	2.4168	-0.258096	1.37616	0.65352	-0.181032	0.018996
180	0.82824	0.01404	-0.63348	-2.62056	2.4828	-0.127584	1.3848	1.10244	-0.286296	0.296052
181	0.81804	-0.015	-0.85464	-2.5722	2.4612	-0.106224	1.4502	1.41252	-0.442884	0.526572
182	0.81156	-0.03768	-1.01652	-2.52324	2.358	-0.186012	1.54944	1.5744	-0.632616	0.676392
183	0.80796	-0.05388	-1.08228	-2.52552	2.1984	-0.353988	1.63344	1.59768	-0.813312	0.707136
184	0.80424	-0.0648	-1.05864	-2.58252	1.9956	-0.58014	1.68036	1.52196	-0.9921	0.632976
185	0.79956	-0.07116	-0.98772	-2.64852	1.7412	-0.822048	1.71168	1.3794	-1.16878	0.50862
186	0.79308	-0.07404	-0.87504	-2.73132	1.4544	-1.07045	1.71408	1.1886	-1.30187	0.351084
187	0.78276	-0.07464	-0.73428	-2.82276	1.1268	-1.29746	1.6776	0.9798	-1.3572	0.184812
188	0.7698	-0.07404	-0.59064	-2.88732	0.7428	-1.44125	1.61112	0.79104	-1.3368	0.037344
189	0.7554	-0.07332	-0.46836	-2.9034	0.3168	-1.47812	1.53024	0.6504	-1.28004	-0.064596
190	0.74028	-0.07392	-0.3804	-2.86848	-0.1296	-1.42538	1.45536	0.55548	-1.21332	-0.109908
191	0.72612	-0.07608	-0.32124	-2.79264	-0.5796	-1.29895	1.398	0.48372	-1.11972	-0.114024
192	0.71496	-0.0774	-0.31548	-2.64204	-1.0284	-1.1247	1.39488	0.42492	-0.99624	-0.05448
193	0.70692	-0.07752	-0.39444	-2.37516	-1.4748	-0.896004	1.48332	0.38004	-0.8826	0.100812
194	0.70272	-0.07704	-0.534	-2.03592	-1.8876	-0.632448	1.6386	0.34752	-0.7908	0.319872
195	0.70164	-0.07656	-0.69924	-1.67268	-2.25	-0.41148	1.83252	0.30492	-0.69732	0.564756
196	0.7026	-0.07476	-0.89724	-1.26804	-2.5644	-0.224148	2.08104	0.23328	-0.60912	0.841224
197	0.7068	-0.07248	-1.10184	-0.8532	-2.8152	-0.07104	2.34324	0.1614	-0.54924	1.11737
198	0.71268	-0.07092	-1.2743	-0.483	-2.988	0.038496	2.56656	0.10596	-0.51276	1.35451
199	0.71916	-0.07104	-1.40494	-0.16812	-3.0852	0.112284	2.74128	0.0564	-0.47688	1.53979
200	0.72444	-0.07164	-1.48421	0.06564	-3.0864	0.154416	2.8446	0.02772	-0.43092	1.66636
201	0.72972	-0.0726	-1.52974	0.26508	-3.0198	0.178368	2.8932	0.02712	-0.37476	1.75402
202	0.73452	-0.07464	-1.53455	0.40836	-2.87124	0.2025	2.86788	0.07512	-0.30876	1.79681
203	0.73824	-0.07824	-1.50406	0.49884	-2.65836	0.2199	2.77164	0.17736	-0.23352	1.80563
204	0.74112	-0.08256	-1.46126	0.5604	-2.38368	0.280212	2.6462	0.30144	-0.15588	1.80857
205	0.74472	-0.08748	-1.4369	0.66324	-2.15256	0.286764	2.54204	0.4314	-0.11016	1.8354
206	0.74952	-0.09372	-1.41209	0.74436	-1.85664	0.487092	2.43942	0.57108	-0.10164	1.86498
207	0.75852	-0.09984	-1.43527	0.92232	-1.66728	0.632184	2.41853	0.67632	-0.08868	1.93536
208	0.77124	-0.10536	-1.48069	1.14504	-1.51812	0.848556	2.44577	0.74964	-0.06276	2.0142
209	0.789	-0.11172	-1.56631	1.47072	-1.4874	1.02668	2.54404	0.78648	-0.03096	2.11944
210	0.80988	-0.1194	-1.67333	1.86516	-1.53012	1.28575	2.67911	0.80148	0.02952	2.23404
211	0.83244	-0.12864	-1.77166	2.30904	-1.69044	1.52995	2.7991	0.82344	0.1284	2.328
212	0.85572	-0.14028	-1.81542	2.72292	-1.863	1.89832	2.83787	0.8814	0.24288	2.35728
213	0.88188	-0.15504	-1.80641	3.13512	-2.17548	1.9284	2.80277	0.981	0.3342	2.31936
214	0.90048	-0.17172	-1.63308	3.2058	-2.15304	2.22107	2.52756	1.17384	0.38916	2.11176
215	0.90648	-0.18492	-1.28148	2.88624	-1.77516	1.5855	1.98384	1.461	0.42192	1.74192
216	0.90228	-0.19416	-0.83328	2.24724	-1.0248	0.876516	1.28724	1.80276	0.45096	1.29756
217	0.89112	-0.19608	-0.41532	1.4634	-0.012	-0.127596	0.61848	2.11164	0.52332	0.90888
218	0.87504	-0.19152	-0.08484	0.64896	1.12032	-0.838668	0.05532	2.36352	0.645	0.63384
219	0.85656	-0.18096	0.17904	-0.10332	2.13216	-1.49672	-0.40932	2.53332	0.8406	0.43428
220	0.84192	-0.1686	0.39048	-0.6948	2.8716	-1.57806	-0.7638	2.60808	1.08144	0.26316
221	0.837	-0.153	0.53532	-0.97368	3.14352	-1.51222	-0.99516	2.60928	1.34748	0.1164
222	0.84228	-0.13596	0.65688	-0.97968	2.91624	-1.08842	-1.14744	2.5434	1.63032	-0.0678
223	0.8484	-0.11112	0.85776	-0.95412	2.59716	-1.00609	-1.39392	2.46564	1.95768	-0.37368
224	0.85848	-0.08208	1.11528	-0.86532	2.0532	-1.36601	-1.69344	2.37408	2.2902	-0.77952
225	0.87072	-0.0456	1.3662	-0.77352	1.6182	-1.4658	-1.99001	2.2626	2.66785	-1.2036
226	0.88512	-0.00444	1.50197	-0.5508	1.05228	-1.76256	-2.14825	2.12856	2.99704	-1.50744
227	0.89796	0.04176	1.49752	-0.3006	0.70536	-1.53683	-2.14519	1.93428	3.28354	-1.62576
228	0.942	0.096	1.44599	0.02556	0.24396	-1.55042	-1.96531	1.58964	3.36368	-1.75176
229	0.96792	0.14436	1.20034	0.43692	0.03012	-1.0639	-1.50824	1.1424	2.98794	-1.52772
230	0.98736	0.18888	0.8856	0.9546	-0.33828	-0.868368	-1.006	0.77916	2.12523	-1.23024
231	0.99528	0.23064	0.63144	1.3902	-0.61932	-0.419292	-0.584136	0.40776	1.00643	-1.02852
232	0.99408	0.2718	0.214536	2.05212	-1.04328	-0.272556	-0.023532	0.03636	-0.179784	-0.46056
233	0.97608	0.30372	-0.132288	2.58264	-1.30164	0.107736	0.387864	-0.3204	-1.2022	-0.08316
234	0.94332	0.32856	-0.475032	3.0966	-1.65396	0.220836	0.662004	-0.55332	-1.97591	0.39144
235	0.88728	0.34368	-0.905904	3.62172	-1.92444	0.369972	0.925728	-0.74364	-2.35716	1.08288
236	0.85908	0.35544	-1.16423	3.96852	-2.1888	0.31752	0.961572	-0.87684	-2.33672	1.36872
237	0.82452	0.35448	-1.44133	4.24236	-2.30316	0.288984	1.0263	-1.03356	-2.19695	1.85976
238	0.77736	0.33816	-1.7115	4.39896	-2.22936	0.377868	0.950376	-0.94536	-1.97386	2.37888
239	0.73944	0.31092	-1.3011	3.76488	-2.05584	0.397992	0.006324	-0.57024	-1.79332	1.96128
240	0.70176	0.27828	-0.6624	2.84652	-1.84164	0.329724	-1.25261	-0.03756	-1.6168	1.347
241	0.66924	0.2388	0.46068	1.34472	-1.5102	0.33594	-3.08032	0.61104	-1.44409	0.09336
242	0.6408	0.18936	2.21544	-0.90684	-0.99336	0.348984	-5.69046	1.44228	-1.24848	-2.0226
243	0.61068	0.13716	3.90653	-3.08124	-0.465	0.393504	-8.17961	2.15256	-1.04316	-3.90228
244	0.59076	0.08184	5.2799	-4.83444	-0.0492	0.287076	-10.1855	2.64024	-0.7764	-5.63964
245	0.56904	0.03372	5.7121	-5.46168	0.15828	0.09084	-10.9331	2.7264	-0.77508	-6.16512
246	0.546	-0.00312	5.28191	-5.1012	0.38124	0.137568	-10.5742	2.5476	-0.58788	-5.6177
247	0.52728	-0.03072	4.46264	-4.27308	0.52188	0.092916	-9.69156	2.2608	-0.4152	-4.61724
248	0.51456	-0.05256	3.5634	-3.32988	0.61908	-0.059256	-8.6742	1.9656	-0.24552	-3.54365
249	0.51144	-0.0678	2.76588	-2.46672	0.5772	-0.317016	-7.68888	1.6248	-0.14172	-2.72299
250	0.51312	-0.07824	2.05692	-1.67748	0.53148	-0.517032	-6.7632	1.2696	0.01464	-1.94863
251	0.51612	-0.08436	1.42068	-0.957	0.50364	-0.645696	-5.91252	0.9384	-0.03132	-1.1931
252	0.51612	-0.08436	1.42068	-0.957	0.50364	-0.645696	-5.91252	0.9384	-0.03132	-1.1931
