# Supplementary material for: Optimal Control Based Stiffness Identification of an Ankle-Foot Orthosis Using a Predictive Walking Model
Source: Front Comput Neurosci. 2017 Apr 13;11:23. doi: 10.3389/fncom.2017.00023 (PMC5390028; doi:10.3389/fncom.2017.00023)
Supplement: Supplementary file 1 [file DataSheet1.ZIP › PathWalker/InvKinDyn/results/orthosis_3053139.torque]

0	28.0572	260.198	-14.4443	-3.26177	1.26195	-0.395104	-4.24709	-0.17764	-0.906073	-5.67918
1	22.8462	263.052	-11.2546	-2.77257	1.41289	-0.525859	-2.43345	1.16918	0.164626	-5.07764
2	13.6057	263.055	-9.21224	-2.85184	1.1796	-0.693137	-1.53302	1.98595	0.311699	-4.25636
3	5.19994	263.822	-7.89961	-2.17674	1.63658	-0.170946	-1.3112	2.38786	0.0973116	-4.17478
4	0.755668	266.868	-7.47659	-1.80936	1.74026	-0.317502	-2.36829	1.95647	-1.22288	-3.67177
5	-4.85913	265.133	-4.74207	-1.5882	1.72715	-0.574738	-1.66274	2.60648	-1.09775	-2.58533
6	-14.8112	255.473	-0.927308	-1.81626	1.33233	-0.968152	1.04202	4.54824	0.738495	-1.81621
7	-24.6275	250.303	0.41426	-1.4843	1.39916	-0.882494	0.990355	4.5178	0.0166465	-1.29705
8	-23.2341	249.56	1.96984	-0.864436	1.88836	-0.446153	0.636751	4.32672	-0.62135	-0.306095
9	-21.6101	252.887	2.49462	-1.08367	1.60722	-0.95893	0.340061	4.12446	-1.19203	0.525035
10	-24.2175	250.164	6.24704	-0.381347	2.02675	-0.541822	2.03924	4.95633	-0.517842	1.56807
11	-23.2966	246.044	8.89233	-0.328023	1.89439	-0.749894	3.16732	5.44568	-0.035502	2.83541
12	-19.0626	245.694	11.1892	0.0376206	2.15914	-0.52246	4.06614	5.90272	0.0901903	3.72452
13	-14.2785	248.942	10.9338	-0.109529	2.0462	-0.632252	3.44771	5.30061	-0.669187	4.20804
14	-13.2834	247.761	12.4786	-0.170387	2.05489	-0.582712	5.04819	6.0496	-0.107361	4.22613
15	-10.7139	248.447	10.7163	-0.147217	2.15845	-0.359765	3.83656	4.91459	-0.883636	3.80595
16	-8.63586	245.569	11.0203	-0.112804	2.20386	-0.268697	4.77163	5.05788	-0.650861	3.27524
17	-3.8206	247.358	10.3711	-0.966309	1.53698	-1.07681	5.52223	5.25183	-0.319457	2.87728
18	1.50212	246.915	11.8773	-0.501804	2.08796	-0.440808	6.60844	5.5193	0.18553	2.8273
19	6.12081	245.262	11.804	-0.803185	1.74	-1.00126	6.86092	5.02694	0.0475849	2.8797
20	9.36518	242.016	11.8107	-0.0233898	2.33951	-0.428337	6.48879	4.44401	-0.327971	2.65559
21	13.7774	240.849	11.8197	0.160972	2.34209	-0.536203	6.49431	4.19812	-0.220559	2.62702
22	21.0487	233.224	14.1293	0.39551	2.57743	-0.189663	8.23534	5.21585	0.894861	3.11503
23	28.2882	229.483	13.2082	0.610085	2.66909	-0.19688	6.94928	4.54655	0.499318	3.50644
24	31.2191	224.195	11.5544	0.742222	2.62663	-0.367071	5.80798	3.90801	-0.0710749	3.14758
25	33.2642	221.219	9.40368	0.672049	2.5605	-0.559486	4.64205	3.6586	-0.248664	2.51392
26	35.6953	219.889	6.96378	0.725832	2.68755	-0.34288	1.86272	3.03496	-0.213094	2.86159
27	38.073	226.881	0.955159	0.624674	2.4961	-0.660605	-4.67803	1.26636	0.146252	3.61077
28	42.6636	236.029	-9.62572	1.09934	2.8209	-0.28273	-15.4065	-2.50781	-0.639227	3.98336
29	42.9902	253.795	-18.4859	0.665889	2.38162	-0.719686	-23.7413	-5.12697	-0.979953	4.59137
30	49.3674	272.643	-23.3296	0.206645	2.36813	-0.261065	-28.3242	-6.41029	-1.23059	5.68376
31	45.647	297.79	-22.1702	-0.717756	1.80482	-0.788952	-26.2726	-5.18557	-1.33122	5.96068
32	35.8444	316.405	-18.2542	0.152334	2.61493	-0.146259	-20.7218	-3.01374	-1.27596	3.60312
33	19.9904	332.86	-14.2952	-0.227277	2.39654	-0.581367	-12.0226	0.131709	-1.20366	-1.01111
34	7.43983	336.491	-8.8802	-0.209866	2.50632	-0.612734	-2.75169	2.89923	-1.63627	-5.52193
35	-6.56902	340.745	-3.99918	0.377701	2.99129	-0.264004	4.28732	5.0777	-1.04841	-9.3564
36	-14.3292	346.477	-6.07366	1.07545	3.15454	-0.753974	4.48396	4.28793	-1.06527	-12.8957
37	-17.6722	353.417	-8.35938	2.15364	3.87124	-0.305013	2.85655	3.07889	-0.764082	-14.8169
38	-11.7753	362.209	-12.2006	1.17669	3.14444	-1.12406	0.838631	2.12135	-0.425211	-15.1256
39	-3.99827	374.986	-14.309	0.464546	3.10105	-0.417026	-0.677903	1.46418	-0.253797	-14.3378
40	-2.28935	385.255	-15.4328	0.611736	3.25663	-0.393942	-2.40716	0.538275	-0.518573	-13.3459
41	0.744819	384.782	-15.7816	-0.139864	2.91963	-0.579246	-3.05888	0.46908	-0.419494	-11.8813
42	5.54557	365.722	-14.9262	-0.964077	2.40561	-0.887837	-3.48353	0.0911455	-0.688448	-9.61246
43	12.4672	333.363	-11.6535	-1.94395	1.99073	-0.782792	-1.95391	0.994753	0.359345	-6.93569
44	14.6144	307.163	-9.70314	-2.14617	1.9818	-0.854966	-1.72847	0.958638	0.375376	-5.28186
45	12.9891	289.167	-7.91597	-1.70267	2.40929	-0.765595	-1.95197	0.697622	-0.0307969	-4.13195
46	11.849	276.179	-6.1238	-1.2641	2.94781	-0.711291	-1.47501	0.937999	0.295482	-3.43716
47	12.0958	272.705	-8.80042	-2.8559	2.01013	-1.61611	-1.75651	0.740438	0.00442183	-4.0318
48	13.0061	267.327	-11.3587	-3.5765	1.96936	-1.17117	-1.58565	0.711147	0.0788731	-5.54172
49	13.4058	263.477	-15.0884	-4.65253	1.51774	-1.14384	-1.4513	1.00506	0.311474	-7.67281
50	17.0856	254.63	-20.1657	-6.88665	0.0298098	-1.98982	-1.9318	0.788645	0.139512	-9.3175
51	17.7725	235.433	-22.7692	-7.9277	-0.290827	-0.966631	-1.84667	0.895751	0.231494	-10.4008
52	18.4009	214.106	-25.9595	-9.90204	-1.47047	-0.90751	-1.78547	0.965635	0.42355	-11.2266
53	17.5192	196.294	-28.6226	-11.2712	-2.23107	-0.764008	-1.68288	1.05815	0.673279	-12.2088
54	16.3789	180.401	-29.5187	-11.9705	-2.49851	-0.461168	-1.72436	1.08523	0.749451	-12.1824
55	17.2026	169.715	-29.6183	-12.9455	-3.02662	-0.756827	-1.76873	1.19214	0.950571	-11.177
56	20.577	160.006	-28.6509	-13.3897	-3.13287	-0.757369	-1.81669	1.0987	1.45931	-9.53574
57	22.2659	159.731	-27.5442	-13.3952	-3.18144	-0.999873	-2.01838	0.76605	1.20633	-8.14588
58	25.5256	163.342	-25.7755	-12.8896	-2.79601	-0.791177	-1.26189	1.07985	1.62688	-7.52107
59	28.0686	162.937	-23.5057	-12.3752	-2.56474	-0.968545	0.0890029	1.66044	2.55214	-7.13657
60	27.9687	160.809	-20.4686	-11.3835	-2.03306	-0.693834	1.51545	2.16636	3.52663	-6.6948
61	22.3677	166.203	-18.942	-9.96231	-1.40116	-0.644376	1.59738	1.37057	3.04202	-6.99484
62	13.1575	172.109	-16.8016	-8.76677	-1.02478	-0.897965	2.78958	1.45538	3.30556	-7.71559
63	3.2872	173.645	-13.9101	-7.51819	-0.518981	-1.06632	4.57094	2.05564	4.51529	-8.33154
64	-6.89447	170.044	-11.323	-6.2342	0.0557641	-0.808365	5.689	2.12472	5.44953	-8.54605
65	-18.3249	159.321	-7.92391	-4.91639	0.462693	-0.811541	7.11815	2.19748	6.83178	-8.27398
66	-22.481	149.151	-4.9162	-3.76522	0.900381	-0.469276	7.38287	1.33135	7.54906	-7.07279
67	-21.1453	133.906	-2.06629	-3.84967	0.477921	-0.759057	8.14977	0.958712	8.90995	-5.26156
68	-22.3817	115.218	-1.01759	-3.80023	0.207989	-0.787983	8.18948	0.186564	9.96299	-4.35461
69	-27.7927	93.3295	-1.63802	-3.48398	0.16999	-0.62286	7.66614	-0.802155	10.6971	-4.53017
70	-26.8796	71.0309	-1.03725	-3.41317	0.163579	-0.433611	7.4646	-1.29654	12.2063	-3.56832
71	-17.3376	53.7478	0.0692246	-3.2497	0.258506	-0.33721	6.00624	-2.47085	12.8425	-1.1429
72	-8.29631	40.3006	0.750261	-3.17383	0.375958	-0.448672	5.39296	-2.71519	14.1921	0.268503
73	-15.9414	23.1025	-1.6456	-2.55062	1.00201	-0.289272	4.74766	-3.0393	15.1884	-1.51938
74	-4.69393	23.7512	-0.311982	-2.25847	1.3764	-0.655431	3.75787	-3.41325	15.7291	0.418586
75	12.7473	23.9503	3.19247	-1.25115	2.14061	-0.474754	2.54552	-3.86136	16.5504	3.86042
76	27.3105	30.7289	6.16666	-0.173558	2.81582	-0.540365	0.835621	-4.52891	17.0084	7.08803
77	28.108	35.1924	6.45326	0.942042	3.48091	-0.560149	-0.531015	-4.88987	17.5964	7.5279
78	30.3654	25.2153	7.46477	1.93977	4.09978	-0.712543	-1.41771	-5.67062	19.4834	8.22867
79	33.3365	21.4166	9.10188	3.20945	4.79982	-0.626781	-2.14529	-5.76064	21.4394	8.84204
80	38.02	20.6523	9.65709	4.73239	5.50401	-0.378276	-3.73825	-6.5574	22.8935	8.89084
81	23.9391	18.9281	4.43716	5.90962	5.94195	-0.406209	-5.87231	-7.70016	22.9785	4.72641
82	16.3852	12.2149	1.81311	7.00216	6.37484	-0.333303	-6.50858	-7.50355	25.6805	1.59335
83	13.8983	8.82269	-0.787578	8.07341	6.64558	-0.364879	-8.18695	-8.54066	26.6246	-0.630657
84	9.66766	4.80897	-2.0159	10.0236	7.26077	-0.0926824	-9.24769	-8.88831	28.0022	-2.8805
85	7.57169	0.293596	-3.33839	11.9277	7.75867	-0.0144106	-11.622	-10.3682	28.0136	-4.01795
86	6.84159	-8.15749	-2.22949	13.8768	8.31276	0.0338991	-13.0948	-11.1788	28.6118	-3.98308
87	1.44532	-16.0687	-0.533772	15.947	9.03329	0.134368	-13.8849	-11.721	28.8622	-4.34674
88	-6.26996	-19.1513	0.349225	17.3946	9.95537	0.119416	-14.8	-12.3414	28.9092	-4.77755
89	-18.9055	-9.90146	0.897449	17.8548	11.3123	0.000434269	-15.8569	-13.2434	27.9632	-4.55462
90	-41.4416	15.1268	2.73581	18.0122	12.699	-0.494809	-15.9162	-13.564	27.0134	-4.06824
91	-54.0499	44.3224	1.79317	15.6102	12.5734	-0.853359	-15.2232	-13.3615	25.8592	-3.68918
92	-54.6757	76.372	-3.80298	10.9964	10.9658	-1.19256	-15.9704	-14.3022	23.8779	-3.45905
93	-43.8617	14.9124	4.19316	5.33811	8.42057	-1.38213	-1.40466	-0.0908103	56.4121	-3.72745
94	-20.8564	-42.1591	-0.141917	0.954494	5.98033	-1.2094	0.303909	3.61715	80.3914	-4.3197
95	-46.6995	28.324	10.9578	-2.47962	3.32155	-1.12674	15.8228	9.75827	69.9726	-6.11963
96	-46.7624	42.7153	11.7817	-3.55057	1.48639	-0.877563	20.9694	13.1416	74.3539	-9.00496
97	-28.1398	47.8887	1.18661	-3.75664	0.489586	-0.772395	15.3446	11.5913	79.2141	-12.3468
98	-27.4054	68.4032	-7.66832	-1.19526	1.3402	-0.646221	8.32337	7.92491	78.6482	-16.0293
99	-23.1324	69.7499	-13.8226	0.514877	1.99677	-0.761837	3.40344	4.43865	79.7947	-18.4039
100	-14.834	74.1946	-13.6202	0.536202	2.22392	-0.632879	4.10446	4.5634	81.276	-18.4173
101	-2.95352	69.686	-10.4983	-1.22194	1.76851	-0.688074	7.77131	6.13667	84.9299	-16.6539
102	6.17959	65.8697	-8.13026	-3.41332	1.13159	-0.797307	11.1866	7.34689	87.8626	-14.8226
103	17.2314	68.3043	-5.47665	-4.91978	0.76039	-0.676357	13.5088	8.9752	89.4593	-12.3001
104	26.1751	62.4738	-1.06302	-5.739	0.517351	-0.760873	15.4106	9.91273	90.2474	-8.78379
105	20.762	60.5832	6.31649	-5.27317	0.597057	-0.690488	19.6122	12.6678	88.6429	-6.46131
106	13.7925	44.2336	7.35426	-3.935	0.814415	-0.493489	17.5343	10.9215	84.514	-4.94695
107	5.83583	20.3031	7.06843	-2.45498	1.01059	-0.33655	14.1702	8.1696	79.088	-3.64628
108	2.41454	-4.54266	6.19293	-0.965176	1.45545	0.166874	10.53	5.75592	73.6685	-2.66905
109	0.803947	-24.7899	5.82397	-0.194794	1.60757	0.379636	7.93871	4.22922	68.0683	-1.45814
110	-2.12299	-41.1361	4.01981	0.365294	1.68259	0.611184	5.61941	2.66378	62.0562	-1.34137
111	-3.52551	-53.0692	1.01842	0.956806	1.86068	1.00595	3.23464	1.26249	56.4024	-2.11502
112	-0.998327	-62.9587	-1.03233	1.69701	2.16752	1.51459	0.929513	-0.464874	50.7826	-2.2195
113	3.27886	-66.4355	-2.32859	2.37163	2.34681	1.92513	-0.351566	-1.75624	45.2604	-2.54042
114	5.2709	-62.1175	-3.50985	3.50288	2.80599	2.53406	-1.44702	-3.24208	39.4624	-3.419
115	5.40263	-51.1336	-4.51147	4.60923	3.15789	3.04866	-2.27179	-4.52193	33.4518	-4.29394
116	6.41775	-35.9751	-5.69407	5.81992	3.51342	3.52497	-3.35789	-5.96396	27.6721	-5.33567
117	7.04955	-17.064	-6.03652	6.96013	3.86755	4.10458	-4.01473	-7.47444	22.3332	-6.14228
118	5.11446	-1.43158	-4.88051	7.76276	3.71354	4.83756	-3.84174	-8.47895	17.074	-6.09715
119	2.41521	14.7177	-3.77527	8.09802	3.10656	5.42031	-3.18956	-8.25382	13.2472	-6.08562
120	-1.65737	24.4223	-1.81722	8.616	2.41001	6.45756	-2.49583	-7.95815	9.64072	-5.62913
121	-2.99202	34.0624	-0.0696213	8.54769	1.2789	7.32136	-1.79543	-7.27645	6.63529	-4.8202
122	-1.01133	38.9798	-0.353463	8.1501	0.0739814	8.27554	-1.81296	-7.38731	4.11981	-4.68934
123	1.3754	39.2357	-1.33702	8.33898	-0.744484	9.61376	-1.98544	-7.30622	2.02755	-5.3311
124	3.88781	36.1863	-2.65498	8.16041	-1.89756	10.9617	-1.55194	-6.25321	0.698235	-6.3472
125	7.96607	35.8187	-4.88927	7.62197	-3.21622	12.1659	-1.43385	-4.94144	-0.112379	-7.61108
126	12.4649	33.1835	-7.56283	7.14481	-4.35805	13.2937	-2.15989	-4.80326	-1.22328	-8.62952
127	16.0652	31.1101	-8.96084	7.08633	-5.24987	14.4163	-2.6023	-3.9887	-1.5612	-9.22252
128	17.6966	29.7609	-9.47985	6.67938	-6.39374	15.5889	-2.31417	-2.54197	-1.62064	-9.50973
129	19.1913	27.3926	-8.54456	5.72935	-7.86358	16.5499	-1.12351	-0.578178	-0.952642	-9.06919
130	18.8101	29.1407	-7.65583	4.88502	-9.08206	17.4648	-0.620486	1.07841	-0.512581	-8.47492
131	18.4947	28.952	-6.64745	3.90529	-10.194	17.9703	-0.270931	1.5794	-0.636547	-7.51778
132	18.4936	28.6704	-3.67022	3.37806	-10.8012	18.587	0.631646	2.57959	-0.320443	-5.75933
133	17.5674	25.2304	-0.908277	2.65635	-11.469	19.0586	1.26488	2.82372	-0.679017	-3.9744
134	14.2189	19.9081	1.22162	1.4861	-12.3918	19.305	1.6579	2.68564	-1.56339	-2.26756
135	10.3645	18.345	4.33562	0.740685	-13.0699	19.5082	2.65154	4.26676	-0.853022	-0.546531
136	8.49114	15.6887	8.31296	-0.165336	-13.6759	19.5287	5.0166	6.15376	-0.172597	1.05287
137	6.17979	8.52203	10.5544	-1.35439	-14.4001	19.4294	6.10975	6.25759	-1.09726	2.63548
138	1.82788	2.21346	12.2708	-2.21782	-14.9416	19.5188	7.13072	6.669	-1.53285	3.58168
139	-5.1082	1.12021	13.5545	-3.18442	-15.6673	19.4867	8.65586	8.38084	-0.904063	3.79918
140	-6.21681	0.199756	14.3477	-4.549	-16.6284	19.4223	10.4322	9.50714	-0.436814	4.05623
141	-7.46038	2.16874	14.8323	-5.59324	-17.3673	19.5516	11.9459	10.6485	0.369657	3.94758
142	-11.7125	0.734589	14.0703	-6.57987	-18.0943	19.4993	12.7027	9.88407	-0.662316	3.21323
143	-13.5469	1.36916	10.8184	-7.70516	-18.8933	19.3984	11.3681	8.22528	-1.40297	2.41654
144	-14.4203	-1.07052	10.6806	-8.46377	-19.3459	19.3583	12.826	8.57104	-0.407059	1.55238
145	-15.1474	-3.07188	9.44007	-9.25025	-19.5956	19.1506	13.3911	7.84266	-0.207032	0.610939
146	-12.7387	-9.41504	7.86754	-10.3383	-19.9373	18.7944	13.8495	6.61521	-0.427755	-0.0785677
147	-8.24848	-9.88287	4.46646	-11.3999	-20.2269	18.2132	12.5117	5.3932	-0.306786	-0.838958
148	-3.57802	5.50676	-5.7389	-11.9668	-20.3044	17.7946	3.5163	1.27494	-0.741948	-1.22073
149	9.45844	27.7136	-16.7264	-12.6961	-20.2319	17.0224	-6.49478	-1.2333	-0.400339	-0.478255
150	2.52998	68.0055	-23.0675	-13.0004	-19.9741	15.9491	-14.1482	-2.1406	-0.696761	1.42826
151	12.3594	116.326	-25.0597	-13.2922	-19.4476	14.8907	-17.5482	-0.699346	-0.791685	4.29246
152	-2.76839	92.3829	-0.369629	11.7862	-0.622675	43.1238	-20.8062	-1.29303	-2.09922	6.758
153	-54.1394	-89.8934	62.7949	69.3404	38.4069	113.556	-18.9717	-0.298068	-2.49144	7.97425
154	19.1778	13.5708	10.0345	15.5708	10.2348	82.5444	-13.1727	0.913523	-2.87794	7.66566
155	12.1555	101.876	0.502672	-3.43137	-3.28112	49.6339	-1.65187	4.81974	-1.0553	5.46919
156	-35.8752	118.535	13.1067	4.27756	-0.0564205	45.2712	4.06109	4.97198	-0.399013	2.13453
157	-38.7754	108.343	7.28798	2.47846	1.68466	50.3425	3.14106	2.14415	-1.18929	-1.01205
158	-42.421	103.674	-1.1661	-2.37254	0.999558	54.5299	1.94491	0.598005	-1.38586	-3.38618
159	-38.5762	132.791	-4.87554	-3.52368	1.41195	53.4767	1.88071	1.33216	-0.765443	-5.2419
160	-25.3466	147.513	-3.72155	1.50593	6.13342	60.7816	0.420588	1.77982	-0.191996	-6.3961
161	-9.47384	150.366	-4.27343	6.55158	10.5997	68.2769	-2.44714	0.691257	-0.87569	-7.54871
162	9.5187	164.209	-8.02873	6.70095	11.5425	68.084	-4.39856	0.464485	-0.810446	-8.06089
163	17.3816	163.562	-9.10508	7.26498	12.32	65.7585	-4.93503	0.447802	-0.637682	-8.47268
164	18.4972	162.607	-10.2985	7.24905	13.0242	62.0788	-4.42088	0.258222	-1.00268	-9.73809
165	13.7114	159.811	-11.0248	7.20192	13.2064	57.3835	-3.80829	0.320647	-0.730219	-10.9679
166	9.88422	159.333	-10.5945	7.24148	13.4282	52.8074	-3.0366	0.903728	-0.109127	-11.5314
167	1.47086	154.826	-7.95646	11.3601	16.071	49.011	-4.57572	-1.15963	-1.95382	-11.8547
168	-4.28329	150.889	-5.12499	13.5748	17.0597	44.2654	-3.74048	-0.00389235	-0.950139	-12.1878
169	-4.37839	130.625	-8.6725	11.8494	15.2484	40.8305	-4.25454	0.136437	-0.800834	-12.9986
170	-0.488328	108.731	-11.9717	10.1659	13.5776	37.8486	-5.37586	-0.109305	-0.741522	-12.9401
171	5.06861	83.8354	-14.2818	8.523	12.0773	34.8149	-6.74732	-0.603526	-0.835019	-11.8246
172	8.74385	63.0141	-16.9393	6.74042	10.5754	31.507	-8.34311	-1.58269	-1.58081	-10.8374
173	11.52	49.3629	-19.2384	4.93062	9.10776	28.106	-9.23761	-1.88058	-1.48257	-10.2433
174	13.7663	45.3368	-20.9049	2.82358	7.46773	24.4901	-9.33131	-1.52501	-0.900107	-9.66546
175	13.2315	50.6582	-21.909	0.935991	5.86116	20.7949	-8.74906	-0.819883	-0.2054	-9.34828
176	12.4861	60.7501	-23.1588	-0.576322	4.46423	17.0806	-8.89863	-1.19975	-0.522325	-8.95113
177	9.5254	81.1168	-22.6884	-1.91611	3.07843	13.6462	-7.4724	-0.177819	0.197724	-8.74454
178	7.29927	102.573	-23.2262	-3.02119	1.92071	10.3834	-7.67821	-1.54249	-1.47004	-8.27758
179	3.5913	132.23	-19.8896	-3.3295	1.2982	7.43556	-5.01713	0.130154	-0.374233	-7.88327
180	-2.31987	160.822	-18.1665	-3.39976	0.979245	4.79017	-3.70391	0.280815	-0.635257	-8.07058
181	-8.10575	187.913	-15.0738	-3.55086	0.780476	2.6835	-0.797339	1.88555	0.251069	-8.46343
182	-13.3733	213.482	-14.0571	-4.29071	0.472597	0.758718	0.387177	1.69511	-0.485873	-8.68646
183	-23.6921	231.973	-12.8212	-4.01412	0.650177	-0.269697	1.02794	1.19426	-1.33453	-9.11747
184	-32.7503	246.859	-9.66658	-2.95008	1.09754	-0.553004	2.43482	2.03979	-0.845239	-9.05767
185	-36.9058	258.08	-6.78304	-2.28817	1.39107	-0.803424	3.0245	2.51681	-0.388667	-8.00462
186	-41.0526	262.016	-4.87638	-1.69754	1.4589	-0.829818	2.43464	1.99346	-0.624655	-6.5805
187	-41.6308	262.055	-3.18566	-0.96419	1.56329	-0.76128	1.32015	1.12384	-1.23459	-4.86288
188	-36.625	259.168	-2.09807	-0.63183	1.4151	-0.724193	-0.0984529	0.382736	-1.54515	-2.82794
189	-31.4184	254.899	0.322445	-0.534101	1.39645	-0.648781	0.242644	1.02149	-1.08203	-0.941852
190	-24.3274	249.124	0.948441	-0.87283	1.12938	-0.73766	-0.161765	0.922728	-1.04212	0.468848
191	-14.1233	254.138	3.79756	-0.939139	1.39413	-0.629602	1.51838	3.08349	0.906333	1.83591
192	-5.31579	254.142	2.14142	-0.868927	1.45781	-0.695248	-0.845963	0.975195	-0.850975	2.78616
193	4.00625	255.859	1.69278	-1.20183	1.54293	-0.746924	-1.39087	0.567875	-1.32757	3.48953
194	11.3281	259.026	2.8987	-1.49565	1.90272	-0.694704	-0.512905	1.46315	-0.667574	4.18945
195	13.3655	264.495	3.75067	-1.23464	2.22463	-0.823697	0.142042	2.20095	0.0165917	4.21064
196	17.5964	266.656	3.26844	-0.678081	2.85335	-0.813998	-1.10586	1.07673	-0.903962	4.41917
197	18.324	268.392	5.5723	0.0910426	3.65572	-0.694258	-0.195994	1.90674	-0.397263	4.76757
198	15.1484	263.916	6.05643	0.971562	4.20615	-0.739315	-0.643016	1.27704	-0.956334	4.55899
199	9.07291	262.577	5.5357	1.82952	4.71925	-0.890917	-1.92964	-0.162538	-2.2323	4.17477
200	5.03631	265.947	10.4201	3.81926	5.76364	-0.796943	0.681902	2.84064	0.328707	4.13403
201	1.31985	261.927	11.1357	5.61545	6.81793	-0.551141	-0.732645	1.51789	-0.790297	4.17048
202	-0.597643	256.288	12.2687	6.65258	7.08568	-0.703631	-1.25914	1.20696	-1.01856	4.54315
203	-0.990087	252.033	13.4107	7.65024	7.34436	-0.802643	-1.92776	0.702278	-1.38239	5.16346
204	1.19597	245.967	14.2814	7.9042	7.19895	-0.60929	-1.83395	0.541028	-1.63464	5.66844
205	4.53172	241.325	16.8978	8.92637	7.7188	-0.276542	-1.09379	1.24208	-1.19695	6.40449
206	11.9962	236.707	16.2416	8.0968	6.6837	-0.360897	-0.239902	1.97939	-0.661843	6.10537
207	16.021	235.035	15.7234	7.94496	6.24601	-0.34926	0.479446	2.58638	-0.260509	5.30452
208	22.7387	225.686	13.9125	7.97987	5.79262	-0.13798	-0.380924	1.68364	-0.951214	4.67426
209	25.3052	216.479	13.5146	8.75652	5.61734	-0.0973998	-0.591198	1.63232	-0.88479	3.92912
210	25.8615	206.125	12.5436	9.35268	5.21294	-0.157739	-1.3702	1.08287	-1.18773	3.22395
211	23.2274	199.017	17.1081	11.7513	6.1923	0.201813	0.450751	3.09235	0.416308	3.20081
212	28.7582	189.163	16.1412	10.8891	5.18922	-0.15975	0.0228426	2.81207	0.139339	3.40592
213	14.3968	193.271	14.9839	11.6806	6.66114	-0.139405	-2.14747	0.668631	-1.56672	2.94433
214	-2.30851	227.917	13.4358	8.76856	7.2784	-0.665565	-1.81464	0.78642	-1.59928	3.23462
215	-11.1034	255.45	12.1829	5.88677	7.16418	-1.27029	-0.825204	1.50851	-1.18745	3.62121
216	-11.3052	290.352	6.83227	0.874592	6.09759	-1.74629	-0.17901	1.95672	-0.841235	3.25752
217	-5.75239	314.333	1.01641	-3.39991	5.02342	-1.41448	-0.235343	1.98498	-0.732408	2.76513
218	-2.24978	330.681	-6.3187	-7.98682	2.84427	-1.57887	-0.890027	1.16392	-1.31178	1.50578
219	-2.84736	323.927	-9.40225	-8.41041	1.68969	-1.30416	-0.517706	1.06644	-1.36089	-1.01869
220	-0.531625	318.814	-10.7456	-7.19695	0.479891	-1.46179	0.293915	1.93906	-0.804788	-3.97073
221	-2.26812	307.872	-11.9743	-5.00288	-0.0992244	-0.732279	1.38194	2.91794	-0.204969	-8.10583
222	-22.2828	325.459	-13.7568	-0.757748	1.51591	-0.965201	-1.3171	0.614595	-1.83599	-11.9317
223	-28.5966	337.2	-15.1959	-0.0504592	1.43562	-0.843681	-0.391623	1.60605	-1.20403	-15.0119
224	-35.3906	357.55	-17.7258	2.6044	3.05199	-0.775576	-2.68704	-0.0891843	-2.48631	-17.7485
225	-23.4938	375.894	-21.3838	-1.76513	1.17765	-0.772576	0.0254825	2.69382	-0.784935	-18.649
226	-9.66942	391.78	-22.7748	-3.28948	1.30833	-0.869295	-1.25816	2.15173	-1.01894	-16.5952
227	62.3517	420.902	-28.2835	-10.5719	-1.71888	-1.19393	-1.31197	3.04261	-0.508602	-13.6617
228	51.9591	399.337	-12.2439	-7.92783	0.182778	-0.772762	1.83562	4.00184	-0.267251	-4.74498
229	40.2439	388.498	-18.8419	-9.56273	-1.35429	-1.23834	0.235255	2.94703	-1.48081	-7.26237
230	-6.9158	380.86	-21.0904	-5.05404	0.779585	-0.807422	0.128045	2.45076	-1.53503	-13.886
231	36.7026	366.186	-2.94552	-4.72618	0.588402	-0.761054	-1.48854	1.98721	-1.26835	3.71061
232	-48.9643	342.732	-18.9588	0.251852	2.81506	-0.587667	-3.21516	0.357928	-1.32941	-13.8878
233	-40.8957	316.28	-14.9837	-0.815189	1.57228	-1.0621	-5.97467	-0.844621	-1.34032	-6.78046
234	-54.6935	281.151	-8.20352	0.487613	2.29966	-0.694592	-7.15858	-1.8214	-0.96253	-0.796928
235	-40.1109	281.642	-33.8416	-2.83836	0.850477	-1.03602	-12.3583	-4.06454	-1.68764	-15.017
236	6.32292	236.263	-12.1606	-3.28561	0.722706	-1.13401	-12.3728	-5.01337	-1.96094	4.39615
237	-4.90434	198.954	-9.29189	-2.38646	1.13007	-1.07489	-10.8177	-2.43792	-0.165821	5.04767
238	-37.9432	184.906	-25.5762	-1.86399	1.17005	-0.927001	-13.2522	-4.05123	-1.54254	-9.36688
239	-14.1502	174.132	-15.166	-2.36786	0.784084	-0.801978	-11.5597	-2.13752	-0.466409	-1.82823
240	-36.2979	165.02	-22.4215	-1.86944	0.750628	-0.734944	-12.1616	-3.25363	-1.47463	-9.69053
241	-81.0659	156.806	-33.861	0.317982	1.31147	-0.891521	-11.9289	-2.70661	-0.989342	-23.9531
242	-34.34	140.772	-11.5295	1.43893	1.71998	-0.728284	-11.6832	-2.93009	-1.26911	-5.58248
243	-83.963	142.173	-36.0839	0.206475	0.989099	-0.982361	-9.60254	-1.567	-0.757592	-26.7085
244	-40.017	143.716	-23.5539	-1.59213	0.606341	-0.871141	-9.02038	-2.20978	-2.38402	-11.8194
245	-15.9777	162.252	-11.8969	0.0100148	2.08961	-0.6939	-6.30134	-0.22415	-1.59202	-3.17012
246	-1.47346	186.653	-9.75638	-1.56215	1.5743	-0.770405	-3.00438	2.72509	0.190922	-1.78209
247	5.13572	203.715	-11.0513	-2.18298	1.47748	-0.616413	-2.75756	2.58165	-0.342747	-2.51823
248	-19.4896	227.739	-27.1433	-5.62666	-0.345723	-0.830775	-1.07547	3.02488	-0.523623	-15.3664
249	2.87895	233.183	-18.7267	-4.95898	-0.329992	-1.1836	-2.65914	0.63009	-2.57065	-7.79846
250	23.033	246.873	-5.13791	-3.1212	0.854946	-0.68201	-0.111722	3.83527	-0.121878	-0.256197
251	-4.93217	285.868	-6.18378	-2.14811	0.9762	-1.0585	-0.221595	5.21652	-0.824389	-4.49131
252	-5.65059	288.368	-3.75955	-1.59542	1.53759	-0.615471	1.61373	7.66197	1.40067	-4.54566
