# Supplementary material for: Optimal Control Based Stiffness Identification of an Ankle-Foot Orthosis Using a Predictive Walking Model
Source: Front Comput Neurosci. 2017 Apr 13;11:23. doi: 10.3389/fncom.2017.00023 (PMC5390028; doi:10.3389/fncom.2017.00023)
Supplement: Supplementary file 1 [file DataSheet1.ZIP › PathWalker/InvKinDyn/results/orthosis_3053140.csv]

0	-0.82183	0.663624	0.0227403	-0.0497865	0.712335	-0.13853	-0.670599	0.652173	-0.0335094	0.140035
0.00833333	-0.814226	0.662929	0.0284944	-0.0450144	0.71388	-0.13153	-0.662996	0.642061	-0.0199722	0.131142
0.0166667	-0.806709	0.662265	0.0346617	-0.042182	0.71759	-0.124817	-0.657815	0.636265	-0.00780818	0.122431
0.025	-0.799292	0.661668	0.0410455	-0.0411543	0.723364	-0.118225	-0.654833	0.634823	0.00201644	0.114097
0.0333333	-0.791974	0.66118	0.0475256	-0.0418051	0.731018	-0.111588	-0.653593	0.637262	0.00872997	0.106162
0.0416667	-0.78474	0.660839	0.0540732	-0.0440489	0.740318	-0.104764	-0.653496	0.64268	0.0118864	0.0984709
0.05	-0.777569	0.66068	0.0607458	-0.0478568	0.751006	-0.0976323	-0.653899	0.649892	0.0114289	0.0907331
0.0583333	-0.770434	0.660732	0.0676532	-0.0532363	0.762814	-0.0900916	-0.654207	0.657624	0.00768047	0.0825941
0.0666667	-0.763312	0.661017	0.0749045	-0.0601851	0.775473	-0.0820554	-0.653914	0.664684	0.0012655	0.073726
0.075	-0.756183	0.661549	0.0825585	-0.0686411	0.788704	-0.0734442	-0.652621	0.670097	-0.00701221	0.0639079
0.0833333	-0.749033	0.662331	0.0905796	-0.0784332	0.802214	-0.0641896	-0.650015	0.673178	-0.016301	0.0530872
0.0916667	-0.741852	0.663357	0.0988303	-0.0892725	0.815692	-0.0542437	-0.645854	0.673545	-0.0258194	0.0413882
0.1	-0.734634	0.664611	0.107089	-0.100775	0.828815	-0.0436001	-0.639951	0.67109	-0.0349331	0.0290869
0.108333	-0.72738	0.666067	0.115091	-0.112521	0.841263	-0.0323211	-0.63218	0.66592	-0.0431947	0.0165498
0.116667	-0.720092	0.667693	0.122583	-0.124119	0.852751	-0.0205675	-0.622488	0.658292	-0.0503389	0.0041686
0.125	-0.712778	0.66945	0.129365	-0.135286	0.863057	-0.00861417	-0.610918	0.648555	-0.0562561	-0.00771056
0.133333	-0.705448	0.671298	0.135318	-0.145882	0.872056	0.00314373	-0.597606	0.637101	-0.06095	-0.0188171
0.141667	-0.698116	0.673195	0.140415	-0.155941	0.879737	0.0142192	-0.582793	0.624342	-0.0645022	-0.0289793
0.15	-0.690799	0.675099	0.144711	-0.165658	0.886214	0.0240833	-0.566802	0.610693	-0.0670402	-0.0381169
0.158333	-0.683516	0.676971	0.148323	-0.175367	0.891718	0.0322272	-0.550023	0.596569	-0.0687199	-0.0462279
0.166667	-0.676289	0.678777	0.151408	-0.185491	0.896569	0.0382354	-0.532884	0.582383	-0.0697142	-0.0533599
0.175	-0.669141	0.680486	0.15414	-0.196504	0.901143	0.0418363	-0.51583	0.568551	-0.0702093	-0.0595964
0.183333	-0.662092	0.682071	0.156687	-0.20887	0.905831	0.0429341	-0.49929	0.555474	-0.0704016	-0.0650317
0.191667	-0.655162	0.683509	0.159198	-0.223001	0.910991	0.0416127	-0.483648	0.543537	-0.0704943	-0.0697574
0.2	-0.648368	0.684784	0.161784	-0.239212	0.916911	0.0381098	-0.469221	0.53308	-0.0706904	-0.0738526
0.208333	-0.641721	0.685882	0.164501	-0.25769	0.92378	0.0327715	-0.456222	0.524389	-0.0711871	-0.0773668
0.216667	-0.635226	0.686796	0.167352	-0.27847	0.931674	0.0259954	-0.444753	0.517674	-0.0721647	-0.0803234
0.225	-0.628883	0.687523	0.170277	-0.301432	0.94055	0.0181723	-0.434792	0.513061	-0.0737754	-0.0827085
0.233333	-0.622685	0.688066	0.173172	-0.32632	0.950261	0.00963456	-0.426209	0.510589	-0.0761332	-0.0844889
0.241667	-0.616619	0.688431	0.175903	-0.352776	0.96057	0.000627093	-0.418803	0.510219	-0.0793036	-0.0856238
0.25	-0.610671	0.688626	0.178337	-0.380384	0.971177	-0.0087061	-0.412335	0.511849	-0.0832979	-0.0860841
0.258333	-0.604824	0.688665	0.180359	-0.408711	0.981735	-0.0183081	-0.406568	0.515327	-0.0880752	-0.0858653
0.266667	-0.599064	0.688561	0.181899	-0.437347	0.991876	-0.0281832	-0.401303	0.520471	-0.0935481	-0.0849984
0.275	-0.593379	0.68833	0.182925	-0.465921	1.00122	-0.038362	-0.396384	0.527079	-0.0995963	-0.0835408
0.283333	-0.587761	0.687985	0.183451	-0.494107	1.00937	-0.0488656	-0.391706	0.534941	-0.106082	-0.0815728
0.291667	-0.582202	0.68754	0.183519	-0.521623	1.01596	-0.0596842	-0.387199	0.543848	-0.112867	-0.0791808
0.3	-0.576699	0.687008	0.183193	-0.54822	1.02062	-0.0707608	-0.38282	0.553597	-0.11982	-0.0764457
0.308333	-0.57125	0.686401	0.182538	-0.573667	1.023	-0.0819942	-0.378535	0.563998	-0.126828	-0.07343
0.316667	-0.565854	0.68573	0.181612	-0.597741	1.02279	-0.0932475	-0.374311	0.574878	-0.133788	-0.0701702
0.325	-0.560506	0.685004	0.180467	-0.620228	1.0197	-0.104365	-0.370125	0.586094	-0.140607	-0.0666816
0.333333	-0.555205	0.684235	0.179139	-0.640917	1.01351	-0.115186	-0.365952	0.597532	-0.147194	-0.0629527
0.341667	-0.549946	0.683433	0.177654	-0.659616	1.00405	-0.125561	-0.361785	0.609122	-0.153459	-0.0589573
0.35	-0.544722	0.682608	0.176033	-0.676148	0.991221	-0.135351	-0.357638	0.620829	-0.159311	-0.0546557
0.358333	-0.539528	0.68177	0.174294	-0.690374	0.974989	-0.144435	-0.353542	0.632663	-0.164663	-0.0500011
0.366667	-0.534356	0.680926	0.172454	-0.702187	0.95542	-0.152699	-0.349548	0.644666	-0.16944	-0.0449415
0.375	-0.529198	0.680081	0.17052	-0.711519	0.932671	-0.160034	-0.345711	0.65691	-0.173583	-0.0394169
0.383333	-0.524046	0.679238	0.168487	-0.718335	0.906999	-0.166321	-0.342075	0.669483	-0.177054	-0.0333559
0.391667	-0.518887	0.678396	0.166322	-0.72262	0.878769	-0.171429	-0.338643	0.682475	-0.179841	-0.0266664
0.4	-0.513711	0.677552	0.163966	-0.724386	0.848464	-0.175201	-0.335375	0.695968	-0.181954	-0.0192425
0.408333	-0.5085	0.676699	0.16132	-0.723665	0.816688	-0.17746	-0.332169	0.710019	-0.183427	-0.010959
0.416667	-0.503239	0.675829	0.158267	-0.720537	0.784181	-0.178011	-0.328872	0.724659	-0.184309	-0.00169934
0.425	-0.497908	0.67493	0.15469	-0.715156	0.751813	-0.176669	-0.325309	0.739882	-0.184661	0.00862162
0.433333	-0.492491	0.673993	0.150499	-0.707783	0.720575	-0.1733	-0.321318	0.755652	-0.184549	0.0200231
0.441667	-0.48697	0.673006	0.145673	-0.698818	0.691543	-0.167876	-0.316795	0.771905	-0.18403	0.0324196
0.45	-0.481332	0.67196	0.140274	-0.688795	0.665817	-0.160521	-0.311728	0.788556	-0.183139	0.0456046
0.458333	-0.475567	0.670852	0.134455	-0.67835	0.644429	-0.151559	-0.30621	0.805504	-0.181879	0.0592479
0.466667	-0.469667	0.669685	0.128446	-0.668148	0.628229	-0.141515	-0.300423	0.822635	-0.180204	0.072927
0.475	-0.463627	0.668469	0.122504	-0.658778	0.617779	-0.131084	-0.294592	0.839824	-0.178016	0.0861853
0.483333	-0.457441	0.667224	0.116877	-0.65067	0.613269	-0.121072	-0.288945	0.856937	-0.175161	0.0985844
0.491667	-0.451105	0.665976	0.11177	-0.64403	0.614487	-0.1123	-0.283675	0.87384	-0.171435	0.109756
0.5	-0.444617	0.664759	0.107334	-0.638839	0.620833	-0.105509	-0.278937	0.890405	-0.16659	0.119413
0.508333	-0.437972	0.663608	0.103684	-0.634894	0.631387	-0.101264	-0.27487	0.906519	-0.160345	0.127344
0.516667	-0.43117	0.662563	0.100928	-0.631882	0.645002	-0.0998795	-0.271629	0.922098	-0.152409	0.133379
0.525	-0.424215	0.66166	0.099188	-0.62946	0.660416	-0.10139	-0.269418	0.937088	-0.14251	0.137365
0.533333	-0.41711	0.660932	0.0986188	-0.627319	0.676364	-0.105557	-0.268504	0.951467	-0.130426	0.139146
0.541667	-0.409866	0.660409	0.0993907	-0.625212	0.691671	-0.111923	-0.26919	0.96524	-0.116045	0.138578
0.55	-0.402493	0.66011	0.101665	-0.622964	0.705333	-0.11988	-0.271781	0.978422	-0.099419	0.135551
0.558333	-0.395003	0.660052	0.10555	-0.620442	0.716556	-0.128765	-0.276513	0.991023	-0.0808227	0.130035
0.566667	-0.38741	0.66024	0.11106	-0.61752	0.72478	-0.137933	-0.283507	1.00303	-0.0607928	0.122122
0.575	-0.379729	0.660674	0.118092	-0.614052	0.729678	-0.146819	-0.292727	1.0144	-0.0401375	0.112049
0.583333	-0.371975	0.661346	0.126424	-0.609861	0.731133	-0.154975	-0.303983	1.02504	-0.0198948	0.100195
0.591667	-0.364166	0.662242	0.135741	-0.604757	0.729214	-0.162086	-0.316966	1.03486	-0.00123383	0.087046
0.6	-0.356322	0.663341	0.145679	-0.59857	0.724146	-0.167959	-0.331316	1.04373	0.0146835	0.0731408
0.608333	-0.348464	0.664616	0.155871	-0.591186	0.716281	-0.172514	-0.346689	1.05155	0.0268596	0.0590126
0.616667	-0.340619	0.666034	0.165995	-0.58259	0.706076	-0.175758	-0.362822	1.05826	0.0345968	0.0451369
0.625	-0.332815	0.667554	0.175786	-0.572867	0.69407	-0.177777	-0.379567	1.06385	0.0375905	0.0319053
0.633333	-0.325082	0.669132	0.185053	-0.562205	0.68086	-0.178712	-0.396899	1.06839	0.035954	0.019621
0.641667	-0.317453	0.67072	0.193658	-0.550861	0.667077	-0.178753	-0.414902	1.07202	0.0301859	0.00851005
0.65	-0.309958	0.672269	0.201501	-0.539119	0.653356	-0.178125	-0.433719	1.07495	0.0210868	-0.00125431
0.658333	-0.302626	0.673731	0.2085	-0.527251	0.640303	-0.177083	-0.453519	1.07742	0.00964635	-0.00953586
0.666667	-0.295475	0.675061	0.214564	-0.515462	0.628451	-0.175899	-0.474429	1.0797	-0.00307792	-0.0162124
0.675	-0.288519	0.676224	0.219587	-0.50386	0.618232	-0.174848	-0.496494	1.08202	-0.016079	-0.0211696
0.683333	-0.281757	0.677189	0.223442	-0.492432	0.609945	-0.174201	-0.519648	1.08454	-0.0284927	-0.0242985
0.691667	-0.27518	0.677938	0.225983	-0.48105	0.60375	-0.174204	-0.543698	1.08735	-0.0396631	-0.0255043
0.7	-0.268768	0.678463	0.227073	-0.469498	0.599666	-0.175066	-0.568343	1.09041	-0.0491749	-0.0247193
0.708333	-0.262494	0.678765	0.226601	-0.457518	0.597597	-0.176939	-0.59321	1.09356	-0.056856	-0.0219234
0.716667	-0.256329	0.678854	0.224506	-0.444862	0.597357	-0.179901	-0.617897	1.09658	-0.062754	-0.0171539
0.725	-0.250244	0.678748	0.220801	-0.431341	0.598708	-0.183948	-0.642023	1.09916	-0.0670956	-0.0105161
0.733333	-0.244215	0.678469	0.215572	-0.416859	0.60139	-0.188982	-0.665255	1.10094	-0.0702306	-0.00217721
0.741667	-0.238222	0.678042	0.20898	-0.40143	0.605157	-0.194823	-0.687331	1.10155	-0.0725733	0.00764097
0.75	-0.232253	0.677495	0.201247	-0.385179	0.609795	-0.201222	-0.708061	1.10064	-0.0745435	0.0186772
0.758333	-0.226299	0.676852	0.192637	-0.368319	0.615133	-0.207887	-0.727322	1.09784	-0.0765119	0.030644
0.766667	-0.220357	0.676137	0.183438	-0.351133	0.621053	-0.214523	-0.745037	1.09282	-0.07876	0.0432426
0.775	-0.21442	0.67537	0.173944	-0.333931	0.62748	-0.220861	-0.76116	1.0853	-0.0814514	0.0561713
0.783333	-0.208483	0.674567	0.16444	-0.317029	0.634373	-0.226687	-0.775661	1.07503	-0.0846217	0.0691314
0.791667	-0.202538	0.673742	0.155191	-0.300716	0.641714	-0.231861	-0.788513	1.06183	-0.088185	0.0818337
0.8	-0.196569	0.672904	0.146423	-0.285221	0.649487	-0.236312	-0.799675	1.04559	-0.0919554	0.094012
0.808333	-0.190559	0.672059	0.138323	-0.270713	0.657672	-0.240033	-0.8091	1.02629	-0.0956827	0.105421
0.816667	-0.184487	0.671209	0.131026	-0.257276	0.66623	-0.243057	-0.816722	1.00401	-0.0990931	0.115856
0.825	-0.178327	0.670356	0.124612	-0.244918	0.675107	-0.245439	-0.822467	0.978964	-0.101933	0.125155
0.833333	-0.172052	0.669497	0.119104	-0.233571	0.684225	-0.247228	-0.826255	0.951467	-0.104008	0.133206
0.841667	-0.165636	0.668629	0.114479	-0.223109	0.693498	-0.248463	-0.828016	0.921965	-0.1052	0.139949
0.85	-0.159051	0.667744	0.110671	-0.21337	0.702835	-0.249162	-0.827704	0.891013	-0.105481	0.145364
0.858333	-0.152272	0.666837	0.107594	-0.20418	0.712156	-0.249321	-0.825318	0.859252	-0.104891	0.149459
0.866667	-0.145278	0.665898	0.105159	-0.195383	0.721398	-0.248927	-0.820927	0.827395	-0.10351	0.152253
0.875	-0.138051	0.664918	0.103292	-0.186868	0.730536	-0.247956	-0.814691	0.796195	-0.101425	0.153759
0.883333	-0.130577	0.663886	0.101943	-0.17859	0.739585	-0.246378	-0.806883	0.766437	-0.0986954	0.153981
0.891667	-0.122853	0.662793	0.1011	-0.170581	0.748611	-0.244159	-0.797899	0.738919	-0.095345	0.152909
0.9	-0.114882	0.661631	0.100772	-0.162949	0.757732	-0.241246	-0.788251	0.714447	-0.0913785	0.150538
0.908333	-0.106679	0.660395	0.100987	-0.155864	0.767106	-0.237564	-0.778543	0.693812	-0.0868225	0.14689
0.916667	-0.0982717	0.659087	0.101767	-0.149533	0.776918	-0.232992	-0.769411	0.677755	-0.0817808	0.142039
0.925	-0.0896952	0.657716	0.103099	-0.144156	0.787355	-0.227356	-0.761442	0.666902	-0.0764864	0.136139
0.933333	-0.0809934	0.6563	0.104928	-0.139897	0.798574	-0.220419	-0.755078	0.661664	-0.0713257	0.129426
0.941667	-0.0722126	0.654869	0.107151	-0.136856	0.810675	-0.211874	-0.750537	0.662142	-0.0668223	0.122198
0.95	-0.0633967	0.653461	0.109647	-0.135084	0.823676	-0.201362	-0.74777	0.668042	-0.0635763	0.114762
0.958333	-0.0545838	0.652123	0.112309	-0.134601	0.837507	-0.188486	-0.746477	0.678642	-0.062169	0.107372
0.966667	-0.0458028	0.650908	0.115108	-0.135454	0.852007	-0.172851	-0.746183	0.692828	-0.063058	0.100144
0.975	-0.037073	0.649872	0.118124	-0.137758	0.866945	-0.154114	-0.74634	0.709201	-0.0664912	0.0930153
0.983333	-0.0284042	0.64907	0.12155	-0.141695	0.882027	-0.132061	-0.746421	0.726221	-0.072458	0.0857411
0.991667	-0.0197975	0.648556	0.125658	-0.147485	0.896924	-0.106683	-0.745983	0.742369	-0.080692	0.0779473
1	-0.0112467	0.648374	0.130735	-0.155318	0.911283	-0.0782672	-0.744678	0.756275	-0.0907163	0.0692182
1.00833	-0.00273894	0.648562	0.137005	-0.165277	0.924756	-0.047457	-0.742222	0.766818	-0.101917	0.0591998
1.01667	0.00574364	0.649148	0.144562	-0.177282	0.937023	-0.01527	-0.738354	0.773163	-0.113626	0.0476898
1.025	0.0142226	0.650145	0.153346	-0.191083	0.947824	0.0169508	-0.732799	0.774763	-0.125195	0.0346796
1.03333	0.0227211	0.651555	0.163135	-0.206281	0.956994	0.0476587	-0.725247	0.771331	-0.136049	0.0203647
1.04167	0.0312619	0.653364	0.173589	-0.222407	0.964493	0.0752824	-0.715382	0.762805	-0.145717	0.00509935
1.05	0.0398645	0.655543	0.184298	-0.238997	0.970419	0.0984265	-0.702911	0.749307	-0.153841	-0.010661
1.05833	0.0485433	0.658046	0.194833	-0.255666	0.975015	0.116048	-0.687608	0.73112	-0.160171	-0.0264184
1.06667	0.0573049	0.660815	0.204785	-0.272152	0.978657	0.127572	-0.669355	0.708682	-0.164553	-0.0416822
1.075	0.066146	0.663775	0.213797	-0.288354	0.981841	0.132936	-0.64818	0.682585	-0.166919	-0.0560045
1.08333	0.0750517	0.666842	0.221584	-0.304327	0.98515	0.132544	-0.624284	0.653591	-0.167288	-0.0689971
1.09167	0.0839951	0.669928	0.227946	-0.320294	0.989224	0.127173	-0.598068	0.622648	-0.165772	-0.0803547
1.1	0.0929376	0.67294	0.232801	-0.336632	0.994712	0.117831	-0.57015	0.590887	-0.162588	-0.0898813
1.10833	0.101832	0.675792	0.236192	-0.353857	1.00221	0.105614	-0.541362	0.559591	-0.158065	-0.0975123
1.11667	0.110626	0.678407	0.238295	-0.37257	1.01221	0.0915752	-0.512699	0.53012	-0.152647	-0.103334
1.125	0.119272	0.680723	0.239375	-0.393365	1.02497	0.0766323	-0.4852	0.503785	-0.146863	-0.107554
1.13333	0.127732	0.682696	0.239721	-0.416691	1.04051	0.0615115	-0.459775	0.481685	-0.141277	-0.110443
1.14167	0.135986	0.684303	0.239557	-0.442733	1.05854	0.046719	-0.437034	0.464559	-0.136429	-0.112256
1.15	0.144032	0.685539	0.238992	-0.471344	1.07847	0.0325359	-0.417179	0.45271	-0.132779	-0.113167
1.15833	0.151885	0.686414	0.238025	-0.502093	1.09954	0.0190366	-0.400042	0.446006	-0.130669	-0.113276
1.16667	0.159573	0.686947	0.236598	-0.534364	1.12081	0.00612954	-0.385185	0.443975	-0.130317	-0.112636
1.175	0.167126	0.687164	0.234654	-0.567484	1.14136	-0.00637987	-0.372058	0.445923	-0.131823	-0.111303
1.18333	0.174577	0.687094	0.232176	-0.600802	1.16024	-0.0187164	-0.360112	0.451052	-0.135174	-0.109359
1.19167	0.181952	0.686768	0.229198	-0.633728	1.17657	-0.0310626	-0.348869	0.458561	-0.140261	-0.106912
1.2	0.189273	0.686217	0.225778	-0.665718	1.18954	-0.043501	-0.337943	0.467714	-0.146891	-0.104069
1.20833	0.196559	0.685473	0.22197	-0.696247	1.19841	-0.0559769	-0.327024	0.477888	-0.1548	-0.100895
1.21667	0.203827	0.684567	0.21778	-0.724767	1.20254	-0.0682872	-0.315851	0.488599	-0.163674	-0.0973825
1.225	0.211092	0.683527	0.213155	-0.750694	1.2014	-0.080093	-0.304192	0.499518	-0.173174	-0.0934336
1.23333	0.218369	0.682381	0.207964	-0.773401	1.19458	-0.0909519	-0.291822	0.510462	-0.182962	-0.0888536
1.24167	0.225675	0.681153	0.202012	-0.79225	1.18187	-0.100365	-0.278527	0.521392	-0.192725	-0.0833685
1.25	0.233027	0.679863	0.195058	-0.806627	1.16323	-0.107831	-0.264109	0.532397	-0.202195	-0.0766508
1.25833	0.240443	0.678527	0.186849	-0.815997	1.13886	-0.112901	-0.248413	0.543675	-0.211157	-0.0683602
1.26667	0.247942	0.677154	0.177146	-0.819952	1.10916	-0.115231	-0.23135	0.555516	-0.219453	-0.0581798
1.275	0.255539	0.675748	0.165765	-0.818269	1.07483	-0.11462	-0.212923	0.568288	-0.226971	-0.0458625
1.28333	0.263248	0.674307	0.15261	-0.810952	1.03677	-0.111044	-0.193266	0.582413	-0.233626	-0.0312762
1.29167	0.271081	0.672822	0.137711	-0.798283	0.996156	-0.104677	-0.172679	0.598349	-0.239339	-0.0144492
1.3	0.279044	0.671283	0.121261	-0.780857	0.954362	-0.0958995	-0.151654	0.616572	-0.244009	0.00438868
1.30833	0.287137	0.669676	0.10364	-0.759606	0.912964	-0.0852968	-0.1309	0.637536	-0.247492	0.0247781
1.31667	0.295353	0.667991	0.0854144	-0.735768	0.873646	-0.0736322	-0.111321	0.661635	-0.249576	0.0460351
1.325	0.303676	0.666224	0.0673027	-0.710811	0.838093	-0.061799	-0.0939494	0.689143	-0.249971	0.0673011
1.33333	0.312084	0.664381	0.0500831	-0.686267	0.807843	-0.0507473	-0.0798113	0.720142	-0.248306	0.0876482
1.34167	0.320547	0.66248	0.0344845	-0.663528	0.784109	-0.0413885	-0.0697678	0.754462	-0.244152	0.106206
1.35	0.32904	0.660553	0.0210713	-0.643652	0.767625	-0.0344949	-0.0643603	0.791643	-0.23707	0.122288
1.35833	0.337539	0.658643	0.0101825	-0.627231	0.758546	-0.0306078	-0.0637371	0.830945	-0.226699	0.135449
1.36667	0.346029	0.656803	0.00192607	-0.614372	0.756417	-0.0299723	-0.0676706	0.871413	-0.212846	0.145484
1.375	0.354504	0.655089	-0.00376912	-0.604767	0.760236	-0.0325124	-0.0756601	0.911969	-0.195596	0.152374
1.38333	0.362963	0.653563	-0.00707832	-0.597828	0.768591	-0.0378488	-0.08707	0.951522	-0.175383	0.156203
1.39167	0.37141	0.652283	-0.00821545	-0.592839	0.77984	-0.0453613	-0.101257	0.989053	-0.153022	0.157108
1.4	0.379848	0.651304	-0.0073927	-0.589071	0.79231	-0.0542823	-0.117655	1.02369	-0.129667	0.155237
1.40833	0.388277	0.650672	-0.00480851	-0.585872	0.804472	-0.0638017	-0.135822	1.05476	-0.106712	0.150762
1.41667	0.396692	0.650423	-0.000662745	-0.5827	0.815079	-0.0731656	-0.155432	1.0818	-0.0856343	0.143893
1.425	0.405087	0.650573	0.00482636	-0.579137	0.823236	-0.0817471	-0.176266	1.10455	-0.0678161	0.134915
1.43333	0.413447	0.651123	0.0114111	-0.574878	0.828422	-0.0890878	-0.198187	1.123	-0.054386	0.124191
1.44167	0.421755	0.652051	0.0188178	-0.569737	0.830467	-0.0949107	-0.221136	1.13734	-0.0461021	0.112165
1.45	0.429986	0.653318	0.0267641	-0.563636	0.829499	-0.0991102	-0.245128	1.14793	-0.0432905	0.0993306
1.45833	0.43811	0.654865	0.0350031	-0.556631	0.825874	-0.10173	-0.270286	1.15533	-0.0458335	0.0861696
1.46667	0.446096	0.656621	0.0433505	-0.548908	0.820113	-0.102932	-0.296837	1.1602	-0.0532002	0.0731075
1.475	0.453908	0.658505	0.0517164	-0.540785	0.81283	-0.102973	-0.32512	1.1633	-0.0645103	0.0604583
1.48333	0.461517	0.660432	0.0600951	-0.532666	0.804678	-0.102168	-0.355532	1.16536	-0.0786297	0.0484183
1.49167	0.468896	0.662319	0.068534	-0.524978	0.796291	-0.100867	-0.388455	1.16707	-0.0942891	0.037086
1.5	0.476031	0.664093	0.0770655	-0.518068	0.788246	-0.099429	-0.424131	1.16894	-0.110217	0.0265286
1.50833	0.482918	0.665691	0.0856462	-0.512118	0.781017	-0.0981933	-0.462565	1.1713	-0.125273	0.0168443
1.51667	0.489568	0.667067	0.0941116	-0.507085	0.774962	-0.0974613	-0.50345	1.17422	-0.13855	0.00821367
1.525	0.496002	0.668192	0.102184	-0.502714	0.770306	-0.0974731	-0.546187	1.17756	-0.149445	0.000895255
1.53333	0.502253	0.669055	0.10952	-0.498599	0.767155	-0.0983953	-0.589958	1.18097	-0.157676	-0.00482027
1.54167	0.50836	0.669657	0.115768	-0.494268	0.765511	-0.100315	-0.633836	1.18401	-0.163255	-0.00866539
1.55	0.514362	0.670013	0.120631	-0.489271	0.765296	-0.103242	-0.676887	1.18615	-0.166429	-0.010448
1.55833	0.5203	0.670144	0.123891	-0.483229	0.766377	-0.10712	-0.718255	1.18686	-0.167599	-0.0100761
1.56667	0.526208	0.670077	0.125426	-0.475863	0.768589	-0.111839	-0.757194	1.18565	-0.167233	-0.00756004
1.575	0.532118	0.66984	0.125196	-0.466994	0.771753	-0.117251	-0.793084	1.18206	-0.165795	-0.00299339
1.58333	0.538058	0.669462	0.123226	-0.45653	0.775697	-0.123184	-0.825425	1.1757	-0.163683	0.00346446
1.59167	0.544051	0.66897	0.119597	-0.444453	0.780256	-0.129457	-0.853827	1.16628	-0.16119	0.0116106
1.6	0.550117	0.66839	0.114427	-0.430806	0.785292	-0.135884	-0.878002	1.15356	-0.158487	0.021208
1.60833	0.556278	0.667742	0.107862	-0.415675	0.79068	-0.142289	-0.897746	1.1374	-0.155624	0.0320035
1.61667	0.56255	0.667046	0.100074	-0.399184	0.796318	-0.148508	-0.912946	1.11776	-0.152555	0.0437262
1.625	0.568952	0.666316	0.0912524	-0.38148	0.802109	-0.154399	-0.923564	1.09471	-0.149168	0.0560959
1.63333	0.575502	0.665566	0.0816052	-0.362726	0.807963	-0.159846	-0.929642	1.06839	-0.145335	0.0688226
1.64167	0.582218	0.664804	0.071354	-0.343094	0.813785	-0.164762	-0.931296	1.03909	-0.140951	0.0816082
1.65	0.589117	0.664035	0.0607401	-0.322772	0.819473	-0.169097	-0.928717	1.00718	-0.135972	0.0941408
1.65833	0.596213	0.663261	0.0500232	-0.301963	0.824929	-0.172832	-0.922168	0.973113	-0.130426	0.106093
1.66667	0.603522	0.662481	0.0394909	-0.280903	0.830061	-0.175975	-0.911992	0.937417	-0.124415	0.117112
1.675	0.611054	0.661691	0.0294569	-0.259874	0.834804	-0.178557	-0.898605	0.900656	-0.118083	0.126824
1.68333	0.618817	0.660885	0.0202656	-0.239221	0.839134	-0.180616	-0.882495	0.863397	-0.111573	0.13483
1.69167	0.626815	0.660051	0.0122787	-0.219348	0.843089	-0.182188	-0.86422	0.826177	-0.10497	0.140726
1.7	0.635046	0.659178	0.0058553	-0.200709	0.846774	-0.183297	-0.844389	0.789491	-0.0982463	0.144131
1.70833	0.6435	0.658254	0.00132045	-0.183778	0.850364	-0.183944	-0.823659	0.753791	-0.0912361	0.144733
1.71667	0.652162	0.657263	-0.00107785	-0.169	0.854102	-0.184096	-0.80272	0.719522	-0.0836443	0.142336
1.725	0.661006	0.656194	-0.00120348	-0.156753	0.858275	-0.183681	-0.782286	0.687179	-0.0751004	0.136916
1.73333	0.669997	0.655039	0.000937039	-0.1473	0.863196	-0.182577	-0.763089	0.657371	-0.0652661	0.128657
1.74167	0.679088	0.653794	0.00517917	-0.140758	0.86917	-0.180604	-0.745851	0.630868	-0.0539647	0.117967
1.75	0.688225	0.652468	0.0112119	-0.137096	0.876461	-0.177517	-0.731245	0.608585	-0.0413073	0.105455
1.75833	0.69735	0.651078	0.0186071	-0.136131	0.885256	-0.17301	-0.719827	0.591505	-0.0277699	0.0918737
1.76667	0.706406	0.649652	0.0268523	-0.137538	0.895631	-0.166727	-0.711934	0.580511	-0.0141884	0.0780478
1.775	0.715346	0.648228	0.0354049	-0.140873	0.90753	-0.158286	-0.707596	0.576195	-0.00165597	0.064772
1.78333	0.724144	0.646853	0.0437444	-0.145611	0.920754	-0.147317	-0.706478	0.578665	0.00866129	0.0527215
1.79167	0.732789	0.645576	0.0514384	-0.151211	0.934976	-0.133511	-0.707904	0.587439	0.0157485	0.0423619
1.8	0.74129	0.644449	0.0582056	-0.157202	0.94977	-0.116677	-0.710954	0.601453	0.018938	0.0338853
1.80833	0.74967	0.643521	0.0639644	-0.163265	0.964651	-0.0967973	-0.714631	0.619185	0.0180335	0.0271823
1.81667	0.757955	0.642843	0.0688373	-0.169269	0.979115	-0.0741047	-0.718022	0.638866	0.0133228	0.0218744
1.825	0.766171	0.642457	0.0730985	-0.175246	0.992674	-0.049137	-0.720403	0.658728	0.00549757	0.0174151
1.83333	0.774339	0.642405	0.0770907	-0.181322	1.00488	-0.0227733	-0.721271	0.677194	-0.00449644	0.0132153
1.84167	0.782472	0.642717	0.0811219	-0.187619	1.01534	0.00378123	-0.720316	0.693017	-0.015623	0.00878264
1.85	0.790574	0.643414	0.0853993	-0.194202	1.02373	0.0290809	-0.717361	0.705327	-0.0269035	0.00380327
1.85833	0.798642	0.644505	0.0900032	-0.201056	1.02982	0.0515885	-0.712315	0.713614	-0.03752	-0.00183292
1.86667	0.80667	0.645985	0.0949129	-0.208133	1.03348	0.0698653	-0.705164	0.717681	-0.0468655	-0.00807712
1.875	0.814646	0.647831	0.100043	-0.215402	1.03472	0.0827605	-0.695958	0.717584	-0.0545541	-0.0147778
1.88333	0.822557	0.650009	0.1053	-0.222916	1.03368	0.0895582	-0.68484	0.713569	-0.060394	-0.0217626
1.89167	0.830386	0.652466	0.110613	-0.230851	1.03063	0.0900595	-0.67205	0.706036	-0.0643505	-0.0288856
1.9	0.838118	0.655139	0.115955	-0.239523	1.02604	0.0845946	-0.657934	0.695512	-0.0665065	-0.0360556
1.90833	0.845736	0.657955	0.121339	-0.249377	1.02051	0.0739601	-0.642927	0.682629	-0.0670252	-0.0432397
1.91667	0.853222	0.660835	0.126811	-0.260959	1.01477	0.0593145	-0.627536	0.668111	-0.0661265	-0.0504474
1.925	0.860558	0.6637	0.132427	-0.274866	1.00968	0.0420246	-0.612304	0.652747	-0.0640695	-0.0577059
1.93333	0.867728	0.666475	0.13823	-0.291677	1.00611	0.0235078	-0.597758	0.637356	-0.0611428	-0.065027
1.94167	0.874717	0.669091	0.144225	-0.311879	1.00489	0.00508208	-0.584358	0.622738	-0.0576551	-0.0723845
1.95	0.881515	0.671488	0.150347	-0.335771	1.00672	-0.0121523	-0.572429	0.609612	-0.0539312	-0.0796788
1.95833	0.888118	0.673623	0.156446	-0.363396	1.01204	-0.0273881	-0.562103	0.598562	-0.0503015	-0.0867267
1.96667	0.89453	0.675464	0.162281	-0.394493	1.02098	-0.0401451	-0.55329	0.589983	-0.0470899	-0.0932634
