# Supplementary material for: Optimal Control Based Stiffness Identification of an Ankle-Foot Orthosis Using a Predictive Walking Model
Source: Front Comput Neurosci. 2017 Apr 13;11:23. doi: 10.3389/fncom.2017.00023 (PMC5390028; doi:10.3389/fncom.2017.00023)
Supplement: Supplementary file 1 [file DataSheet1.ZIP › PathWalker/InvKinDyn/results/orthosis_3053140.fit]

frame	steps	SACR	LASI	RKNE	RTHI	RANK	RTIB	RHEE	RTOE	RANK	LKNE	LTHI	LANK	LTIB	LANK	LHEE	LTOE	CLAV	C7
0	60	0.0100504	0.0242105	0.00364162	0.0461792	0.00857211	0.0265791	0.0352863	0.0323428	0.00857211	0.0116936	0.0110765	0.0057591	0.0105276	0.0057591	0.0209013	0.0284389	0.0105357	0.00955214
1	37	0.0097105	0.0238957	0.00369936	0.0452104	0.00840204	0.0269279	0.0350577	0.0316504	0.00840204	0.011737	0.0107678	0.00550471	0.0113919	0.00550471	0.0212388	0.0277264	0.0109622	0.00928642
2	38	0.0094904	0.0235917	0.00388447	0.0442955	0.00817857	0.0273815	0.0348208	0.030704	0.00817857	0.0118883	0.0105868	0.00524054	0.0122794	0.00524054	0.0215514	0.0270366	0.0114443	0.00909548
3	38	0.00936053	0.0232802	0.00420997	0.0434096	0.00792281	0.0279367	0.0345958	0.0295837	0.00792281	0.0121308	0.0105749	0.00497392	0.0131165	0.00497392	0.0218292	0.0264085	0.0119538	0.00899241
4	38	0.00928812	0.0229462	0.00467517	0.0425264	0.00765282	0.0285861	0.0343949	0.0283551	0.00765282	0.0124421	0.0107551	0.00471331	0.0138416	0.00471331	0.0220658	0.0258737	0.0124618	0.00898275
5	37	0.00924421	0.0225795	0.00526646	0.0416237	0.0073837	0.0293185	0.0342227	0.027068	0.0073837	0.0127985	0.0111252	0.00446729	0.0144156	0.00446729	0.0222593	0.0254525	0.0129426	0.00906455
6	37	0.00920724	0.0221763	0.00596138	0.0406877	0.00712812	0.0301192	0.034077	0.0257584	0.00712812	0.0131796	0.0116585	0.00424347	0.0148248	0.00424347	0.0224119	0.025153	0.0133766	0.00922988
7	36	0.00916361	0.0217406	0.00673278	0.0397148	0.0068983	0.0309704	0.033951	0.0244532	0.0068983	0.01357	0.0123103	0.00404632	0.0150778	0.00404632	0.0225303	0.024972	0.0137521	0.00946792
8	36	0.00910598	0.0212838	0.00755248	0.0387113	0.00670698	0.0318515	0.0338357	0.0231758	0.00670698	0.0139605	0.0130274	0.00387656	0.0151989	0.00387656	0.0226249	0.0248973	0.0140651	0.00976665
9	36	0.00903179	0.0208241	0.00839377	0.0376906	0.00656634	0.0327386	0.0337221	0.0219497	0.00656634	0.014346	0.0137597	0.00373149	0.0152203	0.00373149	0.022707	0.0249101	0.0143182	0.0101143
10	36	0.00894098	0.0203825	0.00923199	0.0366702	0.00648526	0.0336038	0.0336018	0.0208011	0.00648526	0.0147238	0.0144676	0.00360608	0.0151745	0.00360608	0.0227877	0.0249883	0.0145184	0.0105006
11	35	0.00883458	0.0199796	0.0100444	0.0356683	0.00646544	0.0344139	0.033467	0.0197587	0.00646544	0.0150904	0.0151251	0.00349516	0.0150903	0.00349516	0.0228746	0.0251092	0.0146753	0.0109163
12	35	0.00871351	0.0196308	0.0108093	0.0347021	0.00649797	0.03513	0.0333096	0.0188517	0.00649797	0.0154397	0.0157178	0.00339465	0.0149898	0.00339465	0.0229718	0.0252521	0.0147982	0.011353
13	35	0.00857765	0.0193431	0.0115045	0.0337852	0.00656362	0.0357088	0.0331193	0.0181065	0.00656362	0.0157622	0.0162382	0.00330275	0.0148887	0.00330275	0.023079	0.0254	0.014895	0.0118032
14	35	0.00842642	0.0191155	0.0121075	0.0329273	0.00663595	0.0361056	0.032884	0.0175438	0.00663595	0.0160444	0.0166809	0.00321995	0.0147978	0.00321995	0.0231926	0.0255409	0.0149709	0.0122596
15	34	0.00825902	0.0189403	0.0125957	0.0321324	0.00668749	0.0362797	0.0325887	0.0171765	0.00668749	0.0162712	0.0170396	0.00314848	0.0147246	0.00314848	0.0233071	0.0256667	0.0150287	0.0127152
16	33	0.00807586	0.0188058	0.0129488	0.0313978	0.00669588	0.0362001	0.0322186	0.0170102	0.00669588	0.016427	0.0173067	0.00309119	0.014675	0.00309119	0.0234158	0.0257737	0.0150685	0.0131634
17	32	0.00787962	0.0187	0.0131513	0.0307125	0.00664863	0.0358517	0.0317612	0.017043	0.00664863	0.0164981	0.0174758	0.0030511	0.0146548	0.0030511	0.0235123	0.0258608	0.0150894	0.0135981
18	29	0.00767637	0.0186125	0.0131948	0.0300562	0.00654463	0.0352393	0.0312086	0.0172648	0.00654463	0.0164755	0.0175446	0.00303052	0.0146693	0.00303052	0.0235901	0.025928	0.0150902	0.0140147
19	20	0.00747588	0.0185355	0.0130796	0.0294009	0.00639365	0.0343887	0.030561	0.0176548	0.00639365	0.016356	0.0175172	0.00303157	0.0147238	0.00303157	0.0236439	0.0259766	0.0150706	0.0144094
20	28	0.0072909	0.0184629	0.0128143	0.0287126	0.00621214	0.0333448	0.0298269	0.0181796	0.00621214	0.0161438	0.0174059	0.00305686	0.014823	0.00305686	0.0236693	0.0260072	0.0150319	0.0147802
21	29	0.00713563	0.0183891	0.0124155	0.0279563	0.0060186	0.0321658	0.0290243	0.0187943	0.0060186	0.0158504	0.0172299	0.00311045	0.0149705	0.00311045	0.0236633	0.0260205	0.0149771	0.0151255
22	28	0.0070227	0.0183068	0.0119048	0.027101	0.00582816	0.0309163	0.0281795	0.0194484	0.00582816	0.0154934	0.0170132	0.00319792	0.0151677	0.00319792	0.0236242	0.0260167	0.0149112	0.0154443
23	22	0.00696052	0.0182058	0.0113068	0.0261249	0.0056492	0.0296589	0.0273245	0.0200925	0.0056492	0.0150951	0.0167811	0.00332554	0.0154138	0.00332554	0.0235524	0.0259961	0.0148406	0.0157349
24	28	0.00695132	0.0180737	0.0106464	0.0250198	0.00548239	0.0284468	0.026494	0.0206857	0.00548239	0.0146796	0.0165575	0.0034979	0.0157059	0.0034979	0.02345	0.0259585	0.0147716	0.015995
25	30	0.00699114	0.0178961	0.00994648	0.0237941	0.00532248	0.027319	0.0257203	0.0211993	0.00532248	0.01427	0.0163629	0.00371566	0.0160383	0.00371566	0.0233207	0.0259043	0.0147097	0.0162216
26	31	0.00707149	0.0176601	0.00922561	0.0224732	0.00516138	0.0262975	0.0250295	0.021618	0.00516138	0.0138864	0.0162128	0.00397424	0.0164041	0.00397424	0.0231694	0.0258341	0.0146582	0.0164109
27	31	0.00718222	0.0173557	0.00849692	0.0210988	0.00499162	0.0253878	0.0244376	0.0219384	0.00499162	0.0135442	0.0161183	0.00426417	0.0167957	0.00426417	0.0230014	0.0257484	0.0146175	0.016559
28	31	0.00731351	0.0169774	0.00776682	0.0197259	0.0048093	0.0245808	0.0239487	0.0221666	0.0048093	0.0132536	0.0160867	0.00457275	0.0172053	0.00457275	0.0228216	0.0256474	0.0145844	0.0166619
29	31	0.00745691	0.0165244	0.00703484	0.0184195	0.00461501	0.023857	0.023554	0.0223152	0.00461501	0.0130197	0.0161226	0.00488605	0.0176263	0.00488605	0.0226344	0.0255312	0.0145526	0.0167163
30	30	0.00760517	0.0159999	0.00629441	0.0172484	0.00441424	0.0231895	0.0232347	0.022401	0.00441424	0.0128447	0.0162299	0.00519036	0.018053	0.00519036	0.0224433	0.0253987	0.0145129	0.0167202
31	30	0.00775149	0.0154089	0.00553448	0.0162783	0.00421664	0.0225479	0.022964	0.0224428	0.00421664	0.0127281	0.0164129	0.00547357	0.0184812	0.00547357	0.022251	0.0252482	0.0144549	0.0166718
32	29	0.00788843	0.014757	0.00474199	0.0155625	0.00403436	0.0219019	0.0227117	0.0224597	0.00403436	0.0126686	0.0166782	0.00572594	0.0189075	0.00572594	0.02206	0.0250778	0.0143678	0.0165709
33	29	0.0080072	0.014049	0.00390503	0.0151334	0.00388044	0.0212246	0.0224473	0.0224691	0.00388044	0.0126641	0.0170348	0.00594122	0.0193293	0.00594122	0.0218724	0.0248853	0.0142422	0.0164174
34	28	0.00809803	0.0132881	0.00301636	0.0149967	0.00376628	0.0204952	0.0221435	0.0224859	0.00376628	0.0127117	0.0174951	0.00611766	0.0197434	0.00611766	0.0216908	0.0246697	0.014071	0.0162124
35	28	0.00814999	0.0124761	0.00208029	0.0151334	0.00370008	0.0197013	0.0217789	0.0225212	0.00370008	0.0128068	0.018073	0.00625901	0.0201457	0.00625901	0.0215175	0.0244317	0.0138495	0.0159573
36	27	0.00815264	0.0116141	0.00114482	0.0155069	0.00368525	0.0188412	0.0213399	0.022582	0.00368525	0.0129424	0.0187831	0.00637439	0.020531	0.00637439	0.0213545	0.0241738	0.0135763	0.0156546
37	27	0.00809669	0.0107028	0.000666872	0.0160728	0.00372079	0.017924	0.0208202	0.0226713	0.00372079	0.013109	0.0196374	0.0064772	0.0208928	0.0064772	0.021203	0.0239009	0.0132517	0.0153079
38	26	0.00797541	0.00974437	0.00144293	0.0167875	0.00380213	0.0169688	0.0202215	0.0227882	0.00380213	0.0132949	0.0206426	0.00658286	0.0212242	0.00658286	0.0210632	0.0236188	0.0128776	0.0149221
39	25	0.00778586	0.00874259	0.00254273	0.0176126	0.00392308	0.0160028	0.0195521	0.0229294	0.00392308	0.0134878	0.021798	0.00670594	0.0215193	0.00670594	0.0209344	0.0233341	0.0124568	0.0145041
40	25	0.00753008	0.00770429	0.00369851	0.0185153	0.00407751	0.015058	0.0188254	0.0230894	0.00407751	0.013676	0.0230941	0.00685725	0.021774	0.00685725	0.0208155	0.0230521	0.0119923	0.0140625
41	25	0.0072162	0.00663951	0.00486004	0.0194681	0.00426015	0.0141666	0.0180591	0.0232624	0.00426015	0.0138505	0.0245128	0.00704196	0.0219876	0.00704196	0.0207059	0.0227762	0.0114881	0.0136063
42	24	0.00685861	0.00556215	0.00599932	0.0204469	0.00446714	0.0133566	0.0172729	0.0234424	0.00446714	0.0140056	0.026028	0.00725916	0.0221629	0.00725916	0.0206058	0.0225074	0.0109491	0.0131453
43	23	0.00647856	0.00449009	0.00709292	0.0214297	0.00469537	0.012647	0.0164876	0.023624	0.00469537	0.01414	0.027608	0.00750256	0.0223067	0.00750256	0.0205166	0.0222441	0.0103827	0.0126879
44	22	0.0061025	0.00344502	0.00811862	0.0223953	0.00494213	0.0120453	0.0157235	0.0238025	0.00494213	0.0142554	0.0292166	0.0077621	0.022428	0.0077621	0.0204405	0.021983	0.00979796	0.0122412
45	20	0.00575915	0.00245263	0.00905447	0.0233233	0.00520397	0.0115462	0.0149993	0.0239743	0.00520397	0.0143561	0.0308148	0.00802594	0.0225369	0.00802594	0.0203794	0.02172	0.00920643	0.0118097
46	23	0.00547426	0.00154258	0.00987855	0.0241939	0.00547622	0.0111328	0.0143307	0.0241364	0.00547622	0.0144471	0.0323617	0.00828193	0.022643	0.00828193	0.0203349	0.0214516	0.00862128	0.0113968
47	25	0.00526259	0.000751328	0.01057	0.0249878	0.00575215	0.01078	0.0137301	0.0242872	0.00575215	0.0145329	0.0338149	0.00851843	0.0227541	0.00851843	0.0203077	0.0211759	0.00805561	0.0110035
48	26	0.00512221	0.000193199	0.0111101	0.0256875	0.0060227	0.0104591	0.0132067	0.0244259	0.0060227	0.0146157	0.0351309	0.00872476	0.0228749	0.00872476	0.0202973	0.0208934	0.00752257	0.0106312
49	27	0.00503233	0.000450181	0.0114852	0.0262776	0.00627642	0.0101424	0.0127677	0.0245525	0.00627642	0.0146959	0.036266	0.00889107	0.023008	0.00889107	0.020303	0.0206071	0.00703443	0.0102808
50	28	0.00495856	0.000714739	0.0116879	0.0267448	0.00649981	0.00980763	0.0124212	0.0246676	0.00649981	0.0147707	0.0371765	0.00900863	0.0231529	0.00900863	0.0203233	0.0203221	0.00660395	0.00995404
51	29	0.00486256	0.000764739	0.0117194	0.0270791	0.0066782	0.00944305	0.0121799	0.0247711	0.0066782	0.0148352	0.0378216	0.00907022	0.0233082	0.00907022	0.0203575	0.0200448	0.00624541	0.00965285
52	30	0.00471234	0.000580849	0.0115893	0.0272735	0.00679716	0.00905298	0.0120635	0.0248617	0.00679716	0.0148831	0.0381654	0.00907106	0.0234719	0.00907106	0.0204052	0.019782	0.00597548	0.00937923
53	30	0.00449157	0.000203364	0.0113147	0.0273235	0.00684458	0.00866494	0.0120989	0.0249366	0.00684458	0.0149081	0.038181	0.00900975	0.0236431	0.00900975	0.0204661	0.01954	0.00581233	0.00913451
54	30	0.00420759	0.000571383	0.0109177	0.0272273	0.00681264	0.00833591	0.0123144	0.0249913	0.00681264	0.0149053	0.0378541	0.00888886	0.0238232	0.00888886	0.0205406	0.0193235	0.00577217	0.0089192
55	31	0.0038986	0.0014486	0.0104237	0.0269865	0.0066997	0.00815179	0.0127307	0.0250208	0.0066997	0.0148732	0.0371856	0.00871524	0.0240162	0.00871524	0.0206286	0.0191353	0.0058639	0.00873327
56	30	0.00363865	0.00253145	0.0098601	0.0266078	0.0065109	0.00820928	0.0133514	0.025021	0.0065109	0.0148141	0.0361939	0.00849957	0.0242294	0.00849957	0.0207299	0.0189758	0.00608458	0.00857626
57	30	0.00352835	0.00378363	0.00925644	0.0261067	0.00625762	0.0085764	0.0141589	0.0249891	0.00625762	0.0147344	0.0349138	0.00825473	0.0244723	0.00825473	0.0208437	0.018843	0.00641909	0.0084479
58	30	0.0036546	0.00517489	0.00864409	0.025513	0.00595568	0.00925478	0.0151161	0.0249248	0.00595568	0.0146437	0.0333948	0.00799472	0.0247548	0.00799472	0.0209683	0.0187332	0.00684292	0.00834825
59	29	0.00403498	0.00667708	0.00805536	0.0248754	0.00562328	0.0101767	0.0161726	0.0248299	0.00562328	0.0145532	0.0316974	0.00773286	0.0250855	0.00773286	0.0211012	0.0186404	0.00732743	0.00827727
60	29	0.00461366	0.00826323	0.00752056	0.0242641	0.00527931	0.0112362	0.0172715	0.0247083	0.00527931	0.0144745	0.0298891	0.00748049	0.0254695	0.00748049	0.0212388	0.018558	0.00784403	0.00823481
61	28	0.00530789	0.00990641	0.00706403	0.0237675	0.0049422	0.0123251	0.0183567	0.0245657	0.0049422	0.0144177	0.0280397	0.00724613	0.0259066	0.00724613	0.0213765	0.0184782	0.00836699	0.00822087
62	28	0.00604425	0.0115778	0.006701	0.0234809	0.00462915	0.0133549	0.0193777	0.0244098	0.00462915	0.0143913	0.0262172	0.00703536	0.02639	0.00703536	0.0215091	0.018394	0.00887482	0.00823538
63	27	0.0067676	0.0132454	0.00643658	0.0234855	0.00435532	0.014266	0.0202941	0.0242503	0.00435532	0.0144008	0.0244824	0.00685099	0.0269064	0.00685099	0.021631	0.0182998	0.00935155	0.00827913
64	25	0.00743872	0.0148744	0.00626768	0.0238254	0.00413221	0.0150292	0.0210788	0.0240977	0.00413221	0.0144486	0.0228852	0.00669324	0.0274355	0.00669324	0.0217366	0.0181938	0.00978675	0.00835375
65	25	0.00803013	0.0164278	0.00618604	0.02449	0.00396567	0.0156411	0.0217182	0.0239623	0.00396567	0.0145334	0.0214604	0.00656085	0.0279504	0.00656085	0.0218211	0.0180794	0.0101756	0.00846133
66	28	0.00852323	0.0178701	0.00618079	0.0254151	0.00385469	0.0161179	0.0222122	0.0238526	0.00385469	0.0146492	0.0202262	0.00645162	0.0284183	0.00645162	0.0218809	0.0179674	0.0105191	0.00860436
67	30	0.00890627	0.019171	0.00623957	0.026501	0.00379178	0.016487	0.022571	0.0237731	0.00379178	0.0147852	0.0191849	0.00636378	0.0288	0.00636378	0.0219134	0.0178773	0.0108222	0.00878498
68	32	0.00917252	0.0203094	0.00634801	0.0276381	0.00376511	0.01678	0.0228126	0.0237233	0.00376511	0.0149248	0.018325	0.00629686	0.0290511	0.00629686	0.0219157	0.0178372	0.0110931	0.00900506
69	33	0.00931991	0.0212764	0.00648849	0.0287307	0.00376181	0.0170275	0.0229594	0.0236983	0.00376181	0.0150454	0.0176259	0.0062532	0.0291217	0.0062532	0.0218834	0.0178828	0.0113402	0.0092659
70	34	0.00934973	0.0220765	0.00663959	0.0297105	0.00377118	0.017256	0.0230354	0.0236896	0.00377118	0.0151194	0.0170618	0.00623829	0.0289592	0.00623829	0.0218077	0.0180544	0.0115706	0.00956856
71	35	0.00926674	0.0227259	0.0067762	0.0305407	0.00378664	0.017488	0.0230642	0.023687	0.00378664	0.0151157	0.0166048	0.00626056	0.0285112	0.00626056	0.0216743	0.0183903	0.0117882	0.00991362
72	35	0.00907854	0.0232495	0.00687119	0.0312126	0.00380681	0.0177426	0.023067	0.0236809	0.00380681	0.0150039	0.0162266	0.00632985	0.0277311	0.00632985	0.0214637	0.01892	0.0119933	0.0103009
73	36	0.00879547	0.0236768	0.00689789	0.0317374	0.00383512	0.0180363	0.0230621	0.0236632	0.00383512	0.014759	0.0158993	0.00645507	0.0265857	0.00645507	0.0211551	0.0196555	0.0121833	0.0107279
74	36	0.0084301	0.0240367	0.00683351	0.0321375	0.00387851	0.0183833	0.0230638	0.0236284	0.00387851	0.0143681	0.0155956	0.00664105	0.0250641	0.00664105	0.0207325	0.0205866	0.0123546	0.0111895
75	36	0.0079969	0.0243538	0.00666292	0.0324409	0.00394589	0.0187943	0.0230832	0.0235734	0.00394589	0.0138366	0.0152893	0.00688617	0.0231857	0.00688617	0.0201932	0.0216813	0.0125051	0.0116765
76	36	0.00751149	0.0246454	0.00638205	0.032676	0.00404586	0.0192757	0.0231279	0.0234967	0.00404586	0.0131926	0.0149569	0.00718211	0.0210077	0.00718211	0.0195525	0.0228915	0.0126353	0.0121754
77	36	0.00698998	0.0249204	0.00600045	0.0328708	0.00418451	0.0198269	0.023203	0.0233981	0.00418451	0.0124886	0.0145788	0.00751422	0.0186277	0.00751422	0.018846	0.02416	0.0127502	0.0126689
78	36	0.00644859	0.0251803	0.00554283	0.033053	0.00436407	0.0204398	0.0233116	0.0232777	0.00436407	0.0117968	0.0141426	0.00786402	0.0161836	0.00786402	0.0181255	0.0254291	0.0128578	0.0131378
79	37	0.00590371	0.0254218	0.00504856	0.0332498	0.00458169	0.0210985	0.0234554	0.0231362	0.00458169	0.0111978	0.0136446	0.00821147	0.0138481	0.00821147	0.0174491	0.0266451	0.0129684	0.0135621
80	37	0.00537385	0.0256405	0.00456918	0.0334874	0.0048298	0.0217803	0.0236341	0.022974	0.0048298	0.0107623	0.0130914	0.00853718	0.0118135	0.00853718	0.0168689	0.0277627	0.0130917	0.0139243
81	37	0.00488265	0.025834	0.00416174	0.0337894	0.00509689	0.022458	0.0238455	0.0227919	0.00509689	0.0105298	0.0125005	0.00882408	0.010258	0.00882408	0.0164207	0.0287471	0.0132348	0.0142112
82	38	0.00446214	0.0260048	0.00387636	0.0341744	0.00536938	0.0231033	0.0240852	0.022591	0.00536938	0.0104966	0.0118988	0.00905873	0.0092802	0.00905873	0.0161179	0.0295755	0.0134007	0.0144153
83	38	0.00415378	0.026161	0.00373854	0.0346547	0.00563335	0.0236895	0.0243459	0.0223732	0.00563335	0.0106214	0.0113194	0.00923222	0.00883365	0.00923222	0.0159535	0.0302379	0.013587	0.0145361
84	38	0.00400179	0.0263149	0.00373775	0.0352354	0.00587666	0.0241948	0.0246182	0.0221409	0.00587666	0.0108451	0.0107982	0.00934078	0.00874265	0.00934078	0.015908	0.0307358	0.013786	0.0145794
85	37	0.0040366	0.0264813	0.00383482	0.0359153	0.0060901	0.0246041	0.0248914	0.0218977	0.0060901	0.0111122	0.0103679	0.00938567	0.00880579	0.00938567	0.0159577	0.0310812	0.013986	0.0145569
86	36	0.00425857	0.0266742	0.0039826	0.0366882	0.00626824	0.0249098	0.0251553	0.0216475	0.00626824	0.011384	0.0100527	0.00937272	0.0088832	0.00937272	0.0160813	0.0312935	0.014173	0.0144839
87	32	0.00463885	0.0269043	0.00414307	0.0375456	0.00640928	0.0251116	0.0254015	0.0213945	0.00640928	0.0116415	0.00986338	0.00931139	0.00891558	0.00931139	0.0162616	0.031397	0.0143324	0.0143775
88	35	0.00513582	0.027178	0.00429302	0.0384788	0.00651474	0.0252153	0.0256256	0.0211424	0.00651474	0.0118823	0.00979516	0.00921325	0.0089028	0.00921325	0.0164839	0.0314174	0.0144519	0.0142541
89	38	0.0057113	0.027496	0.00442284	0.03948	0.00658839	0.0252316	0.0258273	0.0208932	0.00658839	0.0121143	0.00982957	0.00909066	0.00887359	0.00909066	0.0167342	0.0313802	0.0145223	0.0141276
90	40	0.00633729	0.0278548	0.00453239	0.0405432	0.00663528	0.0251741	0.0260113	0.0206471	0.00663528	0.0123491	0.00993929	0.00895548	0.00885969	0.00895548	0.016998	0.0313088	0.0145391	0.0140078
91	42	0.00699594	0.0282467	0.00462681	0.0416637	0.00666097	0.0250586	0.0261864	0.0204022	0.00666097	0.0125966	0.0100951	0.00881786	0.00888043	0.00881786	0.0172614	0.0312234	0.0145023	0.0138997
92	43	0.00767682	0.0286615	0.00471336	0.0428368	0.00667079	0.0249012	0.0263634	0.0201547	0.00667079	0.0128618	0.0102707	0.00868584	0.00893838	0.00868584	0.0175133	0.031141	0.014416	0.0138032
93	44	0.00837348	0.0290876	0.00479875	0.0440562	0.00666952	0.0247183	0.0265535	0.0199002	0.00666952	0.0131429	0.0104464	0.00856481	0.00902413	0.00856481	0.0177473	0.0310752	0.0142876	0.013714
94	45	0.0090805	0.0295122	0.00488763	0.0453122	0.0066612	0.0245257	0.0267665	0.0196351	0.0066612	0.0134307	0.0106099	0.00845784	0.00912409	0.00845784	0.017963	0.0310362	0.0141265	0.013625
95	46	0.00979111	0.0299227	0.00498176	0.0465905	0.00664906	0.0243384	0.0270083	0.0193571	0.00664906	0.0137097	0.0107557	0.00836602	0.00922648	0.00836602	0.0181654	0.0310309	0.0139428	0.0135275
96	47	0.0104959	0.0303063	0.00507992	0.0478713	0.00663549	0.02417	0.0272809	0.0190665	0.00663549	0.0139592	0.0108839	0.00828911	0.00932376	0.00828911	0.0183629	0.0310633	0.0137461	0.0134128
97	48	0.0111821	0.0306513	0.00517834	0.0491294	0.00662198	0.0240326	0.0275822	0.0187658	0.00662198	0.0141557	0.0109981	0.00822639	0.00941241	0.00822639	0.0185652	0.0311344	0.0135447	0.0132744
98	49	0.011834	0.0309465	0.00527165	0.0503358	0.00660891	0.0239364	0.0279065	0.0184589	0.00660891	0.0142751	0.0111038	0.00817731	0.00949176	0.00817731	0.0187807	0.0312428	0.0133448	0.0131078
99	49	0.0124336	0.0311825	0.00535375	0.0514591	0.0065957	0.0238895	0.0282467	0.0181506	0.0065957	0.0142962	0.0112062	0.00814214	0.00956405	0.00814214	0.0190147	0.0313846	0.0131504	0.0129119
100	50	0.0129629	0.0313513	0.00541896	0.0524686	0.00658085	0.0238977	0.0285955	0.0178444	0.00658085	0.0142037	0.0113085	0.00812243	0.00963444	0.00812243	0.0192682	0.0315546	0.0129632	0.0126886
101	50	0.0134049	0.0314473	0.00546262	0.0533365	0.00656239	0.0239642	0.0289467	0.0175417	0.00656239	0.0139904	0.01141	0.00812099	0.00971147	0.00812099	0.0195378	0.0317465	0.0127825	0.0124424
102	50	0.0137452	0.0314669	0.00548176	0.0540404	0.00653832	0.0240905	0.0292963	0.0172414	0.00653832	0.0136593	0.0115048	0.00814148	0.00980572	0.00814148	0.0198155	0.0319535	0.0126067	0.0121798
103	50	0.0139733	0.0314095	0.00547501	0.0545649	0.0065071	0.0242762	0.0296421	0.0169397	0.0065071	0.0132235	0.0115818	0.00818769	0.00992741	0.00818769	0.0200908	0.0321683	0.0124334	0.0119084
104	50	0.0140828	0.0312766	0.00544278	0.0549027	0.00646814	0.02452	0.0299838	0.016631	0.00646814	0.0127058	0.0116254	0.00826225	0.0100835	0.00826225	0.0203523	0.0323832	0.0122606	0.0116364
105	50	0.014072	0.0310727	0.0053866	0.0550549	0.00642209	0.0248205	0.030322	0.0163088	0.00642209	0.0121364	0.011618	0.00836546	0.0102756	0.00836546	0.0205903	0.03259	0.0120877	0.0113714
106	49	0.0139438	0.0308042	0.00530891	0.0550303	0.00637086	0.0251767	0.0306574	0.015967	0.00637086	0.0115504	0.0115434	0.00849425	0.0104996	0.00849425	0.020799	0.0327793	0.0119164	0.0111203
107	49	0.0137059	0.0304792	0.00521262	0.0548446	0.00631755	0.0255885	0.0309904	0.0156008	0.00631755	0.0109849	0.01139	0.00864167	0.0107461	0.00864167	0.0209778	0.0329412	0.0117511	0.0108885
108	48	0.0133713	0.0301069	0.00510126	0.0545184	0.00626583	0.0260577	0.0313207	0.0152069	0.00626583	0.0104765	0.0111544	0.00879716	0.0110028	0.00879716	0.0211307	0.033066	0.0115987	0.0106803
109	46	0.0129583	0.0296963	0.00497934	0.0540753	0.00621939	0.0265874	0.0316474	0.0147833	0.00621939	0.0100586	0.0108433	0.0089475	0.011255	0.0089475	0.0212644	0.0331456	0.011468	0.0104993
110	44	0.0124907	0.0292553	0.00485333	0.0535396	0.0061813	0.0271819	0.031969	0.0143292	0.0061813	0.00975949	0.010476	0.00907835	0.0114876	0.00907835	0.0213853	0.033176	0.0113682	0.0103491
111	41	0.0119969	0.0287901	0.00473341	0.0529336	0.00615341	0.0278463	0.032284	0.0138437	0.00615341	0.00959954	0.0100842	0.00917613	0.0116862	0.00917613	0.0214965	0.0331585	0.0113078	0.0102351
112	36	0.0115081	0.0283052	0.00463551	0.0522753	0.00613635	0.028585	0.0325902	0.013326	0.00613635	0.00958915	0.00971239	0.00922998	0.0118395	0.00922998	0.0215964	0.0331006	0.0112924	0.010165
113	41	0.011055	0.0278042	0.00458335	0.051577	0.00612955	0.0294009	0.0328852	0.0127751	0.00612955	0.00972715	0.00941446	0.00923336	0.0119409	0.00923336	0.0216787	0.0330146	0.0113238	0.0101493
114	42	0.0106647	0.02729	0.0046085	0.0508454	0.00613163	0.0302943	0.0331664	0.0121907	0.00613163	0.0100011	0.00924826	0.00918488	0.0119894	0.00918488	0.0217353	0.0329156	0.0113991	0.0102005
115	43	0.0103569	0.0267657	0.00474698	0.0500833	0.00614079	0.0312619	0.0334309	0.0115744	0.00614079	0.0103896	0.00926631	0.00908818	0.01199	0.00908818	0.0217597	0.0328182	0.0115116	0.0103312
116	43	0.0101419	0.0262353	0.0050307	0.049292	0.00615511	0.0322967	0.0336771	0.0109307	0.00615511	0.010866	0.0095046	0.0089509	0.0119518	0.0089509	0.0217501	0.0327342	0.0116512	0.0105525
117	43	0.0100188	0.025704	0.00547809	0.0484749	0.0061723	0.0333879	0.0339051	0.0102691	0.0061723	0.0114033	0.0099724	0.00878286	0.0118863	0.00878286	0.0217114	0.0326716	0.0118067	0.0108716
118	43	0.00997666	0.0251796	0.00608843	0.0476387	0.0061896	0.03452	0.0341181	0.00960456	0.0061896	0.0119788	0.0106495	0.00859419	0.0118062	0.00859419	0.021655	0.0326349	0.0119673	0.0112906
119	43	0.009996	0.0246734	0.00684373	0.0467941	0.00620313	0.0356732	0.0343229	0.00895859	0.00620313	0.0125762	0.01149	0.00839377	0.0117231	0.00839377	0.0215971	0.0326264	0.0121238	0.0118058
120	43	0.0100522	0.0242011	0.00771364	0.0459544	0.00620772	0.0368214	0.0345283	0.00835904	0.00620772	0.013186	0.0124338	0.00818834	0.0116468	0.00818834	0.0215555	0.0326467	0.0122689	0.0124081
121	44	0.0101181	0.0237813	0.0086603	0.0451327	0.00619713	0.037932	0.0347424	0.00784054	0.00619713	0.0138022	0.0134185	0.00798257	0.0115842	0.00798257	0.0215471	0.0326953	0.0123971	0.0130843
122	45	0.0101669	0.0234311	0.00964133	0.044339	0.00616484	0.0389649	0.0349678	0.00744452	0.00616484	0.0144183	0.0143897	0.00777976	0.0115375	0.00777976	0.0215847	0.0327705	0.0125035	0.0138187
123	45	0.0101725	0.023162	0.0106112	0.0435779	0.00610509	0.0398729	0.0351974	0.00721795	0.00610509	0.0150232	0.0153059	0.00758283	0.0115041	0.00758283	0.0216753	0.0328685	0.0125836	0.0145949
124	46	0.0101112	0.0229751	0.0115228	0.0428469	0.00601387	0.040604	0.0354115	0.00720667	0.00601387	0.0155984	0.016138	0.00739534	0.0114772	0.00739534	0.021819	0.0329837	0.0126326	0.0153974
125	46	0.00996161	0.0228602	0.0123296	0.0421367	0.00588932	0.0411041	0.0355786	0.0074422	0.00588932	0.0161175	0.0168657	0.00722183	0.0114467	0.00722183	0.0220097	0.0331076	0.0126459	0.0162126
126	46	0.00970659	0.022798	0.0129886	0.0414309	0.00573186	0.0413236	0.0356608	0.00792876	0.00573186	0.0165473	0.0174727	0.00706789	0.011402	0.00706789	0.0222354	0.0332304	0.0126198	0.0170282
127	46	0.00933535	0.0227661	0.0134641	0.0407075	0.0055437	0.041223	0.0356214	0.00864193	0.0055437	0.016851	0.017944	0.00693949	0.0113345	0.00693949	0.0224803	0.0333411	0.0125523	0.0178329
128	46	0.00884654	0.0227441	0.0137312	0.0399391	0.00532858	0.0407802	0.0354334	0.00953979	0.00532858	0.016993	0.0182656	0.00684205	0.0112406	0.00684205	0.022726	0.0334285	0.0124448	0.0186157
129	45	0.00825214	0.0227179	0.0137784	0.0390946	0.00509147	0.0399957	0.0350851	0.0105762	0.00509147	0.0169443	0.0184275	0.00677941	0.0111235	0.00677941	0.0229527	0.0334825	0.0123023	0.0193638
130	43	0.00758075	0.0226808	0.0136077	0.0381405	0.00483854	0.0388949	0.0345824	0.0117076	0.00483854	0.0166886	0.0184268	0.00675268	0.0109953	0.00675268	0.0231401	0.0334944	0.0121336	0.020064
131	36	0.00688071	0.0226316	0.0132337	0.0370444	0.00457681	0.0375272	0.033947	0.0128932	0.00457681	0.0162278	0.0182722	0.00675983	0.0108773	0.00675983	0.0232689	0.0334584	0.0119507	0.0207016
132	40	0.0062199	0.022569	0.0126817	0.0357794	0.00431373	0.0359618	0.0332119	0.0140924	0.00431373	0.0155872	0.0179858	0.0067958	0.0107979	0.0067958	0.0233223	0.0333715	0.0117676	0.0212612
133	42	0.00567908	0.022487	0.0119848	0.0343303	0.00405651	0.0342803	0.0324159	0.0152636	0.00405651	0.0148157	0.0176035	0.00685371	0.0107881	0.00685371	0.0232879	0.0332352	0.0115986	0.0217282
134	43	0.00533098	0.0223699	0.0111817	0.0326979	0.00381139	0.0325679	0.0315987	0.0163656	0.00381139	0.013983	0.0171726	0.00692653	0.0108737	0.00692653	0.0231614	0.0330548	0.0114569	0.0220896
135	42	0.00520763	0.0221931	0.0103147	0.0309014	0.0035833	0.0309048	0.030796	0.0173625	0.0035833	0.0131687	0.0167472	0.00700861	0.0110679	0.00700861	0.0229482	0.0328401	0.0113534	0.0223372
136	40	0.00528065	0.0219277	0.00942606	0.0289773	0.00337587	0.0293565	0.0300358	0.0182279	0.00337587	0.0124476	0.016382	0.0070961	0.0113669	0.0070961	0.0226642	0.0326038	0.0112951	0.0224683
137	37	0.00547836	0.0215492	0.00855313	0.0269753	0.00319218	0.0279668	0.0293347	0.018949	0.00319218	0.011873	0.0161249	0.00718623	0.0117524	0.00718623	0.0223329	0.0323592	0.0112841	0.0224875
138	30	0.00572387	0.0210449	0.00772222	0.0249543	0.00303594	0.0267526	0.0286954	0.0195272	0.00303594	0.0114676	0.0160096	0.00727634	0.0121982	0.00727634	0.0219807	0.032118	0.0113166	0.0224048
139	35	0.00596004	0.0204164	0.00694434	0.0229797	0.00291304	0.0257033	0.0281064	0.0199769	0.00291304	0.0112237	0.0160517	0.00736355	0.0126789	0.00736355	0.0216306	0.0318882	0.0113841	0.0222337
140	36	0.00615353	0.0196786	0.00621435	0.0211213	0.00283218	0.0247851	0.027544	0.0203216	0.00283218	0.0111135	0.0162489	0.00744555	0.0131747	0.00744555	0.0212983	0.0316738	0.0114745	0.021987
141	35	0.00628848	0.0188545	0.00551507	0.0194498	0.00280384	0.0239493	0.0269774	0.0205888	0.00280384	0.011101	0.0165856	0.00752152	0.0136728	0.00752152	0.0209912	0.0314748	0.011575	0.0216754
142	34	0.00635904	0.0179715	0.00482431	0.0180293	0.00283711	0.0231432	0.0263753	0.0208055	0.00283711	0.0111521	0.0170393	0.00759241	0.0141657	0.00759241	0.0207099	0.0312886	0.0116741	0.0213064
143	33	0.00636406	0.0170586	0.00412295	0.0169057	0.00293623	0.0223214	0.0257138	0.0209947	0.00293623	0.0112392	0.0175854	0.00766022	0.0146483	0.00766022	0.020451	0.0311113	0.0117631	0.0208848
144	32	0.00630435	0.0161447	0.0034015	0.0160952	0.00309841	0.0214541	0.0249832	0.0211731	0.00309841	0.0113426	0.0182009	0.00772646	0.0151147	0.00772646	0.02021	0.0309388	0.0118358	0.0204141
145	30	0.00618258	0.0152589	0.00266499	0.0155785	0.00331417	0.0205328	0.0241923	0.0213508	0.00331417	0.0114487	0.0188643	0.0077907	0.0155567	0.0077907	0.0199837	0.030768	0.0118884	0.019898
146	29	0.00600388	0.0144302	0.00193758	0.0153052	0.00356901	0.019571	0.0233704	0.0215321	0.00356901	0.0115493	0.0195548	0.00784959	0.0159634	0.00784959	0.0197709	0.0305965	0.011918	0.0193417
147	26	0.00577702	0.0136876	0.00127646	0.0152083	0.00384502	0.0186011	0.022565	0.0217157	0.00384502	0.0116388	0.0202506	0.00789678	0.0163222	0.00789678	0.0195729	0.0304234	0.0119228	0.0187522
148	25	0.00551483	0.0130596	0.000834012	0.01522	0.00412204	0.0176687	0.0218368	0.0218963	0.00412204	0.0117134	0.0209283	0.00792374	0.0166204	0.00792374	0.0193929	0.0302481	0.0119011	0.018139
149	27	0.00523407	0.0125734	0.000870272	0.0152841	0.0043782	0.0168259	0.0212523	0.0220641	0.0043782	0.0117705	0.0215618	0.00792121	0.0168475	0.00792121	0.0192345	0.0300703	0.0118527	0.0175124
150	28	0.00495465	0.0122546	0.00121844	0.0153606	0.00459093	0.0161269	0.0208757	0.0222057	0.00459093	0.0118089	0.0221237	0.00788089	0.0169964	0.00788089	0.0191012	0.0298897	0.0117794	0.0168832
151	29	0.00469857	0.0121262	0.00157629	0.0154272	0.00473778	0.0156259	0.0207597	0.0223041	0.00473778	0.011829	0.0225861	0.0077968	0.0170648	0.0077968	0.0189955	0.0297054	0.0116865	0.0162609
152	30	0.00448949	0.0122081	0.00184184	0.0154762	0.004798	0.0153757	0.0209381	0.0223401	0.004798	0.0118331	0.0229222	0.0076663	0.0170556	0.0076663	0.0189184	0.029516	0.0115837	0.0156513
153	30	0.00435419	0.0125159	0.00198756	0.015512	0.00475403	0.015426	0.0214201	0.0222934	0.00475403	0.0118251	0.0231081	0.00749046	0.0169761	0.00749046	0.0188688	0.0293204	0.0114852	0.0150562
154	31	0.00432498	0.0130592	0.00201455	0.0155468	0.00459341	0.0158164	0.0221873	0.0221453	0.00459341	0.0118098	0.0231246	0.00727408	0.0168378	0.00727408	0.0188445	0.0291173	0.0114098	0.014472
155	31	0.00443964	0.0138395	0.00194469	0.0155978	0.00431102	0.0165662	0.0231952	0.0218805	0.00431102	0.0117913	0.0229587	0.00702543	0.0166555	0.00702543	0.0188417	0.0289064	0.0113791	0.0138891
156	32	0.00473472	0.0148482	0.00182129	0.0156831	0.00391171	0.0176643	0.0243778	0.0214896	0.00391171	0.011773	0.0226067	0.00675599	0.0164467	0.00675599	0.018856	0.0286877	0.0114147	0.0132935
157	32	0.00523095	0.0160652	0.00171064	0.0158202	0.00341388	0.0190668	0.025656	0.0209711	0.00341388	0.0117558	0.0220749	0.00648008	0.0162311	0.00648008	0.0188826	0.0284619	0.0115354	0.0126696
158	33	0.00592023	0.0174595	0.00169153	0.0160253	0.00285455	0.0207008	0.0269465	0.0203322	0.00285455	0.011738	0.0213817	0.00621442	0.0160293	0.00621442	0.0189171	0.02823	0.0117531	0.012003
159	33	0.00676386	0.0189921	0.00181773	0.0163153	0.00229805	0.0224749	0.0281715	0.0195898	0.00229805	0.0117147	0.0205569	0.00597736	0.0158622	0.00597736	0.0189558	0.027993	0.0120696	0.011286
160	33	0.00770122	0.0206206	0.00208479	0.0167107	0.00184969	0.0242895	0.029268	0.0187696	0.00184969	0.0116785	0.0196387	0.00578732	0.015748	0.00578732	0.0189965	0.0277527	0.0124744	0.010521
161	33	0.00866368	0.022305	0.00245011	0.017238	0.00164803	0.0260491	0.0301937	0.0179034	0.00164803	0.0116199	0.0186684	0.00566066	0.0157009	0.00566066	0.0190389	0.0275124	0.012946	0.00972302
162	33	0.00958812	0.0240124	0.00287022	0.0179291	0.00175223	0.0276707	0.0309312	0.0170269	0.00175223	0.0115306	0.0176834	0.00560912	0.0157273	0.00560912	0.0190854	0.0272791	0.0134549	0.00891815
163	33	0.0104269	0.0257191	0.00331231	0.0188147	0.00205412	0.0290934	0.0314869	0.0161747	0.00205412	0.0114058	0.0167126	0.0056379	0.0158237	0.0056379	0.0191412	0.0270652	0.0139682	0.00814077
164	32	0.011152	0.0274093	0.00375072	0.0199159	0.00241876	0.0302824	0.0318876	0.015377	0.00241876	0.0112465	0.0157746	0.00574467	0.015974	0.00574467	0.0192138	0.02689	0.0144557	0.00742857
165	29	0.0117529	0.0290727	0.00416315	0.0212346	0.00277727	0.031231	0.0321725	0.0146561	0.00277727	0.0110585	0.0148807	0.00592035	0.0161498	0.00592035	0.0193113	0.0267789	0.0148927	0.00681826
166	30	0.0122306	0.0307001	0.00453181	0.0227499	0.00310983	0.0319582	0.0323846	0.0140239	0.00310983	0.0108487	0.0140398	0.00615083	0.0163107	0.00615083	0.0194398	0.0267597	0.0152622	0.00634165
167	34	0.0125913	0.0322819	0.00484742	0.0244194	0.00341911	0.0325031	0.0325631	0.0134821	0.00341911	0.010619	0.0132645	0.00641947	0.0164081	0.00641947	0.0196005	0.0268575	0.0155548	0.00602151
168	36	0.0128412	0.0338069	0.00511313	0.0261863	0.00371458	0.0329166	0.0327379	0.0130243	0.00371458	0.0103652	0.0125748	0.00670965	0.0163912	0.00670965	0.0197878	0.0270876	0.0157682	0.00586759
169	38	0.0129854	0.0352635	0.00534621	0.0279887	0.00400527	0.0332531	0.0329273	0.0126384	0.00400527	0.0100801	0.0119989	0.00700692	0.0162149	0.00700692	0.0199876	0.02745	0.0159058	0.00587486
170	40	0.013029	0.0366415	0.00557537	0.02977	0.00429778	0.0335634	0.0331395	0.0123101	0.00429778	0.009764	0.0115712	0.00730037	0.0158501	0.00730037	0.0201798	0.027927	0.0159756	0.00602643
171	42	0.0129799	0.0379335	0.00583565	0.0314881	0.00459712	0.0338894	0.0333749	0.0120247	0.00459712	0.00943988	0.0113282	0.00758318	0.0152955	0.00758318	0.0203437	0.028485	0.0159899	0.00629821
172	45	0.0128505	0.0391348	0.0061612	0.0331224	0.00490845	0.034261	0.0336302	0.0117688	0.00490845	0.009167	0.0113017	0.00785211	0.014591	0.00785211	0.0204663	0.0290808	0.0159637	0.00666424
173	47	0.0126597	0.0402429	0.00657883	0.0346753	0.00523813	0.0346955	0.0339012	0.0115301	0.00523813	0.00904582	0.0115111	0.00810617	0.0138308	0.00810617	0.0205509	0.0296702	0.0159148	0.00709883
174	50	0.0124334	0.0412543	0.00710346	0.03617	0.00559356	0.0351984	0.034185	0.0112988	0.00559356	0.0091996	0.0119585	0.00834524	0.0131683	0.00834524	0.0206209	0.0302165	0.0158623	0.00757621
175	52	0.0122031	0.0421621	0.00773659	0.0376431	0.00598173	0.0357655	0.0344805	0.0110674	0.00598173	0.00972751	0.0126262	0.00856864	0.0127974	0.00856864	0.0207143	0.0306964	0.0158255	0.00807001
176	55	0.012004	0.0429542	0.00846691	0.0391346	0.00640716	0.0363841	0.0347883	0.0108309	0.00640716	0.0106548	0.0134795	0.0087744	0.0128905	0.0087744	0.0208698	0.0311008	0.0158236	0.00855316
177	58	0.0118721	0.043613	0.00927223	0.040678	0.00686964	0.0370357	0.0351087	0.010588	0.00686964	0.0119225	0.0144715	0.00895892	0.013513	0.00895892	0.0211094	0.0314333	0.0158733	0.00899855
178	61	0.0118403	0.0441172	0.0101215	0.0422918	0.00736288	0.0376974	0.0354411	0.0103401	0.00736288	0.0134197	0.0155489	0.00911727	0.0145843	0.00911727	0.0214264	0.0317052	0.0159886	0.00938096
179	64	0.0119337	0.0444459	0.0109773	0.0439763	0.00787382	0.038343	0.0357821	0.0100916	0.00787382	0.0150211	0.0166563	0.00924379	0.0159256	0.00924379	0.0217868	0.0319301	0.0161786	0.00967962
180	66	0.012166	0.0445844	0.0117983	0.0457126	0.00838374	0.0389455	0.0361255	0.00984822	0.00838374	0.0166101	0.0177401	0.00933305	0.0173376	0.00933305	0.022141	0.0321203	0.0164473	0.00988064
181	68	0.0125362	0.0445283	0.0125421	0.0474662	0.00886991	0.0394779	0.0364621	0.00961646	0.00886991	0.0180883	0.0187518	0.00938137	0.0186519	0.00938137	0.0224413	0.0322844	0.0167914	0.00997908
182	69	0.0130282	0.0442869	0.013169	0.0491933	0.00930862	0.0399159	0.0367812	0.00940226	0.00930862	0.0193797	0.0196499	0.00938801	0.0197501	0.00938801	0.0226549	0.0324272	0.0172001	0.00998015
183	69	0.0136119	0.0438821	0.0136456	0.0508469	0.00967807	0.04024	0.0370716	0.00921001	0.00967807	0.0204318	0.0204012	0.0093563	0.0205648	0.0093563	0.02277	0.0325507	0.0176553	0.00989813
184	68	0.0142488	0.0433456	0.0139484	0.0523844	0.00996134	0.0404367	0.0373237	0.00904211	0.00996134	0.0212171	0.0209817	0.00929361	0.0210744	0.00929361	0.0227944	0.0326555	0.0181324	0.00975405
185	67	0.0148972	0.0427133	0.0140654	0.0537729	0.0101485	0.0404997	0.0375306	0.00889915	0.0101485	0.0217308	0.0213761	0.00921042	0.021293	0.00921042	0.0227481	0.0327419	0.0186035	0.00957229
186	66	0.0155181	0.042021	0.0139973	0.0549921	0.0102376	0.0404301	0.0376884	0.00877999	0.0102376	0.0219885	0.0215777	0.00911856	0.0212591	0.00911856	0.0226553	0.0328103	0.0190404	0.00937696
187	64	0.0160801	0.0413005	0.0137563	0.0560355	0.0102346	0.0402347	0.0377963	0.00868204	0.0102346	0.0220201	0.0215882	0.00902909	0.0210238	0.00902909	0.0225362	0.0328605	0.0194179	0.00918945
188	62	0.0165607	0.0405779	0.0133639	0.0569087	0.0101521	0.0399253	0.0378561	0.00860169	0.0101521	0.0218651	0.0214163	0.0089504	0.0206389	0.0089504	0.0224019	0.0328924	0.0197167	0.00902642
189	59	0.0169474	0.0398735	0.0128485	0.057626	0.010007	0.0395172	0.0378714	0.00853478	0.010007	0.0215656	0.0210785	0.00888689	0.0201471	0.00888689	0.0222533	0.0329051	0.0199245	0.00889889
190	56	0.0172365	0.0392021	0.0122417	0.0582077	0.00981841	0.0390274	0.0378471	0.00847712	0.00981841	0.0211617	0.0205969	0.0088385	0.0195761	0.0088385	0.0220827	0.0328983	0.0200364	0.00881256
191	52	0.0174309	0.0385737	0.0115763	0.0586745	0.00960488	0.0384747	0.0377888	0.0084247	0.00960488	0.0206873	0.019999	0.00880097	0.0189365	0.00880097	0.0218783	0.0328715	0.0200535	0.00876794
192	39	0.0175379	0.0379946	0.0108838	0.0590457	0.0093824	0.0378784	0.0377025	0.00837451	0.0093824	0.0201682	0.0193157	0.00876689	0.0182238	0.00876689	0.0216288	0.0328253	0.0199817	0.00876083
193	50	0.0175668	0.0374674	0.0101921	0.0593353	0.00916294	0.037258	0.0375946	0.00832482	0.00916294	0.0196214	0.0185792	0.008727	0.0174233	0.008727	0.0213282	0.0327602	0.0198293	0.00878389
194	53	0.0175268	0.0369914	0.0095247	0.0595502	0.00895411	0.036633	0.0374714	0.00827505	0.00895411	0.0190559	0.01782	0.00867211	0.0165171	0.00867211	0.0209798	0.0326771	0.0196062	0.00882711
195	54	0.0174258	0.0365619	0.00889963	0.0596904	0.00875922	0.0360217	0.0373389	0.00822594	0.00875922	0.0184746	0.0170649	0.00859433	0.0154911	0.00859433	0.0205979	0.0325767	0.0193216	0.00887996
196	54	0.0172693	0.0361712	0.00832898	0.0597498	0.00857846	0.0354406	0.0372028	0.00817875	0.00857846	0.0178766	0.0163342	0.00848864	0.014343	0.00848864	0.0202084	0.0324591	0.0189841	0.00893198
197	55	0.01706	0.0358087	0.00781898	0.0597177	0.00840977	0.0349039	0.0370673	0.00813546	0.00840977	0.0172592	0.0156416	0.00835367	0.013088	0.00835367	0.0198457	0.0323249	0.0186007	0.00897454
198	55	0.0167989	0.0354618	0.00737063	0.0595821	0.00825023	0.0344225	0.0369355	0.00809741	0.00825023	0.0166209	0.0149937	0.00819259	0.0117643	0.00819259	0.0195473	0.0321753	0.018177	0.00900152
199	54	0.0164858	0.0351169	0.00698067	0.0593327	0.0080969	0.0340039	0.0368091	0.00806581	0.0080969	0.0159626	0.0143918	0.00801272	0.0104364	0.00801272	0.0193456	0.0320132	0.0177175	0.00900978
200	54	0.0161207	0.0347618	0.00664294	0.0589643	0.00794737	0.0336523	0.0366881	0.00804095	0.00794737	0.0152889	0.0138335	0.00782556	0.00919634	0.00782556	0.01926	0.0318436	0.017226	0.00899923
201	54	0.0157057	0.0343861	0.00635002	0.0584794	0.00780008	0.0333693	0.036572	0.00802216	0.00780008	0.0146082	0.0133152	0.0076454	0.00815778	0.0076454	0.0192922	0.0316738	0.0167063	0.00897195
202	53	0.0152461	0.0339834	0.00609435	0.0578889	0.00765424	0.0331545	0.0364595	0.00800785	0.00765424	0.0139319	0.0128338	0.00748824	0.00743435	0.00748824	0.0194262	0.0315123	0.016162	0.00893175
203	52	0.0147509	0.033552	0.00586942	0.057213	0.00750958	0.0330061	0.0363496	0.00799557	0.00750958	0.0132718	0.0123875	0.0073693	0.00709681	0.0073693	0.0196343	0.0313673	0.0155986	0.00888302
204	51	0.0142327	0.033095	0.00567018	0.0564787	0.0073661	0.032922	0.0362415	0.0079819	0.0073661	0.0126392	0.0119748	0.00730089	0.00713224	0.00730089	0.0198861	0.031244	0.0150239	0.0088295
205	50	0.0137065	0.0326206	0.00549356	0.0557172	0.0072238	0.0329003	0.036135	0.00796275	0.0072238	0.012042	0.011593	0.00729017	0.0074538	0.00729017	0.0201573	0.0311431	0.014449	0.00877388
206	49	0.0131888	0.0321403	0.00533835	0.0549599	0.00708254	0.0329397	0.0360299	0.00793323	0.00708254	0.0114857	0.0112355	0.00733783	0.00795665	0.00733783	0.0204357	0.0310591	0.013889	0.00871714
207	48	0.0126958	0.0316673	0.00520517	0.0542349	0.00694201	0.0330398	0.0359265	0.00788772	0.00694201	0.0109752	0.0108909	0.00743742	0.00856249	0.00743742	0.0207233	0.0309811	0.0133629	0.00865932
208	45	0.0122431	0.0312136	0.0050967	0.0535633	0.00680184	0.0332024	0.0358247	0.00781989	0.00680184	0.0105178	0.0105473	0.00757632	0.00922782	0.00757632	0.0210328	0.0308949	0.012892	0.00860054
209	41	0.0118443	0.0307866	0.00501764	0.0529568	0.00666167	0.0334309	0.0357245	0.00772288	0.00666167	0.0101271	0.0101986	0.0077367	0.00993163	0.0077367	0.021381	0.0307871	0.0124971	0.00854297
210	40	0.0115107	0.0303871	0.0049756	0.0524159	0.00652132	0.0337308	0.0356257	0.00758967	0.00652132	0.00982352	0.00985386	0.00789774	0.0106605	0.00789774	0.0217807	0.0306499	0.0121949	0.00849275
211	44	0.0112491	0.0300082	0.00498229	0.0519289	0.00638057	0.0341088	0.0355283	0.00741414	0.00638057	0.00963144	0.00954059	0.0080379	0.0113996	0.0080379	0.0222334	0.0304836	0.011994	0.00846064
212	45	0.0110605	0.0296371	0.00505444	0.0514719	0.00623897	0.0345713	0.0354318	0.00719212	0.00623897	0.0095729	0.00930055	0.00813779	0.0121293	0.00813779	0.0227269	0.0302975	0.0118925	0.00846112
213	45	0.0109392	0.0292575	0.00521392	0.0510099	0.00609531	0.0351221	0.0353359	0.00692285	0.00609531	0.00966099	0.00917633	0.00818319	0.0128269	0.00818319	0.0232373	0.030107	0.0118774	0.00850912
214	45	0.0108731	0.0288529	0.00548397	0.0504995	0.00594742	0.03576	0.0352402	0.00661045	0.00594742	0.0098951	0.00919643	0.00816731	0.0134698	0.00816731	0.0237332	0.0299293	0.0119281	0.0086163
215	45	0.0108457	0.0284081	0.0058825	0.0498941	0.00579216	0.0364764	0.0351452	0.00626464	0.00579216	0.0102601	0.00936673	0.00809194	0.0140388	0.00809194	0.0241831	0.0297792	0.0120199	0.00878754
216	44	0.0108381	0.0279106	0.00641421	0.0491493	0.0056257	0.0372545	0.0350526	0.00590065	0.0056257	0.0107275	0.00967291	0.00796647	0.0145205	0.00796647	0.0245609	0.0296663	0.0121286	0.00902007
217	43	0.0108323	0.0273503	0.00706627	0.0482304	0.00544416	0.0380683	0.0349672	0.00553871	0.00544416	0.0112598	0.0100878	0.00780536	0.0149089	0.00780536	0.0248502	0.0295944	0.0122328	0.00930436
218	42	0.0108134	0.0267214	0.00780888	0.0471175	0.00524406	0.038882	0.034895	0.00520514	0.00524406	0.0118154	0.0105765	0.00762523	0.0152057	0.00762523	0.0250456	0.0295622	0.0123154	0.00962681
219	41	0.010771	0.026023	0.00859886	0.0458079	0.00502276	0.0396504	0.0348424	0.00493576	0.00502276	0.012356	0.0110987	0.00744139	0.0154194	0.00744139	0.0251519	0.0295644	0.0123627	0.00997314
220	40	0.0106997	0.0252616	0.00938339	0.0443165	0.0047787	0.0403178	0.0348104	0.00478289	0.0047787	0.0128507	0.0116117	0.007266	0.0155639	0.007266	0.0251801	0.029591	0.012364	0.0103315
221	39	0.0105994	0.024451	0.0101033	0.042672	0.00451155	0.0408194	0.0347898	0.00481839	0.00451155	0.0132779	0.0120772	0.00710704	0.0156572	0.00710704	0.0251439	0.0296286	0.0123099	0.0106942
222	38	0.0104732	0.0236114	0.0106957	0.0409129	0.00422224	0.0410839	0.0347556	0.00511862	0.00422224	0.0136234	0.0124678	0.00696894	0.0157192	0.00696894	0.0250562	0.0296612	0.0121923	0.0110587
223	36	0.0103261	0.0227651	0.0110983	0.0390823	0.00391282	0.0410383	0.0346656	0.00573037	0.00391282	0.0138775	0.0127707	0.00685386	0.0157703	0.00685386	0.0249271	0.0296718	0.0120036	0.0114269
224	35	0.0101636	0.0219338	0.0112537	0.0372231	0.00358669	0.0406157	0.0344633	0.0066472	0.00358669	0.0140331	0.0129879	0.00676322	0.0158307	0.00676322	0.0247642	0.0296451	0.011738	0.0118031
225	34	0.00999009	0.0211358	0.0111159	0.0353749	0.00324948	0.0397646	0.034087	0.00782081	0.00324948	0.0140846	0.0131314	0.00669883	0.015919	0.00669883	0.0245724	0.0295701	0.0113929	0.0121914
226	33	0.00980983	0.0203845	0.0106559	0.0335713	0.00291198	0.0384589	0.0334822	0.00918785	0.00291198	0.0140297	0.0132178	0.00666362	0.0160526	0.00666362	0.0243559	0.0294411	0.0109705	0.0125936
227	32	0.00962761	0.0196885	0.0098668	0.0318386	0.00259509	0.0367063	0.032614	0.0106885	0.00259509	0.0138719	0.0132639	0.00666128	0.0162463	0.00666128	0.0241178	0.0292585	0.0104801	0.0130072
228	31	0.00945001	0.0190507	0.00876623	0.0301952	0.00233633	0.0345532	0.0314775	0.0122721	0.00233633	0.0136232	0.0132859	0.00669582	0.0165127	0.00669582	0.0238616	0.029027	0.0099381	0.0134244
229	30	0.00928613	0.0184673	0.00739564	0.028654	0.00219081	0.0320848	0.0301021	0.0138953	0.00219081	0.0133056	0.013302	0.00677053	0.0168605	0.00677053	0.02359	0.0287533	0.00936857	0.0138323
230	30	0.00914593	0.0179265	0.00581638	0.0272249	0.0022109	0.0294193	0.028549	0.0155167	0.0022109	0.0129514	0.0133381	0.00688723	0.017294	0.00688723	0.023306	0.0284441	0.00880087	0.0142143
231	31	0.00903799	0.0174074	0.00410501	0.0259197	0.00240643	0.0266965	0.0269038	0.0170937	0.00240643	0.0126003	0.0134303	0.00704564	0.0178121	0.00704564	0.0230123	0.0281051	0.00826654	0.0145515
232	31	0.00896624	0.0168818	0.00235615	0.024756	0.00273233	0.0240632	0.0252652	0.0185812	0.00273233	0.0122937	0.013624	0.00724298	0.0184075	0.00724298	0.0227128	0.0277402	0.00779488	0.0148256
233	32	0.00892804	0.0163183	0.000821345	0.0237607	0.00312012	0.0216557	0.0237322	0.0199344	0.00312012	0.0120673	0.0139651	0.00747337	0.0190666	0.00747337	0.022413	0.0273519	0.00740857	0.0150209
234	32	0.00891465	0.0156881	0.00138556	0.0229673	0.00350712	0.0195832	0.0223914	0.0211139	0.00350712	0.0119429	0.0144874	0.00772823	0.01977	0.00772823	0.0221203	0.0269431	0.00712009	0.0151264
235	32	0.00891375	0.0149731	0.00285332	0.022409	0.00384643	0.017914	0.0213067	0.0220908	0.00384643	0.0119242	0.0152011	0.00799615	0.0204945	0.00799615	0.0218443	0.026518	0.00693139	0.0151382
236	32	0.00891289	0.0141709	0.00420274	0.0221064	0.00410787	0.016669	0.0205119	0.0228511	0.00410787	0.0119974	0.0160874	0.00826364	0.0212148	0.00826364	0.0215948	0.0260826	0.00683552	0.0150597
