# Supplementary material for: Optimal Control Based Stiffness Identification of an Ankle-Foot Orthosis Using a Predictive Walking Model
Source: Front Comput Neurosci. 2017 Apr 13;11:23. doi: 10.3389/fncom.2017.00023 (PMC5390028; doi:10.3389/fncom.2017.00023)
Supplement: Supplementary file 1 [file DataSheet1.ZIP › PathWalker/InvKinDyn/results/orthosis_3053140.log]

420 0 0 0 0 0 0 0 2.17805 0 0 2.17805 0 -1.1329 0 -0.10099 -1.04795 0 0.157183 -0.663141 0 -0.023725 -0.658731 0 -0.174711 0 0 0 0 0 0 0 0 0 0 0 0 0 2.17805 0 0 2.17805 0
421 0 0 0 0 0 0 0 2.17805 0 0 2.17805 0 -1.13531 0 -0.0968907 -1.04546 0 0.159615 -0.661812 0 -0.0265351 -0.659937 0 -0.177573 0 0 0 0 0 0 0 0 0 0 0 0 0 2.17805 0 0 2.17805 0
422 0 0 0 0 0 0 0 2.17805 0 0 2.17805 0 -1.13757 0 -0.0924445 -1.04276 0 0.162268 -0.660993 0 -0.0289208 -0.661794 0 -0.179969 0 0 0 0 0 0 0 0 0 0 0 0 0 2.17805 0 0 2.17805 0
423 0 0 0 0 0 0 0 2.17805 0 0 2.17805 0 -1.13962 0 -0.0876457 -1.03978 0 0.165141 -0.660581 0 -0.0308468 -0.664063 0 -0.181857 0 0 0 0 0 0 0 0 0 0 0 0 0 2.17805 0 0 2.17805 0
424 0 0 0 0 0 0 0 2.17805 0 0 2.17805 0 -1.14139 0 -0.0824925 -1.03649 0 0.168235 -0.66047 0 -0.032324 -0.666499 0 -0.183254 0 0 0 0 0 0 0 0 0 0 0 0 0 2.17805 0 0 2.17805 0
425 0 0 0 0 0 0 0 2.17805 0 0 2.17805 0 -1.14285 0 -0.0769878 -1.03284 0 0.171544 -0.66056 0 -0.0334019 -0.668885 0 -0.184222 0 0 0 0 0 0 0 0 0 0 0 0 0 2.17805 0 0 2.17805 0
426 0 0 0 0 0 0 0 2.17805 0 0 2.17805 0 -1.14393 0 -0.0711403 -1.02881 0 0.175064 -0.660765 0 -0.0341546 -0.671054 0 -0.184854 0 0 0 0 0 0 0 0 0 0 0 0 0 2.17805 0 0 2.17805 0
427 0 0 0 0 0 0 0 2.17805 0 0 2.17805 0 -1.14459 0 -0.0649656 -1.02436 0 0.178781 -0.661019 0 -0.0346649 -0.672902 0 -0.185247 0 0 0 0 0 0 0 0 0 0 0 0 0 2.17805 0 0 2.17805 0
428 0 0 0 0 0 0 0 2.17805 0 0 2.17805 0 -1.14481 0 -0.0584879 -1.01948 0 0.182681 -0.661275 0 -0.0350098 -0.674391 0 -0.185489 0 0 0 0 0 0 0 0 0 0 0 0 0 2.17805 0 0 2.17805 0
429 0 0 0 0 0 0 0 2.17805 0 0 2.17805 0 -1.14453 0 -0.0517419 -1.01416 0 0.186737 -0.661507 0 -0.0352509 -0.675538 0 -0.185648 0 0 0 0 0 0 0 0 0 0 0 0 0 2.17805 0 0 2.17805 0
430 0 0 0 0 0 0 0 2.17805 0 0 2.17805 0 -1.14375 0 -0.0447762 -1.0084 0 0.190913 -0.661704 0 -0.0354301 -0.676399 0 -0.185764 0 0 0 0 0 0 0 0 0 0 0 0 0 2.17805 0 0 2.17805 0
431 0 0 0 0 0 0 0 2.17805 0 0 2.17805 0 -1.14244 0 -0.0376573 -1.00221 0 0.195161 -0.661866 0 -0.0355707 -0.677051 0 -0.185855 0 0 0 0 0 0 0 0 0 0 0 0 0 2.17805 0 0 2.17805 0
432 0 0 0 0 0 0 0 2.17805 0 0 2.17805 0 -1.14055 0 -0.0304729 -0.995575 0 0.199419 -0.662 0 -0.0356814 -0.677575 0 -0.185926 0 0 0 0 0 0 0 0 0 0 0 0 0 2.17805 0 0 2.17805 0
433 0 0 0 0 0 0 0 2.17805 0 0 2.17805 0 -1.13807 0 -0.0233361 -0.988526 0 0.203613 -0.662118 0 -0.0357615 -0.678045 0 -0.18597 0 0 0 0 0 0 0 0 0 0 0 0 0 2.17805 0 0 2.17805 0
434 0 0 0 0 0 0 0 2.17805 0 0 2.17805 0 -1.13494 0 -0.0163874 -0.981077 0 0.207659 -0.66223 0 -0.0358062 -0.678519 0 -0.185975 0 0 0 0 0 0 0 0 0 0 0 0 0 2.17805 0 0 2.17805 0
435 0 0 0 0 0 0 0 2.17805 0 0 2.17805 0 -1.13109 0 -0.00979184 -0.973251 0 0.211468 -0.662346 0 -0.0358095 -0.67904 0 -0.185934 0 0 0 0 0 0 0 0 0 0 0 0 0 2.17805 0 0 2.17805 0
436 0 0 0 0 0 0 0 2.17805 0 0 2.17805 0 -1.12645 0 -0.0037332 -0.965069 0 0.214955 -0.662473 0 -0.0357667 -0.679635 0 -0.185839 0 0 0 0 0 0 0 0 0 0 0 0 0 2.17805 0 0 2.17805 0
437 0 0 0 0 0 0 0 2.17805 0 0 2.17805 0 -1.12093 0 0.00159866 -0.956549 0 0.21804 -0.662618 0 -0.0356744 -0.68032 0 -0.185684 0 0 0 0 0 0 0 0 0 0 0 0 0 2.17805 0 0 2.17805 0
438 0 0 0 0 0 0 0 2.17805 0 0 2.17805 0 -1.11444 0 0.00602452 -0.947702 0 0.220658 -0.662783 0 -0.0355302 -0.6811 0 -0.185466 0 0 0 0 0 0 0 0 0 0 0 0 0 2.17805 0 0 2.17805 0
439 0 0 0 0 0 0 0 2.17805 0 0 2.17805 0 -1.10688 0 0.00939382 -0.938529 0 0.222762 -0.66297 0 -0.0353326 -0.681974 0 -0.185182 0 0 0 0 0 0 0 0 0 0 0 0 0 2.17805 0 0 2.17805 0
440 0 0 0 0 0 0 0 2.17805 0 0 2.17805 0 -1.09819 0 0.0116015 -0.929018 0 0.224325 -0.663177 0 -0.0350803 -0.682937 0 -0.184832 0 0 0 0 0 0 0 0 0 0 0 0 0 2.17805 0 0 2.17805 0
441 0 0 0 0 0 0 0 2.17805 0 0 2.17805 0 -1.08829 0 0.0125983 -0.919147 0 0.22534 -0.663404 0 -0.0347724 -0.683981 0 -0.184414 0 0 0 0 0 0 0 0 0 0 0 0 0 2.17805 0 0 2.17805 0
442 0 0 0 0 0 0 0 2.17805 0 0 2.17805 0 -1.07717 0 0.0123939 -0.908881 0 0.225816 -0.663646 0 -0.034409 -0.685094 0 -0.183929 0 0 0 0 0 0 0 0 0 0 0 0 0 2.17805 0 0 2.17805 0
443 0 0 0 0 0 0 0 2.17805 0 0 2.17805 0 -1.0648 0 0.0110521 -0.898182 0 0.225777 -0.663902 0 -0.0339911 -0.686264 0 -0.183377 0 0 0 0 0 0 0 0 0 0 0 0 0 2.17805 0 0 2.17805 0
444 0 0 0 0 0 0 0 2.17805 0 0 2.17805 0 -1.05121 0 0.0086793 -0.88701 0 0.225258 -0.664166 0 -0.0335217 -0.687478 0 -0.182762 0 0 0 0 0 0 0 0 0 0 0 0 0 2.17805 0 0 2.17805 0
445 0 0 0 0 0 0 0 2.17805 0 0 2.17805 0 -1.03644 0 0.00540897 -0.875333 0 0.224303 -0.664435 0 -0.0330054 -0.688721 0 -0.18209 0 0 0 0 0 0 0 0 0 0 0 0 0 2.17805 0 0 2.17805 0
446 0 0 0 0 0 0 0 2.17805 0 0 2.17805 0 -1.02053 0 0.00138507 -0.863124 0 0.222956 -0.664707 0 -0.0324482 -0.68998 0 -0.181369 0 0 0 0 0 0 0 0 0 0 0 0 0 2.17805 0 0 2.17805 0
447 0 0 0 0 0 0 0 2.17805 0 0 2.17805 0 -1.00354 0 -0.00325295 -0.850374 0 0.221266 -0.664977 0 -0.0318566 -0.691242 0 -0.180606 0 0 0 0 0 0 0 0 0 0 0 0 0 2.17805 0 0 2.17805 0
448 0 0 0 0 0 0 0 2.17805 0 0 2.17805 0 -0.985547 0 -0.00838196 -0.837087 0 0.219277 -0.665244 0 -0.0312367 -0.692497 0 -0.179808 0 0 0 0 0 0 0 0 0 0 0 0 0 2.17805 0 0 2.17805 0
449 0 0 0 0 0 0 0 2.17805 0 0 2.17805 0 -0.966604 0 -0.0139014 -0.823286 0 0.217029 -0.665506 0 -0.0305931 -0.693738 0 -0.178981 0 0 0 0 0 0 0 0 0 0 0 0 0 2.17805 0 0 2.17805 0
450 0 0 0 0 0 0 0 2.17805 0 0 2.17805 0 -0.946765 0 -0.0197355 -0.809007 0 0.214554 -0.665761 0 -0.029928 -0.694963 0 -0.178128 0 0 0 0 0 0 0 0 0 0 0 0 0 2.17805 0 0 2.17805 0
451 0 0 0 0 0 0 0 2.17805 0 0 2.17805 0 -0.926075 0 -0.0258307 -0.794299 0 0.211875 -0.666009 0 -0.0292413 -0.696172 0 -0.177249 0 0 0 0 0 0 0 0 0 0 0 0 0 2.17805 0 0 2.17805 0
452 0 0 0 0 0 0 0 2.17805 0 0 2.17805 0 -0.90457 0 -0.0321506 -0.779219 0 0.209005 -0.666247 0 -0.0285309 -0.697368 0 -0.17634 0 0 0 0 0 0 0 0 0 0 0 0 0 2.17805 0 0 2.17805 0
453 0 0 0 0 0 0 0 2.17805 0 0 2.17805 0 -0.882282 0 -0.0386693 -0.763826 0 0.205947 -0.666475 0 -0.0277935 -0.698556 0 -0.175397 0 0 0 0 0 0 0 0 0 0 0 0 0 2.17805 0 0 2.17805 0
454 0 0 0 0 0 0 0 2.17805 0 0 2.17805 0 -0.859241 0 -0.0453649 -0.748178 0 0.202695 -0.666691 0 -0.0270259 -0.699744 0 -0.174415 0 0 0 0 0 0 0 0 0 0 0 0 0 2.17805 0 0 2.17805 0
455 0 0 0 0 0 0 0 2.17805 0 0 2.17805 0 -0.835479 0 -0.0522148 -0.732328 0 0.199238 -0.666897 0 -0.0262254 -0.700936 0 -0.17339 0 0 0 0 0 0 0 0 0 0 0 0 0 2.17805 0 0 2.17805 0
456 0 0 0 0 0 0 0 2.17805 0 0 2.17805 0 -0.811034 0 -0.0591915 -0.716322 0 0.19556 -0.667093 0 -0.0253906 -0.702139 0 -0.172319 0 0 0 0 0 0 0 0 0 0 0 0 0 2.17805 0 0 2.17805 0
457 0 0 0 0 0 0 0 2.17805 0 0 2.17805 0 -0.78595 0 -0.0662614 -0.700199 0 0.191645 -0.667283 0 -0.0245209 -0.70336 0 -0.171199 0 0 0 0 0 0 0 0 0 0 0 0 0 2.17805 0 0 2.17805 0
458 0 0 0 0 0 0 0 2.17805 0 0 2.17805 0 -0.76028 0 -0.0733835 -0.683989 0 0.187478 -0.667468 0 -0.0236159 -0.704603 0 -0.17003 0 0 0 0 0 0 0 0 0 0 0 0 0 2.17805 0 0 2.17805 0
459 0 0 0 0 0 0 0 2.17805 0 0 2.17805 0 -0.734088 0 -0.0805103 -0.667719 0 0.18305 -0.667652 0 -0.0226739 -0.705875 0 -0.168808 0 0 0 0 0 0 0 0 0 0 0 0 0 2.17805 0 0 2.17805 0
460 0 0 0 0 0 0 0 2.17805 0 0 2.17805 0 -0.707448 0 -0.087588 -0.651413 0 0.178361 -0.667837 0 -0.0216913 -0.707184 0 -0.167527 0 0 0 0 0 0 0 0 0 0 0 0 0 2.17805 0 0 2.17805 0
461 0 0 0 0 0 0 0 2.17805 0 0 2.17805 0 -0.680446 0 -0.0945582 -0.635095 0 0.17342 -0.668024 0 -0.0206615 -0.708537 0 -0.166177 0 0 0 0 0 0 0 0 0 0 0 0 0 2.17805 0 0 2.17805 0
462 0 0 0 0 0 0 0 2.17805 0 0 2.17805 0 -0.653181 0 -0.101358 -0.618792 0 0.168246 -0.668213 0 -0.0195748 -0.709944 0 -0.164746 0 0 0 0 0 0 0 0 0 0 0 0 0 2.17805 0 0 2.17805 0
463 0 0 0 0 0 0 0 2.17805 0 0 2.17805 0 -0.62577 0 -0.107923 -0.602536 0 0.16287 -0.668399 0 -0.0184188 -0.711412 0 -0.163215 0 0 0 0 0 0 0 0 0 0 0 0 0 2.17805 0 0 2.17805 0
464 0 0 0 0 0 0 0 2.17805 0 0 2.17805 0 -0.598349 0 -0.114189 -0.586366 0 0.157335 -0.668581 0 -0.0171794 -0.71295 0 -0.161566 0 0 0 0 0 0 0 0 0 0 0 0 0 2.17805 0 0 2.17805 0
465 0 0 0 0 0 0 0 2.17805 0 0 2.17805 0 -0.571079 0 -0.120093 -0.570331 0 0.151694 -0.668755 0 -0.0158415 -0.714566 0 -0.159777 0 0 0 0 0 0 0 0 0 0 0 0 0 2.17805 0 0 2.17805 0
466 0 0 0 0 0 0 0 2.17805 0 0 2.17805 0 -0.544148 0 -0.125582 -0.554489 0 0.146009 -0.668916 0 -0.0143902 -0.716265 0 -0.157827 0 0 0 0 0 0 0 0 0 0 0 0 0 2.17805 0 0 2.17805 0
467 0 0 0 0 0 0 0 2.17805 0 0 2.17805 0 -0.517778 0 -0.130614 -0.538914 0 0.140352 -0.669063 0 -0.0128122 -0.718055 0 -0.155696 0 0 0 0 0 0 0 0 0 0 0 0 0 2.17805 0 0 2.17805 0
468 0 0 0 0 0 0 0 2.17805 0 0 2.17805 0 -0.49222 0 -0.135163 -0.523689 0 0.134797 -0.669193 0 -0.011096 -0.719937 0 -0.153367 0 0 0 0 0 0 0 0 0 0 0 0 0 2.17805 0 0 2.17805 0
469 0 0 0 0 0 0 0 2.17805 0 0 2.17805 0 -0.46776 0 -0.139228 -0.508914 0 0.129426 -0.669305 0 -0.00923312 -0.721913 0 -0.150826 0 0 0 0 0 0 0 0 0 0 0 0 0 2.17805 0 0 2.17805 0
470 0 0 0 0 0 0 0 2.17805 0 0 2.17805 0 -0.444705 0 -0.14283 -0.494696 0 0.124321 -0.669396 0 -0.0072188 -0.723982 0 -0.148061 0 0 0 0 0 0 0 0 0 0 0 0 0 2.17805 0 0 2.17805 0
471 0 0 0 0 0 0 0 2.17805 0 0 2.17805 0 -0.423377 0 -0.146017 -0.481153 0 0.11956 -0.669464 0 -0.00505191 -0.726137 0 -0.145067 0 0 0 0 0 0 0 0 0 0 0 0 0 2.17805 0 0 2.17805 0
472 0 0 0 0 0 0 0 2.17805 0 0 2.17805 0 -0.404088 0 -0.148853 -0.468401 0 0.115216 -0.669508 0 -0.00273503 -0.728369 0 -0.141845 0 0 0 0 0 0 0 0 0 0 0 0 0 2.17805 0 0 2.17805 0
473 0 0 0 0 0 0 0 2.17805 0 0 2.17805 0 -0.387112 0 -0.151415 -0.456553 0 0.111352 -0.669521 0 -0.000273566 -0.730665 0 -0.138395 0 0 0 0 0 0 0 0 0 0 0 0 0 2.17805 0 0 2.17805 0
474 0 0 0 0 0 0 0 2.17805 0 0 2.17805 0 -0.372658 0 -0.153774 -0.445705 0 0.108014 -0.669499 0 0.00232566 -0.733011 0 -0.134723 0 0 0 0 0 0 0 0 0 0 0 0 0 2.17805 0 0 2.17805 0
475 0 0 0 0 0 0 0 2.17805 0 0 2.17805 0 -0.360841 0 -0.15598 -0.435928 0 0.10523 -0.669435 0 0.00505639 -0.73539 0 -0.130833 0 0 0 0 0 0 0 0 0 0 0 0 0 2.17805 0 0 2.17805 0
476 0 0 0 0 0 0 0 2.17805 0 0 2.17805 0 -0.351661 0 -0.158057 -0.42726 0 0.103006 -0.669319 0 0.00791507 -0.737788 0 -0.126725 0 0 0 0 0 0 0 0 0 0 0 0 0 2.17805 0 0 2.17805 0
477 0 0 0 0 0 0 0 2.17805 0 0 2.17805 0 -0.344995 0 -0.159993 -0.419705 0 0.101325 -0.669141 0 0.0109027 -0.740192 0 -0.122394 0 0 0 0 0 0 0 0 0 0 0 0 0 2.17805 0 0 2.17805 0
478 0 0 0 0 0 0 0 2.17805 0 0 2.17805 0 -0.340608 0 -0.161752 -0.413229 0 0.100154 -0.668889 0 0.0140264 -0.74259 0 -0.117823 0 0 0 0 0 0 0 0 0 0 0 0 0 2.17805 0 0 2.17805 0
479 0 0 0 0 0 0 0 2.17805 0 0 2.17805 0 -0.338171 0 -0.163285 -0.407769 0 0.0994415 -0.668548 0 0.0172996 -0.744974 0 -0.112989 0 0 0 0 0 0 0 0 0 0 0 0 0 2.17805 0 0 2.17805 0
480 0 0 0 0 0 0 0 2.17805 0 0 2.17805 0 -0.337295 0 -0.164542 -0.403237 0 0.0991251 -0.668102 0 0.0207423 -0.747338 0 -0.107857 0 0 0 0 0 0 0 0 0 0 0 0 0 2.17805 0 0 2.17805 0
481 0 0 0 0 0 0 0 2.17805 0 0 2.17805 0 -0.337576 0 -0.165497 -0.399531 0 0.0991359 -0.66753 0 0.0243793 -0.749675 0 -0.102382 0 0 0 0 0 0 0 0 0 0 0 0 0 2.17805 0 0 2.17805 0
482 0 0 0 0 0 0 0 2.17805 0 0 2.17805 0 -0.33863 0 -0.166145 -0.39654 0 0.0994021 -0.66681 0 0.0282385 -0.751973 0 -0.0965146 0 0 0 0 0 0 0 0 0 0 0 0 0 2.17805 0 0 2.17805 0
483 0 0 0 0 0 0 0 2.17805 0 0 2.17805 0 -0.340123 0 -0.166511 -0.394154 0 0.0998529 -0.665911 0 0.0323472 -0.754211 0 -0.0902064 0 0 0 0 0 0 0 0 0 0 0 0 0 2.17805 0 0 2.17805 0
484 0 0 0 0 0 0 0 2.17805 0 0 2.17805 0 -0.341797 0 -0.166639 -0.392267 0 0.100422 -0.664797 0 0.0367269 -0.756349 0 -0.0834158 0 0 0 0 0 0 0 0 0 0 0 0 0 2.17805 0 0 2.17805 0
485 0 0 0 0 0 0 0 2.17805 0 0 2.17805 0 -0.343469 0 -0.166587 -0.390779 0 0.101052 -0.663416 0 0.0413874 -0.758324 0 -0.0761223 0 0 0 0 0 0 0 0 0 0 0 0 0 2.17805 0 0 2.17805 0
486 0 0 0 0 0 0 0 2.17805 0 0 2.17805 0 -0.345032 0 -0.166415 -0.389603 0 0.101694 -0.661703 0 0.0463187 -0.760035 0 -0.0683413 0 0 0 0 0 0 0 0 0 0 0 0 0 2.17805 0 0 2.17805 0
487 0 0 0 0 0 0 0 2.17805 0 0 2.17805 0 -0.346439 0 -0.166175 -0.388663 0 0.102313 -0.659576 0 0.0514818 -0.761343 0 -0.0601415 0 0 0 0 0 0 0 0 0 0 0 0 0 2.17805 0 0 2.17805 0
488 0 0 0 0 0 0 0 2.17805 0 0 2.17805 0 -0.347685 0 -0.16591 -0.387897 0 0.102887 -0.656936 0 0.0568012 -0.762065 0 -0.0516612 0 0 0 0 0 0 0 0 0 0 0 0 0 2.17805 0 0 2.17805 0
489 0 0 0 0 0 0 0 2.17805 0 0 2.17805 0 -0.348793 0 -0.165646 -0.387254 0 0.103407 -0.653671 0 0.0621596 -0.761988 0 -0.0431186 0 0 0 0 0 0 0 0 0 0 0 0 0 2.17805 0 0 2.17805 0
490 0 0 0 0 0 0 0 2.17805 0 0 2.17805 0 -0.349796 0 -0.165395 -0.38669 0 0.103878 -0.649662 0 0.067399 -0.760881 0 -0.0348093 0 0 0 0 0 0 0 0 0 0 0 0 0 2.17805 0 0 2.17805 0
491 0 0 0 0 0 0 0 2.17805 0 0 2.17805 0 -0.350733 0 -0.165156 -0.386175 0 0.104311 -0.644795 0 0.07233 -0.758515 0 -0.0270879 0 0 0 0 0 0 0 0 0 0 0 0 0 2.17805 0 0 2.17805 0
492 0 0 0 0 0 0 0 2.17805 0 0 2.17805 0 -0.351637 0 -0.164919 -0.385681 0 0.104729 -0.638965 0 0.0767481 -0.754687 0 -0.0203324 0 0 0 0 0 0 0 0 0 0 0 0 0 2.17805 0 0 2.17805 0
493 0 0 0 0 0 0 0 2.17805 0 0 2.17805 0 -0.352535 0 -0.164664 -0.385188 0 0.105155 -0.632084 0 0.0804563 -0.749231 0 -0.0148989 0 0 0 0 0 0 0 0 0 0 0 0 0 2.17805 0 0 2.17805 0
494 0 0 0 0 0 0 0 2.17805 0 0 2.17805 0 -0.353448 0 -0.164373 -0.38468 0 0.105615 -0.624081 0 0.0832882 -0.742028 0 -0.0110753 0 0 0 0 0 0 0 0 0 0 0 0 0 2.17805 0 0 2.17805 0
495 0 0 0 0 0 0 0 2.17805 0 0 2.17805 0 -0.354394 0 -0.164022 -0.384142 0 0.106133 -0.614901 0 0.0851264 -0.733003 0 -0.00904432 0 0 0 0 0 0 0 0 0 0 0 0 0 2.17805 0 0 2.17805 0
496 0 0 0 0 0 0 0 2.17805 0 0 2.17805 0 -0.355381 0 -0.163595 -0.383567 0 0.106728 -0.604506 0 0.0859151 -0.72212 0 -0.0088639 0 0 0 0 0 0 0 0 0 0 0 0 0 2.17805 0 0 2.17805 0
497 0 0 0 0 0 0 0 2.17805 0 0 2.17805 0 -0.356415 0 -0.163079 -0.382944 0 0.107411 -0.592871 0 0.0856625 -0.709384 0 -0.0104668 0 0 0 0 0 0 0 0 0 0 0 0 0 2.17805 0 0 2.17805 0
498 0 0 0 0 0 0 0 2.17805 0 0 2.17805 0 -0.357498 0 -0.16247 -0.382271 0 0.108187 -0.579987 0 0.0844354 -0.694835 0 -0.0136778 0 0 0 0 0 0 0 0 0 0 0 0 0 2.17805 0 0 2.17805 0
499 0 0 0 0 0 0 0 2.17805 0 0 2.17805 0 -0.358627 0 -0.161769 -0.381544 0 0.109052 -0.565866 0 0.0823468 -0.678551 0 -0.0182432 0 0 0 0 0 0 0 0 0 0 0 0 0 2.17805 0 0 2.17805 0
500 0 0 0 0 0 0 0 2.17805 0 0 2.17805 0 -0.359794 0 -0.160986 -0.380764 0 0.109992 -0.550538 0 0.0795403 -0.660643 0 -0.0238672 0 0 0 0 0 0 0 0 0 0 0 0 0 2.17805 0 0 2.17805 0
501 0 0 0 0 0 0 0 2.17805 0 0 2.17805 0 -0.360986 0 -0.160139 -0.379934 0 0.110988 -0.534053 0 0.0761717 -0.641248 0 -0.0302482 0 0 0 0 0 0 0 0 0 0 0 0 0 2.17805 0 0 2.17805 0
502 0 0 0 0 0 0 0 2.17805 0 0 2.17805 0 -0.362187 0 -0.159248 -0.379063 0 0.112016 -0.516477 0 0.0723938 -0.620522 0 -0.0371089 0 0 0 0 0 0 0 0 0 0 0 0 0 2.17805 0 0 2.17805 0
503 0 0 0 0 0 0 0 2.17805 0 0 2.17805 0 -0.363382 0 -0.158335 -0.378162 0 0.113051 -0.49789 0 0.0683434 -0.598617 0 -0.0442177 0 0 0 0 0 0 0 0 0 0 0 0 0 2.17805 0 0 2.17805 0
504 0 0 0 0 0 0 0 2.17805 0 0 2.17805 0 -0.364551 0 -0.157421 -0.377242 0 0.114071 -0.478374 0 0.0641334 -0.575679 0 -0.0513996 0 0 0 0 0 0 0 0 0 0 0 0 0 2.17805 0 0 2.17805 0
505 0 0 0 0 0 0 0 2.17805 0 0 2.17805 0 -0.365683 0 -0.156522 -0.37632 0 0.115058 -0.458014 0 0.0598493 -0.551826 0 -0.0585378 0 0 0 0 0 0 0 0 0 0 0 0 0 2.17805 0 0 2.17805 0
506 0 0 0 0 0 0 0 2.17805 0 0 2.17805 0 -0.366768 0 -0.155646 -0.375406 0 0.116005 -0.43689 0 0.0555498 -0.527149 0 -0.0655674 0 0 0 0 0 0 0 0 0 0 0 0 0 2.17805 0 0 2.17805 0
507 0 0 0 0 0 0 0 2.17805 0 0 2.17805 0 -0.367807 0 -0.154796 -0.374511 0 0.11691 -0.415072 0 0.0512704 -0.501707 0 -0.0724649 0 0 0 0 0 0 0 0 0 0 0 0 0 2.17805 0 0 2.17805 0
508 0 0 0 0 0 0 0 2.17805 0 0 2.17805 0 -0.368808 0 -0.153962 -0.373636 0 0.117784 -0.392625 0 0.0470284 -0.475533 0 -0.0792345 0 0 0 0 0 0 0 0 0 0 0 0 0 2.17805 0 0 2.17805 0
509 0 0 0 0 0 0 0 2.17805 0 0 2.17805 0 -0.369788 0 -0.153128 -0.372779 0 0.118644 -0.369604 0 0.0428298 -0.448637 0 -0.0858943 0 0 0 0 0 0 0 0 0 0 0 0 0 2.17805 0 0 2.17805 0
510 0 0 0 0 0 0 0 2.17805 0 0 2.17805 0 -0.370772 0 -0.152273 -0.371926 0 0.119513 -0.346059 0 0.0386749 -0.421019 0 -0.0924631 0 0 0 0 0 0 0 0 0 0 0 0 0 2.17805 0 0 2.17805 0
511 0 0 0 0 0 0 0 2.17805 0 0 2.17805 0 -0.371787 0 -0.151369 -0.37106 0 0.120418 -0.322041 0 0.0345643 -0.392681 0 -0.0989502 0 0 0 0 0 0 0 0 0 0 0 0 0 2.17805 0 0 2.17805 0
512 0 0 0 0 0 0 0 2.17805 0 0 2.17805 0 -0.372862 0 -0.150389 -0.370158 0 0.121386 -0.297603 0 0.0305027 -0.363639 0 -0.105348 0 0 0 0 0 0 0 0 0 0 0 0 0 2.17805 0 0 2.17805 0
513 0 0 0 0 0 0 0 2.17805 0 0 2.17805 0 -0.374021 0 -0.149305 -0.369198 0 0.12244 -0.272807 0 0.0265018 -0.333935 0 -0.111627 0 0 0 0 0 0 0 0 0 0 0 0 0 2.17805 0 0 2.17805 0
514 0 0 0 0 0 0 0 2.17805 0 0 2.17805 0 -0.375281 0 -0.148093 -0.368158 0 0.123602 -0.247731 0 0.0225807 -0.303645 0 -0.117739 0 0 0 0 0 0 0 0 0 0 0 0 0 2.17805 0 0 2.17805 0
515 0 0 0 0 0 0 0 2.17805 0 0 2.17805 0 -0.376653 0 -0.14673 -0.367022 0 0.124887 -0.222471 0 0.0187648 -0.272891 0 -0.123622 0 0 0 0 0 0 0 0 0 0 0 0 0 2.17805 0 0 2.17805 0
516 0 0 0 0 0 0 0 2.17805 0 0 2.17805 0 -0.378137 0 -0.145202 -0.365778 0 0.126305 -0.197148 0 0.0150827 -0.241842 0 -0.129204 0 0 0 0 0 0 0 0 0 0 0 0 0 2.17805 0 0 2.17805 0
517 0 0 0 0 0 0 0 2.17805 0 0 2.17805 0 -0.379731 0 -0.143497 -0.36442 0 0.12786 -0.171907 0 0.0115624 -0.210714 0 -0.134417 0 0 0 0 0 0 0 0 0 0 0 0 0 2.17805 0 0 2.17805 0
518 0 0 0 0 0 0 0 2.17805 0 0 2.17805 0 -0.381425 0 -0.141607 -0.362947 0 0.129552 -0.146917 0 0.00822618 -0.179766 0 -0.139209 0 0 0 0 0 0 0 0 0 0 0 0 0 2.17805 0 0 2.17805 0
519 0 0 0 0 0 0 0 2.17805 0 0 2.17805 0 -0.383208 0 -0.13953 -0.361359 0 0.131379 -0.122369 0 0.00508648 -0.149289 0 -0.143545 0 0 0 0 0 0 0 0 0 0 0 0 0 2.17805 0 0 2.17805 0
520 0 0 0 0 0 0 0 2.17805 0 0 2.17805 0 -0.38507 0 -0.137263 -0.359656 0 0.133335 -0.0984692 0 0.00214213 -0.119593 0 -0.147423 0 0 0 0 0 0 0 0 0 0 0 0 0 2.17805 0 0 2.17805 0
521 0 0 0 0 0 0 0 2.17805 0 0 2.17805 0 -0.387001 0 -0.134808 -0.357835 0 0.135411 -0.0754331 0 -0.000623761 -0.090998 0 -0.15087 0 0 0 0 0 0 0 0 0 0 0 0 0 2.17805 0 0 2.17805 0
522 0 0 0 0 0 0 0 2.17805 0 0 2.17805 0 -0.388991 0 -0.132165 -0.355892 0 0.1376 -0.053476 0 -0.00324393 -0.0638146 0 -0.15394 0 0 0 0 0 0 0 0 0 0 0 0 0 2.17805 0 0 2.17805 0
523 0 0 0 0 0 0 0 2.17805 0 0 2.17805 0 -0.391033 0 -0.129335 -0.353817 0 0.139893 -0.0328045 0 -0.00576488 -0.0383373 0 -0.156714 0 0 0 0 0 0 0 0 0 0 0 0 0 2.17805 0 0 2.17805 0
524 0 0 0 0 0 0 0 2.17805 0 0 2.17805 0 -0.393116 0 -0.126315 -0.351598 0 0.142283 -0.0136078 0 -0.00824244 -0.0148338 0 -0.159287 0 0 0 0 0 0 0 0 0 0 0 0 0 2.17805 0 0 2.17805 0
525 0 0 0 0 0 0 0 2.17805 0 0 2.17805 0 -0.395232 0 -0.123102 -0.349219 0 0.144763 0.00395058 0 -0.010735 0.00646235 0 -0.161764 0 0 0 0 0 0 0 0 0 0 0 0 0 2.17805 0 0 2.17805 0
526 0 0 0 0 0 0 0 2.17805 0 0 2.17805 0 -0.397371 0 -0.119687 -0.346663 0 0.147329 0.0197405 0 -0.0132948 0.025358 0 -0.16424 0 0 0 0 0 0 0 0 0 0 0 0 0 2.17805 0 0 2.17805 0
527 0 0 0 0 0 0 0 2.17805 0 0 2.17805 0 -0.399525 0 -0.116057 -0.343909 0 0.14998 0.0336719 0 -0.0159587 0.0417078 0 -0.166795 0 0 0 0 0 0 0 0 0 0 0 0 0 2.17805 0 0 2.17805 0
528 0 0 0 0 0 0 0 2.17805 0 0 2.17805 0 -0.401684 0 -0.112193 -0.340934 0 0.152719 0.0457003 0 -0.0187393 0.055423 0 -0.169476 0 0 0 0 0 0 0 0 0 0 0 0 0 2.17805 0 0 2.17805 0
529 0 0 0 0 0 0 0 2.17805 0 0 2.17805 0 -0.403842 0 -0.108069 -0.337713 0 0.155552 0.0558307 0 -0.0216184 0.066481 0 -0.172292 0 0 0 0 0 0 0 0 0 0 0 0 0 2.17805 0 0 2.17805 0
530 0 0 0 0 0 0 0 2.17805 0 0 2.17805 0 -0.405992 0 -0.103649 -0.334212 0 0.158489 0.0641192 0 -0.0245452 0.0749357 0 -0.175207 0 0 0 0 0 0 0 0 0 0 0 0 0 2.17805 0 0 2.17805 0
531 0 0 0 0 0 0 0 2.17805 0 0 2.17805 0 -0.408127 0 -0.0988928 -0.330395 0 0.161542 0.0706725 0 -0.0274403 0.080925 0 -0.178142 0 0 0 0 0 0 0 0 0 0 0 0 0 2.17805 0 0 2.17805 0
532 0 0 0 0 0 0 0 2.17805 0 0 2.17805 0 -0.410241 0 -0.0937482 -0.326218 0 0.164726 0.0756435 0 -0.0302054 0.0846727 0 -0.180985 0 0 0 0 0 0 0 0 0 0 0 0 0 2.17805 0 0 2.17805 0
533 0 0 0 0 0 0 0 2.17805 0 0 2.17805 0 -0.412323 0 -0.0881578 -0.321631 0 0.168053 0.0792243 0 -0.0327385 0.0864818 0 -0.183614 0 0 0 0 0 0 0 0 0 0 0 0 0 2.17805 0 0 2.17805 0
534 0 0 0 0 0 0 0 2.17805 0 0 2.17805 0 -0.414356 0 -0.0820592 -0.316583 0 0.171534 0.0816339 0 -0.0349504 0.0867169 0 -0.185915 0 0 0 0 0 0 0 0 0 0 0 0 0 2.17805 0 0 2.17805 0
535 0 0 0 0 0 0 0 2.17805 0 0 2.17805 0 -0.416316 0 -0.0753891 -0.311018 0 0.175172 0.0831043 0 -0.0367807 0.0857771 0 -0.187807 0 0 0 0 0 0 0 0 0 0 0 0 0 2.17805 0 0 2.17805 0
536 0 0 0 0 0 0 0 2.17805 0 0 2.17805 0 -0.418167 0 -0.0680889 -0.304885 0 0.178966 0.0838638 0 -0.0382072 0.0840609 0 -0.189257 0 0 0 0 0 0 0 0 0 0 0 0 0 2.17805 0 0 2.17805 0
537 0 0 0 0 0 0 0 2.17805 0 0 2.17805 0 -0.419851 0 -0.0601138 -0.298142 0 0.182901 0.084122 0 -0.0392478 0.0819328 0 -0.190282 0 0 0 0 0 0 0 0 0 0 0 0 0 2.17805 0 0 2.17805 0
538 0 0 0 0 0 0 0 2.17805 0 0 2.17805 0 -0.421285 0 -0.0514454 -0.29076 0 0.186949 0.0840578 0 -0.0399542 0.0796942 0 -0.190941 0 0 0 0 0 0 0 0 0 0 0 0 0 2.17805 0 0 2.17805 0
539 0 0 0 0 0 0 0 2.17805 0 0 2.17805 0 -0.422355 0 -0.0421082 -0.282729 0 0.191073 0.0838125 0 -0.0403994 0.0775681 0 -0.19132 0 0 0 0 0 0 0 0 0 0 0 0 0 2.17805 0 0 2.17805 0
540 0 0 0 0 0 0 0 2.17805 0 0 2.17805 0 -0.42291 0 -0.0321887 -0.274066 0 0.19522 0.0834882 0 -0.0406629 0.075695 0 -0.191512 0 0 0 0 0 0 0 0 0 0 0 0 0 2.17805 0 0 2.17805 0
541 0 0 0 0 0 0 0 2.17805 0 0 2.17805 0 -0.422767 0 -0.021852 -0.264818 0 0.199329 0.0831518 0 -0.040818 0.0741419 0 -0.191599 0 0 0 0 0 0 0 0 0 0 0 0 0 2.17805 0 0 2.17805 0
542 0 0 0 0 0 0 0 2.17805 0 0 2.17805 0 -0.421728 0 -0.0113498 -0.255059 0 0.203337 0.0828409 0 -0.0409225 0.0729174 0 -0.191646 0 0 0 0 0 0 0 0 0 0 0 0 0 2.17805 0 0 2.17805 0
543 0 0 0 0 0 0 0 2.17805 0 0 2.17805 0 -0.419595 0 -0.00101368 -0.244888 0 0.207185 0.0825723 0 -0.0410155 0.07199 0 -0.191694 0 0 0 0 0 0 0 0 0 0 0 0 0 2.17805 0 0 2.17805 0
544 0 0 0 0 0 0 0 2.17805 0 0 2.17805 0 -0.416194 0 0.00877186 -0.234417 0 0.210826 0.0823485 0 -0.0411171 0.071306 0 -0.191763 0 0 0 0 0 0 0 0 0 0 0 0 0 2.17805 0 0 2.17805 0
545 0 0 0 0 0 0 0 2.17805 0 0 2.17805 0 -0.411398 0 0.0176132 -0.223749 0 0.214227 0.0821647 0 -0.0412326 0.0708021 0 -0.191855 0 0 0 0 0 0 0 0 0 0 0 0 0 2.17805 0 0 2.17805 0
546 0 0 0 0 0 0 0 2.17805 0 0 2.17805 0 -0.405126 0 0.0251597 -0.212969 0 0.21737 0.0820123 0 -0.0413556 0.0704151 0 -0.19196 0 0 0 0 0 0 0 0 0 0 0 0 0 2.17805 0 0 2.17805 0
547 0 0 0 0 0 0 0 2.17805 0 0 2.17805 0 -0.397344 0 0.0311522 -0.202121 0 0.220247 0.0818818 0 -0.0414727 0.0700856 0 -0.192061 0 0 0 0 0 0 0 0 0 0 0 0 0 2.17805 0 0 2.17805 0
548 0 0 0 0 0 0 0 2.17805 0 0 2.17805 0 -0.388054 0 0.0354548 -0.191206 0 0.222857 0.0817636 0 -0.0415656 0.0697588 0 -0.192138 0 0 0 0 0 0 0 0 0 0 0 0 0 2.17805 0 0 2.17805 0
549 0 0 0 0 0 0 0 2.17805 0 0 2.17805 0 -0.37728 0 0.0380662 -0.180177 0 0.225201 0.081648 0 -0.0416128 0.0693837 0 -0.192164 0 0 0 0 0 0 0 0 0 0 0 0 0 2.17805 0 0 2.17805 0
550 0 0 0 0 0 0 0 2.17805 0 0 2.17805 0 -0.365065 0 0.0391074 -0.168951 0 0.227278 0.081525 0 -0.0415906 0.0689116 0 -0.192113 0 0 0 0 0 0 0 0 0 0 0 0 0 2.17805 0 0 2.17805 0
551 0 0 0 0 0 0 0 2.17805 0 0 2.17805 0 -0.351466 0 0.0387923 -0.157415 0 0.22909 0.0813841 0 -0.0414736 0.0682963 0 -0.191956 0 0 0 0 0 0 0 0 0 0 0 0 0 2.17805 0 0 2.17805 0
552 0 0 0 0 0 0 0 2.17805 0 0 2.17805 0 -0.336554 0 0.0373867 -0.145445 0 0.230638 0.0812146 0 -0.041237 0.0674955 0 -0.191663 0 0 0 0 0 0 0 0 0 0 0 0 0 2.17805 0 0 2.17805 0
553 0 0 0 0 0 0 0 2.17805 0 0 2.17805 0 -0.320413 0 0.0351649 -0.132921 0 0.231928 0.0810066 0 -0.0408589 0.0664745 0 -0.191208 0 0 0 0 0 0 0 0 0 0 0 0 0 2.17805 0 0 2.17805 0
554 0 0 0 0 0 0 0 2.17805 0 0 2.17805 0 -0.303129 0 0.0323722 -0.119741 0 0.232965 0.0807529 0 -0.0403249 0.0652119 0 -0.190573 0 0 0 0 0 0 0 0 0 0 0 0 0 2.17805 0 0 2.17805 0
555 0 0 0 0 0 0 0 2.17805 0 0 2.17805 0 -0.284782 0 0.0291975 -0.105829 0 0.233757 0.0804502 0 -0.0396312 0.0637034 0 -0.18975 0 0 0 0 0 0 0 0 0 0 0 0 0 2.17805 0 0 2.17805 0
556 0 0 0 0 0 0 0 2.17805 0 0 2.17805 0 -0.265437 0 0.0257598 -0.0911439 0 0.234304 0.0801006 0 -0.0387871 0.0619651 0 -0.188744 0 0 0 0 0 0 0 0 0 0 0 0 0 2.17805 0 0 2.17805 0
557 0 0 0 0 0 0 0 2.17805 0 0 2.17805 0 -0.245135 0 0.0221053 -0.0756782 0 0.234598 0.0797117 0 -0.0378142 0.0600325 0 -0.187577 0 0 0 0 0 0 0 0 0 0 0 0 0 2.17805 0 0 2.17805 0
558 0 0 0 0 0 0 0 2.17805 0 0 2.17805 0 -0.223891 0 0.0182146 -0.0594581 0 0.234618 0.0792952 0 -0.0367424 0.0579566 0 -0.186278 0 0 0 0 0 0 0 0 0 0 0 0 0 2.17805 0 0 2.17805 0
559 0 0 0 0 0 0 0 2.17805 0 0 2.17805 0 -0.201697 0 0.0140169 -0.0425377 0 0.234329 0.0788655 0 -0.0356045 0.0557971 0 -0.184883 0 0 0 0 0 0 0 0 0 0 0 0 0 2.17805 0 0 2.17805 0
560 0 0 0 0 0 0 0 2.17805 0 0 2.17805 0 -0.17852 0 0.00940809 -0.0249918 0 0.23368 0.078437 0 -0.0344318 0.0536162 0 -0.183429 0 0 0 0 0 0 0 0 0 0 0 0 0 2.17805 0 0 2.17805 0
561 0 0 0 0 0 0 0 2.17805 0 0 2.17805 0 -0.154316 0 0.00427189 -0.00690532 0 0.232611 0.0780226 0 -0.0332507 0.0514714 0 -0.181949 0 0 0 0 0 0 0 0 0 0 0 0 0 2.17805 0 0 2.17805 0
562 0 0 0 0 0 0 0 2.17805 0 0 2.17805 0 -0.129033 0 -0.00150003 0.011636 0 0.231053 0.0776324 0 -0.0320815 0.0494104 0 -0.180472 0 0 0 0 0 0 0 0 0 0 0 0 0 2.17805 0 0 2.17805 0
563 0 0 0 0 0 0 0 2.17805 0 0 2.17805 0 -0.102621 0 -0.00798961 0.0305549 0 0.228934 0.0772729 0 -0.0309387 0.0474669 0 -0.179019 0 0 0 0 0 0 0 0 0 0 0 0 0 2.17805 0 0 2.17805 0
564 0 0 0 0 0 0 0 2.17805 0 0 2.17805 0 -0.0750446 0 -0.0152379 0.0497891 0 0.226186 0.0769468 0 -0.0298299 0.0456572 0 -0.177604 0 0 0 0 0 0 0 0 0 0 0 0 0 2.17805 0 0 2.17805 0
565 0 0 0 0 0 0 0 2.17805 0 0 2.17805 0 -0.0462921 0 -0.0232361 0.069294 0 0.222749 0.076653 0 -0.0287561 0.0439793 0 -0.17623 0 0 0 0 0 0 0 0 0 0 0 0 0 2.17805 0 0 2.17805 0
566 0 0 0 0 0 0 0 2.17805 0 0 2.17805 0 -0.0163912 0 -0.0319214 0.0890428 0 0.218583 0.0763872 0 -0.0277103 0.0424139 0 -0.17489 0 0 0 0 0 0 0 0 0 0 0 0 0 2.17805 0 0 2.17805 0
567 0 0 0 0 0 0 0 2.17805 0 0 2.17805 0 0.0145814 0 -0.0411809 0.109022 0 0.213672 0.0761428 0 -0.0266772 0.0409267 0 -0.173565 0 0 0 0 0 0 0 0 0 0 0 0 0 2.17805 0 0 2.17805 0
568 0 0 0 0 0 0 0 2.17805 0 0 2.17805 0 0.0464897 0 -0.05086 0.129222 0 0.208031 0.0759117 0 -0.0256332 0.0394726 0 -0.172222 0 0 0 0 0 0 0 0 0 0 0 0 0 2.17805 0 0 2.17805 0
569 0 0 0 0 0 0 0 2.17805 0 0 2.17805 0 0.0791334 0 -0.0607758 0.14963 0 0.20171 0.075686 0 -0.0245468 0.0380007 0 -0.17082 0 0 0 0 0 0 0 0 0 0 0 0 0 2.17805 0 0 2.17805 0
570 0 0 0 0 0 0 0 2.17805 0 0 2.17805 0 0.112247 0 -0.0707345 0.170219 0 0.194799 0.0754589 0 -0.0233791 0.0364588 0 -0.169307 0 0 0 0 0 0 0 0 0 0 0 0 0 2.17805 0 0 2.17805 0
571 0 0 0 0 0 0 0 2.17805 0 0 2.17805 0 0.145507 0 -0.0805472 0.190931 0 0.187418 0.0752258 0 -0.0220857 0.0347972 0 -0.167625 0 0 0 0 0 0 0 0 0 0 0 0 0 2.17805 0 0 2.17805 0
572 0 0 0 0 0 0 0 2.17805 0 0 2.17805 0 0.178539 0 -0.0900449 0.21168 0 0.179715 0.0749851 0 -0.0206175 0.0329716 0 -0.165707 0 0 0 0 0 0 0 0 0 0 0 0 0 2.17805 0 0 2.17805 0
573 0 0 0 0 0 0 0 2.17805 0 0 2.17805 0 0.210934 0 -0.0990892 0.232334 0 0.171855 0.0747387 0 -0.0189218 0.0309439 0 -0.163484 0 0 0 0 0 0 0 0 0 0 0 0 0 2.17805 0 0 2.17805 0
574 0 0 0 0 0 0 0 2.17805 0 0 2.17805 0 0.242265 0 -0.107577 0.252727 0 0.16401 0.0744926 0 -0.0169434 0.0286826 0 -0.160879 0 0 0 0 0 0 0 0 0 0 0 0 0 2.17805 0 0 2.17805 0
575 0 0 0 0 0 0 0 2.17805 0 0 2.17805 0 0.272102 0 -0.115442 0.272651 0 0.156346 0.0742576 0 -0.0146247 0.026163 0 -0.157813 0 0 0 0 0 0 0 0 0 0 0 0 0 2.17805 0 0 2.17805 0
576 0 0 0 0 0 0 0 2.17805 0 0 2.17805 0 0.300033 0 -0.12265 0.291875 0 0.149016 0.07405 0 -0.011907 0.0233679 0 -0.1542 0 0 0 0 0 0 0 0 0 0 0 0 0 2.17805 0 0 2.17805 0
577 0 0 0 0 0 0 0 2.17805 0 0 2.17805 0 0.325686 0 -0.129192 0.310152 0 0.142152 0.0738926 0 -0.00873139 0.0202883 0 -0.14995 0 0 0 0 0 0 0 0 0 0 0 0 0 2.17805 0 0 2.17805 0
578 0 0 0 0 0 0 0 2.17805 0 0 2.17805 0 0.348748 0 -0.135078 0.327237 0 0.135857 0.0738159 0 -0.00504127 0.0169264 0 -0.144969 0 0 0 0 0 0 0 0 0 0 0 0 0 2.17805 0 0 2.17805 0
579 0 0 0 0 0 0 0 2.17805 0 0 2.17805 0 0.36899 0 -0.140329 0.342911 0 0.130205 0.0738592 0 -0.000785407 0.0132996 0 -0.139164 0 0 0 0 0 0 0 0 0 0 0 0 0 2.17805 0 0 2.17805 0
580 0 0 0 0 0 0 0 2.17805 0 0 2.17805 0 0.386284 0 -0.144965 0.356995 0 0.12524 0.0740713 0 0.00407707 0.00944523 0 -0.13245 0 0 0 0 0 0 0 0 0 0 0 0 0 2.17805 0 0 2.17805 0
581 0 0 0 0 0 0 0 2.17805 0 0 2.17805 0 0.400615 0 -0.149009 0.369372 0 0.120978 0.0745119 0 0.00957048 0.00542729 0 -0.124755 0 0 0 0 0 0 0 0 0 0 0 0 0 2.17805 0 0 2.17805 0
582 0 0 0 0 0 0 0 2.17805 0 0 2.17805 0 0.412082 0 -0.152475 0.379995 0 0.117412 0.0752524 0 0.0156951 0.00134408 0 -0.116038 0 0 0 0 0 0 0 0 0 0 0 0 0 2.17805 0 0 2.17805 0
583 0 0 0 0 0 0 0 2.17805 0 0 2.17805 0 0.420888 0 -0.155379 0.388892 0 0.11452 0.0763769 0 0.0224191 -0.00266413 0 -0.1063 0 0 0 0 0 0 0 0 0 0 0 0 0 2.17805 0 0 2.17805 0
584 0 0 0 0 0 0 0 2.17805 0 0 2.17805 0 0.427322 0 -0.157732 0.396165 0 0.112264 0.0779838 0 0.0296706 -0.00640853 0 -0.0956052 0 0 0 0 0 0 0 0 0 0 0 0 0 2.17805 0 0 2.17805 0
585 0 0 0 0 0 0 0 2.17805 0 0 2.17805 0 0.431728 0 -0.159556 0.401973 0 0.110598 0.0801867 0 0.0373303 -0.00964911 0 -0.0841013 0 0 0 0 0 0 0 0 0 0 0 0 0 2.17805 0 0 2.17805 0
586 0 0 0 0 0 0 0 2.17805 0 0 2.17805 0 0.434478 0 -0.160881 0.406519 0 0.109465 0.0831136 0 0.0452264 -0.0120992 0 -0.0720367 0 0 0 0 0 0 0 0 0 0 0 0 0 2.17805 0 0 2.17805 0
587 0 0 0 0 0 0 0 2.17805 0 0 2.17805 0 0.435938 0 -0.16175 0.410032 0 0.108801 0.0869029 0 0.0531338 -0.0134399 0 -0.0597707 0 0 0 0 0 0 0 0 0 0 0 0 0 2.17805 0 0 2.17805 0
588 0 0 0 0 0 0 0 2.17805 0 0 2.17805 0 0.436443 0 -0.162219 0.41274 0 0.108534 0.0916961 0 0.0607802 -0.0133445 0 -0.0477674 0 0 0 0 0 0 0 0 0 0 0 0 0 2.17805 0 0 2.17805 0
589 0 0 0 0 0 0 0 2.17805 0 0 2.17805 0 0.436275 0 -0.162349 0.414854 0 0.108594 0.0976277 0 0.0678625 -0.0115071 0 -0.0365678 0 0 0 0 0 0 0 0 0 0 0 0 0 2.17805 0 0 2.17805 0
590 0 0 0 0 0 0 0 2.17805 0 0 2.17805 0 0.435659 0 -0.162201 0.416558 0 0.108915 0.104817 0 0.0740722 -0.00766796 0 -0.0267402 0 0 0 0 0 0 0 0 0 0 0 0 0 2.17805 0 0 2.17805 0
591 0 0 0 0 0 0 0 2.17805 0 0 2.17805 0 0.434758 0 -0.16183 0.417997 0 0.109441 0.113365 0 0.0791273 -0.00162702 0 -0.0188157 0 0 0 0 0 0 0 0 0 0 0 0 0 2.17805 0 0 2.17805 0
592 0 0 0 0 0 0 0 2.17805 0 0 2.17805 0 0.433682 0 -0.161277 0.419279 0 0.11013 0.123354 0 0.0828039 0.00675702 0 -0.0132233 0 0 0 0 0 0 0 0 0 0 0 0 0 2.17805 0 0 2.17805 0
593 0 0 0 0 0 0 0 2.17805 0 0 2.17805 0 0.4325 0 -0.16057 0.420477 0 0.110952 0.134851 0 0.0849617 0.0175772 0 -0.0102382 0 0 0 0 0 0 0 0 0 0 0 0 0 2.17805 0 0 2.17805 0
594 0 0 0 0 0 0 0 2.17805 0 0 2.17805 0 0.431252 0 -0.15973 0.421641 0 0.111888 0.147911 0 0.0855591 0.0308898 0 -0.00995024 0 0 0 0 0 0 0 0 0 0 0 0 0 2.17805 0 0 2.17805 0
595 0 0 0 0 0 0 0 2.17805 0 0 2.17805 0 0.429961 0 -0.15877 0.422795 0 0.112924 0.162579 0 0.0846562 0.0467181 0 -0.0122577 0 0 0 0 0 0 0 0 0 0 0 0 0 2.17805 0 0 2.17805 0
596 0 0 0 0 0 0 0 2.17805 0 0 2.17805 0 0.428646 0 -0.157701 0.423954 0 0.114047 0.178878 0 0.0824074 0.0650469 0 -0.0168835 0 0 0 0 0 0 0 0 0 0 0 0 0 2.17805 0 0 2.17805 0
597 0 0 0 0 0 0 0 2.17805 0 0 2.17805 0 0.42732 0 -0.156538 0.425119 0 0.115241 0.196802 0 0.0790421 0.0858088 0 -0.0234113 0 0 0 0 0 0 0 0 0 0 0 0 0 2.17805 0 0 2.17805 0
598 0 0 0 0 0 0 0 2.17805 0 0 2.17805 0 0.426001 0 -0.155303 0.426287 0 0.116485 0.216308 0 0.0748388 0.108872 0 -0.0313381 0 0 0 0 0 0 0 0 0 0 0 0 0 2.17805 0 0 2.17805 0
599 0 0 0 0 0 0 0 2.17805 0 0 2.17805 0 0.424706 0 -0.154019 0.427449 0 0.117756 0.237313 0 0.0700943 0.134037 0 -0.0401327 0 0 0 0 0 0 0 0 0 0 0 0 0 2.17805 0 0 2.17805 0
600 0 0 0 0 0 0 0 2.17805 0 0 2.17805 0 0.423451 0 -0.152715 0.428595 0 0.119025 0.259693 0 0.0650926 0.161043 0 -0.0492945 0 0 0 0 0 0 0 0 0 0 0 0 0 2.17805 0 0 2.17805 0
601 0 0 0 0 0 0 0 2.17805 0 0 2.17805 0 0.42225 0 -0.15142 0.429714 0 0.120266 0.283293 0 0.0600804 0.189598 0 -0.0583994 0 0 0 0 0 0 0 0 0 0 0 0 0 2.17805 0 0 2.17805 0
602 0 0 0 0 0 0 0 2.17805 0 0 2.17805 0 0.421112 0 -0.150162 0.430796 0 0.121454 0.307944 0 0.0552499 0.219402 0 -0.0671282 0 0 0 0 0 0 0 0 0 0 0 0 0 2.17805 0 0 2.17805 0
603 0 0 0 0 0 0 0 2.17805 0 0 2.17805 0 0.420038 0 -0.148961 0.431834 0 0.122571 0.333477 0 0.0507334 0.250179 0 -0.0752732 0 0 0 0 0 0 0 0 0 0 0 0 0 2.17805 0 0 2.17805 0
604 0 0 0 0 0 0 0 2.17805 0 0 2.17805 0 0.419025 0 -0.147831 0.432824 0 0.123607 0.359732 0 0.0466065 0.281702 0 -0.0827281 0 0 0 0 0 0 0 0 0 0 0 0 0 2.17805 0 0 2.17805 0
605 0 0 0 0 0 0 0 2.17805 0 0 2.17805 0 0.418064 0 -0.146775 0.433767 0 0.12456 0.386571 0 0.0428975 0.313798 0 -0.0894665 0 0 0 0 0 0 0 0 0 0 0 0 0 2.17805 0 0 2.17805 0
606 0 0 0 0 0 0 0 2.17805 0 0 2.17805 0 0.417143 0 -0.145787 0.434669 0 0.125435 0.413873 0 0.0395997 0.346347 0 -0.0955161 0 0 0 0 0 0 0 0 0 0 0 0 0 2.17805 0 0 2.17805 0
607 0 0 0 0 0 0 0 2.17805 0 0 2.17805 0 0.416248 0 -0.144857 0.435538 0 0.126246 0.441541 0 0.0366842 0.379273 0 -0.100935 0 0 0 0 0 0 0 0 0 0 0 0 0 2.17805 0 0 2.17805 0
608 0 0 0 0 0 0 0 2.17805 0 0 2.17805 0 0.415364 0 -0.143964 0.436387 0 0.12701 0.469488 0 0.03411 0.412529 0 -0.105789 0 0 0 0 0 0 0 0 0 0 0 0 0 2.17805 0 0 2.17805 0
609 0 0 0 0 0 0 0 2.17805 0 0 2.17805 0 0.414476 0 -0.143087 0.43723 0 0.127747 0.497639 0 0.0318329 0.446075 0 -0.110143 0 0 0 0 0 0 0 0 0 0 0 0 0 2.17805 0 0 2.17805 0
610 0 0 0 0 0 0 0 2.17805 0 0 2.17805 0 0.41357 0 -0.142199 0.438085 0 0.128482 0.525919 0 0.0298107 0.479866 0 -0.114047 0 0 0 0 0 0 0 0 0 0 0 0 0 2.17805 0 0 2.17805 0
611 0 0 0 0 0 0 0 2.17805 0 0 2.17805 0 0.41263 0 -0.141272 0.438968 0 0.129237 0.554247 0 0.0280058 0.513832 0 -0.117537 0 0 0 0 0 0 0 0 0 0 0 0 0 2.17805 0 0 2.17805 0
612 0 0 0 0 0 0 0 2.17805 0 0 2.17805 0 0.411645 0 -0.140279 0.439899 0 0.130037 0.582529 0 0.0263865 0.547872 0 -0.120634 0 0 0 0 0 0 0 0 0 0 0 0 0 2.17805 0 0 2.17805 0
613 0 0 0 0 0 0 0 2.17805 0 0 2.17805 0 0.410602 0 -0.13919 0.440895 0 0.130904 0.610654 0 0.0249251 0.581846 0 -0.123352 0 0 0 0 0 0 0 0 0 0 0 0 0 2.17805 0 0 2.17805 0
614 0 0 0 0 0 0 0 2.17805 0 0 2.17805 0 0.409489 0 -0.13798 0.441975 0 0.13186 0.638492 0 0.0235953 0.615571 0 -0.125705 0 0 0 0 0 0 0 0 0 0 0 0 0 2.17805 0 0 2.17805 0
615 0 0 0 0 0 0 0 2.17805 0 0 2.17805 0 0.408298 0 -0.136624 0.443152 0 0.132921 0.665893 0 0.0223684 0.648826 0 -0.127714 0 0 0 0 0 0 0 0 0 0 0 0 0 2.17805 0 0 2.17805 0
616 0 0 0 0 0 0 0 2.17805 0 0 2.17805 0 0.407023 0 -0.135102 0.444441 0 0.134099 0.692684 0 0.0212098 0.681363 0 -0.129415 0 0 0 0 0 0 0 0 0 0 0 0 0 2.17805 0 0 2.17805 0
617 0 0 0 0 0 0 0 2.17805 0 0 2.17805 0 0.405664 0 -0.1334 0.445848 0 0.135401 0.718681 0 0.0200758 0.712912 0 -0.130864 0 0 0 0 0 0 0 0 0 0 0 0 0 2.17805 0 0 2.17805 0
618 0 0 0 0 0 0 0 2.17805 0 0 2.17805 0 0.404224 0 -0.131512 0.447379 0 0.136829 0.743687 0 0.018912 0.743199 0 -0.132137 0 0 0 0 0 0 0 0 0 0 0 0 0 2.17805 0 0 2.17805 0
619 0 0 0 0 0 0 0 2.17805 0 0 2.17805 0 0.402711 0 -0.129436 0.449034 0 0.138376 0.767504 0 0.0176523 0.771953 0 -0.133332 0 0 0 0 0 0 0 0 0 0 0 0 0 2.17805 0 0 2.17805 0
620 0 0 0 0 0 0 0 2.17805 0 0 2.17805 0 0.401138 0 -0.127177 0.450808 0 0.140034 0.789933 0 0.0162207 0.798915 0 -0.134562 0 0 0 0 0 0 0 0 0 0 0 0 0 2.17805 0 0 2.17805 0
621 0 0 0 0 0 0 0 2.17805 0 0 2.17805 0 0.399516 0 -0.124743 0.452698 0 0.141792 0.810789 0 0.0145338 0.823849 0 -0.135951 0 0 0 0 0 0 0 0 0 0 0 0 0 2.17805 0 0 2.17805 0
622 0 0 0 0 0 0 0 2.17805 0 0 2.17805 0 0.39786 0 -0.122141 0.454697 0 0.143638 0.829902 0 0.0125063 0.846545 0 -0.137624 0 0 0 0 0 0 0 0 0 0 0 0 0 2.17805 0 0 2.17805 0
623 0 0 0 0 0 0 0 2.17805 0 0 2.17805 0 0.396179 0 -0.119377 0.456802 0 0.145564 0.847132 0 0.0100585 0.866823 0 -0.139703 0 0 0 0 0 0 0 0 0 0 0 0 0 2.17805 0 0 2.17805 0
624 0 0 0 0 0 0 0 2.17805 0 0 2.17805 0 0.394482 0 -0.116451 0.459017 0 0.147565 0.862372 0 0.00712619 0.884539 0 -0.142288 0 0 0 0 0 0 0 0 0 0 0 0 0 2.17805 0 0 2.17805 0
625 0 0 0 0 0 0 0 2.17805 0 0 2.17805 0 0.392772 0 -0.113353 0.46135 0 0.149642 0.875559 0 0.00367213 0.899592 0 -0.145454 0 0 0 0 0 0 0 0 0 0 0 0 0 2.17805 0 0 2.17805 0
626 0 0 0 0 0 0 0 2.17805 0 0 2.17805 0 0.391051 0 -0.110064 0.463819 0 0.151802 0.886682 0 -0.000302742 0.911928 0 -0.149228 0 0 0 0 0 0 0 0 0 0 0 0 0 2.17805 0 0 2.17805 0
627 0 0 0 0 0 0 0 2.17805 0 0 2.17805 0 0.389318 0 -0.106558 0.466451 0 0.154056 0.895784 0 -0.00475025 0.921549 0 -0.153587 0 0 0 0 0 0 0 0 0 0 0 0 0 2.17805 0 0 2.17805 0
628 0 0 0 0 0 0 0 2.17805 0 0 2.17805 0 0.38757 0 -0.102793 0.469282 0 0.156421 0.902964 0 -0.00957101 0.928526 0 -0.158442 0 0 0 0 0 0 0 0 0 0 0 0 0 2.17805 0 0 2.17805 0
629 0 0 0 0 0 0 0 2.17805 0 0 2.17805 0 0.385807 0 -0.0987232 0.47236 0 0.158915 0.908375 0 -0.0146178 0.933002 0 -0.163647 0 0 0 0 0 0 0 0 0 0 0 0 0 2.17805 0 0 2.17805 0
630 0 0 0 0 0 0 0 2.17805 0 0 2.17805 0 0.38403 0 -0.0942919 0.475736 0 0.161557 0.912214 0 -0.0197072 0.935198 0 -0.168998 0 0 0 0 0 0 0 0 0 0 0 0 0 2.17805 0 0 2.17805 0
631 0 0 0 0 0 0 0 2.17805 0 0 2.17805 0 0.382245 0 -0.0894379 0.479471 0 0.164365 0.914715 0 -0.0246391 0.935417 0 -0.174264 0 0 0 0 0 0 0 0 0 0 0 0 0 2.17805 0 0 2.17805 0
632 0 0 0 0 0 0 0 2.17805 0 0 2.17805 0 0.380462 0 -0.0840969 0.483625 0 0.167352 0.91613 0 -0.0292212 0.934026 0 -0.179207 0 0 0 0 0 0 0 0 0 0 0 0 0 2.17805 0 0 2.17805 0
633 0 0 0 0 0 0 0 2.17805 0 0 2.17805 0 0.378699 0 -0.0782061 0.488254 0 0.170524 0.916715 0 -0.0332926 0.931441 0 -0.183623 0 0 0 0 0 0 0 0 0 0 0 0 0 2.17805 0 0 2.17805 0
634 0 0 0 0 0 0 0 2.17805 0 0 2.17805 0 0.376986 0 -0.0717093 0.493411 0 0.17388 0.916712 0 -0.036744 0.928091 0 -0.187365 0 0 0 0 0 0 0 0 0 0 0 0 0 2.17805 0 0 2.17805 0
635 0 0 0 0 0 0 0 2.17805 0 0 2.17805 0 0.375363 0 -0.0645649 0.499132 0 0.177407 0.916333 0 -0.0395274 0.924377 0 -0.190363 0 0 0 0 0 0 0 0 0 0 0 0 0 2.17805 0 0 2.17805 0
636 0 0 0 0 0 0 0 2.17805 0 0 2.17805 0 0.373897 0 -0.0567562 0.50544 0 0.181078 0.915751 0 -0.0416553 0.920637 0 -0.192626 0 0 0 0 0 0 0 0 0 0 0 0 0 2.17805 0 0 2.17805 0
637 0 0 0 0 0 0 0 2.17805 0 0 2.17805 0 0.372677 0 -0.0483058 0.512336 0 0.184856 0.91509 0 -0.04319 0.917121 0 -0.194226 0 0 0 0 0 0 0 0 0 0 0 0 0 2.17805 0 0 2.17805 0
638 0 0 0 0 0 0 0 2.17805 0 0 2.17805 0 0.37183 0 -0.0392936 0.519796 0 0.188687 0.914432 0 -0.0442258 0.913978 0 -0.195275 0 0 0 0 0 0 0 0 0 0 0 0 0 2.17805 0 0 2.17805 0
639 0 0 0 0 0 0 0 2.17805 0 0 2.17805 0 0.371514 0 -0.0298761 0.52777 0 0.192504 0.91382 0 -0.0448688 0.911264 0 -0.195897 0 0 0 0 0 0 0 0 0 0 0 0 0 2.17805 0 0 2.17805 0
640 0 0 0 0 0 0 0 2.17805 0 0 2.17805 0 0.371918 0 -0.0203001 0.536181 0 0.196233 0.913269 0 -0.0452196 0.908962 0 -0.196208 0 0 0 0 0 0 0 0 0 0 0 0 0 2.17805 0 0 2.17805 0
641 0 0 0 0 0 0 0 2.17805 0 0 2.17805 0 0.373243 0 -0.010906 0.544929 0 0.19979 0.912775 0 -0.0453613 0.907007 0 -0.196301 0 0 0 0 0 0 0 0 0 0 0 0 0 2.17805 0 0 2.17805 0
642 0 0 0 0 0 0 0 2.17805 0 0 2.17805 0 0.375686 0 -0.00210969 0.553899 0 0.203095 0.912327 0 -0.0453543 0.905311 0 -0.196241 0 0 0 0 0 0 0 0 0 0 0 0 0 2.17805 0 0 2.17805 0
643 0 0 0 0 0 0 0 2.17805 0 0 2.17805 0 0.379418 0 0.00563448 0.562976 0 0.206073 0.911909 0 -0.0452371 0.903789 0 -0.196069 0 0 0 0 0 0 0 0 0 0 0 0 0 2.17805 0 0 2.17805 0
644 0 0 0 0 0 0 0 2.17805 0 0 2.17805 0 0.384578 0 0.0118886 0.572063 0 0.208658 0.911511 0 -0.0450308 0.902368 0 -0.195804 0 0 0 0 0 0 0 0 0 0 0 0 0 2.17805 0 0 2.17805 0
645 0 0 0 0 0 0 0 2.17805 0 0 2.17805 0 0.391266 0 0.0162899 0.581098 0 0.210796 0.911125 0 -0.0447449 0.900995 0 -0.195455 0 0 0 0 0 0 0 0 0 0 0 0 0 2.17805 0 0 2.17805 0
646 0 0 0 0 0 0 0 2.17805 0 0 2.17805 0 0.399558 0 0.0186022 0.590068 0 0.212444 0.910749 0 -0.044383 0.899636 0 -0.195024 0 0 0 0 0 0 0 0 0 0 0 0 0 2.17805 0 0 2.17805 0
647 0 0 0 0 0 0 0 2.17805 0 0 2.17805 0 0.409505 0 0.0187492 0.599012 0 0.213573 0.910382 0 -0.0439465 0.898273 0 -0.19451 0 0 0 0 0 0 0 0 0 0 0 0 0 2.17805 0 0 2.17805 0
648 0 0 0 0 0 0 0 2.17805 0 0 2.17805 0 0.42114 0 0.0168249 0.608022 0 0.214168 0.910025 0 -0.0434362 0.896896 0 -0.193915 0 0 0 0 0 0 0 0 0 0 0 0 0 2.17805 0 0 2.17805 0
649 0 0 0 0 0 0 0 2.17805 0 0 2.17805 0 0.434466 0 0.0130806 0.617235 0 0.214238 0.909678 0 -0.0428534 0.895498 0 -0.193236 0 0 0 0 0 0 0 0 0 0 0 0 0 2.17805 0 0 2.17805 0
650 0 0 0 0 0 0 0 2.17805 0 0 2.17805 0 0.449441 0 0.00789206 0.626819 0 0.21382 0.909338 0 -0.0421998 0.894069 0 -0.192476 0 0 0 0 0 0 0 0 0 0 0 0 0 2.17805 0 0 2.17805 0
651 0 0 0 0 0 0 0 2.17805 0 0 2.17805 0 0.46597 0 0.00170974 0.636949 0 0.21298 0.909001 0 -0.0414777 0.892599 0 -0.191635 0 0 0 0 0 0 0 0 0 0 0 0 0 2.17805 0 0 2.17805 0
652 0 0 0 0 0 0 0 2.17805 0 0 2.17805 0 0.4839 0 -0.00499604 0.647794 0 0.211816 0.908661 0 -0.0406906 0.891076 0 -0.190713 0 0 0 0 0 0 0 0 0 0 0 0 0 2.17805 0 0 2.17805 0
653 0 0 0 0 0 0 0 2.17805 0 0 2.17805 0 0.503029 0 -0.0117878 0.659493 0 0.210447 0.908313 0 -0.0398453 0.889489 0 -0.189718 0 0 0 0 0 0 0 0 0 0 0 0 0 2.17805 0 0 2.17805 0
654 0 0 0 0 0 0 0 2.17805 0 0 2.17805 0 0.523134 0 -0.0183024 0.672139 0 0.209 0.907953 0 -0.0389524 0.887833 0 -0.188656 0 0 0 0 0 0 0 0 0 0 0 0 0 2.17805 0 0 2.17805 0
655 0 0 0 0 0 0 0 2.17805 0 0 2.17805 0 0.543992 0 -0.0242764 0.685777 0 0.207599 0.907582 0 -0.0380276 0.886115 0 -0.187544 0 0 0 0 0 0 0 0 0 0 0 0 0 2.17805 0 0 2.17805 0
656 0 0 0 0 0 0 0 2.17805 0 0 2.17805 0 0.56541 0 -0.0295556 0.700394 0 0.206343 0.907203 0 -0.037091 0.884349 0 -0.186402 0 0 0 0 0 0 0 0 0 0 0 0 0 2.17805 0 0 2.17805 0
