# Supplementary material for: Optimal Control Based Stiffness Identification of an Ankle-Foot Orthosis Using a Predictive Walking Model
Source: Front Comput Neurosci. 2017 Apr 13;11:23. doi: 10.3389/fncom.2017.00023 (PMC5390028; doi:10.3389/fncom.2017.00023)
Supplement: Supplementary file 1 [file DataSheet1.ZIP › PathWalker/InvKinDyn/results/orthosis_3053140.qdot]

0	0.912478	-0.0833999	0.690491	0.572651	0.1854	0.839999	0.912358	-1.21344	1.62446	-1.06716
1	0.902038	-0.0796799	0.740075	0.339887	0.445199	0.805559	0.621719	-0.695519	1.45968	-1.04532
2	0.890038	-0.0716399	0.766055	0.123324	0.692879	0.791039	0.357839	-0.17304	1.17895	-1.00008
3	0.878159	-0.0585599	0.777611	-0.0780959	0.918478	0.796439	0.1488	0.29268	0.805622	-0.952198
4	0.868079	-0.0409199	0.785711	-0.269256	1.116	0.818879	0.01164	0.650159	0.378771	-0.92293
5	0.860519	-0.01908	0.800711	-0.456947	1.28256	0.855803	-0.0483599	0.865439	-0.0548999	-0.928534
6	0.856199	0.00623999	0.828887	-0.645539	1.41696	0.904882	-0.0369599	0.927838	-0.449811	-0.976678
7	0.854639	0.0341999	0.870155	-0.833855	1.51908	0.964342	0.0351599	0.847199	-0.769795	-1.06417
8	0.855479	0.0638399	0.918478	-1.01472	1.58772	1.03334	0.15516	0.649559	-0.993324	-1.17817
9	0.857999	0.0938398	0.96253	-1.17505	1.6212	1.11055	0.312719	0.369719	-1.11465	-1.29848
10	0.861719	0.12312	0.990082	-1.30071	1.61736	1.19351	0.499319	0.0440399	-1.14221	-1.40388
11	0.866159	0.15048	0.991042	-1.3803	1.57476	1.27723	0.708359	-0.2946	-1.09364	-1.47615
12	0.870479	0.17472	0.960238	-1.40952	1.49376	1.35348	0.932518	-0.620399	-0.99139	-1.50445
13	0.874559	0.19512	0.899038	-1.39176	1.37856	1.41043	1.16304	-0.915358	-0.857303	-1.48574
14	0.877679	0.21084	0.813839	-1.34004	1.23672	1.4344	1.3884	-1.16844	-0.710063	-1.4255
15	0.879599	0.22176	0.714359	-1.27152	1.07988	1.41095	1.59744	-1.37448	-0.563267	-1.33278
16	0.879839	0.22764	0.611639	-1.20708	0.921718	1.32905	1.77756	-1.53108	-0.426263	-1.21946
17	0.878039	0.22848	0.515519	-1.16604	0.777239	1.18369	1.91892	-1.63788	-0.304559	-1.09651
18	0.873959	0.22464	0.433439	-1.16508	0.660479	0.977266	2.01348	-1.69488	-0.201564	-0.973318
19	0.867239	0.21672	0.370199	-1.21488	0.582119	0.720983	2.05668	-1.70232	-0.119316	-0.855839
20	0.857759	0.20508	0.327839	-1.32156	0.548879	0.432107	2.04648	-1.65984	-0.0594119	-0.748379
21	0.845879	0.1902	0.305639	-1.48392	0.562559	0.131736	1.9848	-1.56924	-0.023076	-0.652235
22	0.831599	0.17256	0.301319	-1.69572	0.619199	-0.158568	1.87704	-1.43244	-0.011124	-0.567083
23	0.815279	0.153	0.310319	-1.94532	0.710399	-0.420347	1.73124	-1.25484	-0.023532	-0.491423
24	0.797639	0.13176	0.326039	-2.21736	0.824279	-0.640595	1.55988	-1.04292	-0.0596039	-0.421703
25	0.779399	0.10968	0.342119	-2.4936	0.947278	-0.813131	1.37628	-0.805799	-0.117312	-0.354791
26	0.761159	0.0872399	0.350999	-2.75544	1.06512	-0.93877	1.19532	-0.553559	-0.193284	-0.286212
27	0.743759	0.0651599	0.347399	-2.98655	1.16532	-1.02453	1.02996	-0.296639	-0.282936	-0.213648
28	0.727919	0.0437999	0.327719	-3.17471	1.23708	-1.08089	0.888718	-0.0443999	-0.380447	-0.136188
29	0.713759	0.0234	0.29208	-3.31295	1.27284	-1.11998	0.776159	0.1956	-0.479315	-0.0552359
30	0.701639	0.00467999	0.24264	-3.39923	1.26696	-1.15224	0.692039	0.417359	-0.573275	0.026256
31	0.691199	-0.01248	0.1848	-3.43631	1.21692	-1.18501	0.631799	0.617279	-0.656747	0.104028
32	0.682199	-0.02772	0.12312	-3.42887	1.12128	-1.22145	0.590279	0.792959	-0.725783	0.174912
33	0.674159	-0.0413999	0.0631199	-3.38231	0.977998	-1.26043	0.561359	0.943438	-0.778283	0.23616
34	0.667079	-0.0533999	0.00815999	-3.30191	0.790799	-1.29823	0.540839	1.06884	-0.814199	0.28704
35	0.660359	-0.0638399	-0.0391199	-3.19163	0.559199	-1.32919	0.525479	1.16988	-0.834359	0.328211
36	0.653879	-0.0728399	-0.0785999	-3.05363	0.2856	-1.34801	0.514199	1.24812	-0.840959	0.361883
37	0.647519	-0.0805199	-0.11112	-2.88888	-0.0252	-1.35039	0.506879	1.3056	-0.835199	0.391175
38	0.641759	-0.0871199	-0.1374	-2.69844	-0.370799	-1.3341	0.502319	1.34592	-0.818279	0.418631
39	0.636119	-0.0922798	-0.15936	-2.48268	-0.742799	-1.29852	0.500759	1.37256	-0.790439	0.447467
40	0.631079	-0.0962398	-0.1782	-2.24388	-1.1352	-1.245	0.500039	1.3908	-0.751799	0.479447
41	0.626879	-0.0989998	-0.19452	-1.98384	-1.53948	-1.1748	0.497639	1.40484	-0.702239	0.516191
42	0.623279	-0.10056	-0.20868	-1.70712	-1.94784	-1.09008	0.491519	1.42008	-0.642239	0.558551
43	0.620639	-0.10128	-0.2208	-1.41756	-2.34828	-0.991678	0.479279	1.44036	-0.573239	0.607151
44	0.618959	-0.1014	-0.23208	-1.11984	-2.72988	-0.880199	0.460439	1.46928	-0.497159	0.662951
45	0.618239	-0.10116	-0.24396	-0.817919	-3.08063	-0.754439	0.436319	1.50876	-0.416519	0.727319
46	0.619079	-0.10104	-0.2598	-0.514199	-3.38759	-0.612959	0.411839	1.55904	-0.334439	0.802739
47	0.621119	-0.10128	-0.28272	-0.21192	-3.63659	-0.452639	0.392159	1.61916	-0.25356	0.890866
48	0.625319	-0.10236	-0.317519	0.0865199	-3.81311	-0.27108	0.384719	1.68612	-0.17676	0.994018
49	0.631319	-0.1044	-0.366359	0.375359	-3.90083	-0.0661199	0.395639	1.7568	-0.10584	1.11116
50	0.639719	-0.10788	-0.429239	0.645719	-3.88415	0.16104	0.427559	1.82676	-0.0422399	1.23851
51	0.650039	-0.11244	-0.502919	0.884759	-3.74855	0.404279	0.478919	1.8924	0.01344	1.36818
52	0.662519	-0.11844	-0.579119	1.0758	-3.48383	0.650879	0.542759	1.95036	0.0622799	1.48758
53	0.676559	-0.12552	-0.647879	1.20276	-3.08711	0.882599	0.608039	1.99812	0.10692	1.5822
54	0.691799	-0.13296	-0.698279	1.2534	-2.56656	1.07544	0.662159	2.03376	0.1512	1.63719
55	0.707999	-0.14004	-0.721079	1.22424	-1.944	1.20528	0.694439	2.05572	0.201	1.64149
56	0.724799	-0.14592	-0.713039	1.1244	-1.254	1.25172	0.699719	2.06268	0.26256	1.59099
57	0.742319	-0.1494	-0.675239	0.972958	-0.541199	1.20144	0.677639	2.05356	0.342599	1.48789
58	0.760319	-0.14976	-0.612839	0.796799	0.14616	1.05264	0.632399	2.02836	0.447119	1.34059
59	0.778559	-0.14604	-0.532319	0.622919	0.761519	0.814919	0.568559	1.9878	0.581399	1.15884
60	0.797399	-0.13812	-0.437999	0.473399	1.26648	0.509399	0.488039	1.93368	0.749399	0.951718
61	0.816239	-0.1254	-0.330719	0.361439	1.6338	0.16614	0.388919	1.86948	0.952318	0.724199
62	0.834599	-0.10836	-0.2088	0.29064	1.84968	-0.18126	0.26532	1.7988	1.18788	0.478319
63	0.852599	-0.0873599	-0.0683039	0.25692	1.91376	-0.500039	0.10968	1.72548	1.45008	0.21372
64	0.869279	-0.0627599	0.0926278	0.25284	1.83684	-0.763919	-0.0823199	1.65276	1.72572	-0.0681599
65	0.884759	-0.0358799	0.272916	0.26976	1.63944	-0.954838	-0.310919	1.58184	1.99512	-0.363239
66	0.898798	-0.00695999	0.466199	0.302639	1.34676	-1.0662	-0.567839	1.51212	2.23155	-0.661919
67	0.911158	0.02256	0.661199	0.350639	0.986878	-1.10016	-0.839279	1.44084	2.40358	-0.949558
68	0.921718	0.0520799	0.843839	0.416159	0.587759	-1.06632	-1.1064	1.3644	2.47863	-1.20876
69	0.930478	0.0806399	0.999838	0.502919	0.1746	-0.978718	-1.35072	1.2768	2.42912	-1.42248
70	0.937078	0.10752	1.11804	0.612479	-0.23028	-0.853319	-1.55796	1.1784	2.23931	-1.57788
71	0.941278	0.13188	1.19256	0.742439	-0.608159	-0.704759	-1.722	1.0644	1.91008	-1.66862
72	0.942958	0.153	1.22304	0.886078	-0.943798	-0.546599	-1.84476	0.938398	1.46113	-1.69538
73	0.941398	0.17016	1.21488	1.03152	-1.2246	-0.389279	-1.93596	0.805199	0.928462	-1.66508
74	0.936478	0.1824	1.17492	1.16676	-1.44072	-0.24228	-2.0094	0.670799	0.359243	-1.58779
75	0.927958	0.18936	1.11204	1.27944	-1.5852	-0.1122	-2.07984	0.544799	-0.19638	-1.47411
76	0.915478	0.19056	1.0326	1.36128	-1.65396	-0.00491999	-2.16036	0.435599	-0.692171	-1.33331
77	0.899398	0.18588	0.941158	1.40904	-1.64652	0.0753599	-2.25804	0.351599	-1.09189	-1.17172
78	0.879839	0.17544	0.839879	1.42416	-1.56636	0.12504	-2.376	0.296399	-1.37285	-0.993784
79	0.858119	0.1596	0.727679	1.41468	-1.42224	0.14208	-2.5092	0.2736	-1.52691	-0.801183
80	0.834719	0.13956	0.602759	1.39224	-1.22628	0.12612	-2.6478	0.2784	-1.56013	-0.594863
81	0.811439	0.1158	0.462599	1.37136	-0.994438	0.0776399	-2.77848	0.302399	-1.48964	-0.375467
82	0.789239	0.0898798	0.304919	1.36584	-0.743399	-0.000359999	-2.886	0.337199	-1.34045	-0.144696
83	0.769439	0.0629999	0.1308	1.38624	-0.490079	-0.10344	-2.95739	0.367199	-1.14141	0.0941998
84	0.752879	0.0362399	-0.0566399	1.4376	-0.24828	-0.22476	-2.98403	0.377999	-0.92173	0.335507
85	0.739799	0.01068	-0.2514	1.51872	-0.0288	-0.355439	-2.96243	0.362399	-0.707759	0.572339
86	0.730199	-0.01272	-0.444599	1.62252	0.16212	-0.485639	-2.89512	0.309599	-0.520991	0.796535
87	0.723479	-0.0334799	-0.627479	1.73784	0.321839	-0.604079	-2.78784	0.2136	-0.376199	1.00067
88	0.719159	-0.0512399	-0.791039	1.85148	0.452039	-0.700919	-2.64912	0.0731999	-0.281124	1.17818
89	0.716279	-0.0656399	-0.927958	1.95012	0.556559	-0.767879	-2.4876	-0.1092	-0.236424	1.32435
90	0.714479	-0.0771599	-1.0332	2.0232	0.640559	-0.799799	-2.31132	-0.335999	-0.236208	1.43601
91	0.713039	-0.0857999	-1.10388	2.06232	0.710399	-0.796319	-2.1258	-0.602399	-0.269772	1.51183
92	0.712439	-0.0920398	-1.13928	2.06424	0.771239	-0.760559	-1.93476	-0.902398	-0.322967	1.55144
93	0.712439	-0.0963598	-1.14048	2.02824	0.827159	-0.699119	-1.74012	-1.2324	-0.380435	1.55521
94	0.713399	-0.0989998	-1.10988	1.95756	0.880919	-0.620879	-1.54224	-1.584	-0.427595	1.52427
95	0.716279	-0.10056	-1.05216	1.8594	0.932758	-0.534119	-1.33944	-1.9488	-0.452447	1.46139
96	0.721199	-0.1014	-0.971998	1.74096	0.982198	-0.446519	-1.131	-2.316	-0.447275	1.36908
97	0.728639	-0.102	-0.875639	1.61244	1.02696	-0.362879	-0.914638	-2.6736	-0.409247	1.2522
98	0.739199	-0.10236	-0.769679	1.48296	1.06524	-0.28584	-0.689399	-3.00551	-0.340787	1.11588
99	0.752999	-0.10308	-0.660959	1.36164	1.09416	-0.21468	-0.454559	-3.29963	-0.249	0.966118
100	0.769919	-0.10416	-0.554999	1.25544	1.11276	-0.1482	-0.21132	-3.54023	-0.14304	0.809159
101	0.790199	-0.1062	-0.456959	1.16868	1.12044	-0.0838799	0.0374399	-3.71423	-0.0337199	0.649799
102	0.813479	-0.10884	-0.369239	1.1028	1.11852	-0.01908	0.28632	-3.81131	0.0707999	0.491399
103	0.839279	-0.11268	-0.2922	1.05564	1.10904	0.0472799	0.526919	-3.82283	0.16572	0.335279
104	0.867239	-0.1176	-0.22404	1.0218	1.09656	0.11652	0.748319	-3.74399	0.2502	0.18072
105	0.896878	-0.12384	-0.16188	0.993358	1.08588	0.18936	0.936958	-3.57095	0.327551	0.02664
106	0.926878	-0.13116	-0.10116	0.961078	1.08312	0.26628	1.07808	-3.30215	0.402047	-0.12864
107	0.956518	-0.13944	-0.0393599	0.915838	1.09452	0.349559	1.15776	-2.93664	0.475979	-0.28452
108	0.984358	-0.14832	0.0258	0.850199	1.12488	0.441839	1.16496	-2.4762	0.546719	-0.437759
109	1.00887	-0.15696	0.0935998	0.759719	1.17744	0.548639	1.09584	-1.92684	0.605003	-0.582119
110	1.02918	-0.16452	0.15984	0.645239	1.25244	0.676319	0.956278	-1.30236	0.635327	-0.707999
111	1.04421	-0.16992	0.21948	0.511079	1.34628	0.832439	0.763679	-0.628559	0.619283	-0.805559
112	1.05369	-0.17172	0.26676	0.364919	1.45212	1.0254	0.544919	0.0573599	0.540407	-0.867359
113	1.05791	-0.16896	0.299519	0.21264	1.56012	1.26144	0.332039	0.707999	0.389519	-0.892318
114	1.05755	-0.16056	0.319439	0.0579599	1.65972	1.54512	0.15516	1.272	0.168876	-0.886798
115	1.05372	-0.1458	0.335879	-0.10236	1.74	1.8762	0.0352799	1.70232	-0.10668	-0.867359
116	1.04757	-0.12432	0.361919	-0.27648	1.79256	2.24844	-0.01884	1.96476	-0.411983	-0.855443
117	1.04025	-0.0962398	0.411119	-0.472439	1.80984	2.64636	-0.00971998	2.0424	-0.716015	-0.872903
118	1.0328	-0.0616799	0.492959	-0.694799	1.78764	3.04535	0.0525599	1.93776	-0.988078	-0.935254
119	1.02609	-0.02184	0.609239	-0.939958	1.72308	3.40989	0.1566	1.66872	-1.20291	-1.04749
120	1.02093	0.02256	0.752399	-1.19508	1.61676	3.69722	0.29472	1.26516	-1.34408	-1.20221
121	1.01791	0.0703199	0.906838	-1.4406	1.47204	3.86243	0.464159	0.761399	-1.40508	-1.3812
122	1.01747	0.11964	1.05408	-1.65612	1.29612	3.86649	0.666599	0.192	-1.38828	-1.56122
123	1.01982	0.1692	1.17468	-1.82376	1.1004	3.68494	0.906238	-0.411839	-1.30248	-1.71779
124	1.02489	0.21708	1.25448	-1.93512	0.899878	3.31484	1.1838	-1.02312	-1.16016	-1.83184
125	1.03231	0.26148	1.28508	-1.9908	0.711119	2.77729	1.49652	-1.61976	-0.974878	-1.89124
126	1.04145	0.300359	1.2642	-2.00028	0.551519	2.11458	1.83636	-2.18244	-0.759599	-1.89088
127	1.05139	0.332279	1.19424	-1.97832	0.437039	1.38288	2.19036	-2.69256	-0.525839	-1.83165
128	1.06093	0.355199	1.08144	-1.94424	0.382079	0.643679	2.541	-3.13163	-0.28392	-1.71867
129	1.06868	0.368039	0.934438	-1.91676	0.397079	-0.0470399	2.86752	-3.47927	-0.0442799	-1.55911
130	1.07321	0.370319	0.763439	-1.91604	0.488879	-0.644519	3.14591	-3.71315	0.18192	-1.36291
131	1.0731	0.361439	0.582599	-1.96056	0.658559	-1.12104	3.35015	-3.81131	0.382079	-1.14319
132	1.06733	0.342239	0.406919	-2.067	0.899758	-1.46604	3.45455	-3.75551	0.542759	-0.915718
133	1.05528	0.313799	0.25236	-2.24556	1.2	-1.68465	3.43955	-3.53651	0.650159	-0.698603
134	1.03752	0.27792	0.1296	-2.4954	1.5312	-1.79314	3.29987	-3.16019	0.694079	-0.506399
135	1.0152	0.23676	0.0415199	-2.79912	1.8648	-1.81449	3.05099	-2.652	0.670319	-0.346679
136	0.990478	0.19284	-0.01968	-3.12503	2.1636	-1.7751	2.72892	-2.05512	0.581759	-0.21756
137	0.965518	0.14832	-0.0677999	-3.43331	2.3916	-1.70197	2.3826	-1.42188	0.437999	-0.10932
138	0.942358	0.105	-0.11604	-3.68987	2.5284	-1.61991	2.05644	-0.804479	0.2532	-0.01308
139	0.922558	0.0639599	-0.17124	-3.87251	2.5524	-1.54884	1.78284	-0.24372	0.0422399	0.0767999
140	0.906358	0.02604	-0.23328	-3.97439	2.466	-1.50113	1.57524	0.23376	-0.18072	0.15996
141	0.894118	-0.00839999	-0.297359	-3.99815	2.2656	-1.48038	1.43352	0.615479	-0.402119	0.23328
142	0.884999	-0.0391199	-0.357359	-3.95111	1.9596	-1.48154	1.34916	0.901078	-0.610439	0.29364
143	0.878519	-0.0661199	-0.410399	-3.83879	1.5564	-1.49261	1.31112	1.09836	-0.795599	0.341159
144	0.874319	-0.0892798	-0.456959	-3.66347	1.0644	-1.49711	1.31028	1.22088	-0.949078	0.380879
145	0.872159	-0.10872	-0.502799	-3.42239	0.495599	-1.47723	1.34076	1.28532	-1.06488	0.421499
146	0.871799	-0.1248	-0.554999	-3.11123	-0.1368	-1.41669	1.39908	1.31028	-1.14	0.473867
147	0.873239	-0.13752	-0.622919	-2.72484	-0.818399	-1.30307	1.4844	1.31328	-1.17456	0.549599
148	0.876719	-0.14736	-0.714239	-2.26188	-1.5252	-1.12957	1.5954	1.3116	-1.17156	0.658211
149	0.882239	-0.1548	-0.834479	-1.72524	-2.2368	-0.895918	1.73016	1.3206	-1.1364	0.806123
150	0.889918	-0.16032	-0.985078	-1.1244	-2.9244	-0.608399	1.88352	1.35336	-1.07544	0.99487
151	0.899878	-0.16476	-1.16436	-0.474599	-3.56399	-0.2796	2.04756	1.42092	-0.995518	1.22165
152	0.911638	-0.16872	-1.36572	0.20196	-4.11959	0.0733199	2.21124	1.53264	-0.902158	1.47807
153	0.925078	-0.17292	-1.5786	0.878039	-4.56719	0.429119	2.35884	1.695	-0.798599	1.75035
154	0.939958	-0.1782	-1.78788	1.52028	-4.87367	0.764039	2.47044	1.91232	-0.685559	2.01924
155	0.955558	-0.18468	-1.974	2.09112	-5.01527	1.0533	2.523	2.18676	-0.560399	2.26054
156	0.971158	-0.19284	-2.11452	2.55012	-4.96775	1.27232	2.49048	2.51568	-0.417959	2.44673
157	0.985918	-0.2022	-2.18707	2.86056	-4.71815	1.39975	2.34948	2.89188	-0.25008	2.55084
158	0.998758	-0.21204	-2.1734	2.99483	-4.26635	1.41998	2.08459	3.30095	-0.0473999	2.55192
159	1.00896	-0.22116	-2.06635	2.94528	-3.62999	1.3262	1.69657	3.71987	0.1998	2.44165
160	1.01556	-0.22812	-1.87183	2.72868	-2.84808	1.12305	1.20522	4.11839	0.498479	2.22693
161	1.01916	-0.23124	-1.60958	2.38512	-1.97808	0.827231	0.648899	4.46171	0.849839	1.92984
162	1.01988	-0.2292	-1.30665	1.97052	-1.08948	0.466451	0.0747839	4.71623	1.24452	1.57932
163	1.0188	-0.2208	-0.99077	1.54308	-0.25548	0.0762599	-0.472019	4.85615	1.66236	1.2042
164	1.017	-0.20568	-0.683422	1.1526	0.458279	-0.304811	-0.958738	4.86671	2.07	0.826799
165	1.01508	-0.18312	-0.397103	0.832679	1.0026	-0.640367	-1.36919	4.74635	2.42556	0.459479
166	1.01364	-0.1536	-0.136455	0.598679	1.34988	-0.901498	-1.70244	4.50371	2.68332	0.1086
167	1.01256	-0.11748	0.0987298	0.452159	1.4964	-1.07052	-1.96776	4.15643	2.8026	-0.22452
168	1.01148	-0.0758399	0.310102	0.383879	1.45944	-1.14233	-2.18004	3.72839	2.7546	-0.536999
169	1.0098	-0.0298799	0.497491	0.380639	1.27284	-1.12367	-2.3532	3.24479	2.52932	-0.824279
170	1.0074	0.018	0.658691	0.427559	0.978838	-1.02978	-2.50008	2.73	2.13818	-1.07736
171	1.0032	0.0659999	0.790167	0.511079	0.622319	-0.880883	-2.63052	2.214	1.61161	-1.28688
172	0.996958	0.11136	0.888802	0.616919	0.2454	-0.698747	-2.75388	1.7208	0.994066	-1.44312
173	0.987718	0.15204	0.953554	0.732119	-0.11616	-0.503939	-2.87904	1.2708	0.337391	-1.54013
174	0.974878	0.18564	0.988678	0.840599	-0.434999	-0.314375	-3.01895	0.887998	-0.305159	-1.57932
175	0.958318	0.21072	1.00169	0.926758	-0.691319	-0.14424	-3.18611	0.584399	-0.884003	-1.56745
176	0.937438	0.22608	1.00391	0.974758	-0.873959	-0.00491999	-3.39395	0.371999	-1.35721	-1.5179
177	0.913078	0.23124	1.00544	0.974278	-0.978238	0.0965998	-3.64943	0.2472	-1.69433	-1.4448
178	0.885478	0.22644	1.01267	0.922558	-1.00644	0.15612	-3.95075	0.2052	-1.87912	-1.35987
179	0.856199	0.21288	1.02378	0.829199	-0.965398	0.17256	-4.28111	0.2244	-1.91134	-1.26689
180	0.826439	0.19176	1.02968	0.713999	-0.867479	0.148284	-4.61207	0.2832	-1.80672	-1.16211
181	0.797999	0.16512	1.01585	0.603959	-0.726599	0.0878399	-4.90619	0.350399	-1.59324	-1.03567
182	0.772079	0.135	0.968686	0.524519	-0.558719	-0.001416	-5.12843	0.400799	-1.3074	-0.878208
183	0.750119	0.10356	0.880319	0.493799	-0.378119	-0.110664	-5.25251	0.409199	-0.987718	-0.685862
184	0.732839	0.0722399	0.749759	0.519719	-0.19728	-0.230364	-5.26535	0.364799	-0.669479	-0.461414
185	0.720239	0.0427199	0.583559	0.599639	-0.0258	-0.351239	-5.16611	0.2568	-0.380879	-0.213913
186	0.712559	0.01572	0.391199	0.725039	0.12972	-0.465359	-4.96415	0.0851999	-0.1404	0.0446279
187	0.708959	-0.00803999	0.1842	0.883919	0.26544	-0.566279	-4.67267	-0.1452	0.0439199	0.301927
188	0.709199	-0.02844	-0.0276	1.06428	0.379679	-0.649439	-4.30679	-0.430799	0.17256	0.547997
189	0.712799	-0.0453599	-0.2364	1.25568	0.473279	-0.711959	-3.88091	-0.763199	0.25344	0.774941
190	0.719159	-0.0590399	-0.435479	1.44924	0.547079	-0.752759	-3.40823	-1.1304	0.299159	0.977535
191	0.727919	-0.0695999	-0.620399	1.63764	0.604319	-0.771239	-2.901	-1.5264	0.324359	1.15169
192	0.739319	-0.0777599	-0.787799	1.81572	0.646559	-0.768599	-2.36928	-1.9392	0.343559	1.29546
193	0.752639	-0.0835199	-0.934558	1.97892	0.676559	-0.746279	-1.824	-2.3568	0.368279	1.40672
194	0.768239	-0.0875999	-1.05859	2.12448	0.694919	-0.706919	-1.27416	-2.766	0.406439	1.48436
195	0.785999	-0.0899998	-1.15766	2.25048	0.702479	-0.653639	-0.729359	-3.15839	0.459959	1.5272
196	0.805919	-0.0914398	-1.23014	2.35584	0.698639	-0.589919	-0.19848	-3.51599	0.526079	1.53427
197	0.827879	-0.0922798	-1.27367	2.43864	0.682559	-0.520199	0.309479	-3.82919	0.597479	1.50391
198	0.851519	-0.0928798	-1.28603	2.49708	0.654719	-0.448199	0.785879	-4.08803	0.665519	1.43426
199	0.877079	-0.0935998	-1.26387	2.5272	0.615839	-0.377159	1.22112	-4.28351	0.721319	1.32228
200	0.903838	-0.0947998	-1.20408	2.52348	0.569159	-0.309839	1.60644	-4.41131	0.759839	1.16544
201	0.931558	-0.0967198	-1.10295	2.47836	0.519599	-0.24708	1.9332	-4.47107	0.781199	0.960718
202	0.959758	-0.10008	-0.958426	2.38476	0.474599	-0.18864	2.193	-4.46639	0.792359	0.707519
203	0.987718	-0.10476	-0.770807	2.23668	0.442199	-0.13308	2.37972	-4.40231	0.806843	0.408599
204	1.01448	-0.11088	-0.544181	2.03172	0.430799	-0.0776399	2.4876	-4.28399	0.841223	0.0722399
205	1.03944	-0.11892	-0.287796	1.77336	0.448559	-0.01824	2.51268	-4.11227	0.911014	-0.28764
206	1.06128	-0.12828	-0.0150756	1.46964	0.500759	0.0497999	2.45208	-3.88115	1.02527	-0.650399
207	1.07892	-0.1386	0.256862	1.13436	0.590519	0.13248	2.30364	-3.57695	1.18011	-0.991078
208	1.09092	-0.1494	0.509055	0.785039	0.716879	0.23676	2.06856	-3.18035	1.35617	-1.2828
209	1.09644	-0.15912	0.723926	0.439439	0.874919	0.370439	1.75272	-2.67396	1.51889	-1.50144
210	1.095	-0.1668	0.887422	0.1158	1.0554	0.540839	1.37016	-2.0496	1.62449	-1.62975
211	1.08672	-0.17112	0.989422	-0.16884	1.245	0.753959	0.947158	-1.31928	1.62978	-1.65911
212	1.0728	-0.17088	1.02631	-0.400199	1.42788	1.01292	0.520559	-0.517919	1.50389	-1.59309
213	1.05576	-0.165	1.00074	-0.568559	1.58688	1.31628	0.13416	0.296399	1.23807	-1.44606
214	1.0374	-0.15324	0.923278	-0.671999	1.70664	1.65672	-0.17112	1.05288	0.850464	-1.24315
215	1.02012	-0.13524	0.812063	-0.718919	1.77528	2.02008	-0.365999	1.68168	0.382739	-1.01719
216	1.0056	-0.11136	0.691055	-0.727559	1.78572	2.38556	-0.441239	2.12784	-0.10854	-0.804359
217	0.994198	-0.0813599	0.584747	-0.720479	1.73568	2.72311	-0.406919	2.36172	-0.565283	-0.636947
218	0.985918	-0.0463199	0.511343	-0.717239	1.62708	2.99612	-0.28572	2.38344	-0.939026	-0.535115
219	0.980158	-0.00623999	0.479063	-0.729119	1.46472	3.16364	-0.10416	2.21592	-1.19928	-0.503975
220	0.975958	0.0374399	0.483743	-0.755639	1.2552	3.18654	0.1146	1.89876	-1.33518	-0.531918
221	0.972238	0.0836399	0.513287	-0.789959	1.0068	3.03596	0.354599	1.4772	-1.35366	-0.597523
222	0.968158	0.13092	0.552467	-0.822479	0.730799	2.70091	0.605519	0.994438	-1.27398	-0.676342
223	0.963358	0.1776	0.589163	-0.849239	0.439199	2.19321	0.858119	0.488039	-1.12146	-0.749303
224	0.957118	0.22152	0.615611	-0.872279	0.1488	1.54742	1.10472	-0.01164	-0.92263	-0.80408
225	0.949318	0.26136	0.630839	-0.901678	-0.1248	0.815723	1.33416	-0.481799	-0.700787	-0.838175
226	0.939478	0.29484	0.637559	-0.952198	-0.365999	0.0601559	1.5348	-0.903958	-0.474779	-0.854759
227	0.927838	0.320759	0.641039	-1.04064	-0.550799	-0.655787	1.69392	-1.26288	-0.25872	-0.860399
228	0.914158	0.337919	0.646079	-1.18248	-0.663599	-1.27614	1.80084	-1.54596	-0.0622439	-0.862091
229	0.898318	0.345599	0.656639	-1.38984	-0.688799	-1.75747	1.84692	-1.74216	0.107844	-0.864923
230	0.880319	0.343799	0.673919	-1.66884	-0.610799	-2.07478	1.82784	-1.84368	0.24684	-0.871019
231	0.860399	0.332999	0.696359	-2.01732	-0.428399	-2.22201	1.74552	-1.84692	0.351203	-0.878531
232	0.838679	0.313919	0.719399	-2.42424	-0.1464	-2.21108	1.608	-1.75416	0.418523	-0.882899
233	0.815759	0.28764	0.734639	-2.86704	0.2196	-2.06812	1.43148	-1.57512	0.446867	-0.875315
234	0.792359	0.2562	0.731879	-3.31499	0.638399	-1.82829	1.23912	-1.326	0.435563	-0.845747
235	0.769439	0.22092	0.700199	-3.73163	1.0728	-1.53084	1.05756	-1.02948	0.385391	-0.784403
236	0.769439	0.22092	0.700199	-3.73163	1.0728	-1.53084	1.05756	-1.02948	0.385391	-0.784403
