# Supplementary material for: Optimal Control Based Stiffness Identification of an Ankle-Foot Orthosis Using a Predictive Walking Model
Source: Front Comput Neurosci. 2017 Apr 13;11:23. doi: 10.3389/fncom.2017.00023 (PMC5390028; doi:10.3389/fncom.2017.00023)
Supplement: Supplementary file 1 [file DataSheet1.ZIP › PathWalker/InvKinDyn/results/orthosis_3053140.torque]

0	10.2308	295.234	-5.88653	-0.753473	2.10364	-1.06676	-6.64698	0.976741	-1.33584	0.838895
1	6.74779	305.067	-5.99646	-1.43338	1.78747	-1.18954	-4.74231	2.36191	-0.238272	-0.239682
2	2.44816	319.531	-8.09715	-0.993282	2.54633	-0.0916392	-5.28573	1.72958	-1.0575	-1.97472
3	-2.27968	331.567	-10.9141	-1.67564	2.0625	-0.573599	-5.03264	1.39217	-1.52221	-4.1257
4	-7.45176	339.204	-12.0106	-2.33137	1.56337	-1.1002	-2.84319	2.43469	-0.486974	-6.52861
5	-11.2533	345.844	-13.6403	-2.62383	1.44594	-1.15028	-1.81124	2.52135	-0.453193	-8.71465
6	-14.6817	350.027	-14.9337	-2.13471	1.95639	-0.55839	-1.46575	2.20802	-0.591023	-10.6643
7	-15.3824	352.022	-17.0871	-2.88367	1.25893	-1.30086	-1.33304	1.92577	-0.471771	-12.0026
8	-15.1392	351.445	-18.3792	-2.71399	1.40488	-1.05487	-1.97077	1.22859	-0.905098	-12.6782
9	-12.0599	345.496	-18.3117	-2.57797	1.5223	-0.753944	-1.92005	1.21956	-0.400509	-12.6198
10	-7.61843	339.84	-19.2481	-2.77613	1.26991	-0.860423	-3.2789	0.331622	-0.951812	-11.887
11	-4.21501	326.858	-17.1747	-2.73282	1.21903	-0.654097	-2.2834	1.14441	0.045738	-10.7979
12	1.8253	314.487	-16.8606	-3.12075	0.806774	-0.829466	-3.16274	0.611027	-0.113111	-9.1798
13	6.09733	302.575	-17.0553	-3.67019	0.285015	-1.06544	-4.4893	-0.256146	-0.981778	-7.54575
14	9.85642	286.823	-14.5869	-4.05251	0.0208042	-0.967329	-3.5521	0.453507	-0.383405	-5.75169
15	14.5613	273.738	-14.7463	-4.51095	-0.206277	-0.79278	-5.05567	-0.597367	-1.26298	-4.0254
16	17.4589	259.336	-13.2945	-5.09322	-0.400364	-0.552266	-4.79716	-0.494262	-1.35689	-2.39873
17	20.4778	245.757	-12.4918	-5.97852	-0.840986	-0.689851	-4.61937	-0.411147	-1.20028	-0.982925
18	22.7135	232.335	-10.9009	-7.11209	-1.43194	-1.0252	-3.16026	0.705224	0.0809693	0.218339
19	23.2598	223.66	-10.6263	-7.82552	-1.60069	-0.925895	-3.17588	0.571082	-0.316943	1.12081
20	24.396	215.954	-10.4465	-8.40431	-1.67116	-0.789076	-3.20772	0.507553	-0.462073	1.86417
21	24.5875	208.686	-9.78863	-8.4512	-1.32847	-0.252062	-2.95093	0.747063	-0.141613	2.31004
22	23.2861	204.742	-10.6294	-9.56284	-2.15996	-1.28266	-2.7781	0.746519	-0.168663	2.40581
23	21.7518	203.508	-11.7832	-9.95719	-2.39677	-1.6593	-3.37935	0.204619	-0.891951	2.26019
24	19.7281	201.529	-11.356	-9.15031	-1.61391	-0.872666	-3.27617	0.22295	-0.892591	1.84034
25	17.0546	199.897	-10.81	-8.58193	-1.18496	-0.62506	-2.46196	0.860469	-0.12957	1.11479
26	13.7132	204.509	-12.0035	-8.10053	-0.97711	-0.766358	-3.18259	0.132496	-1.1265	0.210254
27	10.5018	206.522	-11.6681	-7.47961	-0.683362	-0.779239	-2.3181	0.753845	-0.567231	-0.842496
28	7.26425	210.307	-12.35	-6.41198	-0.117056	-0.609477	-2.78129	0.411721	-0.713719	-2.01809
29	3.3942	215.766	-12.1923	-5.46971	0.348846	-0.493144	-2.39114	0.63845	-0.622707	-3.15932
30	-1.30846	219.355	-11.443	-4.61726	0.597846	-0.709767	-1.46892	1.33594	0.13564	-4.20705
31	-5.46203	226.164	-11.9815	-3.8456	0.782492	-0.964094	-1.92677	0.94687	-0.239038	-5.11973
32	-10.1056	231.124	-11.5545	-2.4665	1.49573	-0.463049	-2.36232	0.499522	-0.815207	-5.78002
33	-13.8433	235.263	-10.7198	-1.73925	1.60703	-0.716801	-2.14436	0.588945	-0.76075	-6.09297
34	-18.3465	237.852	-8.99812	-0.990792	1.71158	-0.916313	-1.34993	1.07761	-0.376766	-6.18576
35	-21.1595	240.165	-7.70972	0.10252	2.17051	-0.58865	-1.536	0.852682	-0.58213	-6.04908
36	-24.2513	242.337	-5.86129	0.805994	2.28587	-0.728238	-1.05138	1.07972	-0.554598	-5.70368
37	-24.3229	243.65	-4.3551	1.28233	2.30965	-0.777602	-1.0184	0.993849	-0.803681	-4.99381
38	-25.7198	243.139	-0.992538	2.55958	3.01161	-0.163113	0.135144	1.829	0.0293999	-4.34377
39	-23.7473	248.286	-1.28138	2.85927	2.92633	-0.421261	-1.56627	0.46468	-1.61535	-3.48222
40	-21.4307	247.77	1.7744	3.39209	3.11579	-0.428833	-0.335165	1.55313	-0.418033	-2.43764
41	-18.1341	250.474	2.78912	3.79658	3.2405	-0.50185	-0.936365	1.23274	-0.699935	-1.42828
42	-14.0498	250.771	5.00734	4.401	3.56163	-0.421653	-0.737931	1.5566	-0.287142	-0.235105
43	-9.92815	251.568	6.6502	4.84631	3.79369	-0.454541	-0.901841	1.52338	-0.377575	0.912479
44	-5.38193	252.484	8.14308	5.57377	4.2968	-0.253633	-1.4369	1.26954	-0.651318	2.02821
45	0.176881	251.566	9.61146	5.58656	4.25022	-0.672427	-1.31601	1.51884	-0.339488	3.1979
46	3.94896	252.174	11.0084	6.43588	4.8784	-0.376673	-1.74328	1.29675	-0.90825	4.02674
47	10.2625	249.713	11.5585	6.68271	5.10737	-0.48893	-2.25691	1.04464	-1.01522	4.82149
48	12.9543	247.112	12.77	6.98848	5.36744	-0.66548	-1.64773	1.53674	-0.640636	5.08831
49	17.5381	243.382	12.8154	7.44678	5.81811	-0.553555	-2.00351	1.3739	-0.688875	5.13678
50	18.8777	240.078	13.0374	7.67274	6.17086	-0.447606	-1.23601	1.97024	-0.0784443	4.51822
51	20.0451	237.723	12.4521	7.73031	6.446	-0.446129	-0.829535	2.27905	0.11015	3.6397
52	19.4242	238.077	10.1369	7.47704	6.53883	-0.55572	-1.19645	1.94853	-0.369455	2.18259
53	16.6193	240.172	8.09629	7.41727	6.82761	-0.345138	-1.05864	1.91773	-0.724645	0.295261
54	14.0374	242.617	5.69417	6.77279	6.68988	-0.51509	-0.461082	2.47356	0.21334	-1.77479
55	10.9045	249.053	2.23633	6.44711	6.80463	-0.25149	-0.997499	2.08795	-0.126166	-4.06528
56	6.90348	259.951	-0.881953	5.40963	6.32658	-0.531274	-0.648424	2.28829	-0.266031	-6.29329
57	3.87624	272.216	-4.41329	4.47332	5.8557	-0.683751	-0.939336	2.11085	-0.593553	-8.37135
58	-8.20084	266.557	13.4046	24.3649	21.4182	13.0217	-1.20405	2.06524	-0.518772	-10.3355
59	15.115	264.917	7.84331	22.1505	22.9751	21.961	-1.63309	1.98097	-0.298202	-11.7175
60	28.6325	226.93	38.263	55.1887	52.3722	57.5441	-1.91193	1.92099	-0.934591	-12.8763
61	36.9912	111.671	123.684	142.403	125.037	137.204	-1.64935	2.3315	-0.240001	-13.6882
62	29.1441	138.658	114.281	133.433	116.211	126.591	-2.4682	1.96787	-0.620095	-13.9358
63	29.7149	163.903	97.5025	117.243	102.36	113.594	-3.09215	1.76688	-0.684006	-14.0325
64	8.1587	147.669	124.019	142.424	119.479	126.529	-3.39397	1.81005	-0.782483	-13.6262
65	6.67421	122.784	142.014	159.561	132.439	141.244	-3.28872	2.16127	0.00309544	-12.9781
66	1.66796	114.108	149.28	166.845	137.012	145.709	-4.59363	1.30601	-0.935169	-12.0612
67	4.25874	101.044	154.81	171.707	140.873	151.519	-4.92802	1.30128	-0.628636	-10.9575
68	11.5845	77.9041	162.277	178.636	147.105	161.131	-5.22399	1.31837	0.0419495	-9.67416
69	16.4201	63.8666	165.362	181.585	150.17	166.8	-5.96521	0.866451	-0.755976	-8.42908
70	21.0592	53.0838	163.008	179.603	149.272	167.597	-7.12001	0.183792	-0.926701	-7.2361
71	25.0821	44.177	158.698	175.517	146.896	166.764	-8.00611	-0.416088	-1.34483	-6.15296
72	28.6568	35.318	151.332	168.336	142.261	163.549	-8.49185	-0.665654	-0.804736	-5.3456
73	32.0038	28.7445	141.634	160.051	136.77	159.103	-9.94881	-1.56102	-1.28626	-4.77711
74	32.8776	20.8075	132.317	150.796	130.446	153.484	-10.0513	-1.61183	-0.692109	-4.33068
75	32.5455	13.7435	122.387	142.107	124.456	147.835	-10.9974	-2.1282	-0.744303	-4.21589
76	31.516	8.00266	113.01	134.072	118.89	142.45	-12.126	-2.88096	-1.65639	-4.12438
77	29.3987	-0.784298	104.233	125.961	113.12	136.685	-12.3623	-3.01869	-1.15091	-4.24868
78	28.9957	-6.1493	95.9042	118.3	107.616	131.056	-12.7155	-3.11294	-1.17327	-4.31579
79	27.3674	-14.6433	89.9627	112.316	103.442	127.07	-12.0475	-2.66579	-0.094909	-4.66575
80	28.7089	-17.6705	83.7971	107.032	99.7237	123.46	-12.5058	-2.87344	-0.52929	-4.87096
81	28.2656	-14.5056	78.7183	102.339	96.2745	119.976	-12.2985	-2.57845	-1.11611	-5.36682
82	28.8193	-12.9511	75.1678	98.862	93.6394	117.253	-11.9382	-2.3758	-1.01681	-5.74664
83	28.0851	-9.04106	73.1329	95.8249	91.2641	114.774	-10.5923	-1.64995	-0.63601	-6.1745
84	27.3817	-0.735775	71.4752	93.9658	89.7505	113.198	-10.1246	-1.41733	-1.17667	-6.6068
85	24.6073	4.77164	72.3088	93.3399	88.9818	112.117	-8.70582	-0.82102	-0.632082	-6.88416
86	19.8101	16.9294	72.5886	92.0902	87.3829	109.78	-7.48214	-0.120543	-0.706533	-7.10484
87	15.2907	27.6481	73.2324	90.7113	85.8168	107.834	-6.05388	0.513426	-0.721777	-7.08906
88	11.2856	36.5292	73.4374	89.2707	84.3655	106.381	-5.01899	0.733672	-0.698672	-7.00688
89	8.79101	43.874	74.4415	88.3738	83.728	106.438	-3.91891	1.25701	-0.904457	-6.7172
90	5.19075	46.9123	76.3454	87.6195	83.3351	106.987	-2.02577	2.01411	-0.489774	-6.44945
91	5.37998	49.9961	77.1131	86.9001	83.1071	107.967	-1.46697	2.11888	-0.790083	-5.94129
92	5.96781	35.9217	83.0396	90.7794	87.4027	115.532	0.0420566	2.55735	-0.494844	-5.5827
93	4.75109	25.7001	88.1909	94.3376	90.7787	121.21	0.993427	2.82045	-0.57117	-5.27789
94	3.87179	22.111	91.0831	95.5494	91.6912	123.233	1.85158	3.28701	-0.660941	-4.91544
95	2.64922	17.6433	92.8438	95.7038	91.6682	124.148	2.96894	3.68091	-0.581924	-4.81655
96	3.67511	13.7731	94.0026	95.2091	91.3345	125.185	4.32638	4.70041	-0.098801	-4.78609
97	4.32454	7.3344	94.7999	94.5438	90.78	125.778	5.58647	4.83037	-0.376688	-4.8389
98	5.65947	3.93941	94.0107	92.9881	89.287	124.991	6.34207	5.02104	-0.533024	-5.01169
99	6.06976	3.626	93.3403	91.2277	87.5094	123.647	7.44177	5.7656	-0.405782	-5.22805
100	8.32916	1.70382	91.9076	88.8106	85.4607	122.381	8.55142	6.4851	-0.358871	-5.43381
101	10.9166	-0.969388	89.97	85.8713	83.0776	120.8	9.82967	6.97407	-0.323827	-5.70546
102	12.7127	-0.524092	87.3026	82.7308	80.3823	118.558	10.5517	7.55086	-0.308016	-5.96415
103	15.1059	-2.12285	84.3045	79.5777	77.7958	116.415	10.9765	7.43068	-0.750456	-6.17984
104	18.8596	0.524845	80.5475	75.7485	74.7155	113.694	11.2288	7.99594	-0.426126	-6.2593
105	20.3909	5.98448	76.7693	72.0438	71.6076	110.61	11.3167	8.66485	0.0683486	-6.36529
106	22.9188	10.488	72.2254	67.8105	68.173	107.161	11.0532	8.79248	0.196201	-6.29822
107	25.5918	17.569	66.2315	63.69	64.7671	103.497	9.0714	7.77658	-0.333743	-6.04399
108	27.2498	27.7956	59.7472	58.9554	60.8615	99.1194	7.15586	6.87603	-0.672802	-5.72108
109	28.9032	42.6473	54.0749	54.497	57.2048	95.0739	5.55771	6.97912	0.0749707	-5.19401
110	28.6178	56.9547	47.8069	49.9612	53.415	90.6236	3.36107	5.70744	-0.609169	-4.62017
111	27.2253	79.7285	41.7675	45.1413	49.2792	85.4458	1.73048	5.46659	-0.264711	-4.14476
112	25.9294	101.391	35.0821	39.8694	44.8256	79.8798	0.0670039	4.40461	-0.678475	-3.79406
113	31.6449	75.5018	24.2286	34.7428	40.4056	74.077	-4.85327	-6.37946	-8.13919	-3.78933
114	76.7842	-59.7805	-15.8601	29.7973	35.9268	67.78	-36.0406	-52.439	-37.6583	-4.12725
115	24.4582	-47.4699	4.1392	25.9384	32.076	61.8277	-13.9881	-42.4679	-39.5862	-4.8359
116	-18.2726	45.1453	17.2287	22.2007	27.8135	54.0741	1.37152	-25.2617	-31.946	-5.86925
117	-14.8527	72.3942	2.36353	18.6069	23.6808	46.0826	-8.33777	-33.9117	-35.9125	-7.07162
118	-23.8688	47.4464	-3.65183	16.3568	21.1028	41.5105	-10.9803	-44.8226	-45.1667	-8.22741
119	-35.9024	30.3095	-7.99299	14.1583	18.5256	36.6097	-12.4397	-54.0951	-53.9611	-9.20682
120	-43.7929	23.2173	-12.8411	11.8772	16.0704	31.8986	-14.5448	-61.5463	-60.7881	-9.86175
121	-50.275	15.5064	-15.621	10.4912	14.3044	27.9642	-15.9972	-67.3183	-66.1182	-10.0059
122	-42.9663	11.3784	-24.9963	9.44764	12.4399	22.1572	-24.1231	-76.3484	-70.7372	-9.73963
123	-26.5125	-3.39682	-36.888	7.84737	10.9155	18.7729	-34.1287	-85.7875	-74.6809	-9.03727
124	-16.929	-2.76392	-44.4414	6.87134	9.36704	13.1035	-41.217	-91.1338	-76.6498	-8.06124
125	-4.45638	-2.34438	-49.1759	5.47714	8.40984	10.8123	-45.1533	-91.2848	-74.8532	-6.8819
126	10.0298	3.80879	-57.2868	1.87275	5.87758	5.36709	-50.1675	-91.9007	-73.4857	-5.72275
127	32.8901	14.743	-70.0126	-7.56192	0.101057	-1.75709	-53.5075	-89.3881	-69.7676	-4.62676
128	42.4506	9.0209	-72.2869	-8.65862	-0.206288	-1.29986	-55.135	-85.1235	-65.1543	-3.64695
129	49.0223	5.4078	-74.3431	-9.70069	-0.591705	-1.24076	-56.4158	-80.3534	-60.4158	-2.95452
130	54.0857	-2.17657	-77.0621	-10.7858	-1.14388	-1.40305	-58.2239	-76.307	-56.0944	-2.38138
131	57.4235	-6.38283	-79.6818	-11.4492	-1.40522	-1.2717	-60.1612	-72.3094	-51.8731	-2.07379
132	56.2236	-8.36684	-79.9632	-11.8883	-1.65566	-1.15173	-59.9276	-67.0014	-46.9767	-2.04198
133	54.7409	-11.6717	-82.0964	-12.1507	-1.85211	-1.06666	-61.5209	-64.3428	-44.2641	-2.20724
134	50.2815	-10.6055	-82.217	-12.0944	-1.9733	-1.04884	-61.3779	-61.0075	-41.4028	-2.60315
135	45.3767	-6.74021	-81.576	-11.6487	-1.91774	-0.934874	-60.6889	-58.0634	-38.9569	-3.21598
136	40.2397	1.14773	-80.6271	-11.1077	-1.87823	-0.893915	-59.7779	-55.7554	-37.3407	-3.91033
137	34.9059	12.3636	-78.7772	-10.2236	-1.66792	-0.931457	-58.2433	-53.5039	-35.7989	-4.72085
138	29.3512	20.1719	-76.8151	-9.34557	-1.56079	-0.98743	-56.8882	-52.4468	-35.4394	-5.31126
139	22.1717	29.6316	-73.9521	-8.03866	-1.20166	-0.882381	-55.1857	-51.4319	-35.1839	-5.88496
140	17.182	32.6413	-73.6298	-6.90284	-1.00357	-0.805267	-56.1744	-53.3063	-37.0065	-6.08353
141	10.402	30.4224	-74.4882	-5.536	-0.692374	-0.796708	-58.7736	-57.1671	-40.2985	-6.1296
142	2.60756	24.9697	-75.3914	-4.16902	-0.395873	-0.71267	-61.7202	-61.7886	-44.4106	-5.94585
143	-5.62905	27.1862	-72.8064	-2.81611	-0.0755842	-0.645923	-61.7739	-63.646	-46.8373	-5.37435
144	-9.25173	31.4212	-70.9748	-1.50601	0.196989	-0.526317	-62.5124	-65.113	-48.1869	-4.63715
145	-10.0073	31.5037	-71.4377	-0.230763	0.437043	-0.450672	-65.6109	-68.5195	-50.718	-3.65202
146	-8.48724	30.5329	-72.7466	0.880056	0.706214	-0.393559	-69.3699	-72.3729	-53.3665	-2.56438
147	-2.70892	29.4257	-75.1244	2.08414	1.13614	-0.314196	-74.3094	-76.605	-55.7549	-1.29559
148	4.0862	26.4992	-78.2042	3.32453	1.70952	-0.193883	-79.9539	-81.4382	-58.5563	0.00136095
149	11.9572	27.5261	-80.097	4.43615	2.31575	-0.148678	-84.3517	-84.833	-60.4162	1.34065
150	20.5781	29.8735	-80.9781	5.4267	2.96994	-0.112272	-87.5921	-86.9673	-61.3822	2.64656
151	27.8888	7.98943	-92.8053	6.58053	3.81011	-0.14356	-101.477	-99.9848	-69.8504	3.715
152	33.5976	-3.89882	-100.986	7.6266	4.72785	-0.182142	-111.592	-109.249	-76.0999	4.56953
153	33.7115	-6.80005	-102.266	8.85472	5.91176	-0.177809	-115.096	-112.767	-78.8627	5.15066
154	33.2669	-10.0473	-106.019	10.1123	7.00879	-0.284326	-120.595	-117.718	-82.3291	5.28935
155	29.3188	-12.1723	-108.783	11.5244	8.41331	-0.252851	-124.949	-121.76	-85.0474	4.99712
156	22.9999	-11.9144	-112.192	12.6754	9.56729	-0.30859	-129.274	-125.846	-87.8198	4.25434
157	14.5606	-9.76672	-116.599	13.6944	10.6078	-0.421566	-134.069	-130.345	-90.5937	3.11527
158	8.0468	-2.67265	-122.102	14.3424	11.4041	-0.477489	-139.083	-134.397	-92.3657	1.66502
159	-0.419249	8.27648	-127.853	14.5943	11.7972	-0.611399	-143.487	-138.039	-93.8049	-0.169937
160	-6.24967	27.0356	-132.034	14.1656	11.7817	-0.691123	-145.544	-139.459	-93.7125	-1.96349
161	-14.1405	51.1706	-133.322	13.3874	11.3138	-0.878728	-144.035	-137.984	-91.9533	-4.02956
162	-21.2654	84.8463	-130.377	12.0344	10.5897	-0.91724	-137.588	-132.119	-87.695	-6.13964
163	-38.8146	110.818	-126.193	10.455	9.73563	-0.787265	-130.301	-128.91	-87.4678	-8.17112
164	-35.7276	160.416	-115.027	8.56609	8.61789	-0.754178	-114.511	-111.745	-74.085	-10.2514
165	-42.1043	211.16	-96.1911	6.1022	6.68562	-1.20471	-91.4291	-90.1453	-60.3942	-11.9706
166	-49.8171	260.372	-76.5313	4.28796	5.80357	-0.809802	-68.4313	-68.8249	-46.9432	-13.5074
167	-53.4862	296.081	-62.6505	2.31146	4.27503	-1.10021	-51.4378	-52.5724	-36.4971	-14.5327
168	-55.814	308.72	-61.7735	1.10225	3.72178	-0.704909	-48.5886	-50.5999	-35.3219	-15.1617
169	-51.1603	319.385	-58.3692	-0.376816	2.43914	-1.05596	-43.607	-44.9461	-31.3828	-14.9332
170	-45.1871	334.449	-51.3495	-1.10058	2.26783	-0.658332	-36.055	-35.8559	-25.1344	-14.3343
171	-35.9033	349.308	-38.2507	-2.01572	1.4699	-0.95645	-23.0055	-20.291	-14.4146	-12.9538
172	-18.9398	364.115	-26.6029	-2.24477	1.42956	-0.805902	-12.0318	-4.24665	-2.61131	-11.2409
173	-12.56	345.91	-25.9919	-2.50469	1.20506	-0.848196	-12.9783	-3.99608	-2.20086	-9.22625
174	-7.8179	326.4	-22.9852	-2.52552	1.29065	-0.72137	-12.1546	-2.40756	-1.01911	-6.99486
175	-5.18234	300.038	-23.0378	-2.55144	1.15804	-0.818717	-14.2014	-3.93137	-2.09708	-4.98885
176	-2.48243	275.812	-20.7701	-2.32604	1.36173	-0.646912	-14.2414	-3.55082	-1.93277	-3.01139
177	-2.35125	250.756	-19.1836	-2.36396	1.12393	-0.83837	-14.2691	-3.50271	-2.04864	-1.51066
178	-0.669248	230.391	-17.2802	-2.16045	1.23959	-0.714849	-13.9634	-3.02749	-1.85879	-0.237077
179	-0.338735	213.51	-14.8711	-2.02571	1.27084	-0.661536	-12.6507	-1.85675	-1.29471	0.594031
180	0.295085	200.342	-12.9594	-1.93916	1.26937	-0.650054	-11.5042	-1.23513	-1.1823	1.15362
181	1.2759	192.122	-11.7205	-2.06039	1.14235	-0.703096	-10.3347	-0.62098	-1.03727	1.31263
182	1.92826	187.278	-11.0954	-2.08057	1.15742	-0.682471	-9.71029	-1.10141	-1.81991	1.2713
183	3.75645	189.766	-8.64642	-2.20724	1.10877	-0.691511	-6.81413	1.37478	-0.210925	0.961651
184	3.34148	191.936	-8.86536	-2.38151	0.999963	-0.786226	-6.34602	0.665896	-1.17064	0.404611
185	3.77879	198.222	-7.98867	-2.25921	1.29636	-0.54836	-4.97749	1.2415	-1.07202	-0.24281
186	1.27253	203.628	-8.04496	-2.40706	1.25496	-0.593072	-4.12037	0.806025	-1.8799	-1.10858
187	-0.0762172	209.782	-7.74686	-2.63396	1.09072	-0.716499	-2.84701	1.20999	-1.85327	-1.9292
188	-1.1705	217.033	-7.04752	-2.91785	0.98565	-0.769383	-1.02218	2.35934	-1.05345	-2.81353
189	-3.59527	222.654	-6.57444	-2.8313	1.16607	-0.671999	0.0559099	2.46736	-1.28585	-3.62194
190	-5.82527	229.386	-4.91882	-2.9475	1.12584	-0.722379	2.54533	4.36807	0.0270207	-4.44517
191	-5.30636	231.591	-5.53707	-2.95035	1.27885	-0.622632	2.37407	3.28291	-1.01943	-4.94799
192	-6.26192	235.191	-4.61863	-3.0598	1.19071	-0.708689	3.89145	4.18848	-0.40623	-5.53074
193	-5.50289	234.962	-5.49807	-3.07332	1.23039	-0.706242	3.20613	2.47853	-2.18244	-5.8152
194	-4.62882	239.929	-2.27306	-2.97789	1.32142	-0.697548	6.33137	5.51242	0.273475	-5.97843
195	-3.8176	239.59	-1.30878	-2.90734	1.3595	-0.706769	7.05016	5.4064	-0.230369	-5.99726
196	-3.28651	238.733	-0.0367258	-2.8659	1.2744	-0.826016	7.94953	5.56015	-0.590468	-5.90734
197	-3.80018	237.86	1.87443	-2.75975	1.20423	-0.929524	9.39808	6.35438	-0.427281	-5.82935
198	-4.25635	236.912	4.73791	-2.36278	1.3985	-0.873863	11.2235	7.47546	-0.130242	-5.54755
199	-5.88784	234.527	6.86027	-1.92564	1.62018	-0.784195	12.3556	7.77282	-0.536444	-5.34786
200	-7.47431	232.011	9.10877	-1.6839	1.65838	-0.782232	13.7078	8.43088	-0.594928	-5.06076
201	-9.31085	228.783	11.9608	-1.26292	1.87035	-0.728313	15.3789	9.54417	-0.117338	-4.67386
202	-10.6386	224.008	11.9639	-1.34221	1.66551	-0.904334	14.7219	8.19931	-1.86728	-4.23936
203	-11.534	223.279	14.4113	-0.982958	1.99917	-0.694426	16.021	9.65632	-0.548619	-3.68744
204	-9.60571	221.522	15.041	-1.0232	2.00882	-0.677898	15.849	10.1964	0.439586	-2.91057
205	-7.44386	220.314	12.4915	-1.15048	2.02071	-0.651012	12.5283	7.5609	-1.65138	-1.98336
206	-3.22027	225.789	12.6365	-1.37982	2.00367	-0.634437	11.9123	9.12744	0.97154	-0.803897
207	0.972754	229.718	8.56515	-1.72981	1.86609	-0.680475	7.2133	6.37766	-0.650732	0.476828
208	6.86264	241.325	5.24444	-2.27547	1.68348	-0.717948	3.48631	5.52611	-0.0537637	1.87298
209	12.3464	253.28	0.0566387	-2.83255	1.42277	-0.822265	-1.98256	2.66613	-1.50579	3.20629
210	16.0125	270.169	-2.77114	-2.97156	1.55685	-0.709968	-5.15827	2.05339	-0.88656	4.19254
211	18.1831	286.499	-7.13512	-3.37388	1.34454	-0.779669	-9.08331	-0.0121773	-1.93973	4.65169
212	18.9238	306.044	-8.57314	-3.35173	1.58255	-0.592742	-10.1291	0.138743	-1.33539	4.62413
213	16.1251	321.149	-11.2289	-3.50139	1.45021	-0.713875	-11.3786	-0.997573	-2.25526	3.69839
214	11.9253	336.418	-12.8409	-3.48502	1.45757	-0.745072	-11.2547	-1.28549	-2.52861	2.18068
215	5.83081	348.665	-13.0586	-3.08434	1.72945	-0.640632	-9.82116	-0.9492	-2.40299	0.228377
216	-2.43082	360.514	-13.5693	-2.84464	1.73473	-0.751527	-8.22651	-0.663466	-2.33679	-2.11063
217	-10.6891	370.767	-11.9037	-2.63236	1.69425	-0.881356	-4.60345	1.87241	0.0220028	-4.35456
218	-17.843	379.523	-12.706	-2.30266	1.81531	-0.940041	-3.8492	1.40532	-0.487162	-6.32377
219	-23.2939	384.555	-14.1182	-2.0837	1.91867	-0.952173	-4.06225	0.15901	-1.66968	-7.801
220	-26.7468	386.973	-16.1919	-2.05395	1.90357	-1.0039	-5.22054	-1.72779	-3.30512	-8.74766
221	-28.5567	390.743	-13.7945	-2.55695	1.54967	-1.16957	-1.93441	1.67407	0.0946104	-9.12939
222	-26.7987	384.866	-18.2925	-3.15988	1.27684	-1.23135	-5.84515	-2.68206	-3.89179	-8.98024
223	-24.5234	378.111	-17.6412	-4.25962	0.656314	-1.40164	-4.31133	-0.79734	-1.81999	-8.60577
224	-21.8979	368.303	-17.2495	-4.83309	0.618466	-1.1538	-3.74281	-0.024563	-1.0195	-8.06498
225	-19.6611	349.423	-19.6822	-6.23875	-0.171596	-1.35205	-5.00815	-1.42501	-2.3368	-7.6213
226	-16.1512	331.437	-18.9387	-7.29992	-0.51387	-1.28051	-3.49021	0.460351	-0.41935	-7.12374
227	-13.8444	308.173	-20.3465	-8.7602	-1.25449	-1.50876	-3.48315	0.472141	-0.451132	-6.8494
228	-11.2784	284.038	-21.4353	-9.52578	-1.28025	-1.26538	-3.72855	0.350978	-0.462242	-6.66821
229	-9.3619	259.429	-23.1547	-10.4872	-1.53746	-1.28337	-4.32355	-0.272284	-1.08723	-6.58481
230	-6.50171	237.162	-24.1031	-11.2765	-1.6022	-1.1807	-4.37558	-0.176707	-0.955196	-6.43986
231	-4.15866	218.307	-23.5998	-11.6175	-1.3281	-0.932081	-3.37923	1.0859	0.312775	-6.36212
232	-1.80591	199.807	-25.0737	-12.1383	-1.41378	-0.996521	-4.2734	0.168073	-0.566485	-6.21567
233	0.568287	187.486	-25.5394	-12.2698	-1.36763	-1.04578	-4.56938	0.0409683	-0.547451	-6.07683
234	1.70388	179.82	-23.3741	-11.4891	-0.672342	-0.698704	-3.21936	1.42273	0.755716	-5.96562
235	-1.48306	275.61	-3.6948	1.9065	4.18488	-0.721108	-4.00936	-0.161887	-1.19782	-1.9247
236	-2.69452	277.122	-1.34118	1.42946	3.92778	-0.863357	-1.28529	2.37887	0.920752	-1.90586
