# Supplementary material for: Optimal Control Based Stiffness Identification of an Ankle-Foot Orthosis Using a Predictive Walking Model
Source: Front Comput Neurosci. 2017 Apr 13;11:23. doi: 10.3389/fncom.2017.00023 (PMC5390028; doi:10.3389/fncom.2017.00023)
Supplement: Supplementary file 1 [file DataSheet1.ZIP › PathWalker/InvKinDyn/results/orthosis_3053141.csv]

0	-0.887673	0.673525	0.0979652	-0.693441	0.968513	-0.0884728	-0.08545	0.476407	-0.230518	0.0500293
0.00833333	-0.881643	0.672531	0.0836677	-0.687043	0.940496	-0.0879294	-0.0623252	0.481496	-0.234775	0.0685226
0.0166667	-0.875529	0.671483	0.0685727	-0.678002	0.9116	-0.0863343	-0.0390437	0.488033	-0.238798	0.0882578
0.025	-0.869333	0.670374	0.0529519	-0.666738	0.882382	-0.0835737	-0.0161474	0.496436	-0.242569	0.108947
0.0333333	-0.863053	0.669202	0.0370807	-0.653702	0.85345	-0.0795542	0.00583164	0.507098	-0.246047	0.130283
0.0416667	-0.856687	0.667961	0.0212424	-0.639386	0.825481	-0.0742472	0.0263754	0.52037	-0.249175	0.151935
0.05	-0.850235	0.66665	0.00572933	-0.624323	0.799204	-0.0677168	0.0449938	0.53653	-0.251863	0.173541
0.0583333	-0.843695	0.66527	-0.00914521	-0.609088	0.775378	-0.0601558	0.0612212	0.555759	-0.253991	0.194695
0.0666667	-0.837067	0.663826	-0.0230462	-0.594292	0.754759	-0.0519061	0.0746207	0.578127	-0.255394	0.214947
0.075	-0.830353	0.662329	-0.0356242	-0.580556	0.738043	-0.0434593	0.0848014	0.603565	-0.255867	0.233819
0.0833333	-0.823559	0.660795	-0.0465393	-0.568458	0.725797	-0.0354254	0.0914467	0.631862	-0.255159	0.250832
0.0916667	-0.81669	0.659248	-0.0554972	-0.558469	0.718382	-0.0284772	0.0943552	0.662666	-0.252984	0.265557
0.1	-0.809752	0.657716	-0.0622753	-0.550896	0.715891	-0.0232726	0.0934657	0.695498	-0.249041	0.277645
0.108333	-0.80275	0.656235	-0.066751	-0.54584	0.718105	-0.0203667	0.0888763	0.72978	-0.243038	0.286863
0.116667	-0.795684	0.654842	-0.0689017	-0.543188	0.724491	-0.0201308	0.0808282	0.764884	-0.234728	0.293096
0.125	-0.788553	0.653576	-0.0687947	-0.542639	0.734239	-0.0226955	0.0696722	0.800166	-0.223944	0.29634
0.133333	-0.781355	0.652476	-0.0665676	-0.543752	0.746331	-0.0279294	0.0558276	0.835007	-0.210639	0.29669
0.141667	-0.774087	0.651581	-0.0624084	-0.545998	0.759641	-0.0354604	0.0397423	0.868834	-0.194923	0.294317
0.15	-0.766747	0.650925	-0.0565331	-0.548827	0.773036	-0.044736	0.021854	0.901139	-0.1771	0.289451
0.158333	-0.759337	0.650541	-0.0491776	-0.551701	0.785475	-0.055105	0.00257437	0.93148	-0.157682	0.282372
0.166667	-0.751861	0.650452	-0.0405829	-0.554139	0.796073	-0.065902	-0.0177341	0.959488	-0.137394	0.273391
0.175	-0.744327	0.650677	-0.0309956	-0.55573	0.804154	-0.0765193	-0.038762	0.984875	-0.117134	0.26285
0.183333	-0.736747	0.651226	-0.0206464	-0.556163	0.809256	-0.0864537	-0.06028	1.00744	-0.0979059	0.251088
0.191667	-0.729134	0.652098	-0.00974079	-0.555237	0.811134	-0.0953267	-0.0821525	1.02709	-0.0807287	0.238428
0.2	-0.721505	0.653283	0.00156097	-0.552881	0.80974	-0.102887	-0.104363	1.04385	-0.0665342	0.225147
0.208333	-0.71388	0.654758	0.013164	-0.54917	0.8052	-0.108998	-0.127035	1.05791	-0.0560782	0.211443
0.216667	-0.706279	0.656488	0.0250505	-0.54433	0.797799	-0.11362	-0.150444	1.06959	-0.0498768	0.19742
0.225	-0.698725	0.658425	0.0372772	-0.538734	0.787954	-0.116795	-0.175007	1.07935	-0.048172	0.183089
0.233333	-0.691243	0.66051	0.049969	-0.532876	0.776197	-0.11863	-0.201262	1.08782	-0.0509161	0.168368
0.241667	-0.683855	0.662676	0.063287	-0.527329	0.763149	-0.11928	-0.229818	1.09566	-0.0577786	0.153125
0.25	-0.676587	0.664851	0.0773736	-0.522665	0.749485	-0.118942	-0.261259	1.10358	-0.068164	0.13724
0.258333	-0.66946	0.666964	0.0922899	-0.519356	0.73589	-0.11784	-0.296041	1.1122	-0.0812497	0.120675
0.266667	-0.662493	0.668947	0.107941	-0.517671	0.723016	-0.11622	-0.33436	1.12201	-0.0960545	0.103565
0.275	-0.655698	0.670745	0.12404	-0.517599	0.711426	-0.114338	-0.376075	1.13326	-0.111534	0.0862558
0.283333	-0.649082	0.672313	0.140118	-0.518849	0.701562	-0.112452	-0.420698	1.14596	-0.126695	0.0692842
0.291667	-0.642639	0.673625	0.155599	-0.520913	0.69372	-0.110815	-0.467464	1.15989	-0.140716	0.0532919
0.3	-0.636357	0.674666	0.169913	-0.523195	0.688054	-0.109659	-0.515478	1.17464	-0.153029	0.038892
0.308333	-0.630217	0.675435	0.182589	-0.525125	0.684581	-0.109187	-0.563852	1.18971	-0.163359	0.0265598
0.316667	-0.624194	0.67594	0.193316	-0.526239	0.683207	-0.10956	-0.611802	1.20451	-0.17171	0.0165727
0.325	-0.618263	0.676199	0.201941	-0.5262	0.683753	-0.110891	-0.658681	1.21849	-0.178305	0.00902009
0.333333	-0.612396	0.676232	0.208443	-0.524788	0.685979	-0.113234	-0.703985	1.23111	-0.183499	0.00383786
0.341667	-0.606567	0.676065	0.212882	-0.521859	0.68961	-0.116585	-0.74731	1.24187	-0.18769	0.000876367
0.35	-0.600752	0.675724	0.215345	-0.517298	0.69436	-0.120883	-0.788307	1.25036	-0.191237	-3.82654e-05
0.358333	-0.594925	0.675237	0.215915	-0.510996	0.699948	-0.126015	-0.82665	1.25621	-0.194401	0.00093372
0.366667	-0.589061	0.674635	0.214639	-0.502822	0.706109	-0.131836	-0.862011	1.25912	-0.197301	0.00367792
0.375	-0.583133	0.673943	0.211523	-0.492617	0.712602	-0.138177	-0.894051	1.25888	-0.199899	0.00813432
0.383333	-0.577115	0.67319	0.206542	-0.480204	0.719212	-0.144864	-0.922432	1.25532	-0.202008	0.0142889
0.391667	-0.570978	0.672398	0.199655	-0.465406	0.725749	-0.151727	-0.946841	1.2484	-0.203319	0.0221574
0.4	-0.564697	0.671589	0.19083	-0.448079	0.732049	-0.158606	-0.967014	1.23813	-0.203454	0.0317594
0.408333	-0.558248	0.670779	0.180076	-0.428137	0.737976	-0.165355	-0.982778	1.22464	-0.202026	0.0430851
0.416667	-0.551612	0.66998	0.167464	-0.40559	0.743422	-0.171841	-0.994069	1.20815	-0.198715	0.0560748
0.425	-0.544775	0.6692	0.153148	-0.38056	0.748314	-0.177945	-1.00096	1.18899	-0.193325	0.0705896
0.433333	-0.537728	0.668439	0.137373	-0.353304	0.752619	-0.183556	-1.00366	1.16755	-0.185827	0.0863989
0.441667	-0.530467	0.667695	0.120477	-0.324205	0.756348	-0.188582	-1.00251	1.14431	-0.176371	0.103175
0.45	-0.522993	0.666963	0.102869	-0.293756	0.759551	-0.192945	-0.997958	1.11978	-0.16527	0.12051
0.458333	-0.515311	0.666234	0.0850122	-0.262529	0.762318	-0.196588	-0.990526	1.0945	-0.152962	0.137932
0.466667	-0.507428	0.665499	0.0673765	-0.231124	0.764767	-0.199475	-0.980734	1.06895	-0.139956	0.154951
0.475	-0.499349	0.66475	0.0504158	-0.200128	0.767032	-0.20159	-0.969065	1.04355	-0.126779	0.171087
0.483333	-0.491084	0.663978	0.0345349	-0.170077	0.76925	-0.202933	-0.955914	1.0186	-0.113923	0.185902
0.491667	-0.482637	0.663177	0.0200742	-0.141428	0.771555	-0.203518	-0.941564	0.994257	-0.101799	0.199019
0.5	-0.474016	0.66234	0.00730835	-0.11456	0.77407	-0.203362	-0.926183	0.970515	-0.0907016	0.210122
0.508333	-0.465223	0.661461	-0.00355337	-0.0897737	0.776912	-0.20249	-0.909853	0.947227	-0.0807766	0.218961
0.516667	-0.456262	0.660531	-0.0123591	-0.0673008	0.780189	-0.200924	-0.892609	0.924155	-0.0720013	0.225343
0.525	-0.447137	0.659541	-0.0190163	-0.0473093	0.784012	-0.19869	-0.874503	0.901049	-0.0641786	0.229138
0.533333	-0.437853	0.65848	-0.0234977	-0.0299013	0.788492	-0.195808	-0.855655	0.87775	-0.0569525	0.230302
0.541667	-0.428417	0.657333	-0.0258579	-0.0151001	0.793745	-0.192288	-0.836302	0.854298	-0.0498585	0.228899
0.55	-0.418845	0.656091	-0.0262388	-0.00285069	0.799887	-0.188117	-0.816827	0.831026	-0.04241	0.225121
0.558333	-0.409158	0.654744	-0.0248714	0.00697535	0.807033	-0.183242	-0.797764	0.808604	-0.0342134	0.219302
0.566667	-0.39939	0.653294	-0.0220564	0.0145567	0.815287	-0.177555	-0.779763	0.788018	-0.0250926	0.211898
0.575	-0.389579	0.651753	-0.0181355	0.020093	0.824727	-0.17087	-0.763519	0.770455	-0.0151865	0.203443
0.583333	-0.379772	0.650149	-0.0134503	0.0237741	0.835389	-0.162931	-0.749661	0.757108	-0.00498984	0.19449
0.591667	-0.370013	0.648525	-0.00830926	0.0257639	0.847242	-0.153413	-0.738626	0.74893	0.00469023	0.185541
0.6	-0.360338	0.646938	-0.00294691	0.0261781	0.86017	-0.141973	-0.730555	0.746405	0.0128597	0.176969
0.608333	-0.350771	0.645455	0.00250123	0.0250748	0.873963	-0.128305	-0.725256	0.749398	0.0185201	0.168978
0.616667	-0.341322	0.644148	0.00802352	0.0224328	0.888322	-0.112228	-0.722236	0.757134	0.0208632	0.161559
0.625	-0.331989	0.643091	0.013734	0.0181457	0.902876	-0.0937596	-0.720808	0.768308	0.0194303	0.154506
0.633333	-0.32276	0.642353	0.0198528	0.0120314	0.917205	-0.073196	-0.720223	0.781292	0.0141961	0.147457
0.641667	-0.313619	0.641993	0.026652	0.00387668	0.930869	-0.051136	-0.719777	0.794377	0.00556368	0.139974
0.65	-0.304549	0.642056	0.0343752	-0.0064892	0.943437	-0.0284617	-0.718865	0.805995	-0.00572304	0.13166
0.658333	-0.295533	0.642573	0.0431716	-0.0191391	0.954515	-0.00625783	-0.717006	0.814884	-0.0187157	0.122247
0.666667	-0.286556	0.643551	0.0530472	-0.0340114	0.963789	0.0143173	-0.713827	0.820165	-0.0324126	0.111651
0.675	-0.27761	0.644978	0.0638585	-0.0509234	0.971067	0.0321752	-0.70905	0.821363	-0.0458906	0.099987
0.683333	-0.268689	0.646817	0.0753404	-0.0696183	0.976315	0.0464285	-0.702487	0.818374	-0.058395	0.0875292
0.691667	-0.259795	0.649016	0.0871638	-0.0898404	0.979691	0.0564783	-0.69405	0.811399	-0.0693846	0.0746366
0.7	-0.250935	0.651505	0.0989927	-0.111402	0.981557	0.0620519	-0.683763	0.800872	-0.0785333	0.0616813
0.708333	-0.242121	0.654204	0.110532	-0.134231	0.982477	0.0631894	-0.67177	0.787393	-0.0857053	0.0489856
0.716667	-0.233367	0.65703	0.121564	-0.158397	0.983181	0.0601935	-0.658334	0.771674	-0.090916	0.0367774
0.725	-0.224692	0.659898	0.131956	-0.184101	0.98451	0.053554	-0.643829	0.754493	-0.0942956	0.025177
0.733333	-0.216112	0.662727	0.141667	-0.211649	0.987349	0.04386	-0.628727	0.73667	-0.0960589	0.0141964
0.741667	-0.207645	0.665443	0.150727	-0.24141	0.992539	0.0317231	-0.613565	0.719038	-0.096486	0.00375941
0.75	-0.199308	0.667978	0.159229	-0.273758	1.00078	0.0177242	-0.598911	0.702414	-0.0959085	-0.00627496
0.758333	-0.191113	0.670277	0.167284	-0.308996	1.01255	0.00238692	-0.585309	0.687565	-0.0946977	-0.0160711
0.766667	-0.183066	0.672292	0.174991	-0.347277	1.028	-0.0138196	-0.573198	0.675148	-0.0932473	-0.0257727
0.775	-0.175168	0.673992	0.182381	-0.388514	1.04694	-0.0304646	-0.562833	0.665658	-0.0919484	-0.0354533
0.783333	-0.167407	0.675357	0.189393	-0.432335	1.06878	-0.0471432	-0.554219	0.659367	-0.0911572	-0.0450863
0.791667	-0.159761	0.676385	0.195852	-0.478062	1.09258	-0.0634735	-0.547081	0.6563	-0.0911616	-0.0545294
0.8	-0.1522	0.67709	0.201508	-0.524781	1.11714	-0.0791074	-0.540921	0.656242	-0.092152	-0.0635641
0.808333	-0.144684	0.6775	0.206085	-0.571435	1.14112	-0.0937495	-0.535095	0.658777	-0.0942064	-0.0719428
0.816667	-0.137175	0.677657	0.20934	-0.616942	1.16312	-0.107172	-0.528939	0.663362	-0.0972889	-0.079452
0.825	-0.129632	0.677606	0.2111	-0.660283	1.18182	-0.119222	-0.521846	0.669395	-0.101264	-0.0859465
0.833333	-0.122021	0.677399	0.211285	-0.700556	1.19607	-0.129827	-0.513335	0.676283	-0.105923	-0.0913606
0.841667	-0.114313	0.677083	0.209891	-0.737007	1.20494	-0.138976	-0.503067	0.683496	-0.111015	-0.0956955
0.85	-0.106485	0.676703	0.206963	-0.769024	1.20776	-0.14671	-0.490832	0.690611	-0.116281	-0.0989826
0.858333	-0.0985192	0.676293	0.202575	-0.796143	1.20418	-0.153088	-0.476538	0.697332	-0.121485	-0.101261
0.866667	-0.090404	0.675878	0.196797	-0.818045	1.19416	-0.158146	-0.46018	0.703512	-0.126433	-0.102542
0.875	-0.0821333	0.675469	0.189678	-0.834555	1.17796	-0.161867	-0.441821	0.709152	-0.130986	-0.102789
0.883333	-0.073706	0.675066	0.181237	-0.845646	1.15616	-0.164146	-0.421577	0.714396	-0.135064	-0.101911
0.891667	-0.065126	0.674656	0.17146	-0.851431	1.12958	-0.164791	-0.399602	0.719518	-0.138631	-0.0997569
0.9	-0.0564025	0.67422	0.160309	-0.852154	1.09925	-0.163542	-0.376087	0.72489	-0.141685	-0.0961319
0.908333	-0.0475497	0.673727	0.147745	-0.848173	1.06633	-0.160121	-0.35126	0.730947	-0.144236	-0.090823
0.916667	-0.0385862	0.673148	0.133748	-0.839934	1.03203	-0.154293	-0.325389	0.738149	-0.146291	-0.0836304
0.925	-0.0295341	0.67245	0.118349	-0.827945	0.997526	-0.145933	-0.298794	0.746928	-0.147836	-0.0744171
0.933333	-0.0204179	0.671604	0.101661	-0.812757	0.963856	-0.135072	-0.271853	0.757652	-0.148827	-0.0631492
0.941667	-0.0112624	0.670586	0.0839026	-0.794944	0.931878	-0.121924	-0.245011	0.770591	-0.14919	-0.0499361
0.95	-0.00209228	0.669382	0.0654185	-0.775114	0.902243	-0.106893	-0.218787	0.785896	-0.148818	-0.0350623
0.958333	0.00706942	0.667982	0.0466756	-0.75392	0.875413	-0.0905632	-0.193778	0.803598	-0.147578	-0.0189873
0.966667	0.0162007	0.666391	0.0282458	-0.732071	0.851714	-0.0736736	-0.170637	0.823621	-0.145316	-0.00232468
0.975	0.0252803	0.664619	0.0107669	-0.71035	0.831416	-0.0570773	-0.150046	0.845794	-0.141857	0.0142087
0.983333	0.034287	0.662693	-0.00512113	-0.689579	0.814784	-0.0416825	-0.132664	0.869875	-0.136998	0.0298735
0.991667	0.0431991	0.660647	-0.0188407	-0.670577	0.8021	-0.0283743	-0.119059	0.895558	-0.130515	0.0439902
1	0.0519954	0.658528	-0.0299459	-0.65407	0.793629	-0.0179239	-0.109647	0.922487	-0.122158	0.0560232
1.00833	0.0606561	0.656393	-0.0381669	-0.640603	0.789542	-0.0108972	-0.104637	0.950257	-0.111679	0.0656332
1.01667	0.0691648	0.654306	-0.04342	-0.630471	0.789819	-0.00758196	-0.104023	0.978421	-0.0988709	0.0726842
1.025	0.0775096	0.652334	-0.0458007	-0.623662	0.794152	-0.00794949	-0.107593	1.0065	-0.0836392	0.0772323
1.03333	0.0856846	0.650548	-0.0455355	-0.619881	0.801911	-0.0116619	-0.114971	1.03399	-0.066078	0.0794664
1.04167	0.0936888	0.649013	-0.0429389	-0.618579	0.812161	-0.0181257	-0.125677	1.06038	-0.0465451	0.0796581
1.05	0.101526	0.647791	-0.0383603	-0.61905	0.823743	-0.0265802	-0.13918	1.08519	-0.0257061	0.0781038
1.05833	0.109202	0.646935	-0.0321534	-0.620513	0.835416	-0.0362004	-0.154941	1.10796	-0.00452557	0.0750942
1.06667	0.116727	0.646485	-0.0246551	-0.622207	0.845995	-0.0461922	-0.172447	1.1283	0.0158086	0.0708985
1.075	0.124109	0.64647	-0.0161847	-0.623459	0.854483	-0.0558633	-0.191223	1.14588	0.0340177	0.0657732
1.08333	0.131357	0.646898	-0.00704571	-0.623724	0.86016	-0.064661	-0.210845	1.1605	0.0488979	0.0599755
1.09167	0.138476	0.647761	0.00247368	-0.622616	0.862614	-0.0721836	-0.230959	1.17208	0.0594783	0.0537759
1.1	0.145468	0.649032	0.0121078	-0.619918	0.861744	-0.0781733	-0.251305	1.18068	0.0651369	0.0474602
1.10833	0.15233	0.650666	0.0216329	-0.615585	0.857715	-0.0825	-0.271752	1.18653	0.0656554	0.041312
1.11667	0.159051	0.652604	0.0308992	-0.609758	0.850906	-0.0851439	-0.292338	1.18998	0.0612103	0.035575
1.125	0.165619	0.654771	0.0398575	-0.602753	0.841844	-0.0861789	-0.313303	1.19157	0.0523113	0.0304135
1.13333	0.172016	0.657088	0.0485884	-0.595067	0.831152	-0.0857564	-0.335104	1.1919	0.0397048	0.0258629
1.14167	0.178223	0.659472	0.0573031	-0.587348	0.819499	-0.0840897	-0.358392	1.19167	0.0242652	0.0218085
1.15	0.184223	0.661838	0.0663298	-0.580355	0.80756	-0.0814375	-0.383955	1.19159	0.00689516	0.0179779
1.15833	0.190006	0.664109	0.0760533	-0.574871	0.79598	-0.0780889	-0.412615	1.19231	-0.0115509	0.0139922
1.16667	0.195569	0.666214	0.0868341	-0.571596	0.785346	-0.0743486	-0.445079	1.19436	-0.0303108	0.00944474
1.175	0.20092	0.668096	0.0989031	-0.571012	0.776152	-0.0705252	-0.481786	1.19807	-0.0487343	0.00401651
1.18333	0.206076	0.669712	0.112262	-0.573262	0.768774	-0.0669208	-0.522765	1.20356	-0.0662847	-0.00240498
1.19167	0.211067	0.671033	0.126639	-0.578091	0.76345	-0.0638204	-0.567568	1.21071	-0.0825391	-0.00966635
1.2	0.215931	0.672051	0.141495	-0.584857	0.760277	-0.0614817	-0.615293	1.21921	-0.0971874	-0.0173375
1.20833	0.220714	0.672771	0.156116	-0.592647	0.759223	-0.0601232	-0.664716	1.22856	-0.110034	-0.0248069
1.21667	0.225462	0.673213	0.169732	-0.60042	0.760144	-0.0599116	-0.714456	1.23821	-0.120995	-0.0314004
1.225	0.230226	0.673407	0.181625	-0.607153	0.762817	-0.0609535	-0.763136	1.24755	-0.130085	-0.0364979
1.23333	0.235054	0.67339	0.191213	-0.611943	0.766953	-0.0632889	-0.809511	1.25598	-0.137403	-0.039618
1.24167	0.239988	0.673202	0.198079	-0.614065	0.772229	-0.0668914	-0.852528	1.26294	-0.143106	-0.0404447
1.25	0.245069	0.672886	0.201982	-0.612986	0.778298	-0.0716736	-0.891355	1.26796	-0.147383	-0.0388286
1.25833	0.250329	0.672481	0.202833	-0.60836	0.784812	-0.0774975	-0.925382	1.27061	-0.150429	-0.0347607
1.26667	0.255792	0.672022	0.200674	-0.60001	0.791434	-0.0841893	-0.954212	1.2706	-0.152421	-0.0283442
1.275	0.261477	0.671541	0.19566	-0.587914	0.797853	-0.0915546	-0.977648	1.26771	-0.153496	-0.0197695
1.28333	0.267395	0.671062	0.188035	-0.572189	0.803797	-0.0993927	-0.995679	1.26184	-0.15374	-0.00929317
1.29167	0.27355	0.670601	0.178117	-0.553074	0.809043	-0.107509	-1.00847	1.25297	-0.153188	0.00277573
1.3	0.279941	0.67017	0.166284	-0.530921	0.813421	-0.115722	-1.01634	1.24118	-0.151817	0.0160865
1.30833	0.286561	0.669771	0.152955	-0.506167	0.816826	-0.123868	-1.01972	1.22666	-0.149567	0.0302674
1.31667	0.2934	0.669402	0.138571	-0.479325	0.81922	-0.131803	-1.01917	1.20961	-0.146351	0.0449327
1.325	0.300442	0.669057	0.123574	-0.450942	0.820626	-0.139407	-1.01527	1.19035	-0.142073	0.0597088
1.33333	0.307673	0.668724	0.108377	-0.421571	0.821127	-0.146579	-1.00863	1.1692	-0.136649	0.0742553
1.34167	0.315073	0.66839	0.0933478	-0.391735	0.820853	-0.153243	-0.999817	1.14654	-0.130026	0.0882848
1.35	0.322625	0.668043	0.0787823	-0.361891	0.819967	-0.159343	-0.989331	1.12276	-0.122192	0.10158
1.35833	0.330314	0.66767	0.0649022	-0.332414	0.818646	-0.164844	-0.977576	1.09825	-0.113189	0.113996
1.36667	0.338124	0.66726	0.0518477	-0.303578	0.817064	-0.169729	-0.964843	1.0734	-0.103108	0.125458
1.375	0.346047	0.666805	0.0396931	-0.275567	0.815384	-0.17399	-0.951315	1.04857	-0.0920873	0.135946
1.38333	0.354075	0.666299	0.0284595	-0.24849	0.813744	-0.177624	-0.937066	1.02402	-0.0802973	0.145471
1.39167	0.362206	0.665739	0.0181457	-0.222413	0.812265	-0.18063	-0.922095	0.999967	-0.0679256	0.154047
1.4	0.370442	0.665121	0.00874539	-0.197386	0.811053	-0.183002	-0.906341	0.976483	-0.0551561	0.161668
1.40833	0.378785	0.664445	0.000275371	-0.173485	0.810214	-0.18473	-0.889724	0.953534	-0.0421564	0.168282
1.41667	0.387241	0.66371	-0.00721719	-0.15083	0.809869	-0.185802	-0.872181	0.930988	-0.0290619	0.173792
1.425	0.395813	0.662913	-0.0136509	-0.129593	0.810168	-0.1862	-0.85371	0.90867	-0.0159765	0.178055
1.43333	0.404501	0.662051	-0.0189191	-0.110002	0.811292	-0.185905	-0.834418	0.886439	-0.00297606	0.180907
1.44167	0.413301	0.661119	-0.0229166	-0.0923124	0.81346	-0.184884	-0.814544	0.864293	0.0098684	0.182202
1.45	0.422202	0.660115	-0.0255584	-0.0767847	0.816911	-0.183082	-0.794492	0.842451	0.0224556	0.181843
1.45833	0.431183	0.659038	-0.0268096	-0.0636507	0.821889	-0.180402	-0.774812	0.821414	0.0346101	0.179823
1.46667	0.440218	0.657892	-0.0266968	-0.0530909	0.828616	-0.176688	-0.756162	0.801966	0.0460414	0.176242
1.475	0.449269	0.65669	-0.0253136	-0.045215	0.837259	-0.17171	-0.739231	0.78508	0.0563225	0.171304
1.48333	0.458298	0.655455	-0.0228091	-0.0400558	0.847904	-0.165166	-0.724637	0.771771	0.0649043	0.165291
1.49167	0.467266	0.65422	-0.0193727	-0.0375629	0.860531	-0.156696	-0.712804	0.762881	0.0711763	0.15852
1.5	0.476141	0.653029	-0.0152024	-0.0376189	0.875001	-0.145925	-0.703882	0.758877	0.0745615	0.15129
1.50833	0.484901	0.65193	-0.0104712	-0.0400621	0.89106	-0.132522	-0.697704	0.75971	0.0746302	0.143821
1.51667	0.493536	0.650976	-0.00529755	-0.044718	0.908352	-0.116273	-0.693813	0.764775	0.0711945	0.136219
1.525	0.502047	0.650221	0.00027878	-0.0514318	0.926451	-0.0971626	-0.691559	0.772991	0.0643636	0.128457
1.53333	0.510443	0.649714	0.00628867	-0.0600725	0.944879	-0.0754462	-0.690199	0.78297	0.0545417	0.120402
1.54167	0.518737	0.649501	0.0128106	-0.0705243	0.96314	-0.0516922	-0.689009	0.79323	0.0423746	0.11186
1.55	0.526945	0.649617	0.0199205	-0.0826462	0.980735	-0.0267823	-0.687349	0.802387	0.0286563	0.102656
1.55833	0.53508	0.650092	0.0276433	-0.0962388	0.997195	-0.00185229	-0.684686	0.809306	0.0142259	0.092694
1.56667	0.543157	0.650939	0.0359313	-0.111039	1.0121	0.0218258	-0.680611	0.813173	-0.000126534	0.0819995
1.575	0.551186	0.652158	0.0446616	-0.126743	1.0251	0.0429991	-0.674833	0.813511	-0.0137314	0.0707169
1.58333	0.559172	0.653733	0.0536631	-0.143054	1.03597	0.0605968	-0.667188	0.810149	-0.0260795	0.0590776
1.59167	0.567117	0.655634	0.0627584	-0.159746	1.04458	0.073861	-0.657642	0.803172	-0.036832	0.0473461
1.6	0.575016	0.657815	0.0717963	-0.176706	1.05099	0.0824239	-0.646292	0.79286	-0.0458113	0.0357744
1.60833	0.58286	0.660216	0.0806755	-0.193963	1.05536	0.0863228	-0.63336	0.779633	-0.0529731	0.0245634
1.61667	0.590636	0.662771	0.0893493	-0.211673	1.05802	0.0859522	-0.61917	0.764017	-0.058376	0.0138472
1.625	0.598329	0.665409	0.0978093	-0.230093	1.05943	0.0819744	-0.604117	0.746611	-0.062152	0.0037044
1.63333	0.605923	0.668057	0.106067	-0.249525	1.06013	0.075199	-0.588627	0.728064	-0.0644802	-0.00583002
1.64167	0.613402	0.670648	0.114135	-0.270282	1.06073	0.0664567	-0.573134	0.709061	-0.0655721	-0.0147489
1.65	0.620755	0.673121	0.122013	-0.292635	1.06186	0.0564922	-0.558044	0.690296	-0.0656603	-0.0230557
1.65833	0.627974	0.675424	0.129685	-0.316795	1.06409	0.045889	-0.543723	0.672448	-0.064994	-0.0307631
1.66667	0.635053	0.677515	0.137126	-0.342891	1.06793	0.035042	-0.53048	0.656151	-0.0638375	-0.0378938
1.675	0.641994	0.679364	0.144297	-0.370962	1.07373	0.0241694	-0.518553	0.641956	-0.0624694	-0.0444769
1.68333	0.648801	0.680949	0.15115	-0.400942	1.08168	0.0133567	-0.508086	0.630298	-0.0611778	-0.0505396
1.69167	0.655482	0.682258	0.157628	-0.432659	1.09178	0.0026114	-0.499123	0.621471	-0.0602519	-0.0561064
1.7	0.662052	0.683286	0.163659	-0.465839	1.10383	-0.00808272	-0.491596	0.61561	-0.0599683	-0.0611859
1.70833	0.668525	0.684036	0.169151	-0.500105	1.11748	-0.018728	-0.485316	0.612689	-0.0605742	-0.0657618
1.71667	0.674919	0.684516	0.174	-0.535002	1.13221	-0.0292879	-0.480001	0.612537	-0.062266	-0.0697954
1.725	0.681254	0.68474	0.17809	-0.570018	1.14742	-0.0396813	-0.475289	0.614861	-0.0651735	-0.073225
1.73333	0.687549	0.684724	0.181305	-0.604611	1.16246	-0.0497863	-0.470776	0.61928	-0.0693456	-0.0759759
1.74167	0.693824	0.684492	0.183533	-0.638232	1.17665	-0.0594534	-0.466043	0.62536	-0.0747427	-0.0779646
1.75	0.700097	0.684069	0.184674	-0.670347	1.18935	-0.0685202	-0.460681	0.632642	-0.0812412	-0.0791048
1.75833	0.706386	0.683485	0.18464	-0.700452	1.19996	-0.0768257	-0.454314	0.640677	-0.0886447	-0.0793148
1.76667	0.712705	0.682771	0.183362	-0.728084	1.20798	-0.08422	-0.446611	0.649041	-0.0967039	-0.0785139
1.775	0.71907	0.681959	0.180788	-0.752835	1.21298	-0.0905742	-0.437299	0.657354	-0.105141	-0.0766331
1.78333	0.72549	0.681084	0.176886	-0.774365	1.21467	-0.0957805	-0.426167	0.665289	-0.113676	-0.0736106
1.79167	0.731975	0.680175	0.171647	-0.79241	1.21285	-0.0997581	-0.41307	0.672581	-0.122053	-0.0693991
1.8	0.73853	0.67926	0.165085	-0.80679	1.20743	-0.10245	-0.397934	0.679028	-0.130059	-0.0639646
1.80833	0.745155	0.678361	0.157239	-0.817417	1.19844	-0.10383	-0.380757	0.684504	-0.137534	-0.0572895
