# Supplementary material for: Optimal Control Based Stiffness Identification of an Ankle-Foot Orthosis Using a Predictive Walking Model
Source: Front Comput Neurosci. 2017 Apr 13;11:23. doi: 10.3389/fncom.2017.00023 (PMC5390028; doi:10.3389/fncom.2017.00023)
Supplement: Supplementary file 1 [file DataSheet1.ZIP › PathWalker/InvKinDyn/results/orthosis_3053141.fit]

frame	steps	SACR	LASI	RKNE	RTHI	RANK	RTIB	RHEE	RTOE	RANK	LKNE	LTHI	LANK	LTIB	LANK	LHEE	LTOE	CLAV	C7
0	45	0.00796687	0.0186224	0.00704671	0.0149469	0.00383951	0.0197657	0.0236247	0.0224604	0.00383951	0.0113613	0.0177788	0.00617727	0.0178523	0.00617727	0.0206969	0.0298325	0.00683549	0.0110862
1	35	0.00824231	0.0192236	0.00697174	0.0153145	0.00382787	0.0200618	0.0240986	0.022347	0.00382787	0.0114769	0.0178533	0.00602454	0.0177691	0.00602454	0.0206802	0.02973	0.00667962	0.010659
2	35	0.00859092	0.0199009	0.00690133	0.0156859	0.00382195	0.0204334	0.0246455	0.0222155	0.00382195	0.0115878	0.0178978	0.00586053	0.0176745	0.00586053	0.020675	0.0296263	0.00655687	0.0102382
3	36	0.00900968	0.020646	0.00683132	0.0160601	0.00380986	0.020876	0.0252697	0.0220495	0.00380986	0.0116916	0.0179019	0.00568881	0.0175739	0.00568881	0.0206824	0.0295185	0.00646943	0.00981445
4	36	0.00949402	0.0214518	0.00676174	0.0164392	0.00378433	0.0213918	0.0259714	0.0218303	0.00378433	0.0117878	0.0178559	0.00551222	0.0174731	0.00551222	0.0207043	0.0294051	0.00641946	0.0093785
5	36	0.0100373	0.0223119	0.00669581	0.0168266	0.00374424	0.0219904	0.0267427	0.0215397	0.00374424	0.0118761	0.0177521	0.00533456	0.0173789	0.00533456	0.0207418	0.0292859	0.00640909	0.00892188
6	36	0.0106303	0.0232198	0.00663886	0.0172274	0.00369526	0.022683	0.0275666	0.0211616	0.00369526	0.0119558	0.0175856	0.00516066	0.0173001	0.00516066	0.0207951	0.0291618	0.00644014	0.00843857
7	36	0.0112605	0.0241684	0.00659747	0.0176487	0.00364956	0.0234767	0.0284169	0.0206846	0.00364956	0.0120248	0.0173552	0.0049976	0.0172468	0.0049976	0.0208623	0.0290346	0.00651439	0.0079268
8	36	0.011912	0.0251492	0.00657861	0.0180988	0.00362303	0.0243681	0.0292612	0.020106	0.00362303	0.0120784	0.017064	0.00485451	0.0172309	0.00485451	0.0209396	0.0289053	0.00663312	0.00738993
9	36	0.0125656	0.0261533	0.00658885	0.01859	0.00363028	0.0253396	0.0300641	0.0194334	0.00363028	0.0121092	0.0167194	0.00474195	0.0172648	0.00474195	0.0210218	0.0287745	0.0067967	0.0068371
10	36	0.0132008	0.0271717	0.00663331	0.0191389	0.00367839	0.0263584	0.0307937	0.0186855	0.00367839	0.0121079	0.0163331	0.00467115	0.01736	0.00467115	0.0211029	0.0286419	0.00700403	0.00628353
11	35	0.0137993	0.0281981	0.00671478	0.0197683	0.00376392	0.0273799	0.0314261	0.0178912	0.00376392	0.0120654	0.0159201	0.0046528	0.017526	0.0046528	0.0211766	0.0285063	0.00725218	0.00574913
12	34	0.0143476	0.0292289	0.00683117	0.0205054	0.00387459	0.0283546	0.0319483	0.0170857	0.00387459	0.0119747	0.0154979	0.00469603	0.0177683	0.00469603	0.021237	0.0283673	0.00753574	0.00525638
13	31	0.0148399	0.0302645	0.00697488	0.0213789	0.00399536	0.0292359	0.032359	0.0163056	0.00399536	0.0118343	0.0150859	0.00480854	0.0180875	0.00480854	0.0212786	0.0282268	0.00784744	0.00482816
14	33	0.0152773	0.0313075	0.00713244	0.0224127	0.00411429	0.029988	0.032667	0.0155834	0.00411429	0.0116493	0.0147041	0.00499611	0.0184777	0.00499611	0.0212966	0.0280906	0.0081784	0.00448523
15	36	0.0156663	0.0323611	0.00728675	0.0236193	0.00422611	0.0305909	0.0328885	0.0149432	0.00422611	0.0114315	0.0143729	0.0052635	0.0189259	0.0052635	0.0212873	0.0279701	0.00851886	0.00424439
16	38	0.0160152	0.0334261	0.00742003	0.0249949	0.00433229	0.0310426	0.0330431	0.0143977	0.00433229	0.0111963	0.0141113	0.00561404	0.0194106	0.00561404	0.0212485	0.0278824	0.00885905	0.00411661
17	40	0.01633	0.0345003	0.0075179	0.0265164	0.00443902	0.0313574	0.0331511	0.0139479	0.00443902	0.0109579	0.0139349	0.00604937	0.0199009	0.00604937	0.0211801	0.02785	0.00919053	0.0041058
18	42	0.0166119	0.0355763	0.00757177	0.028144	0.0045545	0.0315616	0.033231	0.0135855	0.0045545	0.0107251	0.0138527	0.00656705	0.0203561	0.00656705	0.0210855	0.0278985	0.0095067	0.0042097
19	43	0.0168561	0.0366434	0.00758094	0.0298261	0.00468682	0.0316885	0.0332979	0.0132958	0.00468682	0.0104989	0.0138653	0.00715817	0.0207254	0.00715817	0.0209708	0.0280523	0.00980358	0.00442186
20	45	0.0170523	0.0376886	0.00755244	0.031506	0.00484242	0.0317726	0.0333635	0.0130614	0.00484242	0.0102735	0.0139636	0.0078048	0.0209497	0.0078048	0.0208446	0.0283289	0.0100801	0.00473452
21	47	0.0171864	0.0386982	0.00750047	0.0331306	0.0050256	0.0318454	0.0334361	0.0128652	0.0050256	0.0100419	0.0141311	0.00847951	0.020965	0.00847951	0.020716	0.0287331	0.0103375	0.00514092
22	49	0.0172431	0.03966	0.00744475	0.0346569	0.0052387	0.0319336	0.0335212	0.012692	0.0052387	0.00980278	0.0143484	0.00914722	0.0207093	0.00914722	0.0205934	0.029252	0.0105785	0.00563562
23	51	0.0172087	0.0405639	0.00740874	0.0360569	0.00548254	0.0320574	0.0336228	0.0125294	0.00548254	0.00957086	0.0145975	0.00976942	0.0201333	0.00976942	0.020484	0.0298543	0.0108063	0.00621434
24	53	0.017073	0.0414017	0.00741764	0.03732	0.00575714	0.0322316	0.0337437	0.012369	0.00575714	0.00938534	0.0148668	0.0103097	0.0192156	0.0103097	0.0203947	0.0304936	0.0110245	0.00687171
25	56	0.0168322	0.0421667	0.00749599	0.038452	0.00606238	0.0324662	0.0338863	0.0122054	0.00606238	0.00931519	0.0151539	0.0107396	0.0179826	0.0107396	0.020336	0.0311167	0.0112358	0.00759963
26	58	0.0164901	0.0428514	0.00766525	0.0394726	0.00639843	0.0327675	0.0340529	0.0120358	0.00639843	0.00945226	0.0154665	0.0110427	0.0165323	0.0110427	0.0203244	0.031674	0.0114431	0.00838485
27	61	0.0160591	0.0434467	0.00794142	0.0404114	0.00676593	0.0331381	0.0342453	0.0118599	0.00676593	0.00988736	0.0158205	0.0112167	0.01506	0.0112167	0.0203838	0.0321292	0.0116491	0.0092078
28	64	0.0155604	0.0439394	0.0083326	0.0413037	0.00716569	0.0335772	0.0344649	0.0116792	0.00716569	0.0106744	0.0162367	0.0112726	0.0138677	0.0112726	0.0205413	0.0324648	0.0118571	0.010042
29	67	0.0150241	0.0443137	0.00883761	0.0421859	0.00759802	0.0340801	0.0347116	0.0114958	0.00759802	0.0118067	0.0167354	0.0112309	0.0133094	0.0112309	0.020818	0.032684	0.012071	0.0108547
30	71	0.0144883	0.0445515	0.00944528	0.043092	0.00806139	0.0346372	0.0349835	0.011313	0.00806139	0.013222	0.0173313	0.0111176	0.0136196	0.0111176	0.0212178	0.0328066	0.0122956	0.01161
31	74	0.0139975	0.0446365	0.0101348	0.0440491	0.00855121	0.0352342	0.0352761	0.0111344	0.00855121	0.0148255	0.0180291	0.010959	0.0147411	0.010959	0.0217197	0.0328625	0.0125363	0.0122721
32	77	0.0136002	0.0445582	0.0108776	0.0450743	0.00905862	0.0358521	0.0355824	0.0109635	0.00905862	0.0165138	0.0188215	0.0107778	0.0163756	0.0107778	0.0222791	0.0328842	0.0127986	0.0128107
33	79	0.0133426	0.0443162	0.0116395	0.0461718	0.00957031	0.0364681	0.0358926	0.0108033	0.00957031	0.0181898	0.0196903	0.010591	0.0181797	0.010591	0.0228376	0.0329007	0.0130874	0.0132055
34	80	0.0132601	0.0439215	0.0123853	0.0473325	0.0100693	0.0370579	0.0361953	0.010656	0.0100693	0.0197725	0.0206082	0.0104096	0.0198872	0.0104096	0.0233381	0.032932	0.0134055	0.0134492
35	80	0.0133687	0.043396	0.0130817	0.0485373	0.0105368	0.0375969	0.0364796	0.0105225	0.0105368	0.021202	0.021542	0.0102392	0.0213353	0.0102392	0.0237376	0.0329885	0.0137526	0.0135483
36	80	0.0136615	0.0427681	0.0137007	0.0497603	0.0109548	0.0380637	0.0367359	0.0104026	0.0109548	0.0224409	0.0224556	0.0100818	0.0224504	0.0100818	0.0240146	0.0330709	0.014124	0.0135205
37	78	0.0141115	0.042069	0.0142222	0.0509747	0.0113086	0.0384406	0.0369582	0.010295	0.0113086	0.023474	0.0233121	0.00993755	0.0232281	0.00993755	0.0241687	0.0331722	0.0145113	0.0133905
38	77	0.0146809	0.0413277	0.0146335	0.0521563	0.0115879	0.0387152	0.0371436	0.0101982	0.0115879	0.0243043	0.0240766	0.00980633	0.0237099	0.00980633	0.0242144	0.0332805	0.0149037	0.0131859
39	74	0.0153291	0.040569	0.0149284	0.0532861	0.0117879	0.0388796	0.0372927	0.0101102	0.0117879	0.0249472	0.024717	0.00968848	0.0239628	0.00968848	0.0241723	0.0333823	0.0152902	0.0129339
40	72	0.0160193	0.0398113	0.0151057	0.0543508	0.0119089	0.0389301	0.037408	0.0100295	0.0119089	0.0254249	0.0252066	0.00958494	0.0240591	0.00958494	0.0240603	0.0334644	0.0156605	0.0126586
41	70	0.0167215	0.0390672	0.0151664	0.0553417	0.0119549	0.038866	0.0374924	0.00995491	0.0119549	0.0257612	0.0255248	0.00949672	0.0240598	0.00949672	0.0238874	0.0335161	0.0160062	0.0123804
42	68	0.0174115	0.0383436	0.0151131	0.056253	0.0119326	0.0386892	0.0375488	0.00988551	0.0119326	0.0259769	0.0256591	0.00942415	0.024004	0.00942415	0.0236513	0.0335314	0.0163207	0.0121155
43	65	0.0180699	0.0376437	0.0149488	0.0570794	0.0118501	0.0384043	0.037579	0.00982078	0.0118501	0.0260877	0.0256056	0.00936607	0.0239034	0.00936607	0.0233394	0.033509	0.0165978	0.0118761
44	63	0.0186797	0.0369673	0.0146777	0.0578144	0.0117157	0.0380181	0.037584	0.0097604	0.0117157	0.0261037	0.0253699	0.00931933	0.0237424	0.00931933	0.0229325	0.0334531	0.0168322	0.0116708
45	60	0.0192245	0.0363121	0.0143058	0.0584492	0.0115377	0.037541	0.0375639	0.00970378	0.0115377	0.0260305	0.0249671	0.00927856	0.0234825	0.00927856	0.0224088	0.0333711	0.0170184	0.0115043
46	56	0.0196881	0.0356753	0.0138423	0.0589728	0.0113237	0.0369865	0.0375188	0.00965056	0.0113237	0.0258714	0.0244201	0.0092365	0.0230705	0.0092365	0.0217505	0.0332719	0.0171513	0.0113785
47	38	0.0200535	0.0350534	0.0133003	0.059372	0.0110811	0.0363716	0.0374493	0.00960063	0.0110811	0.0256301	0.0237576	0.00918452	0.0224473	0.00918452	0.0209492	0.0331621	0.0172266	0.0112921
48	54	0.0203049	0.0344429	0.0126972	0.0596337	0.0108168	0.0357158	0.0373561	0.00955392	0.0108168	0.0253129	0.0230114	0.00911336	0.0215578	0.00911336	0.020014	0.0330434	0.017242	0.0112408
49	56	0.0204285	0.0338407	0.0120544	0.0597456	0.0105375	0.0350403	0.0372412	0.00951127	0.0105375	0.0249307	0.0222126	0.00901422	0.0203604	0.00901422	0.0189783	0.0329103	0.0171982	0.0112174
50	57	0.0204142	0.0332434	0.011396	0.0596982	0.0102493	0.0343658	0.0371061	0.00947413	0.0102493	0.0244992	0.0213893	0.00887939	0.0188343	0.00887939	0.017904	0.0327501	0.0170987	0.0112119
51	57	0.0202572	0.0326479	0.0107465	0.0594856	0.00995794	0.0337119	0.0369536	0.00944485	0.00995794	0.0240379	0.020564	0.00870347	0.0169845	0.00870347	0.0168806	0.0325447	0.0169508	0.0112123
52	57	0.0199583	0.0320509	0.010129	0.0591068	0.009668	0.0330952	0.0367859	0.00942643	0.009668	0.0235685	0.0197534	0.00848386	0.0148435	0.00848386	0.016015	0.032274	0.0167645	0.0112058
53	56	0.0195242	0.0314489	0.00956275	0.0585649	0.00938309	0.0325286	0.036606	0.00942238	0.00938309	0.0231117	0.0189679	0.00822138	0.0124688	0.00822138	0.0154088	0.03192	0.0165511	0.0111789
54	55	0.0189671	0.0308384	0.00906197	0.0578676	0.00910566	0.0320213	0.0364166	0.00943614	0.00910566	0.0226855	0.0182142	0.00792028	0.00993886	0.00792028	0.0151279	0.031471	0.0163223	0.0111198
55	53	0.0183032	0.0302161	0.00863511	0.0570265	0.0088372	0.0315787	0.0362206	0.0094708	0.0088372	0.0223025	0.017498	0.00758766	0.00734637	0.00758766	0.0151786	0.0309244	0.0160886	0.0110191
56	52	0.0175522	0.0295795	0.00828592	0.0560564	0.00857842	0.0312035	0.0360207	0.00952897	0.00857842	0.021969	0.0168266	0.0072326	0.00479857	0.0072326	0.0155071	0.0302876	0.0158587	0.0108706
57	50	0.0167359	0.0289272	0.00801535	0.0549747	0.00832952	0.0308958	0.0358195	0.00961214	0.00832952	0.0216848	0.0162127	0.00686493	0.00246416	0.00686493	0.0160225	0.0295778	0.015639	0.0106723
58	49	0.0158774	0.0282598	0.00782374	0.0538014	0.00809069	0.0306547	0.0356188	0.00972096	0.00809069	0.0214439	0.0156745	0.00649394	0.00127235	0.00649394	0.0166292	0.0288193	0.0154341	0.0104255
59	47	0.0150005	0.0275805	0.00771257	0.0525577	0.00786209	0.030478	0.0354193	0.00985537	0.00786209	0.0212351	0.0152349	0.00612747	0.00266843	0.00612747	0.0172488	0.0280406	0.0152471	0.0101347
60	45	0.0141287	0.0268948	0.00768519	0.0512665	0.00764414	0.0303633	0.0352216	0.0100146	0.00764414	0.0210437	0.0149165	0.00577132	0.00443008	0.00577132	0.0178291	0.0272702	0.0150811	0.00980677
61	43	0.0132842	0.0262108	0.00774585	0.0499517	0.00743754	0.0303069	0.035025	0.0101975	0.00743754	0.0208531	0.0147337	0.00542948	0.00603069	0.00542948	0.0183426	0.0265327	0.0149397	0.00944988
62	42	0.012487	0.0255389	0.00789795	0.0486378	0.00724301	0.0303043	0.0348285	0.0104031	0.00724301	0.0206464	0.0146846	0.00510463	0.00742941	0.00510463	0.0187815	0.0258453	0.014828	0.00907258
63	40	0.0117542	0.024891	0.00814167	0.0473486	0.00706122	0.030349	0.034631	0.0106302	0.00706122	0.0204081	0.0147455	0.00479906	0.0086476	0.00479906	0.0191503	0.0252154	0.0147524	0.00868332
64	38	0.0110991	0.0242799	0.00847197	0.0461067	0.00689259	0.0304329	0.034431	0.0108781	0.00689259	0.0201265	0.0148718	0.00451543	0.00972889	0.00451543	0.0194609	0.024639	0.0147214	0.00829027
65	37	0.0105321	0.0237185	0.00887836	0.0449308	0.00673705	0.0305463	0.0342271	0.0111453	0.00673705	0.0197958	0.0150082	0.00425728	0.010727	0.00425728	0.0197274	0.0241024	0.0147442	0.00790126
66	35	0.010061	0.0232177	0.00934586	0.0438351	0.00659401	0.0306783	0.034018	0.0114299	0.00659401	0.0194183	0.0151018	0.00402865	0.0116958	0.00402865	0.0199642	0.0235847	0.0148296	0.00752428
67	34	0.00969131	0.0227842	0.00985777	0.0428277	0.00646227	0.0308188	0.0338018	0.0117285	0.00646227	0.0190068	0.0151171	0.00383315	0.0126805	0.00383315	0.0201838	0.0230631	0.014984	0.00716861
68	32	0.00942584	0.0224188	0.0103985	0.0419097	0.0063404	0.0309588	0.0335763	0.0120369	0.0063404	0.0185851	0.0150476	0.00367223	0.013709	0.00367223	0.0203956	0.02252	0.0152085	0.00684629
69	30	0.00926266	0.0221138	0.0109567	0.0410748	0.00622687	0.0310924	0.0333391	0.0123496	0.00622687	0.0181865	0.0149191	0.00354334	0.0147864	0.00354334	0.0206056	0.0219481	0.0154966	0.00657284
70	26	0.00919296	0.0218536	0.0115262	0.0403094	0.00612074	0.0312172	0.0330876	0.0126623	0.00612074	0.0178478	0.0147863	0.00343892	0.0158946	0.00343892	0.0208153	0.0213539	0.0158322	0.00636718
71	27	0.00920043	0.0216161	0.0121065	0.0395927	0.00602163	0.0313335	0.0328197	0.0129725	0.00602163	0.0176025	0.0147201	0.00334725	0.0169957	0.00334725	0.0210223	0.0207561	0.0161904	0.00624983
72	29	0.00926362	0.0213767	0.0127008	0.0388988	0.00592995	0.0314437	0.0325351	0.0132825	0.00592995	0.0174727	0.0147906	0.00325546	0.0180403	0.00325546	0.0212214	0.0201815	0.0165411	0.00623953
73	29	0.00936019	0.0211116	0.0133126	0.0381984	0.00584658	0.0315504	0.0322364	0.0136002	0.00584658	0.0174655	0.0150499	0.00315345	0.0189765	0.00315345	0.0214052	0.0196567	0.0168534	0.00634977
74	30	0.00947124	0.0208017	0.0139433	0.0374626	0.00577261	0.0316547	0.0319303	0.0139401	0.00577261	0.0175738	0.0155202	0.00303661	0.0197593	0.00303661	0.0215663	0.0192033	0.0171007	0.00658612
75	30	0.00958251	0.0204353	0.0145898	0.0366654	0.00570881	0.0317562	0.0316274	0.0143205	0.00570881	0.0177814	0.0161899	0.00290615	0.0203564	0.00290615	0.0216989	0.0188342	0.017265	0.00694558
76	30	0.00968447	0.0200098	0.0152434	0.035786	0.00565544	0.0318525	0.0313407	0.0147595	0.00565544	0.0180702	0.0170177	0.00276704	0.020752	0.00276704	0.0218002	0.0185535	0.0173379	0.0074182
77	30	0.00977055	0.0195322	0.0158898	0.0348078	0.00561156	0.0319408	0.0310823	0.0152682	0.00561156	0.0184241	0.0179424	0.00262517	0.0209477	0.00262517	0.0218704	0.0183587	0.0173206	0.00798912
78	31	0.00983586	0.0190175	0.0165101	0.0337168	0.00557487	0.0320186	0.030859	0.0158443	0.00557487	0.0188307	0.0188954	0.00248512	0.0209602	0.00248512	0.0219127	0.0182414	0.0172215	0.00864068
79	31	0.00987717	0.0184845	0.0170818	0.0324988	0.00554154	0.0320843	0.0306683	0.0164685	0.00554154	0.0192785	0.0198126	0.00234936	0.0208185	0.00234936	0.0219318	0.0181894	0.0170538	0.00935439
80	31	0.00989308	0.0179496	0.017581	0.0311378	0.00550654	0.0321378	0.0304974	0.0171063	0.00550654	0.0197534	0.020643	0.00221883	0.0205597	0.00221883	0.0219327	0.0181877	0.0168324	0.0101116
81	31	0.00988535	0.0174213	0.0179833	0.0296168	0.00546456	0.0321792	0.0303248	0.0177168	0.00546456	0.0202351	0.0213513	0.0020939	0.0202242	0.0020939	0.021919	0.0182194	0.016571	0.0108947
82	31	0.00985964	0.0168964	0.0182663	0.0279203	0.00541042	0.0322073	0.0301256	0.0182637	0.00541042	0.0206967	0.0219182	0.00197551	0.0198521	0.00197551	0.0218929	0.0182681	0.0162806	0.0116871
83	31	0.00982615	0.0163619	0.0184097	0.0260383	0.00533975	0.0322173	0.029877	0.0187284	0.00533975	0.0211064	0.0223365	0.00186578	0.0194803	0.00186578	0.0218552	0.0183186	0.0159678	0.0124741
84	31	0.00979855	0.0157994	0.0183956	0.0239703	0.00524862	0.032199	0.0295636	0.0191164	0.00524862	0.0214315	0.022607	0.00176821	0.0191404	0.00176821	0.0218052	0.0183584	0.015635	0.0132438
85	31	0.00979187	0.0151924	0.0182078	0.0217295	0.00513285	0.0321354	0.0291789	0.0194567	0.00513285	0.0216418	0.0227362	0.00168799	0.0188585	0.00168799	0.0217423	0.0183782	0.0152805	0.0139875
86	31	0.00981901	0.0145307	0.017831	0.0193461	0.00498733	0.0320028	0.0287255	0.0197934	0.00498733	0.0217142	0.0227353	0.00163213	0.018655	0.00163213	0.0216659	0.0183715	0.0149004	0.0147003
87	31	0.00988678	0.013814	0.0172503	0.0168719	0.00480649	0.0317726	0.0282123	0.0201721	0.00480649	0.0216349	0.0226219	0.00160951	0.018545	0.00160951	0.0215762	0.0183338	0.0144908	0.0153805
88	30	0.00999316	0.013051	0.0164513	0.0143902	0.00458576	0.0314156	0.027652	0.0206269	0.00458576	0.0214019	0.0224227	0.00163045	0.0185385	0.00163045	0.0214744	0.0182626	0.0140497	0.0160277
89	30	0.0101264	0.0122566	0.0154227	0.0120345	0.00432478	0.0309069	0.0270591	0.021172	0.00432478	0.0210259	0.0221749	0.00170508	0.0186408	0.00170508	0.0213624	0.0181563	0.0135799	0.016641
90	31	0.0102666	0.0114468	0.01416	0.0100253	0.00403152	0.0302329	0.0264484	0.0217993	0.00403152	0.0205309	0.021927	0.00184142	0.0188516	0.00184142	0.021244	0.0180149	0.0130901	0.0172156
91	31	0.0103887	0.0106339	0.0126713	0.00870114	0.00372597	0.0293963	0.0258334	0.0224826	0.00372597	0.019952	0.0217349	0.00204322	0.0191659	0.00204322	0.0211241	0.0178398	0.012595	0.0177407
92	31	0.0104673	0.00982256	0.0109815	0.00841705	0.00344161	0.0284189	0.025224	0.0231845	0.00344161	0.019332	0.0216557	0.00230875	0.0195735	0.00230875	0.0210093	0.0176346	0.0121147	0.0181992
93	31	0.010481	0.00901058	0.00913644	0.00922135	0.00322175	0.0273401	0.0246246	0.0238644	0.00322175	0.0187156	0.0217387	0.00263032	0.0200596	0.00263032	0.0209073	0.0174046	0.0116708	0.0185695
94	31	0.010416	0.00819417	0.00720457	0.0107752	0.00310811	0.0262104	0.0240323	0.0244854	0.00310811	0.0181431	0.0220154	0.00299505	0.0206058	0.00299505	0.0208253	0.0171567	0.0112839	0.0188286
95	31	0.0102671	0.00737557	0.00528044	0.012681	0.00312333	0.0250814	0.0234372	0.0250184	0.00312333	0.0176441	0.0224933	0.00338632	0.0211912	0.00338632	0.0207691	0.016898	0.0109708	0.018957
96	31	0.0100379	0.00656896	0.00350934	0.0146664	0.00326005	0.0239947	0.022825	0.0254444	0.00326005	0.0172341	0.0231543	0.00378628	0.0217939	0.00378628	0.0207414	0.0166355	0.0107426	0.0189411
97	31	0.0097377	0.00580231	0.00221914	0.0165697	0.00348767	0.0229746	0.0221803	0.0257546	0.00348767	0.0169146	0.0239601	0.00417813	0.0223923	0.00417813	0.0207413	0.0163744	0.0106043	0.018776
98	30	0.00938032	0.00511295	0.00210616	0.0182955	0.00376859	0.0220248	0.0214906	0.0259487	0.00376859	0.0166756	0.0248596	0.00454794	0.0229664	0.00454794	0.0207648	0.0161187	0.0105545	0.0184651
99	30	0.00898153	0.00453755	0.00299285	0.0197861	0.00406982	0.0211314	0.0207482	0.0260326	0.00406982	0.0165007	0.0257983	0.00488551	0.0234988	0.00488551	0.0208057	0.0158711	0.0105862	0.0180197
100	29	0.00855792	0.0040971	0.00405045	0.0210082	0.0043665	0.0202679	0.0199518	0.0260167	0.0043665	0.0163714	0.0267249	0.0051845	0.023976	0.0051845	0.0208568	0.0156334	0.0106875	0.0174567
101	28	0.00812586	0.00378217	0.00498682	0.0219451	0.00464127	0.0194027	0.0191075	0.0259148	0.00464127	0.0162706	0.0275953	0.0054418	0.0243888	0.0054418	0.0209114	0.0154074	0.0108435	0.0167975
102	27	0.00769999	0.00355016	0.00572924	0.0225938	0.00488286	0.0185042	0.01823	0.025743	0.00488286	0.0161854	0.0283741	0.00565671	0.0247329	0.00565671	0.0209638	0.0151947	0.0110382	0.016065
103	26	0.00729225	0.00333825	0.00626394	0.0229622	0.00508479	0.0175456	0.0173445	0.02552	0.00508479	0.0161073	0.0290352	0.0058299	0.0250084	0.0058299	0.0210096	0.0149974	0.0112579	0.0152825
104	23	0.00690999	0.0030838	0.00659789	0.023069	0.00524411	0.0165089	0.0164909	0.0252651	0.00524411	0.0160318	0.0295602	0.00596251	0.0252196	0.00596251	0.0210457	0.0148178	0.0114927	0.0144713
105	22	0.0065553	0.00274065	0.00674636	0.0229408	0.00535979	0.0153888	0.0157298	0.0249967	0.00535979	0.0159578	0.0299365	0.00605533	0.0253735	0.00605533	0.0210699	0.0146585	0.0117385	0.0136491
106	24	0.00622529	0.00229419	0.00672742	0.0226118	0.00543103	0.0141984	0.0151462	0.0247289	0.00543103	0.0158856	0.0301564	0.00610839	0.0254784	0.00610839	0.021081	0.0145222	0.0119966	0.0128298
107	24	0.00591472	0.00179733	0.00655945	0.0221217	0.00545547	0.012978	0.0148464	0.024468	0.00545547	0.0158163	0.0302155	0.00612095	0.0255432	0.00612095	0.021078	0.0144117	0.0122741	0.0120229
108	25	0.00562086	0.0014966	0.00626026	0.0215147	0.00542808	0.0118077	0.0149387	0.0242091	0.00542808	0.0157506	0.0301114	0.00609193	0.0255758	0.00609193	0.0210604	0.0143296	0.0125815	0.0112337
109	25	0.00535078	0.00185903	0.00584733	0.0208371	0.00534094	0.0108225	0.015498	0.0239351	0.00534094	0.0156882	0.0298439	0.00602067	0.0255834	0.00602067	0.0210284	0.0142784	0.0129314	0.0104643
110	25	0.00512869	0.00288328	0.00533882	0.0201367	0.00518407	0.0102142	0.0165329	0.0236176	0.00518407	0.015628	0.0294147	0.00590789	0.0255726	0.00590789	0.020983	0.0142603	0.0133361	0.00971313
111	25	0.0049998	0.00428993	0.00475522	0.0194613	0.00494736	0.010189	0.0179788	0.0232221	0.00494736	0.0155678	0.028828	0.00575642	0.0255505	0.00575642	0.0209262	0.0142769	0.0138056	0.00897649
112	25	0.00502336	0.005943	0.00412234	0.0188572	0.00462291	0.0108636	0.0197206	0.022714	0.00462291	0.015505	0.0280905	0.00557174	0.0255254	0.00557174	0.0208617	0.014329	0.0143463	0.00824781
113	25	0.00525051	0.00777587	0.00347678	0.0183671	0.00420724	0.012193	0.0216246	0.0220665	0.00420724	0.0154373	0.0272123	0.00536191	0.0255076	0.00536191	0.0207937	0.0144165	0.0149595	0.00751932
114	25	0.00569719	0.00973933	0.00287615	0.0180285	0.003703	0.0140161	0.0235632	0.0212667	0.003703	0.0153629	0.0262079	0.00513712	0.0255097	0.00513712	0.0207275	0.0145381	0.0156408	0.00678226
115	26	0.0063347	0.0117876	0.00241396	0.0178698	0.00311955	0.0161466	0.0254282	0.0203198	0.00311955	0.0152823	0.0250966	0.00490882	0.0255453	0.00490882	0.0206683	0.0146908	0.0163805	0.00602918
116	26	0.00710428	0.0138758	0.00221473	0.017908	0.00247284	0.0184213	0.0271367	0.0192496	0.00247284	0.0151979	0.0239028	0.00468885	0.0256277	0.00468885	0.0206204	0.0148706	0.0171633	0.00525612
117	26	0.0079382	0.0159617	0.00234686	0.0181468	0.00178421	0.0207079	0.0286322	0.0180949	0.00178421	0.0151154	0.0226553	0.00448864	0.0257679	0.00448864	0.0205864	0.0150717	0.0179692	0.00446537
118	26	0.00877404	0.0180083	0.00273607	0.0185797	0.00107935	0.0229018	0.0298827	0.0169043	0.00107935	0.0150422	0.0213853	0.00431855	0.0259725	0.00431855	0.0205671	0.0152872	0.0187741	0.00366714
119	27	0.00956186	0.0199878	0.00324964	0.0191947	0.000392103	0.0249227	0.030879	0.0157294	0.000392103	0.014987	0.0201217	0.00418738	0.026242	0.00418738	0.0205612	0.0155104	0.019552	0.00288061
120	27	0.0102669	0.0218839	0.0037892	0.0199808	0.000317469	0.0267129	0.0316312	0.0146185	0.000317469	0.0149575	0.0188879	0.00410189	0.0265698	0.00410189	0.0205661	0.0157353	0.0202767	0.00213213
121	27	0.0108706	0.0236926	0.00429696	0.0209338	0.000916516	0.0282375	0.0321653	0.013611	0.000916516	0.0149582	0.0176971	0.00406646	0.0269411	0.00406646	0.0205791	0.0159597	0.020924	0.00145355
122	26	0.011369	0.0254217	0.00473986	0.0220563	0.0014635	0.0294845	0.032519	0.0127342	0.0014635	0.014988	0.0165518	0.0040829	0.0273325	0.0040829	0.0205987	0.0161872	0.0214741	0.000886758
123	24	0.0117701	0.027087	0.00509969	0.0233541	0.00194326	0.0304633	0.0327366	0.012001	0.00194326	0.0150382	0.0154455	0.00415076	0.0277118	0.00415076	0.0206256	0.0164294	0.0219131	0.000526689
124	26	0.0120894	0.0287084	0.00536857	0.0248278	0.00235848	0.0312015	0.0328634	0.0114102	0.00235848	0.0150914	0.0143673	0.00426804	0.0280388	0.00426804	0.0206628	0.0167068	0.0222335	0.000557474
125	28	0.0123439	0.0303042	0.00554742	0.0264647	0.00271858	0.0317395	0.0329405	0.0109483	0.00271858	0.0151222	0.013308	0.00443213	0.0282664	0.00443213	0.0207143	0.0170479	0.022434	0.000841816
126	30	0.0125486	0.0318869	0.00564525	0.0282334	0.00303604	0.0321248	0.0330005	0.0105935	0.00303604	0.0150992	0.0122652	0.00464062	0.0283428	0.00464062	0.020783	0.0174861	0.0225186	0.00119962
127	32	0.0127133	0.0334603	0.00567843	0.0300836	0.00332353	0.0324057	0.0330656	0.0103208	0.00332353	0.0149883	0.0112489	0.00489141	0.0282151	0.00489141	0.0208674	0.0180531	0.0224959	0.00161888
128	34	0.0128419	0.0350192	0.00566943	0.0319522	0.00359229	0.0326269	0.0331479	0.0101061	0.00359229	0.0147572	0.0102853	0.00518247	0.0278332	0.00518247	0.0209599	0.0187727	0.0223775	0.0021194
129	35	0.0129332	0.0365508	0.00564461	0.0337746	0.00385169	0.0328259	0.0332512	0.00992819	0.00385169	0.0143806	0.00942218	0.0055112	0.0271558	0.0055112	0.021048	0.0196541	0.0221774	0.00271287
130	37	0.0129837	0.0380381	0.00563253	0.0354969	0.00410971	0.0330326	0.0333749	0.00977003	0.00410971	0.0138466	0.00873157	0.00587388	0.0261563	0.00587388	0.0211185	0.0206891	0.0219114	0.0033982
131	39	0.0129892	0.0394626	0.00566229	0.0370857	0.00437371	0.0332686	0.033517	0.00961794	0.00437371	0.0131646	0.00830648	0.0062652	0.0248319	0.0062652	0.0211662	0.0218532	0.0215961	0.00416528
132	41	0.0129477	0.0408074	0.00576294	0.0385328	0.00465084	0.0335492	0.0336765	0.00946102	0.00465084	0.0123744	0.00823996	0.00667817	0.0232117	0.00667817	0.0212029	0.0231106	0.021248	0.00499968
133	43	0.0128612	0.042058	0.00596223	0.0398534	0.00494803	0.0338834	0.033855	0.00929096	0.00494803	0.0115588	0.00858741	0.00710414	0.0213682	0.00710414	0.021264	0.0244209	0.020884	0.0058851
134	45	0.0127373	0.0432031	0.00628417	0.0410792	0.00527139	0.0342755	0.0340563	0.00910205	0.00527139	0.0108525	0.00933939	0.00753314	0.0194295	0.00753314	0.0214089	0.0257442	0.0205206	0.00680504
135	48	0.0125901	0.0442333	0.00674496	0.0422499	0.00562542	0.0347257	0.0342855	0.0088916	0.00562542	0.010439	0.0104316	0.00795434	0.017591	0.00795434	0.0217127	0.027044	0.020174	0.00774238
136	51	0.0124407	0.04514	0.00734959	0.0434049	0.0060122	0.0352305	0.0345473	0.00866002	0.0060122	0.0105068	0.0117777	0.00835665	0.016118	0.00835665	0.022249	0.0282885	0.0198602	0.00867896
137	54	0.0123165	0.0459144	0.00809037	0.044579	0.00643088	0.0357834	0.0348447	0.00841049	0.00643088	0.0111666	0.013295	0.00872951	0.0153057	0.00872951	0.0230695	0.0294508	0.0195945	0.00959505
138	58	0.0122507	0.0465477	0.00894882	0.0458003	0.00687746	0.0363747	0.035178	0.00814855	0.00687746	0.0123931	0.0149139	0.00906355	0.0153661	0.00906355	0.0241883	0.0305096	0.0193913	0.0104689
139	63	0.01228	0.0470325	0.00989838	0.0470908	0.00734486	0.0369921	0.0355441	0.00788094	0.00734486	0.0140567	0.0165782	0.00935142	0.0163011	0.00935142	0.0255757	0.0314501	0.0192632	0.0112772
140	67	0.0124408	0.0473654	0.0109076	0.0484665	0.00782312	0.0376208	0.0359363	0.00761475	0.00782312	0.015994	0.0182422	0.00958842	0.017905	0.00958842	0.0271646	0.032265	0.0192202	0.0119962
141	72	0.0127636	0.0475506	0.0119424	0.0499367	0.00829983	0.0382435	0.036345	0.00735641	0.00829983	0.0180531	0.0198685	0.0097731	0.0198932	0.0097731	0.0288638	0.0329546	0.0192695	0.0126045
142	76	0.0132657	0.047602	0.0129679	0.0515013	0.00876075	0.0388412	0.036758	0.00711102	0.00876075	0.0201062	0.0214254	0.00990746	0.0220094	0.00990746	0.0305725	0.0335254	0.0194148	0.0130855
143	79	0.0139456	0.0475438	0.0139494	0.0531478	0.00919092	0.0393938	0.0371622	0.00688193	0.00919092	0.0220497	0.0228855	0.00999668	0.0240611	0.00999668	0.0321933	0.0339886	0.0196557	0.0134307
144	81	0.0147816	0.0474073	0.0148536	0.0548511	0.00957596	0.0398811	0.0375437	0.00667054	0.00957596	0.0238021	0.0242243	0.0100485	0.0259153	0.0100485	0.0336403	0.0343572	0.0199865	0.0136409
145	83	0.0157358	0.0472255	0.0156499	0.0565745	0.00990344	0.0402841	0.0378899	0.0064765	0.00990344	0.0253031	0.0254181	0.010072	0.027486	0.010072	0.0348442	0.0346435	0.0203963	0.0137269
146	83	0.0167608	0.0470277	0.0163116	0.0582737	0.0101641	0.0405862	0.0381902	0.00629827	0.0101641	0.0265118	0.0264432	0.0100763	0.0287224	0.0100763	0.0357531	0.0348579	0.0208681	0.0137065
147	83	0.0178064	0.0468334	0.0168161	0.0599008	0.0103525	0.0407743	0.0384365	0.00613365	0.0103525	0.0274059	0.0272746	0.0100694	0.0295992	0.0100694	0.0363324	0.0350081	0.0213805	0.0136026
148	81	0.0188245	0.0466503	0.0171467	0.0614084	0.0104669	0.0408391	0.0386239	0.00598091	0.0104669	0.0279783	0.027887	0.0100574	0.030109	0.0100574	0.0365629	0.0350991	0.0219079	0.0134394
149	80	0.0197709	0.0464732	0.0172925	0.0627531	0.0105095	0.0407764	0.0387503	0.00583911	0.0105095	0.0282359	0.0282575	0.0100436	0.0302562	0.0100436	0.036439	0.0351352	0.0224235	0.0132405
150	77	0.020607	0.0462861	0.0172492	0.0638971	0.0104848	0.0405871	0.0388166	0.00570873	0.0104848	0.0281968	0.0283688	0.0100293	0.0300524	0.0100293	0.0359676	0.0351204	0.0229003	0.0130274
151	74	0.0212994	0.0460652	0.0170201	0.0648105	0.0103998	0.0402774	0.0388258	0.00559171	0.0103998	0.027889	0.0282133	0.0100132	0.0295137	0.0100132	0.0351665	0.0350603	0.0233139	0.012818
152	69	0.0218212	0.045783	0.0166165	0.0654714	0.0102627	0.0398592	0.0387828	0.00549106	0.0102627	0.0273482	0.0277948	0.00999308	0.0286591	0.00999308	0.0340638	0.0349613	0.0236434	0.0126262
153	55	0.0221528	0.0454134	0.0160573	0.0658671	0.0100826	0.0393491	0.0386936	0.00541039	0.0100826	0.0266166	0.0271296	0.00996546	0.0275095	0.00996546	0.0326973	0.0348308	0.0238729	0.0124614
154	64	0.0222823	0.0449348	0.0153685	0.065994	0.00986895	0.0387683	0.0385651	0.00535314	0.00986895	0.0257407	0.0262448	0.00992666	0.0260884	0.00992666	0.0311135	0.0346753	0.023992	0.0123281
155	67	0.0222066	0.0443337	0.0145813	0.0658578	0.00963144	0.0381401	0.0384045	0.00532188	0.00963144	0.0247694	0.025176	0.00987279	0.0244219	0.00987279	0.0293664	0.0344992	0.0239961	0.0122268
156	67	0.0219311	0.0436063	0.0137302	0.0654728	0.00937957	0.037489	0.0382195	0.00531779	0.00937957	0.0237518	0.0239637	0.00979964	0.0225389	0.00979964	0.0275171	0.0343026	0.0238855	0.0121529
157	66	0.02147	0.0427589	0.0128502	0.064861	0.00912221	0.0368378	0.0380177	0.00534058	0.00912221	0.0227346	0.0226498	0.00970261	0.0204715	0.00970261	0.0256317	0.0340811	0.0236659	0.0120993
158	65	0.020844	0.0418059	0.0119742	0.0640511	0.00886737	0.0362064	0.0378065	0.00538844	0.00886737	0.0217605	0.0212747	0.0095766	0.0182551	0.0095766	0.0237807	0.0338254	0.0233471	0.0120561
159	64	0.0200791	0.0407683	0.0111306	0.0630761	0.0086217	0.0356101	0.0375924	0.00545857	0.0086217	0.0208665	0.0198747	0.00941665	0.015928	0.00941665	0.0220363	0.0335225	0.0229422	0.012013
160	62	0.0192042	0.0396702	0.0103418	0.0619711	0.00839021	0.0350587	0.0373809	0.00554736	0.00839021	0.020082	0.0184807	0.00921864	0.0135314	0.00921864	0.02047	0.0331579	0.0224672	0.0119605
161	60	0.0182485	0.0385365	0.00962299	0.0607711	0.00817599	0.0345575	0.037176	0.00565081	0.00817599	0.0194284	0.017118	0.00898044	0.0111106	0.00898044	0.0191464	0.032717	0.0219396	0.0118904
162	58	0.0172396	0.0373903	0.00898226	0.0595082	0.00798016	0.0341076	0.0369801	0.00576491	0.00798016	0.0189174	0.0158067	0.00870298	0.00871923	0.00870298	0.0181157	0.032188	0.0213778	0.0117975
163	56	0.0162021	0.0362519	0.00842139	0.0582099	0.00780197	0.0337079	0.0367935	0.00588577	0.00780197	0.0185509	0.014563	0.00839059	0.00643543	0.00839059	0.0174037	0.0315639	0.0208001	0.0116795
164	54	0.0151569	0.0351378	0.0079369	0.0568972	0.00763908	0.0333561	0.0366155	0.00600992	0.00763908	0.0183209	0.013401	0.00805064	0.00442134	0.00805064	0.0170049	0.0308428	0.0202231	0.0115364
165	52	0.0141212	0.0340606	0.00752198	0.0555844	0.00748809	0.0330508	0.0364446	0.00613428	0.00748809	0.0182103	0.0123351	0.00769222	0.00313216	0.00769222	0.0168827	0.0300296	0.0196618	0.0113711
166	50	0.0131101	0.0330296	0.00716782	0.0542795	0.00734511	0.032792	0.0362791	0.00625628	0.00734511	0.018195	0.0113811	0.0073242	0.00333833	0.0073242	0.0169782	0.0291339	0.0191281	0.0111879
167	49	0.0121371	0.0320508	0.00686502	0.052985	0.00720625	0.032581	0.0361178	0.00637406	0.00720625	0.0182468	0.0105579	0.00695375	0.00470698	0.00695375	0.0172239	0.028171	0.0186316	0.010992
168	47	0.0112158	0.0311273	0.00660466	0.0516999	0.00706801	0.0324205	0.0359607	0.00648645	0.00706801	0.0183359	0.00988692	0.00658476	0.00641961	0.00658476	0.0175565	0.0271586	0.0181786	0.0107885
169	46	0.0103617	0.0302597	0.00637902	0.0504221	0.00692756	0.0323129	0.0358082	0.00659288	0.00692756	0.0184335	0.00938895	0.00621752	0.00815708	0.00621752	0.0179243	0.0261163	0.0177734	0.0105823
170	44	0.00959188	0.0294458	0.00618284	0.0491495	0.00678248	0.0322595	0.035661	0.00669342	0.00678248	0.0185132	0.00907867	0.00584907	0.00981486	0.00584907	0.0182905	0.0250627	0.0174184	0.0103768
171	43	0.00892556	0.0286818	0.00601389	0.0478824	0.00663071	0.0322597	0.0355199	0.00678871	0.00663071	0.0185529	0.00895615	0.00547477	0.0113528	0.00547477	0.0186316	0.0240143	0.0171148	0.0101743
172	42	0.00838297	0.0279621	0.00587428	0.0466236	0.00647021	0.0323104	0.0353846	0.00687976	0.00647021	0.0185363	0.00900148	0.00508963	0.0127562	0.00508963	0.0189348	0.0229829	0.0168634	0.00997588
173	40	0.0079828	0.02728	0.00577116	0.045378	0.00629885	0.0324063	0.0352539	0.00696798	0.00629885	0.0184543	0.00917495	0.00469023	0.0140248	0.00469023	0.0191959	0.021976	0.0166645	0.00978159
174	39	0.007739	0.0266282	0.00571697	0.0441518	0.00611464	0.0325411	0.0351257	0.00705494	0.00611464	0.018307	0.00942618	0.00427624	0.0151682	0.00427624	0.0194157	0.0209968	0.016518	0.00959196
175	37	0.00765627	0.0259983	0.00572928	0.0429499	0.005916	0.0327086	0.0349974	0.00714229	0.005916	0.0181056	0.00970806	0.00385146	0.0162025	0.00385146	0.0195994	0.0200471	0.0164228	0.00940863
176	36	0.00772708	0.0253808	0.00582957	0.0417739	0.00570226	0.0329044	0.0348667	0.00723142	0.00570226	0.0178719	0.00999039	0.00342434	0.0171467	0.00342434	0.0197545	0.0191295	0.0163762	0.00923664
177	34	0.00793044	0.0247646	0.0060412	0.0406203	0.00547395	0.0331264	0.0347324	0.00732354	0.00547395	0.017637	0.0102687	0.00300829	0.0180185	0.00300829	0.01989	0.018251	0.016372	0.0090849
178	32	0.00823514	0.0241375	0.00638602	0.0394795	0.00523284	0.0333747	0.034594	0.00741992	0.00523284	0.0174358	0.0105659	0.00262137	0.0188311	0.00262137	0.0200146	0.0174237	0.0163994	0.00896676
179	27	0.0086051	0.0234877	0.00688051	0.0383365	0.00498145	0.0336501	0.0344526	0.00752302	0.00498145	0.0173017	0.0109259	0.0022859	0.0195904	0.0022859	0.0201361	0.0166651	0.0164428	0.00889869
180	29	0.00900576	0.0228064	0.00753189	0.0371736	0.00472246	0.033952	0.0343097	0.0076382	0.00472246	0.0172597	0.011401	0.00202702	0.020295	0.00202702	0.0202598	0.0159938	0.0164837	0.00889822
181	30	0.00940853	0.0220906	0.00833524	0.0359751	0.00445804	0.0342757	0.0341681	0.00777636	0.00445804	0.0173232	0.0120352	0.001868	0.020936	0.001868	0.0203878	0.0154265	0.0165024	0.00898071
182	31	0.00979294	0.0213447	0.00927287	0.0347316	0.00418965	0.0346108	0.0340312	0.00795636	0.00418965	0.0174932	0.0128498	0.00182067	0.0214983	0.00182067	0.0205192	0.0149736	0.0164809	0.00915698
183	31	0.0101454	0.0205821	0.0103152	0.0334442	0.00391842	0.0349403	0.0339036	0.00820613	0.00391842	0.0177612	0.0138349	0.00187604	0.0219624	0.00187604	0.0206503	0.0146372	0.0164067	0.00943203
184	31	0.0104574	0.0198239	0.0114237	0.0321247	0.00364618	0.0352415	0.0337901	0.0085608	0.00364618	0.0181126	0.0149492	0.00200661	0.0223059	0.00200661	0.020776	0.0144122	0.0162726	0.00980477
185	31	0.0107229	0.0190968	0.0125536	0.0307936	0.003377	0.035488	0.0336943	0.00905642	0.003377	0.0185301	0.0161293	0.00217844	0.022507	0.00217844	0.0208909	0.0142877	0.0160779	0.0102688
186	31	0.0109371	0.0184272	0.0136574	0.0294746	0.00311861	0.0356522	0.033615	0.00971966	0.00311861	0.0189954	0.0173033	0.00236125	0.0225482	0.00236125	0.0209897	0.0142492	0.0158265	0.0108129
187	32	0.011096	0.0178356	0.0146877	0.0281878	0.00288325	0.0357081	0.0335434	0.0105565	0.00288325	0.0194892	0.0184048	0.00253177	0.0224197	0.00253177	0.0210686	0.0142802	0.0155263	0.0114226
188	32	0.0111963	0.0173291	0.0156001	0.0269437	0.00268686	0.0356345	0.0334612	0.0115459	0.00268686	0.0199895	0.0193826	0.00267462	0.0221228	0.00267462	0.0211255	0.0143636	0.0151865	0.0120808
189	32	0.0112367	0.0168995	0.0163558	0.025741	0.00254636	0.0354174	0.0333415	0.012642	0.00254636	0.0204712	0.0202042	0.00278181	0.02167	0.00278181	0.0211599	0.0144828	0.014817	0.0127681
190	32	0.0112185	0.0165243	0.016924	0.0245662	0.00247453	0.0350528	0.0331535	0.0137834	0.00247453	0.0209064	0.0208546	0.00285214	0.0210841	0.00285214	0.021173	0.0146228	0.0144275	0.0134638
191	32	0.0111468	0.0161748	0.0172848	0.0233985	0.00247489	0.0345478	0.0328695	0.0149073	0.00247489	0.0212658	0.0213318	0.00288981	0.0203956	0.00288981	0.0211682	0.0147716	0.0140275	0.0141471
192	32	0.011031	0.0158236	0.0174305	0.0222149	0.00253973	0.0339218	0.0324719	0.0159625	0.00253973	0.0215223	0.0216421	0.00290262	0.0196394	0.00290262	0.0211495	0.0149203	0.0136259	0.0147974
193	31	0.0108852	0.0154516	0.0173663	0.0209962	0.00265309	0.0332052	0.031958	0.0169176	0.00265309	0.0216532	0.0217958	0.00289998	0.018851	0.00289998	0.0211214	0.0150629	0.0132314	0.0153963
194	31	0.0107269	0.0150503	0.0171086	0.0197308	0.00279601	0.0324363	0.0313415	0.0177627	0.00279601	0.0216443	0.0218068	0.0028914	0.0180639	0.0028914	0.0210882	0.0151955	0.0128522	0.0159289
195	30	0.010575	0.014621	0.016682	0.0184175	0.00295041	0.0316573	0.030649	0.0185054	0.00295041	0.0214907	0.0216922	0.00288543	0.0173085	0.00288543	0.0210531	0.0153155	0.0124947	0.0163851
196	30	0.0104466	0.014171	0.0161156	0.0170663	0.003101	0.0309078	0.0299153	0.0191633	0.003101	0.0211989	0.0214748	0.00288943	0.0166105	0.00288943	0.0210175	0.01542	0.0121641	0.016761
197	30	0.0103551	0.0137092	0.0154378	0.0156994	0.00323532	0.03022	0.0291763	0.0197575	0.00323532	0.0207862	0.0211841	0.00290957	0.0159909	0.00290957	0.0209812	0.015506	0.0118627	0.0170587
198	30	0.0103069	0.0132419	0.0146729	0.0143523	0.00334375	0.0296141	0.0284642	0.0203065	0.00334375	0.0202792	0.020857	0.00295116	0.0154664	0.00295116	0.020943	0.0155698	0.0115907	0.0172849
199	30	0.0103007	0.0127706	0.013839	0.0130759	0.00341944	0.0290954	0.0278034	0.0208252	0.00341944	0.0197115	0.0205348	0.00301882	0.0150501	0.00301882	0.0209014	0.0156083	0.0113458	0.0174504
200	30	0.010328	0.0122913	0.012947	0.0119395	0.00345904	0.0286552	0.0272093	0.0213242	0.00345904	0.0191202	0.0202599	0.00311629	0.0147521	0.00311629	0.0208556	0.0156195	0.0111243	0.0175667
201	30	0.0103747	0.0117956	0.0120028	0.01103	0.00346338	0.0282728	0.026688	0.0218112	0.00346338	0.0185414	0.0200705	0.00324578	0.0145802	0.00324578	0.0208069	0.015603	0.0109216	0.0176445
202	30	0.0104243	0.0112736	0.0110088	0.0104418	0.0034381	0.0279195	0.026237	0.022291	0.0034381	0.0180066	0.0199969	0.00340742	0.0145402	0.00340742	0.020758	0.0155609	0.0107334	0.0176917
203	29	0.0104606	0.0107174	0.0099674	0.0102495	0.00339357	0.0275645	0.0258462	0.0227654	0.00339357	0.0175392	0.0200586	0.00359871	0.014636	0.00359871	0.0207138	0.0154969	0.0105566	0.0177125
204	29	0.0104707	0.0101241	0.00888358	0.010473	0.00334395	0.0271793	0.0255001	0.0232326	0.00334395	0.0171533	0.0202622	0.00381466	0.014869	0.00381466	0.0206794	0.0154158	0.0103896	0.0177069
205	29	0.0104458	0.0094981	0.00776687	0.011062	0.00330506	0.0267425	0.0251799	0.0236867	0.00330506	0.0168531	0.0206022	0.00404816	0.0152374	0.00404816	0.0206598	0.0153227	0.0102329	0.0176716
206	29	0.0103825	0.00885167	0.0066326	0.0119152	0.0032911	0.0262422	0.0248661	0.0241183	0.0032911	0.0166347	0.0210617	0.00429083	0.0157351	0.00429083	0.0206581	0.0152218	0.0100892	0.017601
207	29	0.0102811	0.00820409	0.00550189	0.0129166	0.00331176	0.025677	0.0245412	0.0245155	0.00331176	0.0164876	0.0216152	0.00453369	0.0163509	0.00453369	0.0206755	0.0151159	0.00996274	0.0174884
208	29	0.0101458	0.00757869	0.00440089	0.0139604	0.00337006	0.0250551	0.024192	0.0248657	0.00337006	0.0163983	0.0222313	0.00476775	0.0170685	0.00476775	0.0207102	0.0150065	0.009859	0.0173279
209	28	0.00998229	0.00699938	0.00335882	0.0149619	0.0034623	0.024392	0.0238123	0.025158	0.0034623	0.0163513	0.022876	0.00498459	0.0178655	0.00498459	0.0207587	0.0148935	0.00978358	0.0171157
210	28	0.00979779	0.00648629	0.00240573	0.0158587	0.0035799	0.0237068	0.0234032	0.0253844	0.0035799	0.0163313	0.0235161	0.00517697	0.0187153	0.00517697	0.0208161	0.0147767	0.00974142	0.0168505
211	27	0.00960006	0.00605247	0.00156993	0.0166085	0.0037118	0.0230201	0.0229748	0.0255415	0.0037118	0.0163247	0.0241218	0.00533932	0.0195875	0.00533932	0.0208768	0.0146556	0.0097353	0.0165348
212	26	0.00939705	0.00570272	0.00087806	0.0171868	0.00384628	0.022351	0.0225456	0.0256302	0.00384628	0.01632	0.0246685	0.00546839	0.0204509	0.00546839	0.0209359	0.0145308	0.00976509	0.0161739
213	25	0.0091965	0.00543585	0.000372893	0.0175835	0.00397245	0.0217163	0.0221421	0.0256561	0.00397245	0.0163086	0.0251382	0.00556326	0.0212754	0.00556326	0.0209898	0.0144042	0.00982724	0.0157758
214	23	0.00900568	0.00524991	0.000264203	0.0177997	0.00408032	0.0211305	0.0217966	0.0256279	0.00408032	0.0162855	0.0255195	0.0056253	0.0220348	0.0056253	0.0210358	0.0142786	0.00991452	0.0153503
215	22	0.00883127	0.00514738	0.000444087	0.0178452	0.00416088	0.0206066	0.0215456	0.0255564	0.00416088	0.0162485	0.0258067	0.00565762	0.022709	0.00565762	0.0210736	0.0141579	0.0100176	0.0149069
216	25	0.00867884	0.00514006	0.000558042	0.0177361	0.00420581	0.0201563	0.0214258	0.0254522	0.00420581	0.0161989	0.0259993	0.00566443	0.0232858	0.00566443	0.0211037	0.0140466	0.0101262	0.0144551
217	26	0.00855339	0.00524756	0.000585088	0.0174933	0.00420786	0.0197908	0.0214692	0.0253245	0.00420786	0.0161397	0.0261	0.0056503	0.0237612	0.0056503	0.0211276	0.0139485	0.0102313	0.0140016
