# Supplementary material for: Optimal Control Based Stiffness Identification of an Ankle-Foot Orthosis Using a Predictive Walking Model
Source: Front Comput Neurosci. 2017 Apr 13;11:23. doi: 10.3389/fncom.2017.00023 (PMC5390028; doi:10.3389/fncom.2017.00023)
Supplement: Supplementary file 1 [file DataSheet1.ZIP › PathWalker/InvKinDyn/results/orthosis_3053141.log]

149 0 0 0 0 0 0 0 2.17805 0 0 2.17805 0 -0.922128 0 -0.117814 -0.907003 0 0.153553 -1.06756 0 -0.0277527 -1.10616 0 -0.173788 0 0 0 0 0 0 0 0 0 0 0 0 0 2.17805 0 0 2.17805 0
150 0 0 0 0 0 0 0 2.17805 0 0 2.17805 0 -0.895021 0 -0.123707 -0.889503 0 0.148026 -1.06787 0 -0.0265073 -1.10788 0 -0.172163 0 0 0 0 0 0 0 0 0 0 0 0 0 2.17805 0 0 2.17805 0
151 0 0 0 0 0 0 0 2.17805 0 0 2.17805 0 -0.868776 0 -0.129051 -0.872323 0 0.142714 -1.0682 0 -0.0250771 -1.10976 0 -0.170296 0 0 0 0 0 0 0 0 0 0 0 0 0 2.17805 0 0 2.17805 0
152 0 0 0 0 0 0 0 2.17805 0 0 2.17805 0 -0.843663 0 -0.133851 -0.855581 0 0.137676 -1.06853 0 -0.0234298 -1.11182 0 -0.168143 0 0 0 0 0 0 0 0 0 0 0 0 0 2.17805 0 0 2.17805 0
153 0 0 0 0 0 0 0 2.17805 0 0 2.17805 0 -0.819953 0 -0.138132 -0.839399 0 0.13296 -1.06886 0 -0.0215322 -1.11407 0 -0.165658 0 0 0 0 0 0 0 0 0 0 0 0 0 2.17805 0 0 2.17805 0
154 0 0 0 0 0 0 0 2.17805 0 0 2.17805 0 -0.797909 0 -0.141931 -0.823906 0 0.128611 -1.06919 0 -0.01935 -1.11654 0 -0.162788 0 0 0 0 0 0 0 0 0 0 0 0 0 2.17805 0 0 2.17805 0
155 0 0 0 0 0 0 0 2.17805 0 0 2.17805 0 -0.777777 0 -0.1453 -0.809232 0 0.124662 -1.0695 0 -0.0168487 -1.11922 0 -0.159483 0 0 0 0 0 0 0 0 0 0 0 0 0 2.17805 0 0 2.17805 0
156 0 0 0 0 0 0 0 2.17805 0 0 2.17805 0 -0.759762 0 -0.148293 -0.795507 0 0.121135 -1.06979 0 -0.0139945 -1.12213 0 -0.155687 0 0 0 0 0 0 0 0 0 0 0 0 0 2.17805 0 0 2.17805 0
157 0 0 0 0 0 0 0 2.17805 0 0 2.17805 0 -0.744016 0 -0.150959 -0.782849 0 0.118041 -1.07001 0 -0.0107563 -1.12524 0 -0.151348 0 0 0 0 0 0 0 0 0 0 0 0 0 2.17805 0 0 2.17805 0
158 0 0 0 0 0 0 0 2.17805 0 0 2.17805 0 -0.730619 0 -0.153337 -0.771364 0 0.115379 -1.07016 0 -0.00710754 -1.12855 0 -0.146417 0 0 0 0 0 0 0 0 0 0 0 0 0 2.17805 0 0 2.17805 0
159 0 0 0 0 0 0 0 2.17805 0 0 2.17805 0 -0.719572 0 -0.155453 -0.761132 0 0.113139 -1.0702 0 -0.00302834 -1.13201 0 -0.140851 0 0 0 0 0 0 0 0 0 0 0 0 0 2.17805 0 0 2.17805 0
160 0 0 0 0 0 0 0 2.17805 0 0 2.17805 0 -0.710789 0 -0.157316 -0.752197 0 0.1113 -1.07009 0 0.00149277 -1.13559 0 -0.134616 0 0 0 0 0 0 0 0 0 0 0 0 0 2.17805 0 0 2.17805 0
161 0 0 0 0 0 0 0 2.17805 0 0 2.17805 0 -0.704102 0 -0.158924 -0.744567 0 0.109835 -1.0698 0 0.00645784 -1.13924 0 -0.127686 0 0 0 0 0 0 0 0 0 0 0 0 0 2.17805 0 0 2.17805 0
162 0 0 0 0 0 0 0 2.17805 0 0 2.17805 0 -0.699273 0 -0.160271 -0.738206 0 0.108714 -1.06929 0 0.011859 -1.14287 0 -0.120052 0 0 0 0 0 0 0 0 0 0 0 0 0 2.17805 0 0 2.17805 0
163 0 0 0 0 0 0 0 2.17805 0 0 2.17805 0 -0.696018 0 -0.161354 -0.733033 0 0.107902 -1.06851 0 0.0176782 -1.14644 0 -0.111717 0 0 0 0 0 0 0 0 0 0 0 0 0 2.17805 0 0 2.17805 0
164 0 0 0 0 0 0 0 2.17805 0 0 2.17805 0 -0.694029 0 -0.162175 -0.728932 0 0.107363 -1.06743 0 0.0238862 -1.14984 0 -0.102701 0 0 0 0 0 0 0 0 0 0 0 0 0 2.17805 0 0 2.17805 0
165 0 0 0 0 0 0 0 2.17805 0 0 2.17805 0 -0.693004 0 -0.16275 -0.725757 0 0.107058 -1.066 0 0.0304398 -1.15298 0 -0.0930532 0 0 0 0 0 0 0 0 0 0 0 0 0 2.17805 0 0 2.17805 0
166 0 0 0 0 0 0 0 2.17805 0 0 2.17805 0 -0.69267 0 -0.163105 -0.723347 0 0.106947 -1.06417 0 0.0372776 -1.15573 0 -0.082857 0 0 0 0 0 0 0 0 0 0 0 0 0 2.17805 0 0 2.17805 0
167 0 0 0 0 0 0 0 2.17805 0 0 2.17805 0 -0.692796 0 -0.163273 -0.721537 0 0.106991 -1.06186 0 0.0443133 -1.15793 0 -0.0722449 0 0 0 0 0 0 0 0 0 0 0 0 0 2.17805 0 0 2.17805 0
168 0 0 0 0 0 0 0 2.17805 0 0 2.17805 0 -0.693204 0 -0.163293 -0.720174 0 0.107154 -1.059 0 0.0514309 -1.15941 0 -0.0614099 0 0 0 0 0 0 0 0 0 0 0 0 0 2.17805 0 0 2.17805 0
169 0 0 0 0 0 0 0 2.17805 0 0 2.17805 0 -0.693767 0 -0.163201 -0.719125 0 0.107402 -1.05549 0 0.0584806 -1.15996 0 -0.050612 0 0 0 0 0 0 0 0 0 0 0 0 0 2.17805 0 0 2.17805 0
170 0 0 0 0 0 0 0 2.17805 0 0 2.17805 0 -0.694401 0 -0.163028 -0.718282 0 0.10771 -1.05123 0 0.0652825 -1.15937 0 -0.0401734 0 0 0 0 0 0 0 0 0 0 0 0 0 2.17805 0 0 2.17805 0
171 0 0 0 0 0 0 0 2.17805 0 0 2.17805 0 -0.695058 0 -0.162794 -0.717562 0 0.108061 -1.04611 0 0.0716358 -1.15743 0 -0.0304594 0 0 0 0 0 0 0 0 0 0 0 0 0 2.17805 0 0 2.17805 0
172 0 0 0 0 0 0 0 2.17805 0 0 2.17805 0 -0.695715 0 -0.162513 -0.716909 0 0.108448 -1.04004 0 0.0773361 -1.15397 0 -0.0218466 0 0 0 0 0 0 0 0 0 0 0 0 0 2.17805 0 0 2.17805 0
173 0 0 0 0 0 0 0 2.17805 0 0 2.17805 0 -0.696365 0 -0.162188 -0.716284 0 0.10887 -1.03293 0 0.0821964 -1.14882 0 -0.014682 0 0 0 0 0 0 0 0 0 0 0 0 0 2.17805 0 0 2.17805 0
174 0 0 0 0 0 0 0 2.17805 0 0 2.17805 0 -0.697008 0 -0.161815 -0.715663 0 0.109333 -1.02472 0 0.0860683 -1.1419 0 -0.00924343 0 0 0 0 0 0 0 0 0 0 0 0 0 2.17805 0 0 2.17805 0
175 0 0 0 0 0 0 0 2.17805 0 0 2.17805 0 -0.697652 0 -0.161386 -0.715032 0 0.109846 -1.01534 0 0.088859 -1.13312 0 -0.00570629 0 0 0 0 0 0 0 0 0 0 0 0 0 2.17805 0 0 2.17805 0
176 0 0 0 0 0 0 0 2.17805 0 0 2.17805 0 -0.698306 0 -0.160891 -0.714383 0 0.110422 -1.00475 0 0.090541 -1.12245 0 -0.00412599 0 0 0 0 0 0 0 0 0 0 0 0 0 2.17805 0 0 2.17805 0
177 0 0 0 0 0 0 0 2.17805 0 0 2.17805 0 -0.69898 0 -0.160321 -0.71371 0 0.111068 -0.992922 0 0.091154 -1.10988 0 -0.00443351 0 0 0 0 0 0 0 0 0 0 0 0 0 2.17805 0 0 2.17805 0
178 0 0 0 0 0 0 0 2.17805 0 0 2.17805 0 -0.699683 0 -0.159668 -0.713012 0 0.111794 -0.979842 0 0.0907982 -1.09543 0 -0.00644723 0 0 0 0 0 0 0 0 0 0 0 0 0 2.17805 0 0 2.17805 0
179 0 0 0 0 0 0 0 2.17805 0 0 2.17805 0 -0.700428 0 -0.158929 -0.712284 0 0.1126 -0.965513 0 0.0896211 -1.07915 0 -0.00989599 0 0 0 0 0 0 0 0 0 0 0 0 0 2.17805 0 0 2.17805 0
180 0 0 0 0 0 0 0 2.17805 0 0 2.17805 0 -0.701225 0 -0.158106 -0.711524 0 0.113487 -0.949955 0 0.0877991 -1.06113 0 -0.0144523 0 0 0 0 0 0 0 0 0 0 0 0 0 2.17805 0 0 2.17805 0
181 0 0 0 0 0 0 0 2.17805 0 0 2.17805 0 -0.702084 0 -0.157205 -0.710731 0 0.114446 -0.933215 0 0.0855161 -1.04152 0 -0.0197713 0 0 0 0 0 0 0 0 0 0 0 0 0 2.17805 0 0 2.17805 0
182 0 0 0 0 0 0 0 2.17805 0 0 2.17805 0 -0.703011 0 -0.156236 -0.709902 0 0.115465 -0.915357 0 0.0829429 -1.02047 0 -0.0255297 0 0 0 0 0 0 0 0 0 0 0 0 0 2.17805 0 0 2.17805 0
183 0 0 0 0 0 0 0 2.17805 0 0 2.17805 0 -0.704008 0 -0.155214 -0.709039 0 0.116527 -0.89646 0 0.0802207 -0.998165 0 -0.0314587 0 0 0 0 0 0 0 0 0 0 0 0 0 2.17805 0 0 2.17805 0
184 0 0 0 0 0 0 0 2.17805 0 0 2.17805 0 -0.705071 0 -0.154159 -0.708141 0 0.117612 -0.87661 0 0.0774503 -0.974761 0 -0.0373649 0 0 0 0 0 0 0 0 0 0 0 0 0 2.17805 0 0 2.17805 0
185 0 0 0 0 0 0 0 2.17805 0 0 2.17805 0 -0.706189 0 -0.153087 -0.707215 0 0.1187 -0.855889 0 0.0746907 -0.950403 0 -0.0431361 0 0 0 0 0 0 0 0 0 0 0 0 0 2.17805 0 0 2.17805 0
186 0 0 0 0 0 0 0 2.17805 0 0 2.17805 0 -0.707344 0 -0.152017 -0.706265 0 0.119769 -0.834369 0 0.0719638 -0.925191 0 -0.0487326 0 0 0 0 0 0 0 0 0 0 0 0 0 2.17805 0 0 2.17805 0
187 0 0 0 0 0 0 0 2.17805 0 0 2.17805 0 -0.708517 0 -0.150964 -0.7053 0 0.120805 -0.812108 0 0.0692645 -0.899174 0 -0.0541687 0 0 0 0 0 0 0 0 0 0 0 0 0 2.17805 0 0 2.17805 0
188 0 0 0 0 0 0 0 2.17805 0 0 2.17805 0 -0.709688 0 -0.149941 -0.70433 0 0.121795 -0.789149 0 0.0665725 -0.872363 0 -0.0594892 0 0 0 0 0 0 0 0 0 0 0 0 0 2.17805 0 0 2.17805 0
189 0 0 0 0 0 0 0 2.17805 0 0 2.17805 0 -0.710839 0 -0.148955 -0.703362 0 0.12273 -0.765522 0 0.0638636 -0.844739 0 -0.064747 0 0 0 0 0 0 0 0 0 0 0 0 0 2.17805 0 0 2.17805 0
190 0 0 0 0 0 0 0 2.17805 0 0 2.17805 0 -0.71196 0 -0.148009 -0.702405 0 0.123611 -0.741251 0 0.061119 -0.816272 0 -0.0699837 0 0 0 0 0 0 0 0 0 0 0 0 0 2.17805 0 0 2.17805 0
191 0 0 0 0 0 0 0 2.17805 0 0 2.17805 0 -0.713048 0 -0.147099 -0.701463 0 0.124442 -0.716358 0 0.0583313 -0.786934 0 -0.0752171 0 0 0 0 0 0 0 0 0 0 0 0 0 2.17805 0 0 2.17805 0
192 0 0 0 0 0 0 0 2.17805 0 0 2.17805 0 -0.71411 0 -0.146216 -0.700536 0 0.125233 -0.690873 0 0.0555084 -0.75672 0 -0.0804337 0 0 0 0 0 0 0 0 0 0 0 0 0 2.17805 0 0 2.17805 0
193 0 0 0 0 0 0 0 2.17805 0 0 2.17805 0 -0.715159 0 -0.145345 -0.69962 0 0.125999 -0.664835 0 0.0526737 -0.725661 0 -0.0855882 0 0 0 0 0 0 0 0 0 0 0 0 0 2.17805 0 0 2.17805 0
194 0 0 0 0 0 0 0 2.17805 0 0 2.17805 0 -0.71621 0 -0.144466 -0.698707 0 0.126759 -0.638302 0 0.0498644 -0.693831 0 -0.0906085 0 0 0 0 0 0 0 0 0 0 0 0 0 2.17805 0 0 2.17805 0
195 0 0 0 0 0 0 0 2.17805 0 0 2.17805 0 -0.717283 0 -0.143555 -0.697786 0 0.127534 -0.611356 0 0.0471275 -0.661362 0 -0.0954048 0 0 0 0 0 0 0 0 0 0 0 0 0 2.17805 0 0 2.17805 0
196 0 0 0 0 0 0 0 2.17805 0 0 2.17805 0 -0.718394 0 -0.142587 -0.696841 0 0.128346 -0.584104 0 0.0445145 -0.628438 0 -0.0998829 0 0 0 0 0 0 0 0 0 0 0 0 0 2.17805 0 0 2.17805 0
197 0 0 0 0 0 0 0 2.17805 0 0 2.17805 0 -0.719557 0 -0.141537 -0.695857 0 0.129216 -0.556681 0 0.042074 -0.595292 0 -0.103958 0 0 0 0 0 0 0 0 0 0 0 0 0 2.17805 0 0 2.17805 0
198 0 0 0 0 0 0 0 2.17805 0 0 2.17805 0 -0.720783 0 -0.140378 -0.694819 0 0.130167 -0.529243 0 0.0398464 -0.562193 0 -0.107566 0 0 0 0 0 0 0 0 0 0 0 0 0 2.17805 0 0 2.17805 0
199 0 0 0 0 0 0 0 2.17805 0 0 2.17805 0 -0.722081 0 -0.139087 -0.693713 0 0.131216 -0.501967 0 0.0378584 -0.52943 0 -0.110674 0 0 0 0 0 0 0 0 0 0 0 0 0 2.17805 0 0 2.17805 0
200 0 0 0 0 0 0 0 2.17805 0 0 2.17805 0 -0.723459 0 -0.137641 -0.692523 0 0.132381 -0.47504 0 0.03612 -0.497292 0 -0.113282 0 0 0 0 0 0 0 0 0 0 0 0 0 2.17805 0 0 2.17805 0
201 0 0 0 0 0 0 0 2.17805 0 0 2.17805 0 -0.72492 0 -0.136019 -0.691239 0 0.133674 -0.448653 0 0.0346239 -0.466051 0 -0.115421 0 0 0 0 0 0 0 0 0 0 0 0 0 2.17805 0 0 2.17805 0
202 0 0 0 0 0 0 0 2.17805 0 0 2.17805 0 -0.72647 0 -0.134202 -0.68985 0 0.135108 -0.422996 0 0.033345 -0.435956 0 -0.117148 0 0 0 0 0 0 0 0 0 0 0 0 0 2.17805 0 0 2.17805 0
203 0 0 0 0 0 0 0 2.17805 0 0 2.17805 0 -0.72811 0 -0.132171 -0.688346 0 0.136692 -0.39825 0 0.0322418 -0.407221 0 -0.118542 0 0 0 0 0 0 0 0 0 0 0 0 0 2.17805 0 0 2.17805 0
204 0 0 0 0 0 0 0 2.17805 0 0 2.17805 0 -0.729841 0 -0.129913 -0.686721 0 0.138433 -0.374588 0 0.0312568 -0.380027 0 -0.119695 0 0 0 0 0 0 0 0 0 0 0 0 0 2.17805 0 0 2.17805 0
205 0 0 0 0 0 0 0 2.17805 0 0 2.17805 0 -0.731659 0 -0.127415 -0.684966 0 0.140333 -0.352163 0 0.0303171 -0.354524 0 -0.120714 0 0 0 0 0 0 0 0 0 0 0 0 0 2.17805 0 0 2.17805 0
206 0 0 0 0 0 0 0 2.17805 0 0 2.17805 0 -0.733562 0 -0.124663 -0.683075 0 0.142395 -0.331109 0 0.0293359 -0.330825 0 -0.121714 0 0 0 0 0 0 0 0 0 0 0 0 0 2.17805 0 0 2.17805 0
207 0 0 0 0 0 0 0 2.17805 0 0 2.17805 0 -0.735541 0 -0.12165 -0.681042 0 0.144619 -0.311535 0 0.0282141 -0.309012 0 -0.122815 0 0 0 0 0 0 0 0 0 0 0 0 0 2.17805 0 0 2.17805 0
208 0 0 0 0 0 0 0 2.17805 0 0 2.17805 0 -0.737587 0 -0.118366 -0.678859 0 0.147002 -0.293521 0 0.026844 -0.289137 0 -0.124142 0 0 0 0 0 0 0 0 0 0 0 0 0 2.17805 0 0 2.17805 0
209 0 0 0 0 0 0 0 2.17805 0 0 2.17805 0 -0.739691 0 -0.114805 -0.676521 0 0.14954 -0.277118 0 0.0251161 -0.27122 0 -0.125819 0 0 0 0 0 0 0 0 0 0 0 0 0 2.17805 0 0 2.17805 0
210 0 0 0 0 0 0 0 2.17805 0 0 2.17805 0 -0.74184 0 -0.11096 -0.674017 0 0.15223 -0.262347 0 0.0229268 -0.255257 0 -0.127957 0 0 0 0 0 0 0 0 0 0 0 0 0 2.17805 0 0 2.17805 0
211 0 0 0 0 0 0 0 2.17805 0 0 2.17805 0 -0.744023 0 -0.106827 -0.671341 0 0.155062 -0.249202 0 0.0201906 -0.241228 0 -0.130649 0 0 0 0 0 0 0 0 0 0 0 0 0 2.17805 0 0 2.17805 0
212 0 0 0 0 0 0 0 2.17805 0 0 2.17805 0 -0.746227 0 -0.1024 -0.66848 0 0.158031 -0.237652 0 0.016852 -0.2291 0 -0.133956 0 0 0 0 0 0 0 0 0 0 0 0 0 2.17805 0 0 2.17805 0
213 0 0 0 0 0 0 0 2.17805 0 0 2.17805 0 -0.748437 0 -0.097674 -0.665423 0 0.161126 -0.227652 0 0.0128988 -0.218842 0 -0.137894 0 0 0 0 0 0 0 0 0 0 0 0 0 2.17805 0 0 2.17805 0
214 0 0 0 0 0 0 0 2.17805 0 0 2.17805 0 -0.75064 0 -0.0926423 -0.662154 0 0.164339 -0.219136 0 0.00837162 -0.210422 0 -0.142427 0 0 0 0 0 0 0 0 0 0 0 0 0 2.17805 0 0 2.17805 0
215 0 0 0 0 0 0 0 2.17805 0 0 2.17805 0 -0.752818 0 -0.0872951 -0.658654 0 0.16766 -0.212027 0 0.00336911 -0.203807 0 -0.147457 0 0 0 0 0 0 0 0 0 0 0 0 0 2.17805 0 0 2.17805 0
216 0 0 0 0 0 0 0 2.17805 0 0 2.17805 0 -0.754954 0 -0.0816177 -0.654898 0 0.171083 -0.206236 0 -0.00195468 -0.198952 0 -0.152829 0 0 0 0 0 0 0 0 0 0 0 0 0 2.17805 0 0 2.17805 0
217 0 0 0 0 0 0 0 2.17805 0 0 2.17805 0 -0.757029 0 -0.0755878 -0.650853 0 0.174603 -0.201657 0 -0.00740194 -0.195784 0 -0.158338 0 0 0 0 0 0 0 0 0 0 0 0 0 2.17805 0 0 2.17805 0
218 0 0 0 0 0 0 0 2.17805 0 0 2.17805 0 -0.759019 0 -0.0691743 -0.646478 0 0.178219 -0.19817 0 -0.0127513 -0.194185 0 -0.163749 0 0 0 0 0 0 0 0 0 0 0 0 0 2.17805 0 0 2.17805 0
219 0 0 0 0 0 0 0 2.17805 0 0 2.17805 0 -0.760895 0 -0.0623381 -0.641724 0 0.181931 -0.195638 0 -0.0177839 -0.193978 0 -0.168825 0 0 0 0 0 0 0 0 0 0 0 0 0 2.17805 0 0 2.17805 0
220 0 0 0 0 0 0 0 2.17805 0 0 2.17805 0 -0.762617 0 -0.0550357 -0.636533 0 0.185738 -0.193911 0 -0.0223108 -0.194921 0 -0.173357 0 0 0 0 0 0 0 0 0 0 0 0 0 2.17805 0 0 2.17805 0
221 0 0 0 0 0 0 0 2.17805 0 0 2.17805 0 -0.764129 0 -0.0472287 -0.630846 0 0.189635 -0.192831 0 -0.0261967 -0.196722 0 -0.177197 0 0 0 0 0 0 0 0 0 0 0 0 0 2.17805 0 0 2.17805 0
222 0 0 0 0 0 0 0 2.17805 0 0 2.17805 0 -0.765352 0 -0.038897 -0.624604 0 0.193609 -0.192239 0 -0.0293739 -0.199059 0 -0.18027 0 0 0 0 0 0 0 0 0 0 0 0 0 2.17805 0 0 2.17805 0
223 0 0 0 0 0 0 0 2.17805 0 0 2.17805 0 -0.766171 0 -0.0300585 -0.617756 0 0.19763 -0.19199 0 -0.0318448 -0.201619 0 -0.182588 0 0 0 0 0 0 0 0 0 0 0 0 0 2.17805 0 0 2.17805 0
224 0 0 0 0 0 0 0 2.17805 0 0 2.17805 0 -0.766439 0 -0.02079 -0.610271 0 0.201652 -0.19196 0 -0.0336719 -0.204131 0 -0.184231 0 0 0 0 0 0 0 0 0 0 0 0 0 2.17805 0 0 2.17805 0
225 0 0 0 0 0 0 0 2.17805 0 0 2.17805 0 -0.765972 0 -0.0112471 -0.602138 0 0.205611 -0.19205 0 -0.0349584 -0.206396 0 -0.185326 0 0 0 0 0 0 0 0 0 0 0 0 0 2.17805 0 0 2.17805 0
226 0 0 0 0 0 0 0 2.17805 0 0 2.17805 0 -0.764561 0 -0.00167529 -0.593372 0 0.209425 -0.192195 0 -0.035825 -0.208299 0 -0.186014 0 0 0 0 0 0 0 0 0 0 0 0 0 2.17805 0 0 2.17805 0
227 0 0 0 0 0 0 0 2.17805 0 0 2.17805 0 -0.761993 0 0.0075943 -0.584015 0 0.213003 -0.192354 0 -0.0363885 -0.209804 0 -0.186427 0 0 0 0 0 0 0 0 0 0 0 0 0 2.17805 0 0 2.17805 0
228 0 0 0 0 0 0 0 2.17805 0 0 2.17805 0 -0.758068 0 0.016168 -0.574123 0 0.21625 -0.192511 0 -0.0367461 -0.210943 0 -0.186667 0 0 0 0 0 0 0 0 0 0 0 0 0 2.17805 0 0 2.17805 0
229 0 0 0 0 0 0 0 2.17805 0 0 2.17805 0 -0.75262 0 0.0236316 -0.563759 0 0.219081 -0.19266 0 -0.0369688 -0.211788 0 -0.186803 0 0 0 0 0 0 0 0 0 0 0 0 0 2.17805 0 0 2.17805 0
230 0 0 0 0 0 0 0 2.17805 0 0 2.17805 0 -0.745526 0 0.0296019 -0.552979 0 0.221421 -0.192809 0 -0.0371005 -0.212432 0 -0.18687 0 0 0 0 0 0 0 0 0 0 0 0 0 2.17805 0 0 2.17805 0
231 0 0 0 0 0 0 0 2.17805 0 0 2.17805 0 -0.736708 0 0.033779 -0.541818 0 0.223218 -0.192964 0 -0.0371632 -0.212969 0 -0.186883 0 0 0 0 0 0 0 0 0 0 0 0 0 2.17805 0 0 2.17805 0
232 0 0 0 0 0 0 0 2.17805 0 0 2.17805 0 -0.726123 0 0.035986 -0.530284 0 0.224443 -0.193134 0 -0.0371633 -0.213483 0 -0.186836 0 0 0 0 0 0 0 0 0 0 0 0 0 2.17805 0 0 2.17805 0
233 0 0 0 0 0 0 0 2.17805 0 0 2.17805 0 -0.713763 0 0.0361905 -0.518357 0 0.225096 -0.193324 0 -0.037098 -0.214038 0 -0.186721 0 0 0 0 0 0 0 0 0 0 0 0 0 2.17805 0 0 2.17805 0
234 0 0 0 0 0 0 0 2.17805 0 0 2.17805 0 -0.699645 0 0.0345052 -0.505991 0 0.225206 -0.19354 0 -0.0369603 -0.214685 0 -0.186523 0 0 0 0 0 0 0 0 0 0 0 0 0 2.17805 0 0 2.17805 0
235 0 0 0 0 0 0 0 2.17805 0 0 2.17805 0 -0.683814 0 0.0311681 -0.493125 0 0.224834 -0.193781 0 -0.0367417 -0.215455 0 -0.186229 0 0 0 0 0 0 0 0 0 0 0 0 0 2.17805 0 0 2.17805 0
236 0 0 0 0 0 0 0 2.17805 0 0 2.17805 0 -0.666346 0 0.0265076 -0.479691 0 0.224064 -0.194047 0 -0.0364338 -0.21637 0 -0.185825 0 0 0 0 0 0 0 0 0 0 0 0 0 2.17805 0 0 2.17805 0
237 0 0 0 0 0 0 0 2.17805 0 0 2.17805 0 -0.647344 0 0.020898 -0.465623 0 0.223003 -0.194338 0 -0.0360284 -0.21744 0 -0.185301 0 0 0 0 0 0 0 0 0 0 0 0 0 2.17805 0 0 2.17805 0
238 0 0 0 0 0 0 0 2.17805 0 0 2.17805 0 -0.626933 0 0.014714 -0.450868 0 0.221765 -0.194649 0 -0.0355189 -0.218671 0 -0.184646 0 0 0 0 0 0 0 0 0 0 0 0 0 2.17805 0 0 2.17805 0
239 0 0 0 0 0 0 0 2.17805 0 0 2.17805 0 -0.60525 0 0.00829148 -0.435391 0 0.220463 -0.194978 0 -0.034901 -0.220059 0 -0.183854 0 0 0 0 0 0 0 0 0 0 0 0 0 2.17805 0 0 2.17805 0
240 0 0 0 0 0 0 0 2.17805 0 0 2.17805 0 -0.582431 0 0.00189958 -0.419177 0 0.219194 -0.195319 0 -0.0341743 -0.221594 0 -0.182921 0 0 0 0 0 0 0 0 0 0 0 0 0 2.17805 0 0 2.17805 0
241 0 0 0 0 0 0 0 2.17805 0 0 2.17805 0 -0.558596 0 -0.0042744 -0.402227 0 0.218026 -0.195667 0 -0.033344 -0.223258 0 -0.181853 0 0 0 0 0 0 0 0 0 0 0 0 0 2.17805 0 0 2.17805 0
242 0 0 0 0 0 0 0 2.17805 0 0 2.17805 0 -0.533841 0 -0.0101287 -0.384563 0 0.216995 -0.196015 0 -0.0324216 -0.225026 0 -0.18066 0 0 0 0 0 0 0 0 0 0 0 0 0 2.17805 0 0 2.17805 0
243 0 0 0 0 0 0 0 2.17805 0 0 2.17805 0 -0.508234 0 -0.0156425 -0.366219 0 0.216091 -0.196356 0 -0.0314242 -0.226866 0 -0.179361 0 0 0 0 0 0 0 0 0 0 0 0 0 2.17805 0 0 2.17805 0
244 0 0 0 0 0 0 0 2.17805 0 0 2.17805 0 -0.481816 0 -0.0208643 -0.347239 0 0.215267 -0.196683 0 -0.0303723 -0.228748 0 -0.17798 0 0 0 0 0 0 0 0 0 0 0 0 0 2.17805 0 0 2.17805 0
245 0 0 0 0 0 0 0 2.17805 0 0 2.17805 0 -0.454598 0 -0.0258961 -0.327678 0 0.214437 -0.19699 0 -0.0292862 -0.230643 0 -0.17654 0 0 0 0 0 0 0 0 0 0 0 0 0 2.17805 0 0 2.17805 0
246 0 0 0 0 0 0 0 2.17805 0 0 2.17805 0 -0.426576 0 -0.0308737 -0.307592 0 0.213486 -0.197274 0 -0.0281829 -0.232527 0 -0.175061 0 0 0 0 0 0 0 0 0 0 0 0 0 2.17805 0 0 2.17805 0
247 0 0 0 0 0 0 0 2.17805 0 0 2.17805 0 -0.39773 0 -0.0359449 -0.287041 0 0.212282 -0.197532 0 -0.0270732 -0.234387 0 -0.173558 0 0 0 0 0 0 0 0 0 0 0 0 0 2.17805 0 0 2.17805 0
248 0 0 0 0 0 0 0 2.17805 0 0 2.17805 0 -0.368036 0 -0.0412473 -0.266082 0 0.210694 -0.197768 0 -0.0259602 -0.236218 0 -0.172034 0 0 0 0 0 0 0 0 0 0 0 0 0 2.17805 0 0 2.17805 0
249 0 0 0 0 0 0 0 2.17805 0 0 2.17805 0 -0.337478 0 -0.0468887 -0.244771 0 0.2086 -0.197983 0 -0.0248393 -0.238026 0 -0.170485 0 0 0 0 0 0 0 0 0 0 0 0 0 2.17805 0 0 2.17805 0
250 0 0 0 0 0 0 0 2.17805 0 0 2.17805 0 -0.306062 0 -0.0529304 -0.223161 0 0.205906 -0.198182 0 -0.0236991 -0.239824 0 -0.168896 0 0 0 0 0 0 0 0 0 0 0 0 0 2.17805 0 0 2.17805 0
251 0 0 0 0 0 0 0 2.17805 0 0 2.17805 0 -0.273824 0 -0.0593776 -0.201302 0 0.202557 -0.19837 0 -0.0225225 -0.24163 0 -0.167245 0 0 0 0 0 0 0 0 0 0 0 0 0 2.17805 0 0 2.17805 0
252 0 0 0 0 0 0 0 2.17805 0 0 2.17805 0 -0.240849 0 -0.0661755 -0.179248 0 0.19854 -0.198553 0 -0.0212882 -0.243463 0 -0.165507 0 0 0 0 0 0 0 0 0 0 0 0 0 2.17805 0 0 2.17805 0
253 0 0 0 0 0 0 0 2.17805 0 0 2.17805 0 -0.207282 0 -0.0732137 -0.157054 0 0.193893 -0.198734 0 -0.0199719 -0.245344 0 -0.163651 0 0 0 0 0 0 0 0 0 0 0 0 0 2.17805 0 0 2.17805 0
254 0 0 0 0 0 0 0 2.17805 0 0 2.17805 0 -0.173337 0 -0.0803387 -0.134785 0 0.188701 -0.198916 0 -0.0185469 -0.247294 0 -0.16164 0 0 0 0 0 0 0 0 0 0 0 0 0 2.17805 0 0 2.17805 0
255 0 0 0 0 0 0 0 2.17805 0 0 2.17805 0 -0.139302 0 -0.0873733 -0.112516 0 0.183092 -0.199102 0 -0.0169848 -0.249332 0 -0.159439 0 0 0 0 0 0 0 0 0 0 0 0 0 2.17805 0 0 2.17805 0
256 0 0 0 0 0 0 0 2.17805 0 0 2.17805 0 -0.105532 0 -0.0941406 -0.0903399 0 0.177223 -0.199293 0 -0.0152554 -0.251477 0 -0.157005 0 0 0 0 0 0 0 0 0 0 0 0 0 2.17805 0 0 2.17805 0
257 0 0 0 0 0 0 0 2.17805 0 0 2.17805 0 -0.0724356 0 -0.100488 -0.0683664 0 0.171269 -0.199488 0 -0.0133275 -0.253748 0 -0.154296 0 0 0 0 0 0 0 0 0 0 0 0 0 2.17805 0 0 2.17805 0
258 0 0 0 0 0 0 0 2.17805 0 0 2.17805 0 -0.040445 0 -0.106311 -0.0467247 0 0.165405 -0.199686 0 -0.0111686 -0.256162 0 -0.151264 0 0 0 0 0 0 0 0 0 0 0 0 0 2.17805 0 0 2.17805 0
259 0 0 0 0 0 0 0 2.17805 0 0 2.17805 0 -0.00998665 0 -0.111558 -0.0255608 0 0.159783 -0.199882 0 -0.00874677 -0.258733 0 -0.14786 0 0 0 0 0 0 0 0 0 0 0 0 0 2.17805 0 0 2.17805 0
260 0 0 0 0 0 0 0 2.17805 0 0 2.17805 0 0.0185539 0 -0.116243 -0.00503213 0 0.15452 -0.200067 0 -0.00603124 -0.261473 0 -0.144037 0 0 0 0 0 0 0 0 0 0 0 0 0 2.17805 0 0 2.17805 0
261 0 0 0 0 0 0 0 2.17805 0 0 2.17805 0 0.0448599 0 -0.120425 0.0146996 0 0.149685 -0.200231 0 -0.00299467 -0.264382 0 -0.139745 0 0 0 0 0 0 0 0 0 0 0 0 0 2.17805 0 0 2.17805 0
262 0 0 0 0 0 0 0 2.17805 0 0 2.17805 0 0.0687025 0 -0.1242 0.0334765 0 0.145296 -0.200356 0 0.000385023 -0.267454 0 -0.134944 0 0 0 0 0 0 0 0 0 0 0 0 0 2.17805 0 0 2.17805 0
263 0 0 0 0 0 0 0 2.17805 0 0 2.17805 0 0.0899481 0 -0.127681 0.0511523 0 0.141324 -0.200419 0 0.00412286 -0.270667 0 -0.129598 0 0 0 0 0 0 0 0 0 0 0 0 0 2.17805 0 0 2.17805 0
264 0 0 0 0 0 0 0 2.17805 0 0 2.17805 0 0.108557 0 -0.130973 0.0675972 0 0.137711 -0.200395 0 0.00822548 -0.273991 0 -0.123682 0 0 0 0 0 0 0 0 0 0 0 0 0 2.17805 0 0 2.17805 0
265 0 0 0 0 0 0 0 2.17805 0 0 2.17805 0 0.124574 0 -0.134161 0.082703 0 0.134382 -0.200251 0 0.012691 -0.277382 0 -0.117182 0 0 0 0 0 0 0 0 0 0 0 0 0 2.17805 0 0 2.17805 0
266 0 0 0 0 0 0 0 2.17805 0 0 2.17805 0 0.13811 0 -0.1373 0.0963852 0 0.131267 -0.199955 0 0.0175095 -0.280786 0 -0.110093 0 0 0 0 0 0 0 0 0 0 0 0 0 2.17805 0 0 2.17805 0
267 0 0 0 0 0 0 0 2.17805 0 0 2.17805 0 0.149333 0 -0.140403 0.108587 0 0.128314 -0.199468 0 0.0226656 -0.284145 0 -0.102419 0 0 0 0 0 0 0 0 0 0 0 0 0 2.17805 0 0 2.17805 0
268 0 0 0 0 0 0 0 2.17805 0 0 2.17805 0 0.158442 0 -0.143449 0.119284 0 0.125504 -0.198755 0 0.0281394 -0.287396 0 -0.0941669 0 0 0 0 0 0 0 0 0 0 0 0 0 2.17805 0 0 2.17805 0
269 0 0 0 0 0 0 0 2.17805 0 0 2.17805 0 0.165656 0 -0.146384 0.128484 0 0.12285 -0.197773 0 0.0339089 -0.290472 0 -0.0853512 0 0 0 0 0 0 0 0 0 0 0 0 0 2.17805 0 0 2.17805 0
270 0 0 0 0 0 0 0 2.17805 0 0 2.17805 0 0.171202 0 -0.149135 0.136235 0 0.120394 -0.19648 0 0.0399488 -0.2933 0 -0.0759908 0 0 0 0 0 0 0 0 0 0 0 0 0 2.17805 0 0 2.17805 0
271 0 0 0 0 0 0 0 2.17805 0 0 2.17805 0 0.175308 0 -0.151621 0.142625 0 0.118195 -0.194823 0 0.046227 -0.295791 0 -0.0661192 0 0 0 0 0 0 0 0 0 0 0 0 0 2.17805 0 0 2.17805 0
272 0 0 0 0 0 0 0 2.17805 0 0 2.17805 0 0.178192 0 -0.153769 0.147776 0 0.116312 -0.192743 0 0.0526982 -0.297836 0 -0.0557985 0 0 0 0 0 0 0 0 0 0 0 0 0 2.17805 0 0 2.17805 0
273 0 0 0 0 0 0 0 2.17805 0 0 2.17805 0 0.180067 0 -0.155525 0.151838 0 0.114793 -0.190167 0 0.0592942 -0.299299 0 -0.0451385 0 0 0 0 0 0 0 0 0 0 0 0 0 2.17805 0 0 2.17805 0
274 0 0 0 0 0 0 0 2.17805 0 0 2.17805 0 0.181132 0 -0.156867 0.15498 0 0.11366 -0.187009 0 0.0659146 -0.300012 0 -0.034317 0 0 0 0 0 0 0 0 0 0 0 0 0 2.17805 0 0 2.17805 0
275 0 0 0 0 0 0 0 2.17805 0 0 2.17805 0 0.181572 0 -0.157803 0.157378 0 0.112906 -0.183179 0 0.0724197 -0.299787 0 -0.0235951 0 0 0 0 0 0 0 0 0 0 0 0 0 2.17805 0 0 2.17805 0
276 0 0 0 0 0 0 0 2.17805 0 0 2.17805 0 0.181552 0 -0.158372 0.159199 0 0.112495 -0.178585 0 0.0786309 -0.298426 0 -0.0133169 0 0 0 0 0 0 0 0 0 0 0 0 0 2.17805 0 0 2.17805 0
277 0 0 0 0 0 0 0 2.17805 0 0 2.17805 0 0.181214 0 -0.158629 0.160593 0 0.112376 -0.173145 0 0.0843405 -0.295747 0 -0.00389035 0 0 0 0 0 0 0 0 0 0 0 0 0 2.17805 0 0 2.17805 0
278 0 0 0 0 0 0 0 2.17805 0 0 2.17805 0 0.180671 0 -0.158637 0.161686 0 0.112487 -0.166792 0 0.0893311 -0.291604 0 0.00425324 0 0 0 0 0 0 0 0 0 0 0 0 0 2.17805 0 0 2.17805 0
279 0 0 0 0 0 0 0 2.17805 0 0 2.17805 0 0.180005 0 -0.158455 0.16258 0 0.112774 -0.159483 0 0.0934019 -0.28589 0 0.010713 0 0 0 0 0 0 0 0 0 0 0 0 0 2.17805 0 0 2.17805 0
280 0 0 0 0 0 0 0 2.17805 0 0 2.17805 0 0.179269 0 -0.158128 0.163352 0 0.113194 -0.151189 0 0.0963946 -0.278544 0 0.0151731 0 0 0 0 0 0 0 0 0 0 0 0 0 2.17805 0 0 2.17805 0
281 0 0 0 0 0 0 0 2.17805 0 0 2.17805 0 0.178492 0 -0.157686 0.16406 0 0.113719 -0.141894 0 0.0982137 -0.269536 0 0.0174448 0 0 0 0 0 0 0 0 0 0 0 0 0 2.17805 0 0 2.17805 0
282 0 0 0 0 0 0 0 2.17805 0 0 2.17805 0 0.177683 0 -0.157145 0.164744 0 0.114335 -0.131588 0 0.098838 -0.25886 0 0.0174879 0 0 0 0 0 0 0 0 0 0 0 0 0 2.17805 0 0 2.17805 0
283 0 0 0 0 0 0 0 2.17805 0 0 2.17805 0 0.176841 0 -0.156511 0.165433 0 0.115038 -0.120259 0 0.0983192 -0.24652 0 0.0154088 0 0 0 0 0 0 0 0 0 0 0 0 0 2.17805 0 0 2.17805 0
284 0 0 0 0 0 0 0 2.17805 0 0 2.17805 0 0.175958 0 -0.155785 0.166144 0 0.115827 -0.107895 0 0.0967729 -0.23253 0 0.0114382 0 0 0 0 0 0 0 0 0 0 0 0 0 2.17805 0 0 2.17805 0
285 0 0 0 0 0 0 0 2.17805 0 0 2.17805 0 0.175031 0 -0.154967 0.166887 0 0.116699 -0.0944854 0 0.0943615 -0.216919 0 0.00589551 0 0 0 0 0 0 0 0 0 0 0 0 0 2.17805 0 0 2.17805 0
286 0 0 0 0 0 0 0 2.17805 0 0 2.17805 0 0.174057 0 -0.154062 0.167665 0 0.117651 -0.0800249 0 0.0912748 -0.199727 0 -0.000852225 0 0 0 0 0 0 0 0 0 0 0 0 0 2.17805 0 0 2.17805 0
287 0 0 0 0 0 0 0 2.17805 0 0 2.17805 0 0.17304 0 -0.153078 0.168477 0 0.118672 -0.0645156 0 0.0877117 -0.181019 0 -0.00842951 0 0 0 0 0 0 0 0 0 0 0 0 0 2.17805 0 0 2.17805 0
288 0 0 0 0 0 0 0 2.17805 0 0 2.17805 0 0.171987 0 -0.152028 0.16932 0 0.119747 -0.0479711 0 0.0838638 -0.160872 0 -0.016483 0 0 0 0 0 0 0 0 0 0 0 0 0 2.17805 0 0 2.17805 0
289 0 0 0 0 0 0 0 2.17805 0 0 2.17805 0 0.170909 0 -0.150927 0.170189 0 0.12086 -0.030419 0 0.0799056 -0.139384 0 -0.0247014 0 0 0 0 0 0 0 0 0 0 0 0 0 2.17805 0 0 2.17805 0
290 0 0 0 0 0 0 0 2.17805 0 0 2.17805 0 0.169819 0 -0.149795 0.171077 0 0.12199 -0.0119024 0 0.075987 -0.116668 0 -0.0328261 0 0 0 0 0 0 0 0 0 0 0 0 0 2.17805 0 0 2.17805 0
291 0 0 0 0 0 0 0 2.17805 0 0 2.17805 0 0.168729 0 -0.148651 0.171981 0 0.123118 0.00751868 0 0.0722297 -0.0928478 0 -0.0406537 0 0 0 0 0 0 0 0 0 0 0 0 0 2.17805 0 0 2.17805 0
292 0 0 0 0 0 0 0 2.17805 0 0 2.17805 0 0.167652 0 -0.147515 0.172895 0 0.124223 0.0277683 0 0.0687253 -0.0680591 0 -0.048036 0 0 0 0 0 0 0 0 0 0 0 0 0 2.17805 0 0 2.17805 0
293 0 0 0 0 0 0 0 2.17805 0 0 2.17805 0 0.166599 0 -0.146406 0.173813 0 0.125286 0.0487567 0 0.0655348 -0.0424427 0 -0.0548761 0 0 0 0 0 0 0 0 0 0 0 0 0 2.17805 0 0 2.17805 0
294 0 0 0 0 0 0 0 2.17805 0 0 2.17805 0 0.165577 0 -0.14534 0.17473 0 0.126294 0.0703843 0 0.0626892 -0.0161387 0 -0.0611247 0 0 0 0 0 0 0 0 0 0 0 0 0 2.17805 0 0 2.17805 0
295 0 0 0 0 0 0 0 2.17805 0 0 2.17805 0 0.164592 0 -0.144328 0.17564 0 0.127236 0.0925474 0 0.060192 0.0107188 0 -0.0667733 0 0 0 0 0 0 0 0 0 0 0 0 0 2.17805 0 0 2.17805 0
296 0 0 0 0 0 0 0 2.17805 0 0 2.17805 0 0.163647 0 -0.143377 0.176538 0 0.128106 0.115143 0 0.0580229 0.0380075 0 -0.0718471 0 0 0 0 0 0 0 0 0 0 0 0 0 2.17805 0 0 2.17805 0
297 0 0 0 0 0 0 0 2.17805 0 0 2.17805 0 0.162739 0 -0.142488 0.177421 0 0.128904 0.138073 0 0.0561426 0.0656191 0 -0.0763961 0 0 0 0 0 0 0 0 0 0 0 0 0 2.17805 0 0 2.17805 0
298 0 0 0 0 0 0 0 2.17805 0 0 2.17805 0 0.161863 0 -0.141656 0.178286 0 0.129635 0.161246 0 0.0544995 0.0934596 0 -0.0804859 0 0 0 0 0 0 0 0 0 0 0 0 0 2.17805 0 0 2.17805 0
299 0 0 0 0 0 0 0 2.17805 0 0 2.17805 0 0.16101 0 -0.140873 0.179134 0 0.13031 0.184579 0 0.0530353 0.121446 0 -0.0841883 0 0 0 0 0 0 0 0 0 0 0 0 0 2.17805 0 0 2.17805 0
300 0 0 0 0 0 0 0 2.17805 0 0 2.17805 0 0.160169 0 -0.140125 0.179965 0 0.130941 0.207994 0 0.0516913 0.149502 0 -0.0875738 0 0 0 0 0 0 0 0 0 0 0 0 0 2.17805 0 0 2.17805 0
301 0 0 0 0 0 0 0 2.17805 0 0 2.17805 0 0.159329 0 -0.139397 0.180784 0 0.131543 0.231418 0 0.0504136 0.177552 0 -0.0907052 0 0 0 0 0 0 0 0 0 0 0 0 0 2.17805 0 0 2.17805 0
302 0 0 0 0 0 0 0 2.17805 0 0 2.17805 0 0.158481 0 -0.138672 0.181598 0 0.132132 0.254783 0 0.0491561 0.205518 0 -0.0936342 0 0 0 0 0 0 0 0 0 0 0 0 0 2.17805 0 0 2.17805 0
303 0 0 0 0 0 0 0 2.17805 0 0 2.17805 0 0.157615 0 -0.137934 0.182413 0 0.132721 0.278019 0 0.0478835 0.233315 0 -0.0963999 0 0 0 0 0 0 0 0 0 0 0 0 0 2.17805 0 0 2.17805 0
304 0 0 0 0 0 0 0 2.17805 0 0 2.17805 0 0.156728 0 -0.137168 0.183237 0 0.133324 0.301058 0 0.0465712 0.260851 0 -0.0990295 0 0 0 0 0 0 0 0 0 0 0 0 0 2.17805 0 0 2.17805 0
305 0 0 0 0 0 0 0 2.17805 0 0 2.17805 0 0.155816 0 -0.136362 0.184079 0 0.133953 0.32383 0 0.045205 0.288025 0 -0.10154 0 0 0 0 0 0 0 0 0 0 0 0 0 2.17805 0 0 2.17805 0
306 0 0 0 0 0 0 0 2.17805 0 0 2.17805 0 0.154879 0 -0.135503 0.184948 0 0.134617 0.346264 0 0.0437795 0.314729 0 -0.103942 0 0 0 0 0 0 0 0 0 0 0 0 0 2.17805 0 0 2.17805 0
307 0 0 0 0 0 0 0 2.17805 0 0 2.17805 0 0.153917 0 -0.13458 0.185853 0 0.135325 0.368288 0 0.0422958 0.34085 0 -0.106241 0 0 0 0 0 0 0 0 0 0 0 0 0 2.17805 0 0 2.17805 0
308 0 0 0 0 0 0 0 2.17805 0 0 2.17805 0 0.152929 0 -0.133584 0.186804 0 0.136085 0.389826 0 0.0407588 0.366271 0 -0.108443 0 0 0 0 0 0 0 0 0 0 0 0 0 2.17805 0 0 2.17805 0
309 0 0 0 0 0 0 0 2.17805 0 0 2.17805 0 0.151912 0 -0.132503 0.18781 0 0.136904 0.410797 0 0.0391745 0.390872 0 -0.110555 0 0 0 0 0 0 0 0 0 0 0 0 0 2.17805 0 0 2.17805 0
310 0 0 0 0 0 0 0 2.17805 0 0 2.17805 0 0.15086 0 -0.131325 0.188876 0 0.137791 0.431119 0 0.0375472 0.41453 0 -0.112589 0 0 0 0 0 0 0 0 0 0 0 0 0 2.17805 0 0 2.17805 0
311 0 0 0 0 0 0 0 2.17805 0 0 2.17805 0 0.149765 0 -0.130039 0.190012 0 0.138753 0.450701 0 0.0358772 0.437122 0 -0.114561 0 0 0 0 0 0 0 0 0 0 0 0 0 2.17805 0 0 2.17805 0
312 0 0 0 0 0 0 0 2.17805 0 0 2.17805 0 0.148618 0 -0.128629 0.191222 0 0.1398 0.46945 0 0.0341583 0.458526 0 -0.116496 0 0 0 0 0 0 0 0 0 0 0 0 0 2.17805 0 0 2.17805 0
313 0 0 0 0 0 0 0 2.17805 0 0 2.17805 0 0.147408 0 -0.127081 0.192511 0 0.140939 0.487272 0 0.032376 0.478622 0 -0.118426 0 0 0 0 0 0 0 0 0 0 0 0 0 2.17805 0 0 2.17805 0
314 0 0 0 0 0 0 0 2.17805 0 0 2.17805 0 0.146126 0 -0.12538 0.193883 0 0.142179 0.504074 0 0.0305061 0.497301 0 -0.120392 0 0 0 0 0 0 0 0 0 0 0 0 0 2.17805 0 0 2.17805 0
315 0 0 0 0 0 0 0 2.17805 0 0 2.17805 0 0.144763 0 -0.123509 0.195346 0 0.143531 0.51977 0 0.0285143 0.514467 0 -0.122443 0 0 0 0 0 0 0 0 0 0 0 0 0 2.17805 0 0 2.17805 0
316 0 0 0 0 0 0 0 2.17805 0 0 2.17805 0 0.143314 0 -0.121451 0.196906 0 0.145002 0.53429 0 0.0263563 0.530047 0 -0.124634 0 0 0 0 0 0 0 0 0 0 0 0 0 2.17805 0 0 2.17805 0
317 0 0 0 0 0 0 0 2.17805 0 0 2.17805 0 0.141777 0 -0.119186 0.198573 0 0.146601 0.547581 0 0.0239806 0.543997 0 -0.127027 0 0 0 0 0 0 0 0 0 0 0 0 0 2.17805 0 0 2.17805 0
318 0 0 0 0 0 0 0 2.17805 0 0 2.17805 0 0.14015 0 -0.116696 0.20036 0 0.148339 0.559615 0 0.0213327 0.556303 0 -0.129681 0 0 0 0 0 0 0 0 0 0 0 0 0 2.17805 0 0 2.17805 0
319 0 0 0 0 0 0 0 2.17805 0 0 2.17805 0 0.138436 0 -0.113956 0.202284 0 0.150227 0.570391 0 0.0183623 0.566988 0 -0.132649 0 0 0 0 0 0 0 0 0 0 0 0 0 2.17805 0 0 2.17805 0
320 0 0 0 0 0 0 0 2.17805 0 0 2.17805 0 0.136638 0 -0.110941 0.204363 0 0.152274 0.579933 0 0.0150326 0.576107 0 -0.135969 0 0 0 0 0 0 0 0 0 0 0 0 0 2.17805 0 0 2.17805 0
321 0 0 0 0 0 0 0 2.17805 0 0 2.17805 0 0.134759 0 -0.107623 0.206619 0 0.154493 0.58829 0 0.0113316 0.58374 0 -0.13965 0 0 0 0 0 0 0 0 0 0 0 0 0 2.17805 0 0 2.17805 0
322 0 0 0 0 0 0 0 2.17805 0 0 2.17805 0 0.132803 0 -0.103968 0.209077 0 0.156898 0.595527 0 0.00728204 0.589984 0 -0.143666 0 0 0 0 0 0 0 0 0 0 0 0 0 2.17805 0 0 2.17805 0
323 0 0 0 0 0 0 0 2.17805 0 0 2.17805 0 0.130774 0 -0.0999374 0.211768 0 0.159502 0.601723 0 0.0029482 0.59495 0 -0.14795 0 0 0 0 0 0 0 0 0 0 0 0 0 2.17805 0 0 2.17805 0
324 0 0 0 0 0 0 0 2.17805 0 0 2.17805 0 0.128677 0 -0.0954893 0.214724 0 0.162318 0.606964 0 -0.00156329 0.59875 0 -0.15239 0 0 0 0 0 0 0 0 0 0 0 0 0 2.17805 0 0 2.17805 0
325 0 0 0 0 0 0 0 2.17805 0 0 2.17805 0 0.126519 0 -0.0905744 0.21799 0 0.165359 0.611338 0 -0.00611081 0.601504 0 -0.15684 0 0 0 0 0 0 0 0 0 0 0 0 0 2.17805 0 0 2.17805 0
326 0 0 0 0 0 0 0 2.17805 0 0 2.17805 0 0.124312 0 -0.0851384 0.221615 0 0.168635 0.614935 0 -0.0105329 0.603337 0 -0.161137 0 0 0 0 0 0 0 0 0 0 0 0 0 2.17805 0 0 2.17805 0
327 0 0 0 0 0 0 0 2.17805 0 0 2.17805 0 0.122075 0 -0.0791233 0.225654 0 0.172154 0.617843 0 -0.0146686 0.604383 0 -0.165118 0 0 0 0 0 0 0 0 0 0 0 0 0 2.17805 0 0 2.17805 0
328 0 0 0 0 0 0 0 2.17805 0 0 2.17805 0 0.119838 0 -0.0724702 0.230169 0 0.175916 0.620151 0 -0.0183795 0.604788 0 -0.168646 0 0 0 0 0 0 0 0 0 0 0 0 0 2.17805 0 0 2.17805 0
329 0 0 0 0 0 0 0 2.17805 0 0 2.17805 0 0.117647 0 -0.0651266 0.235221 0 0.179915 0.621945 0 -0.0215679 0.604709 0 -0.171631 0 0 0 0 0 0 0 0 0 0 0 0 0 2.17805 0 0 2.17805 0
330 0 0 0 0 0 0 0 2.17805 0 0 2.17805 0 0.115571 0 -0.0570554 0.240864 0 0.18413 0.623312 0 -0.0241873 0.604305 0 -0.174037 0 0 0 0 0 0 0 0 0 0 0 0 0 2.17805 0 0 2.17805 0
331 0 0 0 0 0 0 0 2.17805 0 0 2.17805 0 0.113706 0 -0.0482492 0.24714 0 0.18853 0.624332 0 -0.026244 0.603724 0 -0.175882 0 0 0 0 0 0 0 0 0 0 0 0 0 2.17805 0 0 2.17805 0
332 0 0 0 0 0 0 0 2.17805 0 0 2.17805 0 0.112183 0 -0.0387478 0.25407 0 0.193065 0.62508 0 -0.02779 0.603094 0 -0.177231 0 0 0 0 0 0 0 0 0 0 0 0 0 2.17805 0 0 2.17805 0
333 0 0 0 0 0 0 0 2.17805 0 0 2.17805 0 0.111166 0 -0.0286562 0.261647 0 0.197672 0.625621 0 -0.0289082 0.602511 0 -0.17818 0 0 0 0 0 0 0 0 0 0 0 0 0 2.17805 0 0 2.17805 0
334 0 0 0 0 0 0 0 2.17805 0 0 2.17805 0 0.110845 0 -0.0181612 0.269834 0 0.202273 0.626009 0 -0.0296957 0.602033 0 -0.178831 0 0 0 0 0 0 0 0 0 0 0 0 0 2.17805 0 0 2.17805 0
335 0 0 0 0 0 0 0 2.17805 0 0 2.17805 0 0.111425 0 -0.00753784 0.278565 0 0.206782 0.626284 0 -0.0302465 0.60168 0 -0.179279 0 0 0 0 0 0 0 0 0 0 0 0 0 2.17805 0 0 2.17805 0
336 0 0 0 0 0 0 0 2.17805 0 0 2.17805 0 0.113102 0 0.00285918 0.287748 0 0.211108 0.626475 0 -0.0306394 0.601443 0 -0.179601 0 0 0 0 0 0 0 0 0 0 0 0 0 2.17805 0 0 2.17805 0
337 0 0 0 0 0 0 0 2.17805 0 0 2.17805 0 0.116044 0 0.0126226 0.297277 0 0.215165 0.626602 0 -0.0309312 0.60129 0 -0.179845 0 0 0 0 0 0 0 0 0 0 0 0 0 2.17805 0 0 2.17805 0
338 0 0 0 0 0 0 0 2.17805 0 0 2.17805 0 0.120373 0 0.0213349 0.307048 0 0.218873 0.626675 0 -0.0311558 0.601178 0 -0.180038 0 0 0 0 0 0 0 0 0 0 0 0 0 2.17805 0 0 2.17805 0
339 0 0 0 0 0 0 0 2.17805 0 0 2.17805 0 0.126165 0 0.0286185 0.316977 0 0.222164 0.626703 0 -0.0313288 0.601067 0 -0.180187 0 0 0 0 0 0 0 0 0 0 0 0 0 2.17805 0 0 2.17805 0
340 0 0 0 0 0 0 0 2.17805 0 0 2.17805 0 0.133451 0 0.0341815 0.327008 0 0.224981 0.62669 0 -0.0314528 0.600919 0 -0.180288 0 0 0 0 0 0 0 0 0 0 0 0 0 2.17805 0 0 2.17805 0
341 0 0 0 0 0 0 0 2.17805 0 0 2.17805 0 0.142229 0 0.0378504 0.337125 0 0.227282 0.626642 0 -0.0315238 0.600707 0 -0.180331 0 0 0 0 0 0 0 0 0 0 0 0 0 2.17805 0 0 2.17805 0
342 0 0 0 0 0 0 0 2.17805 0 0 2.17805 0 0.152475 0 0.0395861 0.347351 0 0.229039 0.626561 0 -0.0315361 0.600414 0 -0.180306 0 0 0 0 0 0 0 0 0 0 0 0 0 2.17805 0 0 2.17805 0
343 0 0 0 0 0 0 0 2.17805 0 0 2.17805 0 0.16415 0 0.0394793 0.357744 0 0.230242 0.626452 0 -0.0314843 0.600031 0 -0.180206 0 0 0 0 0 0 0 0 0 0 0 0 0 2.17805 0 0 2.17805 0
344 0 0 0 0 0 0 0 2.17805 0 0 2.17805 0 0.177193 0 0.0377316 0.368382 0 0.230905 0.626319 0 -0.0313647 0.599551 0 -0.180024 0 0 0 0 0 0 0 0 0 0 0 0 0 2.17805 0 0 2.17805 0
345 0 0 0 0 0 0 0 2.17805 0 0 2.17805 0 0.191529 0 0.0346232 0.379356 0 0.231066 0.626163 0 -0.0311743 0.598969 0 -0.179756 0 0 0 0 0 0 0 0 0 0 0 0 0 2.17805 0 0 2.17805 0
346 0 0 0 0 0 0 0 2.17805 0 0 2.17805 0 0.207057 0 0.0304747 0.390753 0 0.230787 0.625987 0 -0.0309104 0.598278 0 -0.179397 0 0 0 0 0 0 0 0 0 0 0 0 0 2.17805 0 0 2.17805 0
347 0 0 0 0 0 0 0 2.17805 0 0 2.17805 0 0.223665 0 0.0256097 0.402641 0 0.230149 0.62579 0 -0.0305699 0.59747 0 -0.178941 0 0 0 0 0 0 0 0 0 0 0 0 0 2.17805 0 0 2.17805 0
348 0 0 0 0 0 0 0 2.17805 0 0 2.17805 0 0.241229 0 0.020323 0.415066 0 0.229248 0.625571 0 -0.0301502 0.596538 0 -0.178384 0 0 0 0 0 0 0 0 0 0 0 0 0 2.17805 0 0 2.17805 0
349 0 0 0 0 0 0 0 2.17805 0 0 2.17805 0 0.259628 0 0.01486 0.428047 0 0.228177 0.62533 0 -0.0296491 0.595476 0 -0.177719 0 0 0 0 0 0 0 0 0 0 0 0 0 2.17805 0 0 2.17805 0
350 0 0 0 0 0 0 0 2.17805 0 0 2.17805 0 0.278753 0 0.00940555 0.441575 0 0.227024 0.625069 0 -0.0290671 0.594286 0 -0.176947 0 0 0 0 0 0 0 0 0 0 0 0 0 2.17805 0 0 2.17805 0
351 0 0 0 0 0 0 0 2.17805 0 0 2.17805 0 0.298508 0 0.00408395 0.45562 0 0.22586 0.624792 0 -0.0284079 0.592982 0 -0.17607 0 0 0 0 0 0 0 0 0 0 0 0 0 2.17805 0 0 2.17805 0
352 0 0 0 0 0 0 0 2.17805 0 0 2.17805 0 0.318818 0 -0.00103638 0.470138 0 0.224732 0.624506 0 -0.0276795 0.591583 0 -0.175098 0 0 0 0 0 0 0 0 0 0 0 0 0 2.17805 0 0 2.17805 0
353 0 0 0 0 0 0 0 2.17805 0 0 2.17805 0 0.339628 0 -0.00593341 0.485075 0 0.223662 0.624219 0 -0.0268946 0.590121 0 -0.174046 0 0 0 0 0 0 0 0 0 0 0 0 0 2.17805 0 0 2.17805 0
354 0 0 0 0 0 0 0 2.17805 0 0 2.17805 0 0.360895 0 -0.0106217 0.500377 0 0.222645 0.623943 0 -0.0260695 0.588632 0 -0.172934 0 0 0 0 0 0 0 0 0 0 0 0 0 2.17805 0 0 2.17805 0
355 0 0 0 0 0 0 0 2.17805 0 0 2.17805 0 0.382589 0 -0.0151418 0.51599 0 0.221656 0.623686 0 -0.0252231 0.587155 0 -0.171789 0 0 0 0 0 0 0 0 0 0 0 0 0 2.17805 0 0 2.17805 0
356 0 0 0 0 0 0 0 2.17805 0 0 2.17805 0 0.404689 0 -0.0195508 0.531863 0 0.220649 0.623457 0 -0.0243749 0.585723 0 -0.170636 0 0 0 0 0 0 0 0 0 0 0 0 0 2.17805 0 0 2.17805 0
357 0 0 0 0 0 0 0 2.17805 0 0 2.17805 0 0.427176 0 -0.0239135 0.547954 0 0.219565 0.62326 0 -0.0235428 0.58436 0 -0.169498 0 0 0 0 0 0 0 0 0 0 0 0 0 2.17805 0 0 2.17805 0
358 0 0 0 0 0 0 0 2.17805 0 0 2.17805 0 0.450033 0 -0.0282947 0.564225 0 0.218341 0.623095 0 -0.0227408 0.583081 0 -0.168394 0 0 0 0 0 0 0 0 0 0 0 0 0 2.17805 0 0 2.17805 0
359 0 0 0 0 0 0 0 2.17805 0 0 2.17805 0 0.47324 0 -0.0327527 0.580646 0 0.216913 0.622957 0 -0.0219782 0.581883 0 -0.167336 0 0 0 0 0 0 0 0 0 0 0 0 0 2.17805 0 0 2.17805 0
360 0 0 0 0 0 0 0 2.17805 0 0 2.17805 0 0.496772 0 -0.0373342 0.597189 0 0.215223 0.622841 0 -0.0212575 0.580755 0 -0.166326 0 0 0 0 0 0 0 0 0 0 0 0 0 2.17805 0 0 2.17805 0
361 0 0 0 0 0 0 0 2.17805 0 0 2.17805 0 0.520597 0 -0.0420703 0.613831 0 0.213226 0.622736 0 -0.0205754 0.579675 0 -0.165357 0 0 0 0 0 0 0 0 0 0 0 0 0 2.17805 0 0 2.17805 0
362 0 0 0 0 0 0 0 2.17805 0 0 2.17805 0 0.544672 0 -0.046975 0.630548 0 0.21089 0.622634 0 -0.0199228 0.578616 0 -0.164417 0 0 0 0 0 0 0 0 0 0 0 0 0 2.17805 0 0 2.17805 0
363 0 0 0 0 0 0 0 2.17805 0 0 2.17805 0 0.568945 0 -0.0520446 0.647321 0 0.208198 0.622526 0 -0.0192863 0.577551 0 -0.163485 0 0 0 0 0 0 0 0 0 0 0 0 0 2.17805 0 0 2.17805 0
364 0 0 0 0 0 0 0 2.17805 0 0 2.17805 0 0.593351 0 -0.0572595 0.664125 0 0.205152 0.622409 0 -0.0186501 0.576458 0 -0.162541 0 0 0 0 0 0 0 0 0 0 0 0 0 2.17805 0 0 2.17805 0
365 0 0 0 0 0 0 0 2.17805 0 0 2.17805 0 0.617816 0 -0.0625866 0.680937 0 0.20177 0.622279 0 -0.017997 0.57532 0 -0.161562 0 0 0 0 0 0 0 0 0 0 0 0 0 2.17805 0 0 2.17805 0
366 0 0 0 0 0 0 0 2.17805 0 0 2.17805 0 0.642255 0 -0.0679834 0.697728 0 0.198084 0.622139 0 -0.0173101 0.574129 0 -0.160527 0 0 0 0 0 0 0 0 0 0 0 0 0 2.17805 0 0 2.17805 0
