# Supplementary material for: Optimal Control Based Stiffness Identification of an Ankle-Foot Orthosis Using a Predictive Walking Model
Source: Front Comput Neurosci. 2017 Apr 13;11:23. doi: 10.3389/fncom.2017.00023 (PMC5390028; doi:10.3389/fncom.2017.00023)
Supplement: Supplementary file 1 [file DataSheet1.ZIP › PathWalker/InvKinDyn/results/orthosis_3053141.qdot]

0	0.723601	-0.11928	-1.7157	0.767761	-3.36205	0.0652081	2.77498	0.610681	-0.510841	2.2192
1	0.733681	-0.12576	-1.8114	1.08492	-3.46753	0.191412	2.79379	0.784441	-0.482761	2.36823
2	0.743521	-0.13308	-1.8745	1.35168	-3.50617	0.331273	2.74756	1.00836	-0.452521	2.48271
3	0.753601	-0.14064	-1.90455	1.56432	-3.47185	0.482341	2.63749	1.27944	-0.417361	2.56032
4	0.763921	-0.14892	-1.9006	1.71792	-3.35629	0.636841	2.46526	1.59264	-0.375361	2.59824
5	0.774241	-0.15732	-1.86157	1.80756	-3.15325	0.783649	2.23421	1.9392	-0.322561	2.59272
6	0.784801	-0.1656	-1.78495	1.8282	-2.85913	0.907322	1.94729	2.30748	-0.25536	2.53848
7	0.795361	-0.17328	-1.66812	1.77552	-2.47428	0.989966	1.60794	2.68416	-0.16836	2.43024
8	0.805681	-0.17964	-1.50936	1.64832	-2.00592	1.01362	1.22169	3.05257	-0.0567601	2.26464
9	0.815282	-0.18408	-1.30981	1.45176	-1.46952	0.96407	0.797437	3.39565	0.0849602	2.04156
10	0.824282	-0.18564	-1.07495	1.19868	-0.889802	0.833786	0.349021	3.69649	0.261	1.767
11	0.832562	-0.18384	-0.813373	0.908762	-0.298921	0.624553	-0.10674	3.93985	0.473161	1.45056
12	0.840242	-0.17772	-0.537085	0.606721	0.26568	0.348709	-0.550729	4.11385	0.720361	1.10616
13	0.847922	-0.16716	-0.258084	0.318241	0.766321	0.0283081	-0.965774	4.21249	0.997202	0.747961
14	0.855722	-0.15192	0.01284	0.0658801	1.16976	-0.307765	-1.33872	4.23385	1.29408	0.389281
15	0.863762	-0.132	0.267252	-0.13356	1.45104	-0.628069	-1.66136	4.18093	1.5966	0.0420001
16	0.872162	-0.1074	0.499105	-0.26952	1.5972	-0.903722	-1.93024	4.05925	1.88592	-0.284761
17	0.880802	-0.0787201	0.705037	-0.339481	1.6074	-1.11307	-2.1466	3.87661	2.13876	-0.583921
18	0.889202	-0.0460801	0.882662	-0.344881	1.49268	-1.24428	-2.31356	3.64093	2.33016	-0.849482
19	0.897122	-0.01068	1.03137	-0.292561	1.27176	-1.29564	-2.43702	3.36097	2.43456	-1.07772
20	0.904082	0.027	1.15048	-0.19092	0.969722	-1.27408	-2.52335	3.04645	2.4312	-1.26492
21	0.909602	0.0658801	1.24191	-0.0519601	0.612241	-1.19213	-2.58216	2.7078	2.30738	-1.41144
22	0.913562	0.10464	1.30868	0.11112	0.22536	-1.06476	-2.6247	2.358	2.06127	-1.5192
23	0.915482	0.1422	1.35621	0.282721	-0.16728	-0.907238	-2.66526	2.0112	1.70334	-1.59372
24	0.915002	0.177	1.39237	0.445321	-0.544801	-0.733321	-2.72065	1.6872	1.25472	-1.64448
25	0.912122	0.2076	1.42638	0.580801	-0.888122	-0.554641	-2.80909	1.4016	0.744169	-1.68276
26	0.906482	0.23244	1.46721	0.671521	-1.1814	-0.381001	-2.94757	1.1712	0.204576	-1.71972
27	0.897842	0.2502	1.52302	0.702961	-1.41084	-0.2202	-3.15061	1.0164	-0.329293	-1.76652
28	0.886562	0.25992	1.59816	0.665641	-1.56576	-0.0780001	-3.42673	0.940802	-0.823502	-1.82916
29	0.872162	0.261	1.6904	0.559681	-1.63968	0.0405601	-3.77293	0.950402	-1.24625	-1.9062
30	0.855242	0.25356	1.78996	0.397081	-1.6314	0.13224	-4.17385	1.0344	-1.57029	-1.9878
31	0.836042	0.23796	1.87814	0.2022	-1.54488	0.1944	-4.59829	1.1772	-1.77658	-2.0532
32	0.815402	0.21576	1.93188	0.00864002	-1.3908	0.22584	-5.00581	1.35	-1.85754	-2.07711
33	0.793921	0.18816	1.92936	-0.15	-1.18368	0.22632	-5.35477	1.524	-1.81932	-2.0366
34	0.773161	0.15744	1.85772	-0.24768	-0.941042	0.19644	-5.61193	1.6716	-1.68252	-1.91908
35	0.753841	0.12492	1.71768	-0.273841	-0.679921	0.13872	-5.76169	1.77	-1.47756	-1.72799
36	0.736801	0.0922802	1.52112	-0.2316	-0.416761	0.0566401	-5.80489	1.8084	-1.2396	-1.47987
37	0.722761	0.0606001	1.28724	-0.13368	-0.16488	-0.0447601	-5.75401	1.776	-1.00212	-1.19845
38	0.711721	0.0310801	1.035	0.00468001	0.0655201	-0.15972	-5.62549	1.6776	-0.791401	-0.906315
39	0.704041	0.00396001	0.780241	0.16944	0.26712	-0.281161	-5.43649	1.5144	-0.623281	-0.621869
40	0.699481	-0.02004	0.532681	0.351481	0.435721	-0.402121	-5.19901	1.2912	-0.502921	-0.35538
41	0.697801	-0.0409201	0.295561	0.547321	0.570001	-0.515761	-4.91965	1.0188	-0.425641	-0.109756
42	0.699241	-0.0584401	0.0684001	0.756241	0.670561	-0.615841	-4.60117	0.702001	-0.379681	0.116638
43	0.703681	-0.0722401	-0.15312	0.980882	0.739321	-0.698521	-4.24333	0.349201	-0.348001	0.329305
44	0.711361	-0.0830402	-0.373921	1.2246	0.779161	-0.760921	-3.84481	-0.0288001	-0.311761	0.534769
45	0.722161	-0.0903602	-0.597721	1.48956	0.793201	-0.802441	-3.40573	-0.427201	-0.25308	0.738551
46	0.736441	-0.0950402	-0.826442	1.77576	0.784441	-0.823562	-2.92909	-0.830402	-0.15732	0.944222
47	0.753721	-0.0970802	-1.059	2.07924	0.756001	-0.825482	-2.42076	-1.2324	-0.0162	1.15224
48	0.773881	-0.0972002	-1.29048	2.39304	0.711241	-0.809881	-1.89168	-1.6188	0.17136	1.35909
49	0.796321	-0.0958802	-1.51344	2.70564	0.653521	-0.778321	-1.35492	-1.9788	0.397321	1.55877
50	0.820442	-0.0936002	-1.71792	3.00361	0.587041	-0.732481	-0.826922	-2.2992	0.646801	1.74178
51	0.845642	-0.0913202	-1.893	3.27073	0.516601	-0.673321	-0.324001	-2.5728	0.899762	1.89712
52	0.871322	-0.0892802	-2.02752	3.49189	0.447481	-0.603121	0.138	-2.78881	1.13472	2.01314
53	0.896882	-0.0878402	-2.11296	3.65389	0.384361	-0.523561	0.546241	-2.94361	1.33212	2.0802
54	0.921842	-0.0874802	-2.14282	3.74725	0.332041	-0.437161	0.891842	-3.03361	1.47696	2.09064
55	0.945962	-0.0882002	-2.11629	3.76861	0.293881	-0.346441	1.17504	-3.06601	1.56072	2.04228
56	0.969482	-0.0898802	-2.03529	3.71953	0.271801	-0.2538	1.40028	-3.04801	1.58124	1.93632
57	0.991802	-0.0926402	-1.90571	3.60613	0.26616	-0.16116	1.57812	-2.99401	1.54272	1.7778
58	1.01364	-0.0961202	-1.73529	3.43789	0.276601	-0.0702001	1.722	-2.92117	1.45488	1.57404
59	1.03452	-0.10044	-1.5319	3.22417	0.301801	0.01872	1.84572	-2.84905	1.33169	1.33236
60	1.05516	-0.10548	-1.30341	2.97436	0.341041	0.10464	1.9596	-2.79457	1.191	1.06068
61	1.07532	-0.1116	-1.05669	2.69675	0.393241	0.18792	2.06928	-2.76865	1.05304	0.765841
62	1.095	-0.1188	-0.798865	2.39898	0.458761	0.26808	2.17272	-2.77273	0.938726	0.455401
63	1.11408	-0.12732	-0.537769	2.08896	0.537601	0.345841	2.26176	-2.79589	0.867134	0.13968
64	1.13232	-0.13764	-0.283225	1.77615	0.630361	0.422401	2.32236	-2.81425	0.851282	-0.16836
65	1.14864	-0.14904	-0.0457081	1.46993	0.737041	0.500521	2.337	-2.79265	0.893822	-0.453361
66	1.16244	-0.16164	0.164088	1.17913	0.857522	0.585001	2.28756	-2.69064	0.983594	-0.698281
67	1.17216	-0.174	0.337801	0.909764	0.990482	0.682441	2.16012	-2.47032	1.0945	-0.888482
68	1.17732	-0.18492	0.470509	0.664357	1.1328	0.802201	1.94928	-2.10756	1.18873	-1.0146
69	1.17684	-0.19248	0.562225	0.441733	1.27944	0.952682	1.66296	-1.60164	1.2236	-1.07436
70	1.17108	-0.19488	0.616926	0.238776	1.42236	1.14216	1.3242	-0.981362	1.16161	-1.07388
71	1.161	-0.19044	0.643483	0.0497041	1.55136	1.3728	0.968522	-0.303001	0.980338	-1.02864
72	1.14804	-0.17796	0.653778	-0.132396	1.65516	1.64016	0.635881	0.359161	0.679249	-0.958922
73	1.13388	-0.15684	0.662676	-0.317041	1.72308	1.92924	0.362401	0.928322	0.281173	-0.890282
74	1.11996	-0.12684	0.685259	-0.514453	1.74648	2.21621	0.17136	1.34088	-0.171948	-0.846362
75	1.10748	-0.0885602	0.734257	-0.733717	1.71948	2.46764	0.0702001	1.55808	-0.628105	-0.845882
76	1.09692	-0.0432001	0.815906	-0.978568	1.63968	2.6472	0.0535201	1.5702	-1.03589	-0.897962
77	1.0884	0.00756001	0.926786	-1.24391	1.50816	2.72092	0.10944	1.39416	-1.35441	-0.997682
78	1.08192	0.0620401	1.05557	-1.51799	1.32936	2.66447	0.22308	1.06668	-1.55912	-1.12956
79	1.07724	0.11736	1.18507	-1.78468	1.11288	2.46902	0.381481	0.633721	-1.64363	-1.27152
80	1.07352	0.17124	1.29736	-2.02944	0.873362	2.14295	0.573241	0.14376	-1.61736	-1.39968
81	1.07052	0.22068	1.37783	-2.24339	0.629761	1.7104	0.787561	-0.358681	-1.50053	-1.49494
82	1.06728	0.26388	1.41881	-2.42666	0.405121	1.20598	1.01244	-0.837002	-1.31875	-1.54711
83	1.0632	0.298681	1.41947	-2.5874	0.22392	0.668833	1.23444	-1.26324	-1.09785	-1.55464
84	1.05768	0.323881	1.38472	-2.73949	0.1104	0.1365	1.43916	-1.61748	-0.860642	-1.52349
85	1.05048	0.339121	1.32384	-2.89993	0.0844802	-0.359509	1.61232	-1.88628	-0.625285	-1.46499
86	1.041	0.344161	1.24704	-3.08449	0.15948	-0.796741	1.7406	-2.06172	-0.405553	-1.39205
87	1.0296	0.339481	1.16532	-3.30577	0.340681	-1.16328	1.81224	-2.13876	-0.211596	-1.31767
88	1.01604	0.325921	1.0872	-3.57133	0.622801	-1.45643	1.81944	-2.11584	-0.0512521	-1.25244
89	1.00044	0.304201	1.02024	-3.88177	0.988922	-1.67987	1.75848	-1.99488	0.0693001	-1.20413
90	0.983402	0.275881	0.966602	-4.22857	1.4124	-1.84048	1.63224	-1.78188	0.145296	-1.17554
91	0.965642	0.2418	0.924842	-4.59373	1.854	-1.94479	1.45332	-1.49004	0.174048	-1.16419
92	0.947762	0.204	0.886802	-4.94845	2.2728	-1.9974	1.2438	-1.1388	0.155868	-1.16167
93	0.931322	0.1638	0.841442	-5.25853	2.6208	-2.00144	1.03368	-0.754921	0.0949442	-1.15596
94	0.917522	0.12336	0.775081	-5.48725	2.85601	-1.95964	0.856562	-0.368041	-0.000528001	-1.13317
95	0.907322	0.0846002	0.678721	-5.60629	2.94721	-1.87607	0.739201	-0.00696001	-0.118848	-1.08417
96	0.901922	0.0492001	0.549241	-5.59849	2.87761	-1.75706	0.699121	0.304201	-0.246528	-1.00545
97	0.901082	0.01884	0.390601	-5.46085	2.64	-1.6107	0.738721	0.550201	-0.369901	-0.901106
98	0.905162	-0.00612001	0.2112	-5.20093	2.244	-1.446	0.851162	0.723961	-0.477013	-0.779341
99	0.913322	-0.02484	0.0222	-4.83277	1.71	-1.2726	1.02132	0.826562	-0.559081	-0.649693
100	0.924962	-0.0379201	-0.16728	-4.37413	1.0644	-1.09788	1.23216	0.865562	-0.611041	-0.520189
101	0.939362	-0.0456001	-0.351361	-3.84205	0.338401	-0.928082	1.4682	0.853802	-0.631921	-0.394453
102	0.955898	-0.0492001	-0.526561	-3.25429	-0.429601	-0.765361	1.71528	0.806521	-0.624481	-0.273409
103	0.973826	-0.0498001	-0.693361	-2.62824	-1.2024	-0.606961	1.96296	0.741601	-0.593761	-0.15372
104	0.992486	-0.0490801	-0.854282	-1.9812	-1.944	-0.446521	2.20308	0.676801	-0.546361	-0.0296401
105	1.01128	-0.0483601	-1.01292	-1.33092	-2.616	-0.273481	2.42928	0.629281	-0.489361	0.10536
106	1.0296	-0.0492001	-1.17324	-0.694201	-3.18961	-0.0774001	2.637	0.614641	-0.428041	0.258492
107	1.04682	-0.0523201	-1.33812	-0.0867602	-3.63961	0.14988	2.82181	0.644641	-0.366481	0.435001
108	1.06234	-0.0591601	-1.50768	0.477721	-3.95041	0.410521	2.97925	0.726841	-0.306121	0.637069
109	1.07562	-0.0694801	-1.67964	0.988682	-4.11601	0.699361	3.10453	0.864242	-0.2466	0.863114
110	1.08625	-0.0837602	-1.84788	1.43868	-4.14049	1.0032	3.19141	1.05348	-0.1854	1.1056
111	1.09395	-0.10152	-2.00256	1.82256	-4.04041	1.30332	3.23293	1.28688	-0.11892	1.35215
112	1.09866	-0.12216	-2.13101	2.13756	-3.83737	1.57776	3.22105	1.55268	-0.0435601	1.58557
113	1.10042	-0.14448	-2.2181	2.3796	-3.55621	1.80372	3.14689	1.8366	0.0446401	1.78486
114	1.09941	-0.168	-2.24915	2.54328	-3.21961	1.95958	3.00109	2.12424	0.1488	1.929
115	1.09576	-0.19092	-2.21158	2.62188	-2.84389	2.02676	2.77693	2.40276	0.271441	1.99952
116	1.08955	-0.21264	-2.09747	2.60652	-2.43576	1.99156	2.47092	2.66076	0.415081	1.98401
117	1.08081	-0.23112	-1.90657	2.49252	-1.99584	1.84738	2.08584	2.88973	0.583081	1.87978
118	1.06945	-0.24552	-1.64635	2.28024	-1.52208	1.59699	1.6326	3.08197	0.777961	1.69401
119	1.05556	-0.25428	-1.33263	1.98084	-1.01652	1.25405	1.12944	3.23149	1.00284	1.44396
120	1.03929	-0.2562	-0.986522	1.61604	-0.490441	0.843206	0.601201	3.33241	1.25748	1.1532
121	1.02105	-0.25044	-0.630373	1.21584	0.0332401	0.39783	0.0736801	3.37969	1.53697	0.846122
122	1.00138	-0.23664	-0.285685	0.817082	0.519961	-0.0441037	-0.428401	3.36949	1.82781	0.545773
123	0.981002	-0.21432	0.0318241	0.453721	0.931082	-0.44549	-0.885362	3.29881	2.10735	0.268092
124	0.960506	-0.1842	0.311593	0.15624	1.23	-0.775657	-1.28472	3.16681	2.34395	0.023004
125	0.940466	-0.14664	0.549433	-0.0565201	1.38984	-1.01454	-1.62036	2.97721	2.50068	-0.186516
126	0.921122	-0.10272	0.744829	-0.17556	1.40076	-1.15443	-1.89132	2.73241	2.54167	-0.361153
127	0.903002	-0.0540001	0.899798	-0.20328	1.26948	-1.19902	-2.10072	2.4408	2.4401	-0.503485
128	0.885842	-0.0018	1.01645	-0.15024	1.01856	-1.16053	-2.25312	2.1096	2.1851	-0.615037
129	0.869762	0.0513601	1.09668	-0.0318001	0.681241	-1.05573	-2.35464	1.7544	1.78563	-0.695725
130	0.854282	0.10356	1.14233	0.13296	0.294481	-0.902714	-2.41368	1.3896	1.26965	-0.743953
131	0.839042	0.15252	1.1561	0.323761	-0.1044	-0.718765	-2.44152	1.032	0.679033	-0.757885
132	0.823442	0.19608	1.14301	0.519961	-0.483481	-0.519205	-2.45364	0.702001	0.0622201	-0.737785
133	0.806521	0.23256	1.11196	0.699241	-0.817082	-0.317269	-2.47032	0.414001	-0.533413	-0.688441
134	0.788161	0.26004	1.075	0.840602	-1.08744	-0.1242	-2.5158	0.1908	-1.06788	-0.619381
135	0.767641	0.278041	1.04771	0.922322	-1.28304	0.0507001	-2.61612	0.0396001	-1.51278	-0.546073
136	0.744841	0.286081	1.04577	0.926282	-1.39836	0.200004	-2.79457	-0.0276001	-1.85276	-0.486529
137	0.720001	0.283921	1.08321	0.839162	-1.43268	0.318265	-3.06757	-0.00960002	-2.08441	-0.459673
138	0.693961	0.272521	1.16682	0.658081	-1.3896	0.401833	-3.43921	0.0864002	-2.21353	-0.478285
139	0.667561	0.2526	1.2937	0.393001	-1.27608	0.448837	-3.89569	0.246	-2.25119	-0.545696
140	0.642121	0.22584	1.44828	0.0700801	-1.10328	0.458809	-4.40485	0.445201	-2.21082	-0.651389
141	0.618721	0.19392	1.60307	-0.27	-0.885362	0.432529	-4.91749	0.658801	-2.10605	-0.77058
142	0.598921	0.15852	1.72524	-0.579481	-0.638881	0.372049	-5.37637	0.858002	-1.95053	-0.871366
143	0.583681	0.12216	1.78272	-0.811921	-0.380761	0.280645	-5.72701	1.02	-1.7578	-0.92054
144	0.573961	0.0864002	1.75452	-0.934802	-0.12648	0.16302	-5.93077	1.122	-1.54159	-0.89633
145	0.569761	0.0530401	1.63392	-0.932762	0.11052	0.025392	-5.96881	1.158	-1.31532	-0.791221
146	0.571681	0.02328	1.42716	-0.807961	0.320761	-0.125028	-5.84161	1.1208	-1.0908	-0.611701
147	0.579361	-0.00204	1.15056	-0.574801	0.496321	-0.280249	-5.56501	1.0116	-0.878162	-0.374413
148	0.592081	-0.02256	0.823922	-0.25464	0.633121	-0.432301	-5.16205	0.835202	-0.684361	-0.0992042
149	0.609721	-0.0379201	0.468361	0.12948	0.728281	-0.573865	-4.65925	0.602401	-0.513241	0.193932
150	0.631201	-0.0486001	0.10212	0.555121	0.781681	-0.698869	-4.08325	0.318001	-0.365521	0.488149
151	0.655561	-0.0550801	-0.25908	1.002	0.794641	-0.803017	-3.45961	-0.0012	-0.23904	0.769981
152	0.682201	-0.0577201	-0.601681	1.45152	0.770281	-0.883838	-2.81233	-0.346801	-0.129	1.02897
153	0.710161	-0.0574801	-0.915002	1.887	0.713281	-0.940574	-2.16372	-0.704401	-0.0292801	1.25716
154	0.738601	-0.0553201	-1.19016	2.2938	0.629521	-0.973958	-1.53492	-1.0644	0.0662401	1.44827
155	0.766921	-0.0517201	-1.41996	2.65836	0.525361	-0.985562	-0.944402	-1.4148	0.16452	1.5973
156	0.794401	-0.0478801	-1.59948	2.97049	0.408601	-0.977522	-0.405601	-1.7424	0.27	1.70171
157	0.820682	-0.0442801	-1.72608	3.22105	0.287281	-0.952202	0.0660001	-2.046	0.385921	1.75984
158	0.845042	-0.0414001	-1.79964	3.40597	0.16872	-0.912482	0.468001	-2.3112	0.513361	1.77314
159	0.867722	-0.0399601	-1.82364	3.52453	0.0601201	-0.860642	0.796801	-2.538	0.650881	1.74558
160	0.888002	-0.0400801	-1.80351	3.58033	-0.0328801	-0.799681	1.05756	-2.71921	0.794761	1.68354
161	0.906242	-0.0416401	-1.74786	3.58129	-0.10632	-0.732001	1.25832	-2.85361	0.940082	1.59543
162	0.922682	-0.0447601	-1.66562	3.53725	-0.15852	-0.660121	1.4106	-2.94121	1.08036	1.48992
163	0.937202	-0.0492001	-1.56654	3.46033	-0.18984	-0.586201	1.52796	-2.98201	1.20972	1.37544
164	0.950762	-0.0546001	-1.45855	3.36133	-0.2016	-0.511321	1.62336	-2.97961	1.32249	1.25856
165	0.963362	-0.0607201	-1.34803	3.24925	-0.1968	-0.436081	1.70988	-2.94601	1.4148	1.143
166	0.975722	-0.0672001	-1.23766	3.12925	-0.17748	-0.360721	1.79652	-2.88637	1.48461	1.02912
167	0.988322	-0.0741601	-1.12804	3.00325	-0.14544	-0.284641	1.89048	-2.81809	1.53234	0.914522
168	1.00116	-0.0811201	-1.0164	2.86813	-0.10068	-0.20736	1.99404	-2.75389	1.55997	0.793681
169	1.01472	-0.0882002	-0.899109	2.71861	-0.0414001	-0.12864	2.10516	-2.70552	1.57134	0.661201
170	1.02864	-0.0956402	-0.772047	2.54844	0.0358801	-0.0477601	2.21652	-2.67816	1.57025	0.511561
171	1.04256	-0.10344	-0.632185	2.35092	0.13488	0.0354001	2.31504	-2.66772	1.56006	0.342241
172	1.056	-0.11184	-0.479701	2.12276	0.26016	0.12252	2.38488	-2.65752	1.54134	0.1554
173	1.06812	-0.12048	-0.317017	1.86333	0.414121	0.21624	2.40624	-2.62104	1.51047	-0.0430801
174	1.07772	-0.12924	-0.150144	1.57608	0.597361	0.321601	2.3616	-2.52444	1.45854	-0.2424
175	1.0842	-0.13752	0.013536	1.26718	0.807241	0.445681	2.238	-2.33376	1.37176	-0.429721
176	1.08612	-0.14424	0.165984	0.94511	1.03716	0.597361	2.03172	-2.02632	1.23373	-0.592561
177	1.08348	-0.1482	0.300541	0.619105	1.2774	0.785281	1.75128	-1.59708	1.02982	-0.721561
178	1.07616	-0.1482	0.412369	0.299149	1.51524	1.0164	1.41996	-1.0668	0.752641	-0.812521
179	1.065	-0.14292	0.500437	-0.00672001	1.7364	1.29252	1.07064	-0.480481	0.406225	-0.867602
180	1.0512	-0.13188	0.567745	-0.293185	1.92708	1.60836	0.741361	0.0999602	0.00824402	-0.896282
181	1.0362	-0.11448	0.620839	-0.558709	2.07504	1.94988	0.466921	0.607801	-0.412285	-0.912242
182	1.02132	-0.0906002	0.669161	-0.805657	2.17188	2.29325	0.27048	0.985922	-0.81971	-0.931442
183	1.00752	-0.0608401	0.721188	-1.03689	2.21136	2.60597	0.1632	1.19748	-1.17863	-0.966602
184	0.995282	-0.02556	0.782633	-1.25422	2.19132	2.85049	0.1428	1.2312	-1.46005	-1.02504
185	0.984962	0.01392	0.85319	-1.45463	2.1114	2.98919	0.1992	1.09884	-1.6462	-1.10448
186	0.976202	0.0570001	0.926738	-1.63112	1.9752	2.99161	0.319561	0.830282	-1.73165	-1.19544
187	0.969242	0.10164	0.994562	-1.77603	1.7886	2.84138	0.489001	0.464041	-1.7223	-1.28334
188	0.963482	0.14628	1.04764	-1.88448	1.56	2.5408	0.693361	0.0405601	-1.63259	-1.35391
189	0.958322	0.189	1.08018	-1.95732	1.3044	2.11173	0.917402	-0.403441	-1.48177	-1.39672
190	0.953402	0.22812	1.09144	-2.00304	1.0332	1.59171	1.14552	-0.837242	-1.2903	-1.40778
191	0.947882	0.26172	1.08455	-2.0352	0.769201	1.02755	1.362	-1.23744	-1.07752	-1.38861
192	0.941282	0.288121	1.06551	-2.07084	0.524401	0.467869	1.55184	-1.58724	-0.859418	-1.34532
193	0.933122	0.306601	1.04086	-2.1252	0.319201	-0.0444721	1.7028	-1.87392	-0.648349	-1.28595
194	0.923162	0.316561	1.0152	-2.2104	0.1692	-0.477337	1.80636	-2.08872	-0.453121	-1.21714
195	0.911282	0.317761	0.990926	-2.33184	0.0840002	-0.813049	1.8588	-2.22564	-0.279385	-1.14413
196	0.897482	0.310921	0.968162	-2.49084	0.0720001	-1.04908	1.85916	-2.28036	-0.131028	-1.07027
197	0.882362	0.296761	0.945362	-2.68236	0.1356	-1.19574	1.8108	-2.2518	-0.010584	-0.996818
198	0.866282	0.276361	0.920642	-2.89921	0.2676	-1.27239	1.71852	-2.14176	0.0799561	-0.92489
199	0.849482	0.25092	0.892922	-3.13153	0.460801	-1.30164	1.58916	-1.95564	0.13878	-0.855686
200	0.832922	0.22188	0.860522	-3.36853	0.696001	-1.30471	1.43124	-1.7034	0.164172	-0.789973
201	0.816842	0.1902	0.822362	-3.59761	0.954002	-1.29753	1.25604	-1.39896	0.154992	-0.727525
202	0.801721	0.15708	0.777361	-3.80605	1.212	-1.28944	1.07556	-1.05924	0.111108	-0.668017
203	0.788401	0.12336	0.723721	-3.98161	1.446	-1.2833	0.903242	-0.703321	0.0340321	-0.609541
204	0.776761	0.0900002	0.659041	-4.11193	1.638	-1.27744	0.753601	-0.350521	-0.0727081	-0.549109
205	0.767281	0.0576001	0.581881	-4.18765	1.7676	-1.26719	0.637801	-0.01824	-0.203016	-0.484033
206	0.760201	0.02688	0.490801	-4.20193	1.8252	-1.24721	0.565441	0.278881	-0.348901	-0.411553
207	0.755401	-0.00192	0.385801	-4.15117	1.8048	-1.2126	0.541561	0.530281	-0.500653	-0.330109
208	0.753001	-0.0278401	0.26736	-4.03453	1.7028	-1.16005	0.567961	0.729601	-0.647653	-0.238644
209	0.752761	-0.0507601	0.13692	-3.85381	1.524	-1.08802	0.643441	0.873842	-0.779821	-0.136824
210	0.754681	-0.0700801	-0.00408001	-3.61261	1.2732	-0.996662	0.764041	0.964202	-0.888422	-0.0252
211	0.758281	-0.0856802	-0.15336	-3.31585	0.962402	-0.887318	0.924362	1.00368	-0.967106	0.0961082
212	0.763801	-0.0974402	-0.308881	-2.97013	0.600001	-0.762505	1.11744	0.997562	-1.01245	0.225696
213	0.770401	-0.105	-0.468241	-2.5836	0.2028	-0.624757	1.33584	0.952202	-1.0242	0.362701
214	0.778201	-0.10908	-0.628681	-2.1654	-0.2184	-0.477313	1.57164	0.875042	-1.00524	0.505381
215	0.786601	-0.1098	-0.787441	-1.7256	-0.650401	-0.323029	1.81632	0.773641	-0.960722	0.652141
216	0.795001	-0.10788	-0.941522	-1.27524	-1.0788	-0.1656	2.06124	0.657121	-0.897002	0.801013
217	0.795001	-0.10788	-0.941522	-1.27524	-1.0788	-0.1656	2.06124	0.657121	-0.897002	0.801013
