# Supplementary material for: Optimal Control Based Stiffness Identification of an Ankle-Foot Orthosis Using a Predictive Walking Model
Source: Front Comput Neurosci. 2017 Apr 13;11:23. doi: 10.3389/fncom.2017.00023 (PMC5390028; doi:10.3389/fncom.2017.00023)
Supplement: Supplementary file 1 [file DataSheet1.ZIP › PathWalker/InvKinDyn/results/orthosis_3053141.torque]

0	27.7051	236.463	10.2178	4.08919	4.74319	-0.232925	0.748079	3.02332	1.33093	4.10784
1	27.8805	235.406	9.58715	4.66348	4.92591	-0.615444	-0.799574	1.96241	0.415679	4.30253
2	28.0479	237.925	9.20967	5.48246	5.4288	-0.529157	-2.27152	0.674998	-1.34544	4.41092
3	27.6583	235.463	10.4101	6.46556	5.96561	-0.600815	-2.10008	1.2265	-0.522332	4.33461
4	25.8761	234.584	11.6164	7.69027	6.78405	-0.249894	-1.70629	1.89969	0.354356	3.84825
5	23.8672	237.858	10.2897	8.08119	6.90736	-0.681711	-2.77187	1.11255	-0.536544	3.13992
6	20.1078	241.159	9.99756	9.00888	7.55624	-0.507505	-2.93544	1.10405	-0.542654	2.04525
7	15.079	245.088	10.5216	10.1096	8.41086	-0.0688113	-2.14744	1.98772	0.574053	0.651124
8	8.04526	254.843	8.26023	10.6411	8.80908	-0.0579988	-3.17562	0.916156	-0.855756	-1.12226
9	1.44365	263.891	7.38313	10.4692	8.74646	-0.286795	-2.02378	1.95469	0.381706	-2.96627
10	-5.59358	276.926	4.58942	9.99279	8.48548	-0.542257	-2.33954	1.37921	-0.546367	-4.92306
11	-11.7172	289.242	3.29969	9.52632	8.35651	-0.449725	-1.10292	2.3848	0.635044	-6.88961
12	-14.8675	305.66	-1.21583	8.12999	7.53207	-0.794301	-2.30879	1.05726	-1.16183	-8.61398
13	-17.7486	317.534	-2.91179	6.85012	6.85079	-0.794322	-0.981474	2.06862	-0.0416984	-10.1916
14	-18.4631	331.444	-6.56619	5.5741	6.19269	-0.610242	-1.87373	1.01163	-1.50597	-11.4555
15	-18.3462	340.685	-7.41269	3.64984	4.97291	-0.93098	0.329071	2.93687	0.783078	-12.404
16	-16.0315	352.047	-11.1168	2.42337	4.32593	-0.599692	-1.3686	1.24783	-1.45558	-12.9496
17	-14.1816	361.282	-13.3298	0.334179	2.87571	-1.20464	-1.01852	1.56184	-1.26156	-13.2417
18	-11.1526	362.668	-12.9172	-0.293817	2.58764	-0.669199	0.102462	2.83197	0.643088	-13.1466
19	-8.83387	365.597	-13.6687	-1.38285	1.82958	-0.905249	0.233659	3.14574	1.20102	-12.8083
20	-5.8625	367.072	-15.2429	-1.49962	1.87638	-0.390247	-1.53418	1.91321	-0.0337667	-12.3127
21	-2.44875	364.272	-16.0611	-2.07144	1.46607	-0.508502	-2.36635	1.69965	0.151663	-11.5604
22	0.434044	358.651	-16.6796	-2.03971	1.56963	-0.22907	-3.61065	1.20723	0.212209	-10.7914
23	2.20218	350.506	-17.9653	-2.8016	0.982695	-0.732281	-4.68975	0.815083	0.277934	-10.0716
24	3.85542	340.271	-18.9235	-2.59942	1.2115	-0.423934	-6.4536	-0.206125	-0.778729	-9.32032
25	4.87643	324.259	-19.6259	-2.93852	0.939204	-0.732505	-7.28956	-0.24993	-0.10523	-8.67827
26	3.99853	308.141	-20.5578	-2.92826	0.947429	-0.749367	-8.55054	-0.851285	-0.893096	-8.22831
27	4.43991	285.855	-19.995	-2.74036	1.14903	-0.495431	-8.52468	-0.19794	0.432635	-7.7159
28	2.50562	266.124	-21.1489	-3.16183	0.78585	-0.887842	-9.37196	-0.521565	-0.11373	-7.45804
29	2.29934	246.091	-22.3747	-3.28446	0.744986	-0.835147	-10.5473	-1.08299	-0.840705	-7.17757
30	1.3435	224.557	-22.2957	-3.13854	0.88718	-0.622876	-10.6411	-0.868478	-0.473552	-6.93823
31	1.52474	207.752	-22.671	-3.49216	0.641094	-0.811033	-10.6821	-0.700877	-0.288115	-6.67778
32	1.51496	191.918	-22.5482	-3.63527	0.546832	-0.847672	-10.2467	-0.288359	0.498901	-6.56398
33	3.14003	183.963	-22.1989	-3.32416	0.918236	-0.313861	-10.1907	-0.376568	0.046857	-6.3583
34	3.51856	180.576	-22.3981	-3.64484	0.610408	-0.655129	-9.98964	-0.527553	-0.592207	-6.31707
35	4.43271	178.854	-21.6066	-3.58283	0.650641	-0.581329	-9.01607	-0.0403616	0.0658601	-6.45536
36	4.7306	181.079	-20.8282	-3.50326	0.653464	-0.585722	-8.18413	0.160924	0.0917212	-6.63169
37	2.53049	188.996	-19.855	-3.33877	0.651066	-0.71415	-7.24204	0.396695	-0.506975	-6.98656
38	1.86277	193.109	-17.6165	-2.74252	1.08387	-0.261495	-5.50105	1.29143	0.449553	-7.27102
39	0.144363	202.849	-17.3885	-3.06864	0.610481	-0.932186	-4.9224	1.26814	-0.124195	-7.58881
40	-1.30319	210.851	-16.0311	-2.41446	1.01935	-0.633053	-4.16275	1.536	-0.213683	-7.89945
41	-1.02557	220.149	-15.4913	-2.29448	1.02562	-0.7279	-3.85056	1.51909	-0.67788	-8.03054
42	-0.0735042	227.976	-14.3943	-2.13001	1.12034	-0.731223	-2.93392	1.91468	-0.272421	-8.17062
43	2.83963	233.995	-13.5322	-1.96251	1.27146	-0.604526	-2.43326	2.0718	-0.192607	-8.08359
44	6.43168	242.006	-13.0281	-2.10445	1.22458	-0.661354	-2.02935	2.22062	-0.263689	-7.93047
45	11.9919	246.734	-11.8153	-1.8878	1.46706	-0.483069	-1.59685	2.39984	-0.123372	-7.44175
46	17.2913	251.477	-10.7785	-2.09406	1.38412	-0.601909	-0.957202	2.70064	0.114533	-6.91465
47	23.7779	256.125	-10.4245	-2.23831	1.32997	-0.696671	-1.3541	2.42549	-0.344465	-6.12745
48	28.1909	257.375	-8.07654	-2.12607	1.48998	-0.565326	-0.257455	3.01075	-0.0296277	-5.20439
49	32.0655	258.502	-6.49118	-2.09398	1.51171	-0.647474	0.0431287	3.02503	-0.237433	-4.21498
50	33.8136	258.211	-4.17917	-2.2534	1.3501	-0.912749	1.08382	3.69126	-0.198016	-3.16825
51	33.8893	256.401	-1.04647	-1.95076	1.57678	-0.733823	2.4605	4.50456	-0.01199	-2.16107
52	32.1429	254.633	1.73757	-1.66758	1.76916	-0.584601	3.61169	5.16456	-0.13443	-1.30075
53	29.2087	249.329	4.9835	-1.40251	1.91362	-0.491252	5.40151	5.96472	0.157288	-0.584217
54	24.8995	247.243	6.80111	-1.50488	1.69788	-0.861961	6.33635	6.3369	-0.272626	-0.0896722
55	20.1162	241.756	10.7832	-0.962528	2.08834	-0.482673	8.8346	7.55448	0.0781417	0.356907
56	14.0448	238.128	12.8617	-0.919131	1.98156	-0.697087	10.4104	8.2495	0.0348644	0.414461
57	10.2494	234.157	15.0615	-0.517761	2.2798	-0.395307	11.8074	8.72406	-0.0252633	0.501625
58	5.35448	229.497	16.0934	-0.781721	1.9172	-0.88524	13.1513	8.98607	-0.0667955	0.240947
59	2.82341	224.13	17.508	-0.472559	2.13179	-0.689384	14.2693	9.08991	-0.102545	0.0872339
60	-0.905316	218.845	18.9308	-0.205766	2.2989	-0.506438	15.6345	9.60973	0.114806	-0.2342
61	-2.37658	215.333	18.3272	-0.0891557	2.3476	-0.469014	15.3487	9.13956	-0.11111	-0.614344
62	-1.83327	211.929	17.1175	-0.29298	2.14979	-0.699745	14.7445	8.66216	-0.0513034	-0.850227
63	0.0422198	210.072	15.3131	-0.223853	2.23339	-0.561558	13.1995	8.07668	-0.00496628	-0.921105
64	1.78706	210.302	12.8346	-0.101246	2.3422	-0.433441	11.0274	7.0946	-0.204776	-0.999053
65	6.41238	213.326	9.1135	-0.533922	1.98843	-0.826408	7.92865	6.07581	-0.0933387	-0.704946
66	9.16823	223.497	5.00918	-0.290653	2.32968	-0.305718	3.80578	4.87968	-0.389201	-0.434484
67	12.8419	236.152	0.947007	-0.925815	1.89659	-0.755091	0.418881	4.11911	-0.328995	0.0314141
68	14.8928	253.961	-3.38795	-0.759684	2.24124	-0.210651	-3.82713	2.7894	-0.724025	0.283368
69	15.6419	276.408	-7.63599	-1.39623	1.83491	-0.607856	-7.11442	1.92281	-0.986687	0.367103
70	13.56	297.139	-9.38697	-1.56181	1.91592	-0.394478	-8.15797	1.74024	-1.12982	0.0627113
71	-89.952	97.6801	79.5611	-1.96416	1.79418	-0.443393	76.4121	28.0279	-4.17138	-0.595048
72	-85.9893	-5.1918	92.3945	-2.14839	1.85108	-0.26086	91.0754	22.4949	-6.19011	-1.70472
73	16.4798	167.377	8.08532	-2.82725	1.50736	-0.574211	14.7033	-7.25157	-4.53444	-3.08125
74	28.5743	169.7	3.9342	-3.31087	1.28211	-0.746832	13.3118	-9.00105	-0.454757	-4.50534
75	9.6999	215.691	6.02502	-4.13795	0.795617	-1.1902	16.7793	-4.25512	0.354472	-5.93819
76	17.9113	146.924	10.8663	-4.42209	0.874314	-0.761132	23.7561	-9.21418	1.33928	-7.13203
77	27.8904	95.9019	11.5565	-5.51724	0.254462	-1.19854	27.1033	-13.9803	2.67804	-7.95331
78	30.37	77.0882	11.0385	-6.54393	-0.249747	-1.36077	28.4151	-15.5254	3.80777	-8.42401
79	30.2523	32.6551	14.1425	-7.451	-0.571831	-1.20425	33.0243	-17.1944	4.84801	-8.66876
80	32.4521	17.3736	11.69	-8.63946	-1.08868	-1.24325	32.0814	-17.9135	5.60612	-8.55536
81	29.9941	3.1488	10.1552	-9.66253	-1.51139	-1.3053	31.8335	-17.5353	6.10435	-8.50626
82	25.2074	-8.94237	9.06662	-10.5365	-1.81706	-1.35511	31.82	-15.9531	6.76617	-8.47027
83	19.7071	-12.1344	6.3201	-11.1422	-1.92334	-1.31596	30.0453	-14.1856	6.91056	-8.61335
84	14.1007	-8.96125	3.74809	-11.7172	-2.01692	-1.47152	28.5126	-11.2163	7.75369	-8.90026
85	6.45441	-6.12178	0.988729	-11.7101	-1.73402	-1.38036	26.4905	-8.81991	7.90715	-9.51874
86	-1.11037	0.119603	-0.885714	-11.4933	-1.31648	-1.29557	24.9614	-6.01285	8.04052	-10.0919
87	-9.23286	2.25362	-2.18432	-11.3361	-0.974411	-1.30489	24.2991	-3.36345	8.44613	-10.8871
88	-17.4039	1.85365	-3.18855	-10.8674	-0.496445	-1.20517	23.4401	-1.60552	8.25799	-11.5824
89	-24.7752	0.947891	-3.57804	-10.517	-0.173832	-1.25233	23.2002	0.0227693	8.19761	-12.201
90	-28.7875	-1.72201	-4.22475	-9.82193	0.322879	-0.891271	22.1243	0.912854	8.26921	-12.5316
91	-33.4345	-1.62273	-4.64821	-9.36406	0.437381	-1.06413	21.4651	1.62715	8.27863	-12.8768
92	-35.2633	-3.15269	-4.62868	-8.80858	0.551288	-1.0277	20.7712	1.84888	8.20801	-12.8439
93	-34.8517	0.443722	-4.63405	-7.99437	0.699468	-0.790368	19.7464	2.04823	8.49473	-12.7236
94	-34.2799	3.82702	-4.36316	-7.32235	0.544909	-0.98201	19.0224	1.86338	8.77738	-12.5059
95	-30.1141	7.43728	-4.37689	-6.41926	0.482325	-0.929019	17.5235	0.98226	9.11828	-11.9674
96	-26.15	11.8695	-5.14926	-5.24854	0.493942	-0.75741	15.1338	-0.785647	9.19545	-11.5194
97	-21.3498	13.9292	-4.9204	-4.00545	0.518751	-0.506021	13.329	-2.29585	9.67569	-10.7813
98	-17.1436	22.3151	-4.71189	-2.5902	0.595215	-0.425408	11.157	-3.62682	10.2548	-9.96307
99	-13.6372	24.9684	-4.24523	-1.40751	0.565792	-0.494266	9.32188	-5.17791	10.8055	-9.01255
100	-9.36292	30.3994	-4.17262	-0.144734	0.717341	-0.529865	6.83095	-6.91408	11.1024	-7.90665
101	-6.20467	33.0767	-2.08864	1.62432	1.31599	-0.0699654	5.51165	-7.68862	11.8235	-6.57691
102	-3.02731	33.8665	-0.512928	2.77002	1.72281	-0.150781	4.16046	-8.65739	12.3832	-5.11074
103	2.39365	15.7176	0.319089	3.65618	2.13501	-0.264182	2.40428	-10.7007	14.1163	-3.45798
104	7.93802	14.8313	2.29364	4.71641	2.89464	-0.20008	1.26145	-10.6609	15.6396	-1.67489
105	17.8744	13.4333	1.10607	5.48239	3.57761	-0.201614	-2.71403	-12.2801	16.1343	0.264327
106	26.2047	15.6704	1.53135	6.07351	4.2978	-0.194032	-5.03543	-12.3244	17.1822	2.22664
107	31.3531	13.1123	3.11876	6.64544	5.00464	-0.207267	-6.37547	-12.167	17.8917	4.24375
108	35.3438	12.4016	4.6874	7.00701	5.61203	-0.332016	-7.46932	-11.842	18.622	6.1728
109	36.9501	8.39505	6.29917	8.07503	6.4726	-0.0910435	-9.05836	-12.2024	18.5883	7.88618
110	37.3458	2.41281	6.72469	8.66528	6.98589	-0.201263	-11.0875	-13.2295	18.5705	9.34216
111	34.2376	-1.01704	8.22278	9.66234	7.59167	-0.246044	-12.2418	-13.6828	18.5708	10.4475
112	28.889	-2.44132	9.74384	10.8525	8.19038	-0.27718	-13.1545	-14.0074	18.8258	11.1027
113	21.4312	-5.54046	10.8946	12.1461	8.76052	-0.226042	-14.1442	-14.7691	18.8787	11.325
114	12.996	-4.92648	10.5739	13.376	9.34189	-0.213542	-16.0617	-16.4129	18.5746	11.0952
115	3.51275	-0.389821	9.7866	14.2593	9.73148	-0.253986	-17.7215	-17.9278	17.9719	10.4976
116	-6.44299	14.5187	9.0355	14.5291	9.93073	-0.391977	-18.3704	-18.4677	17.6447	9.59388
117	-15.088	31.4427	6.34059	14.4522	10.0832	-0.455985	-20.2372	-20.0941	16.597	8.48441
118	-23.183	57.7928	3.93403	13.6631	9.99593	-0.491413	-20.8668	-20.6444	15.4866	7.26255
119	-27.977	90.832	-0.243958	12.0907	9.54342	-0.62859	-22.1504	-21.4116	13.782	5.9863
120	-30.4141	125.3	-5.49247	10.1738	8.86104	-0.806169	-23.9175	-22.5227	11.7276	4.67803
121	-31.0253	163.071	-9.9821	8.14536	8.08526	-0.849955	-24.6142	-22.4146	9.98227	3.34301
122	-24.2547	75.9209	0.210862	21.3917	3.17948	0.966818	-25.7439	-22.8035	7.49587	1.98651
123	8.27815	-83.9961	8.14242	31.4176	-11.6922	3.32579	-24.6194	-20.8809	6.08473	0.56477
124	-67.0325	41.8405	32.013	55.5811	12.3672	3.62376	-26.7985	-21.7156	3.15597	-0.888994
125	-33.3298	53.9972	11.9413	38.7972	1.91009	4.99768	-26.191	-21.0217	2.52463	-2.41679
126	-7.5924	46.1577	-2.69289	27.2828	-7.89792	5.27991	-26.0733	-20.6933	1.33249	-3.79794
127	2.24359	53.1884	-8.93585	21.9708	-12.4438	6.0618	-24.5655	-18.8123	0.506003	-5.16421
128	3.26881	51.7725	-11.6644	20.8627	-14.1486	6.53205	-24.6297	-18.7129	-0.514706	-6.20674
129	4.85978	35.1886	-12.0312	21.8921	-16.5073	6.86821	-24.7694	-17.9392	-2.00045	-6.96177
130	0.0541933	39.4974	-5.28662	25.2334	-16.0376	7.76007	-21.0274	-12.7286	-3.23209	-7.2336
131	-9.15293	31.6641	3.3576	27.0017	-16.0346	8.36401	-14.644	-7.12157	-2.80302	-7.03141
132	-17.5357	26.5761	11.8938	27.2334	-16.0516	8.66923	-7.19692	-0.425539	-1.20524	-6.49163
133	-15.8811	12.1988	11.9821	26.0733	-15.5783	8.84414	-6.95065	0.123783	-0.940788	-5.44509
134	-3.23349	-13.6042	2.20457	16.2386	-22.5695	5.1852	-7.37199	0.0835354	-0.870558	-4.33953
135	22.4984	-50.2593	-17.816	-2.25764	-36.1993	-0.984679	-8.66246	-0.940963	-1.26873	-3.25036
136	3.74625	-27.154	-2.03648	11.0736	-20.3732	5.87839	-8.32761	0.200572	-0.862223	-2.3783
137	-9.049	-23.0139	6.39771	18.6875	-11.4163	8.81563	-8.96992	-0.129912	-0.904507	-1.79885
138	-8.28374	-27.0682	4.46159	16.9123	-10.3817	8.54192	-9.2585	-0.00304743	-0.833784	-1.69972
139	-6.89371	-32.2331	1.27732	15.7443	-9.36285	8.36979	-10.8445	-1.21291	-1.48505	-2.02329
140	-8.28368	-33.9365	1.18434	15.6208	-8.1802	8.47687	-9.93876	-0.0931483	-0.968993	-2.79417
141	-8.05811	-37.9201	0.0841959	15.6813	-7.25313	8.65316	-9.87355	-0.137245	-0.968583	-3.74317
142	-7.56118	-35.2224	-2.02344	15.3257	-6.56195	8.64498	-10.1319	-0.847209	-1.6708	-4.86638
143	-5.47132	-27.1557	-2.8661	14.9045	-5.93284	8.68879	-8.98011	-0.0100039	-1.18335	-5.99492
144	-4.77268	-18.7248	-3.64024	14.7928	-5.51612	8.86893	-7.977	0.415305	-1.1503	-7.2276
145	-1.88628	-9.02127	-4.11696	14.6999	-5.21185	9.1835	-6.91102	0.975641	-0.848973	-8.24796
146	-0.531084	0.529661	-4.27045	14.4254	-5.24758	9.41241	-5.52998	1.44722	-0.754952	-9.20543
147	1.75765	9.48439	-5.87904	13.6488	-5.57264	9.66359	-5.14129	0.888243	-1.19691	-10.1102
148	4.95612	22.1671	-6.31196	12.4417	-5.99698	10.0293	-3.74236	1.37619	-1.22814	-10.606
149	8.12267	33.2648	-6.22415	11.4016	-6.37429	10.3979	-2.15466	2.3574	-0.391732	-10.986
150	10.4426	40.9265	-7.3441	10.245	-6.92934	10.6854	-1.98365	1.63251	-1.0477	-11.1466
151	11.7585	48.0575	-5.52607	9.8596	-7.11449	11.3094	-0.26072	2.76146	-0.368154	-10.9075
152	13.2997	40.436	-4.61264	10.3914	-7.5448	12.6351	-0.515863	1.81683	-1.036	-10.4352
153	14.7216	39.4169	-2.48612	10.1674	-7.8736	13.7942	0.787166	2.95014	-0.278225	-9.72884
154	18.5492	39.5508	-3.25786	9.10844	-8.19361	14.8673	-0.168825	1.67272	-1.32673	-8.80182
155	19.8661	39.0404	-0.995211	8.18131	-8.58445	15.6934	1.36212	3.18235	-0.178032	-7.66345
156	21.8328	34.6659	-0.711329	7.52763	-8.80428	16.644	0.588444	2.18497	-0.956859	-6.43813
157	19.8391	30.9133	1.91413	6.77292	-9.32897	17.3562	2.071	3.66434	-0.157604	-5.21931
158	21.008	25.7124	2.39274	6.14673	-9.46765	18.1499	1.26075	2.87496	-0.81699	-3.86022
159	19.5195	19.1866	2.65391	5.33603	-9.88367	18.7146	0.604635	2.03703	-1.66031	-2.70358
160	17.6536	17.2831	5.24808	4.46746	-10.3036	19.1317	2.35944	4.24916	0.0220656	-1.59579
161	15.8198	13.3427	5.97502	3.58871	-10.5725	19.3896	2.39929	3.9968	-0.47345	-0.570023
162	12.4389	10.5073	6.59833	2.93239	-10.6918	19.5964	2.55607	3.86048	-0.80948	0.0840498
163	10.37	9.19327	7.34064	1.86031	-10.9896	19.7728	3.27051	4.22453	-1.01184	0.751436
164	7.72455	7.07364	7.58681	0.96867	-11.2847	19.9565	3.86476	4.50625	-0.931839	0.994474
165	4.37445	4.54494	8.04692	-0.0516105	-11.7038	20.0412	4.85407	4.70295	-1.33045	1.14641
166	2.17852	3.5182	9.38807	-1.10131	-12.1152	20.1906	7.04202	6.62779	0.178883	1.11109
167	0.0787638	-0.273626	7.50957	-2.17285	-12.5376	20.3803	6.4203	5.0745	-1.37515	0.781202
168	-1.32265	-3.01084	7.10132	-3.26125	-12.9789	20.5867	7.25465	5.28642	-1.25955	0.478877
169	-4.13991	-2.94072	6.88525	-4.33118	-13.4281	20.5715	8.46572	6.32375	-0.376009	-0.0205718
170	-5.54978	-3.20769	4.39079	-5.42894	-13.8367	20.4449	7.54024	5.2029	-1.1675	-0.52836
171	-7.23634	0.815882	3.10247	-6.3878	-14.0783	20.2566	7.61463	5.79432	-0.383095	-0.954931
172	-8.48868	6.49915	0.188695	-7.50292	-14.4374	19.9203	6.23927	5.13328	-0.715026	-1.32063
173	-10.7398	16.5996	-2.59214	-8.30466	-14.5587	19.4747	4.68493	4.86878	-0.668133	-1.63798
174	-11.1127	29.731	-6.72755	-9.0851	-14.5665	18.894	1.57087	3.20972	-1.8658	-1.67798
175	-13.339	49.5059	-10.3622	-9.91005	-14.7401	17.9593	-0.775227	2.98805	-1.60358	-1.87125
176	-13.5117	75.0994	-13.8628	-10.7347	-14.627	16.924	-3.04354	2.82408	-1.28812	-1.91886
177	-16.1853	102.793	-17.4677	-11.1358	-14.2759	15.5749	-5.64459	1.53226	-2.35829	-2.21004
178	-18.9029	135.538	-19.5088	-11.1891	-13.5854	14.1412	-6.88764	1.38442	-2.37364	-2.65877
179	-22.2853	168.785	-20.2623	-10.6181	-12.515	12.6933	-7.19575	1.79364	-1.69408	-3.41307
180	-26.6616	194.704	-22.1778	-11.1728	-12.6202	10.9429	-7.39766	1.11393	-2.42062	-4.416
181	-28.0915	229.136	-22.3983	-11.1683	-11.5816	9.00192	-6.21671	1.89764	-1.45872	-5.56824
182	-29.4521	266.01	-20.8728	-10.1632	-9.39047	7.00808	-4.37508	2.85685	-0.546112	-6.71518
183	-30.1415	288.093	-22.5587	-11.4222	-9.44404	5.01662	-3.61125	2.05076	-1.50201	-7.77341
184	-28.4054	298.711	-25.2259	-12.6675	-10.0045	3.89944	-4.23328	0.354085	-2.71413	-8.43211
185	-28.4504	314.907	-23.5382	-12.1205	-9.26396	2.98286	-2.58914	1.59851	-1.19836	-8.90007
186	-26.221	321.875	-23.2883	-11.5657	-8.5965	2.07046	-3.13195	0.193713	-2.38658	-8.67316
187	-17.7768	333.656	-24.1715	-12.2744	-7.91692	0.477955	-3.54729	-0.312021	-2.45351	-8.12949
188	-9.8258	336.605	-23.7769	-13.4066	-7.93062	-0.647564	-2.62337	0.837013	-1.08423	-7.27088
189	1.91085	339.933	-25.336	-15.4739	-7.91276	-2.37874	-2.88106	0.788617	-0.973494	-6.11222
190	7.22688	328.667	-26.4512	-15.9524	-7.79888	-3.23126	-4.59616	-1.1671	-2.73569	-4.92575
191	2.2013	328.43	-14.5254	-6.57836	-0.356194	-1.14436	-3.68777	0.312778	-1.01921	-3.76412
192	5.14663	308.195	-13.5905	-7.5024	-0.886149	-1.20239	-2.70718	1.47969	0.0264283	-2.81032
193	7.30809	282.209	-15.9264	-8.48737	-1.6625	-1.41905	-4.65548	-0.634599	-1.80579	-2.09328
194	7.46641	261.367	-14.8884	-8.29141	-1.22592	-1.12404	-4.11086	-0.0547056	-1.34494	-1.71354
195	7.04679	241.779	-15.2344	-8.42877	-1.1488	-1.07414	-4.1284	0.0419593	-1.22634	-1.7423
196	7.43457	223.625	-16.5133	-8.57281	-1.17684	-1.17718	-4.82524	-0.398801	-1.40639	-1.95985
197	6.78979	210.702	-16.4887	-8.23972	-0.720779	-1.06008	-4.40283	0.32296	-0.668927	-2.47987
198	5.03335	199.381	-18.098	-7.40825	0.09457	-0.8254	-5.86547	-1.07062	-1.82401	-3.24862
199	4.19322	191.707	-18.9435	-7.48242	-0.0222555	-1.08244	-5.62223	-0.61708	-1.35419	-4.05848
200	2.40722	186.957	-19.555	-6.87143	0.434493	-1.04804	-5.81154	-0.670248	-1.32115	-4.94053
201	-0.532149	185.675	-18.7926	-5.95597	1.05733	-0.886926	-5.04948	0.0601526	-0.758689	-5.80973
202	-1.34486	184.291	-19.2679	-5.63827	1.08902	-1.01315	-5.15015	-0.066137	-0.831964	-6.44604
203	-4.79359	184.325	-19.4593	-4.75011	1.50107	-0.899498	-5.59934	-0.920475	-1.78314	-7.13003
204	-6.98777	187.342	-17.5711	-4.03835	1.76819	-0.779618	-4.10025	0.337901	-0.789697	-7.55642
205	-8.18528	189.931	-16.9215	-3.58006	1.65392	-0.859179	-3.76197	0.474827	-0.656313	-7.80103
206	-9.96014	193.762	-14.5272	-2.90935	1.70206	-0.824496	-2.08945	1.8937	0.585383	-7.91561
207	-11.4967	197.231	-14.2453	-2.29019	1.72188	-0.748404	-2.69904	0.680218	-0.792315	-7.83893
208	-11.7656	200.439	-14.4412	-2.05213	1.28587	-0.984425	-3.50731	-0.424761	-1.78998	-7.61788
209	-11.9551	209.923	-10.0586	-1.17623	1.64499	-0.669159	-0.5626	2.37368	0.588653	-7.28933
210	-11.9879	214.39	-10.3478	-0.522525	1.73461	-0.566064	-2.14466	0.381924	-1.26523	-6.83716
211	-10.3704	222.35	-8.1228	-0.198314	1.60393	-0.60599	-1.09071	1.28064	-0.620628	-6.19695
212	-10.0256	230.95	-6.77889	0.416196	1.79395	-0.538566	-1.13719	1.0617	-0.915961	-5.62978
213	-7.65934	237.65	-5.80188	0.978072	2.09328	-0.355246	-1.70536	0.42375	-1.4976	-4.8282
214	-5.9948	245.528	-3.8851	1.25926	2.13643	-0.412686	-1.06221	1.06162	-1.0066	-4.03836
215	-4.34144	251.59	-2.74652	1.10166	1.76164	-0.846989	-0.7255	1.52053	-0.562748	-3.25098
216	-0.31959	272.184	-8.88449	-4.51816	2.3557	-1.17125	-1.83139	0.543067	-1.63862	-2.78839
217	-1.81334	275.279	-5.36172	-4.81779	2.26146	-1.12242	1.86241	3.93551	0.906512	-2.75547
