# Supplementary material for: Optimal Control Based Stiffness Identification of an Ankle-Foot Orthosis Using a Predictive Walking Model
Source: Front Comput Neurosci. 2017 Apr 13;11:23. doi: 10.3389/fncom.2017.00023 (PMC5390028; doi:10.3389/fncom.2017.00023)
Supplement: Supplementary file 1 [file DataSheet1.ZIP › PathWalker/InvKinDyn/results/orthosis_3053142.fit]

frame	steps	SACR	LASI	RKNE	RTHI	RANK	RTIB	RHEE	RTOE	RANK	LKNE	LTHI	LANK	LTIB	LANK	LHEE	LTOE	CLAV	C7
0	36	0.0108773	0.0172425	0.00404645	0.0158631	0.00245693	0.024216	0.0298925	0.0156032	0.00245693	0.0134425	0.0191622	0.00826748	0.0367255	0.00826748	0.0229429	0.0145075	0.0161755	0.000860974
1	28	0.0118763	0.0192305	0.00437075	0.0165572	0.00193176	0.0266886	0.031154	0.0140506	0.00193176	0.013353	0.0183409	0.00804239	0.0367901	0.00804239	0.0229654	0.0145681	0.016626	0.000266532
2	29	0.0128454	0.021227	0.00467784	0.0174565	0.00148651	0.0289699	0.0321902	0.0125184	0.00148651	0.0132822	0.0175209	0.0078121	0.0368751	0.0078121	0.0229961	0.0146297	0.017138	0.000545831
3	29	0.0137576	0.0232014	0.00493915	0.0185056	0.00129315	0.0310134	0.033009	0.0110755	0.00129315	0.0132417	0.0167285	0.00757944	0.0369757	0.00757944	0.0230402	0.0147039	0.0177026	0.00118631
4	29	0.0145898	0.0251175	0.00514705	0.0196401	0.00150298	0.0327865	0.0336231	0.00978437	0.00150298	0.013244	0.0159934	0.00734723	0.0370873	0.00734723	0.0231014	0.014801	0.0183056	0.00182308
5	29	0.0153238	0.0269372	0.00530546	0.0207948	0.00199737	0.0342709	0.0340477	0.0086942	0.00199737	0.0132999	0.0153407	0.00711831	0.0372057	0.00711831	0.0231816	0.0149281	0.0189294	0.00242947
6	29	0.0159472	0.0286249	0.00542268	0.0219132	0.00259296	0.0354628	0.0342994	0.00783559	0.00259296	0.0134151	0.0147836	0.00689569	0.0373268	0.00689569	0.0232801	0.0150884	0.0195549	0.00298712
7	29	0.0164539	0.0301519	0.00550659	0.0229566	0.00318771	0.0363715	0.0343975	0.00721791	0.00318771	0.0135889	0.0143177	0.00668285	0.037447	0.00668285	0.0233937	0.0152799	0.0201621	0.00347803
8	28	0.0168445	0.0315012	0.00556192	0.0239104	0.00372819	0.0370183	0.0343647	0.00682923	0.00372819	0.0138136	0.0139218	0.00648377	0.0375628	0.00648377	0.0235171	0.0154969	0.0207314	0.00388509
9	25	0.0171261	0.0326702	0.00558933	0.0247862	0.00418635	0.0374334	0.0342282	0.00663919	0.00418635	0.0140747	0.0135638	0.00630271	0.0376694	0.00630271	0.0236436	0.0157305	0.0212447	0.00419483
10	29	0.0173114	0.0336706	0.00558629	0.0256182	0.00455227	0.0376537	0.0340189	0.00660512	0.00455227	0.0143529	0.0132108	0.00614344	0.0377603	0.00614344	0.0237665	0.0159715	0.021686	0.00439929
11	31	0.0174165	0.0345262	0.00554848	0.026454	0.0048311	0.0377203	0.0337693	0.00667943	0.0048311	0.0146259	0.0128368	0.00600857	0.0378245	0.00600857	0.0238804	0.0162129	0.0220425	0.00449829
12	32	0.0174587	0.0352679	0.00547199	0.027342	0.00503906	0.0376757	0.0335106	0.0068166	0.00503906	0.0148707	0.0124276	0.00589884	0.0378452	0.00589884	0.0239824	0.0164527	0.0223049	0.00449888
13	33	0.0174535	0.0359279	0.00535481	0.0283184	0.00519848	0.0375607	0.0332695	0.00697873	0.00519848	0.0150651	0.0119799	0.00581326	0.0377976	0.00581326	0.0240726	0.0166962	0.0224685	0.00441375
14	34	0.0174118	0.0365345	0.00519828	0.0293975	0.00533211	0.0374128	0.0330653	0.00713857	0.00533211	0.0151892	0.0114982	0.00575009	0.037649	0.00575009	0.0241535	0.0169588	0.0225329	0.00425963
15	35	0.0173379	0.0371079	0.00500806	0.0305679	0.00545869	0.0372633	0.0329093	0.00728023	0.00545869	0.0152253	0.0109909	0.00570894	0.0373586	0.00570894	0.0242289	0.0172667	0.0225021	0.00405502
16	36	0.017229	0.0376596	0.00479449	0.0317952	0.00559074	0.0371371	0.0328055	0.0073976	0.00559074	0.0151579	0.0104672	0.0056927	0.0368804	0.0056927	0.0243019	0.0176569	0.0223843	0.00382029
17	37	0.0170769	0.0381938	0.00457224	0.0330316	0.00573458	0.0370521	0.0327521	0.00749144	0.00573458	0.0149729	0.00993518	0.00570916	0.0361674	0.00570916	0.024373	0.0181742	0.0221908	0.00358016
18	38	0.0168694	0.0387103	0.00435935	0.034228	0.00589232	0.0370205	0.0327443	0.00756529	0.00589232	0.0146594	0.00940318	0.00577091	0.0351787	0.00577091	0.0244399	0.0188635	0.0219357	0.00336841
19	39	0.0165937	0.0392074	0.00417493	0.0353463	0.00606448	0.0370502	0.0327771	0.00762223	0.00606448	0.0142123	0.00888134	0.00589255	0.0338882	0.00589255	0.0244985	0.0197582	0.0216347	0.00323164
20	40	0.0162391	0.0396848	0.00403739	0.0363675	0.00625222	0.0371458	0.0328464	0.00766273	0.00625222	0.0136377	0.00838582	0.00608557	0.0322944	0.00608557	0.0245471	0.0208683	0.0213047	0.00322449
21	41	0.0158003	0.040143	0.00396337	0.0372933	0.0064587	0.0373089	0.0329505	0.007684	0.0064587	0.0129598	0.0079441	0.00635321	0.0304299	0.00635321	0.0245912	0.0221731	0.0209629	0.00339003
22	43	0.0152796	0.040583	0.0039678	0.0381435	0.00668914	0.0375387	0.0330891	0.00768079	0.00668914	0.0122284	0.00760065	0.00668708	0.0283672	0.00668708	0.0246461	0.0236235	0.0206266	0.0037349
23	44	0.014688	0.0410039	0.00406447	0.0389481	0.00694974	0.0378318	0.0332625	0.0076469	0.00694974	0.0115223	0.00741859	0.0070677	0.0262191	0.0070677	0.0247366	0.0251506	0.0203125	0.00422613
24	45	0.0140458	0.0414011	0.00426547	0.0397398	0.007246	0.0381814	0.0334705	0.00757709	0.007246	0.0109464	0.00747101	0.0074683	0.0241308	0.0074683	0.0248914	0.0266789	0.0200366	0.00480925
25	47	0.0133807	0.0417654	0.00457838	0.0405472	0.00758094	0.0385788	0.0337115	0.00746833	0.00758094	0.0106139	0.0078181	0.00785979	0.0222618	0.00785979	0.0251346	0.0281378	0.0198134	0.00542768
26	49	0.0127255	0.0420832	0.00500286	0.0413906	0.00795374	0.0390127	0.0339818	0.00732049	0.00795374	0.0106128	0.00848076	0.00821602	0.0207563	0.00821602	0.0254781	0.029471	0.0196546	0.00603234
27	50	0.0121155	0.0423389	0.00552943	0.0422807	0.00835919	0.0394707	0.034276	0.0071364	0.00835919	0.0109715	0.0094317	0.00851735	0.0197081	0.00851735	0.0259176	0.0306406	0.0195688	0.00658539
28	52	0.0115847	0.0425166	0.00614046	0.0432203	0.00878813	0.0399405	0.0345875	0.00692122	0.00878813	0.0116506	0.0106092	0.0087529	0.0191348	0.0087529	0.026434	0.0316293	0.0195598	0.00706081
29	54	0.0111626	0.0426031	0.00681368	0.0442065	0.00922845	0.0404101	0.0349087	0.0066816	0.00922845	0.0125679	0.0119375	0.00892097	0.0189786	0.00892097	0.0269979	0.0324376	0.0196268	0.00744372
30	55	0.0108718	0.0425891	0.00752499	0.0452335	0.00966674	0.0408687	0.0352327	0.00642502	0.00966674	0.0136321	0.0133406	0.00902795	0.0191351	0.00902795	0.0275757	0.0330796	0.019764	0.00772916
31	56	0.010725	0.0424702	0.00825088	0.0462949	0.0100897	0.0413065	0.035553	0.006159	0.0100897	0.0147642	0.0147502	0.00908599	0.0194907	0.00908599	0.0281334	0.0335775	0.0199614	0.00791973
32	57	0.010725	0.0422464	0.00896936	0.0473843	0.0104856	0.0417148	0.0358643	0.00589081	0.0104856	0.0159038	0.0161072	0.00911007	0.0199483	0.00911007	0.0286386	0.0339555	0.0202058	0.00802297
33	58	0.0108652	0.0419218	0.00966023	0.0484946	0.0108444	0.0420851	0.0361623	0.00562752	0.0108444	0.0170061	0.0173625	0.00911507	0.0204347	0.00911507	0.0290611	0.0342355	0.0204827	0.00804956
34	59	0.0111308	0.0415042	0.0103045	0.0496164	0.0111584	0.0424087	0.0364428	0.00537603	0.0111584	0.0180377	0.0184763	0.00911329	0.0208962	0.00911329	0.0293718	0.0344347	0.0207768	0.00801099
35	59	0.0115005	0.0410038	0.010884	0.0507361	0.0114217	0.042676	0.0367018	0.00514321	0.0114217	0.0189721	0.0194179	0.00911277	0.0212909	0.00911277	0.0295436	0.0345653	0.0210734	0.00791912
36	59	0.011948	0.0404326	0.0113814	0.0518342	0.0116298	0.0428776	0.0369344	0.00493599	0.0116298	0.0197871	0.0201648	0.00911672	0.0215816	0.00911672	0.0295511	0.034635	0.0213583	0.00778567
37	58	0.0124417	0.0398035	0.0117804	0.0528846	0.0117795	0.0430037	0.0371353	0.00476123	0.0117795	0.0204641	0.0207026	0.00912357	0.0217307	0.00912357	0.0293722	0.034649	0.0216186	0.00762234
38	57	0.0129458	0.0391283	0.0120672	0.0538547	0.0118682	0.0430464	0.0372986	0.00462522	0.0118682	0.0209883	0.0210251	0.00912789	0.0216984	0.00912789	0.0289903	0.0346109	0.0218422	0.00744122
39	55	0.0134218	0.0384165	0.0122317	0.0547073	0.0118947	0.0430004	0.0374187	0.00453296	0.0118947	0.0213507	0.0211337	0.00912131	0.0214437	0.00912131	0.0283964	0.0345232	0.0220187	0.00725404
40	51	0.0138299	0.0376738	0.0122696	0.0554034	0.0118588	0.0428646	0.0374912	0.00448743	0.0118588	0.0215487	0.0210369	0.00909396	0.0209265	0.00909396	0.027593	0.0343867	0.0221394	0.00707178
41	40	0.0141319	0.0369016	0.0121836	0.0559055	0.011762	0.0426433	0.0375133	0.00448904	0.011762	0.0215886	0.0207501	0.00903557	0.0201133	0.00903557	0.0265968	0.0341997	0.0221986	0.00690383
42	49	0.0142941	0.0360976	0.011984	0.0561806	0.0116079	0.042346	0.0374849	0.00453534	0.0116079	0.0214852	0.0202937	0.00893648	0.0189811	0.00893648	0.025442	0.0339559	0.0221938	0.00675638
43	51	0.0142892	0.0352567	0.0116887	0.0562039	0.0114021	0.0419877	0.037409	0.00462151	0.0114021	0.0212621	0.0196918	0.00878849	0.0175237	0.00878849	0.0241814	0.0336444	0.0221266	0.00663192
44	51	0.0140992	0.0343732	0.0113211	0.0559601	0.0111522	0.0415872	0.0372905	0.00474114	0.0111522	0.0209498	0.0189702	0.00858519	0.0157545	0.00858519	0.0228857	0.0332484	0.0220018	0.00652893
45	51	0.0137153	0.0334426	0.0109085	0.0554443	0.0108675	0.0411656	0.0371368	0.00488732	0.0108675	0.0205832	0.0181562	0.00832229	0.0137117	0.00832229	0.0216386	0.0327463	0.0218271	0.00644207
46	50	0.0131401	0.0324628	0.0104792	0.0546614	0.0105579	0.0407441	0.0369559	0.00505349	0.0105579	0.0201985	0.0172774	0.00799763	0.0114638	0.00799763	0.0205277	0.0321138	0.0216113	0.00636355
47	49	0.0123878	0.0314352	0.0100597	0.0536243	0.010233	0.0403427	0.0367557	0.00523411	0.010233	0.0198298	0.0163631	0.00761112	0.00912735	0.00761112	0.0196307	0.0313262	0.0213631	0.00628482
48	47	0.0114853	0.0303638	0.00967328	0.052351	0.0099011	0.0399784	0.0365427	0.00542507	0.0099011	0.0195061	0.0154457	0.00716461	0.00692131	0.00716461	0.0189988	0.0303625	0.0210897	0.00619828
49	45	0.0104745	0.0292545	0.00933914	0.0508628	0.00956834	0.0396644	0.036322	0.00562382	0.00956834	0.0192489	0.0145625	0.00666196	0.00531863	0.00666196	0.0186444	0.0292092	0.0207968	0.00609886
50	43	0.009416	0.0281132	0.00907275	0.0491821	0.0092381	0.0394101	0.0360967	0.00582952	0.0092381	0.0190706	0.0137568	0.00610891	0.0051097	0.00610891	0.0185386	0.0278633	0.0204887	0.00598459
51	41	0.00839472	0.0269451	0.00888636	0.0473319	0.0089112	0.0392204	0.0358676	0.00604308	0.0089112	0.0189745	0.0130765	0.00551309	0.00644522	0.00551309	0.0186208	0.0263352	0.0201692	0.00585689
52	39	0.00752482	0.0257538	0.00878944	0.0453363	0.00858646	0.0390964	0.0356346	0.00626733	0.00858646	0.0189547	0.012569	0.00488381	0.00856971	0.00488381	0.0188163	0.0246491	0.0198431	0.00571951
53	37	0.00694321	0.0245416	0.00878854	0.0432217	0.00826159	0.0390352	0.035396	0.00650702	0.00826159	0.0189986	0.01227	0.00423168	0.0109394	0.00423168	0.0190535	0.022843	0.019517	0.00557816
54	35	0.00676993	0.0233105	0.00888597	0.0410179	0.00793441	0.0390299	0.0351501	0.00676877	0.00793441	0.0190895	0.012192	0.00356818	0.0133228	0.00356818	0.0192753	0.0209667	0.0191999	0.00543933
55	34	0.00704134	0.0220635	0.00907902	0.0387591	0.00760379	0.03907	0.0348952	0.00706009	0.00760379	0.0192096	0.0123166	0.00290515	0.0156187	0.00290515	0.0194448	0.0190794	0.0189027	0.00531037
56	32	0.00768444	0.0208051	0.00935907	0.0364826	0.00727036	0.0391421	0.0346298	0.00738806	0.00727036	0.0193437	0.0126008	0.00225469	0.0177777	0.00225469	0.019545	0.0172472	0.0186369	0.00520035
57	30	0.00856927	0.0195426	0.00971278	0.0342261	0.0069365	0.0392314	0.0343539	0.00775737	0.0069365	0.0194814	0.012992	0.00162974	0.0197732	0.00162974	0.0195761	0.0155389	0.0184121	0.00512047
58	28	0.00957201	0.018286	0.0101239	0.0320239	0.00660585	0.0393226	0.0340681	0.00816877	0.00660585	0.0196177	0.0134467	0.00104793	0.0215884	0.00104793	0.0195507	0.0140214	0.0182341	0.00508498
59	26	0.0105997	0.0170477	0.0105757	0.0299024	0.00628223	0.0394015	0.0337746	0.00861878	0.00628223	0.0197511	0.0139416	0.000558638	0.0232108	0.000558638	0.0194886	0.012752	0.018102	0.0051114
60	20	0.0115889	0.0158433	0.0110532	0.0278768	0.00596863	0.0394559	0.0334776	0.00910127	0.00596863	0.0198816	0.0144763	0.000420879	0.0246292	0.000420879	0.0194115	0.0117685	0.018008	0.00521978
61	25	0.0124969	0.0146913	0.0115432	0.0259504	0.00566623	0.0394752	0.0331826	0.00961022	0.00566623	0.0200075	0.0150664	0.000753382	0.0258351	0.000753382	0.0193391	0.011079	0.0179379	0.00543056
62	25	0.0132959	0.013614	0.0120337	0.0241174	0.00537424	0.039449	0.0328969	0.0101437	0.00537424	0.0201243	0.015731	0.00116908	0.0268236	0.00116908	0.0192862	0.0106583	0.0178745	0.00576245
63	26	0.0139669	0.0126373	0.0125122	0.0223672	0.00509071	0.0393659	0.0326281	0.0107069	0.00509071	0.020226	0.0164809	0.0015729	0.0275958	0.0015729	0.0192613	0.0104561	0.0178005	0.0062294
64	26	0.0144983	0.0117902	0.0129634	0.0206902	0.00481382	0.0392115	0.0323816	0.0113125	0.00481382	0.0203071	0.0173096	0.00195018	0.0281598	0.00195018	0.0192673	0.0104117	0.0177022	0.00683805
65	26	0.014884	0.011101	0.0133679	0.0190826	0.00454353	0.0389681	0.0321578	0.0119783	0.00454353	0.0203662	0.0181906	0.00229669	0.0285306	0.00229669	0.0193028	0.0104698	0.0175718	0.00758685
66	27	0.0151244	0.0105904	0.0137015	0.017549	0.00428338	0.0386156	0.0319482	0.0127211	0.00428338	0.020407	0.0190809	0.0026092	0.0287293	0.0026092	0.0193631	0.0105885	0.0174076	0.00846489
67	27	0.0152267	0.0102621	0.0139361	0.0161029	0.0040407	0.038134	0.0317339	0.0135488	0.0040407	0.0204371	0.0199292	0.00288401	0.0287817	0.00288401	0.0194426	0.0107401	0.0172126	0.00945332
68	27	0.0152051	0.0100962	0.0140426	0.014766	0.00382581	0.0375071	0.0314869	0.0144533	0.00382581	0.0204641	0.0206859	0.00311721	0.0287162	0.00311721	0.0195357	0.0109078	0.0169928	0.0105263
69	28	0.0150799	0.0100504	0.013994	0.0135652	0.00364921	0.0367278	0.0311758	0.0154095	0.00364921	0.0204911	0.0213121	0.00330582	0.0285626	0.00330582	0.0196375	0.0110817	0.0167554	0.011653
70	28	0.0148751	0.0100708	0.0137703	0.0125268	0.00351792	0.0358015	0.0307737	0.0163797	0.00351792	0.0205132	0.0217842	0.00344866	0.02835	0.00344866	0.0197444	0.0112552	0.0165069	0.0127994
71	28	0.0146164	0.0101073	0.0133616	0.0116699	0.00343213	0.0347487	0.0302676	0.0173229	0.00343213	0.0205168	0.0220937	0.00354689	0.0281061	0.00354689	0.019854	0.0114237	0.0162534	0.0139307
72	29	0.0143278	0.0101251	0.0127705	0.0109989	0.00338418	0.0336053	0.029664	0.0182047	0.00338418	0.0204825	0.0222452	0.00360419	0.0278553	0.00360419	0.0199648	0.0115833	0.0160002	0.0150132
73	29	0.0140303	0.01011	0.012012	0.0105017	0.00336006	0.0324185	0.0289897	0.0190038	0.00336006	0.0203897	0.0222513	0.00362669	0.0276183	0.00362669	0.0200758	0.0117314	0.0157525	0.0160161
74	29	0.0137388	0.0100654	0.011111	0.0101535	0.0033432	0.0312412	0.0282875	0.0197131	0.0033432	0.0202218	0.0221304	0.00362286	0.0274112	0.00362286	0.0201862	0.0118664	0.0155154	0.0169139
75	29	0.0134621	0.0100036	0.0100994	0.00992829	0.00331808	0.0301237	0.0276064	0.0203366	0.00331808	0.0199711	0.0219052	0.00360338	0.0272451	0.00360338	0.020295	0.011988	0.0152939	0.0176876
76	30	0.0132013	0.00993591	0.00901102	0.00980983	0.00327324	0.0291067	0.0269912	0.0208848	0.00327324	0.01964	0.0216022	0.00358072	0.0271262	0.00358072	0.0204012	0.012097	0.0150927	0.0183255
77	30	0.0129518	0.00986426	0.00787858	0.00979647	0.00320256	0.0282146	0.0264734	0.0213701	0.00320256	0.0192421	0.0212532	0.00356823	0.0270562	0.00356823	0.0205037	0.0121944	0.0149153	0.0188238
78	30	0.0127046	0.00977841	0.00673048	0.00989785	0.00310578	0.0274531	0.0260655	0.0218045	0.00310578	0.0187991	0.0208946	0.00357857	0.0270336	0.00357857	0.0206019	0.0122811	0.0147638	0.0191854
79	31	0.0124494	0.00965965	0.0055894	0.0101251	0.00298802	0.0268086	0.02576	0.0221978	0.00298802	0.0183374	0.0205651	0.00362154	0.0270543	0.00362154	0.0206949	0.0123577	0.014638	0.019419
80	31	0.0121774	0.00948729	0.00447172	0.0104803	0.00285903	0.0262517	0.0255324	0.0225579	0.00285903	0.0178837	0.0203027	0.00370251	0.0271139	0.00370251	0.0207822	0.0124236	0.0145359	0.0195366
81	31	0.0118824	0.00924575	0.00338815	0.0109521	0.00273189	0.0257423	0.0253467	0.0228902	0.00273189	0.0174607	0.0201394	0.00382167	0.0272077	0.00382167	0.0208638	0.0124775	0.0144534	0.0195517
82	31	0.0115622	0.00892885	0.00234579	0.0115158	0.0026219	0.0252366	0.0251629	0.0231975	0.0026219	0.0170844	0.0200981	0.00397485	0.0273322	0.00397485	0.0209394	0.0125176	0.0143856	0.0194762
83	31	0.0112172	0.00854118	0.00135341	0.0121395	0.00254469	0.0246949	0.0249439	0.0234799	0.00254469	0.0167635	0.0201882	0.00415504	0.0274845	0.00415504	0.0210091	0.0125423	0.0143271	0.0193196
84	30	0.0108505	0.00809698	0.000462933	0.0127882	0.00251386	0.0240883	0.0246621	0.0237349	0.00251386	0.0164992	0.0204063	0.00435407	0.0276617	0.00435407	0.0210733	0.0125508	0.0142732	0.0190873
85	30	0.0104671	0.00761759	0.00060889	0.0134278	0.00253789	0.0234043	0.0243034	0.0239577	0.00253789	0.0162871	0.020736	0.00456375	0.02786	0.00456375	0.0211323	0.0125438	0.0142207	0.0187819
86	29	0.010073	0.0071283	0.00140163	0.0140267	0.00261711	0.0226484	0.0238692	0.0241427	0.00261711	0.0161193	0.0211515	0.00477634	0.0280739	0.00477634	0.0211868	0.0125238	0.0141677	0.0184034
87	28	0.00967568	0.00665506	0.00213896	0.0145586	0.00274273	0.0218428	0.0233767	0.0242836	0.00274273	0.0159859	0.0216203	0.00498478	0.0282958	0.00498478	0.021237	0.0124949	0.0141139	0.0179521
88	28	0.00928311	0.00622162	0.00277495	0.0150036	0.00289878	0.0210214	0.0228556	0.0243748	0.00289878	0.015877	0.0221068	0.00518279	0.0285166	0.00518279	0.0212836	0.0124621	0.0140597	0.0174296
89	26	0.00890379	0.00584792	0.00328657	0.01535	0.00306571	0.0202241	0.0223446	0.0244122	0.00306571	0.0157836	0.0225769	0.00536508	0.0287267	0.00536508	0.0213264	0.0124303	0.014006	0.0168406
90	25	0.00854633	0.00555104	0.00365827	0.0155943	0.00322412	0.0194905	0.0218866	0.0243933	0.00322412	0.0156983	0.0230001	0.0055275	0.0289176	0.0055275	0.0213656	0.012404	0.013954	0.0161932
91	20	0.0082193	0.0053484	0.00388283	0.01574	0.0033573	0.0188564	0.0215239	0.0243175	0.0033573	0.0156158	0.023352	0.00566723	0.0290833	0.00566723	0.0214007	0.0123865	0.0139056	0.0154982
92	24	0.00793111	0.00526251	0.00396237	0.0157961	0.0034526	0.0183515	0.0212939	0.0241865	0.0034526	0.0155325	0.0236155	0.00578274	0.0292212	0.00578274	0.0214317	0.0123797	0.0138633	0.0147685
93	25	0.00769043	0.00532269	0.00390769	0.015775	0.00350158	0.0179998	0.0212254	0.0240027	0.00350158	0.0154465	0.023781	0.00587358	0.0293325	0.00587358	0.0214586	0.0123842	0.0138311	0.0140177
94	26	0.00750675	0.00556074	0.00373638	0.0156909	0.00349939	0.0178197	0.0213368	0.0237688	0.00349939	0.0153569	0.0238445	0.00593999	0.0294216	0.00593999	0.0214816	0.0123999	0.0138149	0.0132584
95	26	0.00739071	0.00600159	0.00346999	0.0155599	0.00344363	0.0178246	0.021635	0.0234855	0.00344363	0.0152635	0.0238071	0.00598251	0.0294947	0.00598251	0.0215013	0.0124261	0.0138219	0.0125015
96	27	0.00735479	0.00665509	0.00313114	0.0154003	0.00333303	0.018023	0.0221167	0.0231502	0.00333303	0.0151656	0.0236728	0.00600166	0.0295583	0.00600166	0.0215183	0.0124619	0.0138608	0.0117548
97	27	0.00741281	0.00751514	0.00274163	0.0152328	0.00316632	0.0184202	0.0227695	0.0227554	0.00316632	0.0150627	0.0234471	0.00599763	0.0296183	0.00599763	0.0215332	0.0125072	0.0139415	0.011023
98	27	0.0075789	0.00856489	0.00232152	0.0150808	0.00294183	0.019019	0.023574	0.0222886	0.00294183	0.0149538	0.0231372	0.00597041	0.0296785	0.00597041	0.0215466	0.0125619	0.0140741	0.0103075
99	27	0.00786557	0.00978285	0.00189047	0.0149687	0.00265817	0.019821	0.0245043	0.0217332	0.00265817	0.0148377	0.0227509	0.00591986	0.0297413	0.00591986	0.0215586	0.0126265	0.0142685	0.00960663
100	28	0.00828041	0.0111465	0.00147321	0.0149188	0.00231676	0.020825	0.0255286	0.0210708	0.00231676	0.0147135	0.0222976	0.0058461	0.0298085	0.0058461	0.0215694	0.0127017	0.014534	0.00891669
101	28	0.00882286	0.0126328	0.00111466	0.0149488	0.00192734	0.022024	0.0266093	0.0202852	0.00192734	0.0145807	0.0217887	0.00574998	0.0298823	0.00574998	0.0215793	0.0127881	0.0148778	0.0082331
102	28	0.00948153	0.0142178	0.000912328	0.0150691	0.00152045	0.0234004	0.0277037	0.0193671	0.00152045	0.0144396	0.0212377	0.00563345	0.0299671	0.00563345	0.0215885	0.0128856	0.0153041	0.00755289
103	28	0.0102325	0.0158752	0.000988184	0.0152833	0.00117769	0.0249217	0.0287659	0.0183185	0.00117769	0.0142917	0.0206599	0.00549992	0.0300701	0.00549992	0.0215975	0.0129929	0.0158124	0.0068764
104	29	0.0110404	0.0175774	0.00131102	0.0155923	0.00106801	0.0265396	0.029751	0.0171567	0.00106801	0.0141396	0.0200713	0.00535413	0.0302016	0.00535413	0.0216069	0.0131072	0.016396	0.00621058
105	29	0.0118619	0.0192966	0.00176461	0.0159993	0.0012961	0.0281915	0.0306198	0.0159147	0.0012961	0.0139877	0.0194862	0.00520186	0.0303739	0.00520186	0.0216167	0.0132236	0.0170409	0.00556911
106	29	0.0126526	0.0210079	0.00228261	0.016515	0.00172306	0.0298071	0.0313445	0.0146401	0.00172306	0.0138421	0.0189145	0.00504897	0.0305984	0.00504897	0.0216264	0.0133358	0.017727	0.00497312
107	29	0.0133735	0.0226921	0.00283012	0.0171597	0.00219749	0.0313167	0.0319124	0.0133894	0.00219749	0.0137099	0.0183603	0.00490044	0.0308828	0.00490044	0.0216349	0.0134369	0.0184287	0.00444724
108	29	0.0139988	0.0243378	0.00337844	0.0179598	0.00264482	0.0326607	0.0323273	0.0122209	0.00264482	0.0135986	0.0178222	0.00475927	0.0312268	0.00475927	0.0216405	0.0135207	0.0191189	0.00401555
109	29	0.0145179	0.0259413	0.00389805	0.0189405	0.00303388	0.0337977	0.0326078	0.0111847	0.00303388	0.0135143	0.0172955	0.00462585	0.0316195	0.00462585	0.021642	0.013584	0.0197711	0.00369606
110	28	0.0149352	0.0275043	0.00435982	0.0201164	0.00335737	0.0347092	0.032783	0.0103142	0.00335737	0.0134589	0.0167753	0.00449813	0.0320359	0.00449813	0.0216393	0.013628	0.0203619	0.00349587
111	17	0.0152644	0.0290308	0.00473938	0.021484	0.00362222	0.0354007	0.032886	0.00962098	0.00362222	0.013427	0.0162594	0.00437256	0.0324365	0.00437256	0.0216342	0.0136608	0.0208724	0.00341044
112	29	0.0155222	0.0305226	0.00502189	0.0230187	0.00384281	0.0358979	0.0329487	0.00909478	0.00384281	0.0134046	0.0157495	0.00424644	0.0327662	0.00424644	0.02163	0.0136998	0.0212878	0.00342628
113	31	0.0157214	0.0319769	0.00520484	0.0246764	0.00403604	0.0362406	0.0329967	0.00871036	0.00403604	0.013368	0.015251	0.00412099	0.0329557	0.00412099	0.0216299	0.0137746	0.0215984	0.00352746
114	32	0.0158668	0.033385	0.00529877	0.0263986	0.00421802	0.036475	0.0330477	0.0084363	0.00421802	0.0132856	0.0147718	0.0040052	0.0329238	0.0040052	0.0216335	0.0139315	0.0217983	0.00370096
115	34	0.0159533	0.0347333	0.0053255	0.0281205	0.00440262	0.0366477	0.0331113	0.00824267	0.00440262	0.0131221	0.014321	0.00391909	0.0325814	0.00391909	0.0216324	0.014234	0.021886	0.00393999
116	35	0.0159672	0.0360058	0.00531515	0.0297796	0.00460135	0.036801	0.0331915	0.00810468	0.00460135	0.0128444	0.0139087	0.00389434	0.0318394	0.00389434	0.0216086	0.0147567	0.0218643	0.00424401
117	37	0.0158894	0.0371868	0.0053031	0.0313251	0.00482379	0.0369709	0.0332891	0.00800331	0.00482379	0.0124312	0.0135468	0.00396896	0.030619	0.00396896	0.021536	0.0155665	0.0217395	0.00461683
118	38	0.0156992	0.0382629	0.00532714	0.0327234	0.00507835	0.0371862	0.0334048	0.00792384	0.00507835	0.0118853	0.0132518	0.0041752	0.0288669	0.0041752	0.0213909	0.0166973	0.0215221	0.00506305
119	40	0.0153801	0.0392237	0.00542568	0.0339618	0.00537287	0.0374693	0.0335408	0.00785373	0.00537287	0.0112503	0.0130466	0.00452596	0.0265736	0.00452596	0.0211683	0.0181331	0.0212268	0.00558336
120	41	0.0149233	0.0400607	0.00563513	0.0350483	0.00571483	0.0378364	0.0337021	0.00778125	0.00571483	0.0106293	0.0129623	0.00500936	0.0237959	0.00500936	0.0208991	0.0198095	0.0208728	0.00617043
121	43	0.0143321	0.0407652	0.00598678	0.0360086	0.00611099	0.0382976	0.0338954	0.00769466	0.00611099	0.0101966	0.0130357	0.00559406	0.0206861	0.00559406	0.0206609	0.0216313	0.0204844	0.00680632
122	46	0.013623	0.0413249	0.00650235	0.0368819	0.00656641	0.0388562	0.0341281	0.00758272	0.00656641	0.0101727	0.0133036	0.00623882	0.0175319	0.00623882	0.0205697	0.0234951	0.0200912	0.00746214
123	48	0.0128265	0.0417219	0.00718857	0.0377169	0.00708303	0.0395082	0.0344057	0.00743591	0.00708303	0.0107348	0.0137929	0.0069001	0.0148086	0.0069001	0.0207456	0.0253057	0.0197269	0.00810045
124	51	0.0119866	0.0419331	0.00803406	0.0385661	0.00765778	0.0402411	0.0347306	0.00724838	0.00765778	0.0119103	0.0145109	0.00753668	0.0131673	0.00753668	0.0212613	0.0269865	0.0194284	0.00867899
125	54	0.0111614	0.0419349	0.00900847	0.0394798	0.00828094	0.0410338	0.0350993	0.00701964	0.00828094	0.0135694	0.0154397	0.00811236	0.0131076	0.00811236	0.0221012	0.0284838	0.0192329	0.00915619
126	57	0.0104226	0.0417107	0.010065	0.0404982	0.00893497	0.0418569	0.0355024	0.00675564	0.00893497	0.0155078	0.0165364	0.00859807	0.0144449	0.00859807	0.0231604	0.0297665	0.0191743	0.00949711
127	60	0.00985118	0.0412612	0.0111458	0.0416429	0.00959487	0.0426747	0.0359239	0.00646849	0.00959487	0.0175201	0.0177405	0.00897375	0.0164737	0.00897375	0.0242838	0.0308246	0.0192794	0.00967887
128	62	0.00952131	0.0406117	0.0121893	0.0429103	0.0102304	0.0434486	0.0363434	0.00617424	0.0102304	0.0194318	0.0189832	0.00923001	0.0185486	0.00923001	0.0253164	0.0316652	0.0195625	0.00969494
129	63	0.00947253	0.0398122	0.0131376	0.0442707	0.01081	0.0441414	0.0367386	0.00588985	0.01081	0.0211094	0.0201968	0.00936868	0.0202776	0.00936868	0.0261416	0.0323086	0.0200219	0.00955583
130	63	0.00968808	0.0389295	0.013944	0.0456734	0.0113057	0.0447214	0.0370891	0.00562981	0.0113057	0.0224648	0.0213208	0.00940197	0.0214736	0.00940197	0.0266966	0.0327833	0.0206386	0.00928695
131	62	0.010099	0.0380328	0.0145775	0.0470568	0.0116967	0.0451663	0.0373798	0.00540439	0.0116967	0.0234555	0.0223048	0.00934999	0.0220871	0.00934999	0.0269716	0.0331205	0.0213781	0.00892274
132	60	0.0106115	0.0371802	0.0150234	0.0483596	0.0119718	0.0454638	0.0376026	0.00521953	0.0119718	0.0240808	0.0231089	0.00923716	0.0221586	0.00923716	0.0269947	0.0333494	0.0221951	0.00850103
133	58	0.0111359	0.0364089	0.0152822	0.0495282	0.012129	0.0456112	0.037756	0.00507836	0.012129	0.0243734	0.0237013	0.00908837	0.0217809	0.00908837	0.0268136	0.0334927	0.0230409	0.00805807
134	56	0.0116016	0.0357316	0.0153648	0.0505221	0.0121745	0.0456134	0.0378442	0.00498237	0.0121745	0.0243885	0.0240583	0.00892564	0.0210671	0.00892564	0.0264766	0.0335656	0.0238687	0.00762541
135	53	0.0119608	0.0351395	0.0152889	0.0513144	0.0121196	0.0454803	0.0378747	0.00493228	0.0121196	0.0241921	0.0241627	0.00876555	0.020124	0.00876555	0.0260199	0.0335748	0.0246383	0.00722874
136	50	0.012186	0.0346082	0.0150745	0.0518912	0.0119794	0.0452249	0.0378565	0.00492792	0.0119794	0.0238503	0.0240057	0.0086179	0.0190332	0.0086179	0.0254627	0.0335218	0.0253181	0.00688749
137	46	0.0122649	0.0341046	0.0147416	0.0522488	0.0117703	0.0448621	0.0377981	0.0049679	0.0117703	0.0234213	0.0235878	0.00848514	0.0178435	0.00848514	0.0248099	0.0334041	0.0258859	0.00661472
138	38	0.0121957	0.033594	0.0143084	0.0523914	0.011509	0.0444079	0.0377071	0.00504959	0.011509	0.0229503	0.0229209	0.00836299	0.0165717	0.00836299	0.0240611	0.0332173	0.0263281	0.00641764
139	42	0.0119833	0.0330464	0.013792	0.0523274	0.0112116	0.0438802	0.0375895	0.00516942	0.0112116	0.0224671	0.0220287	0.00824182	0.0152125	0.00824182	0.0232205	0.032956	0.0266384	0.00629777
140	43	0.0116358	0.03244	0.013208	0.0520681	0.0108933	0.0432985	0.0374501	0.00532348	0.0108933	0.0219868	0.0209461	0.00810866	0.0137501	0.00810866	0.0223061	0.032613	0.0268168	0.00625208
141	43	0.011163	0.0317636	0.0125721	0.0516261	0.0105679	0.0426841	0.0372928	0.00550803	0.0105679	0.0215122	0.019718	0.00794933	0.012171	0.00794933	0.0213553	0.0321786	0.0268683	0.00627279
142	43	0.0105754	0.0310174	0.0119003	0.0510141	0.0102472	0.0420598	0.0371209	0.00571965	0.0102472	0.0210384	0.0183961	0.00775053	0.010477	0.00775053	0.0204255	0.0316407	0.0268021	0.00634815
143	42	0.00988516	0.0302118	0.0112099	0.0502458	0.00994123	0.0414493	0.0369375	0.00595517	0.00994123	0.0205577	0.0170359	0.00750152	0.00870485	0.00750152	0.0195887	0.0309859	0.0266316	0.00646291
144	41	0.00910756	0.0293647	0.0105185	0.0493363	0.00965715	0.0408759	0.0367461	0.00621119	0.00965715	0.0200644	0.0156941	0.00719552	0.00696594	0.00719552	0.0189191	0.0302025	0.0263743	0.00659949
145	40	0.00826511	0.0284988	0.00984464	0.0483034	0.00939985	0.0403616	0.0365501	0.00648367	0.00939985	0.0195596	0.0144252	0.00683086	0.00554039	0.00683086	0.0184743	0.0292849	0.0260511	0.00673882
146	39	0.00739255	0.0276376	0.00920671	0.0471686	0.00917178	0.0399261	0.0363536	0.00676757	0.00917178	0.0190527	0.0132787	0.00641207	0.00498096	0.00641207	0.0182774	0.028237	0.0256868	0.00686214
147	38	0.00654399	0.0268015	0.00862227	0.0459571	0.00897349	0.0395859	0.0361607	0.00705678	0.00897349	0.0185611	0.0122965	0.00595046	0.00571243	0.00595046	0.0183088	0.027076	0.0253082	0.00695271
148	37	0.00579974	0.0260048	0.00810725	0.0446968	0.00880411	0.0393539	0.0359758	0.00734434	0.00880411	0.0181061	0.0115102	0.0054639	0.00738805	0.0054639	0.0185126	0.0258329	0.0249426	0.00699741
149	36	0.00526477	0.0252542	0.00767459	0.043416	0.00866186	0.0392381	0.0358034	0.00762319	0.00866186	0.0177075	0.0109381	0.00497492	0.00945352	0.00497492	0.0188157	0.0245503	0.0246155	0.00698855
150	35	0.00504107	0.0245482	0.00733395	0.0421409	0.00854435	0.0392415	0.0356476	0.00788696	0.00854435	0.0173777	0.0105827	0.00450774	0.011576	0.00450774	0.0191481	0.0232775	0.0243484	0.00692445
151	34	0.00516942	0.0238788	0.00709102	0.0408926	0.00844888	0.0393615	0.0355118	0.00813081	0.00844888	0.017118	0.0104291	0.00408453	0.0135758	0.00408453	0.0194561	0.022063	0.0241574	0.006809
152	33	0.00559757	0.023234	0.00694812	0.0396863	0.0083726	0.0395897	0.0353984	0.00835195	0.0083726	0.0169191	0.0104462	0.0037217	0.0153529	0.0037217	0.0197077	0.0209467	0.0240521	0.00665151
153	32	0.00622111	0.0226014	0.00690424	0.0385308	0.00831256	0.0399133	0.0353084	0.00854964	0.00831256	0.0167637	0.0105902	0.00342769	0.01686	0.00342769	0.0198912	0.0199526	0.024036	0.00646442
154	31	0.00694369	0.0219705	0.00695542	0.0374297	0.00826586	0.0403159	0.0352416	0.00872476	0.00826586	0.0166327	0.0108124	0.00320221	0.0180919	0.00320221	0.0200099	0.0190851	0.0241072	0.00626262
155	30	0.00770139	0.0213351	0.00709496	0.0363826	0.00822983	0.0407797	0.0351958	0.00887888	0.00822983	0.0165108	0.011067	0.0030378	0.0190778	0.0030378	0.020076	0.018329	0.0242595	0.00606207
156	29	0.00846015	0.0206937	0.00731439	0.0353866	0.00820196	0.0412872	0.0351679	0.00901322	0.00820196	0.0163913	0.0113198	0.00292287	0.0198719	0.00292287	0.0201056	0.0176549	0.0244835	0.00587935
157	27	0.00920478	0.0200486	0.00760466	0.0344368	0.00818001	0.0418228	0.0351531	0.00912754	0.00818001	0.0162771	0.0115539	0.00284525	0.0205411	0.00284525	0.0201148	0.0170274	0.0247669	0.00573143
158	24	0.00992871	0.0194051	0.00795788	0.0335269	0.00816185	0.0423742	0.0351459	0.00921943	0.00816185	0.0161805	0.0117712	0.00279562	0.0211523	0.00279562	0.0201173	0.0164151	0.0250957	0.00563548
159	24	0.0106266	0.0187694	0.00836837	0.0326483	0.00814527	0.0429329	0.0351399	0.00928405	0.00814527	0.0161185	0.0119899	0.00276939	0.0217606	0.00276939	0.0201232	0.0157993	0.0254529	0.00560835
160	25	0.0112906	0.0181483	0.00883315	0.0317904	0.00812772	0.0434937	0.0351288	0.00931451	0.00812772	0.016108	0.0122368	0.00276614	0.0224017	0.00276614	0.0201391	0.0151783	0.0258209	0.00566542
161	26	0.0119092	0.0175494	0.00935098	0.0309411	0.00810606	0.0440534	0.035107	0.00930282	0.00810606	0.0161604	0.0125404	0.00278751	0.0230876	0.00278751	0.0201687	0.0145669	0.0261821	0.00581985
162	26	0.0124694	0.0169805	0.00992103	0.0300885	0.00807632	0.0446096	0.0350705	0.0092412	0.00807632	0.0162791	0.012923	0.00283422	0.023809	0.00283422	0.0202134	0.01399	0.0265213	0.00608128
163	27	0.0129588	0.0164506	0.0105411	0.0292229	0.00803364	0.0451582	0.0350183	0.0091233	0.00803364	0.0164593	0.0133957	0.00290386	0.0245373	0.00290386	0.0202727	0.0134749	0.0268267	0.00645489
164	27	0.0133684	0.0159696	0.0112063	0.0283391	0.0079723	0.0456918	0.0349535	0.00894515	0.0079723	0.0166914	0.0139553	0.00299029	0.0252317	0.00299029	0.0203447	0.0130438	0.0270906	0.00694065
165	27	0.0136933	0.0155477	0.0119077	0.0274366	0.00788599	0.0461978	0.0348831	0.0087063	0.00788599	0.0169646	0.014584	0.00308483	0.0258443	0.00308483	0.0204258	0.0127094	0.0273081	0.00753306
166	27	0.0139339	0.0151945	0.0126317	0.0265189	0.00776818	0.0466567	0.0348174	0.00841182	0.00776818	0.0172705	0.0152544	0.00317837	0.0263273	0.00317837	0.020511	0.0124746	0.0274751	0.00822225
167	27	0.0140957	0.0149168	0.0133585	0.0255911	0.00761262	0.0470415	0.0347658	0.00807738	0.00761262	0.0176036	0.0159372	0.00326338	0.0266392	0.00326338	0.0205948	0.012334	0.0275857	0.00899585
168	28	0.0141877	0.0147156	0.0140612	0.0246564	0.00741415	0.0473168	0.0347313	0.0077378	0.00741415	0.0179597	0.0166086	0.0033353	0.0267506	0.0033353	0.0206718	0.0122763	0.0276315	0.00984078
169	28	0.0142211	0.0145822	0.0147056	0.0237143	0.00716936	0.0474401	0.0347057	0.00745793	0.00716936	0.0183333	0.0172536	0.00339315	0.0266477	0.00339315	0.0207376	0.0122869	0.0276007	0.0107445
170	28	0.0142063	0.0144967	0.0152503	0.0227587	0.00687743	0.0473648	0.0346654	0.00733641	0.00687743	0.0187137	0.017864	0.00343923	0.0263331	0.00343923	0.020789	0.0123496	0.0274801	0.0116956
171	28	0.0141519	0.0144297	0.0156503	0.0217785	0.00654054	0.0470446	0.0345731	0.00748733	0.00654054	0.0190833	0.0184327	0.0034781	0.0258248	0.0034781	0.0208246	0.0124482	0.0272574	0.0126828
172	28	0.0140633	0.0143463	0.0158615	0.0207583	0.00616414	0.0464407	0.0343832	0.00799395	0.00616414	0.019418	0.0189483	0.00351498	0.0251535	0.00351498	0.0208435	0.0125683	0.0269239	0.0136938
173	28	0.013945	0.0142134	0.0158467	0.0196809	0.00575694	0.045529	0.0340533	0.00886732	0.00575694	0.0196896	0.0193934	0.00355411	0.0243579	0.00355411	0.0208459	0.0126973	0.0264776	0.014715
174	28	0.0138017	0.0140054	0.0155819	0.0185279	0.00533082	0.0443073	0.0335543	0.0100503	0.00533082	0.0198695	0.019747	0.00359796	0.023481	0.00359796	0.020832	0.0128251	0.0259247	0.0157302
175	27	0.0136409	0.0137083	0.0150603	0.0172832	0.0049005	0.0428006	0.0328795	0.0114545	0.0049005	0.0199336	0.0199902	0.00364728	0.0225663	0.00364728	0.0208022	0.0129436	0.0252797	0.0167214
176	27	0.0134734	0.0133207	0.0142934	0.0159351	0.00448269	0.0410611	0.0320487	0.0129913	0.00448269	0.0198659	0.0201135	0.00370215	0.0216548	0.00370215	0.0207569	0.0130453	0.0245645	0.0176697
177	27	0.0133119	0.0128511	0.013309	0.0144827	0.00409472	0.0391648	0.0311051	0.0145834	0.00409472	0.0196624	0.0201223	0.00376325	0.0207826	0.00376325	0.0206962	0.0131238	0.0238056	0.0185561
178	27	0.0131677	0.0123143	0.0121464	0.0129454	0.00375225	0.0372025	0.0301085	0.0161658	0.00375225	0.0193326	0.0200408	0.00383268	0.0199802	0.00383268	0.0206211	0.0131728	0.023031	0.0193629
179	27	0.013048	0.0117265	0.0108509	0.0113788	0.00346633	0.0352683	0.0291248	0.0176838	0.00346633	0.0188994	0.0199102	0.00391418	0.0192716	0.00391418	0.0205327	0.0131874	0.0222679	0.0200746
180	28	0.0129527	0.0111006	0.009468	0.00989889	0.00324118	0.0334464	0.0282146	0.0190933	0.00324118	0.018397	0.0197833	0.00401248	0.0186749	0.00401248	0.0204342	0.0131648	0.0215406	0.0206783
181	28	0.0128742	0.0104444	0.00804002	0.00871136	0.00307374	0.0318009	0.0274237	0.0203619	0.00307374	0.017866	0.0197153	0.00413187	0.0182029	0.00413187	0.0203302	0.0131055	0.0208684	0.0211643
182	28	0.0127996	0.0097621	0.00660365	0.00810397	0.00295634	0.0303677	0.0267762	0.021471	0.00295634	0.0173475	0.0197536	0.00427473	0.0178645	0.00427473	0.0202273	0.0130139	0.0202652	0.0215271
183	29	0.012714	0.00905704	0.00518948	0.00830837	0.00288086	0.0291529	0.0262722	0.0224159	0.00288086	0.016877	0.0199287	0.00444034	0.0176652	0.00444034	0.0201332	0.0128973	0.0197392	0.0217648
184	29	0.0126049	0.00833614	0.00382369	0.00929241	0.00284264	0.0281353	0.0258894	0.0232042	0.00284264	0.0164796	0.0202498	0.0046246	0.0176089	0.0046246	0.0200557	0.0127653	0.0192933	0.02188
185	29	0.0124632	0.00761271	0.00253483	0.0107936	0.00284183	0.0272723	0.0255886	0.0238526	0.00284183	0.0161679	0.0207049	0.00482082	0.0176975	0.00482082	0.0200012	0.0126274	0.0189262	0.0218792
186	29	0.0122845	0.00690623	0.00139437	0.0125258	0.00288229	0.0265092	0.0253216	0.0243827	0.00288229	0.0159432	0.0212665	0.00502127	0.0179311	0.00502127	0.0199735	0.0124912	0.0186331	0.0217716
187	29	0.012068	0.00623991	0.000849871	0.0142769	0.00296905	0.025789	0.0250394	0.0248177	0.00296905	0.0157984	0.0218986	0.0052186	0.0183071	0.0052186	0.0199737	0.0123614	0.0184077	0.0215679
188	29	0.0118148	0.00563714	0.00151678	0.0159085	0.00310612	0.0250618	0.0246994	0.0251796	0.00310612	0.0157217	0.0225645	0.00540649	0.0188183	0.00540649	0.0199998	0.0122388	0.0182434	0.0212791
189	28	0.011528	0.00511678	0.00249336	0.0173352	0.00329498	0.0242929	0.0242719	0.0254872	0.00329498	0.0156999	0.0232307	0.00557969	0.0194521	0.00557969	0.0200477	0.0121221	0.018134	0.0209158
190	28	0.0112112	0.00468927	0.00345929	0.0185108	0.00353438	0.0234662	0.0237435	0.0257561	0.00353438	0.0157192	0.0238693	0.00573355	0.0201888	0.00573355	0.0201119	0.0120085	0.0180741	0.0204878
191	27	0.0108701	0.00435382	0.00435362	0.0194176	0.00381952	0.0225845	0.0231196	0.0259978	0.00381952	0.0157665	0.0244576	0.00586338	0.0210026	0.00586338	0.0201864	0.0118952	0.0180595	0.0200048
192	27	0.0105119	0.00409843	0.00514473	0.0200593	0.00414111	0.0216658	0.0224241	0.026219	0.00414111	0.0158293	0.0249775	0.00596424	0.0218619	0.00596424	0.0202649	0.011781	0.0180863	0.0194775
193	26	0.0101461	0.00390397	0.00580647	0.0204541	0.00448416	0.0207369	0.0216981	0.0264214	0.00448416	0.0158958	0.025414	0.00603124	0.0227325	0.00603124	0.0203413	0.0116664	0.0181501	0.0189174
194	25	0.0097838	0.003752	0.00631657	0.0206287	0.00482759	0.0198277	0.0209967	0.026601	0.00482759	0.0159556	0.0257548	0.00606009	0.0235801	0.00606009	0.0204105	0.011554	0.0182462	0.0183375
195	22	0.00943668	0.00363491	0.00665953	0.020613	0.00514558	0.0189679	0.0203856	0.0267485	0.00514558	0.0160008	0.02599	0.00604817	0.0243738	0.00604817	0.0204677	0.0114474	0.0183687	0.0177521
196	23	0.00911561	0.00356486	0.00682884	0.020437	0.00541038	0.0181859	0.019935	0.0268509	0.00541038	0.0160266	0.0261125	0.00599518	0.0250885	0.00599518	0.0205091	0.0113505	0.0185113	0.0171747
197	25	0.00882914	0.00357957	0.00682825	0.0201288	0.00559577	0.0175105	0.0197121	0.0268936	0.00559577	0.0160313	0.0261191	0.00590359	0.0257064	0.00590359	0.0205326	0.0112669	0.0186674	0.0166177
198	26	0.00858309	0.00373659	0.00667129	0.0197138	0.00568052	0.0169726	0.019771	0.0268622	0.00568052	0.0160165	0.0260106	0.00577851	0.0262184	0.00577851	0.0205373	0.0111989	0.0188318	0.0160908
199	26	0.00837974	0.00409311	0.00637989	0.0192152	0.00565108	0.0166053	0.020142	0.0267444	0.00565108	0.0159854	0.025792	0.00562705	0.0266229	0.00562705	0.0205242	0.0111475	0.0190013	0.0155995
200	27	0.00821959	0.00468053	0.00598093	0.0186549	0.00550263	0.0164419	0.0208248	0.0265299	0.00550263	0.0159418	0.0254717	0.00545723	0.0269257	0.00545723	0.0204952	0.0111123	0.0191757	0.015145
201	27	0.00810261	0.00549677	0.00550383	0.0180542	0.00523851	0.0165115	0.0217891	0.0262092	0.00523851	0.0158899	0.0250605	0.00527654	0.0271382	0.00527654	0.0204536	0.0110925	0.0193587	0.0147238
202	27	0.00803114	0.00651864	0.00497809	0.0174345	0.00486872	0.0168355	0.0229814	0.0257721	0.00486872	0.0158327	0.0245702	0.00509071	0.027276	0.00509071	0.0204027	0.0110864	0.0195578	0.0143279
203	28	0.00801149	0.00771706	0.00443258	0.016819	0.00440727	0.0174241	0.0243358	0.0252075	0.00440727	0.0157733	0.0240129	0.00490272	0.0273577	0.00490272	0.0203461	0.0110928	0.0197839	0.013946
204	28	0.00805509	0.00906424	0.00389872	0.0162333	0.00386999	0.0182735	0.0257833	0.0245039	0.00386999	0.0157138	0.0234001	0.00471258	0.0274036	0.00471258	0.020286	0.0111101	0.0200497	0.0135644
205	28	0.00817695	0.0105349	0.00341694	0.0157083	0.00327283	0.0193639	0.0272585	0.0236522	0.00327283	0.0156559	0.0227434	0.00451765	0.0274348	0.00451765	0.020224	0.0111365	0.0203682	0.0131688
206	29	0.00839061	0.012105	0.00304727	0.015282	0.00263189	0.0206583	0.0287041	0.0226511	0.00263189	0.0156005	0.0220549	0.00431381	0.0274729	0.00431381	0.0201607	0.0111699	0.0207502	0.0127465
207	29	0.00870111	0.01375	0.00287088	0.0150023	0.00196472	0.0221033	0.030072	0.0215107	0.00196472	0.0155478	0.0213465	0.00409708	0.0275388	0.00409708	0.0200961	0.0112076	0.021202	0.0122896
208	29	0.00909816	0.0154448	0.00295625	0.0149255	0.00129509	0.0236332	0.0313243	0.0202566	0.00129509	0.0154978	0.0206298	0.00386516	0.0276521	0.00386516	0.0200297	0.0112465	0.021723	0.0117968
209	29	0.00955444	0.0171637	0.00330028	0.0151103	0.000678246	0.0251772	0.0324345	0.0189299	0.000678246	0.0154508	0.0199133	0.00361871	0.0278287	0.00361871	0.0199615	0.011284	0.0223044	0.0112755
210	29	0.0100296	0.0188827	0.0038241	0.0156053	0.000442979	0.0266672	0.0333881	0.0175848	0.000442979	0.0154086	0.019201	0.00336217	0.0280788	0.00336217	0.0198922	0.0113185	0.0229292	0.0107414
211	29	0.0104793	0.0205803	0.00442338	0.016434	0.000884636	0.0280468	0.0341832	0.0162829	0.000884636	0.0153755	0.0184915	0.0031042	0.0284035	0.0031042	0.019824	0.0113511	0.0235739	0.0102162
212	28	0.0108644	0.0222381	0.00500315	0.0175867	0.00143083	0.0292771	0.03483	0.0150836	0.00143083	0.0153575	0.0177801	0.00285732	0.0287923	0.00285732	0.0197607	0.0113859	0.0242107	0.00972443
213	26	0.0111557	0.0238399	0.00548759	0.0190208	0.00194647	0.0303397	0.035349	0.014036	0.00194647	0.0153604	0.0170614	0.00263742	0.0292218	0.00263742	0.0197076	0.0114314	0.0248103	0.00928984
214	27	0.0113364	0.0253705	0.00582372	0.0206702	0.00241244	0.031235	0.0357661	0.0131696	0.00241244	0.0153847	0.0163337	0.00246356	0.0296551	0.00246356	0.0196707	0.0115021	0.025344	0.00893285
215	30	0.0114006	0.0268153	0.00598408	0.0224561	0.00282862	0.0319778	0.036108	0.0124922	0.00282862	0.0154234	0.0156004	0.00235562	0.0300441	0.00235562	0.0196531	0.0116205	0.0257857	0.00866878
216	32	0.0113506	0.0281602	0.00596802	0.0242972	0.00320243	0.0325921	0.0363983	0.0119907	0.00320243	0.0154581	0.0148716	0.00233652	0.0303292	0.00233652	0.0196539	0.0118187	0.026113	0.00850792
217	33	0.0111951	0.0293936	0.00579866	0.0261185	0.00354416	0.0331042	0.0366544	0.0116382	0.00354416	0.0154577	0.014164	0.0024393	0.0304425	0.0024393	0.0196623	0.0121417	0.0263087	0.00845532
218	35	0.0109472	0.0305081	0.00551644	0.0278589	0.0038637	0.0335386	0.036887	0.0114006	0.0038637	0.0153852	0.0134977	0.00271681	0.0303261	0.00271681	0.0196269	0.0126538	0.0263631	0.0085114
219	36	0.010618	0.0315019	0.00517099	0.029476	0.00416896	0.0339188	0.0371028	0.011243	0.00416896	0.0152105	0.0128892	0.00314695	0.0298833	0.00314695	0.0195233	0.0133724	0.026271	0.00867755
220	37	0.0102243	0.0323814	0.00481195	0.030951	0.00446512	0.0342613	0.0373043	0.0111342	0.00446512	0.0148714	0.0123693	0.00377423	0.0290455	0.00377423	0.0192887	0.0143483	0.0260398	0.00894877
221	38	0.00979562	0.0331576	0.00448033	0.0322919	0.00475462	0.0345725	0.0374919	0.0110506	0.00475462	0.0143154	0.0119732	0.00500103	0.0279653	0.00500103	0.0185388	0.0158702	0.0256973	0.00930664
222	39	0.00926034	0.0338285	0.00422851	0.0335072	0.00504708	0.0349047	0.0376793	0.0109626	0.00504708	0.0138086	0.0116093	0.0055849	0.0260417	0.0055849	0.0178473	0.0168525	0.0252199	0.00979257
223	39	0.00874314	0.0344496	0.00405749	0.0346314	0.00533652	0.0352141	0.0378555	0.0108709	0.00533652	0.012756	0.0114764	0.00659867	0.023724	0.00659867	0.0168727	0.0183633	0.0246893	0.0103354
224	40	0.00780598	0.0349721	0.00414626	0.0356382	0.00567124	0.0357213	0.0380831	0.0107132	0.00567124	0.0119802	0.0111401	0	0.0171403	0	0.0212769	0.0146817	0.023878	0.0111861
225	40	0.00725604	0.0355064	0.00422291	0.0366529	0.00597807	0.036063	0.0382676	0.0105818	0.00597807	0.0102496	0.0113284	0	0.0135267	0	0.0183276	0.01283	0.0232902	0.0118363
