# Supplementary material for: Optimal Control Based Stiffness Identification of an Ankle-Foot Orthosis Using a Predictive Walking Model
Source: Front Comput Neurosci. 2017 Apr 13;11:23. doi: 10.3389/fncom.2017.00023 (PMC5390028; doi:10.3389/fncom.2017.00023)
Supplement: Supplementary file 1 [file DataSheet1.ZIP › PathWalker/InvKinDyn/results/orthosis_3053142.log]

317 0 0 0 0 0 0 0 2.17805 0 0 2.17805 0 -0.743864 0 -0.121639 -0.75646 0 0.149857 -1.01541 0 -0.0120556 -1.07913 0 -0.149006 0 0 0 0 0 0 0 0 0 0 0 0 0 2.17805 0 0 2.17805 0
318 0 0 0 0 0 0 0 2.17805 0 0 2.17805 0 -0.724473 0 -0.124659 -0.740363 0 0.146664 -1.01561 0 -0.00987781 -1.08141 0 -0.145842 0 0 0 0 0 0 0 0 0 0 0 0 0 2.17805 0 0 2.17805 0
319 0 0 0 0 0 0 0 2.17805 0 0 2.17805 0 -0.70711 0 -0.127698 -0.725728 0 0.143452 -1.01581 0 -0.00749819 -1.08379 0 -0.142385 0 0 0 0 0 0 0 0 0 0 0 0 0 2.17805 0 0 2.17805 0
320 0 0 0 0 0 0 0 2.17805 0 0 2.17805 0 -0.69182 0 -0.13083 -0.71267 0 0.140158 -1.01601 0 -0.00490996 -1.08628 0 -0.138622 0 0 0 0 0 0 0 0 0 0 0 0 0 2.17805 0 0 2.17805 0
321 0 0 0 0 0 0 0 2.17805 0 0 2.17805 0 -0.678615 0 -0.134095 -0.701259 0 0.136748 -1.0162 0 -0.00209945 -1.08886 0 -0.134526 0 0 0 0 0 0 0 0 0 0 0 0 0 2.17805 0 0 2.17805 0
322 0 0 0 0 0 0 0 2.17805 0 0 2.17805 0 -0.667468 0 -0.137493 -0.691514 0 0.13323 -1.01635 0 0.000954198 -1.09153 0 -0.13006 0 0 0 0 0 0 0 0 0 0 0 0 0 2.17805 0 0 2.17805 0
323 0 0 0 0 0 0 0 2.17805 0 0 2.17805 0 -0.658309 0 -0.140977 -0.683393 0 0.129651 -1.01646 0 0.00427866 -1.09429 0 -0.125175 0 0 0 0 0 0 0 0 0 0 0 0 0 2.17805 0 0 2.17805 0
324 0 0 0 0 0 0 0 2.17805 0 0 2.17805 0 -0.651028 0 -0.144468 -0.6768 0 0.126095 -1.01648 0 0.00790679 -1.09713 0 -0.11981 0 0 0 0 0 0 0 0 0 0 0 0 0 2.17805 0 0 2.17805 0
325 0 0 0 0 0 0 0 2.17805 0 0 2.17805 0 -0.645471 0 -0.14786 -0.671591 0 0.122671 -1.01639 0 0.0118744 -1.10004 0 -0.113898 0 0 0 0 0 0 0 0 0 0 0 0 0 2.17805 0 0 2.17805 0
326 0 0 0 0 0 0 0 2.17805 0 0 2.17805 0 -0.641448 0 -0.151034 -0.667579 0 0.119495 -1.01613 0 0.0162166 -1.10298 0 -0.10737 0 0 0 0 0 0 0 0 0 0 0 0 0 2.17805 0 0 2.17805 0
327 0 0 0 0 0 0 0 2.17805 0 0 2.17805 0 -0.638742 0 -0.153885 -0.66456 0 0.116675 -1.01566 0 0.0209626 -1.10591 0 -0.100162 0 0 0 0 0 0 0 0 0 0 0 0 0 2.17805 0 0 2.17805 0
328 0 0 0 0 0 0 0 2.17805 0 0 2.17805 0 -0.637118 0 -0.156325 -0.66232 0 0.114292 -1.01491 0 0.02613 -1.10876 0 -0.0922287 0 0 0 0 0 0 0 0 0 0 0 0 0 2.17805 0 0 2.17805 0
329 0 0 0 0 0 0 0 2.17805 0 0 2.17805 0 -0.636344 0 -0.158306 -0.660663 0 0.112392 -1.01379 0 0.031717 -1.11141 0 -0.0835569 0 0 0 0 0 0 0 0 0 0 0 0 0 2.17805 0 0 2.17805 0
330 0 0 0 0 0 0 0 2.17805 0 0 2.17805 0 -0.636197 0 -0.159817 -0.659414 0 0.110978 -1.01222 0 0.0376929 -1.1137 0 -0.0741858 0 0 0 0 0 0 0 0 0 0 0 0 0 2.17805 0 0 2.17805 0
331 0 0 0 0 0 0 0 2.17805 0 0 2.17805 0 -0.636478 0 -0.160889 -0.658436 0 0.110011 -1.01007 0 0.0439895 -1.11545 0 -0.0642273 0 0 0 0 0 0 0 0 0 0 0 0 0 2.17805 0 0 2.17805 0
332 0 0 0 0 0 0 0 2.17805 0 0 2.17805 0 -0.637017 0 -0.161579 -0.657628 0 0.109427 -1.00722 0 0.0504926 -1.11641 0 -0.0538828 0 0 0 0 0 0 0 0 0 0 0 0 0 2.17805 0 0 2.17805 0
333 0 0 0 0 0 0 0 2.17805 0 0 2.17805 0 -0.637684 0 -0.161964 -0.656922 0 0.109143 -1.00355 0 0.0570398 -1.11632 0 -0.0434506 0 0 0 0 0 0 0 0 0 0 0 0 0 2.17805 0 0 2.17805 0
334 0 0 0 0 0 0 0 2.17805 0 0 2.17805 0 -0.638385 0 -0.16212 -0.656279 0 0.109078 -0.998921 0 0.0634259 -1.11493 0 -0.0333149 0 0 0 0 0 0 0 0 0 0 0 0 0 2.17805 0 0 2.17805 0
335 0 0 0 0 0 0 0 2.17805 0 0 2.17805 0 -0.639064 0 -0.162116 -0.655676 0 0.109164 -0.993229 0 0.0694176 -1.11199 0 -0.023915 0 0 0 0 0 0 0 0 0 0 0 0 0 2.17805 0 0 2.17805 0
336 0 0 0 0 0 0 0 2.17805 0 0 2.17805 0 -0.639696 0 -0.162 -0.655096 0 0.109352 -0.986382 0 0.0747782 -1.10734 0 -0.0156961 0 0 0 0 0 0 0 0 0 0 0 0 0 2.17805 0 0 2.17805 0
337 0 0 0 0 0 0 0 2.17805 0 0 2.17805 0 -0.640279 0 -0.1618 -0.654528 0 0.109615 -0.978315 0 0.0792938 -1.10083 0 -0.00905328 0 0 0 0 0 0 0 0 0 0 0 0 0 2.17805 0 0 2.17805 0
338 0 0 0 0 0 0 0 2.17805 0 0 2.17805 0 -0.640833 0 -0.161525 -0.653955 0 0.109946 -0.96898 0 0.0827981 -1.0924 0 -0.00428302 0 0 0 0 0 0 0 0 0 0 0 0 0 2.17805 0 0 2.17805 0
339 0 0 0 0 0 0 0 2.17805 0 0 2.17805 0 -0.641383 0 -0.161173 -0.653361 0 0.110351 -0.958349 0 0.0851884 -1.08201 0 -0.00155171 0 0 0 0 0 0 0 0 0 0 0 0 0 2.17805 0 0 2.17805 0
340 0 0 0 0 0 0 0 2.17805 0 0 2.17805 0 -0.641961 0 -0.160732 -0.652729 0 0.110843 -0.946402 0 0.086432 -1.06966 0 -0.000887379 0 0 0 0 0 0 0 0 0 0 0 0 0 2.17805 0 0 2.17805 0
341 0 0 0 0 0 0 0 2.17805 0 0 2.17805 0 -0.642596 0 -0.160192 -0.652042 0 0.111432 -0.933127 0 0.0865613 -1.05535 0 -0.00219185 0 0 0 0 0 0 0 0 0 0 0 0 0 2.17805 0 0 2.17805 0
342 0 0 0 0 0 0 0 2.17805 0 0 2.17805 0 -0.643313 0 -0.159543 -0.65129 0 0.112129 -0.918523 0 0.0856625 -1.03914 0 -0.00526877 0 0 0 0 0 0 0 0 0 0 0 0 0 2.17805 0 0 2.17805 0
343 0 0 0 0 0 0 0 2.17805 0 0 2.17805 0 -0.644128 0 -0.158778 -0.650464 0 0.112937 -0.902596 0 0.0838588 -1.02106 0 -0.00985791 0 0 0 0 0 0 0 0 0 0 0 0 0 2.17805 0 0 2.17805 0
344 0 0 0 0 0 0 0 2.17805 0 0 2.17805 0 -0.645053 0 -0.157898 -0.649563 0 0.113853 -0.885369 0 0.0812935 -1.00119 0 -0.0156712 0 0 0 0 0 0 0 0 0 0 0 0 0 2.17805 0 0 2.17805 0
345 0 0 0 0 0 0 0 2.17805 0 0 2.17805 0 -0.64609 0 -0.156905 -0.648588 0 0.114872 -0.866876 0 0.078115 -0.979607 0 -0.0224222 0 0 0 0 0 0 0 0 0 0 0 0 0 2.17805 0 0 2.17805 0
346 0 0 0 0 0 0 0 2.17805 0 0 2.17805 0 -0.647235 0 -0.155809 -0.647543 0 0.115979 -0.847163 0 0.0744647 -0.956411 0 -0.0298474 0 0 0 0 0 0 0 0 0 0 0 0 0 2.17805 0 0 2.17805 0
347 0 0 0 0 0 0 0 2.17805 0 0 2.17805 0 -0.648475 0 -0.15462 -0.646437 0 0.11716 -0.826289 0 0.0704704 -0.931699 0 -0.0377177 0 0 0 0 0 0 0 0 0 0 0 0 0 2.17805 0 0 2.17805 0
348 0 0 0 0 0 0 0 2.17805 0 0 2.17805 0 -0.64979 0 -0.153355 -0.645279 0 0.118396 -0.80432 0 0.0662435 -0.905577 0 -0.0458422 0 0 0 0 0 0 0 0 0 0 0 0 0 2.17805 0 0 2.17805 0
349 0 0 0 0 0 0 0 2.17805 0 0 2.17805 0 -0.651156 0 -0.152032 -0.644083 0 0.119665 -0.781331 0 0.0618786 -0.878146 0 -0.0540653 0 0 0 0 0 0 0 0 0 0 0 0 0 2.17805 0 0 2.17805 0
350 0 0 0 0 0 0 0 2.17805 0 0 2.17805 0 -0.652547 0 -0.150672 -0.642863 0 0.120944 -0.757399 0 0.0574554 -0.849507 0 -0.0622613 0 0 0 0 0 0 0 0 0 0 0 0 0 2.17805 0 0 2.17805 0
351 0 0 0 0 0 0 0 2.17805 0 0 2.17805 0 -0.653933 0 -0.149299 -0.641634 0 0.122211 -0.732604 0 0.053041 -0.81976 0 -0.0703275 0 0 0 0 0 0 0 0 0 0 0 0 0 2.17805 0 0 2.17805 0
352 0 0 0 0 0 0 0 2.17805 0 0 2.17805 0 -0.655294 0 -0.147933 -0.640409 0 0.123447 -0.707029 0 0.048691 -0.789005 0 -0.0781788 0 0 0 0 0 0 0 0 0 0 0 0 0 2.17805 0 0 2.17805 0
353 0 0 0 0 0 0 0 2.17805 0 0 2.17805 0 -0.656612 0 -0.146593 -0.639201 0 0.124637 -0.680761 0 0.0444519 -0.757347 0 -0.0857426 0 0 0 0 0 0 0 0 0 0 0 0 0 2.17805 0 0 2.17805 0
354 0 0 0 0 0 0 0 2.17805 0 0 2.17805 0 -0.65788 0 -0.145288 -0.638016 0 0.125773 -0.653889 0 0.0403611 -0.724899 0 -0.0929567 0 0 0 0 0 0 0 0 0 0 0 0 0 2.17805 0 0 2.17805 0
355 0 0 0 0 0 0 0 2.17805 0 0 2.17805 0 -0.659104 0 -0.144021 -0.636856 0 0.126855 -0.62651 0 0.036448 -0.69179 0 -0.0997674 0 0 0 0 0 0 0 0 0 0 0 0 0 2.17805 0 0 2.17805 0
356 0 0 0 0 0 0 0 2.17805 0 0 2.17805 0 -0.660297 0 -0.142782 -0.635716 0 0.127893 -0.598731 0 0.0327348 -0.658167 0 -0.10613 0 0 0 0 0 0 0 0 0 0 0 0 0 2.17805 0 0 2.17805 0
357 0 0 0 0 0 0 0 2.17805 0 0 2.17805 0 -0.66148 0 -0.141551 -0.634584 0 0.128903 -0.570667 0 0.0292372 -0.624201 0 -0.112008 0 0 0 0 0 0 0 0 0 0 0 0 0 2.17805 0 0 2.17805 0
358 0 0 0 0 0 0 0 2.17805 0 0 2.17805 0 -0.66268 0 -0.140302 -0.633443 0 0.12991 -0.542451 0 0.0259652 -0.590086 0 -0.117377 0 0 0 0 0 0 0 0 0 0 0 0 0 2.17805 0 0 2.17805 0
359 0 0 0 0 0 0 0 2.17805 0 0 2.17805 0 -0.663925 0 -0.138997 -0.632273 0 0.130942 -0.514231 0 0.0229234 -0.556047 0 -0.122223 0 0 0 0 0 0 0 0 0 0 0 0 0 2.17805 0 0 2.17805 0
360 0 0 0 0 0 0 0 2.17805 0 0 2.17805 0 -0.665242 0 -0.137599 -0.631049 0 0.13203 -0.486171 0 0.0201119 -0.522329 0 -0.126547 0 0 0 0 0 0 0 0 0 0 0 0 0 2.17805 0 0 2.17805 0
361 0 0 0 0 0 0 0 2.17805 0 0 2.17805 0 -0.666651 0 -0.136068 -0.629747 0 0.133203 -0.458455 0 0.0175252 -0.4892 0 -0.130363 0 0 0 0 0 0 0 0 0 0 0 0 0 2.17805 0 0 2.17805 0
362 0 0 0 0 0 0 0 2.17805 0 0 2.17805 0 -0.66817 0 -0.134365 -0.628343 0 0.13449 -0.431282 0 0.0151517 -0.456945 0 -0.133702 0 0 0 0 0 0 0 0 0 0 0 0 0 2.17805 0 0 2.17805 0
363 0 0 0 0 0 0 0 2.17805 0 0 2.17805 0 -0.669808 0 -0.132455 -0.626816 0 0.135912 -0.404862 0 0.0129718 -0.425859 0 -0.136612 0 0 0 0 0 0 0 0 0 0 0 0 0 2.17805 0 0 2.17805 0
364 0 0 0 0 0 0 0 2.17805 0 0 2.17805 0 -0.67157 0 -0.130305 -0.625145 0 0.137489 -0.379419 0 0.0109557 -0.396239 0 -0.139155 0 0 0 0 0 0 0 0 0 0 0 0 0 2.17805 0 0 2.17805 0
365 0 0 0 0 0 0 0 2.17805 0 0 2.17805 0 -0.673456 0 -0.127886 -0.623314 0 0.139237 -0.355176 0 0.00906108 -0.368374 0 -0.141411 0 0 0 0 0 0 0 0 0 0 0 0 0 2.17805 0 0 2.17805 0
366 0 0 0 0 0 0 0 2.17805 0 0 2.17805 0 -0.675464 0 -0.125172 -0.621309 0 0.141166 -0.332351 0 0.00723215 -0.342538 0 -0.143474 0 0 0 0 0 0 0 0 0 0 0 0 0 2.17805 0 0 2.17805 0
367 0 0 0 0 0 0 0 2.17805 0 0 2.17805 0 -0.677589 0 -0.122137 -0.619117 0 0.143287 -0.311149 0 0.00540087 -0.318974 0 -0.145446 0 0 0 0 0 0 0 0 0 0 0 0 0 2.17805 0 0 2.17805 0
368 0 0 0 0 0 0 0 2.17805 0 0 2.17805 0 -0.679826 0 -0.118758 -0.616728 0 0.145604 -0.291744 0 0.00349122 -0.297885 0 -0.147434 0 0 0 0 0 0 0 0 0 0 0 0 0 2.17805 0 0 2.17805 0
369 0 0 0 0 0 0 0 2.17805 0 0 2.17805 0 -0.682165 0 -0.115011 -0.614131 0 0.148124 -0.274278 0 0.00142755 -0.279419 0 -0.149535 0 0 0 0 0 0 0 0 0 0 0 0 0 2.17805 0 0 2.17805 0
370 0 0 0 0 0 0 0 2.17805 0 0 2.17805 0 -0.684596 0 -0.110874 -0.611315 0 0.150849 -0.258842 0 -0.000854386 -0.263659 0 -0.151828 0 0 0 0 0 0 0 0 0 0 0 0 0 2.17805 0 0 2.17805 0
371 0 0 0 0 0 0 0 2.17805 0 0 2.17805 0 -0.687105 0 -0.106323 -0.608266 0 0.15378 -0.245472 0 -0.00339468 -0.250616 0 -0.154357 0 0 0 0 0 0 0 0 0 0 0 0 0 2.17805 0 0 2.17805 0
372 0 0 0 0 0 0 0 2.17805 0 0 2.17805 0 -0.689676 0 -0.101335 -0.604964 0 0.156914 -0.234146 0 -0.00619844 -0.240223 0 -0.157126 0 0 0 0 0 0 0 0 0 0 0 0 0 2.17805 0 0 2.17805 0
373 0 0 0 0 0 0 0 2.17805 0 0 2.17805 0 -0.692287 0 -0.0958862 -0.601384 0 0.16025 -0.224782 0 -0.00922919 -0.23233 0 -0.160091 0 0 0 0 0 0 0 0 0 0 0 0 0 2.17805 0 0 2.17805 0
374 0 0 0 0 0 0 0 2.17805 0 0 2.17805 0 -0.694911 0 -0.089946 -0.59749 0 0.163782 -0.217244 0 -0.0124095 -0.226714 0 -0.163162 0 0 0 0 0 0 0 0 0 0 0 0 0 2.17805 0 0 2.17805 0
375 0 0 0 0 0 0 0 2.17805 0 0 2.17805 0 -0.697515 0 -0.0834818 -0.593239 0 0.167507 -0.211348 0 -0.0156294 -0.223086 0 -0.166223 0 0 0 0 0 0 0 0 0 0 0 0 0 2.17805 0 0 2.17805 0
376 0 0 0 0 0 0 0 2.17805 0 0 2.17805 0 -0.700056 0 -0.076458 -0.588577 0 0.171415 -0.206877 0 -0.0187618 -0.221105 0 -0.16914 0 0 0 0 0 0 0 0 0 0 0 0 0 2.17805 0 0 2.17805 0
377 0 0 0 0 0 0 0 2.17805 0 0 2.17805 0 -0.702473 0 -0.0688424 -0.583446 0 0.175497 -0.203596 0 -0.0216822 -0.220405 0 -0.171794 0 0 0 0 0 0 0 0 0 0 0 0 0 2.17805 0 0 2.17805 0
378 0 0 0 0 0 0 0 2.17805 0 0 2.17805 0 -0.70468 0 -0.0606165 -0.577786 0 0.179731 -0.201266 0 -0.0242872 -0.220613 0 -0.174093 0 0 0 0 0 0 0 0 0 0 0 0 0 2.17805 0 0 2.17805 0
379 0 0 0 0 0 0 0 2.17805 0 0 2.17805 0 -0.706559 0 -0.0517921 -0.571543 0 0.184088 -0.199663 0 -0.0265091 -0.221386 0 -0.175989 0 0 0 0 0 0 0 0 0 0 0 0 0 2.17805 0 0 2.17805 0
380 0 0 0 0 0 0 0 2.17805 0 0 2.17805 0 -0.707953 0 -0.0424325 -0.564677 0 0.188524 -0.198588 0 -0.0283228 -0.222424 0 -0.17748 0 0 0 0 0 0 0 0 0 0 0 0 0 2.17805 0 0 2.17805 0
381 0 0 0 0 0 0 0 2.17805 0 0 2.17805 0 -0.708666 0 -0.032674 -0.557168 0 0.192975 -0.197874 0 -0.029744 -0.223496 0 -0.178605 0 0 0 0 0 0 0 0 0 0 0 0 0 2.17805 0 0 2.17805 0
382 0 0 0 0 0 0 0 2.17805 0 0 2.17805 0 -0.708467 0 -0.0227411 -0.549022 0 0.197364 -0.197393 0 -0.0308203 -0.22444 0 -0.179429 0 0 0 0 0 0 0 0 0 0 0 0 0 2.17805 0 0 2.17805 0
383 0 0 0 0 0 0 0 2.17805 0 0 2.17805 0 -0.707114 0 -0.0129502 -0.540269 0 0.2016 -0.197054 0 -0.0316176 -0.225168 0 -0.180028 0 0 0 0 0 0 0 0 0 0 0 0 0 2.17805 0 0 2.17805 0
384 0 0 0 0 0 0 0 2.17805 0 0 2.17805 0 -0.704372 0 -0.00369172 -0.53096 0 0.205586 -0.196795 0 -0.0322057 -0.225651 0 -0.180474 0 0 0 0 0 0 0 0 0 0 0 0 0 2.17805 0 0 2.17805 0
385 0 0 0 0 0 0 0 2.17805 0 0 2.17805 0 -0.700035 0 0.00460627 -0.521148 0 0.209224 -0.196583 0 -0.0326466 -0.225907 0 -0.180823 0 0 0 0 0 0 0 0 0 0 0 0 0 2.17805 0 0 2.17805 0
386 0 0 0 0 0 0 0 2.17805 0 0 2.17805 0 -0.693941 0 0.0115293 -0.510884 0 0.212425 -0.196398 0 -0.0329864 -0.225983 0 -0.181111 0 0 0 0 0 0 0 0 0 0 0 0 0 2.17805 0 0 2.17805 0
387 0 0 0 0 0 0 0 2.17805 0 0 2.17805 0 -0.685976 0 0.0167303 -0.500194 0 0.215109 -0.196237 0 -0.033253 -0.225943 0 -0.181353 0 0 0 0 0 0 0 0 0 0 0 0 0 2.17805 0 0 2.17805 0
388 0 0 0 0 0 0 0 2.17805 0 0 2.17805 0 -0.676068 0 0.0199754 -0.489076 0 0.217213 -0.196099 0 -0.0334577 -0.225851 0 -0.181549 0 0 0 0 0 0 0 0 0 0 0 0 0 2.17805 0 0 2.17805 0
389 0 0 0 0 0 0 0 2.17805 0 0 2.17805 0 -0.664183 0 0.0211712 -0.477494 0 0.218696 -0.195989 0 -0.0335997 -0.225769 0 -0.181685 0 0 0 0 0 0 0 0 0 0 0 0 0 2.17805 0 0 2.17805 0
390 0 0 0 0 0 0 0 2.17805 0 0 2.17805 0 -0.650317 0 0.0203718 -0.465385 0 0.219542 -0.195913 0 -0.0336712 -0.22575 0 -0.181745 0 0 0 0 0 0 0 0 0 0 0 0 0 2.17805 0 0 2.17805 0
391 0 0 0 0 0 0 0 2.17805 0 0 2.17805 0 -0.634502 0 0.0177648 -0.452664 0 0.219764 -0.195875 0 -0.0336622 -0.225837 0 -0.181711 0 0 0 0 0 0 0 0 0 0 0 0 0 2.17805 0 0 2.17805 0
392 0 0 0 0 0 0 0 2.17805 0 0 2.17805 0 -0.616804 0 0.0136398 -0.439243 0 0.219409 -0.195879 0 -0.0335641 -0.22606 0 -0.181568 0 0 0 0 0 0 0 0 0 0 0 0 0 2.17805 0 0 2.17805 0
393 0 0 0 0 0 0 0 2.17805 0 0 2.17805 0 -0.597326 0 0.00834734 -0.42504 0 0.218553 -0.195929 0 -0.033371 -0.226442 0 -0.181307 0 0 0 0 0 0 0 0 0 0 0 0 0 2.17805 0 0 2.17805 0
394 0 0 0 0 0 0 0 2.17805 0 0 2.17805 0 -0.576206 0 0.00225323 -0.409996 0 0.217296 -0.196024 0 -0.033081 -0.226995 0 -0.180922 0 0 0 0 0 0 0 0 0 0 0 0 0 2.17805 0 0 2.17805 0
395 0 0 0 0 0 0 0 2.17805 0 0 2.17805 0 -0.553601 0 -0.00430014 -0.394084 0 0.215753 -0.196163 0 -0.0326959 -0.227725 0 -0.180412 0 0 0 0 0 0 0 0 0 0 0 0 0 2.17805 0 0 2.17805 0
396 0 0 0 0 0 0 0 2.17805 0 0 2.17805 0 -0.529679 0 -0.0110226 -0.377312 0 0.21404 -0.196342 0 -0.0322204 -0.228628 0 -0.17978 0 0 0 0 0 0 0 0 0 0 0 0 0 2.17805 0 0 2.17805 0
397 0 0 0 0 0 0 0 2.17805 0 0 2.17805 0 -0.504602 0 -0.0176908 -0.359719 0 0.212261 -0.196555 0 -0.0316617 -0.229694 0 -0.179032 0 0 0 0 0 0 0 0 0 0 0 0 0 2.17805 0 0 2.17805 0
398 0 0 0 0 0 0 0 2.17805 0 0 2.17805 0 -0.47852 0 -0.024152 -0.341375 0 0.210497 -0.196794 0 -0.0310287 -0.230907 0 -0.178176 0 0 0 0 0 0 0 0 0 0 0 0 0 2.17805 0 0 2.17805 0
399 0 0 0 0 0 0 0 2.17805 0 0 2.17805 0 -0.451564 0 -0.0303173 -0.322367 0 0.2088 -0.19705 0 -0.0303311 -0.232243 0 -0.177224 0 0 0 0 0 0 0 0 0 0 0 0 0 2.17805 0 0 2.17805 0
400 0 0 0 0 0 0 0 2.17805 0 0 2.17805 0 -0.423842 0 -0.0361517 -0.302788 0 0.207189 -0.197313 0 -0.0295791 -0.233677 0 -0.176187 0 0 0 0 0 0 0 0 0 0 0 0 0 2.17805 0 0 2.17805 0
401 0 0 0 0 0 0 0 2.17805 0 0 2.17805 0 -0.39545 0 -0.041662 -0.282735 0 0.205652 -0.197574 0 -0.0287823 -0.23518 0 -0.175076 0 0 0 0 0 0 0 0 0 0 0 0 0 2.17805 0 0 2.17805 0
402 0 0 0 0 0 0 0 2.17805 0 0 2.17805 0 -0.366467 0 -0.0468849 -0.262294 0 0.204147 -0.197826 0 -0.0279497 -0.236724 0 -0.173905 0 0 0 0 0 0 0 0 0 0 0 0 0 2.17805 0 0 2.17805 0
403 0 0 0 0 0 0 0 2.17805 0 0 2.17805 0 -0.336962 0 -0.0518763 -0.241543 0 0.202612 -0.198062 0 -0.0270888 -0.238284 0 -0.172685 0 0 0 0 0 0 0 0 0 0 0 0 0 2.17805 0 0 2.17805 0
404 0 0 0 0 0 0 0 2.17805 0 0 2.17805 0 -0.307001 0 -0.0567031 -0.220548 0 0.200969 -0.19828 0 -0.0262044 -0.239841 0 -0.171424 0 0 0 0 0 0 0 0 0 0 0 0 0 2.17805 0 0 2.17805 0
405 0 0 0 0 0 0 0 2.17805 0 0 2.17805 0 -0.276647 0 -0.0614339 -0.199367 0 0.199136 -0.198477 0 -0.0252976 -0.241384 0 -0.170125 0 0 0 0 0 0 0 0 0 0 0 0 0 2.17805 0 0 2.17805 0
406 0 0 0 0 0 0 0 2.17805 0 0 2.17805 0 -0.24597 0 -0.066133 -0.178049 0 0.197032 -0.198657 0 -0.0243646 -0.242913 0 -0.168786 0 0 0 0 0 0 0 0 0 0 0 0 0 2.17805 0 0 2.17805 0
407 0 0 0 0 0 0 0 2.17805 0 0 2.17805 0 -0.215048 0 -0.0708535 -0.156645 0 0.194586 -0.198824 0 -0.0233963 -0.244437 0 -0.167395 0 0 0 0 0 0 0 0 0 0 0 0 0 2.17805 0 0 2.17805 0
408 0 0 0 0 0 0 0 2.17805 0 0 2.17805 0 -0.183973 0 -0.0756328 -0.135206 0 0.191745 -0.198981 0 -0.0223779 -0.245973 0 -0.165932 0 0 0 0 0 0 0 0 0 0 0 0 0 2.17805 0 0 2.17805 0
409 0 0 0 0 0 0 0 2.17805 0 0 2.17805 0 -0.152859 0 -0.0804897 -0.11379 0 0.188476 -0.199134 0 -0.0212902 -0.247545 0 -0.164372 0 0 0 0 0 0 0 0 0 0 0 0 0 2.17805 0 0 2.17805 0
410 0 0 0 0 0 0 0 2.17805 0 0 2.17805 0 -0.121847 0 -0.0854243 -0.0924621 0 0.184771 -0.199288 0 -0.02011 -0.24918 0 -0.162683 0 0 0 0 0 0 0 0 0 0 0 0 0 2.17805 0 0 2.17805 0
411 0 0 0 0 0 0 0 2.17805 0 0 2.17805 0 -0.0911042 0 -0.0904192 -0.0713015 0 0.180647 -0.199447 0 -0.0188127 -0.250901 0 -0.160829 0 0 0 0 0 0 0 0 0 0 0 0 0 2.17805 0 0 2.17805 0
412 0 0 0 0 0 0 0 2.17805 0 0 2.17805 0 -0.0608324 0 -0.0954451 -0.0503991 0 0.176143 -0.19961 0 -0.017373 -0.252731 0 -0.158774 0 0 0 0 0 0 0 0 0 0 0 0 0 2.17805 0 0 2.17805 0
413 0 0 0 0 0 0 0 2.17805 0 0 2.17805 0 -0.0312634 0 -0.100466 -0.0298588 0 0.171319 -0.199779 0 -0.015767 -0.254686 0 -0.156484 0 0 0 0 0 0 0 0 0 0 0 0 0 2.17805 0 0 2.17805 0
414 0 0 0 0 0 0 0 2.17805 0 0 2.17805 0 -0.00265667 0 -0.105445 -0.00979759 0 0.166249 -0.199951 0 -0.0139729 -0.256778 0 -0.153926 0 0 0 0 0 0 0 0 0 0 0 0 0 2.17805 0 0 2.17805 0
415 0 0 0 0 0 0 0 2.17805 0 0 2.17805 0 0.0247069 0 -0.110353 0.00965656 0 0.161019 -0.200121 0 -0.0119715 -0.259012 0 -0.151068 0 0 0 0 0 0 0 0 0 0 0 0 0 2.17805 0 0 2.17805 0
416 0 0 0 0 0 0 0 2.17805 0 0 2.17805 0 0.0505356 0 -0.115167 0.0283667 0 0.155715 -0.200283 0 -0.00974586 -0.26139 0 -0.147884 0 0 0 0 0 0 0 0 0 0 0 0 0 2.17805 0 0 2.17805 0
417 0 0 0 0 0 0 0 2.17805 0 0 2.17805 0 0.0745412 0 -0.119876 0.0461904 0 0.15043 -0.200432 0 -0.00728148 -0.26391 0 -0.144346 0 0 0 0 0 0 0 0 0 0 0 0 0 2.17805 0 0 2.17805 0
418 0 0 0 0 0 0 0 2.17805 0 0 2.17805 0 0.0964555 0 -0.124473 0.0629851 0 0.145247 -0.200558 0 -0.00456485 -0.266564 0 -0.14043 0 0 0 0 0 0 0 0 0 0 0 0 0 2.17805 0 0 2.17805 0
419 0 0 0 0 0 0 0 2.17805 0 0 2.17805 0 0.116049 0 -0.128949 0.0786144 0 0.140248 -0.200648 0 -0.00158265 -0.269345 0 -0.136107 0 0 0 0 0 0 0 0 0 0 0 0 0 2.17805 0 0 2.17805 0
420 0 0 0 0 0 0 0 2.17805 0 0 2.17805 0 0.133153 0 -0.133291 0.0929561 0 0.135509 -0.200687 0 0.00167959 -0.272242 0 -0.131347 0 0 0 0 0 0 0 0 0 0 0 0 0 2.17805 0 0 2.17805 0
421 0 0 0 0 0 0 0 2.17805 0 0 2.17805 0 0.14767 0 -0.137467 0.105912 0 0.131094 -0.200655 0 0.00523863 -0.275239 0 -0.126113 0 0 0 0 0 0 0 0 0 0 0 0 0 2.17805 0 0 2.17805 0
422 0 0 0 0 0 0 0 2.17805 0 0 2.17805 0 0.159594 0 -0.141431 0.117414 0 0.127065 -0.200525 0 0.00911419 -0.278319 0 -0.120362 0 0 0 0 0 0 0 0 0 0 0 0 0 2.17805 0 0 2.17805 0
423 0 0 0 0 0 0 0 2.17805 0 0 2.17805 0 0.169011 0 -0.145119 0.127438 0 0.123471 -0.200266 0 0.013329 -0.281456 0 -0.114045 0 0 0 0 0 0 0 0 0 0 0 0 0 2.17805 0 0 2.17805 0
424 0 0 0 0 0 0 0 2.17805 0 0 2.17805 0 0.176097 0 -0.148461 0.135998 0 0.120353 -0.199837 0 0.0179075 -0.284619 0 -0.107105 0 0 0 0 0 0 0 0 0 0 0 0 0 2.17805 0 0 2.17805 0
425 0 0 0 0 0 0 0 2.17805 0 0 2.17805 0 0.181105 0 -0.151387 0.143157 0 0.117739 -0.199191 0 0.0228738 -0.28776 0 -0.0994847 0 0 0 0 0 0 0 0 0 0 0 0 0 2.17805 0 0 2.17805 0
426 0 0 0 0 0 0 0 2.17805 0 0 2.17805 0 0.184347 0 -0.153841 0.149017 0 0.115641 -0.19827 0 0.0282465 -0.290812 0 -0.0911351 0 0 0 0 0 0 0 0 0 0 0 0 0 2.17805 0 0 2.17805 0
427 0 0 0 0 0 0 0 2.17805 0 0 2.17805 0 0.186162 0 -0.155793 0.153715 0 0.114051 -0.197001 0 0.0340321 -0.293675 0 -0.0820292 0 0 0 0 0 0 0 0 0 0 0 0 0 2.17805 0 0 2.17805 0
428 0 0 0 0 0 0 0 2.17805 0 0 2.17805 0 0.186894 0 -0.157245 0.157412 0 0.112939 -0.195298 0 0.0402153 -0.296208 0 -0.0721831 0 0 0 0 0 0 0 0 0 0 0 0 0 2.17805 0 0 2.17805 0
429 0 0 0 0 0 0 0 2.17805 0 0 2.17805 0 0.186863 0 -0.158231 0.160281 0 0.112255 -0.193055 0 0.0467464 -0.298219 0 -0.0616823 0 0 0 0 0 0 0 0 0 0 0 0 0 2.17805 0 0 2.17805 0
430 0 0 0 0 0 0 0 2.17805 0 0 2.17805 0 0.186344 0 -0.158811 0.162493 0 0.111929 -0.190151 0 0.0535291 -0.299469 0 -0.0507092 0 0 0 0 0 0 0 0 0 0 0 0 0 2.17805 0 0 2.17805 0
431 0 0 0 0 0 0 0 2.17805 0 0 2.17805 0 0.185553 0 -0.159064 0.164205 0 0.111885 -0.186452 0 0.0604117 -0.299683 0 -0.0395615 0 0 0 0 0 0 0 0 0 0 0 0 0 2.17805 0 0 2.17805 0
432 0 0 0 0 0 0 0 2.17805 0 0 2.17805 0 0.184651 0 -0.15907 0.165552 0 0.112046 -0.181825 0 0.0671868 -0.298576 0 -0.0286528 0 0 0 0 0 0 0 0 0 0 0 0 0 2.17805 0 0 2.17805 0
433 0 0 0 0 0 0 0 2.17805 0 0 2.17805 0 0.18374 0 -0.158903 0.166643 0 0.112347 -0.176149 0 0.0736038 -0.295882 0 -0.0184844 0 0 0 0 0 0 0 0 0 0 0 0 0 2.17805 0 0 2.17805 0
434 0 0 0 0 0 0 0 2.17805 0 0 2.17805 0 0.182876 0 -0.158618 0.167563 0 0.112739 -0.16932 0 0.0793931 -0.291376 0 -0.00959159 0 0 0 0 0 0 0 0 0 0 0 0 0 2.17805 0 0 2.17805 0
435 0 0 0 0 0 0 0 2.17805 0 0 2.17805 0 0.18208 0 -0.158251 0.168375 0 0.113192 -0.161253 0 0.0842987 -0.284893 0 -0.00247302 0 0 0 0 0 0 0 0 0 0 0 0 0 2.17805 0 0 2.17805 0
436 0 0 0 0 0 0 0 2.17805 0 0 2.17805 0 0.181348 0 -0.157816 0.169125 0 0.113697 -0.151879 0 0.0881088 -0.276311 0 0.00247727 0 0 0 0 0 0 0 0 0 0 0 0 0 2.17805 0 0 2.17805 0
437 0 0 0 0 0 0 0 2.17805 0 0 2.17805 0 0.180659 0 -0.157313 0.169848 0 0.11426 -0.141132 0 0.0906812 -0.265544 0 0.00501997 0 0 0 0 0 0 0 0 0 0 0 0 0 2.17805 0 0 2.17805 0
438 0 0 0 0 0 0 0 2.17805 0 0 2.17805 0 0.179986 0 -0.156727 0.170575 0 0.114899 -0.128946 0 0.0919562 -0.252523 0 0.00509482 0 0 0 0 0 0 0 0 0 0 0 0 0 2.17805 0 0 2.17805 0
439 0 0 0 0 0 0 0 2.17805 0 0 2.17805 0 0.179297 0 -0.156039 0.171328 0 0.115632 -0.115255 0 0.0919595 -0.237198 0 0.0028193 0 0 0 0 0 0 0 0 0 0 0 0 0 2.17805 0 0 2.17805 0
440 0 0 0 0 0 0 0 2.17805 0 0 2.17805 0 0.178564 0 -0.155232 0.172127 0 0.11648 -0.0999961 0 0.0907957 -0.219542 0 -0.00153425 0 0 0 0 0 0 0 0 0 0 0 0 0 2.17805 0 0 2.17805 0
441 0 0 0 0 0 0 0 2.17805 0 0 2.17805 0 0.177761 0 -0.154293 0.172983 0 0.117454 -0.0831289 0 0.0886332 -0.199575 0 -0.00757713 0 0 0 0 0 0 0 0 0 0 0 0 0 2.17805 0 0 2.17805 0
442 0 0 0 0 0 0 0 2.17805 0 0 2.17805 0 0.176873 0 -0.153218 0.173906 0 0.118554 -0.0646433 0 0.0856836 -0.177375 0 -0.0148535 0 0 0 0 0 0 0 0 0 0 0 0 0 2.17805 0 0 2.17805 0
443 0 0 0 0 0 0 0 2.17805 0 0 2.17805 0 0.175894 0 -0.15202 0.174896 0 0.119767 -0.0445701 0 0.082177 -0.153088 0 -0.0228944 0 0 0 0 0 0 0 0 0 0 0 0 0 2.17805 0 0 2.17805 0
444 0 0 0 0 0 0 0 2.17805 0 0 2.17805 0 0.174829 0 -0.15072 0.175945 0 0.121066 -0.0229827 0 0.0783359 -0.12692 0 -0.0312686 0 0 0 0 0 0 0 0 0 0 0 0 0 2.17805 0 0 2.17805 0
445 0 0 0 0 0 0 0 2.17805 0 0 2.17805 0 0.173694 0 -0.149357 0.177043 0 0.122411 8.91824e-06 0 0.0743531 -0.0991139 0 -0.039624 0 0 0 0 0 0 0 0 0 0 0 0 0 2.17805 0 0 2.17805 0
446 0 0 0 0 0 0 0 2.17805 0 0 2.17805 0 0.172512 0 -0.147973 0.178172 0 0.123757 0.0242698 0 0.0703763 -0.0699186 0 -0.0477112 0 0 0 0 0 0 0 0 0 0 0 0 0 2.17805 0 0 2.17805 0
447 0 0 0 0 0 0 0 2.17805 0 0 2.17805 0 0.171309 0 -0.146612 0.179313 0 0.125058 0.0496546 0 0.0665025 -0.0395586 0 -0.0553872 0 0 0 0 0 0 0 0 0 0 0 0 0 2.17805 0 0 2.17805 0
448 0 0 0 0 0 0 0 2.17805 0 0 2.17805 0 0.170112 0 -0.145315 0.180447 0 0.126277 0.0760205 0 0.0627817 -0.0082131 0 -0.0626009 0 0 0 0 0 0 0 0 0 0 0 0 0 2.17805 0 0 2.17805 0
449 0 0 0 0 0 0 0 2.17805 0 0 2.17805 0 0.168945 0 -0.144112 0.181554 0 0.127384 0.103235 0 0.0592271 0.023991 0 -0.0693672 0 0 0 0 0 0 0 0 0 0 0 0 0 2.17805 0 0 2.17805 0
450 0 0 0 0 0 0 0 2.17805 0 0 2.17805 0 0.167826 0 -0.143022 0.182619 0 0.128363 0.131179 0 0.0558284 0.0569715 0 -0.0757367 0 0 0 0 0 0 0 0 0 0 0 0 0 2.17805 0 0 2.17805 0
451 0 0 0 0 0 0 0 2.17805 0 0 2.17805 0 0.166765 0 -0.142052 0.18363 0 0.129212 0.159742 0 0.0525653 0.0906745 0 -0.0817691 0 0 0 0 0 0 0 0 0 0 0 0 0 2.17805 0 0 2.17805 0
452 0 0 0 0 0 0 0 2.17805 0 0 2.17805 0 0.165765 0 -0.141198 0.184579 0 0.129938 0.188822 0 0.0494177 0.125051 0 -0.087511 0 0 0 0 0 0 0 0 0 0 0 0 0 2.17805 0 0 2.17805 0
453 0 0 0 0 0 0 0 2.17805 0 0 2.17805 0 0.16482 0 -0.140446 0.185465 0 0.130557 0.218309 0 0.0463739 0.160037 0 -0.0929834 0 0 0 0 0 0 0 0 0 0 0 0 0 2.17805 0 0 2.17805 0
454 0 0 0 0 0 0 0 2.17805 0 0 2.17805 0 0.163918 0 -0.139773 0.186296 0 0.131093 0.248087 0 0.043434 0.19553 0 -0.0981774 0 0 0 0 0 0 0 0 0 0 0 0 0 2.17805 0 0 2.17805 0
455 0 0 0 0 0 0 0 2.17805 0 0 2.17805 0 0.163042 0 -0.139152 0.187083 0 0.131571 0.278022 0 0.0406104 0.231377 0 -0.103057 0 0 0 0 0 0 0 0 0 0 0 0 0 2.17805 0 0 2.17805 0
456 0 0 0 0 0 0 0 2.17805 0 0 2.17805 0 0.162172 0 -0.138551 0.187846 0 0.132022 0.307954 0 0.0379249 0.267363 0 -0.107569 0 0 0 0 0 0 0 0 0 0 0 0 0 2.17805 0 0 2.17805 0
457 0 0 0 0 0 0 0 2.17805 0 0 2.17805 0 0.161288 0 -0.137936 0.188606 0 0.132476 0.337697 0 0.0354033 0.303213 0 -0.111658 0 0 0 0 0 0 0 0 0 0 0 0 0 2.17805 0 0 2.17805 0
458 0 0 0 0 0 0 0 2.17805 0 0 2.17805 0 0.160369 0 -0.137273 0.189389 0 0.132961 0.367039 0 0.0330689 0.338589 0 -0.115278 0 0 0 0 0 0 0 0 0 0 0 0 0 2.17805 0 0 2.17805 0
459 0 0 0 0 0 0 0 2.17805 0 0 2.17805 0 0.159399 0 -0.136529 0.190221 0 0.133506 0.395739 0 0.0309356 0.373111 0 -0.11841 0 0 0 0 0 0 0 0 0 0 0 0 0 2.17805 0 0 2.17805 0
460 0 0 0 0 0 0 0 2.17805 0 0 2.17805 0 0.158363 0 -0.135673 0.191128 0 0.134133 0.423536 0 0.0290026 0.406372 0 -0.121069 0 0 0 0 0 0 0 0 0 0 0 0 0 2.17805 0 0 2.17805 0
461 0 0 0 0 0 0 0 2.17805 0 0 2.17805 0 0.157251 0 -0.134674 0.192133 0 0.134867 0.450158 0 0.0272505 0.437962 0 -0.123306 0 0 0 0 0 0 0 0 0 0 0 0 0 2.17805 0 0 2.17805 0
462 0 0 0 0 0 0 0 2.17805 0 0 2.17805 0 0.156056 0 -0.133505 0.193258 0 0.135725 0.475335 0 0.0256403 0.467492 0 -0.125206 0 0 0 0 0 0 0 0 0 0 0 0 0 2.17805 0 0 2.17805 0
463 0 0 0 0 0 0 0 2.17805 0 0 2.17805 0 0.154769 0 -0.132139 0.194523 0 0.136726 0.498809 0 0.0241137 0.494614 0 -0.126878 0 0 0 0 0 0 0 0 0 0 0 0 0 2.17805 0 0 2.17805 0
464 0 0 0 0 0 0 0 2.17805 0 0 2.17805 0 0.153387 0 -0.130549 0.195945 0 0.137887 0.520355 0 0.0225963 0.519044 0 -0.128448 0 0 0 0 0 0 0 0 0 0 0 0 0 2.17805 0 0 2.17805 0
465 0 0 0 0 0 0 0 2.17805 0 0 2.17805 0 0.151905 0 -0.12871 0.197543 0 0.139219 0.539791 0 0.0210013 0.540576 0 -0.130047 0 0 0 0 0 0 0 0 0 0 0 0 0 2.17805 0 0 2.17805 0
466 0 0 0 0 0 0 0 2.17805 0 0 2.17805 0 0.150321 0 -0.126598 0.199331 0 0.140735 0.556994 0 0.0192366 0.559098 0 -0.131799 0 0 0 0 0 0 0 0 0 0 0 0 0 2.17805 0 0 2.17805 0
467 0 0 0 0 0 0 0 2.17805 0 0 2.17805 0 0.148635 0 -0.124192 0.201321 0 0.142441 0.571911 0 0.0172118 0.574593 0 -0.133814 0 0 0 0 0 0 0 0 0 0 0 0 0 2.17805 0 0 2.17805 0
468 0 0 0 0 0 0 0 2.17805 0 0 2.17805 0 0.146851 0 -0.121476 0.203522 0 0.144339 0.58456 0 0.0148478 0.587144 0 -0.13618 0 0 0 0 0 0 0 0 0 0 0 0 0 2.17805 0 0 2.17805 0
469 0 0 0 0 0 0 0 2.17805 0 0 2.17805 0 0.144978 0 -0.118441 0.205938 0 0.146423 0.595034 0 0.0120873 0.596927 0 -0.138951 0 0 0 0 0 0 0 0 0 0 0 0 0 2.17805 0 0 2.17805 0
470 0 0 0 0 0 0 0 2.17805 0 0 2.17805 0 0.14303 0 -0.115084 0.208571 0 0.148683 0.603491 0 0.00890465 0.604191 0 -0.142144 0 0 0 0 0 0 0 0 0 0 0 0 0 2.17805 0 0 2.17805 0
471 0 0 0 0 0 0 0 2.17805 0 0 2.17805 0 0.141025 0 -0.111409 0.211417 0 0.151105 0.610138 0 0.00531513 0.609241 0 -0.145732 0 0 0 0 0 0 0 0 0 0 0 0 0 2.17805 0 0 2.17805 0
472 0 0 0 0 0 0 0 2.17805 0 0 2.17805 0 0.138982 0 -0.107424 0.214472 0 0.153671 0.615218 0 0.00138069 0.612405 0 -0.149643 0 0 0 0 0 0 0 0 0 0 0 0 0 2.17805 0 0 2.17805 0
473 0 0 0 0 0 0 0 2.17805 0 0 2.17805 0 0.136921 0 -0.103132 0.217736 0 0.156363 0.618987 0 -0.00278979 0.614019 0 -0.153758 0 0 0 0 0 0 0 0 0 0 0 0 0 2.17805 0 0 2.17805 0
474 0 0 0 0 0 0 0 2.17805 0 0 2.17805 0 0.134858 0 -0.0985335 0.221215 0 0.159171 0.621696 0 -0.00704765 0.614396 0 -0.157921 0 0 0 0 0 0 0 0 0 0 0 0 0 2.17805 0 0 2.17805 0
475 0 0 0 0 0 0 0 2.17805 0 0 2.17805 0 0.132804 0 -0.0936128 0.224927 0 0.162087 0.62358 0 -0.01122 0.613827 0 -0.161955 0 0 0 0 0 0 0 0 0 0 0 0 0 2.17805 0 0 2.17805 0
476 0 0 0 0 0 0 0 2.17805 0 0 2.17805 0 0.130766 0 -0.0883388 0.228905 0 0.165113 0.624844 0 -0.0151313 0.612571 0 -0.165682 0 0 0 0 0 0 0 0 0 0 0 0 0 2.17805 0 0 2.17805 0
477 0 0 0 0 0 0 0 2.17805 0 0 2.17805 0 0.128752 0 -0.082662 0.233194 0 0.168258 0.625661 0 -0.0186279 0.610861 0 -0.168951 0 0 0 0 0 0 0 0 0 0 0 0 0 2.17805 0 0 2.17805 0
478 0 0 0 0 0 0 0 2.17805 0 0 2.17805 0 0.126773 0 -0.0765172 0.237855 0 0.171534 0.62617 0 -0.0215995 0.608902 0 -0.171659 0 0 0 0 0 0 0 0 0 0 0 0 0 2.17805 0 0 2.17805 0
479 0 0 0 0 0 0 0 2.17805 0 0 2.17805 0 0.124853 0 -0.0698312 0.242955 0 0.174956 0.626478 0 -0.0239929 0.606877 0 -0.173766 0 0 0 0 0 0 0 0 0 0 0 0 0 2.17805 0 0 2.17805 0
480 0 0 0 0 0 0 0 2.17805 0 0 2.17805 0 0.123035 0 -0.0625351 0.248562 0 0.178529 0.626668 0 -0.0258147 0.604939 0 -0.175294 0 0 0 0 0 0 0 0 0 0 0 0 0 2.17805 0 0 2.17805 0
481 0 0 0 0 0 0 0 2.17805 0 0 2.17805 0 0.121396 0 -0.0545827 0.254738 0 0.182248 0.626793 0 -0.0271236 0.60321 0 -0.176321 0 0 0 0 0 0 0 0 0 0 0 0 0 2.17805 0 0 2.17805 0
482 0 0 0 0 0 0 0 2.17805 0 0 2.17805 0 0.120053 0 -0.0459727 0.261528 0 0.186091 0.626891 0 -0.0280139 0.601768 0 -0.17696 0 0 0 0 0 0 0 0 0 0 0 0 0 2.17805 0 0 2.17805 0
483 0 0 0 0 0 0 0 2.17805 0 0 2.17805 0 0.119164 0 -0.0367738 0.268949 0 0.190016 0.62698 0 -0.0285944 0.60065 0 -0.177332 0 0 0 0 0 0 0 0 0 0 0 0 0 2.17805 0 0 2.17805 0
484 0 0 0 0 0 0 0 2.17805 0 0 2.17805 0 0.118931 0 -0.0271481 0.276985 0 0.193957 0.62707 0 -0.028969 0.599853 0 -0.177547 0 0 0 0 0 0 0 0 0 0 0 0 0 2.17805 0 0 2.17805 0
485 0 0 0 0 0 0 0 2.17805 0 0 2.17805 0 0.119582 0 -0.0173634 0.285587 0 0.197837 0.62716 0 -0.0292228 0.59934 0 -0.177689 0 0 0 0 0 0 0 0 0 0 0 0 0 2.17805 0 0 2.17805 0
486 0 0 0 0 0 0 0 2.17805 0 0 2.17805 0 0.121349 0 -0.00778863 0.294671 0 0.201564 0.627244 0 -0.0294148 0.599053 0 -0.177811 0 0 0 0 0 0 0 0 0 0 0 0 0 2.17805 0 0 2.17805 0
487 0 0 0 0 0 0 0 2.17805 0 0 2.17805 0 0.124445 0 0.00113408 0.304135 0 0.205047 0.627318 0 -0.0295783 0.598922 0 -0.177935 0 0 0 0 0 0 0 0 0 0 0 0 0 2.17805 0 0 2.17805 0
488 0 0 0 0 0 0 0 2.17805 0 0 2.17805 0 0.129038 0 0.00893927 0.313875 0 0.208198 0.627374 0 -0.0297261 0.598881 0 -0.178064 0 0 0 0 0 0 0 0 0 0 0 0 0 2.17805 0 0 2.17805 0
489 0 0 0 0 0 0 0 2.17805 0 0 2.17805 0 0.135251 0 0.0151995 0.323807 0 0.210943 0.627408 0 -0.0298578 0.598871 0 -0.178188 0 0 0 0 0 0 0 0 0 0 0 0 0 2.17805 0 0 2.17805 0
490 0 0 0 0 0 0 0 2.17805 0 0 2.17805 0 0.14316 0 0.0195845 0.333883 0 0.213217 0.627416 0 -0.0299658 0.598845 0 -0.178289 0 0 0 0 0 0 0 0 0 0 0 0 0 2.17805 0 0 2.17805 0
491 0 0 0 0 0 0 0 2.17805 0 0 2.17805 0 0.152807 0 0.0219046 0.344101 0 0.214973 0.627397 0 -0.0300406 0.59877 0 -0.178353 0 0 0 0 0 0 0 0 0 0 0 0 0 2.17805 0 0 2.17805 0
492 0 0 0 0 0 0 0 2.17805 0 0 2.17805 0 0.164209 0 0.0221309 0.354506 0 0.216182 0.627348 0 -0.0300724 0.598622 0 -0.178366 0 0 0 0 0 0 0 0 0 0 0 0 0 2.17805 0 0 2.17805 0
493 0 0 0 0 0 0 0 2.17805 0 0 2.17805 0 0.177361 0 0.0203917 0.365188 0 0.216836 0.627268 0 -0.0300514 0.598381 0 -0.178314 0 0 0 0 0 0 0 0 0 0 0 0 0 2.17805 0 0 2.17805 0
494 0 0 0 0 0 0 0 2.17805 0 0 2.17805 0 0.192233 0 0.0169472 0.37626 0 0.216955 0.627155 0 -0.0299674 0.598031 0 -0.178183 0 0 0 0 0 0 0 0 0 0 0 0 0 2.17805 0 0 2.17805 0
495 0 0 0 0 0 0 0 2.17805 0 0 2.17805 0 0.20876 0 0.0121491 0.387849 0 0.216589 0.627009 0 -0.0298093 0.597556 0 -0.17796 0 0 0 0 0 0 0 0 0 0 0 0 0 2.17805 0 0 2.17805 0
496 0 0 0 0 0 0 0 2.17805 0 0 2.17805 0 0.22684 0 0.00639318 0.400072 0 0.21582 0.626828 0 -0.0295659 0.59694 0 -0.177629 0 0 0 0 0 0 0 0 0 0 0 0 0 2.17805 0 0 2.17805 0
497 0 0 0 0 0 0 0 2.17805 0 0 2.17805 0 0.246336 0 7.35573e-05 0.413019 0 0.21475 0.626612 0 -0.0292273 0.596169 0 -0.177178 0 0 0 0 0 0 0 0 0 0 0 0 0 2.17805 0 0 2.17805 0
498 0 0 0 0 0 0 0 2.17805 0 0 2.17805 0 0.267087 0 -0.00645531 0.426746 0 0.213495 0.626365 0 -0.0287863 0.595236 0 -0.176594 0 0 0 0 0 0 0 0 0 0 0 0 0 2.17805 0 0 2.17805 0
499 0 0 0 0 0 0 0 2.17805 0 0 2.17805 0 0.28892 0 -0.0129042 0.441268 0 0.212171 0.626091 0 -0.0282409 0.594143 0 -0.175874 0 0 0 0 0 0 0 0 0 0 0 0 0 2.17805 0 0 2.17805 0
500 0 0 0 0 0 0 0 2.17805 0 0 2.17805 0 0.311661 0 -0.0190617 0.456557 0 0.210882 0.6258 0 -0.0275947 0.592902 0 -0.175019 0 0 0 0 0 0 0 0 0 0 0 0 0 2.17805 0 0 2.17805 0
501 0 0 0 0 0 0 0 2.17805 0 0 2.17805 0 0.33515 0 -0.0247954 0.472549 0 0.209705 0.625502 0 -0.0268573 0.591536 0 -0.174039 0 0 0 0 0 0 0 0 0 0 0 0 0 2.17805 0 0 2.17805 0
502 0 0 0 0 0 0 0 2.17805 0 0 2.17805 0 0.359248 0 -0.0300462 0.489154 0 0.208687 0.625208 0 -0.0260426 0.590072 0 -0.172949 0 0 0 0 0 0 0 0 0 0 0 0 0 2.17805 0 0 2.17805 0
503 0 0 0 0 0 0 0 2.17805 0 0 2.17805 0 0.383834 0 -0.0348156 0.506262 0 0.207837 0.624929 0 -0.0251676 0.588543 0 -0.17177 0 0 0 0 0 0 0 0 0 0 0 0 0 2.17805 0 0 2.17805 0
504 0 0 0 0 0 0 0 2.17805 0 0 2.17805 0 0.408814 0 -0.0391522 0.52376 0 0.207133 0.62467 0 -0.0242496 0.586979 0 -0.170521 0 0 0 0 0 0 0 0 0 0 0 0 0 2.17805 0 0 2.17805 0
505 0 0 0 0 0 0 0 2.17805 0 0 2.17805 0 0.434109 0 -0.0431367 0.541534 0 0.20652 0.624437 0 -0.0233053 0.585405 0 -0.169225 0 0 0 0 0 0 0 0 0 0 0 0 0 2.17805 0 0 2.17805 0
506 0 0 0 0 0 0 0 2.17805 0 0 2.17805 0 0.459655 0 -0.046867 0.559484 0 0.205923 0.624228 0 -0.0223489 0.583838 0 -0.167899 0 0 0 0 0 0 0 0 0 0 0 0 0 2.17805 0 0 2.17805 0
507 0 0 0 0 0 0 0 2.17805 0 0 2.17805 0 0.485397 0 -0.0504467 0.577524 0 0.205251 0.62404 0 -0.0213908 0.582286 0 -0.166555 0 0 0 0 0 0 0 0 0 0 0 0 0 2.17805 0 0 2.17805 0
508 0 0 0 0 0 0 0 2.17805 0 0 2.17805 0 0.51128 0 -0.0539746 0.595588 0 0.204407 0.623865 0 -0.0204368 0.580748 0 -0.165202 0 0 0 0 0 0 0 0 0 0 0 0 0 2.17805 0 0 2.17805 0
509 0 0 0 0 0 0 0 2.17805 0 0 2.17805 0 0.537247 0 -0.0575382 0.613627 0 0.203297 0.623696 0 -0.0194867 0.579216 0 -0.163839 0 0 0 0 0 0 0 0 0 0 0 0 0 2.17805 0 0 2.17805 0
510 0 0 0 0 0 0 0 2.17805 0 0 2.17805 0 0.563231 0 -0.0612099 0.63161 0 0.201836 0.623527 0 -0.0185343 0.577678 0 -0.162458 0 0 0 0 0 0 0 0 0 0 0 0 0 2.17805 0 0 2.17805 0
511 0 0 0 0 0 0 0 2.17805 0 0 2.17805 0 0.589154 0 -0.0650452 0.649513 0 0.199956 0.623349 0 -0.0175672 0.576117 0 -0.161043 0 0 0 0 0 0 0 0 0 0 0 0 0 2.17805 0 0 2.17805 0
512 0 0 0 0 0 0 0 2.17805 0 0 2.17805 0 0.614928 0 -0.0690834 0.667322 0 0.197607 0.623161 0 -0.0165675 0.574519 0 -0.159571 0 0 0 0 0 0 0 0 0 0 0 0 0 2.17805 0 0 2.17805 0
513 0 0 0 0 0 0 0 2.17805 0 0 2.17805 0 0.640456 0 -0.0733493 0.685021 0 0.194761 0.622961 0 -0.0155129 0.572867 0 -0.158015 0 0 0 0 0 0 0 0 0 0 0 0 0 2.17805 0 0 2.17805 0
514 0 0 0 0 0 0 0 2.17805 0 0 2.17805 0 0.665634 0 -0.077854 0.702589 0 0.19141 0.622749 0 -0.014378 0.571147 0 -0.15634 0 0 0 0 0 0 0 0 0 0 0 0 0 2.17805 0 0 2.17805 0
515 0 0 0 0 0 0 0 2.17805 0 0 2.17805 0 0.690352 0 -0.0825966 0.719995 0 0.18757 0.622529 0 -0.0131354 0.569344 0 -0.154512 0 0 0 0 0 0 0 0 0 0 0 0 0 2.17805 0 0 2.17805 0
516 0 0 0 0 0 0 0 2.17805 0 0 2.17805 0 0.714495 0 -0.0875642 0.737197 0 0.183274 0.622303 0 -0.0117562 0.567441 0 -0.152491 0 0 0 0 0 0 0 0 0 0 0 0 0 2.17805 0 0 2.17805 0
517 0 0 0 0 0 0 0 2.17805 0 0 2.17805 0 0.737936 0 -0.0927319 0.754136 0 0.178573 0.622074 0 -0.0102101 0.565422 0 -0.150234 0 0 0 0 0 0 0 0 0 0 0 0 0 2.17805 0 0 2.17805 0
518 0 0 0 0 0 0 0 2.17805 0 0 2.17805 0 0.760536 0 -0.0980622 0.770738 0 0.173535 0.621846 0 -0.00846522 0.563268 0 -0.147694 0 0 0 0 0 0 0 0 0 0 0 0 0 2.17805 0 0 2.17805 0
519 0 0 0 0 0 0 0 2.17805 0 0 2.17805 0 0.782142 0 -0.103506 0.786909 0 0.168241 0.621623 0 -0.00648748 0.560959 0 -0.144821 0 0 0 0 0 0 0 0 0 0 0 0 0 2.17805 0 0 2.17805 0
520 0 0 0 0 0 0 0 2.17805 0 0 2.17805 0 0.802588 0 -0.109 0.802539 0 0.162788 0.621409 0 -0.00424007 0.558476 0 -0.141555 0 0 0 0 0 0 0 0 0 0 0 0 0 2.17805 0 0 2.17805 0
521 0 0 0 0 0 0 0 2.17805 0 0 2.17805 0 0.821695 0 -0.114473 0.817505 0 0.157283 0.621213 0 -0.00168361 0.555801 0 -0.137836 0 0 0 0 0 0 0 0 0 0 0 0 0 2.17805 0 0 2.17805 0
522 0 0 0 0 0 0 0 2.17805 0 0 2.17805 0 0.83929 0 -0.119843 0.831672 0 0.151838 0.621043 0 0.00122307 0.552923 0 -0.133595 0 0 0 0 0 0 0 0 0 0 0 0 0 2.17805 0 0 2.17805 0
523 0 0 0 0 0 0 0 2.17805 0 0 2.17805 0 0.855214 0 -0.125022 0.844901 0 0.14657 0.620916 0 0.00452153 0.54984 0 -0.128761 0 0 0 0 0 0 0 0 0 0 0 0 0 2.17805 0 0 2.17805 0
524 0 0 0 0 0 0 0 2.17805 0 0 2.17805 0 0.869335 0 -0.12992 0.857064 0 0.141591 0.620854 0 0.00825149 0.546558 0 -0.123263 0 0 0 0 0 0 0 0 0 0 0 0 0 2.17805 0 0 2.17805 0
525 0 0 0 0 0 0 0 2.17805 0 0 2.17805 0 0.881568 0 -0.134449 0.868048 0 0.137003 0.620886 0 0.0124482 0.543098 0 -0.117032 0 0 0 0 0 0 0 0 0 0 0 0 0 2.17805 0 0 2.17805 0
526 0 0 0 0 0 0 0 2.17805 0 0 2.17805 0 0.891881 0 -0.138529 0.877775 0 0.132893 0.62105 0 0.0171395 0.539497 0 -0.110003 0 0 0 0 0 0 0 0 0 0 0 0 0 2.17805 0 0 2.17805 0
527 0 0 0 0 0 0 0 2.17805 0 0 2.17805 0 0.9003 0 -0.142095 0.886208 0 0.129328 0.621391 0 0.0223426 0.535812 0 -0.102126 0 0 0 0 0 0 0 0 0 0 0 0 0 2.17805 0 0 2.17805 0
528 0 0 0 0 0 0 0 2.17805 0 0 2.17805 0 0.906911 0 -0.145099 0.893361 0 0.126351 0.621966 0 0.0280617 0.532121 0 -0.0933627 0 0 0 0 0 0 0 0 0 0 0 0 0 2.17805 0 0 2.17805 0
529 0 0 0 0 0 0 0 2.17805 0 0 2.17805 0 0.911851 0 -0.147515 0.899298 0 0.123983 0.62284 0 0.0342848 0.528526 0 -0.0837029 0 0 0 0 0 0 0 0 0 0 0 0 0 2.17805 0 0 2.17805 0
530 0 0 0 0 0 0 0 2.17805 0 0 2.17805 0 0.915307 0 -0.149345 0.904127 0 0.122213 0.624088 0 0.0409809 0.525164 0 -0.0731687 0 0 0 0 0 0 0 0 0 0 0 0 0 2.17805 0 0 2.17805 0
531 0 0 0 0 0 0 0 2.17805 0 0 2.17805 0 0.917492 0 -0.150618 0.907995 0 0.121004 0.625797 0 0.0480945 0.5222 0 -0.0618315 0 0 0 0 0 0 0 0 0 0 0 0 0 2.17805 0 0 2.17805 0
532 0 0 0 0 0 0 0 2.17805 0 0 2.17805 0 0.918643 0 -0.151388 0.911064 0 0.120294 0.628063 0 0.0555406 0.519836 0 -0.0498295 0 0 0 0 0 0 0 0 0 0 0 0 0 2.17805 0 0 2.17805 0
533 0 0 0 0 0 0 0 2.17805 0 0 2.17805 0 0.918995 0 -0.151732 0.913501 0 0.120001 0.630988 0 0.0631965 0.518295 0 -0.0373842 0 0 0 0 0 0 0 0 0 0 0 0 0 2.17805 0 0 2.17805 0
534 0 0 0 0 0 0 0 2.17805 0 0 2.17805 0 0.91877 0 -0.151735 0.91546 0 0.120033 0.634666 0 0.0708936 0.51781 0 -0.0248182 0 0 0 0 0 0 0 0 0 0 0 0 0 2.17805 0 0 2.17805 0
535 0 0 0 0 0 0 0 2.17805 0 0 2.17805 0 0.918163 0 -0.151484 0.91707 0 0.120302 0.639174 0 0.0784332 0.518604 0 -0.0125552 0 0 0 0 0 0 0 0 0 0 0 0 0 2.17805 0 0 2.17805 0
536 0 0 0 0 0 0 0 2.17805 0 0 2.17805 0 0.917332 0 -0.151055 0.918436 0 0.120731 0.644575 0 0.0855889 0.52082 0 -0.0010173 0 0 0 0 0 0 0 0 0 0 0 0 0 2.17805 0 0 2.17805 0
537 0 0 0 0 0 0 0 2.17805 0 0 2.17805 0 0.916396 0 -0.150509 0.919632 0 0.12126 0.650875 0 0.0920839 0.524562 0 0.00925215 0 0 0 0 0 0 0 0 0 0 0 0 0 2.17805 0 0 2.17805 0
538 0 0 0 0 0 0 0 2.17805 0 0 2.17805 0 0.915439 0 -0.149893 0.920708 0 0.121844 0.65792 0 0.097784 0.529901 0 0.0176138 0 0 0 0 0 0 0 0 0 0 0 0 0 2.17805 0 0 2.17805 0
539 0 0 0 0 0 0 0 2.17805 0 0 2.17805 0 0.914503 0 -0.149215 0.921708 0 0.122478 0.666077 0 0.10265 0.536546 0 0.0249472 0 0 0 0 0 0 0 0 0 0 0 0 0 2.17805 0 0 2.17805 0
540 0 0 0 0 0 0 0 2.17805 0 0 2.17805 0 0.913624 0 -0.148512 0.922636 0 0.123127 0.674766 0 0.105887 0.544666 0 0.0291401 0 0 0 0 0 0 0 0 0 0 0 0 0 2.17805 0 0 2.17805 0
541 0 0 0 0 0 0 0 2.17805 0 0 2.17805 0 0.912786 0 -0.147695 0.923559 0 0.12388 0.687355 0 0.105493 0.554741 0 0.0331759 0 0 0 0 0 0 0 0 0 0 0 0 0 2.17805 0 0 2.17805 0
542 0 0 0 0 0 0 0 2.17805 0 0 2.17805 0 0.912045 0 -0.146937 0.924385 0 0.124571 0.695581 0 0.109138 0.561214 0 0.0401342 0 0 0 0 0 0 0 0 0 0 0 0 0 2.17805 0 0 2.17805 0
