# Supplementary material for: Optimal Control Based Stiffness Identification of an Ankle-Foot Orthosis Using a Predictive Walking Model
Source: Front Comput Neurosci. 2017 Apr 13;11:23. doi: 10.3389/fncom.2017.00023 (PMC5390028; doi:10.3389/fncom.2017.00023)
Supplement: Supplementary file 1 [file DataSheet1.ZIP › PathWalker/InvKinDyn/results/orthosis_3053142.q]

0	-0.814974	0.663455	-0.0155201	-0.733966	0.970109	-0.0380977	-0.0630869	0.681302	-0.167193	0.167271
1	-0.80756	0.662507	-0.028259	-0.72202	0.942184	-0.0215159	-0.0389655	0.684602	-0.166643	0.184521
2	-0.800082	0.66155	-0.0391989	-0.708963	0.914698	-0.00620472	-0.0171406	0.688598	-0.165423	0.199852
3	-0.792546	0.660568	-0.0481888	-0.695072	0.888136	0.00722404	0.00205758	0.693585	-0.163616	0.213106
4	-0.784958	0.659546	-0.0551197	-0.680718	0.863058	0.0182538	0.0183141	0.699889	-0.161259	0.224158
5	-0.777322	0.658472	-0.0599121	-0.666382	0.840097	0.0264957	0.0313226	0.70785	-0.158331	0.232906
6	-0.769646	0.657342	-0.0625298	-0.652639	0.819926	0.0317078	0.0408138	0.71779	-0.154742	0.239298
7	-0.761941	0.656155	-0.0629996	-0.640096	0.803215	0.0338013	0.0465956	0.729973	-0.150322	0.243362
8	-0.754216	0.654922	-0.061425	-0.629317	0.790547	0.0328312	0.0485898	0.744568	-0.144821	0.245217
9	-0.746483	0.653661	-0.0579874	-0.620744	0.782339	0.0289857	0.0468493	0.761617	-0.137926	0.245079
10	-0.738751	0.652399	-0.0529329	-0.61463	0.778747	0.022566	0.0415574	0.781026	-0.129297	0.243229
11	-0.73103	0.651168	-0.0465396	-0.611	0.779599	0.0139674	0.032994	0.802567	-0.118621	0.239975
12	-0.723324	0.650009	-0.0390746	-0.609655	0.78437	0.00365112	0.0214852	0.825897	-0.105685	0.235594
13	-0.715638	0.648964	-0.0307527	-0.610213	0.792211	-0.00788437	0.00734832	0.850585	-0.090456	0.230283
14	-0.707974	0.648081	-0.0217119	-0.612173	0.802032	-0.0201407	-0.00914494	0.876136	-0.0731553	0.224133
15	-0.700333	0.647405	-0.0120078	-0.614988	0.812626	-0.0326511	-0.0277867	0.902024	-0.0543038	0.217126
16	-0.692713	0.646982	-0.00163966	-0.618121	0.822807	-0.045003	-0.048417	0.92771	-0.034725	0.209178
17	-0.685114	0.646849	0.00941085	-0.621089	0.831527	-0.0568479	-0.0708935	0.952672	-0.0154837	0.200187
18	-0.677535	0.647038	0.0211335	-0.623476	0.837968	-0.0678964	-0.0950564	0.976428	0.00223173	0.1901
19	-0.669972	0.647565	0.0334516	-0.624935	0.841583	-0.0779081	-0.120704	0.998566	0.0172692	0.178963
20	-0.662425	0.648434	0.0462073	-0.625186	0.842102	-0.0866859	-0.147596	1.01877	0.0286713	0.166945
21	-0.654896	0.649632	0.0591691	-0.624022	0.839514	-0.0940743	-0.175473	1.03686	0.0357951	0.154335
22	-0.647391	0.651127	0.0720595	-0.621317	0.834026	-0.0999675	-0.204094	1.05277	0.0383728	0.141506
23	-0.63992	0.652874	0.084591	-0.617033	0.826022	-0.10432	-0.233277	1.0666	0.0365028	0.128873
24	-0.632497	0.654815	0.0965102	-0.611239	0.816009	-0.107155	-0.262935	1.07857	0.0305951	0.116828
25	-0.625139	0.656884	0.107623	-0.604101	0.804568	-0.10856	-0.293076	1.08897	0.0212806	0.105702
26	-0.617864	0.659013	0.117816	-0.595871	0.792313	-0.108688	-0.323798	1.09816	0.00931702	0.09573
27	-0.610687	0.661135	0.127056	-0.586868	0.779842	-0.107739	-0.355258	1.10648	-0.00450408	0.0870365
28	-0.603621	0.663191	0.135374	-0.577431	0.767703	-0.105949	-0.387622	1.11419	-0.019427	0.0796476
29	-0.596671	0.66513	0.142845	-0.567885	0.75637	-0.103577	-0.421019	1.12147	-0.0347859	0.0735113
30	-0.589837	0.666913	0.14956	-0.558503	0.746219	-0.100891	-0.455501	1.12837	-0.0500312	0.06853
31	-0.583115	0.668508	0.155596	-0.549473	0.737528	-0.0981665	-0.49102	1.13485	-0.0647449	0.0645961
32	-0.576494	0.669895	0.161002	-0.540888	0.730474	-0.0956732	-0.527419	1.14078	-0.0786321	0.0616126
33	-0.56996	0.67106	0.165786	-0.53274	0.725147	-0.0936708	-0.564437	1.14595	-0.0915078	0.0595184
34	-0.563495	0.671994	0.169904	-0.524915	0.721563	-0.0923943	-0.601712	1.15014	-0.103269	0.0582994
35	-0.55708	0.672695	0.173254	-0.517204	0.719671	-0.0920411	-0.63879	1.15306	-0.113866	0.0579973
36	-0.550689	0.673164	0.175686	-0.509313	0.719373	-0.0927541	-0.675138	1.15446	-0.123272	0.0587065
37	-0.544298	0.673409	0.177002	-0.500879	0.720529	-0.0946103	-0.710157	1.15403	-0.131458	0.06057
38	-0.537875	0.673441	0.176973	-0.491494	0.722971	-0.0976121	-0.743198	1.1515	-0.138372	0.0637634
39	-0.531389	0.673278	0.175359	-0.480732	0.726511	-0.101685	-0.773598	1.14659	-0.143926	0.0684774
40	-0.524807	0.672941	0.171938	-0.468191	0.730948	-0.106686	-0.800716	1.13906	-0.148	0.0748903
41	-0.518098	0.672454	0.166526	-0.453518	0.736076	-0.112416	-0.823972	1.12873	-0.150447	0.0831428
42	-0.511231	0.671841	0.159007	-0.43645	0.741693	-0.118638	-0.842898	1.1155	-0.151108	0.0933081
43	-0.50418	0.671127	0.149355	-0.416837	0.747608	-0.125098	-0.857166	1.09937	-0.149835	0.105368
44	-0.496921	0.670335	0.137646	-0.394662	0.753649	-0.131543	-0.866627	1.08046	-0.146512	0.119191
45	-0.489434	0.669481	0.124072	-0.370051	0.759668	-0.137737	-0.871315	1.05905	-0.141079	0.13452
46	-0.481701	0.66858	0.10893	-0.34327	0.765552	-0.143477	-0.87146	1.03553	-0.133547	0.150968
47	-0.473706	0.667639	0.0926146	-0.314711	0.771229	-0.148592	-0.867451	1.01043	-0.124008	0.168038
48	-0.465435	0.666663	0.0755908	-0.284867	0.776668	-0.152955	-0.859813	0.984347	-0.112637	0.185142
49	-0.456876	0.665651	0.0583667	-0.2543	0.781891	-0.156475	-0.849152	0.957956	-0.0996794	0.201646
50	-0.44802	0.664599	0.0414682	-0.223616	0.786962	-0.159094	-0.836117	0.931916	-0.0854348	0.216898
51	-0.438862	0.663501	0.0254076	-0.193431	0.791989	-0.160784	-0.82135	0.906841	-0.0702343	0.230279
52	-0.429404	0.66235	0.010661	-0.164348	0.797112	-0.16153	-0.805465	0.88326	-0.0544183	0.241235
53	-0.419655	0.661139	-0.00235241	-0.136933	0.802499	-0.161325	-0.789031	0.861603	-0.0383229	0.249313
54	-0.409634	0.659861	-0.0132939	-0.11169	0.808326	-0.160148	-0.772574	0.842213	-0.02228	0.254193
55	-0.39937	0.658515	-0.0219242	-0.0890391	0.814768	-0.157952	-0.756581	0.825376	-0.00663065	0.255715
56	-0.388901	0.657102	-0.0281263	-0.069289	0.821978	-0.15464	-0.741499	0.811362	0.00824936	0.253904
57	-0.378277	0.655636	-0.0319129	-0.0526238	0.830076	-0.15005	-0.727718	0.800439	0.0219267	0.248978
58	-0.367552	0.654137	-0.0334192	-0.0391065	0.839134	-0.143955	-0.715561	0.792865	0.0339001	0.241326
59	-0.356789	0.652639	-0.0328835	-0.0286932	0.849171	-0.136068	-0.705236	0.788836	0.0436168	0.23147
60	-0.346047	0.651188	-0.0306025	-0.0212711	0.860149	-0.126085	-0.696812	0.788398	0.0505252	0.219989
61	-0.335385	0.649839	-0.0268847	-0.0167024	0.871978	-0.113741	-0.690196	0.791365	0.0541525	0.207453
62	-0.324852	0.648652	-0.021997	-0.0148706	0.884518	-0.0988929	-0.685134	0.797248	0.0541954	0.194335
63	-0.314491	0.647691	-0.0161336	-0.0157076	0.897591	-0.0816051	-0.681242	0.805249	0.0505958	0.180969
64	-0.304331	0.647016	-0.00939895	-0.0192054	0.910979	-0.0622232	-0.67805	0.814321	0.0435784	0.167529
65	-0.294393	0.646679	-0.00182546	-0.0253943	0.924435	-0.0414093	-0.675061	0.823277	0.0336397	0.154052
66	-0.284683	0.646721	0.00659106	-0.0343039	0.937686	-0.0201221	-0.671795	0.830931	0.021488	0.14049
67	-0.275202	0.647168	0.0158403	-0.0459163	0.950443	0.000472542	-0.667816	0.836237	0.00795209	0.126782
68	-0.26594	0.64803	0.0258587	-0.0601363	0.962425	0.0191413	-0.662755	0.838392	-0.00611965	0.112911
69	-0.256881	0.649296	0.0365013	-0.0767813	0.973386	0.0347505	-0.656316	0.836899	-0.0199492	0.0989555
70	-0.248009	0.650939	0.0475492	-0.0956114	0.983154	0.0464143	-0.648287	0.831582	-0.032893	0.0850885
71	-0.239309	0.652911	0.0587312	-0.116374	0.991669	0.0536009	-0.638558	0.822567	-0.0444786	0.0715668
72	-0.230769	0.655151	0.0697737	-0.138875	0.999018	0.0561721	-0.627146	0.810237	-0.0544119	0.0586745
73	-0.222384	0.657583	0.0804403	-0.163021	1.00545	0.0543664	-0.614207	0.795174	-0.0625647	0.0466768
74	-0.214153	0.660125	0.090568	-0.188852	1.01136	0.0487294	-0.600037	0.778101	-0.0689497	0.0357701
75	-0.206084	0.662692	0.100084	-0.216535	1.01727	0.04001	-0.585058	0.759826	-0.0736909	0.0260505
76	-0.198183	0.665202	0.108991	-0.246316	1.02375	0.0290446	-0.569775	0.741185	-0.0769936	0.0175152
77	-0.190456	0.66758	0.117346	-0.278446	1.03135	0.0166434	-0.554709	0.722989	-0.0791184	0.0100814
78	-0.182903	0.669766	0.125207	-0.313092	1.04051	0.00350556	-0.540326	0.705981	-0.0803576	0.00362832
79	-0.175517	0.671712	0.132601	-0.350264	1.0515	-0.00982882	-0.526966	0.690789	-0.0810161	-0.00195938
80	-0.168282	0.673387	0.139494	-0.389767	1.06437	-0.0229859	-0.514799	0.677889	-0.0813927	-0.00676051
81	-0.161173	0.674777	0.145791	-0.431197	1.07895	-0.0357338	-0.50381	0.667584	-0.081765	-0.0108038
82	-0.154159	0.675878	0.151351	-0.473985	1.09483	-0.047937	-0.493822	0.659997	-0.0823775	-0.0140799
83	-0.147203	0.676702	0.156014	-0.517449	1.11145	-0.0595088	-0.484537	0.655083	-0.0834337	-0.0165592
84	-0.140268	0.677264	0.159635	-0.560852	1.1281	-0.0703683	-0.475588	0.652649	-0.085091	-0.0182124
85	-0.133316	0.677591	0.162099	-0.603459	1.14402	-0.0804155	-0.466581	0.652389	-0.0874571	-0.0190296
86	-0.126312	0.677708	0.163321	-0.644548	1.15836	-0.0895226	-0.45712	0.653917	-0.090587	-0.0190115
87	-0.119226	0.677645	0.163251	-0.68343	1.17032	-0.0975421	-0.446835	0.656808	-0.0944795	-0.0181711
88	-0.11203	0.677435	0.161851	-0.719443	1.17912	-0.104325	-0.435382	0.660628	-0.0990743	-0.0165106
89	-0.104701	0.677107	0.159101	-0.751969	1.18408	-0.109739	-0.42247	0.664973	-0.104254	-0.0140235
90	-0.0972237	0.67669	0.154981	-0.780435	1.1846	-0.113689	-0.407859	0.669494	-0.109851	-0.0106799
91	-0.0895863	0.67621	0.149485	-0.804339	1.18027	-0.116119	-0.391387	0.673919	-0.115659	-0.00643602
92	-0.0817836	0.675686	0.142621	-0.823277	1.17081	-0.117015	-0.372979	0.678071	-0.121456	-0.00123844
93	-0.0738149	0.675133	0.134423	-0.836964	1.15614	-0.11639	-0.352655	0.681874	-0.127024	0.00496015
94	-0.0656837	0.674557	0.124953	-0.845255	1.13639	-0.114274	-0.33053	0.685351	-0.132174	0.0121908
95	-0.0573954	0.673959	0.114302	-0.848146	1.11183	-0.1107	-0.306799	0.688618	-0.136764	0.0204635
96	-0.0489563	0.673329	0.102592	-0.845783	1.08294	-0.105694	-0.281732	0.691867	-0.140703	0.0297524
97	-0.0403716	0.672652	0.0899589	-0.83844	1.05036	-0.0992728	-0.255636	0.695345	-0.14396	0.040005
98	-0.0316451	0.671908	0.0765569	-0.82651	1.0149	-0.0914606	-0.228843	0.699337	-0.146547	0.0511371
99	-0.0227796	0.671072	0.0625527	-0.810506	0.977488	-0.0823054	-0.2017	0.704139	-0.148507	0.06303
100	-0.0137773	0.670119	0.0481319	-0.791056	0.939222	-0.0719141	-0.174569	0.710042	-0.149896	0.0755258
101	-0.00464293	0.669023	0.0335131	-0.768912	0.901311	-0.0604872	-0.147837	0.717318	-0.150752	0.0884166
102	0.00461442	0.667765	0.0189664	-0.744967	0.865061	-0.0483499	-0.121951	0.72621	-0.151078	0.10143
103	0.0139785	0.666331	0.00481878	-0.720234	0.831829	-0.0359681	-0.0974174	0.736921	-0.150815	0.114231
104	0.0234247	0.664722	-0.00855168	-0.695811	0.802934	-0.0239386	-0.0748074	0.749608	-0.149823	0.126435
105	0.0329209	0.662951	-0.0207526	-0.672785	0.779555	-0.012954	-0.0547076	0.764367	-0.147875	0.137651
106	0.0424302	0.661047	-0.0314229	-0.65212	0.762603	-0.00373912	-0.0376599	0.781213	-0.14465	0.147526
107	0.0519151	0.659053	-0.0402877	-0.634537	0.752604	0.00302877	-0.0240864	0.800069	-0.139758	0.155792
108	0.0613431	0.657023	-0.0471876	-0.620424	0.74961	0.0068058	-0.0142399	0.820754	-0.132772	0.162289
109	0.0706897	0.655022	-0.0520916	-0.609796	0.753155	0.00725978	-0.00817896	0.842985	-0.12329	0.166963
110	0.0799406	0.653119	-0.0550662	-0.602325	0.762283	0.00432543	-0.00579942	0.866389	-0.111007	0.169828
111	0.0890905	0.651386	-0.0562458	-0.597408	0.775628	-0.0017779	-0.00686946	0.890518	-0.0958135	0.17094
112	0.0981414	0.649897	-0.055786	-0.594276	0.791555	-0.0105693	-0.0110912	0.914877	-0.0778892	0.170348
113	0.107099	0.648722	-0.0538369	-0.592101	0.808328	-0.0213717	-0.0181432	0.938951	-0.05779	0.168085
114	0.11597	0.647931	-0.0505324	-0.59009	0.824278	-0.0333991	-0.0277068	0.962226	-0.0364815	0.164169
115	0.124762	0.64758	-0.0459966	-0.587543	0.837944	-0.0458494	-0.0394792	0.984226	-0.0153014	0.158624
116	0.13348	0.647716	-0.0403592	-0.58389	0.848168	-0.0579783	-0.0531769	1.00454	0.00417343	0.15151
117	0.142123	0.648367	-0.0337667	-0.57871	0.854141	-0.0691491	-0.0685488	1.02283	0.0203287	0.142949
118	0.150689	0.649541	-0.0263883	-0.571735	0.855415	-0.0788543	-0.0853946	1.03889	0.031745	0.133132
119	0.159167	0.651221	-0.0183999	-0.562868	0.851885	-0.0867202	-0.103605	1.05266	0.0373941	0.122315
120	0.167539	0.653363	-0.00996133	-0.5522	0.843762	-0.0925011	-0.123201	1.06421	0.0367628	0.110788
121	0.175778	0.655901	-0.00118172	-0.540032	0.83154	-0.0960729	-0.144384	1.07381	0.0298873	0.0988351
122	0.183851	0.658742	0.00791031	-0.526879	0.81596	-0.0974295	-0.167557	1.0819	0.017316	0.0866923
123	0.191715	0.661778	0.0173844	-0.513466	0.797966	-0.0966833	-0.193325	1.08907	2.35023e-05	0.0745186
124	0.199325	0.664888	0.0273942	-0.500666	0.778647	-0.0940657	-0.222432	1.09601	-0.0207009	0.0623916
125	0.206639	0.66795	0.0381147	-0.48938	0.759162	-0.0899237	-0.255627	1.1034	-0.0433774	0.0503581
126	0.213622	0.670847	0.0496354	-0.480355	0.740641	-0.0847061	-0.293454	1.11182	-0.066467	0.0385282
127	0.220256	0.673478	0.0618419	-0.473988	0.724077	-0.0789367	-0.336041	1.12157	-0.0885078	0.0271833
128	0.226542	0.675766	0.0743352	-0.470182	0.71023	-0.0731739	-0.382933	1.13266	-0.108252	0.0168451
129	0.232507	0.67766	0.086462	-0.468356	0.699571	-0.0679627	-0.433112	1.14472	-0.124786	0.0082281
130	0.2382	0.679137	0.0974443	-0.467593	0.692278	-0.0637866	-0.485163	1.15715	-0.137607	0.0020921
131	0.243683	0.680196	0.106554	-0.466879	0.688278	-0.0610308	-0.537539	1.16918	-0.146635	-0.000937841
132	0.249025	0.680855	0.113258	-0.465307	0.687305	-0.0599599	-0.588799	1.17997	-0.152155	-0.000510045
133	0.254296	0.681146	0.11728	-0.4622	0.688974	-0.0607125	-0.637755	1.18874	-0.154711	0.00341209
134	0.259557	0.681109	0.118597	-0.457145	0.69283	-0.0633066	-0.683513	1.19479	-0.154976	0.0105811
135	0.264863	0.680787	0.117384	-0.449963	0.698397	-0.0676541	-0.72546	1.19755	-0.153625	0.0205366
136	0.27026	0.680226	0.11395	-0.440656	0.705208	-0.0735796	-0.763204	1.19654	-0.151235	0.0326891
137	0.275787	0.679471	0.108673	-0.429342	0.712828	-0.0808415	-0.796525	1.19145	-0.148214	0.0463871
138	0.281481	0.678565	0.101944	-0.416194	0.720865	-0.0891552	-0.825307	1.18206	-0.144764	0.0609854
139	0.287376	0.677549	0.0941255	-0.401395	0.728976	-0.0982159	-0.849514	1.16834	-0.140887	0.0758843
140	0.293506	0.676458	0.0855127	-0.385095	0.736872	-0.107721	-0.869146	1.15038	-0.136412	0.0905759
141	0.299903	0.675325	0.0763229	-0.367385	0.744314	-0.117386	-0.88423	1.12845	-0.13106	0.10466
142	0.306598	0.674176	0.0666813	-0.348291	0.75111	-0.126964	-0.894818	1.10303	-0.124519	0.117864
143	0.313619	0.673029	0.0566333	-0.327774	0.757116	-0.136243	-0.90099	1.07476	-0.116527	0.130035
144	0.320991	0.671899	0.0461733	-0.305773	0.762233	-0.145052	-0.902889	1.0445	-0.106952	0.141114
145	0.32873	0.670793	0.035283	-0.282244	0.766408	-0.153251	-0.900744	1.01323	-0.0958283	0.151096
146	0.336845	0.669712	0.0239828	-0.257223	0.769637	-0.160718	-0.894894	0.982059	-0.0833698	0.159977
147	0.345333	0.668652	0.0123792	-0.230883	0.771964	-0.16734	-0.8858	0.952043	-0.0699407	0.167702
148	0.354184	0.66761	0.000693009	-0.203562	0.773482	-0.173009	-0.874022	0.924127	-0.0559978	0.174128
149	0.363374	0.666577	-0.0107353	-0.175769	0.774326	-0.17762	-0.86017	0.898996	-0.0420181	0.179016
150	0.372876	0.665546	-0.0214718	-0.14814	0.774664	-0.181081	-0.844847	0.876997	-0.0284346	0.182054
151	0.382653	0.664512	-0.0310412	-0.12137	0.774681	-0.18333	-0.828588	0.858107	-0.0155862	0.182899
152	0.392666	0.663467	-0.0389908	-0.0961284	0.774563	-0.184337	-0.811831	0.841987	-0.00369369	0.18125
153	0.402874	0.662406	-0.0449518	-0.0729809	0.774483	-0.184114	-0.794924	0.828096	0.00714329	0.176907
154	0.413234	0.661323	-0.0486888	-0.0523338	0.774593	-0.182701	-0.778156	0.815859	0.016927	0.169826
155	0.423702	0.660213	-0.0501303	-0.0344067	0.775027	-0.180151	-0.761813	0.804839	0.0257256	0.160159
156	0.434227	0.659072	-0.0493695	-0.0192464	0.775911	-0.176501	-0.746225	0.794875	0.0336175	0.14825
157	0.444757	0.657899	-0.0466445	-0.00676606	0.777381	-0.171744	-0.731785	0.786147	0.0406328	0.13462
158	0.455233	0.656698	-0.0422953	0.0031951	0.779595	-0.165804	-0.718932	0.779148	0.0466955	0.119909
159	0.465594	0.655483	-0.0367151	0.010814	0.782742	-0.158522	-0.708088	0.774552	0.0515913	0.104804
160	0.47578	0.654275	-0.0302967	0.0162349	0.787033	-0.149658	-0.699566	0.773022	0.0549803	0.0899638
161	0.485739	0.653102	-0.0233863	0.0195398	0.79268	-0.138908	-0.693488	0.774993	0.0564497	0.0759377
162	0.495428	0.652001	-0.0162483	0.020739	0.799868	-0.125948	-0.689728	0.78051	0.0556033	0.0631116
163	0.504819	0.651013	-0.00904694	0.0197799	0.808723	-0.110483	-0.687915	0.789156	0.052155	0.0516782
164	0.513898	0.65018	-0.00183524	0.0165617	0.819272	-0.0923234	-0.687499	0.800094	0.0460108	0.0416271
165	0.522668	0.649543	0.00542622	0.0109751	0.831425	-0.0714628	-0.687838	0.812203	0.0373083	0.0327793
166	0.531139	0.649142	0.0128339	0.00295161	0.844952	-0.0481587	-0.688291	0.824254	0.0264148	0.0248468
167	0.539334	0.649013	0.0204949	-0.00748729	0.859492	-0.0229981	-0.688284	0.835083	0.0138814	0.0175056
168	0.547283	0.649184	0.0284794	-0.020193	0.874572	0.00308362	-0.687337	0.843715	0.000373192	0.0104729
169	0.555018	0.649678	0.0367924	-0.0348906	0.889656	0.0288473	-0.685069	0.849431	-0.0134157	0.00355625
170	0.562573	0.650507	0.045369	-0.0512151	0.9042	0.0528694	-0.681201	0.851782	-0.0268363	-0.00332403
171	0.569979	0.651674	0.0540966	-0.0687815	0.917719	0.0737199	-0.675547	0.850563	-0.0393414	-0.010152
172	0.577263	0.653166	0.0628468	-0.0872614	0.92984	0.0901598	-0.668028	0.845769	-0.0505182	-0.0168462
173	0.584443	0.654961	0.07151	-0.10645	0.940343	0.101312	-0.658672	0.837557	-0.0600948	-0.0233023
174	0.591531	0.657019	0.0800174	-0.126302	0.949191	0.106762	-0.647625	0.826209	-0.067929	-0.0294254
175	0.598528	0.659292	0.0883482	-0.146944	0.956533	0.106583	-0.635142	0.81212	-0.0739848	-0.0351471
176	0.60543	0.661719	0.0965224	-0.168647	0.962704	0.101283	-0.621579	0.79579	-0.0783077	-0.0404315
177	0.612229	0.664234	0.104589	-0.191788	0.968205	0.0916909	-0.607376	0.777815	-0.0810021	-0.0452744
178	0.618913	0.666765	0.112609	-0.216802	0.973658	0.0788173	-0.593029	0.758882	-0.0822183	-0.0496918
179	0.625468	0.669244	0.120636	-0.24412	0.979752	0.0637096	-0.579058	0.73975	-0.0821458	-0.0537127
180	0.631883	0.671603	0.128703	-0.274105	0.987167	0.04733	-0.565966	0.72121	-0.0810132	-0.0573665
181	0.638152	0.673786	0.136806	-0.306994	0.996487	0.0304777	-0.554189	0.704038	-0.0790864	-0.0606747
182	0.644273	0.675743	0.144891	-0.342833	1.00811	0.013753	-0.544038	0.688927	-0.0766645	-0.0636348
183	0.650255	0.677442	0.152839	-0.381435	1.02221	-0.00243706	-0.535651	0.676431	-0.0740643	-0.0662079
184	0.656117	0.678862	0.160472	-0.422378	1.03865	-0.017851	-0.528974	0.666915	-0.0716015	-0.0683243
185	0.661886	0.679995	0.16757	-0.465031	1.05706	-0.0323748	-0.523764	0.660528	-0.0695667	-0.0698862
186	0.667595	0.680848	0.173902	-0.508622	1.07686	-0.0459824	-0.519639	0.65722	-0.0682032	-0.0707947
187	0.673282	0.681434	0.179262	-0.552324	1.09732	-0.0586976	-0.516144	0.65677	-0.0676919	-0.0709738
188	0.678983	0.681774	0.183488	-0.595319	1.11762	-0.0705601	-0.512808	0.658834	-0.0681428	-0.0703787
189	0.684733	0.681892	0.186482	-0.636854	1.13696	-0.0815918	-0.509196	0.662998	-0.0695958	-0.0690075
190	0.690564	0.681812	0.188197	-0.676252	1.15453	-0.0917736	-0.504926	0.668825	-0.0720259	-0.0668791
191	0.696504	0.681561	0.188624	-0.712918	1.16961	-0.101029	-0.499681	0.675887	-0.0753558	-0.0640215
192	0.702577	0.681164	0.187776	-0.746326	1.18152	-0.109219	-0.493201	0.683796	-0.0794667	-0.0604556
193	0.708804	0.680647	0.185675	-0.776012	1.1897	-0.116152	-0.48528	0.692216	-0.0842111	-0.0561822
194	0.715202	0.680034	0.182337	-0.801563	1.19367	-0.121604	-0.475756	0.700869	-0.0894245	-0.0511779
195	0.721787	0.679351	0.177779	-0.822632	1.19307	-0.125342	-0.464516	0.70954	-0.0949336	-0.0454059
196	0.728568	0.678618	0.172021	-0.838938	1.18768	-0.127159	-0.451498	0.718078	-0.100563	-0.0388265
197	0.735553	0.677856	0.165093	-0.850287	1.17737	-0.126896	-0.436698	0.726389	-0.106139	-0.0314147
198	0.742746	0.677079	0.157042	-0.856578	1.16217	-0.124466	-0.420174	0.734445	-0.111493	-0.0231691
199	0.750147	0.676295	0.147934	-0.857808	1.14225	-0.11986	-0.402048	0.742281	-0.116465	-0.0141229
200	0.757757	0.675508	0.137853	-0.854079	1.11791	-0.113155	-0.382503	0.750008	-0.120904	-0.00434638
201	0.765577	0.674711	0.126901	-0.8456	1.08964	-0.10451	-0.361781	0.757806	-0.124679	0.00605579
202	0.773605	0.673893	0.115192	-0.832688	1.05809	-0.0941704	-0.340179	0.765936	-0.127672	0.0169534
203	0.781841	0.673034	0.102855	-0.815791	1.02413	-0.0824805	-0.318048	0.774728	-0.129788	0.0281872
204	0.790281	0.672112	0.0900463	-0.795503	0.988822	-0.0698954	-0.295798	0.784567	-0.130946	0.0395739
205	0.798917	0.671099	0.0769649	-0.772592	0.953467	-0.0569899	-0.273912	0.795868	-0.131066	0.0508929
206	0.807731	0.669971	0.0638723	-0.748005	0.919522	-0.0444547	-0.252956	0.809044	-0.130049	0.061878
207	0.816696	0.668707	0.0511062	-0.722853	0.88853	-0.0330615	-0.233575	0.824457	-0.127755	0.0722086
208	0.825775	0.667297	0.0390606	-0.698329	0.861986	-0.0235981	-0.216455	0.842368	-0.123985	0.0815352
209	0.834923	0.665743	0.0281608	-0.675595	0.841168	-0.0167722	-0.202265	0.8629	-0.118474	0.089502
210	0.844089	0.664063	0.018806	-0.655639	0.826955	-0.0131076	-0.19158	0.886	-0.110901	0.0957936
211	0.853223	0.662287	0.0113254	-0.639147	0.819693	-0.0128583	-0.184817	0.911439	-0.100923	0.100168
212	0.862283	0.660461	0.00594483	-0.626432	0.819127	-0.0159593	-0.182197	0.938829	-0.0882335	0.102472
213	0.871233	0.658639	0.00278911	-0.617442	0.824432	-0.0220361	-0.18376	0.967664	-0.072631	0.102626
214	0.880052	0.656882	0.00189097	-0.611815	0.834331	-0.0304706	-0.189383	0.997364	-0.0541055	0.100607
215	0.888727	0.655255	0.00321024	-0.608972	0.847267	-0.040507	-0.198823	1.02733	-0.0329389	0.0964258
216	0.897257	0.653825	0.00663942	-0.608206	0.861604	-0.0513652	-0.211727	1.05695	-0.00972925	0.0901336
217	0.905649	0.652654	0.0120089	-0.60876	0.875802	-0.0623433	-0.227631	1.08561	0.0145524	0.0818225
218	0.913919	0.651801	0.0190864	-0.609888	0.888548	-0.0728798	-0.245987	1.11289	0.0383362	0.0716444
219	0.922087	0.651315	0.0275895	-0.610884	0.898796	-0.0825537	-0.266212	1.13815	0.0606674	0.0598173
220	0.930176	0.651233	0.0371579	-0.611087	0.905842	-0.09112	-0.287444	1.16075	0.079915	0.0466642
221	0.938207	0.65156	0.0473648	-0.609932	0.909358	-0.0985132	-0.308821	1.18174	0.0910189	0.0326215
222	0.946174	0.652356	0.0582624	-0.60731	0.908791	-0.104344	-0.331343	1.19798	0.105566	0.0176955
223	0.954126	0.653544	0.0687349	-0.602184	0.904606	-0.109108	-0.350649	1.20915	0.110592	0.00309789
224	0.961975	0.655386	0.0808215	-0.596158	0.894927	-0.111057	-0.371947	1.18879	0.173891	-0.0131831
225	0.969852	0.6573	0.0901875	-0.586178	0.883792	-0.113493	-0.385889	1.18653	0.205546	-0.026391
