# Supplementary material for: Optimal Control Based Stiffness Identification of an Ankle-Foot Orthosis Using a Predictive Walking Model
Source: Front Comput Neurosci. 2017 Apr 13;11:23. doi: 10.3389/fncom.2017.00023 (PMC5390028; doi:10.3389/fncom.2017.00023)
Supplement: Supplementary file 1 [file DataSheet1.ZIP › PathWalker/InvKinDyn/results/orthosis_3053142.qdot]

0	0.88968	-0.11376	-1.52867	1.43352	-3.351	1.98982	2.89457	0.396	0.066	2.07
1	0.89736	-0.11484	-1.31279	1.56684	-3.29832	1.83734	2.61899	0.47952	0.1464	1.83972
2	0.90432	-0.11784	-1.07879	1.66692	-3.18744	1.61145	2.30378	0.59844	0.21684	1.59048
3	0.91056	-0.12264	-0.831708	1.72248	-3.00936	1.32357	1.95078	0.75648	0.28284	1.32624
4	0.91632	-0.12888	-0.575088	1.72032	-2.75532	0.989028	1.56102	0.95532	0.35136	1.04976
5	0.92112	-0.1356	-0.314124	1.64916	-2.42052	0.625452	1.13894	1.1928	0.43068	0.76704
6	0.9246	-0.14244	-0.056376	1.50516	-2.00532	0.25122	0.693816	1.46196	0.5304	0.48768
7	0.927	-0.14796	0.188952	1.29348	-1.52016	-0.116412	0.239304	1.7514	0.66012	0.2226
8	0.92796	-0.15132	0.412512	1.02876	-0.98496	-0.46146	-0.20886	2.04588	0.8274	-0.01656
9	0.92784	-0.15144	0.60654	0.73368	-0.43104	-0.770364	-0.635028	2.32908	1.03548	-0.222
10	0.92652	-0.14772	0.767196	0.4356	0.10224	-1.03183	-1.02761	2.58492	1.28112	-0.39048
11	0.92472	-0.13908	0.8958	0.1614	0.57252	-1.23795	-1.38106	2.7996	1.55232	-0.52572
12	0.92232	-0.1254	0.998628	-0.06696	0.94092	-1.38426	-1.69643	2.96256	1.82748	-0.63732
13	0.91968	-0.10596	1.0849	-0.2352	1.17852	-1.47076	-1.97919	3.06612	2.07608	-0.738
14	0.91692	-0.08112	1.16449	-0.3378	1.27128	-1.50125	-2.23701	3.10656	2.26218	-0.84084
15	0.9144	-0.05076	1.24418	-0.37596	1.22172	-1.48223	-2.47564	3.08232	2.34946	-0.95376
16	0.91188	-0.01596	1.32606	-0.35616	1.0464	-1.42139	-2.69718	2.99544	2.30896	-1.07892
17	0.90948	0.02268	1.40672	-0.28644	0.77292	-1.32582	-2.89955	2.85072	2.12585	-1.21044
18	0.90756	0.06324	1.47817	-0.17508	0.4338	-1.2014	-3.07771	2.65656	1.8045	-1.33644
19	0.90564	0.10428	1.53068	-0.03012	0.06228	-1.05334	-3.22704	2.42448	1.36825	-1.44216
20	0.90348	0.14376	1.55542	0.13968	-0.31056	-0.886608	-3.34524	2.1708	0.854856	-1.5132
21	0.9006	0.1794	1.54685	0.3246	-0.65856	-0.707184	-3.43452	1.9092	0.309324	-1.53948
22	0.89652	0.20964	1.50378	0.51408	-0.96048	-0.5223	-3.50196	1.6596	-0.2244	-1.51596
23	0.89076	0.23292	1.4303	0.69528	-1.20156	-0.3402	-3.55896	1.4364	-0.708924	-1.4454
24	0.88296	0.24828	1.33354	0.85656	-1.37292	-0.1686	-3.61692	1.248	-1.11774	-1.33512
25	0.873	0.25548	1.22316	0.9876	-1.4706	-0.01536	-3.68664	1.1028	-1.43563	-1.19664
26	0.86124	0.25464	1.1088	1.08036	-1.49652	0.11388	-3.7752	0.9984	-1.65853	-1.04322
27	0.84792	0.24672	0.99816	1.13244	-1.45668	0.2148	-3.88368	0.9252	-1.79075	-0.886668
28	0.834	0.23268	0.89652	1.14552	-1.35996	0.28464	-4.00764	0.8736	-1.84307	-0.736356
29	0.82008	0.21396	0.8058	1.12584	-1.21812	0.32232	-4.13784	0.828	-1.82944	-0.597756
30	0.80664	0.1914	0.72432	1.0836	-1.04292	0.32694	-4.26228	0.7776	-1.76564	-0.472068
31	0.79452	0.16644	0.64872	1.0302	-0.84648	0.299196	-4.36788	0.7116	-1.66646	-0.35802
32	0.78408	0.1398	0.57408	0.97776	-0.63924	0.240288	-4.44216	0.6204	-1.54508	-0.251304
33	0.7758	0.11208	0.49416	0.939	-0.43008	0.15318	-4.473	0.5028	-1.41134	-0.14628
34	0.7698	0.08412	0.402	0.92532	-0.22704	0.042384	-4.44936	0.3504	-1.27164	-0.036252
35	0.76692	0.05628	0.29184	0.94692	-0.03576	-0.08556	-4.36176	0.168	-1.12872	0.085104
36	0.76692	0.0294	0.15792	1.01208	0.13872	-0.222744	-4.20228	-0.0516	-0.98232	0.22362
37	0.77076	0.00384	-0.00348	1.1262	0.29304	-0.360216	-3.96492	-0.3036	-0.82968	0.383208
38	0.77832	-0.01956	-0.19368	1.29144	0.4248	-0.488748	-3.648	-0.5892	-0.66648	0.56568
39	0.78984	-0.04044	-0.41052	1.50492	0.53244	-0.60012	-3.25416	-0.9036	-0.48888	0.769548
40	0.80508	-0.05844	-0.64944	1.76076	0.61536	-0.6876	-2.79072	-1.2396	-0.29364	0.9903
41	0.82404	-0.07356	-0.90228	2.04816	0.67404	-0.74664	-2.27112	-1.5876	-0.07932	1.21984
42	0.84612	-0.08568	-1.15824	2.35356	0.7098	-0.7752	-1.71216	-1.9356	0.15276	1.44719
43	0.87108	-0.09504	-1.40508	2.661	0.72492	-0.7734	-1.13532	-2.2692	0.39876	1.65876
44	0.89844	-0.10248	-1.62888	2.95332	0.72228	-0.74328	-0.56256	-2.5692	0.65196	1.83948
45	0.92796	-0.10812	-1.81704	3.21372	0.70608	-0.6888	-0.0174	-2.8224	0.90384	1.97376
46	0.9594	-0.11292	-1.95785	3.42708	0.68124	-0.6138	0.48108	-3.012	1.14468	2.0484
47	0.99252	-0.11712	-2.04286	3.58128	0.65268	-0.52356	0.91656	-3.12996	1.36452	2.05248
48	1.02708	-0.12144	-2.06689	3.66804	0.62676	-0.4224	1.27932	-3.16692	1.55491	1.98048
49	1.06272	-0.12624	-2.02782	3.68208	0.60852	-0.31428	1.5642	-3.1248	1.70935	1.83024
50	1.09896	-0.13176	-1.92727	3.6222	0.60324	-0.2028	1.77204	-3.009	1.82406	1.60572
51	1.13496	-0.13812	-1.76959	3.48996	0.61476	-0.08952	1.9062	-2.82972	1.89792	1.31472
52	1.16988	-0.14532	-1.56161	3.2898	0.64644	0.0246	1.97208	-2.59884	1.93145	0.96936
53	1.20252	-0.15336	-1.31298	3.02916	0.69924	0.14124	1.97484	-2.3268	1.92515	0.5856
54	1.23168	-0.16152	-1.03564	2.71811	0.77304	0.26352	1.91916	-2.02044	1.87792	0.18264
55	1.25628	-0.16956	-0.744252	2.37001	0.8652	0.39744	1.80984	-1.68168	1.7856	-0.21732
56	1.27488	-0.17592	-0.454392	1.99982	0.97176	0.5508	1.65372	-1.31076	1.64128	-0.59112
57	1.287	-0.17988	-0.180756	1.62208	1.08696	0.7314	1.45884	-0.90888	1.43681	-0.91824
58	1.29156	-0.17976	0.064284	1.2496	1.20444	0.94644	1.239	-0.48348	1.166	-1.18272
59	1.28904	-0.17412	0.27372	0.890652	1.31736	1.19796	1.01088	-0.05256	0.829008	-1.37772
60	1.27944	-0.16188	0.446136	0.548244	1.41948	1.48128	0.79392	0.35604	0.435276	-1.50432
61	1.26396	-0.14244	0.586524	0.219816	1.5048	1.78177	0.60744	0.70596	0.005148	-1.57416
62	1.24332	-0.11532	0.703608	-0.10044	1.56876	2.07454	0.46704	0.96012	-0.431952	-1.60392
63	1.2192	-0.081	0.808158	-0.419736	1.60656	2.32583	0.38304	1.08864	-0.842088	-1.6128
64	1.19256	-0.04044	0.908819	-0.742668	1.61472	2.49767	0.35868	1.07472	-1.19264	-1.61724
65	1.1652	0.00504	1.00998	-1.06915	1.59012	2.55446	0.39192	0.91848	-1.4582	-1.62744
66	1.13772	0.05364	1.10991	-1.39349	1.53084	2.47136	0.47748	0.63672	-1.62431	-1.64496
67	1.11144	0.10344	1.20221	-1.7064	1.43784	2.24025	0.60732	0.2586	-1.68861	-1.66452
68	1.08708	0.15192	1.27711	-1.9974	1.31532	1.8731	0.77268	-0.17916	-1.65955	-1.67466
69	1.06464	0.19716	1.32575	-2.25961	1.17216	1.39966	0.96348	-0.63804	-1.55326	-1.66404
70	1.044	0.23664	1.34184	-2.49151	1.0218	0.862392	1.16748	-1.0818	-1.39027	-1.6226
71	1.0248	0.2688	1.3251	-2.70012	0.88188	0.308544	1.36944	-1.4796	-1.192	-1.54708
72	1.0062	0.29184	1.27999	-2.89752	0.77184	-0.216684	1.55268	-1.80756	-0.978336	-1.43972
73	0.98772	0.30504	1.21532	-3.09972	0.7092	-0.67644	1.7004	-2.04876	-0.7662	-1.3088
74	0.96828	0.30804	1.14192	-3.32196	0.7092	-1.04633	1.79748	-2.193	-0.568944	-1.16635
75	0.94812	0.3012	1.06884	-3.57372	0.7776	-1.31585	1.83396	-2.23692	-0.396324	-1.02424
76	0.92724	0.28536	1.0026	-3.8556	0.912	-1.48814	1.80792	-2.18352	-0.254976	-0.892056
77	0.90636	0.26232	0.94332	-4.15752	1.0992	-1.57654	1.72596	-2.04096	-0.148704	-0.77437
78	0.88632	0.23352	0.88728	-4.46064	1.3188	-1.60013	1.6032	-1.82304	-0.07902	-0.670524
79	0.8682	0.201	0.82716	-4.74036	1.5444	-1.57885	1.46004	-1.548	-0.045192	-0.576136
80	0.85308	0.1668	0.75564	-4.9716	1.7496	-1.52975	1.31868	-1.2366	-0.044676	-0.485195
81	0.84168	0.13212	0.6672	-5.13456	1.9056	-1.46438	1.19856	-0.91044	-0.0735	-0.393132
82	0.83472	0.09888	0.55956	-5.21568	1.9944	-1.38862	1.1142	-0.58968	-0.126744	-0.297516
83	0.8322	0.06744	0.43452	-5.20836	1.998	-1.30314	1.07388	-0.29208	-0.198876	-0.198384
84	0.83424	0.03924	0.29568	-5.11284	1.9104	-1.20566	1.08084	-0.0312	-0.283932	-0.098064
85	0.84048	0.01404	0.14664	-4.93068	1.7208	-1.09285	1.13532	0.18336	-0.375588	0.002172
86	0.85032	-0.00756	-0.0084	-4.66584	1.4352	-0.96234	1.2342	0.34692	-0.4671	0.100848
87	0.86352	-0.0252	-0.168	-4.32156	1.056	-0.813948	1.37436	0.4584	-0.551376	0.19926
88	0.87948	-0.03936	-0.33	-3.90312	0.5952	-0.64968	1.54944	0.5214	-0.621564	0.298452
89	0.897276	-0.05004	-0.4944	-3.41592	0.0624	-0.474	1.75332	0.54252	-0.67164	0.401232
90	0.916488	-0.0576	-0.65952	-2.86848	-0.5196	-0.2916	1.97664	0.531	-0.69696	0.509266
91	0.936324	-0.06288	-0.82368	-2.27256	-1.1352	-0.10752	2.20896	0.49824	-0.69564	0.62371
92	0.956244	-0.06636	-0.98376	-1.64244	-1.7604	0.075	2.43888	0.45636	-0.66816	0.743831
93	0.975744	-0.06912	-1.1364	-0.99492	-2.37	0.25392	2.655	0.41724	-0.618	0.867678
94	0.994596	-0.07176	-1.27812	-0.34692	-2.9472	0.42888	2.84772	0.39204	-0.5508	0.992724
95	1.01269	-0.0756	-1.4052	0.28356	-3.4668	0.60072	3.00804	0.38988	-0.47268	1.11467
96	1.03016	-0.08124	-1.51597	0.88116	-3.9096	0.770544	3.13152	0.41736	-0.39084	1.23031
97	1.04718	-0.08928	-1.60824	1.4316	-4.2552	0.937464	3.21516	0.47904	-0.31044	1.33585
98	1.06386	-0.10032	-1.6805	1.92048	-4.48944	1.09862	3.25716	0.57624	-0.2352	1.42715
99	1.08028	-0.11436	-1.7305	2.334	-4.59192	1.24696	3.25572	0.70836	-0.16668	1.4995
100	1.09612	-0.13152	-1.75426	2.65728	-4.54932	1.37123	3.20784	0.87312	-0.10272	1.5469
101	1.11088	-0.15096	-1.7456	2.8734	-4.35	1.45648	3.10632	1.06704	-0.03912	1.56161
102	1.12369	-0.17208	-1.69771	2.96796	-3.98784	1.48582	2.94403	1.28532	0.03156	1.53612
103	1.13354	-0.19308	-1.60446	2.93076	-3.4674	1.44354	2.7132	1.52244	0.11904	1.46448
104	1.13954	-0.21252	-1.46411	2.76312	-2.80548	1.31815	2.41198	1.77108	0.23376	1.34592
105	1.14112	-0.22848	-1.28044	2.4798	-2.03424	1.10579	2.04572	2.02152	0.387	1.185
106	1.13819	-0.23928	-1.06378	2.10996	-1.19988	0.812147	1.62882	2.26272	0.58704	0.99192
107	1.13136	-0.2436	-0.827988	1.69356	-0.35928	0.453244	1.18158	2.4822	0.83832	0.77964
108	1.12159	-0.24012	-0.58848	1.27536	0.4254	0.0544776	0.727313	2.66772	1.13784	0.56088
109	1.11011	-0.22836	-0.356952	0.89652	1.09536	-0.352122	0.285545	2.80848	1.47396	0.3438
110	1.09799	-0.20796	-0.141552	0.59004	1.6014	-0.7324	-0.128405	2.89548	1.82322	0.13344
111	1.08611	-0.17868	0.055176	0.37584	1.91124	-1.05497	-0.506609	2.92308	2.15092	-0.07104
112	1.07491	-0.141	0.233892	0.261	2.01276	-1.29629	-0.84624	2.88888	2.4119	-0.27156
113	1.06452	-0.09492	0.39654	0.24132	1.914	-1.44329	-1.14763	2.793	2.55702	-0.46992
114	1.05504	-0.04212	0.544296	0.30564	1.63992	-1.49404	-1.41269	2.64	2.54161	-0.6654
115	1.04616	0.01632	0.676488	0.43836	1.22688	-1.45547	-1.64372	2.43768	2.33698	-0.85368
116	1.03716	0.07812	0.7911	0.6216	0.71676	-1.3405	-1.84463	2.1948	1.93863	-1.02732
117	1.02792	0.14088	0.885408	0.837	0.15288	-1.16462	-2.0215	1.9272	1.36996	-1.17804
118	1.01736	0.2016	0.958608	1.06404	-0.4236	-0.943908	-2.18525	1.6524	0.677892	-1.29804
119	1.00464	0.25704	1.01263	1.28016	-0.97476	-0.693708	-2.35152	1.386	-0.075756	-1.38324
120	0.98868	0.30456	1.05355	1.46016	-1.46664	-0.428616	-2.54196	1.152	-0.82506	-1.43435
121	0.96876	0.34092	1.09104	1.57836	-1.8696	-0.162792	-2.78076	0.9708	-1.50856	-1.45714
122	0.94368	0.36432	1.13689	1.60956	-2.15928	0.089544	-3.09216	0.8604	-2.0751	-1.46084
123	0.9132	0.3732	1.20118	1.536	-2.31828	0.314112	-3.49284	0.8328	-2.48693	-1.45524
124	0.87768	0.36744	1.28646	1.35432	-2.3382	0.49704	-3.9834	0.8868	-2.72118	-1.44402
125	0.83796	0.34764	1.38248	1.083	-2.22252	0.626112	-4.53924	1.0104	-2.77075	-1.41959
126	0.79608	0.31572	1.46478	0.76404	-1.98768	0.692328	-5.11044	1.17	-2.6449	-1.36139
127	0.75432	0.27456	1.4992	0.45672	-1.66164	0.691536	-5.62704	1.3308	-2.3693	-1.24058
128	0.7158	0.22728	1.45522	0.21912	-1.27908	0.625344	-6.02148	1.4472	-1.98408	-1.03404
129	0.68316	0.17724	1.31788	0.09156	-0.87516	0.501132	-6.24612	1.4916	-1.53852	-0.73632
130	0.65796	0.12708	1.09316	0.08568	-0.48	0.330696	-6.28512	1.4436	-1.08336	-0.363593
131	0.64104	0.07908	0.80448	0.18864	-0.11676	0.128508	-6.1512	1.2948	-0.6624	0.0513355
132	0.63252	0.03492	0.48264	0.37284	0.20028	-0.090312	-5.87472	1.0524	-0.30672	0.470656
133	0.63132	-0.00444	0.15804	0.6066	0.46272	-0.311292	-5.49096	0.726	-0.0318	0.860281
134	0.63672	-0.03864	-0.14556	0.86184	0.66804	-0.5217	-5.03364	0.3312	0.16212	1.19466
135	0.64764	-0.06732	-0.41208	1.11684	0.81732	-0.71106	-4.52928	-0.1212	0.2868	1.4583
136	0.66324	-0.0906	-0.63324	1.35768	0.9144	-0.871428	-3.99852	-0.6108	0.36252	1.64376
137	0.68328	-0.10872	-0.80748	1.57776	0.96444	-0.997644	-3.45384	-1.1268	0.414	1.7518
138	0.7074	-0.12192	-0.93822	1.77588	0.97332	-1.08728	-2.90484	-1.6464	0.46524	1.78787
139	0.7356	-0.13092	-1.03354	1.956	0.94752	-1.14061	-2.35584	-2.1552	0.537	1.76299
140	0.76764	-0.13596	-1.10278	2.1252	0.89304	-1.1598	-1.81008	-2.6316	0.64224	1.69009
141	0.8034	-0.13788	-1.15699	2.29128	0.81552	-1.14936	-1.27056	-3.0504	0.78492	1.58448
142	0.84252	-0.13764	-1.20576	2.46204	0.72072	-1.11348	-0.74064	-3.3924	0.95904	1.46052
143	0.88464	-0.1356	-1.2552	2.64012	0.61404	-1.05708	-0.22788	-3.6312	1.149	1.32948
144	0.92868	-0.13272	-1.30684	2.82348	0.501	-0.98388	0.2574	-3.7524	1.33484	1.19784
145	0.9738	-0.12972	-1.35602	3.00252	0.38748	-0.89604	0.702	-3.74052	1.49502	1.06572
146	1.01856	-0.1272	-1.39243	3.1608	0.27924	-0.79464	1.09128	-3.60192	1.61149	0.927
147	1.06212	-0.12504	-1.40234	3.27852	0.18216	-0.68028	1.41336	-3.34992	1.67315	0.77112
148	1.1028	-0.12396	-1.3714	3.33516	0.10128	-0.55332	1.66224	-3.01572	1.67756	0.58656
149	1.14024	-0.12372	-1.28838	3.31548	0.04056	-0.41532	1.83876	-2.63988	1.63002	0.36456
150	1.17324	-0.12408	-1.14833	3.2124	0.00204	-0.26988	1.95108	-2.2668	1.54181	0.1014
151	1.20156	-0.1254	-0.953952	3.02899	-0.01416	-0.12084	2.01084	-1.9344	1.4271	-0.19788
152	1.22496	-0.12732	-0.71532	2.7777	-0.0096	0.02676	2.02884	-1.66692	1.30044	-0.52116
153	1.2432	-0.12996	-0.44844	2.47765	0.0132	0.16956	2.01216	-1.46844	1.17405	-0.84972
154	1.25616	-0.1332	-0.17298	2.15125	0.05208	0.306	1.96116	-1.3224	1.05583	-1.16004
155	1.263	-0.13692	0.091296	1.81924	0.10608	0.438	1.87056	-1.19568	0.947028	-1.42908
156	1.2636	-0.14076	0.327	1.49764	0.1764	0.57084	1.7328	-1.04736	0.841836	-1.6356
157	1.25712	-0.14412	0.521904	1.19534	0.26568	0.7128	1.54236	-0.83988	0.727524	-1.76532
158	1.24332	-0.1458	0.669624	0.914268	0.37764	0.87384	1.30128	-0.55152	0.587496	-1.8126
159	1.22232	-0.14496	0.770208	0.650508	0.51492	1.06368	1.02264	-0.1836	0.40668	-1.78082
160	1.19508	-0.14076	0.829248	0.396588	0.67764	1.29	0.72936	0.23652	0.176328	-1.68313
161	1.16268	-0.13212	0.85656	0.143904	0.86256	1.5552	0.4512	0.66204	-0.101568	-1.53913
162	1.12692	-0.11856	0.864163	-0.115092	1.0626	1.8558	0.21756	1.03752	-0.413796	-1.37201
163	1.08948	-0.09996	0.865404	-0.386184	1.26588	2.17915	0.04992	1.31256	-0.737304	-1.20613
164	1.0524	-0.07644	0.871375	-0.670392	1.45836	2.50327	-0.04068	1.45308	-1.0443	-1.06174
165	1.01652	-0.04812	0.888922	-0.962819	1.62324	2.79649	-0.05436	1.44612	-1.30722	-0.9519
166	0.9834	-0.01548	0.91932	-1.25267	1.7448	3.01927	0.00084	1.29948	-1.50401	-0.880944
167	0.95388	0.02052	0.95814	-1.52469	1.8096	3.12981	0.11364	1.03584	-1.62098	-0.843924
168	0.9282	0.05928	0.99756	-1.76371	1.81008	3.09164	0.27216	0.68592	-1.65467	-0.829998
169	0.9066	0.09948	1.02919	-1.95894	1.74528	2.88265	0.46416	0.28212	-1.61047	-0.825634
170	0.88872	0.14004	1.04731	-2.10797	1.62228	2.50206	0.67848	-0.14628	-1.50061	-0.819356
171	0.87408	0.17904	1.05002	-2.21759	1.45452	1.97279	0.90228	-0.57528	-1.34122	-0.803304
172	0.8616	0.2154	1.03958	-2.30263	1.26036	1.33826	1.12272	-0.98544	-1.14919	-0.774732
173	0.85056	0.24696	1.02089	-2.38224	1.06176	0.654	1.32564	-1.36176	-0.940104	-0.734772
174	0.83964	0.27276	0.999696	-2.47704	0.88104	-0.02148	1.49796	-1.69068	-0.726696	-0.686604
175	0.82824	0.29124	0.980904	-2.60436	0.74052	-0.636	1.62756	-1.9596	-0.518748	-0.634128
176	0.81588	0.3018	0.967992	-2.77692	0.66012	-1.15105	1.70436	-2.157	-0.323328	-0.581148
177	0.80208	0.30372	0.9624	-3.00168	0.65436	-1.54483	1.72164	-2.27196	-0.145944	-0.530088
178	0.7866	0.29748	0.96324	-3.27816	0.73128	-1.81292	1.67652	-2.29584	0.0087	-0.482508
179	0.7698	0.28308	0.96804	-3.5982	0.8898	-1.96555	1.57104	-2.2248	0.135912	-0.438456
180	0.75228	0.26196	0.97236	-3.94668	1.1184	-2.02228	1.41324	-2.06064	0.231216	-0.396984
181	0.73452	0.23484	0.9702	-4.30068	1.39476	-2.00696	1.21812	-1.81332	0.290628	-0.355212
182	0.71784	0.20388	0.95376	-4.63224	1.692	-1.94281	1.00644	-1.49952	0.312024	-0.308772
183	0.70344	0.1704	0.91596	-4.91316	1.9728	-1.84967	0.80124	-1.14192	0.295536	-0.253968
184	0.69228	0.13596	0.85176	-5.11836	2.2092	-1.74286	0.6252	-0.76644	0.244176	-0.187428
185	0.68508	0.10236	0.75984	-5.23092	2.376	-1.63291	0.495	-0.39696	0.16362	-0.10902
186	0.68244	0.07032	0.6432	-5.24424	2.4552	-1.52582	0.4194	-0.054	0.061356	-0.021492
187	0.68412	0.0408	0.50712	-5.1594	2.436	-1.4235	0.40032	0.24768	-0.054108	0.071412
188	0.69	0.01416	0.35928	-4.9842	2.3208	-1.3238	0.43344	0.49968	-0.17436	0.164544
189	0.69972	-0.0096	0.2058	-4.72776	2.1084	-1.22182	0.5124	0.69924	-0.291612	0.255408
190	0.7128	-0.03012	0.05124	-4.39992	1.8096	-1.11065	0.6294	0.84744	-0.399588	0.342912
191	0.72876	-0.04764	-0.10176	-4.00896	1.4292	-0.9828	0.7776	0.94908	-0.493308	0.427908
192	0.74724	-0.06204	-0.25212	-3.56232	0.9816	-0.83196	0.95052	1.0104	-0.569328	0.512808
193	0.76776	-0.07356	-0.40056	-3.06612	0.4764	-0.65424	1.14288	1.03836	-0.625608	0.600516
194	0.7902	-0.08196	-0.54696	-2.52828	-0.072	-0.44856	1.3488	1.04052	-0.661092	0.69264
195	0.81372	-0.08796	-0.69096	-1.95672	-0.6468	-0.21804	1.56216	1.02456	-0.675528	0.789528
196	0.8382	-0.09144	-0.83136	-1.36188	-1.2372	0.03156	1.776	0.99732	-0.66912	0.889416
197	0.86316	-0.09324	-0.96612	-0.75492	-1.824	0.2916	1.98288	0.96672	-0.64248	0.989472
198	0.88812	-0.09408	-1.09296	-0.1476	-2.3904	0.55272	2.17512	0.94032	-0.59664	1.08554
199	0.9132	-0.09444	-1.20972	0.44748	-2.9208	0.8046	2.3454	0.92724	-0.53268	1.17318
200	0.9384	-0.09564	-1.31424	1.01748	-3.3924	1.0374	2.48664	0.93576	-0.453	1.24826
201	0.96336	-0.09816	-1.40508	1.54944	-3.786	1.24075	2.59224	0.9756	-0.35916	1.30771
202	0.98832	-0.10308	-1.48044	2.02764	-4.0752	1.40279	2.65572	1.05504	-0.25392	1.34806
203	1.0128	-0.11064	-1.53704	2.43456	-4.23696	1.51021	2.67	1.18068	-0.13896	1.3664
204	1.03632	-0.12156	-1.56977	2.74932	-4.2426	1.54866	2.62632	1.35612	-0.0144	1.35828
205	1.05768	-0.13536	-1.57111	2.95044	-4.0734	1.50422	2.51472	1.58112	0.12204	1.31821
206	1.0758	-0.15168	-1.53193	3.01824	-3.71904	1.36718	2.32572	1.84956	0.27528	1.23967
207	1.08948	-0.1692	-1.44547	2.94288	-3.18528	1.13561	2.0544	2.14932	0.4524	1.11919
208	1.09776	-0.18648	-1.30798	2.72808	-2.49816	0.819108	1.7028	2.46384	0.66132	0.956016
209	1.09992	-0.2016	-1.12258	2.39472	-1.70556	0.439752	1.2822	2.772	0.90876	0.754992
210	1.09608	-0.21312	-0.897672	1.97904	-0.87144	0.029916	0.81156	3.05268	1.19736	0.524928
211	1.0872	-0.21912	-0.645668	1.5258	-0.06792	-0.37212	0.3144	3.2868	1.52274	0.27648
212	1.074	-0.21864	-0.378686	1.0788	0.6366	-0.729216	-0.18756	3.4602	1.8723	0.01848
213	1.05828	-0.21084	-0.107777	0.67524	1.18788	-1.01214	-0.67476	3.564	2.22306	-0.24228
214	1.041	-0.19524	0.158312	0.34116	1.55232	-1.20437	-1.1328	3.59592	2.53999	-0.501744
215	1.0236	-0.1716	0.411502	0.09192	1.72044	-1.30298	-1.54848	3.5544	2.78516	-0.755064
216	1.00704	-0.14052	0.644338	-0.06648	1.70376	-1.31737	-1.90848	3.4392	2.9138	-0.997332
217	0.9924	-0.10236	0.8493	-0.13536	1.52952	-1.26438	-2.20272	3.2736	2.85406	-1.22137
218	0.98016	-0.05832	1.02037	-0.11952	1.22976	-1.16087	-2.427	3.0312	2.67974	-1.41925
219	0.97068	-0.00984	1.14821	-0.02436	0.84552	-1.02796	-2.54784	2.712	2.30971	-1.57837
220	0.96372	0.03924	1.22483	0.1386	0.42192	-0.887184	-2.56524	2.5188	1.33247	-1.68512
221	0.95604	0.09552	1.30771	0.31464	-0.06804	-0.699696	-2.70264	1.9488	1.74565	-1.79112
222	0.95424	0.14256	1.2567	0.61512	-0.5022	-0.57168	-2.31672	1.3404	0.60312	-1.75171
223	0.94188	0.22104	1.45039	0.72312	-1.16148	-0.23388	-2.55576	-2.4432	7.59588	-1.95372
224	0.94524	0.22968	1.12392	1.1976	-1.3362	-0.29232	-1.67304	-0.2712	3.7986	-1.58495
225	0.94524	0.22968	1.12392	1.1976	-1.3362	-0.29232	-1.67304	-0.2712	3.7986	-1.58495
