# Supplementary material for: Optimal Control Based Stiffness Identification of an Ankle-Foot Orthosis Using a Predictive Walking Model
Source: Front Comput Neurosci. 2017 Apr 13;11:23. doi: 10.3389/fncom.2017.00023 (PMC5390028; doi:10.3389/fncom.2017.00023)
Supplement: Supplementary file 1 [file DataSheet1.ZIP › PathWalker/InvKinDyn/results/orthosis_3053142.torque]

0	-30.0704	239.732	25.5839	17.6062	11.0912	0.484004	3.35277	4.90061	2.61262	0.448556
1	-32.3096	240.117	22.2067	17.8111	10.7682	-0.46909	-0.26842	1.59466	-1.40765	0.369782
2	-33.6094	234.472	23.8818	19.143	11.764	0.23451	0.366267	2.35746	-0.474874	0.0843042
3	-32.1737	233.567	22.1693	18.3605	11.4523	-0.0850364	-0.0189425	2.23098	-0.592835	-0.279961
4	-28.9156	235.241	19.5917	16.835	11.0052	-0.22566	-0.135387	2.6048	0.260432	-0.841618
5	-25.1171	240.686	16.0363	14.7433	10.4456	-0.141971	-0.552105	2.4863	0.0271174	-1.42452
6	-17.4906	250.519	10.4752	11.432	9.27151	-0.27174	-1.61878	1.98887	-0.301202	-1.95637
7	-10.2312	262.358	4.61804	7.73152	7.85442	-0.517488	-2.50434	1.57426	-0.597009	-2.54118
8	-2.29639	275.855	-1.38657	3.66856	6.13016	-0.91269	-3.07765	1.43546	-0.522271	-3.19012
9	3.76473	289.405	-6.54831	0.699087	5.01895	-0.724727	-3.7328	1.18486	-0.687164	-4.0468
10	8.1354	304.832	-11.2134	-2.88844	3.11869	-1.40407	-3.33313	1.63097	-0.296609	-4.9896
11	10.662	315.11	-13.7587	-3.56568	3.09146	-0.43244	-3.42753	2.04801	0.837926	-6.26455
12	10.1559	334.374	-19.7893	-5.7421	1.45607	-1.35101	-5.48532	0.240356	-1.67003	-7.72593
13	5.96697	342.466	-19.5685	-5.70572	1.22062	-1.11182	-3.56912	2.06892	0.871354	-9.33547
14	4.17861	359.19	-24.4737	-5.79255	0.729288	-1.28105	-6.66593	-0.365878	-2.06009	-10.8621
15	-2.04777	363.687	-21.4042	-3.38474	2.16516	0.38758	-4.52804	1.58692	0.349757	-12.3677
16	-4.88552	372.449	-24.6099	-4.50055	0.708731	-1.19439	-5.32968	1.28526	0.668177	-13.5655
17	-6.05848	374.779	-24.7802	-3.52462	1.17219	-0.581853	-5.79482	0.980218	0.435761	-14.1885
18	-5.7356	376.559	-26.5303	-3.24243	1.17187	-0.596678	-7.44537	-0.214373	-0.97083	-14.4439
19	-3.27729	369.05	-27.0279	-3.71738	0.726176	-1.0413	-7.61243	0.00726037	0.143293	-14.1314
20	0.587972	358.351	-27.6319	-3.29973	1.12624	-0.508116	-9.18856	-1.01117	-0.848501	-13.3725
21	4.71753	340.418	-26.8546	-3.54788	1.02634	-0.556655	-9.12562	-0.587477	0.491679	-12.2313
22	8.63539	320.138	-26.2988	-3.56993	1.12105	-0.349487	-9.71399	-0.814702	0.673726	-10.9096
23	12.5098	300.671	-27.3575	-4.29942	0.592353	-0.869475	-11.2743	-1.79917	-0.309787	-9.53935
24	14.4313	278.323	-26.1495	-3.9223	0.950347	-0.4061	-11.7041	-2.04013	-0.474477	-8.23943
25	16.5175	258.106	-26.041	-4.50687	0.473348	-0.914344	-12.1427	-2.18781	-0.505738	-7.08561
26	16.0466	239.371	-24.0949	-3.98066	0.907376	-0.388668	-11.6163	-1.80189	-0.267312	-6.26374
27	16.6686	222.452	-22.4999	-4.28434	0.594697	-0.755793	-10.469	-0.775445	1.20321	-5.57618
28	15.8933	214.666	-23.0686	-4.40827	0.422778	-0.924163	-11.4829	-1.89847	-0.921741	-5.17065
29	14.6766	203.802	-21.496	-3.78307	0.843037	-0.473134	-10.789	-1.56104	-0.510706	-5.02756
30	13.1788	199.916	-20.6157	-3.67159	0.799718	-0.607438	-10.2181	-1.3725	-0.92687	-5.01025
31	11.282	196.514	-19.3702	-3.48789	0.801092	-0.68438	-9.26734	-0.990286	-0.99043	-5.08329
32	9.6059	193.247	-17.6806	-3.24882	0.853834	-0.668555	-7.84189	-0.284427	-0.574099	-5.21975
33	8.7506	192.568	-16.974	-2.81905	1.08633	-0.498742	-7.3226	-0.147217	-0.619097	-5.53048
34	8.12242	191.916	-15.0728	-2.77066	0.991103	-0.69239	-5.5229	0.773392	-0.0964586	-5.62951
35	8.41189	194.008	-14.8448	-2.51749	1.105	-0.632295	-5.23134	0.69331	-0.422175	-5.96481
36	10.0004	198.492	-14.0827	-2.3097	1.28943	-0.437096	-4.67274	0.796621	-1.22777	-6.05905
37	13.207	200.896	-13.4926	-2.28397	1.29388	-0.503606	-3.8814	1.02358	-0.705061	-6.23008
38	16.5705	205.639	-12.4894	-2.34193	1.33123	-0.425143	-2.83255	1.43011	-0.659305	-6.24368
39	20.3049	211.17	-11.8188	-2.21014	1.52813	-0.220078	-2.25317	1.52926	-0.758569	-6.28713
40	24.2646	215.869	-10.5753	-2.41597	1.46743	-0.291529	-0.954362	2.06494	-0.405847	-6.18944
41	27.3358	224.081	-10.3911	-2.6653	1.35665	-0.448778	-0.692111	2.0419	-0.99032	-6.13589
42	29.7413	229.172	-8.81733	-2.9222	1.24653	-0.555508	0.941476	2.91561	-0.478053	-6.0876
43	31.035	231.673	-6.88613	-2.71579	1.45976	-0.389223	2.38663	3.55697	-0.13002	-6.01778
44	31.398	236.396	-5.77302	-2.68402	1.5584	-0.313188	3.34168	3.98316	-0.305474	-6.13785
45	30.1634	240.184	-4.36577	-2.87737	1.36955	-0.623542	4.66721	4.77704	-0.418222	-6.21875
46	28.3508	242.465	-2.76418	-2.99461	1.25839	-0.833832	6.32681	5.74446	-0.170369	-6.4885
47	25.5828	244.316	-1.07584	-2.68095	1.49664	-0.646298	7.54767	6.50593	-0.369572	-6.71876
48	22.1782	243.859	0.721761	-2.32285	1.74006	-0.495844	8.89136	7.13259	-0.527143	-6.99375
49	17.6346	240.015	4.08886	-2.12378	1.83772	-0.507679	11.8103	8.65558	0.124794	-7.15725
50	13.7762	238.676	5.16143	-2.1017	1.76886	-0.700329	12.6248	8.89888	-0.192849	-7.25134
51	8.88742	237.063	7.21135	-1.95579	1.79909	-0.804187	14.0245	9.67269	-0.13395	-7.11483
52	4.40523	233.099	8.92896	-1.89085	1.7736	-0.895947	15.0771	10.0342	-0.079319	-6.79132
53	-0.114331	232.787	10.2804	-1.54739	1.98671	-0.728997	15.3308	10.2591	-0.0257594	-6.26361
54	-2.73153	232.675	10.3984	-1.4275	2.05027	-0.646089	14.4511	9.77927	-0.15165	-5.46145
55	-6.80072	239.504	10.0665	-1.30551	2.12957	-0.553365	13.1029	9.42953	-0.289279	-4.61086
56	-8.23623	247.388	8.84117	-1.61234	1.9158	-0.733117	11.1865	8.69846	-0.382321	-3.51376
57	-11.0529	264.405	6.23388	-1.82625	1.76967	-0.847858	8.11431	7.79206	-0.573499	-2.65399
58	-12.488	281.372	4.08738	-2.21845	1.57712	-0.966718	5.76562	6.89281	-0.702607	-1.83693
59	-15.9032	301.296	2.53259	-2.12291	1.86803	-0.442589	3.84381	6.32711	-0.711708	-1.36721
60	-37.5983	261.009	18.1789	-2.70767	1.59035	-0.653386	18.9712	8.08014	-2.79678	-1.18614
61	-117.964	-82.0872	113.305	-2.88216	1.64731	-0.44602	110.157	22.6899	-1.58147	-1.53611
62	-5.05559	111.878	21.2911	-3.7793	1.1156	-1.00504	26.4036	-7.61134	-0.0242549	-2.06741
63	-18.2776	167.868	18.6324	-4.20381	1.08268	-0.777511	24.8615	-3.73507	1.66677	-2.96511
64	-10.8224	128.727	18.0767	-4.96421	0.767256	-0.957516	26.619	-8.38677	3.13197	-3.78667
65	-2.03766	111.974	12.0404	-6.14376	0.113977	-1.41436	23.6038	-12.9718	4.29007	-4.73396
66	3.88662	91.5526	8.71282	-7.14721	-0.255146	-1.33962	22.5984	-16.1827	5.10811	-5.40031
67	8.81499	68.0719	6.93272	-8.23495	-0.610811	-1.0706	22.7459	-18.0724	6.03898	-5.70226
68	7.87173	40.0461	8.28057	-9.72325	-1.35487	-1.32254	25.9323	-18.0895	6.90523	-5.81285
69	7.65808	18.9115	8.33236	-11.2525	-2.14276	-1.5712	27.4796	-17.4903	7.34934	-5.55559
70	11.1206	0.194758	6.74188	-12.4566	-2.64781	-1.50318	26.9593	-17.0841	7.92093	-5.04707
71	12.4772	-13.469	5.1793	-13.4789	-3.01635	-1.38307	26.0679	-15.8566	8.11997	-4.44731
72	13.9234	-19.8413	3.41625	-14.3037	-3.34438	-1.48105	24.663	-13.7531	8.66392	-3.7962
73	11.9487	-22.2727	1.322	-14.3399	-3.14881	-1.14548	22.354	-12.0429	8.25571	-3.47303
74	8.43083	-16.3708	0.387862	-14.5554	-3.16143	-1.427	21.3337	-8.83793	8.33753	-3.27412
75	2.53675	-15.809	0.416527	-14.1207	-2.77016	-1.27331	20.8425	-6.40272	7.93812	-3.36879
76	-1.12735	-9.29802	-0.11039	-13.4622	-2.26494	-1.22641	20.0439	-3.82208	8.36189	-3.81386
77	-4.97936	-4.43679	-1.00345	-12.262	-1.44017	-0.854376	18.5357	-2.69761	7.77975	-4.45867
78	-6.68897	1.61321	-2.81601	-11.5027	-1.13691	-1.38262	16.8525	-2.051	7.75299	-5.29226
79	-7.83972	4.43527	-3.85492	-9.79848	-0.152898	-0.935973	15.0137	-2.33141	7.43776	-6.12946
80	-10.014	10.7236	-3.93426	-8.5308	0.398178	-0.95768	14.4871	-1.72593	7.61954	-6.98339
81	-10.0655	16.5162	-4.51743	-7.05954	1.01006	-0.842994	13.1757	-2.05505	7.74413	-7.70738
82	-11.7942	17.948	-3.86614	-5.6978	1.41232	-0.840647	12.8695	-2.23916	8.02576	-8.22008
83	-12.001	19.3441	-3.45632	-4.20346	1.90553	-0.630439	12.0347	-2.98681	8.35676	-8.55634
84	-11.1777	17.8259	-3.20766	-3.16065	2.00057	-0.569823	11.2918	-3.64035	9.09735	-8.67678
85	-10.6689	14.6404	-2.99062	-1.81917	2.19558	-0.494381	10.039	-4.85159	9.80428	-8.64321
86	-6.76544	17.5254	-4.00638	-0.729639	2.23297	-0.453166	7.62285	-6.22139	10.4182	-8.36679
87	-3.10142	25.2249	-4.64502	0.295605	2.21986	-0.48012	5.302	-7.14774	10.6955	-7.8583
88	-2.35928	25.419	-4.3233	1.36937	2.2117	-0.413646	3.81635	-8.30676	10.8378	-7.32741
89	0.15891	27.4812	-3.42725	2.60474	2.41142	-0.283302	2.43306	-8.87532	11.6025	-6.49663
90	1.35888	28.9316	-2.17613	3.65427	2.57161	-0.253524	1.3575	-9.37546	11.9431	-5.52323
91	4.35715	27.3517	-1.60262	4.84192	2.88942	-0.0543174	-0.646754	-10.4927	12.284	-4.36787
92	5.04656	23.1137	0.715776	5.94645	3.2917	-0.0413762	-1.08185	-10.5737	13.3121	-3.09876
93	9.05337	11.6437	1.33385	6.86237	3.70055	-0.0614006	-2.98592	-11.7473	14.8485	-1.69985
94	12.0672	8.46021	2.6581	7.62149	4.20252	-0.174272	-4.2119	-11.8695	15.9018	-0.272193
95	17.4996	6.06911	2.93024	8.85382	4.98712	0.0324654	-6.77104	-12.501	16.6836	1.0832
96	20.6603	5.13011	4.2111	9.78168	5.7369	0.0109283	-8.09118	-12.4223	17.4121	2.37432
97	23.381	1.32345	4.3474	10.32	6.31234	-0.0690569	-9.9127	-13.133	17.4651	3.45211
98	24.3165	-0.531074	5.02389	11.0999	7.08939	-0.0600848	-11.2643	-13.5676	17.3449	4.30777
99	24.6555	-1.52249	5.37269	11.6005	7.74004	-0.101423	-12.3377	-13.6967	17.5259	4.89311
100	22.8839	3.61208	5.65897	11.9819	8.43383	-0.149783	-13.0877	-13.627	17.299	5.18546
101	20.2488	3.77998	4.02276	12.1759	8.97429	-0.188427	-15.1971	-15.0191	16.8362	5.19299
102	14.8035	12.2192	3.12377	11.9503	9.38264	-0.305461	-15.8943	-15.2536	16.9475	4.90564
103	7.84341	23.6671	1.45077	11.5096	9.58188	-0.396311	-16.8842	-15.9318	16.5811	4.38665
104	0.648105	37.7823	-1.63586	10.6431	9.51432	-0.546423	-18.5137	-17.2296	16.1716	3.61972
105	-6.74087	57.9532	-4.61006	9.549	9.26393	-0.605314	-19.4084	-17.8236	16.0009	2.56649
106	-13.7292	82.9137	-8.00742	8.12596	8.76447	-0.746834	-20.1187	-18.3337	15.528	1.3244
107	-19.9057	109.559	-11.986	6.61602	8.09214	-0.807667	-20.9042	-19.034	14.8307	-0.213078
108	-23.5401	116.648	-14.4399	6.29159	4.95244	-2.3001	-21.0206	-19.0139	14.1352	-1.95835
109	-32.8573	-77.0586	23.2326	45.5648	6.90711	5.00949	-21.3436	-19.3021	12.3652	-3.84578
110	-36.8581	23.8398	7.82141	32.5154	4.80577	2.41439	-21.1723	-18.7764	10.972	-5.87649
111	-75.1371	39.4958	27.5771	52.9417	13.1595	2.53604	-21.456	-17.862	8.41784	-7.87048
112	-24.9769	53.5229	0.938737	32.0363	-1.87289	4.32359	-22.102	-17.0844	5.40309	-9.76997
113	-5.80215	70.2145	-9.45768	24.795	-8.26855	5.58739	-22.2445	-15.8209	3.3542	-11.3224
114	3.3712	58.2358	-15.7077	22.1483	-13.3558	6.19751	-23.8503	-16.684	2.5085	-12.5169
115	1.16525	59.0763	-14.9794	23.3793	-14.8011	7.30624	-23.3936	-15.8026	1.13418	-13.2594
116	0.546245	47.7447	-12.9974	24.8639	-16.9061	8.10246	-22.6459	-14.5781	-0.22122	-13.3399
117	0.784785	36.5261	-12.016	27.044	-17.5377	8.87394	-24.117	-14.4614	-1.92504	-12.8646
118	2.34355	35.313	-10.5423	27.7482	-17.7529	9.61455	-24.1569	-12.7313	-4.33362	-11.8202
119	-10.6512	38.3641	2.89378	27.6227	-17.5362	9.93498	-12.6995	-2.99779	-2.09023	-10.3247
120	-12.4179	16.5267	4.4862	26.1846	-16.9765	10.175	-11.7531	-2.16772	-1.4215	-8.36227
121	-11.5568	-3.23614	3.40941	24.0708	-16.0201	10.1296	-12.7783	-2.4785	-1.2609	-6.27615
122	-8.64341	-23.0962	0.0951082	21.0454	-14.8984	9.8014	-15.2329	-4.1986	-1.7896	-4.04801
123	-6.8875	-35.411	0.254584	18.4078	-13.4013	9.30566	-14.7323	-3.06855	-0.97954	-1.82031
124	-5.6815	-52.6794	-1.20598	16.9918	-11.4222	8.88153	-16.8296	-4.67524	-1.58594	0.157107
125	-4.98042	-64.2834	0.340325	16.3764	-9.33234	8.58011	-16.4989	-4.20419	-1.26846	1.87182
126	-2.50039	-69.2264	0.703349	15.2711	-7.63986	8.20216	-16.1594	-4.00091	-1.1094	3.0619
127	2.78091	-66.6514	0.647904	13.7816	-6.36104	7.83874	-15.2998	-3.5253	-0.989291	3.83586
128	8.66075	-56.9196	-0.120758	12.3811	-5.19741	7.5034	-14.6316	-3.55296	-1.26841	4.04582
129	11.9562	-41.2433	1.37814	11.0347	-4.47972	7.21622	-11.2246	-1.1873	-0.236235	3.62706
130	14.4262	-28.8305	-0.700474	9.77205	-4.10154	6.92031	-11.0111	-2.52713	-1.5537	2.72267
131	15.4699	-9.58328	-0.214575	8.64853	-3.79201	6.95126	-8.18583	-0.935613	-1.07117	1.49826
132	14.1147	6.5551	-1.17494	7.36998	-3.99673	6.8716	-6.37069	-0.517596	-1.25628	-0.0660098
133	12.1071	21.5249	-1.46874	5.65019	-4.78367	6.93702	-3.40224	1.20218	-0.71641	-1.72931
134	10.3796	33.3975	-2.99327	4.52499	-5.25608	7.46145	-2.13119	1.44828	-0.864277	-3.47255
135	6.04354	47.8936	-3.04254	3.50758	-5.48418	8.00388	0.448151	2.78091	-0.488621	-5.29541
136	4.80847	58.2232	-5.50104	2.3104	-6.06476	8.25435	0.725992	2.01204	-1.35111	-6.93002
137	2.77667	68.9567	-5.01147	1.79959	-6.49955	8.79747	3.16987	4.11596	-0.132396	-8.52291
138	2.26359	69.3951	-5.90481	1.55509	-7.0768	9.60112	3.81511	3.84671	-0.633546	-9.89388
139	4.34782	71.3467	-7.8624	0.996734	-7.6611	10.5132	3.6262	3.12199	-1.48868	-11.0847
140	4.91147	65.0462	-7.20163	1.56648	-8.16432	11.9213	4.49635	3.57454	-1.57923	-11.9593
141	7.05588	49.2353	-5.53602	1.9197	-9.36306	14.089	6.30351	5.48467	-0.407669	-12.4902
142	9.75494	36.972	-5.0016	2.4037	-9.84111	16.1816	6.34322	5.18242	-1.20518	-12.6023
143	11.6005	25.9092	-3.68524	2.00877	-10.7742	17.9737	7.69623	6.50208	-0.747635	-12.4331
144	13.1287	13.8894	-2.40584	1.49161	-11.6318	19.6665	8.59596	7.2485	-0.707827	-11.8307
145	10.2367	-0.462606	-0.628144	0.819799	-12.6368	20.8607	9.63637	7.33841	-1.65721	-10.9683
146	9.11074	-6.37046	1.95652	-0.435111	-13.6504	21.8144	11.7034	9.61138	-0.106928	-9.75926
147	3.45401	-13.9785	3.93239	-1.64088	-14.3123	22.3074	12.8291	9.65318	-0.903147	-8.46126
148	0.117801	-16.62	6.38445	-3.43202	-15.1264	22.394	14.658	10.9128	-0.0917133	-6.79928
149	-5.23611	-19.3824	7.15171	-5.08731	-15.7744	22.327	14.8377	10.1543	-0.974325	-5.29887
150	-10.1567	-20.8498	9.14029	-6.7187	-16.4634	22.0045	16.0518	10.8891	-0.162601	-3.61595
151	-13.8968	-19.769	9.48065	-8.45876	-17.1492	21.4537	15.8778	10.4511	-0.23689	-1.94658
152	-15.9256	-15.9865	8.93045	-10.0423	-17.5615	20.8192	14.8718	9.5869	-0.416502	-0.290049
153	-14.0155	-6.33296	6.62967	-12.0022	-18.1644	19.7956	12.7148	8.76669	0.0177462	1.44821
154	-13.1319	7.42176	3.06182	-13.5558	-18.3234	18.5471	9.28474	6.6952	-0.980102	2.95645
155	-7.70553	27.1118	-1.25159	-15.607	-18.6477	17.1075	5.82109	5.63158	-0.584603	4.56466
156	-4.17621	51.7368	-5.55616	-17.4388	-18.738	15.5299	2.50983	4.76943	-0.426983	5.89861
157	-0.527295	79.6634	-11.792	-18.8962	-18.6051	13.708	-2.66009	1.92793	-2.03323	6.91633
158	0.331674	112.02	-15.0341	-19.9351	-18.2248	11.9299	-4.93501	1.96402	-1.27934	7.56314
159	-0.000607636	140.624	-19.6165	-20.6602	-17.6887	10.2892	-8.4109	-0.3209	-2.93728	7.73372
160	-4.67776	174.327	-19.0589	-20.6147	-16.6829	8.97196	-7.04516	2.18486	-0.430772	7.27829
161	-11.0695	191.842	-23.0884	-21.0528	-16.7098	7.75375	-9.41772	-0.787367	-3.18087	6.33058
162	-19.8535	214.031	-22.1635	-20.3363	-15.6685	7.0372	-7.61839	0.268942	-2.44618	4.88925
163	-26.9672	238.302	-20.0778	-18.7197	-13.8897	6.20137	-5.37423	1.65439	-1.18811	3.24983
164	-34.06	248.843	-22.9522	-19.9814	-14.7078	4.9852	-4.84398	0.504111	-2.61139	1.26297
165	-37.0613	260.418	-24.2613	-20.8107	-15.0739	4.20851	-3.28031	1.00006	-2.18099	-0.556057
166	-37.8403	277.789	-22.3868	-19.9695	-14.0461	3.40584	-0.446511	3.363	0.174893	-2.13325
167	-36.5215	288.451	-25.6255	-19.8332	-13.7198	2.10937	-2.25445	0.529167	-2.43304	-3.44239
168	-29.0359	304.663	-26.9285	-19.6987	-12.8676	0.591588	-2.47113	0.342769	-2.16382	-4.23522
169	-21.1926	312.32	-28.2236	-20.2032	-12.8362	-0.399199	-2.54905	0.517187	-1.66816	-4.59519
170	-6.67199	324.591	-30.838	-22.8458	-13.2397	-2.8489	-2.09217	1.10093	-1.05394	-4.45443
171	3.32804	321.734	-33.8782	-24.1343	-13.7335	-3.93047	-3.914	-0.442963	-2.05433	-4.0598
172	10.2794	323.992	-30.5884	-22.8373	-11.9211	-4.77725	-2.55758	1.20447	-0.571667	-3.36521
173	1.41206	328.009	-16.8624	-10.3982	-2.56185	-1.89697	-2.68743	1.07161	-0.722405	-2.70694
174	5.03445	307.385	-17.3046	-10.3564	-2.45623	-1.69273	-3.84331	-0.0524423	-1.62717	-2.02535
175	9.78683	289.883	-16.2979	-10.7797	-2.2461	-1.47071	-2.86432	1.30048	-0.297017	-1.4679
176	12.7526	268.288	-16.8221	-11.2102	-2.11371	-1.30692	-3.17146	1.00707	-0.566578	-1.14007
177	14.9479	246.202	-19.607	-11.8535	-2.38494	-1.43423	-5.05363	-0.693788	-1.84528	-1.18786
178	15.9082	228.035	-20.2459	-11.6607	-1.85847	-1.21535	-5.47118	-0.861006	-1.99361	-1.43391
179	16.2841	213.375	-20.778	-11.3995	-1.46566	-1.17122	-5.52962	-0.585865	-1.60087	-1.97121
180	15.0366	200.339	-21.6856	-11.0738	-1.24895	-1.2866	-5.73504	-0.475825	-1.40511	-2.80979
181	14.0122	193.685	-21.5318	-10.1759	-0.660994	-1.23015	-5.34992	0.281934	-0.545369	-3.77044
182	12.4469	189.876	-21.3822	-8.81006	0.234538	-0.994833	-5.34783	0.45264	-0.317068	-4.86134
183	9.79716	187.547	-21.6239	-7.5569	0.703694	-1.04285	-5.72008	-0.0561126	-0.83117	-5.94531
184	7.72165	190.802	-20.8306	-6.15255	1.18715	-1.04221	-5.26996	0.530986	-0.172329	-7.00006
185	5.10116	196.017	-18.2563	-4.1675	2.21813	-0.637363	-4.02716	1.56647	0.594696	-7.80229
186	2.51842	198.219	-18.7437	-3.12675	2.15921	-0.83382	-5.04401	0.101643	-0.827003	-8.45965
187	0.415448	202.94	-16.8337	-1.76172	2.32159	-0.879094	-4.4595	0.429479	-0.621897	-8.75903
188	-0.960995	204.808	-15.8022	-0.370656	2.66046	-0.658316	-5.21689	-0.953547	-2.09171	-8.66793
189	-1.00261	210.788	-11.6653	0.932352	2.85394	-0.537955	-3.1122	1.08276	-0.307878	-8.28154
190	0.118029	211.11	-11.2895	1.73713	2.66432	-0.508888	-4.5143	-0.785307	-2.16458	-7.60322
191	2.76382	215.092	-8.06902	2.54678	2.58313	-0.449125	-3.39515	0.249072	-1.33925	-6.63035
192	5.77124	217.186	-5.20016	3.11207	2.30365	-0.469473	-2.43822	1.02233	-0.78506	-5.565
193	10.5626	221.154	-2.69821	3.63555	2.1754	-0.44103	-1.92277	1.56897	-0.366976	-4.34343
194	14.2475	222.529	-1.60967	4.40307	2.36662	-0.214195	-2.86117	0.616358	-1.21282	-3.2756
195	18.2848	226.363	0.167836	4.62017	2.22556	-0.240109	-2.45591	1.0641	-0.95109	-2.28782
196	22.2443	228.804	0.826479	4.99537	2.26781	-0.278882	-3.0877	0.79332	-1.03866	-1.46958
197	23.1286	231.933	3.56571	5.60167	2.74616	-0.0557353	-1.64537	2.25821	0.0563245	-0.945152
198	25.1004	231.907	2.6045	5.83083	2.93471	-0.123522	-3.25658	0.776163	-1.20058	-0.574996
199	26.098	230.953	2.89498	6.21999	3.32416	-0.182163	-3.68367	0.526458	-1.47415	-0.32511
200	26.1382	229.832	2.77218	6.52894	3.70481	-0.375469	-4.14861	0.364475	-1.54788	-0.327071
201	26.8497	229.556	4.42937	7.21315	4.68975	-0.123516	-3.16667	1.86948	-0.180815	-0.354905
202	25.9503	225.105	2.65839	7.34962	5.06616	-0.506367	-5.04197	0.122258	-1.69516	-0.425805
203	24.3785	224.9	5.50014	8.15263	6.40352	-0.122691	-3.06347	2.44559	0.239563	-0.458933
204	21.8964	223.737	4.89082	8.28115	6.99614	-0.39773	-3.76323	2.17587	0.10324	-0.551554
205	17.685	222.171	3.42001	8.19802	7.48866	-0.673526	-5.25975	0.795258	-1.04187	-0.564761
206	12.0403	224.416	2.18141	8.12217	8.00139	-0.863001	-6.60784	-0.423299	-2.04112	-0.544569
207	4.66515	231.147	2.86998	8.01616	8.4688	-0.922224	-6.08945	0.0925519	-1.63703	-0.498585
208	-3.80454	242.117	3.77525	7.89597	8.8954	-0.76929	-5.1311	1.05546	-0.760292	-0.626447
209	-12.0147	254.763	3.62746	7.36688	8.81517	-0.754354	-4.65205	1.50375	-0.334128	-0.861228
210	-20.2159	266.496	-0.103794	6.28304	7.96733	-1.22056	-7.03581	-1.33633	-2.72285	-1.24876
211	-27.3879	287.433	2.25315	5.91979	7.95236	-0.659174	-3.54888	2.27181	0.273982	-1.99769
212	-32.7367	299.462	-4.59365	3.91122	5.943	-1.74739	-7.49043	-2.06056	-3.31458	-2.83134
213	-38.1176	321.61	-3.00498	3.53331	5.76605	-1.10147	-4.19757	1.22397	-0.784517	-4.02659
214	-41.1854	340.477	-4.94915	2.74658	5.14553	-0.823043	-3.94807	1.39178	-0.738527	-5.23565
215	-43.1395	354.481	-9.59292	1.12228	3.42306	-1.58764	-5.45129	-0.244214	-2.17581	-6.50161
216	-43.2906	375.709	-8.09371	1.20481	3.83655	-0.553114	-2.74911	2.53625	-0.374689	-7.54318
217	-40.4015	386.055	-11.6225	-0.209941	2.47072	-1.18727	-3.83752	1.54081	-1.00234	-8.25135
218	-38.1601	395.258	-12.6509	-0.605956	2.24237	-1.03049	-3.96998	1.13078	-1.43738	-8.56332
219	-40.8171	404.358	-7.91381	-1.12062	1.90767	-1.01947	0.852065	4.59097	-1.07776	-8.31853
220	-13.7773	398.724	-22.5931	-1.428	1.67957	-1.10831	-12.795	-4.07623	-1.31856	-7.70151
221	-41.8105	380.827	-3.68099	-1.95583	1.39285	-1.20967	3.38937	2.71243	-1.44705	-6.24526
222	74.7691	287.29	-85.361	-1.02393	1.97276	-0.856125	-73.013	-52.408	-0.420414	-5.93008
223	-140.119	414.751	76.6001	-2.37544	1.41052	-0.99415	73.2278	51.2136	0.203193	-1.73466
224	-2.45181	266.104	-5.36927	-3.69999	1.01885	-1.35016	-0.0285363	2.66503	-1.35361	-1.86389
225	-2.67921	269.91	-1.29315	-2.91535	1.7494	-0.739214	3.11766	5.99448	1.27135	-1.76064
