# Supplementary material for: Optimal Control Based Stiffness Identification of an Ankle-Foot Orthosis Using a Predictive Walking Model
Source: Front Comput Neurosci. 2017 Apr 13;11:23. doi: 10.3389/fncom.2017.00023 (PMC5390028; doi:10.3389/fncom.2017.00023)
Supplement: Supplementary file 1 [file DataSheet1.ZIP › PathWalker/InvKinDyn/results/orthosis_3053143.fit]

frame	steps	SACR	LASI	RKNE	RTHI	RANK	RTIB	RHEE	RTOE	RANK	LKNE	LTHI	LANK	LTIB	LANK	LHEE	LTOE	CLAV	C7
0	49	0.00792621	0.0199435	0.00530041	0.0169321	0.00228164	0.0245496	0.0297111	0.0199292	0.00228164	0.0123055	0.0150306	0.0069464	0.020582	0.0069464	0.0245981	0.0315431	0.0146865	0.0117273
1	30	0.00790817	0.0195068	0.00462699	0.0168225	0.00236338	0.0237494	0.0292118	0.020148	0.00236338	0.0124627	0.015423	0.00708608	0.0209979	0.00708608	0.0244571	0.0315575	0.0143905	0.0112117
2	28	0.0078648	0.019158	0.00404791	0.0167704	0.00243127	0.0230678	0.0287298	0.0203149	0.00243127	0.0126145	0.0158135	0.00722182	0.0213914	0.00722182	0.0243745	0.0316277	0.0141166	0.0107001
3	26	0.00781529	0.0189032	0.0035789	0.0167623	0.00247568	0.0225387	0.0283038	0.020421	0.00247568	0.0127596	0.0161829	0.00734141	0.0217552	0.00734141	0.024348	0.0317377	0.0138623	0.0101949
4	29	0.00777962	0.018749	0.00322943	0.0167878	0.0024877	0.0221859	0.0279694	0.0204623	0.0024877	0.0128939	0.0165159	0.00743329	0.0220806	0.00743329	0.0243667	0.0318589	0.0136243	0.00969881
5	30	0.00777698	0.0187036	0.00300236	0.0168386	0.00246094	0.0220226	0.0277538	0.0204391	0.00246094	0.0130111	0.0168018	0.00748777	0.0223591	0.00748777	0.0244153	0.0319589	0.0133983	0.00921678
6	31	0.00782415	0.0187757	0.0028939	0.0169076	0.00239395	0.0220507	0.0276719	0.0203548	0.00239395	0.0131042	0.0170342	0.00749775	0.0225845	0.00749775	0.0244772	0.0320051	0.0131805	0.00875473
7	32	0.00793401	0.0189734	0.00289377	0.0169895	0.00229303	0.0222627	0.0277247	0.0202154	0.00229303	0.0131669	0.0172098	0.00745998	0.0227547	0.00745998	0.024539	0.031975	0.0129683	0.00831949
8	32	0.0081154	0.019303	0.00298639	0.0170797	0.00217199	0.0226421	0.0279014	0.0200274	0.00217199	0.0131958	0.0173272	0.00737462	0.0228724	0.00737462	0.0245927	0.0318576	0.012761	0.00791622
9	33	0.00837329	0.0197662	0.0031518	0.0171742	0.00205023	0.023166	0.0281845	0.019795	0.00205023	0.0131904	0.0173864	0.00724591	0.0229448	0.00724591	0.0246379	0.0316585	0.0125612	0.00754783
10	33	0.0087103	0.0203603	0.00336739	0.0172702	0.00194944	0.0238081	0.0285545	0.0195185	0.00194944	0.0131528	0.0173902	0.00708021	0.0229825	0.00708021	0.0246771	0.0313894	0.0123754	0.00721392
11	34	0.00912756	0.0210774	0.00361043	0.0173658	0.00188844	0.0245431	0.0289939	0.0191928	0.00188844	0.0130868	0.017344	0.00688639	0.022997	0.00688639	0.0247155	0.0310688	0.0122142	0.00691032
12	35	0.0096256	0.0219052	0.00386101	0.0174593	0.001878	0.025351	0.02949	0.0188065	0.001878	0.0129969	0.0172569	0.00667376	0.0229993	0.00667376	0.0247584	0.0307156	0.012091	0.0066302
13	35	0.0102045	0.0228298	0.00410399	0.017549	0.00191929	0.0262209	0.0300347	0.0183415	0.00191929	0.0128884	0.0171401	0.00645169	0.0229985	0.00645169	0.0248118	0.0303498	0.0120204	0.00636562
14	35	0.0108618	0.0238365	0.00433	0.0176338	0.00200774	0.0271512	0.0306227	0.0177745	0.00200774	0.0127658	0.0170069	0.00622807	0.023001	0.00622807	0.0248797	0.0299873	0.0120162	0.00610904
15	36	0.0115903	0.0249123	0.00453568	0.017713	0.00213715	0.0281468	0.0312485	0.0170806	0.00213715	0.0126328	0.0168691	0.00600938	0.0230116	0.00600938	0.0249654	0.0296412	0.012089	0.00585491
16	36	0.0123762	0.0260453	0.00472265	0.017789	0.00230229	0.0292105	0.031903	0.0162376	0.00230229	0.0124924	0.016736	0.00580027	0.0230343	0.00580027	0.0250694	0.0293188	0.012245	0.00560078
17	36	0.0131973	0.0272258	0.00489754	0.0178717	0.00249928	0.0303334	0.0325731	0.0152324	0.00249928	0.012348	0.0166125	0.00560417	0.0230747	0.00560417	0.025192	0.0290257	0.012485	0.00534917
18	37	0.0140233	0.0284462	0.00507148	0.0179865	0.00272458	0.0314864	0.0332415	0.0140686	0.00272458	0.0122028	0.0164994	0.00542402	0.0231411	0.00542402	0.0253302	0.0287602	0.0128047	0.00510662
19	37	0.0148187	0.0297009	0.00526161	0.018182	0.00297546	0.0326186	0.0338886	0.0127724	0.00297546	0.0120613	0.0163954	0.00526351	0.0232458	0.00526351	0.0254792	0.0285168	0.0131963	0.00488354
20	37	0.0155494	0.0309874	0.00549044	0.0185322	0.00325198	0.0336629	0.0344967	0.0113956	0.00325198	0.0119294	0.016299	0.005127	0.023405	0.005127	0.0256328	0.0282859	0.0136514	0.00469054
21	37	0.0161901	0.0323074	0.00578129	0.0191273	0.00355905	0.0345528	0.0350557	0.0100113	0.00355905	0.0118153	0.0162107	0.00501831	0.0236363	0.00501831	0.0257856	0.0280573	0.0141634	0.00453413
22	37	0.0167299	0.0336655	0.00614862	0.0200509	0.00390394	0.0352391	0.0355659	0.00870481	0.00390394	0.0117288	0.016136	0.00493987	0.0239555	0.00493987	0.0259335	0.0278203	0.0147292	0.00441355
23	36	0.0171725	0.0350665	0.00658924	0.0213481	0.00428922	0.0357048	0.0360373	0.00755637	0.00428922	0.0116799	0.0160849	0.00489243	0.0243712	0.00489243	0.0260738	0.0275673	0.0153486	0.00432162
24	34	0.0175321	0.0365101	0.00707921	0.023003	0.00470517	0.035968	0.0364843	0.00662221	0.00470517	0.0116765	0.0160685	0.00487489	0.0248812	0.00487489	0.0262039	0.0272929	0.0160205	0.00424848
25	34	0.0178272	0.0379854	0.0075805	0.0249385	0.00513106	0.0360767	0.0369199	0.00591979	0.00513106	0.0117222	0.0160925	0.00488473	0.0254705	0.00488473	0.0263208	0.0269962	0.0167386	0.00418767
26	39	0.0180751	0.0394676	0.00805199	0.0270344	0.00554105	0.0360939	0.0373505	0.0054273	0.00554105	0.0118135	0.0161516	0.00491942	0.0261108	0.00491942	0.0264208	0.0266792	0.0174876	0.00414077
27	42	0.0182872	0.0409181	0.00845958	0.0291549	0.00591156	0.0360818	0.037773	0.00509972	0.00591156	0.0119389	0.0162278	0.00497753	0.0267629	0.00497753	0.0265004	0.0263485	0.0182424	0.00411825
28	44	0.0184689	0.0422886	0.00878014	0.0311743	0.00622486	0.0360866	0.0381757	0.00488877	0.00622486	0.0120795	0.0162951	0.00505931	0.0273804	0.00505931	0.0265578	0.0260172	0.0189706	0.00413461
29	46	0.0186201	0.0435299	0.00900181	0.032997	0.00647029	0.0361335	0.0385435	0.0047552	0.00647029	0.0122117	0.0163278	0.00516594	0.0279124	0.00516594	0.0265939	0.0257067	0.0196373	0.00420121
30	48	0.0187357	0.0446006	0.00912279	0.0345692	0.00664267	0.036228	0.0388627	0.00467045	0.00664267	0.0123089	0.0163088	0.00529817	0.0283061	0.00529817	0.0266133	0.0254481	0.0202101	0.00432059
31	49	0.0188066	0.0454757	0.00915141	0.0358803	0.00674053	0.0363638	0.0391242	0.00461315	0.00674053	0.0123441	0.0162327	0.00545655	0.0285052	0.00545655	0.0266218	0.0252803	0.0206642	0.0044878
32	51	0.0188197	0.046152	0.0091062	0.0369559	0.00676484	0.0365314	0.0393242	0.00456522	0.00676484	0.0122896	0.0161061	0.00564185	0.0284481	0.00564185	0.0266234	0.0252463	0.0209842	0.00469626
33	52	0.0187605	0.0466484	0.00901516	0.0378452	0.00671821	0.0367256	0.0394633	0.00451073	0.00671821	0.0121181	0.015942	0.00585676	0.0280693	0.00585676	0.0266145	0.0253866	0.0211648	0.00494462
34	53	0.018616	0.0470022	0.00891276	0.038608	0.00660568	0.0369501	0.0395472	0.00443725	0.00660568	0.0118063	0.0157575	0.00610713	0.027306	0.00610713	0.0265823	0.0257315	0.0212083	0.00523915
35	54	0.0183766	0.0472602	0.00883504	0.0393032	0.0064344	0.0372178	0.0395864	0.00433698	0.0064344	0.0113458	0.0155716	0.00640206	0.0261137	0.00640206	0.0265065	0.0262933	0.0211242	0.00559186
36	55	0.018038	0.0474686	0.00881392	0.0399827	0.00621331	0.0375475	0.039595	0.00420702	0.00621331	0.0107591	0.0154069	0.00675176	0.0244902	0.00675176	0.02637	0.0270592	0.0209265	0.00601411
37	57	0.017603	0.0476625	0.00887351	0.0406885	0.00595247	0.0379577	0.0395904	0.00404817	0.00595247	0.010122	0.0152915	0.00716282	0.0225074	0.00716282	0.0261731	0.0279891	0.0206336	0.00650979
38	59	0.0170821	0.0478587	0.00902897	0.0414541	0.00566279	0.0384614	0.039592	0.00386444	0.00566279	0.00958312	0.0152608	0.00763259	0.0203433	0.00763259	0.0259458	0.0290179	0.0202676	0.00707019
39	61	0.0164939	0.0480516	0.00928758	0.0423055	0.00535572	0.0390613	0.0396176	0.00366225	0.00535572	0.00935435	0.0153541	0.00814578	0.0183034	0.00814578	0.0257486	0.0300664	0.0198544	0.00767245
40	64	0.0158663	0.0482154	0.00964915	0.0432619	0.00504311	0.0397481	0.0396798	0.00345071	0.00504311	0.00963198	0.0156067	0.0086747	0.0167921	0.0086747	0.0256536	0.0310543	0.0194223	0.00828106
41	68	0.0152368	0.0483103	0.0101044	0.0443344	0.00473578	0.0405005	0.0397809	0.00324083	0.00473578	0.0104738	0.0160397	0.00918398	0.0161715	0.00918398	0.0257124	0.0319155	0.0190012	0.00885314
42	72	0.014653	0.0482932	0.0106333	0.0455244	0.00444253	0.041288	0.0399121	0.0030457	0.00444253	0.0117614	0.0166512	0.00963691	0.0165272	0.00963691	0.0259277	0.0326093	0.018619	0.0093452
43	75	0.0141697	0.048129	0.0112045	0.0468201	0.0041687	0.0420752	0.0400552	0.00287916	0.0041687	0.0132874	0.0174151	0.0100029	0.0175865	0.0100029	0.026245	0.0331249	0.0182997	0.00972045
44	78	0.0138405	0.0477983	0.0117788	0.0481962	0.00391495	0.042827	0.0401854	0.00275318	0.00391495	0.0148505	0.0182867	0.0102618	0.0189131	0.0102618	0.026571	0.0334786	0.0180608	0.00995494
45	80	0.0137041	0.0473003	0.0123145	0.049615	0.00367723	0.0435122	0.0402777	0.00267444	0.00367723	0.0162982	0.0192116	0.0104073	0.0201311	0.0104073	0.0268082	0.0337046	0.0179104	0.0100417
46	80	0.0137712	0.0466502	0.0127735	0.0510317	0.00344775	0.0441068	0.0403121	0.00264154	0.00344775	0.0175337	0.0201342	0.0104462	0.0210084	0.0104462	0.0268853	0.0338436	0.0178464	0.0099905
47	80	0.0140194	0.045872	0.0131273	0.0523993	0.0032167	0.0445956	0.0402771	0.00264639	0.0032167	0.0185097	0.0210021	0.0103953	0.0214491	0.0103953	0.0267718	0.0339322	0.0178559	0.00982396
48	78	0.014401	0.0449913	0.0133601	0.0536739	0.0029744	0.0449716	0.0401708	0.00267793	0.0029744	0.0192173	0.0217677	0.010277	0.0214581	0.010277	0.026478	0.033995	0.0179179	0.00957189
49	76	0.0148551	0.0440301	0.0134693	0.0548167	0.00271275	0.0452351	0.0399991	0.00272671	0.00271275	0.019675	0.022388	0.0101156	0.0211043	0.0101156	0.0260403	0.0340428	0.0180063	0.00926571
50	73	0.0153207	0.0430036	0.0134632	0.0557958	0.00242624	0.045392	0.0397727	0.00278707	0.00242624	0.0199187	0.0228233	0.00993352	0.0204871	0.00993352	0.025504	0.0340748	0.0180932	0.00893484
51	71	0.0157439	0.041921	0.0133583	0.0565858	0.00211249	0.045452	0.0395041	0.00285761	0.00211249	0.0199934	0.0230385	0.00975051	0.019708	0.00975051	0.0249067	0.0340838	0.0181531	0.00860468
52	67	0.0160814	0.0407872	0.0131749	0.0571679	0.00177226	0.0454268	0.0392044	0.00293929	0.00177226	0.0199465	0.023005	0.00958138	0.01885	0.00958138	0.0242694	0.0340614	0.0181657	0.00829659
53	64	0.016301	0.0396062	0.0129339	0.0575291	0.0014093	0.0453291	0.0388825	0.00303438	0.0014093	0.0198215	0.0227048	0.0094357	0.0179662	0.0094357	0.0235957	0.0340018	0.0181192	0.008027
54	60	0.0163801	0.0383841	0.0126539	0.0576641	0.0010299	0.0451716	0.0385457	0.00314527	0.0010299	0.0196548	0.0221333	0.0093171	0.0170769	0.0093171	0.022877	0.033904	0.018011	0.00780725
55	55	0.0163059	0.0371322	0.0123493	0.057575	0.000642617	0.0449659	0.0381997	0.00327368	0.000642617	0.019474	0.0213029	0.00922296	0.0161729	0.00922296	0.022101	0.0337704	0.0178479	0.00764339
56	44	0.0160735	0.0358677	0.0120298	0.0572715	0.000263363	0.0447218	0.037849	0.00342048	0.000263363	0.0192969	0.0202437	0.00914447	0.015221	0.00914447	0.0212601	0.0336038	0.0176447	0.00753547
57	53	0.015685	0.0346139	0.0117008	0.0567704	0.000175845	0.0444479	0.0374978	0.00358529	0.000175845	0.0191339	0.0190033	0.00906743	0.0141702	0.00906743	0.0203587	0.0334025	0.0174219	0.00747775
58	54	0.015148	0.0333978	0.0113645	0.0560937	0.0005226	0.0441515	0.0371498	0.00376619	0.0005226	0.0189898	0.0176425	0.00897359	0.0129572	0.00897359	0.0194205	0.0331536	0.0172019	0.00745839
59	54	0.0144749	0.0322476	0.0110218	0.0552672	0.000864582	0.0438393	0.0368073	0.00395907	0.000864582	0.0188658	0.0162305	0.00884257	0.0115153	0.00884257	0.0184931	0.0328295	0.0170055	0.00746087
60	53	0.013682	0.0311891	0.010674	0.0543175	0.00117665	0.0435186	0.0364711	0.00415661	0.00117665	0.0187617	0.0148387	0.008654	0.00978572	0.008654	0.0176492	0.0323859	0.0168492	0.00746572
61	52	0.0127906	0.0302429	0.0103234	0.0532695	0.00144835	0.0431973	0.0361413	0.0043485	0.00144835	0.018676	0.0135342	0.00838968	0.00773532	0.00838968	0.0169781	0.0317669	0.0167436	0.00745316
62	51	0.0118276	0.0294217	0.00997326	0.0521433	0.00167075	0.0428845	0.0358184	0.00452278	0.00167075	0.0186058	0.0123737	0.00803572	0.00539121	0.00803572	0.0165645	0.0309146	0.0166933	0.00740546
63	49	0.0108288	0.0287279	0.00962694	0.0509533	0.00183628	0.04259	0.0355047	0.00466809	0.00183628	0.0185458	0.0114008	0.00758473	0.00300195	0.00758473	0.0164577	0.0297849	0.0166963	0.00730886
64	47	0.00984217	0.0281533	0.00928667	0.0497082	0.00193914	0.0423239	0.0352045	0.00477579	0.00193914	0.0184884	0.0106451	0.00703745	0.00233219	0.00703745	0.0166485	0.0283631	0.0167451	0.00715589
65	46	0.00892892	0.0276787	0.00895333	0.0484128	0.00197564	0.0420959	0.0349248	0.00484252	0.00197564	0.0184238	0.0101245	0.00640443	0.00476301	0.00640443	0.0170712	0.0266787	0.0168285	0.00694599
66	44	0.00816124	0.0272757	0.00862755	0.0470711	0.00194348	0.0419148	0.0346742	0.00487105	0.00194348	0.0183414	0.00984777	0.00570607	0.00787472	0.00570607	0.017629	0.0248099	0.0169337	0.00668492
67	42	0.00760958	0.0269109	0.00831204	0.0456916	0.00184093	0.0417876	0.0344613	0.00487065	0.00184093	0.0182307	0.00981254	0.00497139	0.0109842	0.00497139	0.0182254	0.0228744	0.0170483	0.00638317
68	41	0.00731922	0.0265507	0.00801525	0.044292	0.00166595	0.0417184	0.0342929	0.00485547	0.00166595	0.0180827	0.00999893	0.00423567	0.0138643	0.00423567	0.0187851	0.0210071	0.0171641	0.00605362
69	39	0.00728691	0.0261685	0.00775393	0.0429022	0.00141681	0.0417068	0.0341733	0.00484219	0.00141681	0.0178894	0.0103586	0.00353961	0.0163856	0.00353961	0.0192614	0.0193301	0.0172791	0.005709
70	37	0.00745941	0.0257502	0.00755336	0.0415633	0.00109575	0.0417478	0.0341045	0.00484761	0.00109575	0.0176476	0.0108106	0.00293021	0.0184885	0.00293021	0.0196342	0.0179263	0.0173995	0.00536007
71	36	0.00775897	0.025297	0.00744336	0.040322	0.000725794	0.0418318	0.034087	0.00488593	0.000725794	0.0173607	0.0112514	0.00246087	0.0201802	0.00246087	0.019905	0.0168235	0.0175388	0.00501534
72	34	0.00811353	0.0248226	0.00745161	0.0392211	0.000462391	0.0419466	0.0341193	0.00496593	0.000462391	0.0170445	0.0115823	0.00217818	0.0215209	0.00217818	0.0200913	0.0159974	0.0177133	0.00468283
73	32	0.00847355	0.0243479	0.0075971	0.0382889	0.000725121	0.04208	0.0341986	0.00508913	0.000725121	0.016726	0.0117442	0.00208629	0.0225994	0.00208629	0.0202206	0.0153899	0.017936	0.00437186
74	29	0.00881307	0.0238926	0.00788851	0.0375294	0.00130914	0.042223	0.0343195	0.00524839	0.00130914	0.016443	0.0117507	0.00212599	0.0234968	0.00212599	0.0203221	0.0149376	0.0182091	0.00409569
75	26	0.00912453	0.0234681	0.00832687	0.0369191	0.00198633	0.0423724	0.0344738	0.00542854	0.00198633	0.0162353	0.0116962	0.00221257	0.0242634	0.00221257	0.0204184	0.01459	0.0185185	0.00387114
76	29	0.00941166	0.0230741	0.00890886	0.0364114	0.00268941	0.0425307	0.0346487	0.00560836	0.00268941	0.0161363	0.0117329	0.002286	0.0249113	0.002286	0.0205202	0.0143181	0.0188323	0.00371554
77	29	0.00968263	0.0226987	0.00962741	0.0359505	0.00337434	0.0427044	0.034828	0.00576435	0.00337434	0.0161624	0.0120151	0.00232421	0.025425	0.00232421	0.0206274	0.0141096	0.0191064	0.00364194
78	29	0.00994399	0.0223227	0.0104708	0.0354881	0.00400263	0.042902	0.0349959	0.00587553	0.00400263	0.0163116	0.0126448	0.00233405	0.025776	0.00233405	0.0207335	0.0139645	0.0192934	0.00365642
79	29	0.0101971	0.0219272	0.0114196	0.0349984	0.00454131	0.0431298	0.0351414	0.0059308	0.00454131	0.0165668	0.0136335	0.00233337	0.025942	0.00233337	0.0208335	0.013888	0.0193537	0.00375955
80	29	0.0104378	0.0215029	0.0124455	0.0344843	0.00496686	0.0433869	0.035262	0.005938	0.00496686	0.0169075	0.0148994	0.00233541	0.0259201	0.00233541	0.0209279	0.0138876	0.0192648	0.00394908
81	29	0.0106603	0.0210579	0.013509	0.0339727	0.00526662	0.0436606	0.0353644	0.00593419	0.00526662	0.0173123	0.0162909	0.00233924	0.0257337	0.00233924	0.0210234	0.0139669	0.019026	0.00422113
82	30	0.0108606	0.0206194	0.0145611	0.0335008	0.00543992	0.043924	0.0354597	0.00599198	0.00543992	0.0177627	0.0176375	0.00233252	0.0254232	0.00233252	0.0211286	0.0141241	0.0186565	0.00456936
83	31	0.0110372	0.0202251	0.0155458	0.0330989	0.00549663	0.0441365	0.0355536	0.00621037	0.00549663	0.0182391	0.0188018	0.00230038	0.025033	0.00230038	0.0212501	0.0143503	0.0181886	0.00498443
84	32	0.0111881	0.0199084	0.0164051	0.0327773	0.00545592	0.0442464	0.0356368	0.00667721	0.00545592	0.0187213	0.0197153	0.00223485	0.0246014	0.00223485	0.0213899	0.0146302	0.0176593	0.00545615
85	32	0.0113075	0.0196847	0.0170831	0.0325203	0.00534261	0.0441971	0.0356801	0.00742091	0.00534261	0.0191873	0.020374	0.00213771	0.0241575	0.00213771	0.0215447	0.0149439	0.0171016	0.00597593
86	33	0.0113829	0.0195464	0.0175333	0.0322897	0.00518376	0.0439356	0.03564	0.00839571	0.00518376	0.0196142	0.0208121	0.00201897	0.0237205	0.00201897	0.0217074	0.0152722	0.0165397	0.0065382
87	32	0.0113999	0.0194693	0.0177265	0.0320341	0.00500463	0.043424	0.0354719	0.0095166	0.00500463	0.0199779	0.0210694	0.00189184	0.023303	0.00189184	0.0218695	0.0155992	0.0159883	0.00713886
88	32	0.0113469	0.0194235	0.0176574	0.0316996	0.00482734	0.0426483	0.0351473	0.0107025	0.00482734	0.0202554	0.0211727	0.00176815	0.0229155	0.00176815	0.0220238	0.0159141	0.0154553	0.00777198
89	30	0.0112211	0.0193817	0.0173468	0.031238	0.00466921	0.0416248	0.0346636	0.0118989	0.00466921	0.0204256	0.021134	0.00165582	0.02257	0.00165582	0.0221656	0.01621	0.0149458	0.00842603
90	26	0.0110318	0.0193234	0.0168388	0.0306112	0.00454172	0.0404003	0.0340458	0.0130755	0.00454172	0.0204723	0.0209584	0.00155957	0.0222805	0.00155957	0.0222923	0.0164819	0.014466	0.00908303
91	31	0.0107996	0.019235	0.0161919	0.0297926	0.00444867	0.0390476	0.0333381	0.0142139	0.00444867	0.0203878	0.0206535	0.00148354	0.0220582	0.00148354	0.0224021	0.0167259	0.0140242	0.00971988
92	32	0.0105541	0.0191075	0.015469	0.0287666	0.00438554	0.0376544	0.0325926	0.0152943	0.00438554	0.0201768	0.020238	0.00143406	0.0219095	0.00143406	0.0224936	0.0169379	0.0136302	0.0103128
93	31	0.0103277	0.0189347	0.0147257	0.0275268	0.00433885	0.0363095	0.0318603	0.0162906	0.00433885	0.0198583	0.0197444	0.00142063	0.0218343	0.00142063	0.0225646	0.017114	0.0132934	0.0108422
94	30	0.0101486	0.0187118	0.0140024	0.0260765	0.00428739	0.0350881	0.0311861	0.0171729	0.00428739	0.0194623	0.0192175	0.00145409	0.0218266	0.00145409	0.0226137	0.0172519	0.013021	0.0112962
95	25	0.0100335	0.0184349	0.0133213	0.0244297	0.00420602	0.0340429	0.0306054	0.0179171	0.00420602	0.0190253	0.018708	0.00154249	0.0218771	0.00154249	0.0226406	0.0173506	0.0128161	0.0116718
96	31	0.00998325	0.0181014	0.0126878	0.0226146	0.00407321	0.0331968	0.0301413	0.0185116	0.00407321	0.0185829	0.0182632	0.00168689	0.021976	0.00168689	0.022648	0.0174119	0.0126779	0.0119727
97	32	0.00998314	0.0177103	0.0120937	0.0206778	0.00387583	0.0325425	0.0298016	0.0189613	0.00387583	0.0181627	0.0179199	0.00188068	0.022116	0.00188068	0.0226408	0.017439	0.012601	0.0122069
98	33	0.0100091	0.0172643	0.0115217	0.0186886	0.00361339	0.0320444	0.0295773	0.0192851	0.00361339	0.0177806	0.0176989	0.00211253	0.0222943	0.00211253	0.0226248	0.0174357	0.0125777	0.0123831
99	33	0.0100359	0.0167703	0.0109486	0.0167406	0.00329854	0.0316471	0.0294421	0.019513	0.00329854	0.01744	0.017604	0.00237012	0.022512	0.00237012	0.0226049	0.0174057	0.0125986	0.0125079
100	32	0.0100441	0.0162398	0.0103498	0.0149481	0.00295581	0.0312836	0.0293571	0.0196793	0.00295581	0.0171346	0.0176225	0.00264235	0.0227723	0.00264235	0.0225834	0.0173511	0.0126527	0.0125846
101	32	0.0100228	0.0156878	0.0097031	0.0134331	0.00261706	0.0308858	0.0292761	0.0198179	0.00261706	0.0168523	0.0177309	0.00292091	0.0230781	0.00292091	0.02256	0.0172732	0.0127289	0.0126132
102	31	0.00996892	0.0151318	0.00899283	0.0122991	0.00231744	0.030394	0.0291548	0.019957	0.00231744	0.0165796	0.0179013	0.00320091	0.0234303	0.00320091	0.0225329	0.0171729	0.0128159	0.0125915
103	31	0.00988438	0.0145907	0.00821371	0.0115959	0.0020892	0.0297664	0.0289574	0.0201166	0.0020892	0.016305	0.0181071	0.00348003	0.0238253	0.00348003	0.0224993	0.0170519	0.012903	0.0125152
104	30	0.0097722	0.0140838	0.00737389	0.0112963	0.00195829	0.0289841	0.0286612	0.020308	0.00195829	0.0160229	0.0183273	0.00375681	0.0242545	0.00375681	0.0224582	0.0169137	0.0129804	0.0123801
105	29	0.00963368	0.0136298	0.00649501	0.011307	0.0019366	0.0280534	0.02826	0.0205336	0.0019366	0.0157341	0.018548	0.00402913	0.0247047	0.00402913	0.0224105	0.016763	0.0130403	0.0121827
106	29	0.0094682	0.0132459	0.00560979	0.011511	0.0020187	0.0270037	0.0277643	0.0207892	0.0020187	0.0154454	0.0187615	0.00429369	0.0251593	0.00429369	0.02236	0.0166064	0.0130781	0.0119223
107	28	0.00927479	0.0129481	0.00475661	0.011805	0.00218452	0.0258832	0.0271994	0.0210651	0.00218452	0.0151669	0.0189649	0.00454611	0.0256008	0.00454611	0.0223113	0.0164509	0.0130928	0.0116017
108	27	0.00905467	0.0127498	0.00397388	0.0121158	0.00240804	0.0247525	0.0266025	0.0213478	0.00240804	0.0149098	0.0191568	0.00478102	0.0260127	0.00478102	0.0222696	0.0163037	0.0130867	0.0112277
109	26	0.00881317	0.0126627	0.0032943	0.0123992	0.0026602	0.0236758	0.0260209	0.0216189	0.0026602	0.0146827	0.0193353	0.00499276	0.0263815	0.00499276	0.0222393	0.0161711	0.0130644	0.0108108
110	25	0.00856132	0.0126963	0.00274075	0.0126336	0.00291342	0.0227159	0.0255054	0.0218582	0.00291342	0.0144903	0.0194957	0.00517683	0.026698	0.00517683	0.0222239	0.0160577	0.0130323	0.0103649
111	21	0.00831545	0.0128582	0.00232455	0.0128129	0.00314125	0.0219271	0.0251059	0.0220437	0.00314125	0.0143316	0.0196306	0.00533102	0.026959	0.00533102	0.0222252	0.0159667	0.0129967	0.00990441
112	24	0.0080962	0.0131544	0.00204785	0.0129431	0.00332089	0.0213531	0.0248653	0.0221547	0.00332089	0.0142019	0.0197317	0.00545561	0.0271669	0.00545561	0.0222438	0.0158994	0.012963	0.00944257
113	26	0.00792561	0.0135881	0.00190824	0.0130378	0.00343278	0.0210235	0.024815	0.0221726	0.00343278	0.0140943	0.019791	0.00555265	0.0273292	0.00555265	0.0222789	0.0158554	0.012936	0.00898964
114	27	0.00782512	0.0141601	0.00190108	0.0131154	0.00346315	0.0209531	0.0249708	0.0220839	0.00346315	0.0140012	0.0198029	0.00562524	0.0274564	0.00562524	0.0223284	0.0158329	0.0129203	0.00855073
115	28	0.00781331	0.0148675	0.00201466	0.0131953	0.00340365	0.0211407	0.0253328	0.0218805	0.00340365	0.0139155	0.019766	0.00567685	0.0275602	0.00567685	0.022389	0.0158287	0.0129219	0.00812606
116	28	0.00790409	0.0157034	0.00222621	0.0132948	0.00325343	0.0215705	0.0258847	0.0215607	0.00325343	0.0138305	0.0196835	0.00571099	0.0276517	0.00571099	0.0224566	0.0158383	0.0129479	0.00771036
117	29	0.00810504	0.0166571	0.00250557	0.013426	0.00301541	0.0222123	0.026599	0.0211258	0.00301541	0.0137406	0.0195621	0.00573066	0.0277394	0.00573066	0.0225266	0.0158565	0.0130066	0.00729489
118	30	0.00841637	0.0177147	0.00282319	0.0135952	0.00269699	0.0230274	0.0274399	0.0205789	0.00269699	0.0136414	0.0194105	0.00573816	0.0278294	0.00573816	0.022595	0.0158783	0.0131068	0.00686931
119	30	0.00883143	0.0188608	0.00315617	0.0138036	0.00230915	0.0239744	0.0283683	0.0199232	0.00230915	0.0135301	0.0192373	0.00573514	0.0279257	0.00573514	0.0226597	0.0158991	0.013256	0.00642412
120	31	0.00933794	0.0200794	0.00349135	0.0140495	0.001867	0.0250182	0.0293435	0.019161	0.001867	0.0134061	0.0190499	0.00572275	0.0280316	0.00572275	0.0227208	0.0159163	0.0134588	0.00595335
121	31	0.0099206	0.0213564	0.00382636	0.0143323	0.00138752	0.0261342	0.0303255	0.0182916	0.00138752	0.0132702	0.0188542	0.00570191	0.0281509	0.00570191	0.0227808	0.0159294	0.0137169	0.00545581
122	31	0.010564	0.0226807	0.00416852	0.0146561	0.00088862	0.0273124	0.0312769	0.0173103	0.00088862	0.0131248	0.0186538	0.00567317	0.0282896	0.00567317	0.0228437	0.0159399	0.0140283	0.0049356
123	32	0.0112549	0.0240456	0.00453168	0.015034	0.000389354	0.0285554	0.0321648	0.0162078	0.000389354	0.0129723	0.018451	0.0056367	0.0284558	0.0056367	0.0229144	0.0159511	0.0143888	0.00440188
124	32	0.0119837	0.0254489	0.00493112	0.0154864	0.000184821	0.0298745	0.0329608	0.0149727	0.000184821	0.012815	0.0182476	0.00559258	0.0286589	0.00559258	0.0229968	0.0159667	0.0147927	0.00386608
125	33	0.0127432	0.026892	0.00537888	0.0160378	0.000656858	0.0312806	0.033643	0.0135939	0.000656858	0.0126543	0.0180471	0.00554104	0.0289092	0.00554104	0.0230931	0.0159901	0.0152352	0.00334024
126	33	0.013526	0.0283778	0.00588093	0.0167079	0.00115641	0.0327737	0.0341961	0.0120662	0.00115641	0.0124916	0.0178575	0.00548232	0.0292164	0.00548232	0.0232035	0.0160237	0.0157135	0.00283551
127	33	0.0143209	0.029908	0.00643629	0.0175061	0.00166425	0.0343354	0.0346134	0.0103964	0.00166425	0.0123292	0.0176936	0.00541663	0.0295888	0.00541663	0.0233262	0.0160684	0.0162276	0.00236232
128	34	0.01511	0.0314805	0.00703956	0.0184281	0.00218323	0.0359254	0.0348944	0.00861237	0.00218323	0.0121716	0.0175771	0.00534425	0.0300329	0.00534425	0.0234582	0.0161235	0.0167795	0.00193148
129	35	0.01587	0.0330878	0.00768227	0.0194603	0.00271216	0.0374836	0.0350446	0.00677202	0.00271216	0.0120263	0.0175323	0.00526572	0.0305539	0.00526572	0.023595	0.0161863	0.0173708	0.00155658
130	35	0.0165745	0.0347185	0.00835475	0.0205885	0.00323835	0.0389384	0.035073	0.00498036	0.00323835	0.0119041	0.0175766	0.00518204	0.0311554	0.00518204	0.0237319	0.0162521	0.0180013	0.00125653
131	35	0.0172037	0.0363612	0.00904307	0.0218099	0.00374198	0.0402221	0.0349975	0.00343952	0.00374198	0.0118178	0.0177097	0.00509446	0.031838	0.00509446	0.0238629	0.0163147	0.0186667	0.00105438
132	35	0.0177497	0.0380087	0.00972816	0.0231379	0.00419883	0.0412855	0.0348431	0.00257884	0.00419883	0.0117806	0.0179102	0.00500407	0.0325969	0.00500407	0.0239814	0.0163667	0.0193581	0.000965052
133	32	0.0182215	0.0396616	0.0103851	0.024599	0.0045908	0.0421096	0.034644	0.00280347	0.0045908	0.0118035	0.0181402	0.0049112	0.0334198	0.0049112	0.0240798	0.0164002	0.0200622	0.000977108
134	34	0.0186411	0.0413267	0.0109865	0.02622	0.00490937	0.0427078	0.0344374	0.00364936	0.00490937	0.0118913	0.0183589	0.00481462	0.0342845	0.00481462	0.0241504	0.0164087	0.0207614	0.00105736
135	38	0.0190367	0.0430136	0.0115057	0.0280155	0.00516039	0.0431187	0.0342609	0.00455924	0.00516039	0.012039	0.0185366	0.00471108	0.0351582	0.00471108	0.0241865	0.0163879	0.0214347	0.00117502
136	41	0.0194326	0.0447267	0.0119225	0.0299775	0.00535759	0.0433934	0.0341431	0.00533809	0.00535759	0.0122307	0.0186642	0.00459498	0.0359991	0.00459498	0.0241848	0.0163376	0.0220577	0.00131239
137	44	0.0198427	0.0464588	0.0122249	0.032069	0.00551945	0.0435811	0.0340988	0.00595206	0.00551945	0.0124396	0.0187559	0.00445867	0.0367583	0.00445867	0.024148	0.0162622	0.0226032	0.00146249
138	46	0.0202674	0.0481863	0.0124096	0.0342233	0.00566285	0.0437166	0.0341251	0.00642282	0.00566285	0.0126301	0.0188435	0.00429352	0.0373806	0.00429352	0.0240869	0.0161716	0.0230436	0.00162615
139	48	0.0206941	0.0498698	0.0124795	0.0363524	0.00580225	0.043818	0.0342076	0.0067893	0.00580225	0.0127616	0.0189655	0.00409322	0.0378033	0.00409322	0.0240216	0.0160823	0.0233544	0.00181296
140	51	0.0210991	0.0514596	0.0124422	0.0383657	0.00594601	0.0438912	0.0343251	0.00708746	0.00594601	0.0127912	0.0191544	0.00385975	0.037952	0.00385975	0.023978	0.0160215	0.0235169	0.00204391
141	53	0.0214499	0.0529035	0.0123112	0.0401921	0.00609702	0.043938	0.0344589	0.00734234	0.00609702	0.0126781	0.0194252	0.0036121	0.0377381	0.0036121	0.0239802	0.0160372	0.0235195	0.00235166
142	55	0.0217067	0.0541561	0.0121078	0.0417947	0.00625365	0.0439632	0.0345964	0.00756626	0.00625365	0.0123881	0.0197711	0.00339687	0.0370592	0.00339687	0.0240403	0.0162109	0.0233585	0.00277511
143	58	0.0218271	0.0551861	0.0118619	0.0431732	0.00641429	0.0439785	0.0347343	0.0077632	0.00641429	0.0119027	0.0201671	0.00329381	0.0358086	0.00329381	0.0241501	0.0166594	0.0230366	0.0033495
144	60	0.0217709	0.0559805	0.011611	0.0443536	0.00657956	0.0440026	0.0348775	0.00793306	0.00657956	0.0112388	0.0205806	0.00339885	0.0338947	0.00339885	0.024283	0.0175078	0.0225636	0.00409747
145	63	0.021508	0.0565448	0.0113967	0.0453739	0.00675337	0.0440584	0.0350359	0.00807519	0.00675337	0.0104823	0.0209845	0.00377378	0.031274	0.00377378	0.0244109	0.0188341	0.0219559	0.00502392
146	66	0.0210257	0.0568994	0.0112602	0.04627	0.00694161	0.0441678	0.0352201	0.00818974	0.00694161	0.00983291	0.0213682	0.004409	0.027993	0.004409	0.0245311	0.020621	0.0212376	0.00611438
147	70	0.0203343	0.0570733	0.0112376	0.0470713	0.00715124	0.0443477	0.0354388	0.00827822	0.00715124	0.00961805	0.0217418	0.0052432	0.0242403	0.0052432	0.0246916	0.0227519	0.0204412	0.00733526
148	74	0.0194679	0.0570963	0.0113563	0.047805	0.00738835	0.0446079	0.0356969	0.00834229	0.00738835	0.0101751	0.0221335	0.00620105	0.0204132	0.00620105	0.0249977	0.0250467	0.0196065	0.00863591
149	80	0.0184835	0.0569923	0.0116317	0.0485054	0.00765659	0.0449505	0.0359958	0.00838279	0.00765659	0.0116115	0.0225793	0.00721032	0.0171996	0.00721032	0.0255868	0.0273092	0.0187787	0.00995269
150	87	0.0174571	0.0567769	0.0120642	0.0492211	0.00795596	0.0453691	0.0363342	0.0083991	0.00795596	0.0137418	0.0231121	0.00820475	0.0155376	0.00820475	0.0265734	0.0293665	0.0180043	0.0112159
151	94	0.0164798	0.0564599	0.0126368	0.0500139	0.00828307	0.0458485	0.0367083	0.0083904	0.00828307	0.0162653	0.023751	0.00912526	0.0160322	0.00912526	0.0279894	0.0310958	0.0173275	0.0123571
152	101	0.0156511	0.0560512	0.013315	0.0509479	0.00863161	0.0463652	0.0371115	0.00835751	0.00863161	0.0189118	0.0244989	0.00992298	0.0182463	0.00992298	0.0297581	0.0324394	0.0167864	0.0133185
153	107	0.0150663	0.0555677	0.014051	0.0520739	0.00899323	0.0468893	0.0375346	0.00830421	0.00899323	0.0214817	0.0253455	0.0105628	0.0212007	0.0105628	0.0317175	0.0334057	0.01641	0.014061
154	112	0.0147969	0.0550356	0.0147908	0.0534145	0.00935747	0.0473881	0.0379651	0.00823714	0.00935747	0.023841	0.0262739	0.0110249	0.024143	0.0110249	0.0336751	0.0340562	0.0162166	0.0145699
155	114	0.0148704	0.0544863	0.0154833	0.0549578	0.00971313	0.0478297	0.0383874	0.00816507	0.00971313	0.0259101	0.0272661	0.0113053	0.0266669	0.0113053	0.0354591	0.0344837	0.0162122	0.0148536
156	114	0.0152644	0.0539485	0.0160883	0.0566602	0.0100491	0.0481887	0.0387843	0.00809703	0.0100491	0.0276506	0.0283027	0.0114137	0.028603	0.0114137	0.0369518	0.0347871	0.0163892	0.0149382
157	112	0.015919	0.0534409	0.0165804	0.058456	0.0103553	0.0484485	0.0391385	0.00804055	0.0103553	0.0290537	0.0293596	0.0113722	0.0299282	0.0113722	0.0380992	0.0350502	0.0167276	0.014859
158	110	0.0167568	0.0529692	0.0169491	0.060269	0.010623	0.0486024	0.0394351	0.00800024	0.010623	0.0301306	0.0304024	0.0112121	0.0307074	0.0112121	0.0389045	0.0353275	0.0171973	0.0146532
159	107	0.017699	0.0525262	0.0171946	0.0620234	0.0108456	0.0486516	0.0396638	0.00797805	0.0108456	0.0309042	0.0313826	0.0109705	0.0310523	0.0109705	0.0394077	0.0356388	0.0177607	0.0143567
160	103	0.018673	0.0520938	0.0173225	0.0636515	0.0110182	0.0486028	0.0398197	0.00797379	0.0110182	0.0314034	0.0322383	0.0106868	0.0310883	0.0106868	0.0396626	0.0359728	0.0183758	0.0140019
161	99	0.0196147	0.0516463	0.0173398	0.0650984	0.0111379	0.0484647	0.0399035	0.00798638	0.0111379	0.0316578	0.0328989	0.0104	0.0309275	0.0104	0.0397156	0.0362974	0.0189973	0.0136169
162	96	0.0204695	0.0511532	0.0172531	0.0663222	0.0112032	0.0482465	0.0399198	0.00801386	0.0112032	0.0316943	0.033294	0.0101438	0.0306505	0.0101438	0.0395935	0.0365716	0.01958	0.013226
163	92	0.0211928	0.0505829	0.017067	0.0672927	0.0112141	0.0479566	0.039876	0.00805389	0.0112141	0.0315338	0.0333642	0.00994324	0.0302982	0.00994324	0.0393004	0.0367568	0.0200822	0.012849
164	87	0.0217507	0.0499063	0.0167852	0.0679882	0.0111723	0.0476012	0.0397801	0.0081043	0.0111723	0.0311914	0.0330712	0.0098114	0.0298736	0.0098114	0.0388228	0.0368262	0.0204688	0.0125017
165	82	0.0221191	0.0491004	0.0164104	0.0683939	0.0110812	0.0471855	0.0396402	0.00816318	0.0110812	0.0306759	0.0324043	0.00974843	0.029351	0.00974843	0.0381385	0.0367694	0.0207141	0.0121955
166	75	0.0222832	0.0481517	0.0159457	0.0685011	0.010946	0.0467134	0.0394626	0.00822916	0.010946	0.0299933	0.0313819	0.00974201	0.0286862	0.00974201	0.0372243	0.0365935	0.0208038	0.0119373
167	60	0.0222358	0.0470582	0.0153955	0.0683075	0.0107736	0.0461891	0.0392529	0.00830164	0.0107736	0.0291493	0.0300471	0.00976977	0.0278249	0.00976977	0.0360627	0.0363186	0.0207366	0.0117299
168	72	0.0219762	0.0458294	0.014765	0.0678189	0.0105732	0.0456173	0.0390159	0.00838147	0.0105732	0.0281527	0.0284605	0.00980328	0.02671	0.00980328	0.034646	0.0359707	0.0205232	0.0115719
169	74	0.0215091	0.0444855	0.0140627	0.0670506	0.010356	0.0450043	0.0387554	0.0084712	0.010356	0.027018	0.0266899	0.00981268	0.0252882	0.00981268	0.0329824	0.035574	0.0201831	0.0114576
170	73	0.0208454	0.0430551	0.0133008	0.0660276	0.010133	0.0443584	0.0384752	0.00857432	0.010133	0.0257674	0.024801	0.00977119	0.0235176	0.00977119	0.0311021	0.0351434	0.0197408	0.011378
171	72	0.0200022	0.0415729	0.0124969	0.064784	0.00991406	0.0436902	0.0381788	0.00869419	0.00991406	0.0244326	0.0228515	0.00965807	0.0213773	0.00965807	0.029065	0.0346793	0.0192228	0.0113214
172	70	0.0190026	0.0400766	0.0116746	0.0633614	0.00970689	0.0430113	0.0378695	0.00883341	0.00970689	0.0230544	0.0208874	0.00945981	0.0188767	0.00945981	0.0269646	0.0341659	0.0186539	0.0112746
173	68	0.017876	0.0386036	0.0108622	0.0618059	0.00951643	0.0423346	0.0375502	0.00899272	0.00951643	0.0216825	0.0189448	0.00916995	0.0160654	0.00916995	0.0249255	0.033571	0.0180553	0.0112245
174	65	0.0166566	0.0371894	0.0100912	0.0601651	0.00934405	0.0416731	0.0372242	0.0091697	0.00934405	0.0203709	0.017052	0.00878799	0.0130502	0.00878799	0.0230906	0.0328515	0.017444	0.0111593
175	63	0.0153822	0.0358652	0.00939305	0.0584843	0.00918709	0.0410398	0.0368947	0.0093578	0.00918709	0.0191745	0.0152326	0.00831784	0.0100375	0.00831784	0.0215954	0.0319605	0.0168342	0.0110701
176	61	0.0140931	0.0346548	0.00879497	0.0568025	0.0090403	0.0404476	0.0365652	0.00954748	0.0090403	0.0181427	0.0135083	0.00776765	0.00746456	0.00776765	0.0205337	0.0308577	0.0162394	0.0109512
177	58	0.0128306	0.0335731	0.00831537	0.0551514	0.00889765	0.0399088	0.036239	0.00972768	0.00889765	0.017313	0.0119024	0.00714904	0.00624404	0.00714904	0.0199259	0.029519	0.0156737	0.0107993
178	56	0.0116388	0.0326231	0.00795992	0.0535538	0.00875398	0.0394348	0.0359195	0.00988783	0.00875398	0.0167058	0.0104421	0.00647768	0.00716056	0.00647768	0.0197113	0.0279451	0.015153	0.0106135
179	54	0.0105642	0.0317955	0.00771852	0.0520252	0.00860599	0.0390375	0.0356104	0.0100192	0.00860599	0.0163219	0.0091604	0.0057736	0.00949771	0.0057736	0.0197733	0.0261685	0.014695	0.0103955
180	52	0.0096543	0.0310679	0.00756482	0.0505749	0.00845336	0.0387288	0.0353161	0.0101168	0.00845336	0.0161427	0.00809503	0.00506128	0.0122772	0.00506128	0.0199804	0.0242546	0.0143177	0.0101486
181	50	0.00894995	0.0304077	0.00745888	0.0492073	0.00829852	0.038522	0.0350422	0.0101798	0.00829852	0.0161355	0.00728116	0.004368	0.0150283	0.004368	0.020224	0.0222977	0.0140385	0.00987913
182	48	0.00847344	0.029777	0.00735381	0.047921	0.00814496	0.0384316	0.0347954	0.0102106	0.00814496	0.0162584	0.0067401	0.00372098	0.0175389	0.00372098	0.0204353	0.0204084	0.0138716	0.00959585
183	46	0.00821794	0.0291398	0.00720515	0.0467085	0.00799458	0.0384738	0.034583	0.0102126	0.00799458	0.0164658	0.00647058	0.00314213	0.0197025	0.00314213	0.0205877	0.0186965	0.0138273	0.00931018
184	44	0.00814888	0.0284686	0.00698303	0.0455545	0.00784599	0.0386641	0.0344119	0.0101875	0.00784599	0.0167122	0.00645208	0.00264386	0.0214675	0.00264386	0.0206858	0.0172505	0.01391	0.00903463
185	41	0.00821606	0.0277489	0.00668619	0.0444372	0.00769445	0.0390141	0.0342867	0.0101339	0.00769445	0.0169576	0.00665973	0.00222779	0.0228198	0.00222779	0.0207504	0.016121	0.014117	0.00878148
186	38	0.0083684	0.0269778	0.00635875	0.0433309	0.00753291	0.0395287	0.0342089	0.0100453	0.00753291	0.0171726	0.00707768	0.00188732	0.023774	0.00188732	0.0208029	0.0153143	0.0144377	0.0085631
187	31	0.00856205	0.0261634	0.00610496	0.0422114	0.00735346	0.0402024	0.0341758	0.00991032	0.00735346	0.0173435	0.00770161	0.0016125	0.0243652	0.0016125	0.0208577	0.0148003	0.0148528	0.00839279
188	34	0.00876347	0.0253227	0.00608418	0.0410633	0.00714936	0.0410175	0.0341808	0.00971371	0.00714936	0.0174758	0.00853177	0.00139489	0.0246405	0.00139489	0.0209208	0.0145294	0.0153362	0.00828524
189	36	0.00895101	0.0244814	0.00645331	0.0398872	0.00691623	0.0419441	0.0342148	0.00943726	0.00691623	0.0175955	0.0095622	0.00122846	0.0246518	0.00122846	0.0209929	0.0144491	0.0158581	0.00825596
190	36	0.00911669	0.0236744	0.00727253	0.0387047	0.00665225	0.0429431	0.034269	0.00906047	0.00665225	0.0177431	0.010774	0.00110743	0.0244491	0.00110743	0.0210735	0.0145144	0.0163886	0.00832017
191	36	0.00926654	0.0229447	0.00847807	0.0375592	0.00635707	0.0439708	0.0343373	0.0085599	0.00635707	0.0179645	0.0121339	0.00102177	0.0240779	0.00102177	0.0211628	0.0146914	0.0169012	0.00849252
192	36	0.00941537	0.0223375	0.00994357	0.0365091	0.00603084	0.0449832	0.0344201	0.00790847	0.00603084	0.0182973	0.0135987	0.000956187	0.023576	0.000956187	0.0212636	0.0149572	0.0173749	0.00878508
193	37	0.00957782	0.021891	0.0115407	0.0356139	0.00567421	0.045938	0.0345251	0.00707654	0.00567421	0.01876	0.0151176	0.000893895	0.0229757	0.000893895	0.0213795	0.0152962	0.0177951	0.00920511
194	37	0.00975824	0.021625	0.0131601	0.0349168	0.00528928	0.046794	0.0346653	0.00603664	0.00528928	0.0193457	0.016634	0.000821788	0.0223062	0.000821788	0.0215141	0.0156956	0.0181525	0.0097523
195	37	0.00994537	0.0215343	0.0147104	0.0344306	0.00488114	0.0475085	0.0348519	0.00477369	0.00488114	0.0200221	0.0180853	0.000734486	0.0215976	0.000734486	0.0216694	0.0161426	0.0184425	0.0104168
196	38	0.0101147	0.0215893	0.0161126	0.0341341	0.0044588	0.048035	0.0350853	0.00329906	0.0044588	0.0207366	0.0194058	0.000636546	0.0208817	0.000636546	0.0218453	0.0166229	0.0186629	0.0111795
197	38	0.0102345	0.0217447	0.0172968	0.0339777	0.00403544	0.0483223	0.035349	0.00167987	0.00403544	0.0214262	0.0205313	0.000543824	0.0201922	0.000543824	0.0220398	0.0171211	0.0188138	0.0120141
198	38	0.0102744	0.0219496	0.0182028	0.0338963	0.00362696	0.0483177	0.0356079	0.00066705	0.00362696	0.0220274	0.0214076	0.000481649	0.0195617	0.000481649	0.022249	0.0176216	0.0188954	0.0128904
199	38	0.0102122	0.0221578	0.0187845	0.0338206	0.0032502	0.0479756	0.035816	0.00218749	0.0032502	0.0224867	0.0219984	0.000470181	0.0190188	0.000470181	0.0224677	0.01811	0.0189089	0.0137789
200	37	0.0100374	0.0223325	0.0190174	0.0336846	0.00292106	0.0472677	0.0359267	0.00398889	0.00292106	0.0227678	0.0222922	0.000500821	0.0185831	0.000500821	0.0226902	0.0185741	0.018856	0.0146532
201	36	0.00975367	0.0224475	0.0189038	0.0334276	0.00265415	0.0461933	0.0359048	0.00576849	0.00265415	0.0228562	0.0223045	0.000540707	0.0182642	0.000540707	0.02291	0.0190049	0.0187394	0.0154915
202	33	0.00937832	0.0224854	0.0184749	0.0329937	0.00246109	0.0447846	0.0357328	0.00749919	0.00246109	0.0227586	0.0220748	0.000558056	0.0180605	0.000558056	0.0231198	0.0193956	0.0185625	0.016276
203	25	0.00894181	0.0224342	0.0177872	0.0323316	0.00234805	0.0431066	0.0354113	0.00918287	0.00234805	0.0224992	0.0216603	0.000531987	0.0179622	0.000531987	0.023311	0.01974	0.0183305	0.0169933
204	32	0.00848563	0.0222846	0.0169138	0.0313984	0.00231018	0.0412501	0.0349545	0.0108209	0.00231018	0.0221142	0.0211267	0.000452005	0.0179547	0.000452005	0.0234744	0.020032	0.0180502	0.0176345
205	32	0.00805785	0.0220281	0.0159328	0.0301653	0.00233119	0.0393211	0.0343851	0.0123991	0.00233119	0.0216451	0.0205406	0.000315734	0.0180215	0.000315734	0.0236017	0.0202649	0.01773	0.0181942
206	20	0.00770634	0.0216574	0.0149164	0.0286237	0.00238648	0.0374271	0.0337327	0.0138858	0.00238648	0.0211342	0.0199615	0.000129484	0.0181465	0.000129484	0.0236864	0.0204329	0.0173786	0.0186701
207	33	0.00746958	0.0211683	0.0139216	0.0267911	0.00245032	0.0356649	0.0330316	0.0152399	0.00245032	0.0206193	0.0194382	0.000118409	0.0183156	0.000118409	0.023725	0.020532	0.017004	0.0190607
208	35	0.00736673	0.0205621	0.0129853	0.0247123	0.00250082	0.0341105	0.0323192	0.0164246	0.00250082	0.0201315	0.019007	0.000382445	0.0185164	0.000382445	0.0237181	0.0205623	0.0166123	0.0193664
209	35	0.00739284	0.0198484	0.012125	0.0224582	0.00252425	0.0328126	0.031632	0.0174179	0.00252425	0.0196926	0.0186917	0.000672593	0.0187391	0.000672593	0.0236704	0.0205287	0.0162069	0.0195885
210	36	0.00752148	0.0190459	0.01134	0.0201214	0.00251408	0.0317885	0.0310015	0.0182186	0.00251408	0.0193143	0.0185042	0.000974216	0.0189758	0.000974216	0.0235901	0.0204404	0.0157882	0.0197289
211	35	0.00771442	0.0181808	0.0106159	0.0178113	0.00247063	0.031025	0.0304491	0.0188448	0.00247063	0.0189976	0.018446	0.00127781	0.0192221	0.00127781	0.0234866	0.0203089	0.0153553	0.0197902
212	35	0.00793278	0.017284	0.00992906	0.0156488	0.00239812	0.0304821	0.0299842	0.0193287	0.00239812	0.018734	0.0185084	0.00157741	0.0194764	0.00157741	0.0233687	0.0201452	0.0149084	0.0197753
213	34	0.00814444	0.0163859	0.00925277	0.0137614	0.00230598	0.0301001	0.0296012	0.0197115	0.00230598	0.0185095	0.0186755	0.00187026	0.01974	0.00187026	0.0232437	0.0199583	0.014451	0.0196879
214	34	0.00832599	0.0155148	0.00856328	0.0122692	0.00220557	0.0298088	0.0292836	0.0200338	0.00220557	0.0183073	0.0189254	0.0021555	0.0200144	0.0021555	0.0231164	0.0197541	0.0139911	0.0195317
215	33	0.0084622	0.0146945	0.00784542	0.011258	0.00211102	0.0295376	0.0290061	0.020331	0.00211102	0.0181118	0.0192324	0.00243271	0.0202991	0.00243271	0.0229888	0.0195365	0.0135408	0.0193101
216	32	0.00854393	0.0139444	0.00709629	0.0107408	0.00203745	0.0292258	0.0287403	0.020627	0.00203745	0.017911	0.0195704	0.00270071	0.0205898	0.00270071	0.0228619	0.0193083	0.0131137	0.0190259
217	32	0.00856718	0.013281	0.00632747	0.0106397	0.00200104	0.0288317	0.0284571	0.0209334	0.00200104	0.0176982	0.0199147	0.00295654	0.0208767	0.00295654	0.0227361	0.0190738	0.0127216	0.0186814
218	31	0.00853152	0.0127202	0.0055641	0.0108144	0.00201202	0.0283374	0.0281332	0.0212454	0.00201202	0.0174722	0.0202438	0.00319491	0.0211467	0.00319491	0.0226129	0.0188393	0.0123723	0.0182797
