# Supplementary material for: Optimal Control Based Stiffness Identification of an Ankle-Foot Orthosis Using a Predictive Walking Model
Source: Front Comput Neurosci. 2017 Apr 13;11:23. doi: 10.3389/fncom.2017.00023 (PMC5390028; doi:10.3389/fncom.2017.00023)
Supplement: Supplementary file 1 [file DataSheet1.ZIP › PathWalker/InvKinDyn/results/orthosis_3053143.log]

345 0 0 0 0 0 0 0 2.17805 0 0 2.17805 0 -0.888016 0 -0.04809 -0.788947 0 0.205 -0.831626 0 -0.0282971 -0.862727 0 -0.176111 0 0 0 0 0 0 0 0 0 0 0 0 0 2.17805 0 0 2.17805 0
346 0 0 0 0 0 0 0 2.17805 0 0 2.17805 0 -0.868536 0 -0.0532348 -0.775905 0 0.202281 -0.831659 0 -0.0275965 -0.863425 0 -0.175269 0 0 0 0 0 0 0 0 0 0 0 0 0 2.17805 0 0 2.17805 0
347 0 0 0 0 0 0 0 2.17805 0 0 2.17805 0 -0.84864 0 -0.0586388 -0.762698 0 0.199204 -0.831639 0 -0.0269319 -0.864008 0 -0.174473 0 0 0 0 0 0 0 0 0 0 0 0 0 2.17805 0 0 2.17805 0
348 0 0 0 0 0 0 0 2.17805 0 0 2.17805 0 -0.828371 0 -0.0642465 -0.749315 0 0.19579 -0.83159 0 -0.0262958 -0.864526 0 -0.173711 0 0 0 0 0 0 0 0 0 0 0 0 0 2.17805 0 0 2.17805 0
349 0 0 0 0 0 0 0 2.17805 0 0 2.17805 0 -0.807789 0 -0.0699966 -0.735755 0 0.192072 -0.831544 0 -0.025677 -0.865043 0 -0.172966 0 0 0 0 0 0 0 0 0 0 0 0 0 2.17805 0 0 2.17805 0
350 0 0 0 0 0 0 0 2.17805 0 0 2.17805 0 -0.786967 0 -0.0758271 -0.722027 0 0.188089 -0.831532 0 -0.0250624 -0.865625 0 -0.172215 0 0 0 0 0 0 0 0 0 0 0 0 0 2.17805 0 0 2.17805 0
351 0 0 0 0 0 0 0 2.17805 0 0 2.17805 0 -0.765988 0 -0.0816799 -0.708151 0 0.183883 -0.831584 0 -0.0244378 -0.866337 0 -0.171435 0 0 0 0 0 0 0 0 0 0 0 0 0 2.17805 0 0 2.17805 0
352 0 0 0 0 0 0 0 2.17805 0 0 2.17805 0 -0.744943 0 -0.0875041 -0.694163 0 0.179498 -0.83172 0 -0.023789 -0.867232 0 -0.170605 0 0 0 0 0 0 0 0 0 0 0 0 0 2.17805 0 0 2.17805 0
353 0 0 0 0 0 0 0 2.17805 0 0 2.17805 0 -0.723925 0 -0.0932584 -0.680105 0 0.174974 -0.831951 0 -0.0231027 -0.868339 0 -0.169704 0 0 0 0 0 0 0 0 0 0 0 0 0 2.17805 0 0 2.17805 0
354 0 0 0 0 0 0 0 2.17805 0 0 2.17805 0 -0.703029 0 -0.0989108 -0.666032 0 0.170348 -0.832272 0 -0.0223673 -0.869661 0 -0.168717 0 0 0 0 0 0 0 0 0 0 0 0 0 2.17805 0 0 2.17805 0
355 0 0 0 0 0 0 0 2.17805 0 0 2.17805 0 -0.682355 0 -0.104438 -0.652003 0 0.16565 -0.832672 0 -0.0215726 -0.871185 0 -0.16763 0 0 0 0 0 0 0 0 0 0 0 0 0 2.17805 0 0 2.17805 0
356 0 0 0 0 0 0 0 2.17805 0 0 2.17805 0 -0.662008 0 -0.109822 -0.638085 0 0.160911 -0.833129 0 -0.0207098 -0.87288 0 -0.166435 0 0 0 0 0 0 0 0 0 0 0 0 0 2.17805 0 0 2.17805 0
357 0 0 0 0 0 0 0 2.17805 0 0 2.17805 0 -0.642106 0 -0.11505 -0.624348 0 0.156157 -0.833621 0 -0.0197709 -0.874709 0 -0.165125 0 0 0 0 0 0 0 0 0 0 0 0 0 2.17805 0 0 2.17805 0
358 0 0 0 0 0 0 0 2.17805 0 0 2.17805 0 -0.622782 0 -0.12011 -0.610867 0 0.151418 -0.834124 0 -0.018749 -0.87663 0 -0.163695 0 0 0 0 0 0 0 0 0 0 0 0 0 2.17805 0 0 2.17805 0
359 0 0 0 0 0 0 0 2.17805 0 0 2.17805 0 -0.604199 0 -0.124982 -0.597731 0 0.14673 -0.834616 0 -0.0176358 -0.878608 0 -0.162138 0 0 0 0 0 0 0 0 0 0 0 0 0 2.17805 0 0 2.17805 0
360 0 0 0 0 0 0 0 2.17805 0 0 2.17805 0 -0.58655 0 -0.129639 -0.585042 0 0.142145 -0.835078 0 -0.0164209 -0.880619 0 -0.160442 0 0 0 0 0 0 0 0 0 0 0 0 0 2.17805 0 0 2.17805 0
361 0 0 0 0 0 0 0 2.17805 0 0 2.17805 0 -0.570061 0 -0.13404 -0.572927 0 0.137733 -0.835499 0 -0.0150889 -0.882654 0 -0.15859 0 0 0 0 0 0 0 0 0 0 0 0 0 2.17805 0 0 2.17805 0
362 0 0 0 0 0 0 0 2.17805 0 0 2.17805 0 -0.554978 0 -0.138132 -0.561535 0 0.133577 -0.835869 0 -0.0136183 -0.884715 0 -0.156552 0 0 0 0 0 0 0 0 0 0 0 0 0 2.17805 0 0 2.17805 0
363 0 0 0 0 0 0 0 2.17805 0 0 2.17805 0 -0.54155 0 -0.14185 -0.551028 0 0.129773 -0.836184 0 -0.0119779 -0.886819 0 -0.154288 0 0 0 0 0 0 0 0 0 0 0 0 0 2.17805 0 0 2.17805 0
364 0 0 0 0 0 0 0 2.17805 0 0 2.17805 0 -0.53 0 -0.145124 -0.541567 0 0.126418 -0.836444 0 -0.0101267 -0.888999 0 -0.151739 0 0 0 0 0 0 0 0 0 0 0 0 0 2.17805 0 0 2.17805 0
365 0 0 0 0 0 0 0 2.17805 0 0 2.17805 0 -0.520479 0 -0.147891 -0.533284 0 0.123595 -0.836648 0 -0.00801231 -0.891299 0 -0.148829 0 0 0 0 0 0 0 0 0 0 0 0 0 2.17805 0 0 2.17805 0
366 0 0 0 0 0 0 0 2.17805 0 0 2.17805 0 -0.513044 0 -0.150104 -0.526254 0 0.121363 -0.836792 0 -0.00557383 -0.893763 0 -0.145468 0 0 0 0 0 0 0 0 0 0 0 0 0 2.17805 0 0 2.17805 0
367 0 0 0 0 0 0 0 2.17805 0 0 2.17805 0 -0.507632 0 -0.151739 -0.520476 0 0.119746 -0.836867 0 -0.00274358 -0.896437 0 -0.141551 0 0 0 0 0 0 0 0 0 0 0 0 0 2.17805 0 0 2.17805 0
368 0 0 0 0 0 0 0 2.17805 0 0 2.17805 0 -0.504066 0 -0.152804 -0.515864 0 0.118729 -0.836854 0 0.000549206 -0.899359 0 -0.136962 0 0 0 0 0 0 0 0 0 0 0 0 0 2.17805 0 0 2.17805 0
369 0 0 0 0 0 0 0 2.17805 0 0 2.17805 0 -0.502069 0 -0.15334 -0.512262 0 0.118257 -0.836726 0 0.00437542 -0.90255 0 -0.131578 0 0 0 0 0 0 0 0 0 0 0 0 0 2.17805 0 0 2.17805 0
370 0 0 0 0 0 0 0 2.17805 0 0 2.17805 0 -0.501305 0 -0.153425 -0.509471 0 0.118241 -0.836441 0 0.00880156 -0.90601 0 -0.125274 0 0 0 0 0 0 0 0 0 0 0 0 0 2.17805 0 0 2.17805 0
371 0 0 0 0 0 0 0 2.17805 0 0 2.17805 0 -0.50142 0 -0.153157 -0.507285 0 0.118568 -0.835948 0 0.0138847 -0.909705 0 -0.117933 0 0 0 0 0 0 0 0 0 0 0 0 0 2.17805 0 0 2.17805 0
372 0 0 0 0 0 0 0 2.17805 0 0 2.17805 0 -0.50209 0 -0.152647 -0.505527 0 0.11912 -0.835179 0 0.0196653 -0.913567 0 -0.109452 0 0 0 0 0 0 0 0 0 0 0 0 0 2.17805 0 0 2.17805 0
373 0 0 0 0 0 0 0 2.17805 0 0 2.17805 0 -0.503047 0 -0.152 -0.504067 0 0.119786 -0.834051 0 0.0261573 -0.917473 0 -0.0997669 0 0 0 0 0 0 0 0 0 0 0 0 0 2.17805 0 0 2.17805 0
374 0 0 0 0 0 0 0 2.17805 0 0 2.17805 0 -0.504096 0 -0.151305 -0.502831 0 0.12048 -0.832465 0 0.0333355 -0.921239 0 -0.0888744 0 0 0 0 0 0 0 0 0 0 0 0 0 2.17805 0 0 2.17805 0
375 0 0 0 0 0 0 0 2.17805 0 0 2.17805 0 -0.505113 0 -0.150624 -0.501783 0 0.121144 -0.830298 0 0.0411205 -0.924607 0 -0.0768709 0 0 0 0 0 0 0 0 0 0 0 0 0 2.17805 0 0 2.17805 0
376 0 0 0 0 0 0 0 2.17805 0 0 2.17805 0 -0.506035 0 -0.149991 -0.50091 0 0.121749 -0.827411 0 0.0493648 -0.927249 0 -0.0639868 0 0 0 0 0 0 0 0 0 0 0 0 0 2.17805 0 0 2.17805 0
377 0 0 0 0 0 0 0 2.17805 0 0 2.17805 0 -0.506844 0 -0.149412 -0.5002 0 0.122295 -0.823659 0 0.0578452 -0.928793 0 -0.0506114 0 0 0 0 0 0 0 0 0 0 0 0 0 2.17805 0 0 2.17805 0
378 0 0 0 0 0 0 0 2.17805 0 0 2.17805 0 -0.507549 0 -0.148874 -0.499632 0 0.122799 -0.818903 0 0.066269 -0.928867 0 -0.0372878 0 0 0 0 0 0 0 0 0 0 0 0 0 2.17805 0 0 2.17805 0
379 0 0 0 0 0 0 0 2.17805 0 0 2.17805 0 -0.508173 0 -0.148352 -0.499168 0 0.123287 -0.813035 0 0.0742981 -0.927151 0 -0.0246645 0 0 0 0 0 0 0 0 0 0 0 0 0 2.17805 0 0 2.17805 0
380 0 0 0 0 0 0 0 2.17805 0 0 2.17805 0 -0.50875 0 -0.147811 -0.498764 0 0.123794 -0.805985 0 0.0815899 -0.923422 0 -0.0134073 0 0 0 0 0 0 0 0 0 0 0 0 0 2.17805 0 0 2.17805 0
381 0 0 0 0 0 0 0 2.17805 0 0 2.17805 0 -0.509311 0 -0.147219 -0.498373 0 0.124349 -0.797717 0 0.0878418 -0.917564 0 -0.00409699 0 0 0 0 0 0 0 0 0 0 0 0 0 2.17805 0 0 2.17805 0
382 0 0 0 0 0 0 0 2.17805 0 0 2.17805 0 -0.509888 0 -0.146549 -0.497957 0 0.124978 -0.78822 0 0.092827 -0.909548 0 0.00285068 0 0 0 0 0 0 0 0 0 0 0 0 0 2.17805 0 0 2.17805 0
383 0 0 0 0 0 0 0 2.17805 0 0 2.17805 0 -0.510504 0 -0.14578 -0.49749 0 0.125697 -0.77749 0 0.0964125 -0.8994 0 0.00722618 0 0 0 0 0 0 0 0 0 0 0 0 0 2.17805 0 0 2.17805 0
384 0 0 0 0 0 0 0 2.17805 0 0 2.17805 0 -0.511174 0 -0.144903 -0.496962 0 0.126513 -0.765516 0 0.0985584 -0.887169 0 0.0090229 0 0 0 0 0 0 0 0 0 0 0 0 0 2.17805 0 0 2.17805 0
385 0 0 0 0 0 0 0 2.17805 0 0 2.17805 0 -0.511902 0 -0.14392 -0.496376 0 0.127424 -0.752282 0 0.0993051 -0.872918 0 0.00840283 0 0 0 0 0 0 0 0 0 0 0 0 0 2.17805 0 0 2.17805 0
386 0 0 0 0 0 0 0 2.17805 0 0 2.17805 0 -0.512682 0 -0.142844 -0.495746 0 0.128416 -0.737773 0 0.0987536 -0.856715 0 0.00564604 0 0 0 0 0 0 0 0 0 0 0 0 0 2.17805 0 0 2.17805 0
387 0 0 0 0 0 0 0 2.17805 0 0 2.17805 0 -0.513497 0 -0.141697 -0.495087 0 0.129467 -0.721985 0 0.0970455 -0.838648 0 0.00109896 0 0 0 0 0 0 0 0 0 0 0 0 0 2.17805 0 0 2.17805 0
388 0 0 0 0 0 0 0 2.17805 0 0 2.17805 0 -0.514322 0 -0.140507 -0.494419 0 0.130551 -0.704931 0 0.0943448 -0.818829 0 -0.00486908 0 0 0 0 0 0 0 0 0 0 0 0 0 2.17805 0 0 2.17805 0
389 0 0 0 0 0 0 0 2.17805 0 0 2.17805 0 -0.515133 0 -0.139307 -0.493755 0 0.131639 -0.686654 0 0.0908222 -0.797398 0 -0.0119005 0 0 0 0 0 0 0 0 0 0 0 0 0 2.17805 0 0 2.17805 0
390 0 0 0 0 0 0 0 2.17805 0 0 2.17805 0 -0.515908 0 -0.138124 -0.493104 0 0.132706 -0.667219 0 0.0866429 -0.774515 0 -0.0196762 0 0 0 0 0 0 0 0 0 0 0 0 0 2.17805 0 0 2.17805 0
391 0 0 0 0 0 0 0 2.17805 0 0 2.17805 0 -0.516636 0 -0.136982 -0.492472 0 0.13373 -0.646709 0 0.0819565 -0.750343 0 -0.0279341 0 0 0 0 0 0 0 0 0 0 0 0 0 2.17805 0 0 2.17805 0
392 0 0 0 0 0 0 0 2.17805 0 0 2.17805 0 -0.517318 0 -0.135892 -0.491858 0 0.134701 -0.625214 0 0.076891 -0.725034 0 -0.0364759 0 0 0 0 0 0 0 0 0 0 0 0 0 2.17805 0 0 2.17805 0
393 0 0 0 0 0 0 0 2.17805 0 0 2.17805 0 -0.517965 0 -0.134856 -0.49126 0 0.135617 -0.602828 0 0.0715515 -0.69871 0 -0.0451647 0 0 0 0 0 0 0 0 0 0 0 0 0 2.17805 0 0 2.17805 0
394 0 0 0 0 0 0 0 2.17805 0 0 2.17805 0 -0.518598 0 -0.133864 -0.490671 0 0.136486 -0.579632 0 0.066022 -0.671457 0 -0.053913 0 0 0 0 0 0 0 0 0 0 0 0 0 2.17805 0 0 2.17805 0
395 0 0 0 0 0 0 0 2.17805 0 0 2.17805 0 -0.519243 0 -0.1329 -0.490085 0 0.13732 -0.555704 0 0.0603696 -0.643329 0 -0.0626668 0 0 0 0 0 0 0 0 0 0 0 0 0 2.17805 0 0 2.17805 0
396 0 0 0 0 0 0 0 2.17805 0 0 2.17805 0 -0.519926 0 -0.131943 -0.489494 0 0.138136 -0.53111 0 0.0546494 -0.61436 0 -0.0713884 0 0 0 0 0 0 0 0 0 0 0 0 0 2.17805 0 0 2.17805 0
397 0 0 0 0 0 0 0 2.17805 0 0 2.17805 0 -0.520668 0 -0.130973 -0.488889 0 0.138951 -0.505911 0 0.0489097 -0.58457 0 -0.0800428 0 0 0 0 0 0 0 0 0 0 0 0 0 2.17805 0 0 2.17805 0
398 0 0 0 0 0 0 0 2.17805 0 0 2.17805 0 -0.521485 0 -0.129968 -0.488263 0 0.139782 -0.480165 0 0.0431964 -0.553986 0 -0.0885858 0 0 0 0 0 0 0 0 0 0 0 0 0 2.17805 0 0 2.17805 0
399 0 0 0 0 0 0 0 2.17805 0 0 2.17805 0 -0.522386 0 -0.128911 -0.487604 0 0.140643 -0.453932 0 0.0375573 -0.52265 0 -0.0969566 0 0 0 0 0 0 0 0 0 0 0 0 0 2.17805 0 0 2.17805 0
400 0 0 0 0 0 0 0 2.17805 0 0 2.17805 0 -0.523375 0 -0.127786 -0.486903 0 0.141544 -0.427283 0 0.0320462 -0.490638 0 -0.105075 0 0 0 0 0 0 0 0 0 0 0 0 0 2.17805 0 0 2.17805 0
401 0 0 0 0 0 0 0 2.17805 0 0 2.17805 0 -0.524449 0 -0.12658 -0.48615 0 0.142497 -0.400302 0 0.0267243 -0.458075 0 -0.112841 0 0 0 0 0 0 0 0 0 0 0 0 0 2.17805 0 0 2.17805 0
402 0 0 0 0 0 0 0 2.17805 0 0 2.17805 0 -0.525599 0 -0.125282 -0.485332 0 0.143507 -0.373099 0 0.0216599 -0.425143 0 -0.120141 0 0 0 0 0 0 0 0 0 0 0 0 0 2.17805 0 0 2.17805 0
403 0 0 0 0 0 0 0 2.17805 0 0 2.17805 0 -0.526818 0 -0.123883 -0.484436 0 0.14458 -0.345813 0 0.0169245 -0.392091 0 -0.126862 0 0 0 0 0 0 0 0 0 0 0 0 0 2.17805 0 0 2.17805 0
404 0 0 0 0 0 0 0 2.17805 0 0 2.17805 0 -0.528095 0 -0.122373 -0.483448 0 0.145723 -0.318616 0 0.0125857 -0.35923 0 -0.132902 0 0 0 0 0 0 0 0 0 0 0 0 0 2.17805 0 0 2.17805 0
405 0 0 0 0 0 0 0 2.17805 0 0 2.17805 0 -0.52942 0 -0.12074 -0.482352 0 0.146941 -0.291708 0 0.00869863 -0.326915 0 -0.138191 0 0 0 0 0 0 0 0 0 0 0 0 0 2.17805 0 0 2.17805 0
406 0 0 0 0 0 0 0 2.17805 0 0 2.17805 0 -0.530785 0 -0.118972 -0.481131 0 0.148242 -0.26531 0 0.00529721 -0.295518 0 -0.142701 0 0 0 0 0 0 0 0 0 0 0 0 0 2.17805 0 0 2.17805 0
407 0 0 0 0 0 0 0 2.17805 0 0 2.17805 0 -0.532188 0 -0.117051 -0.479767 0 0.149634 -0.239654 0 0.00238746 -0.265399 0 -0.146452 0 0 0 0 0 0 0 0 0 0 0 0 0 2.17805 0 0 2.17805 0
408 0 0 0 0 0 0 0 2.17805 0 0 2.17805 0 -0.533632 0 -0.114957 -0.47824 0 0.151126 -0.214971 0 -5.72782e-05 -0.236873 0 -0.149511 0 0 0 0 0 0 0 0 0 0 0 0 0 2.17805 0 0 2.17805 0
409 0 0 0 0 0 0 0 2.17805 0 0 2.17805 0 -0.535124 0 -0.112666 -0.476529 0 0.152731 -0.191476 0 -0.00209914 -0.210193 0 -0.151985 0 0 0 0 0 0 0 0 0 0 0 0 0 2.17805 0 0 2.17805 0
410 0 0 0 0 0 0 0 2.17805 0 0 2.17805 0 -0.536677 0 -0.11015 -0.474612 0 0.154457 -0.169365 0 -0.0038364 -0.185531 0 -0.154019 0 0 0 0 0 0 0 0 0 0 0 0 0 2.17805 0 0 2.17805 0
411 0 0 0 0 0 0 0 2.17805 0 0 2.17805 0 -0.538309 0 -0.107377 -0.472469 0 0.156316 -0.148798 0 -0.00539932 -0.162986 0 -0.155781 0 0 0 0 0 0 0 0 0 0 0 0 0 2.17805 0 0 2.17805 0
412 0 0 0 0 0 0 0 2.17805 0 0 2.17805 0 -0.540032 0 -0.104315 -0.470076 0 0.158316 -0.129909 0 -0.00693889 -0.142605 0 -0.157454 0 0 0 0 0 0 0 0 0 0 0 0 0 2.17805 0 0 2.17805 0
413 0 0 0 0 0 0 0 2.17805 0 0 2.17805 0 -0.541858 0 -0.100934 -0.467414 0 0.160461 -0.112799 0 -0.00860634 -0.124408 0 -0.15921 0 0 0 0 0 0 0 0 0 0 0 0 0 2.17805 0 0 2.17805 0
414 0 0 0 0 0 0 0 2.17805 0 0 2.17805 0 -0.543786 0 -0.0972022 -0.464466 0 0.162754 -0.0975425 0 -0.0105271 -0.108423 0 -0.161185 0 0 0 0 0 0 0 0 0 0 0 0 0 2.17805 0 0 2.17805 0
415 0 0 0 0 0 0 0 2.17805 0 0 2.17805 0 -0.545812 0 -0.0930917 -0.461213 0 0.165195 -0.0841941 0 -0.0127734 -0.0947042 0 -0.163457 0 0 0 0 0 0 0 0 0 0 0 0 0 2.17805 0 0 2.17805 0
416 0 0 0 0 0 0 0 2.17805 0 0 2.17805 0 -0.547917 0 -0.0885739 -0.457639 0 0.167783 -0.0727834 0 -0.0153439 -0.083332 0 -0.166025 0 0 0 0 0 0 0 0 0 0 0 0 0 2.17805 0 0 2.17805 0
417 0 0 0 0 0 0 0 2.17805 0 0 2.17805 0 -0.55008 0 -0.0836172 -0.45372 0 0.170516 -0.0633095 0 -0.018156 -0.0743792 0 -0.1688 0 0 0 0 0 0 0 0 0 0 0 0 0 2.17805 0 0 2.17805 0
418 0 0 0 0 0 0 0 2.17805 0 0 2.17805 0 -0.552272 0 -0.0781835 -0.44943 0 0.173396 -0.0557212 0 -0.0210592 -0.0678493 0 -0.171622 0 0 0 0 0 0 0 0 0 0 0 0 0 2.17805 0 0 2.17805 0
419 0 0 0 0 0 0 0 2.17805 0 0 2.17805 0 -0.554462 0 -0.0722229 -0.44473 0 0.176429 -0.0499028 0 -0.0238661 -0.0636153 0 -0.174292 0 0 0 0 0 0 0 0 0 0 0 0 0 2.17805 0 0 2.17805 0
420 0 0 0 0 0 0 0 2.17805 0 0 2.17805 0 -0.556616 0 -0.0656728 -0.439576 0 0.179624 -0.0456688 0 -0.0263946 -0.0613935 0 -0.176624 0 0 0 0 0 0 0 0 0 0 0 0 0 2.17805 0 0 2.17805 0
421 0 0 0 0 0 0 0 2.17805 0 0 2.17805 0 -0.558694 0 -0.0584593 -0.433916 0 0.182993 -0.0427742 0 -0.0285075 -0.0607615 0 -0.178483 0 0 0 0 0 0 0 0 0 0 0 0 0 2.17805 0 0 2.17805 0
422 0 0 0 0 0 0 0 2.17805 0 0 2.17805 0 -0.560649 0 -0.0505037 -0.427696 0 0.186546 -0.0409344 0 -0.0301406 -0.0612121 0 -0.179823 0 0 0 0 0 0 0 0 0 0 0 0 0 2.17805 0 0 2.17805 0
423 0 0 0 0 0 0 0 2.17805 0 0 2.17805 0 -0.562416 0 -0.0417349 -0.420864 0 0.190283 -0.0398576 0 -0.0313106 -0.0622325 0 -0.180694 0 0 0 0 0 0 0 0 0 0 0 0 0 2.17805 0 0 2.17805 0
424 0 0 0 0 0 0 0 2.17805 0 0 2.17805 0 -0.563902 0 -0.0321123 -0.413383 0 0.19419 -0.0392784 0 -0.0321002 -0.0633878 0 -0.181214 0 0 0 0 0 0 0 0 0 0 0 0 0 2.17805 0 0 2.17805 0
425 0 0 0 0 0 0 0 2.17805 0 0 2.17805 0 -0.564972 0 -0.0216628 -0.405238 0 0.198232 -0.0389861 0 -0.0326257 -0.0643827 0 -0.181525 0 0 0 0 0 0 0 0 0 0 0 0 0 2.17805 0 0 2.17805 0
426 0 0 0 0 0 0 0 2.17805 0 0 2.17805 0 -0.565436 0 -0.0105242 -0.396452 0 0.202345 -0.0388336 0 -0.0330017 -0.0650743 0 -0.181755 0 0 0 0 0 0 0 0 0 0 0 0 0 2.17805 0 0 2.17805 0
427 0 0 0 0 0 0 0 2.17805 0 0 2.17805 0 -0.565057 0 0.00101711 -0.387095 0 0.20644 -0.0387321 0 -0.0333175 -0.0654388 0 -0.181988 0 0 0 0 0 0 0 0 0 0 0 0 0 2.17805 0 0 2.17805 0
428 0 0 0 0 0 0 0 2.17805 0 0 2.17805 0 -0.563576 0 0.0125102 -0.377287 0 0.210412 -0.0386373 0 -0.0336267 -0.0655257 0 -0.182264 0 0 0 0 0 0 0 0 0 0 0 0 0 2.17805 0 0 2.17805 0
429 0 0 0 0 0 0 0 2.17805 0 0 2.17805 0 -0.560751 0 0.0233644 -0.367183 0 0.214153 -0.0385346 0 -0.0339477 -0.0654166 0 -0.182586 0 0 0 0 0 0 0 0 0 0 0 0 0 2.17805 0 0 2.17805 0
430 0 0 0 0 0 0 0 2.17805 0 0 2.17805 0 -0.556393 0 0.0329218 -0.356948 0 0.217558 -0.0384249 0 -0.0342737 -0.0651936 0 -0.182933 0 0 0 0 0 0 0 0 0 0 0 0 0 2.17805 0 0 2.17805 0
431 0 0 0 0 0 0 0 2.17805 0 0 2.17805 0 -0.550385 0 0.04057 -0.346717 0 0.220538 -0.0383142 0 -0.0345847 -0.0649217 0 -0.183273 0 0 0 0 0 0 0 0 0 0 0 0 0 2.17805 0 0 2.17805 0
432 0 0 0 0 0 0 0 2.17805 0 0 2.17805 0 -0.54268 0 0.0458514 -0.33657 0 0.223017 -0.0382091 0 -0.0348596 -0.0646473 0 -0.183578 0 0 0 0 0 0 0 0 0 0 0 0 0 2.17805 0 0 2.17805 0
433 0 0 0 0 0 0 0 2.17805 0 0 2.17805 0 -0.533279 0 0.0485432 -0.326505 0 0.224932 -0.0381165 0 -0.0350814 -0.0644062 0 -0.183826 0 0 0 0 0 0 0 0 0 0 0 0 0 2.17805 0 0 2.17805 0
434 0 0 0 0 0 0 0 2.17805 0 0 2.17805 0 -0.522212 0 0.0486831 -0.31644 0 0.226241 -0.038044 0 -0.0352387 -0.0642326 0 -0.184001 0 0 0 0 0 0 0 0 0 0 0 0 0 2.17805 0 0 2.17805 0
435 0 0 0 0 0 0 0 2.17805 0 0 2.17805 0 -0.509539 0 0.046548 -0.306233 0 0.226925 -0.0379987 0 -0.0353238 -0.0641607 0 -0.184091 0 0 0 0 0 0 0 0 0 0 0 0 0 2.17805 0 0 2.17805 0
436 0 0 0 0 0 0 0 2.17805 0 0 2.17805 0 -0.495353 0 0.0425874 -0.295705 0 0.227005 -0.0379873 0 -0.0353301 -0.0642243 0 -0.184084 0 0 0 0 0 0 0 0 0 0 0 0 0 2.17805 0 0 2.17805 0
437 0 0 0 0 0 0 0 2.17805 0 0 2.17805 0 -0.479789 0 0.037335 -0.284677 0 0.226545 -0.0380157 0 -0.0352505 -0.0644565 0 -0.183968 0 0 0 0 0 0 0 0 0 0 0 0 0 2.17805 0 0 2.17805 0
438 0 0 0 0 0 0 0 2.17805 0 0 2.17805 0 -0.463012 0 0.0313168 -0.272999 0 0.225646 -0.0380892 0 -0.0350765 -0.0648876 0 -0.18373 0 0 0 0 0 0 0 0 0 0 0 0 0 2.17805 0 0 2.17805 0
439 0 0 0 0 0 0 0 2.17805 0 0 2.17805 0 -0.445198 0 0.0249873 -0.260564 0 0.224434 -0.0382116 0 -0.0348002 -0.0655405 0 -0.183357 0 0 0 0 0 0 0 0 0 0 0 0 0 2.17805 0 0 2.17805 0
440 0 0 0 0 0 0 0 2.17805 0 0 2.17805 0 -0.426513 0 0.0186956 -0.24732 0 0.223045 -0.038384 0 -0.0344162 -0.0664266 0 -0.18284 0 0 0 0 0 0 0 0 0 0 0 0 0 2.17805 0 0 2.17805 0
441 0 0 0 0 0 0 0 2.17805 0 0 2.17805 0 -0.407101 0 0.012677 -0.233263 0 0.221601 -0.0386039 0 -0.0339243 -0.0675425 0 -0.182176 0 0 0 0 0 0 0 0 0 0 0 0 0 2.17805 0 0 2.17805 0
442 0 0 0 0 0 0 0 2.17805 0 0 2.17805 0 -0.387071 0 0.00706159 -0.21843 0 0.220202 -0.0388644 0 -0.0333314 -0.0688661 0 -0.181372 0 0 0 0 0 0 0 0 0 0 0 0 0 2.17805 0 0 2.17805 0
443 0 0 0 0 0 0 0 2.17805 0 0 2.17805 0 -0.3665 0 0.00188982 -0.202891 0 0.218917 -0.0391541 0 -0.0326511 -0.0703563 0 -0.180443 0 0 0 0 0 0 0 0 0 0 0 0 0 2.17805 0 0 2.17805 0
444 0 0 0 0 0 0 0 2.17805 0 0 2.17805 0 -0.345433 0 -0.00286779 -0.186739 0 0.217779 -0.0394579 0 -0.0319028 -0.0719559 0 -0.179415 0 0 0 0 0 0 0 0 0 0 0 0 0 2.17805 0 0 2.17805 0
445 0 0 0 0 0 0 0 2.17805 0 0 2.17805 0 -0.323889 0 -0.00729107 -0.17008 0 0.216789 -0.0397594 0 -0.0311088 -0.0735994 0 -0.178319 0 0 0 0 0 0 0 0 0 0 0 0 0 2.17805 0 0 2.17805 0
446 0 0 0 0 0 0 0 2.17805 0 0 2.17805 0 -0.301868 0 -0.0114914 -0.153025 0 0.215917 -0.0400434 0 -0.0302923 -0.0752222 0 -0.177189 0 0 0 0 0 0 0 0 0 0 0 0 0 2.17805 0 0 2.17805 0
447 0 0 0 0 0 0 0 2.17805 0 0 2.17805 0 -0.279355 0 -0.015594 -0.135678 0 0.215113 -0.040298 0 -0.0294742 -0.0767693 0 -0.176055 0 0 0 0 0 0 0 0 0 0 0 0 0 2.17805 0 0 2.17805 0
448 0 0 0 0 0 0 0 2.17805 0 0 2.17805 0 -0.25633 0 -0.0197201 -0.118133 0 0.214311 -0.040516 0 -0.0286721 -0.0782028 0 -0.174945 0 0 0 0 0 0 0 0 0 0 0 0 0 2.17805 0 0 2.17805 0
449 0 0 0 0 0 0 0 2.17805 0 0 2.17805 0 -0.232773 0 -0.0239745 -0.100462 0 0.213434 -0.0406961 0 -0.0278979 -0.0795061 0 -0.173877 0 0 0 0 0 0 0 0 0 0 0 0 0 2.17805 0 0 2.17805 0
450 0 0 0 0 0 0 0 2.17805 0 0 2.17805 0 -0.208668 0 -0.028437 -0.0827172 0 0.212406 -0.0408413 0 -0.0271572 -0.0806843 0 -0.172858 0 0 0 0 0 0 0 0 0 0 0 0 0 2.17805 0 0 2.17805 0
451 0 0 0 0 0 0 0 2.17805 0 0 2.17805 0 -0.18401 0 -0.0331594 -0.0649274 0 0.211152 -0.0409584 0 -0.0264495 -0.0817594 0 -0.171885 0 0 0 0 0 0 0 0 0 0 0 0 0 2.17805 0 0 2.17805 0
452 0 0 0 0 0 0 0 2.17805 0 0 2.17805 0 -0.15881 0 -0.0381635 -0.0471032 0 0.209608 -0.0410553 0 -0.0257688 -0.0827629 0 -0.170947 0 0 0 0 0 0 0 0 0 0 0 0 0 2.17805 0 0 2.17805 0
453 0 0 0 0 0 0 0 2.17805 0 0 2.17805 0 -0.133094 0 -0.0434431 -0.0292403 0 0.207721 -0.0411401 0 -0.0251047 -0.0837286 0 -0.170026 0 0 0 0 0 0 0 0 0 0 0 0 0 2.17805 0 0 2.17805 0
454 0 0 0 0 0 0 0 2.17805 0 0 2.17805 0 -0.106911 0 -0.0489663 -0.0113215 0 0.205458 -0.0412192 0 -0.0244432 -0.0846878 0 -0.169103 0 0 0 0 0 0 0 0 0 0 0 0 0 2.17805 0 0 2.17805 0
455 0 0 0 0 0 0 0 2.17805 0 0 2.17805 0 -0.0803343 0 -0.054681 0.0066742 0 0.202804 -0.041297 0 -0.0237681 -0.0856655 0 -0.168155 0 0 0 0 0 0 0 0 0 0 0 0 0 2.17805 0 0 2.17805 0
456 0 0 0 0 0 0 0 2.17805 0 0 2.17805 0 -0.0534611 0 -0.0605213 0.0247663 0 0.199766 -0.0413763 0 -0.0230621 -0.0866809 0 -0.167158 0 0 0 0 0 0 0 0 0 0 0 0 0 2.17805 0 0 2.17805 0
457 0 0 0 0 0 0 0 2.17805 0 0 2.17805 0 -0.0264083 0 -0.0664149 0.0429634 0 0.196371 -0.0414584 0 -0.022308 -0.0877484 0 -0.16609 0 0 0 0 0 0 0 0 0 0 0 0 0 2.17805 0 0 2.17805 0
458 0 0 0 0 0 0 0 2.17805 0 0 2.17805 0 0.000690507 0 -0.0722886 0.061259 0 0.192665 -0.0415438 0 -0.0214883 -0.0888808 0 -0.164929 0 0 0 0 0 0 0 0 0 0 0 0 0 2.17805 0 0 2.17805 0
459 0 0 0 0 0 0 0 2.17805 0 0 2.17805 0 0.0276904 0 -0.0780742 0.0796259 0 0.188706 -0.041633 0 -0.020585 -0.0900916 0 -0.163651 0 0 0 0 0 0 0 0 0 0 0 0 0 2.17805 0 0 2.17805 0
460 0 0 0 0 0 0 0 2.17805 0 0 2.17805 0 0.0544379 0 -0.0837096 0.0980174 0 0.184562 -0.0417264 0 -0.0195795 -0.0913962 0 -0.162229 0 0 0 0 0 0 0 0 0 0 0 0 0 2.17805 0 0 2.17805 0
461 0 0 0 0 0 0 0 2.17805 0 0 2.17805 0 0.0807727 0 -0.0891413 0.116366 0 0.180306 -0.0418246 0 -0.0184514 -0.0928122 0 -0.160636 0 0 0 0 0 0 0 0 0 0 0 0 0 2.17805 0 0 2.17805 0
462 0 0 0 0 0 0 0 2.17805 0 0 2.17805 0 0.106527 0 -0.0943247 0.134592 0 0.176011 -0.041928 0 -0.0171777 -0.094358 0 -0.158836 0 0 0 0 0 0 0 0 0 0 0 0 0 2.17805 0 0 2.17805 0
463 0 0 0 0 0 0 0 2.17805 0 0 2.17805 0 0.131523 0 -0.099225 0.152602 0 0.171745 -0.0420367 0 -0.0157331 -0.0960518 0 -0.156795 0 0 0 0 0 0 0 0 0 0 0 0 0 2.17805 0 0 2.17805 0
464 0 0 0 0 0 0 0 2.17805 0 0 2.17805 0 0.155579 0 -0.103819 0.1703 0 0.16757 -0.0421502 0 -0.0140908 -0.0979103 0 -0.154472 0 0 0 0 0 0 0 0 0 0 0 0 0 2.17805 0 0 2.17805 0
465 0 0 0 0 0 0 0 2.17805 0 0 2.17805 0 0.178504 0 -0.108097 0.187582 0 0.16354 -0.0422667 0 -0.0122257 -0.0999463 0 -0.151829 0 0 0 0 0 0 0 0 0 0 0 0 0 2.17805 0 0 2.17805 0
466 0 0 0 0 0 0 0 2.17805 0 0 2.17805 0 0.200113 0 -0.112065 0.204348 0 0.159691 -0.0423827 0 -0.0101181 -0.102165 0 -0.148834 0 0 0 0 0 0 0 0 0 0 0 0 0 2.17805 0 0 2.17805 0
467 0 0 0 0 0 0 0 2.17805 0 0 2.17805 0 0.220234 0 -0.115747 0.220498 0 0.156041 -0.0424916 0 -0.00775747 -0.104561 0 -0.145466 0 0 0 0 0 0 0 0 0 0 0 0 0 2.17805 0 0 2.17805 0
468 0 0 0 0 0 0 0 2.17805 0 0 2.17805 0 0.238717 0 -0.119188 0.235941 0 0.152586 -0.0425842 0 -0.00514592 -0.107116 0 -0.141717 0 0 0 0 0 0 0 0 0 0 0 0 0 2.17805 0 0 2.17805 0
469 0 0 0 0 0 0 0 2.17805 0 0 2.17805 0 0.255453 0 -0.122448 0.25059 0 0.149297 -0.0426477 0 -0.00229948 -0.109801 0 -0.137601 0 0 0 0 0 0 0 0 0 0 0 0 0 2.17805 0 0 2.17805 0
470 0 0 0 0 0 0 0 2.17805 0 0 2.17805 0 0.270383 0 -0.1256 0.264363 0 0.146121 -0.0426673 0 0.00075295 -0.112574 0 -0.133147 0 0 0 0 0 0 0 0 0 0 0 0 0 2.17805 0 0 2.17805 0
471 0 0 0 0 0 0 0 2.17805 0 0 2.17805 0 0.283507 0 -0.128717 0.277172 0 0.142998 -0.0426271 0 0.00397412 -0.115388 0 -0.128397 0 0 0 0 0 0 0 0 0 0 0 0 0 2.17805 0 0 2.17805 0
472 0 0 0 0 0 0 0 2.17805 0 0 2.17805 0 0.29488 0 -0.131858 0.288925 0 0.139865 -0.0425117 0 0.00732536 -0.118194 0 -0.123397 0 0 0 0 0 0 0 0 0 0 0 0 0 2.17805 0 0 2.17805 0
473 0 0 0 0 0 0 0 2.17805 0 0 2.17805 0 0.304605 0 -0.135053 0.299519 0 0.136688 -0.0423068 0 0.0107749 -0.120953 0 -0.118186 0 0 0 0 0 0 0 0 0 0 0 0 0 2.17805 0 0 2.17805 0
474 0 0 0 0 0 0 0 2.17805 0 0 2.17805 0 0.312815 0 -0.138295 0.308856 0 0.133465 -0.0419988 0 0.0143056 -0.123635 0 -0.112783 0 0 0 0 0 0 0 0 0 0 0 0 0 2.17805 0 0 2.17805 0
475 0 0 0 0 0 0 0 2.17805 0 0 2.17805 0 0.31965 0 -0.141526 0.316854 0 0.130248 -0.0415733 0 0.0179208 -0.126224 0 -0.107181 0 0 0 0 0 0 0 0 0 0 0 0 0 2.17805 0 0 2.17805 0
476 0 0 0 0 0 0 0 2.17805 0 0 2.17805 0 0.325235 0 -0.144646 0.323486 0 0.127136 -0.0410135 0 0.0216463 -0.128715 0 -0.101336 0 0 0 0 0 0 0 0 0 0 0 0 0 2.17805 0 0 2.17805 0
477 0 0 0 0 0 0 0 2.17805 0 0 2.17805 0 0.329665 0 -0.147521 0.328793 0 0.124266 -0.0402979 0 0.0255299 -0.131112 0 -0.0951716 0 0 0 0 0 0 0 0 0 0 0 0 0 2.17805 0 0 2.17805 0
478 0 0 0 0 0 0 0 2.17805 0 0 2.17805 0 0.33301 0 -0.150005 0.332904 0 0.121783 -0.0393995 0 0.0296361 -0.133427 0 -0.0885793 0 0 0 0 0 0 0 0 0 0 0 0 0 2.17805 0 0 2.17805 0
479 0 0 0 0 0 0 0 2.17805 0 0 2.17805 0 0.335328 0 -0.151974 0.336014 0 0.119814 -0.0382849 0 0.03404 -0.135667 0 -0.0814277 0 0 0 0 0 0 0 0 0 0 0 0 0 2.17805 0 0 2.17805 0
480 0 0 0 0 0 0 0 2.17805 0 0 2.17805 0 0.336687 0 -0.153351 0.338368 0 0.118432 -0.0369144 0 0.038819 -0.13783 0 -0.0735735 0 0 0 0 0 0 0 0 0 0 0 0 0 2.17805 0 0 2.17805 0
481 0 0 0 0 0 0 0 2.17805 0 0 2.17805 0 0.337196 0 -0.154128 0.34021 0 0.117644 -0.0352415 0 0.0440436 -0.139894 0 -0.0648781 0 0 0 0 0 0 0 0 0 0 0 0 0 2.17805 0 0 2.17805 0
482 0 0 0 0 0 0 0 2.17805 0 0 2.17805 0 0.337009 0 -0.154365 0.341752 0 0.117382 -0.0332108 0 0.0497659 -0.1418 0 -0.0552319 0 0 0 0 0 0 0 0 0 0 0 0 0 2.17805 0 0 2.17805 0
483 0 0 0 0 0 0 0 2.17805 0 0 2.17805 0 0.336322 0 -0.154175 0.343136 0 0.117528 -0.0307543 0 0.0560028 -0.143435 0 -0.0445911 0 0 0 0 0 0 0 0 0 0 0 0 0 2.17805 0 0 2.17805 0
484 0 0 0 0 0 0 0 2.17805 0 0 2.17805 0 0.33534 0 -0.153691 0.344439 0 0.117945 -0.0277892 0 0.0627149 -0.14462 0 -0.0330275 0 0 0 0 0 0 0 0 0 0 0 0 0 2.17805 0 0 2.17805 0
485 0 0 0 0 0 0 0 2.17805 0 0 2.17805 0 0.334246 0 -0.153043 0.34568 0 0.118505 -0.024219 0 0.0697845 -0.145108 0 -0.0207799 0 0 0 0 0 0 0 0 0 0 0 0 0 2.17805 0 0 2.17805 0
486 0 0 0 0 0 0 0 2.17805 0 0 2.17805 0 0.333174 0 -0.152334 0.34685 0 0.11911 -0.0199437 0 0.0770012 -0.144611 0 -0.00828803 0 0 0 0 0 0 0 0 0 0 0 0 0 2.17805 0 0 2.17805 0
487 0 0 0 0 0 0 0 2.17805 0 0 2.17805 0 0.332204 0 -0.151627 0.347927 0 0.119707 -0.0148753 0 0.0840667 -0.142845 0 0.00381813 0 0 0 0 0 0 0 0 0 0 0 0 0 2.17805 0 0 2.17805 0
488 0 0 0 0 0 0 0 2.17805 0 0 2.17805 0 0.33137 0 -0.150951 0.3489 0 0.120271 -0.00895418 0 0.0906271 -0.139588 0 0.0147922 0 0 0 0 0 0 0 0 0 0 0 0 0 2.17805 0 0 2.17805 0
489 0 0 0 0 0 0 0 2.17805 0 0 2.17805 0 0.330668 0 -0.150313 0.349771 0 0.120803 -0.00215381 0 0.0963289 -0.134706 0 0.0238998 0 0 0 0 0 0 0 0 0 0 0 0 0 2.17805 0 0 2.17805 0
490 0 0 0 0 0 0 0 2.17805 0 0 2.17805 0 0.330082 0 -0.149704 0.35055 0 0.121313 0.00553065 0 0.10088 -0.128152 0 0.0305586 0 0 0 0 0 0 0 0 0 0 0 0 0 2.17805 0 0 2.17805 0
491 0 0 0 0 0 0 0 2.17805 0 0 2.17805 0 0.32959 0 -0.149115 0.351255 0 0.121809 0.0141032 0 0.104097 -0.119926 0 0.0344386 0 0 0 0 0 0 0 0 0 0 0 0 0 2.17805 0 0 2.17805 0
492 0 0 0 0 0 0 0 2.17805 0 0 2.17805 0 0.329177 0 -0.148538 0.351898 0 0.122299 0.0235846 0 0.105919 -0.110044 0 0.0354948 0 0 0 0 0 0 0 0 0 0 0 0 0 2.17805 0 0 2.17805 0
493 0 0 0 0 0 0 0 2.17805 0 0 2.17805 0 0.328827 0 -0.147965 0.352491 0 0.122791 0.0340178 0 0.106401 -0.0985144 0 0.0339352 0 0 0 0 0 0 0 0 0 0 0 0 0 2.17805 0 0 2.17805 0
494 0 0 0 0 0 0 0 2.17805 0 0 2.17805 0 0.328528 0 -0.147387 0.353042 0 0.123293 0.0454602 0 0.105687 -0.0853456 0 0.0301489 0 0 0 0 0 0 0 0 0 0 0 0 0 2.17805 0 0 2.17805 0
495 0 0 0 0 0 0 0 2.17805 0 0 2.17805 0 0.328268 0 -0.146794 0.353556 0 0.123816 0.0579692 0 0.103972 -0.0705584 0 0.0246197 0 0 0 0 0 0 0 0 0 0 0 0 0 2.17805 0 0 2.17805 0
496 0 0 0 0 0 0 0 2.17805 0 0 2.17805 0 0.32803 0 -0.146171 0.35404 0 0.12437 0.071589 0 0.101474 -0.0541998 0 0.0178481 0 0 0 0 0 0 0 0 0 0 0 0 0 2.17805 0 0 2.17805 0
497 0 0 0 0 0 0 0 2.17805 0 0 2.17805 0 0.327795 0 -0.145506 0.3545 0 0.124967 0.0863394 0 0.098404 -0.0363495 0 0.010293 0 0 0 0 0 0 0 0 0 0 0 0 0 2.17805 0 0 2.17805 0
498 0 0 0 0 0 0 0 2.17805 0 0 2.17805 0 0.327546 0 -0.144793 0.354943 0 0.125611 0.102211 0 0.0949499 -0.0171163 0 0.00233722 0 0 0 0 0 0 0 0 0 0 0 0 0 2.17805 0 0 2.17805 0
499 0 0 0 0 0 0 0 2.17805 0 0 2.17805 0 0.327264 0 -0.144029 0.355378 0 0.126301 0.119166 0 0.091265 0.00337122 0 -0.00572832 0 0 0 0 0 0 0 0 0 0 0 0 0 2.17805 0 0 2.17805 0
500 0 0 0 0 0 0 0 2.17805 0 0 2.17805 0 0.326932 0 -0.14322 0.355814 0 0.12703 0.137143 0 0.0874652 0.0249793 0 -0.0137055 0 0 0 0 0 0 0 0 0 0 0 0 0 2.17805 0 0 2.17805 0
501 0 0 0 0 0 0 0 2.17805 0 0 2.17805 0 0.326539 0 -0.142374 0.356262 0 0.127784 0.156065 0 0.0836291 0.0475845 0 -0.0214812 0 0 0 0 0 0 0 0 0 0 0 0 0 2.17805 0 0 2.17805 0
502 0 0 0 0 0 0 0 2.17805 0 0 2.17805 0 0.326077 0 -0.141503 0.356735 0 0.12855 0.175849 0 0.079802 0.0710838 0 -0.0290115 0 0 0 0 0 0 0 0 0 0 0 0 0 2.17805 0 0 2.17805 0
503 0 0 0 0 0 0 0 2.17805 0 0 2.17805 0 0.325544 0 -0.140616 0.357244 0 0.129317 0.196411 0 0.076003 0.0953977 0 -0.0363017 0 0 0 0 0 0 0 0 0 0 0 0 0 2.17805 0 0 2.17805 0
504 0 0 0 0 0 0 0 2.17805 0 0 2.17805 0 0.324944 0 -0.13972 0.357799 0 0.130075 0.217668 0 0.0722333 0.120463 0 -0.0433837 0 0 0 0 0 0 0 0 0 0 0 0 0 2.17805 0 0 2.17805 0
505 0 0 0 0 0 0 0 2.17805 0 0 2.17805 0 0.32428 0 -0.138818 0.358407 0 0.13082 0.239535 0 0.0684826 0.146222 0 -0.0502978 0 0 0 0 0 0 0 0 0 0 0 0 0 2.17805 0 0 2.17805 0
506 0 0 0 0 0 0 0 2.17805 0 0 2.17805 0 0.323558 0 -0.137908 0.359073 0 0.13155 0.261927 0 0.0647328 0.172613 0 -0.0570834 0 0 0 0 0 0 0 0 0 0 0 0 0 2.17805 0 0 2.17805 0
507 0 0 0 0 0 0 0 2.17805 0 0 2.17805 0 0.322783 0 -0.136987 0.359798 0 0.132269 0.284757 0 0.0609593 0.199569 0 -0.0637769 0 0 0 0 0 0 0 0 0 0 0 0 0 2.17805 0 0 2.17805 0
508 0 0 0 0 0 0 0 2.17805 0 0 2.17805 0 0.321957 0 -0.13605 0.36058 0 0.132981 0.307944 0 0.0571304 0.227022 0 -0.0704146 0 0 0 0 0 0 0 0 0 0 0 0 0 2.17805 0 0 2.17805 0
509 0 0 0 0 0 0 0 2.17805 0 0 2.17805 0 0.321083 0 -0.135092 0.361412 0 0.133688 0.331416 0 0.0532083 0.254911 0 -0.0770341 0 0 0 0 0 0 0 0 0 0 0 0 0 2.17805 0 0 2.17805 0
510 0 0 0 0 0 0 0 2.17805 0 0 2.17805 0 0.320162 0 -0.13411 0.36229 0 0.134393 0.355114 0 0.0491514 0.283185 0 -0.0836733 0 0 0 0 0 0 0 0 0 0 0 0 0 2.17805 0 0 2.17805 0
511 0 0 0 0 0 0 0 2.17805 0 0 2.17805 0 0.3192 0 -0.133103 0.363205 0 0.1351 0.378991 0 0.0449198 0.311805 0 -0.0903656 0 0 0 0 0 0 0 0 0 0 0 0 0 2.17805 0 0 2.17805 0
512 0 0 0 0 0 0 0 2.17805 0 0 2.17805 0 0.318201 0 -0.132068 0.364151 0 0.135808 0.403013 0 0.0404825 0.340734 0 -0.0971308 0 0 0 0 0 0 0 0 0 0 0 0 0 2.17805 0 0 2.17805 0
513 0 0 0 0 0 0 0 2.17805 0 0 2.17805 0 0.317173 0 -0.131005 0.365122 0 0.13652 0.427146 0 0.0358254 0.369922 0 -0.103966 0 0 0 0 0 0 0 0 0 0 0 0 0 2.17805 0 0 2.17805 0
514 0 0 0 0 0 0 0 2.17805 0 0 2.17805 0 0.316123 0 -0.129911 0.366117 0 0.137239 0.451345 0 0.0309564 0.399287 0 -0.11084 0 0 0 0 0 0 0 0 0 0 0 0 0 2.17805 0 0 2.17805 0
515 0 0 0 0 0 0 0 2.17805 0 0 2.17805 0 0.315056 0 -0.128782 0.367135 0 0.13797 0.475546 0 0.025907 0.428704 0 -0.117696 0 0 0 0 0 0 0 0 0 0 0 0 0 2.17805 0 0 2.17805 0
516 0 0 0 0 0 0 0 2.17805 0 0 2.17805 0 0.313974 0 -0.127607 0.36818 0 0.138721 0.499658 0 0.02073 0.457996 0 -0.124461 0 0 0 0 0 0 0 0 0 0 0 0 0 2.17805 0 0 2.17805 0
517 0 0 0 0 0 0 0 2.17805 0 0 2.17805 0 0.312877 0 -0.126374 0.369261 0 0.139502 0.523559 0 0.0154937 0.486943 0 -0.131051 0 0 0 0 0 0 0 0 0 0 0 0 0 2.17805 0 0 2.17805 0
518 0 0 0 0 0 0 0 2.17805 0 0 2.17805 0 0.311757 0 -0.125064 0.370387 0 0.140325 0.547102 0 0.0102741 0.515285 0 -0.137387 0 0 0 0 0 0 0 0 0 0 0 0 0 2.17805 0 0 2.17805 0
519 0 0 0 0 0 0 0 2.17805 0 0 2.17805 0 0.310606 0 -0.123657 0.37157 0 0.141206 0.570109 0 0.0051472 0.542739 0 -0.143402 0 0 0 0 0 0 0 0 0 0 0 0 0 2.17805 0 0 2.17805 0
520 0 0 0 0 0 0 0 2.17805 0 0 2.17805 0 0.309412 0 -0.122127 0.372827 0 0.14216 0.592384 0 0.000182534 0.569003 0 -0.149047 0 0 0 0 0 0 0 0 0 0 0 0 0 2.17805 0 0 2.17805 0
521 0 0 0 0 0 0 0 2.17805 0 0 2.17805 0 0.308159 0 -0.120446 0.374171 0 0.143204 0.613706 0 -0.00456056 0.593757 0 -0.154287 0 0 0 0 0 0 0 0 0 0 0 0 0 2.17805 0 0 2.17805 0
522 0 0 0 0 0 0 0 2.17805 0 0 2.17805 0 0.306833 0 -0.118582 0.375621 0 0.144357 0.633833 0 -0.00903421 0.616666 0 -0.159105 0 0 0 0 0 0 0 0 0 0 0 0 0 2.17805 0 0 2.17805 0
523 0 0 0 0 0 0 0 2.17805 0 0 2.17805 0 0.305416 0 -0.116498 0.3772 0 0.145639 0.652509 0 -0.0132008 0.637385 0 -0.163492 0 0 0 0 0 0 0 0 0 0 0 0 0 2.17805 0 0 2.17805 0
524 0 0 0 0 0 0 0 2.17805 0 0 2.17805 0 0.303892 0 -0.11415 0.378933 0 0.147073 0.669473 0 -0.0170295 0.655585 0 -0.16744 0 0 0 0 0 0 0 0 0 0 0 0 0 2.17805 0 0 2.17805 0
525 0 0 0 0 0 0 0 2.17805 0 0 2.17805 0 0.302247 0 -0.111489 0.380855 0 0.148683 0.68449 0 -0.020493 0.670984 0 -0.170938 0 0 0 0 0 0 0 0 0 0 0 0 0 2.17805 0 0 2.17805 0
526 0 0 0 0 0 0 0 2.17805 0 0 2.17805 0 0.300468 0 -0.108457 0.383007 0 0.150495 0.697372 0 -0.0235645 0.683403 0 -0.173967 0 0 0 0 0 0 0 0 0 0 0 0 0 2.17805 0 0 2.17805 0
527 0 0 0 0 0 0 0 2.17805 0 0 2.17805 0 0.298552 0 -0.104991 0.385438 0 0.152535 0.70802 0 -0.0262194 0.692814 0 -0.176502 0 0 0 0 0 0 0 0 0 0 0 0 0 2.17805 0 0 2.17805 0
528 0 0 0 0 0 0 0 2.17805 0 0 2.17805 0 0.296499 0 -0.101023 0.3882 0 0.154828 0.716453 0 -0.028441 0.699386 0 -0.178524 0 0 0 0 0 0 0 0 0 0 0 0 0 2.17805 0 0 2.17805 0
529 0 0 0 0 0 0 0 2.17805 0 0 2.17805 0 0.294324 0 -0.0964851 0.391348 0 0.157395 0.72281 0 -0.0302299 0.70348 0 -0.180038 0 0 0 0 0 0 0 0 0 0 0 0 0 2.17805 0 0 2.17805 0
530 0 0 0 0 0 0 0 2.17805 0 0 2.17805 0 0.292047 0 -0.0913073 0.394936 0 0.160253 0.727348 0 -0.0316126 0.705607 0 -0.18109 0 0 0 0 0 0 0 0 0 0 0 0 0 2.17805 0 0 2.17805 0
531 0 0 0 0 0 0 0 2.17805 0 0 2.17805 0 0.289699 0 -0.0854254 0.399014 0 0.16341 0.730395 0 -0.0326442 0.706348 0 -0.181768 0 0 0 0 0 0 0 0 0 0 0 0 0 2.17805 0 0 2.17805 0
532 0 0 0 0 0 0 0 2.17805 0 0 2.17805 0 0.287321 0 -0.0787803 0.403627 0 0.166865 0.732316 0 -0.0334027 0.706274 0 -0.182191 0 0 0 0 0 0 0 0 0 0 0 0 0 2.17805 0 0 2.17805 0
533 0 0 0 0 0 0 0 2.17805 0 0 2.17805 0 0.284957 0 -0.0713198 0.408813 0 0.170607 0.733454 0 -0.0339762 0.705855 0 -0.182483 0 0 0 0 0 0 0 0 0 0 0 0 0 2.17805 0 0 2.17805 0
534 0 0 0 0 0 0 0 2.17805 0 0 2.17805 0 0.282665 0 -0.0629997 0.414607 0 0.174614 0.734099 0 -0.0344477 0.705424 0 -0.182751 0 0 0 0 0 0 0 0 0 0 0 0 0 2.17805 0 0 2.17805 0
535 0 0 0 0 0 0 0 2.17805 0 0 2.17805 0 0.280509 0 -0.0537877 0.421036 0 0.178852 0.734467 0 -0.0348821 0.705165 0 -0.183063 0 0 0 0 0 0 0 0 0 0 0 0 0 2.17805 0 0 2.17805 0
536 0 0 0 0 0 0 0 2.17805 0 0 2.17805 0 0.278574 0 -0.0436745 0.428113 0 0.183277 0.734701 0 -0.035321 0.705147 0 -0.183452 0 0 0 0 0 0 0 0 0 0 0 0 0 2.17805 0 0 2.17805 0
537 0 0 0 0 0 0 0 2.17805 0 0 2.17805 0 0.276972 0 -0.0326948 0.435834 0 0.187831 0.734882 0 -0.0357832 0.705359 0 -0.18392 0 0 0 0 0 0 0 0 0 0 0 0 0 2.17805 0 0 2.17805 0
538 0 0 0 0 0 0 0 2.17805 0 0 2.17805 0 0.275852 0 -0.0209596 0.44416 0 0.192444 0.73505 0 -0.0362698 0.705753 0 -0.184451 0 0 0 0 0 0 0 0 0 0 0 0 0 2.17805 0 0 2.17805 0
539 0 0 0 0 0 0 0 2.17805 0 0 2.17805 0 0.275402 0 -0.00869313 0.45301 0 0.197036 0.735216 0 -0.0367706 0.706265 0 -0.18502 0 0 0 0 0 0 0 0 0 0 0 0 0 2.17805 0 0 2.17805 0
540 0 0 0 0 0 0 0 2.17805 0 0 2.17805 0 0.275834 0 0.00373991 0.462253 0 0.20152 0.735381 0 -0.0372693 0.706838 0 -0.185598 0 0 0 0 0 0 0 0 0 0 0 0 0 2.17805 0 0 2.17805 0
541 0 0 0 0 0 0 0 2.17805 0 0 2.17805 0 0.277356 0 0.0158373 0.471717 0 0.205818 0.735539 0 -0.037749 0.707421 0 -0.186159 0 0 0 0 0 0 0 0 0 0 0 0 0 2.17805 0 0 2.17805 0
542 0 0 0 0 0 0 0 2.17805 0 0 2.17805 0 0.28013 0 0.0270047 0.481209 0 0.20986 0.735683 0 -0.0381936 0.707974 0 -0.18668 0 0 0 0 0 0 0 0 0 0 0 0 0 2.17805 0 0 2.17805 0
543 0 0 0 0 0 0 0 2.17805 0 0 2.17805 0 0.284259 0 0.0366422 0.49055 0 0.213596 0.735805 0 -0.0385896 0.708456 0 -0.187143 0 0 0 0 0 0 0 0 0 0 0 0 0 2.17805 0 0 2.17805 0
544 0 0 0 0 0 0 0 2.17805 0 0 2.17805 0 0.289777 0 0.0442468 0.499611 0 0.216985 0.735898 0 -0.0389251 0.708834 0 -0.187531 0 0 0 0 0 0 0 0 0 0 0 0 0 2.17805 0 0 2.17805 0
545 0 0 0 0 0 0 0 2.17805 0 0 2.17805 0 0.296677 0 0.0494984 0.508339 0 0.219992 0.735954 0 -0.0391896 0.709077 0 -0.187829 0 0 0 0 0 0 0 0 0 0 0 0 0 2.17805 0 0 2.17805 0
546 0 0 0 0 0 0 0 2.17805 0 0 2.17805 0 0.304932 0 0.0523045 0.516766 0 0.222584 0.735968 0 -0.0393737 0.709164 0 -0.188027 0 0 0 0 0 0 0 0 0 0 0 0 0 2.17805 0 0 2.17805 0
547 0 0 0 0 0 0 0 2.17805 0 0 2.17805 0 0.314509 0 0.052799 0.525008 0 0.224726 0.735936 0 -0.0394687 0.70908 0 -0.188112 0 0 0 0 0 0 0 0 0 0 0 0 0 2.17805 0 0 2.17805 0
548 0 0 0 0 0 0 0 2.17805 0 0 2.17805 0 0.325367 0 0.0512992 0.533238 0 0.226395 0.735861 0 -0.0394671 0.708815 0 -0.188076 0 0 0 0 0 0 0 0 0 0 0 0 0 2.17805 0 0 2.17805 0
549 0 0 0 0 0 0 0 2.17805 0 0 2.17805 0 0.337445 0 0.0482345 0.541658 0 0.227583 0.735744 0 -0.0393623 0.70837 0 -0.187911 0 0 0 0 0 0 0 0 0 0 0 0 0 2.17805 0 0 2.17805 0
550 0 0 0 0 0 0 0 2.17805 0 0 2.17805 0 0.350661 0 0.0440661 0.550469 0 0.22831 0.735593 0 -0.0391497 0.707748 0 -0.187611 0 0 0 0 0 0 0 0 0 0 0 0 0 2.17805 0 0 2.17805 0
551 0 0 0 0 0 0 0 2.17805 0 0 2.17805 0 0.364918 0 0.0392168 0.559843 0 0.228619 0.735414 0 -0.038827 0.706957 0 -0.187172 0 0 0 0 0 0 0 0 0 0 0 0 0 2.17805 0 0 2.17805 0
552 0 0 0 0 0 0 0 2.17805 0 0 2.17805 0 0.380113 0 0.0340282 0.569908 0 0.22857 0.735214 0 -0.0383955 0.706007 0 -0.186595 0 0 0 0 0 0 0 0 0 0 0 0 0 2.17805 0 0 2.17805 0
553 0 0 0 0 0 0 0 2.17805 0 0 2.17805 0 0.396156 0 0.0287452 0.580745 0 0.228234 0.734999 0 -0.0378602 0.704912 0 -0.185883 0 0 0 0 0 0 0 0 0 0 0 0 0 2.17805 0 0 2.17805 0
554 0 0 0 0 0 0 0 2.17805 0 0 2.17805 0 0.412974 0 0.0235205 0.592383 0 0.227681 0.734775 0 -0.0372304 0.703689 0 -0.185047 0 0 0 0 0 0 0 0 0 0 0 0 0 2.17805 0 0 2.17805 0
555 0 0 0 0 0 0 0 2.17805 0 0 2.17805 0 0.430518 0 0.0184299 0.604811 0 0.226975 0.734544 0 -0.0365192 0.702363 0 -0.184101 0 0 0 0 0 0 0 0 0 0 0 0 0 2.17805 0 0 2.17805 0
556 0 0 0 0 0 0 0 2.17805 0 0 2.17805 0 0.448755 0 0.0134897 0.617984 0 0.226165 0.73431 0 -0.0357426 0.70096 0 -0.183065 0 0 0 0 0 0 0 0 0 0 0 0 0 2.17805 0 0 2.17805 0
557 0 0 0 0 0 0 0 2.17805 0 0 2.17805 0 0.467672 0 0.00867519 0.631834 0 0.225285 0.734075 0 -0.0349185 0.699514 0 -0.181962 0 0 0 0 0 0 0 0 0 0 0 0 0 2.17805 0 0 2.17805 0
558 0 0 0 0 0 0 0 2.17805 0 0 2.17805 0 0.487264 0 0.0039345 0.646277 0 0.224352 0.733842 0 -0.0340652 0.698059 0 -0.180815 0 0 0 0 0 0 0 0 0 0 0 0 0 2.17805 0 0 2.17805 0
559 0 0 0 0 0 0 0 2.17805 0 0 2.17805 0 0.50753 0 -0.000795761 0.661222 0 0.223364 0.733613 0 -0.0332009 0.696622 0 -0.179651 0 0 0 0 0 0 0 0 0 0 0 0 0 2.17805 0 0 2.17805 0
560 0 0 0 0 0 0 0 2.17805 0 0 2.17805 0 0.528464 0 -0.00557892 0.676579 0 0.222304 0.733388 0 -0.0323417 0.695224 0 -0.178491 0 0 0 0 0 0 0 0 0 0 0 0 0 2.17805 0 0 2.17805 0
561 0 0 0 0 0 0 0 2.17805 0 0 2.17805 0 0.55005 0 -0.0104689 0.692269 0 0.22114 0.733162 0 -0.0315005 0.693872 0 -0.177351 0 0 0 0 0 0 0 0 0 0 0 0 0 2.17805 0 0 2.17805 0
562 0 0 0 0 0 0 0 2.17805 0 0 2.17805 0 0.572261 0 -0.0155084 0.708223 0 0.219828 0.732931 0 -0.0306858 0.692554 0 -0.176239 0 0 0 0 0 0 0 0 0 0 0 0 0 2.17805 0 0 2.17805 0
563 0 0 0 0 0 0 0 2.17805 0 0 2.17805 0 0.595061 0 -0.0207284 0.724387 0 0.218319 0.732686 0 -0.0299002 0.691252 0 -0.175156 0 0 0 0 0 0 0 0 0 0 0 0 0 2.17805 0 0 2.17805 0
