# Supplementary material for: Optimal Control Based Stiffness Identification of an Ankle-Foot Orthosis Using a Predictive Walking Model
Source: Front Comput Neurosci. 2017 Apr 13;11:23. doi: 10.3389/fncom.2017.00023 (PMC5390028; doi:10.3389/fncom.2017.00023)
Supplement: Supplementary file 1 [file DataSheet1.ZIP › PathWalker/InvKinDyn/results/orthosis_3053143.q]

0	-0.703456	0.688157	0.0974436	-0.614593	1.11805	0.00108396	-0.142786	0.421173	-0.168449	0.0245026
1	-0.697238	0.687409	0.0969325	-0.629724	1.11634	-0.0068719	-0.133931	0.425804	-0.176925	0.021845
2	-0.691041	0.686614	0.0959859	-0.6434	1.11206	-0.0140322	-0.124221	0.429685	-0.185482	0.0198814
3	-0.684861	0.685772	0.0943841	-0.655331	1.10522	-0.0202495	-0.1134	0.432814	-0.193985	0.0188893
4	-0.678692	0.684885	0.0919349	-0.665264	1.09587	-0.0254098	-0.101246	0.435203	-0.202258	0.0191164
5	-0.672528	0.683953	0.0884755	-0.672987	1.0841	-0.0294344	-0.0875803	0.43688	-0.210107	0.0207844
6	-0.666362	0.682974	0.0838703	-0.67832	1.07006	-0.0322865	-0.0722664	0.437885	-0.217328	0.0240938
7	-0.660191	0.681949	0.0780105	-0.681116	1.05392	-0.0339818	-0.0552123	0.438272	-0.223751	0.0292239
8	-0.65401	0.680877	0.0708189	-0.68126	1.03584	-0.0345776	-0.0363811	0.438117	-0.229265	0.0363252
9	-0.647819	0.679756	0.0622701	-0.678694	1.01602	-0.0341579	-0.0158123	0.437526	-0.233861	0.0454922
10	-0.641614	0.678585	0.0524045	-0.673433	0.994641	-0.0328173	0.00636659	0.436631	-0.237587	0.056738
11	-0.635394	0.677362	0.0413403	-0.665574	0.971899	-0.0306424	0.0299329	0.435591	-0.240562	0.0699708
12	-0.629153	0.676084	0.0292733	-0.655299	0.947998	-0.0276999	0.0545752	0.434583	-0.242944	0.0849857
13	-0.622884	0.67475	0.0164649	-0.642872	0.923177	-0.0240302	0.0799135	0.43379	-0.244913	0.101469
14	-0.616574	0.67336	0.0032191	-0.628627	0.897766	-0.0196703	0.105528	0.433397	-0.246616	0.119023
15	-0.610208	0.671917	-0.0101431	-0.612973	0.872252	-0.0146997	0.130981	0.433587	-0.248162	0.137199
16	-0.603772	0.670425	-0.0233026	-0.596394	0.847336	-0.00929955	0.155826	0.434562	-0.249592	0.155541
17	-0.597254	0.668896	-0.0359559	-0.579457	0.823949	-0.00377716	0.179594	0.43657	-0.250912	0.173611
18	-0.590652	0.667345	-0.0478156	-0.562806	0.803213	0.0014171	0.201772	0.439939	-0.252056	0.191019
19	-0.583974	0.665795	-0.0586153	-0.547123	0.786314	0.00574032	0.221789	0.445094	-0.252901	0.207437
20	-0.577239	0.664274	-0.0681249	-0.533041	0.77429	0.00863259	0.239035	0.452558	-0.253264	0.22262
21	-0.57047	0.662814	-0.0761605	-0.521048	0.767809	0.00966199	0.252892	0.462917	-0.252916	0.236402
22	-0.563691	0.661446	-0.0825815	-0.511434	0.766997	0.00862866	0.262773	0.476759	-0.251563	0.248664
23	-0.556922	0.660198	-0.0872683	-0.504276	0.77138	0.00562828	0.26815	0.494594	-0.248848	0.259287
24	-0.550174	0.659094	-0.0900912	-0.49949	0.779953	0.00100446	0.268566	0.516775	-0.244344	0.268092
25	-0.543452	0.658155	-0.0909077	-0.496874	0.791356	-0.00473499	0.263679	0.543424	-0.237563	0.274835
26	-0.536748	0.657398	-0.0895687	-0.496172	0.804114	-0.0110683	0.2533	0.574373	-0.227965	0.279204
27	-0.530049	0.656839	-0.0859667	-0.497086	0.816877	-0.0175845	0.23746	0.609139	-0.215005	0.280892
28	-0.523334	0.656492	-0.0800964	-0.499248	0.828563	-0.0240867	0.216475	0.646942	-0.198224	0.279671
29	-0.516576	0.656371	-0.0721041	-0.502192	0.838418	-0.0305809	0.190974	0.686759	-0.177398	0.275472
30	-0.509744	0.656487	-0.062305	-0.505344	0.845984	-0.0371976	0.161874	0.727429	-0.152693	0.268424
31	-0.502809	0.656849	-0.0511593	-0.50806	0.851041	-0.0440782	0.130298	0.767768	-0.124814	0.258845
32	-0.495746	0.657461	-0.0392141	-0.509691	0.853524	-0.0512853	0.0974414	0.806698	-0.0950795	0.247209
33	-0.488541	0.658323	-0.0270254	-0.509673	0.853469	-0.0587511	0.0644244	0.843358	-0.0653594	0.234062
34	-0.481192	0.659425	-0.0150711	-0.507616	0.850981	-0.0662689	0.0321374	0.877168	-0.0378385	0.219944
35	-0.473714	0.66075	-0.00367927	-0.503379	0.846226	-0.0735337	0.00112063	0.907852	-0.0146498	0.205306
36	-0.466135	0.662268	0.00701443	-0.497109	0.839451	-0.0802152	-0.0285012	0.935409	0.00249759	0.190456
37	-0.458498	0.663939	0.0170795	-0.48923	0.830993	-0.0860421	-0.0570218	0.960065	0.0125708	0.175534
38	-0.450855	0.665712	0.0267675	-0.480408	0.821284	-0.0908538	-0.0850942	0.982197	0.0153199	0.160513
39	-0.44326	0.667527	0.0364622	-0.471475	0.810843	-0.0946298	-0.113627	1.00227	0.0112207	0.145232
40	-0.435768	0.66932	0.0466026	-0.463317	0.800244	-0.0974873	-0.143633	1.02075	0.00131937	0.129463
41	-0.42843	0.671027	0.0575885	-0.45675	0.790069	-0.0996665	-0.176061	1.03808	-0.0129809	0.112995
42	-0.421284	0.672587	0.0696655	-0.452359	0.780855	-0.101489	-0.211595	1.05458	-0.0301188	0.0957435
43	-0.414357	0.673949	0.082823	-0.450361	0.773031	-0.103311	-0.250489	1.07039	-0.0485351	0.077864
44	-0.407657	0.675076	0.0967487	-0.450539	0.766879	-0.105465	-0.292487	1.08549	-0.0667959	0.0597954
45	-0.401181	0.675949	0.110878	-0.45229	0.762522	-0.108224	-0.336871	1.09967	-0.0837086	0.0422081
46	-0.394909	0.676562	0.124509	-0.454773	0.759942	-0.111767	-0.382619	1.11263	-0.0984128	0.0258782
47	-0.388813	0.676924	0.13698	-0.45712	0.759011	-0.116171	-0.428634	1.12402	-0.110425	0.011504
48	-0.382856	0.677056	0.147776	-0.458591	0.759531	-0.121411	-0.47392	1.13349	-0.119631	-0.000411441
49	-0.377003	0.676983	0.156588	-0.458653	0.76127	-0.127382	-0.517672	1.14074	-0.12623	-0.00960239
50	-0.371218	0.676735	0.163296	-0.456985	0.763986	-0.133919	-0.559291	1.1455	-0.13064	-0.0160087
51	-0.365472	0.676342	0.1679	-0.453415	0.767448	-0.140841	-0.59833	1.14755	-0.13339	-0.0196894
52	-0.35974	0.675831	0.170461	-0.447869	0.771451	-0.147966	-0.634448	1.14673	-0.135014	-0.0207546
53	-0.354004	0.675227	0.171048	-0.440304	0.775821	-0.155136	-0.667354	1.1429	-0.135968	-0.0193035
54	-0.348248	0.674548	0.169704	-0.430683	0.780419	-0.162225	-0.696792	1.13596	-0.136574	-0.0154026
55	-0.342459	0.67381	0.166437	-0.418952	0.785145	-0.169145	-0.722531	1.12589	-0.136972	-0.00907383
56	-0.336628	0.673022	0.161233	-0.405056	0.789932	-0.175838	-0.744386	1.11273	-0.137098	-0.000319885
57	-0.330741	0.672187	0.154068	-0.388938	0.794733	-0.182272	-0.76223	1.0966	-0.136678	0.0108577
58	-0.324785	0.671308	0.144939	-0.370573	0.799521	-0.188423	-0.776025	1.07772	-0.135255	0.0244185
59	-0.318743	0.670383	0.133888	-0.349987	0.804279	-0.194274	-0.785838	1.05643	-0.132249	0.040254
60	-0.312594	0.669408	0.121024	-0.327279	0.808994	-0.199798	-0.791844	1.03313	-0.127064	0.0581626
61	-0.306316	0.668382	0.10654	-0.302631	0.813653	-0.20495	-0.794321	1.00834	-0.119211	0.0778292
62	-0.29988	0.667301	0.0907134	-0.276318	0.818239	-0.209657	-0.793629	0.982628	-0.108436	0.0988205
63	-0.293258	0.666166	0.0739109	-0.248701	0.822724	-0.213804	-0.790176	0.956584	-0.0948047	0.120587
64	-0.286421	0.66498	0.0565661	-0.220218	0.827074	-0.217239	-0.784369	0.930769	-0.078741	0.142493
65	-0.279343	0.663748	0.0391681	-0.191367	0.831248	-0.219771	-0.77658	0.905648	-0.0610063	0.163837
66	-0.272003	0.662479	0.022242	-0.162706	0.835218	-0.221184	-0.767117	0.881529	-0.0425847	0.18389
67	-0.264388	0.66118	0.00633916	-0.134852	0.838993	-0.221269	-0.756247	0.858551	-0.0244923	0.201914
68	-0.256491	0.659855	-0.00798718	-0.108472	0.842651	-0.219857	-0.744252	0.836727	-0.00755601	0.217207
69	-0.248322	0.658505	-0.0202151	-0.0842589	0.846364	-0.216844	-0.731497	0.816049	0.00775577	0.229154
70	-0.2399	0.657122	-0.0299174	-0.0628665	0.850392	-0.212197	-0.718485	0.796641	0.0213984	0.237308
71	-0.231254	0.655694	-0.0368259	-0.0448224	0.855062	-0.205929	-0.70587	0.778911	0.0336765	0.241472
72	-0.222428	0.654213	-0.0409021	-0.0304315	0.860709	-0.198065	-0.694405	0.763639	0.0450196	0.241778
73	-0.213473	0.652675	-0.042375	-0.0197026	0.867609	-0.188586	-0.684818	0.75192	0.0556515	0.238721
74	-0.204443	0.651098	-0.0417226	-0.0123387	0.87592	-0.17737	-0.677625	0.744943	0.0653104	0.233115
75	-0.195393	0.649517	-0.0395963	-0.00779291	0.88564	-0.164176	-0.672965	0.743636	0.0732162	0.225969
76	-0.186367	0.647991	-0.0366886	-0.00540392	0.896607	-0.148647	-0.67052	0.748307	0.0782668	0.218295
77	-0.177403	0.646594	-0.0335634	-0.00459886	0.908555	-0.130359	-0.669587	0.758413	0.0793891	0.210894
78	-0.168531	0.645408	-0.0305146	-0.00507557	0.921172	-0.108891	-0.669253	0.772555	0.0758893	0.204196
79	-0.159775	0.644515	-0.0275035	-0.00689743	0.934162	-0.0839415	-0.668644	0.788715	0.0677293	0.198198
80	-0.151159	0.643987	-0.0242028	-0.0104433	0.947255	-0.0554893	-0.667116	0.804659	0.0555961	0.192543
81	-0.142705	0.64388	-0.0201532	-0.0162124	0.960194	-0.0239679	-0.66432	0.818341	0.0407397	0.186704
82	-0.134426	0.64423	-0.0149524	-0.024579	0.97269	0.00962047	-0.660123	0.828206	0.0246097	0.180208
83	-0.126324	0.645055	-0.0084165	-0.0355909	0.98439	0.0436841	-0.65445	0.833291	0.00853919	0.17281
84	-0.118384	0.646353	-0.000650495	-0.0488928	0.994869	0.0761915	-0.647168	0.833201	-0.00646249	0.164572
85	-0.110579	0.648105	0.00799493	-0.063815	1.00368	0.104966	-0.638049	0.827985	-0.0197726	0.155808
86	-0.102873	0.650276	0.0170307	-0.0795534	1.0104	0.128103	-0.626821	0.817992	-0.0311274	0.146969
87	-0.095226	0.652812	0.0259673	-0.0953869	1.01476	0.14432	-0.613267	0.803747	-0.0405115	0.138499
88	-0.0876032	0.655642	0.0344216	-0.110841	1.01666	0.153184	-0.597328	0.785878	-0.0480343	0.130723
89	-0.0799792	0.658679	0.0421701	-0.125775	1.01624	0.155119	-0.579172	0.765094	-0.0538345	0.123801
90	-0.0723416	0.661822	0.0491469	-0.140376	1.01393	0.151272	-0.559204	0.742194	-0.0580581	0.117736
91	-0.0646915	0.664968	0.0554032	-0.155103	1.01041	0.143208	-0.538025	0.718071	-0.0608661	0.112427
92	-0.0570428	0.668013	0.0610489	-0.170572	1.00658	0.13258	-0.516358	0.693711	-0.0624473	0.107725
93	-0.0494178	0.670866	0.0662051	-0.187451	1.00348	0.120821	-0.494968	0.670151	-0.0630303	0.103486
94	-0.0418442	0.67345	0.0709609	-0.206351	1.00214	0.108983	-0.474567	0.648424	-0.0628899	0.0996075
95	-0.0343493	0.675707	0.0753525	-0.227739	1.00348	0.0976965	-0.455738	0.629462	-0.0623419	0.0960396
96	-0.026956	0.677604	0.0793447	-0.251851	1.00815	0.0872335	-0.438856	0.614013	-0.0617271	0.092801
97	-0.0196775	0.679122	0.0828312	-0.278657	1.01647	0.0776083	-0.424041	0.602556	-0.0613956	0.0899674
98	-0.0125153	0.680266	0.0856501	-0.307857	1.02838	0.0686784	-0.411147	0.595255	-0.0616922	0.0876515
99	-0.00545794	0.681053	0.0876214	-0.338939	1.04351	0.0602077	-0.399802	0.591957	-0.0629335	0.0859646
100	0.00151609	0.681513	0.0885894	-0.371262	1.06118	0.051925	-0.389491	0.592228	-0.0653764	0.084979
101	0.00843488	0.681685	0.0884765	-0.404175	1.08057	0.0435587	-0.379662	0.595424	-0.069185	0.0846805
102	0.0153283	0.681614	0.0873195	-0.437112	1.10079	0.0348793	-0.369833	0.600784	-0.0744083	0.084941
103	0.0222236	0.681347	0.0852729	-0.469647	1.12093	0.0257405	-0.359653	0.607511	-0.0809683	0.0855281
104	0.0291429	0.68093	0.0825817	-0.501491	1.14013	0.0161009	-0.348929	0.614859	-0.0886622	0.0861433
105	0.036102	0.680406	0.0795277	-0.532457	1.15762	0.00603796	-0.337597	0.622187	-0.0971852	0.086484
106	0.0431112	0.679812	0.0763634	-0.562387	1.17271	-0.00426579	-0.325667	0.628994	-0.106177	0.0863148
107	0.0501768	0.679177	0.0732573	-0.591094	1.18482	-0.0145435	-0.313154	0.63493	-0.115281	0.0855228
108	0.0573028	0.678526	0.0702549	-0.618309	1.19349	-0.0244716	-0.300024	0.639782	-0.124187	0.0841537
109	0.0644926	0.677873	0.0672735	-0.643677	1.19835	-0.0336721	-0.286164	0.64346	-0.132665	0.0824105
110	0.0717494	0.677231	0.0641213	-0.666774	1.19917	-0.0417616	-0.271391	0.645968	-0.140568	0.080625
111	0.0790764	0.676602	0.0605299	-0.687144	1.19583	-0.0483761	-0.255465	0.647381	-0.147825	0.079218
112	0.0864762	0.675986	0.0562057	-0.704359	1.18836	-0.053224	-0.238147	0.647826	-0.154418	0.0786359
113	0.0939501	0.675377	0.0508672	-0.718063	1.17692	-0.0561039	-0.219233	0.647477	-0.160355	0.0793082
114	0.101497	0.674764	0.0442844	-0.728009	1.16181	-0.0569314	-0.198601	0.646553	-0.16565	0.0816011
115	0.109115	0.674132	0.0363097	-0.734101	1.14344	-0.0557243	-0.176255	0.645323	-0.170312	0.085779
116	0.116798	0.673462	0.026892	-0.736397	1.12232	-0.0525942	-0.152335	0.644112	-0.174351	0.0919881
117	0.124538	0.672736	0.0160904	-0.735119	1.09904	-0.0476828	-0.127135	0.643304	-0.177779	0.100236
118	0.132328	0.671932	0.00406566	-0.730625	1.07421	-0.0411354	-0.101083	0.643326	-0.180615	0.1104
119	0.140161	0.671033	-0.0089289	-0.723387	1.04847	-0.0330734	-0.0747145	0.644623	-0.182885	0.122235
120	0.148031	0.670021	-0.0225798	-0.713937	1.02241	-0.0235981	-0.0486	0.647605	-0.184619	0.135404
121	0.155937	0.668885	-0.0365533	-0.702806	0.996618	-0.0127892	-0.0232702	0.652581	-0.185843	0.149523
122	0.163883	0.667613	-0.0505328	-0.690457	0.971571	-0.000722805	0.000860576	0.659706	-0.186574	0.164198
123	0.171877	0.666199	-0.0642597	-0.677223	0.947636	0.0125188	0.0235614	0.668933	-0.186815	0.179071
124	0.179935	0.664641	-0.0775486	-0.66329	0.925064	0.0267673	0.0448003	0.680014	-0.186562	0.193842
125	0.188072	0.66294	-0.090278	-0.648715	0.904016	0.0417111	0.0647069	0.692537	-0.185808	0.208268
126	0.196304	0.661098	-0.102343	-0.633528	0.884642	0.0568057	0.0834619	0.70602	-0.184547	0.222123
127	0.204636	0.659121	-0.113613	-0.617845	0.867184	0.0712492	0.101178	0.72002	-0.182781	0.235172
128	0.213064	0.65702	-0.123879	-0.601998	0.852088	0.0839629	0.117774	0.734239	-0.180503	0.247136
129	0.221562	0.654807	-0.132841	-0.5866	0.840043	0.0937189	0.13291	0.748603	-0.177686	0.257694
130	0.230092	0.6525	-0.140137	-0.572527	0.831945	0.0993192	0.146003	0.76327	-0.174249	0.26652
131	0.238601	0.650126	-0.145415	-0.560752	0.828684	0.0999365	0.156341	0.778584	-0.170034	0.273351
132	0.247036	0.647715	-0.148427	-0.552149	0.830935	0.0953196	0.163242	0.794987	-0.164775	0.278069
133	0.255348	0.645304	-0.149082	-0.547284	0.838914	0.0859465	0.166191	0.8129	-0.158084	0.280724
134	0.2635	0.642936	-0.147461	-0.546301	0.852252	0.0729224	0.164915	0.83263	-0.149449	0.281521
135	0.271474	0.640658	-0.14378	-0.548895	0.869963	0.057783	0.159397	0.854301	-0.13827	0.280749
136	0.279264	0.63852	-0.138322	-0.554405	0.890612	0.0420937	0.149821	0.877832	-0.123919	0.278707
137	0.286877	0.636575	-0.131366	-0.561963	0.91254	0.0271278	0.136501	0.902942	-0.105868	0.27562
138	0.294327	0.634878	-0.123138	-0.570666	0.934155	0.0136095	0.119817	0.929192	-0.08386	0.2716
139	0.301631	0.633485	-0.113805	-0.579679	0.9541	0.00175505	0.100202	0.956013	-0.0581283	0.266653
140	0.308811	0.632447	-0.103503	-0.588287	0.971353	-0.00859213	0.0781642	0.982751	-0.0295748	0.260731
141	0.315889	0.631814	-0.0923718	-0.595897	0.985221	-0.0177245	0.0542944	1.00872	0.000153955	0.253799
142	0.322886	0.631631	-0.0805751	-0.602033	0.995278	-0.0259017	0.0292363	1.03325	0.0287825	0.245873
143	0.32982	0.631933	-0.0682794	-0.606339	1.00128	-0.0332275	0.00360695	1.05576	0.0537412	0.237019
144	0.336705	0.632743	-0.0556196	-0.608603	1.0031	-0.0396487	-0.0221094	1.07578	0.0726597	0.227327
145	0.343548	0.634063	-0.0426361	-0.608816	1.00073	-0.0450076	-0.0476894	1.09302	0.0838459	0.216839
146	0.350347	0.635872	-0.0292325	-0.607217	0.994268	-0.0491378	-0.0732548	1.1074	0.0865833	0.205502
147	0.357092	0.63812	-0.0151583	-0.604318	0.983983	-0.0519238	-0.0993036	1.11906	0.0811705	0.193131
148	0.363764	0.640732	-3.18215e-05	-0.600882	0.970315	-0.0533354	-0.126666	1.12839	0.0687384	0.179422
149	0.370338	0.643611	0.0165933	-0.59784	0.953885	-0.0534356	-0.156389	1.13595	0.0509479	0.164005
150	0.376785	0.646647	0.0351294	-0.596157	0.935467	-0.0523738	-0.189559	1.14245	0.0296685	0.146543
151	0.383076	0.649725	0.0558166	-0.596635	0.915923	-0.0503693	-0.227061	1.14861	0.00671326	0.126874
152	0.389187	0.652739	0.0785732	-0.599702	0.896122	-0.0476911	-0.269329	1.15507	-0.0163327	0.105182
153	0.395101	0.655597	0.102907	-0.60527	0.876862	-0.0446376	-0.316171	1.16226	-0.0382058	0.0820957
154	0.400808	0.658229	0.127935	-0.612728	0.858818	-0.0415111	-0.36676	1.17035	-0.0580031	0.0586697
155	0.406309	0.660582	0.15257	-0.621142	0.842514	-0.0385876	-0.419846	1.17934	-0.0751896	0.0361674
156	0.411614	0.662629	0.175759	-0.629525	0.828327	-0.0360923	-0.474053	1.18904	-0.0895761	0.0157828
157	0.41674	0.664352	0.196693	-0.637078	0.816504	-0.0341891	-0.528157	1.19917	-0.10126	-0.0016009
158	0.421715	0.665751	0.214876	-0.643276	0.807168	-0.0329822	-0.581192	1.20937	-0.110535	-0.0154894
159	0.426566	0.666833	0.230108	-0.647854	0.800337	-0.0325237	-0.632451	1.21922	-0.117774	-0.0257463
160	0.431329	0.667615	0.242388	-0.650708	0.795931	-0.0328275	-0.681399	1.22824	-0.123336	-0.0324803
161	0.436038	0.668121	0.251842	-0.651821	0.793791	-0.0338782	-0.727604	1.23592	-0.127504	-0.0359586
162	0.440732	0.66838	0.258646	-0.651192	0.793695	-0.035645	-0.770663	1.24169	-0.130487	-0.0365198
163	0.445449	0.668422	0.262968	-0.648783	0.795381	-0.0380902	-0.81016	1.24501	-0.13245	-0.03451
164	0.450228	0.668279	0.264935	-0.64449	0.79856	-0.0411805	-0.845646	1.24536	-0.133544	-0.0302339
165	0.455108	0.667979	0.264614	-0.638137	0.802937	-0.0448971	-0.876645	1.24227	-0.13392	-0.0239335
166	0.46013	0.667548	0.262015	-0.629489	0.808225	-0.0492371	-0.902679	1.23534	-0.133731	-0.0157809
167	0.465329	0.66701	0.25711	-0.61828	0.814146	-0.0542079	-0.923308	1.22428	-0.133094	-0.00588893
168	0.470739	0.666382	0.249858	-0.60425	0.820446	-0.0598166	-0.938176	1.2089	-0.132043	0.00566958
169	0.476391	0.665679	0.240243	-0.587193	0.826891	-0.0660568	-0.947064	1.18916	-0.130487	0.0188244
170	0.482307	0.664912	0.228311	-0.567004	0.833279	-0.0728924	-0.94993	1.16513	-0.128204	0.0334685
171	0.488502	0.664088	0.214198	-0.543716	0.839441	-0.0802494	-0.946942	1.13705	-0.124868	0.04943
172	0.494986	0.663208	0.198139	-0.517514	0.845247	-0.0880126	-0.938475	1.10529	-0.120104	0.0664551
173	0.501759	0.662273	0.180453	-0.488715	0.850609	-0.0960343	-0.925086	1.07041	-0.11355	0.0842243
174	0.508818	0.66128	0.161526	-0.457747	0.855485	-0.104145	-0.907474	1.03307	-0.104923	0.102365
175	0.516155	0.660224	0.141775	-0.425112	0.859888	-0.112169	-0.886429	0.994124	-0.0940536	0.12048
176	0.52376	0.659099	0.121632	-0.39136	0.863881	-0.119935	-0.86281	0.954531	-0.0808973	0.13816
177	0.531624	0.657896	0.101532	-0.35707	0.867578	-0.127275	-0.837523	0.915423	-0.0655325	0.154995
178	0.539735	0.65661	0.0819247	-0.322875	0.871149	-0.134023	-0.811549	0.878087	-0.0481731	0.170551
179	0.548078	0.655233	0.0632853	-0.289473	0.874813	-0.140003	-0.785952	0.84395	-0.0292078	0.184369
180	0.556632	0.653765	0.0461161	-0.25763	0.878827	-0.145007	-0.761856	0.814504	-0.0092351	0.195971
181	0.565366	0.652212	0.0309024	-0.228133	0.88347	-0.14879	-0.740342	0.791163	0.0108879	0.204924
182	0.574243	0.650591	0.0180435	-0.201694	0.888996	-0.151065	-0.722292	0.775058	0.0300327	0.210925
183	0.583217	0.648934	0.00778593	-0.178848	0.895608	-0.15151	-0.70821	0.766816	0.0468344	0.213868
184	0.59224	0.647285	0.000175816	-0.159872	0.903406	-0.149786	-0.698102	0.766367	0.0598825	0.213882
185	0.60127	0.645698	-0.00491599	-0.144787	0.912374	-0.14554	-0.691475	0.772885	0.06794	0.211287
186	0.610269	0.644236	-0.0077112	-0.133442	0.922373	-0.138408	-0.687483	0.784862	0.0702116	0.206473
187	0.619205	0.642964	-0.00842125	-0.125643	0.933178	-0.128026	-0.685143	0.800327	0.0665127	0.199786
188	0.628054	0.641949	-0.0071784	-0.121247	0.944513	-0.114035	-0.683546	0.817127	0.0573466	0.191444
189	0.636795	0.641249	-0.00403282	-0.12018	0.956084	-0.0960959	-0.68198	0.833221	0.0437904	0.181547
190	0.645413	0.640915	0.00100259	-0.122396	0.967606	-0.073933	-0.67996	0.846921	0.0272624	0.170125
191	0.653901	0.640979	0.00787562	-0.127784	0.97881	-0.0474067	-0.677175	0.857021	0.00920363	0.157236
192	0.662258	0.641457	0.0164324	-0.13609	0.989454	-0.0166365	-0.673404	0.862823	-0.00913544	0.143037
193	0.670492	0.642347	0.0263902	-0.146875	0.999319	0.0178565	-0.668437	0.864061	-0.0268218	0.127818
194	0.678617	0.643627	0.0373558	-0.159535	1.00823	0.0550126	-0.662053	0.860808	-0.0432511	0.111984
195	0.686652	0.645261	0.0488791	-0.173375	1.01605	0.0931717	-0.654031	0.853363	-0.0581013	0.0959976
196	0.694617	0.6472	0.0605163	-0.18771	1.02273	0.130148	-0.644193	0.842151	-0.0712351	0.0803175
197	0.702528	0.649389	0.0718811	-0.201954	1.0283	0.163485	-0.632435	0.827657	-0.0826138	0.0653412
198	0.710398	0.65177	0.0826847	-0.215697	1.03286	0.190836	-0.618758	0.810372	-0.0922335	0.0513586
199	0.718234	0.654282	0.0927493	-0.228741	1.03655	0.21039	-0.603278	0.79079	-0.100114	0.0385345
200	0.726038	0.656868	0.101994	-0.241085	1.03952	0.221165	-0.586217	0.76941	-0.106302	0.0269208
201	0.733806	0.659473	0.110415	-0.252898	1.04195	0.223146	-0.567881	0.746736	-0.11088	0.0164765
202	0.741532	0.662043	0.118052	-0.264477	1.04401	0.217216	-0.548632	0.723299	-0.113969	0.00710117
203	0.749206	0.664529	0.124981	-0.276213	1.04595	0.204937	-0.528882	0.699659	-0.11574	-0.00134491
204	0.756817	0.666885	0.1313	-0.288571	1.04807	0.188225	-0.509085	0.676416	-0.116399	-0.00901534
205	0.764352	0.669067	0.13712	-0.302058	1.05072	0.169001	-0.489722	0.654192	-0.116191	-0.0160624
206	0.771797	0.671038	0.142563	-0.317181	1.05436	0.148917	-0.471274	0.633607	-0.115372	-0.0226178
207	0.779136	0.67277	0.147729	-0.334385	1.05939	0.129204	-0.454168	0.615232	-0.114209	-0.0287687
208	0.786357	0.674241	0.152672	-0.353982	1.06619	0.110635	-0.438712	0.599538	-0.112968	-0.03453
209	0.79345	0.675443	0.15738	-0.376096	1.07499	0.0935753	-0.425041	0.586844	-0.111907	-0.0398351
210	0.800417	0.676375	0.161769	-0.400637	1.08584	0.078077	-0.413083	0.577276	-0.111267	-0.0445472
211	0.807262	0.677047	0.165709	-0.427332	1.09866	0.0639764	-0.402588	0.57076	-0.111262	-0.0484949
212	0.814	0.677478	0.169062	-0.45579	1.11315	0.0509851	-0.393188	0.56704	-0.112066	-0.0515226
213	0.820648	0.677688	0.171735	-0.48558	1.12893	0.0387532	-0.384483	0.565724	-0.113803	-0.0535361
214	0.827221	0.677702	0.173701	-0.516295	1.14554	0.0269603	-0.376113	0.566341	-0.116518	-0.0545243
215	0.833733	0.677544	0.175009	-0.547579	1.16243	0.0153728	-0.367807	0.568392	-0.120174	-0.0545621
216	0.840194	0.677235	0.175746	-0.579111	1.17904	0.00389608	-0.359368	0.571398	-0.124635	-0.0537598
217	0.846609	0.676798	0.176003	-0.610568	1.19477	-0.00743294	-0.350657	0.574938	-0.129689	-0.0522213
218	0.852982	0.676254	0.175818	-0.641577	1.20901	-0.0184563	-0.341534	0.578663	-0.135077	-0.0499867
