# Supplementary material for: Optimal Control Based Stiffness Identification of an Ankle-Foot Orthosis Using a Predictive Walking Model
Source: Front Comput Neurosci. 2017 Apr 13;11:23. doi: 10.3389/fncom.2017.00023 (PMC5390028; doi:10.3389/fncom.2017.00023)
Supplement: Supplementary file 1 [file DataSheet1.ZIP › PathWalker/InvKinDyn/results/orthosis_3053143.qdot]

0	0.746159	-0.0897598	-0.0613319	-1.81572	-0.2052	-0.954701	1.0626	0.555719	-1.01712	-0.318911
1	0.743639	-0.0953998	-0.113592	-1.64112	-0.513599	-0.859234	1.1652	0.465719	-1.02684	-0.235632
2	0.741599	-0.10104	-0.192216	-1.43172	-0.820798	-0.746075	1.29852	0.375479	-1.02036	-0.119052
3	0.740279	-0.10644	-0.293903	-1.19196	-1.122	-0.619235	1.45848	0.286679	-0.992758	0.0272519
4	0.739679	-0.11184	-0.415127	-0.926758	-1.4124	-0.482951	1.63988	0.20124	-0.941878	0.20016
5	0.739919	-0.11748	-0.552623	-0.639959	-1.6848	-0.342251	1.83766	0.1206	-0.866518	0.397127
6	0.740519	-0.123	-0.703175	-0.335519	-1.9368	-0.203436	2.04649	0.0464399	-0.770759	0.615611
7	0.741719	-0.12864	-0.86299	-0.01728	-2.1696	-0.0714959	2.25974	-0.0186	-0.661679	0.852154
8	0.742919	-0.13452	-1.02585	0.307919	-2.3784	0.0503639	2.46825	-0.0709199	-0.551519	1.10004
9	0.744599	-0.14052	-1.18387	0.631319	-2.56548	0.160872	2.66146	-0.1074	-0.447119	1.34949
10	0.746399	-0.14676	-1.3277	0.943078	-2.72903	0.260988	2.82795	-0.1248	-0.356999	1.58793
11	0.748919	-0.15336	-1.44804	1.233	-2.86811	0.353099	2.95707	-0.12096	-0.285839	1.80178
12	0.752279	-0.16008	-1.53701	1.49124	-2.97851	0.440363	3.04059	-0.0951598	-0.23628	1.97799
13	0.757199	-0.1668	-1.58949	1.7094	-3.04931	0.523187	3.07373	-0.0471599	-0.20436	2.10648
14	0.763919	-0.17316	-1.60346	1.87848	-3.06167	0.596471	3.05435	0.0228	-0.18552	2.18112
15	0.772319	-0.17904	-1.57914	1.98948	-2.98991	0.648017	2.98139	0.117	-0.1716	2.20104
16	0.782159	-0.18348	-1.51839	2.03244	-2.80643	0.662686	2.85215	0.24096	-0.1584	2.1684
17	0.792239	-0.18612	-1.42316	1.99812	-2.48832	0.62331	2.66136	0.404279	-0.13728	2.08896
18	0.801359	-0.186	-1.29596	1.88196	-2.02788	0.518785	2.40204	0.618599	-0.1014	1.97016
19	0.808199	-0.18252	-1.14115	1.68984	-1.44288	0.347072	2.06952	0.895678	-0.0435599	1.82196
20	0.812279	-0.1752	-0.96427	1.43916	-0.777719	0.123528	1.66284	1.24308	0.0417599	1.65384
21	0.813479	-0.16416	-0.770519	1.15368	-0.0974398	-0.123999	1.18572	1.66104	0.16236	1.47144
22	0.812279	-0.14976	-0.562415	0.858958	0.525959	-0.360045	0.645239	2.1402	0.325799	1.27476
23	0.809759	-0.13248	-0.338747	0.574319	1.02876	-0.554857	0.0499199	2.66172	0.540479	1.0566
24	0.806639	-0.11268	-0.0979798	0.313919	1.36836	-0.688733	-0.586439	3.19787	0.813719	0.809159
25	0.804479	-0.0908398	0.16068	0.0842398	1.53096	-0.759996	-1.24548	3.71387	1.15176	0.524279
26	0.803879	-0.0670799	0.432239	-0.10968	1.53156	-0.781943	-1.9008	4.17191	1.5552	0.20256
27	0.805799	-0.0416399	0.704435	-0.25944	1.40232	-0.780263	-2.5182	4.53635	2.01372	-0.14652
28	0.810959	-0.01452	0.959074	-0.353279	1.1826	-0.779303	-3.06011	4.77803	2.49912	-0.503879
29	0.819838	0.01392	1.17589	-0.378239	0.907918	-0.794003	-3.49199	4.88039	2.96459	-0.845758
30	0.832198	0.0434399	1.33748	-0.325919	0.606839	-0.82567	-3.78911	4.84067	3.34547	-1.14948
31	0.847558	0.0734399	1.43342	-0.19572	0.297959	-0.86485	-3.94278	4.67159	3.56813	-1.39632
32	0.864598	0.10344	1.46264	0.00216	-0.00659999	-0.895894	-3.96203	4.39919	3.56641	-1.57764
33	0.881878	0.13224	1.43451	0.24684	-0.298559	-0.902134	-3.87443	4.05719	3.3025	-1.69416
34	0.897358	0.159	1.36702	0.508439	-0.570599	-0.871774	-3.72201	3.68207	2.78264	-1.75656
35	0.909478	0.18216	1.28324	0.752399	-0.812999	-0.801779	-3.55461	3.30683	2.05768	-1.782
36	0.916438	0.20052	1.20781	0.945478	-1.01496	-0.699227	-3.42247	2.95871	1.20878	-1.79064
37	0.917158	0.21276	1.16256	1.05864	-1.16508	-0.577403	-3.36868	2.65584	0.329891	-1.80252
38	0.911398	0.2178	1.16336	1.07196	-1.25292	-0.453119	-3.42393	2.40876	-0.491903	-1.83372
39	0.899038	0.21516	1.21685	0.978958	-1.27188	-0.342899	-3.60071	2.2176	-1.18816	-1.89228
40	0.880558	0.20484	1.31831	0.788039	-1.221	-0.261504	-3.89135	2.0796	-1.71603	-1.97616
41	0.857518	0.1872	1.44924	0.526919	-1.10568	-0.2187	-4.26407	1.98	-2.05654	-2.07018
42	0.831238	0.16344	1.5789	0.23976	-0.938878	-0.21864	-4.66727	1.8972	-2.20995	-2.14554
43	0.803999	0.13524	1.67108	-0.02136	-0.738239	-0.25848	-5.03975	1.812	-2.19129	-2.16823
44	0.777119	0.10476	1.69551	-0.21012	-0.522839	-0.331079	-5.32607	1.7016	-2.02952	-2.11047
45	0.752639	0.0735599	1.63572	-0.297959	-0.309599	-0.425159	-5.48975	1.5552	-1.7645	-1.95958
46	0.731519	0.0434399	1.49652	-0.281639	-0.11172	-0.528479	-5.52179	1.3668	-1.44146	-1.7249
47	0.714839	0.01584	1.29552	-0.17652	0.0623999	-0.628799	-5.43431	1.1364	-1.10472	-1.42985
48	0.702359	-0.00875998	1.05744	-0.00743999	0.20868	-0.716519	-5.25023	0.869998	-0.791879	-1.10291
49	0.694199	-0.0297599	0.804959	0.20016	0.325919	-0.784439	-4.99427	0.571199	-0.529199	-0.768756
50	0.689519	-0.0471599	0.552479	0.428399	0.415439	-0.830638	-4.68467	0.246	-0.329999	-0.441683
51	0.687839	-0.0613199	0.307319	0.665519	0.480359	-0.854998	-4.33415	-0.0983998	-0.19488	-0.127824
52	0.688319	-0.0724799	0.0704399	0.907798	0.524399	-0.860398	-3.94871	-0.459599	-0.11448	0.174132
53	0.690719	-0.0814799	-0.16128	1.15452	0.551759	-0.850678	-3.53255	-0.832798	-0.0727199	0.468107
54	0.694679	-0.0885598	-0.392039	1.40772	0.567119	-0.830398	-3.08867	-1.2084	-0.0477599	0.759451
55	0.699719	-0.0945598	-0.624479	1.66752	0.574439	-0.803159	-2.6226	-1.5792	-0.01512	1.05047
56	0.706439	-0.1002	-0.859798	1.93416	0.576119	-0.772079	-2.14128	-1.9356	0.0503999	1.34131
57	0.714719	-0.10548	-1.09548	2.2038	0.574559	-0.738119	-1.6554	-2.2656	0.17076	1.62729
58	0.725039	-0.111	-1.32612	2.47032	0.570959	-0.702119	-1.17756	-2.5548	0.360719	1.90026
59	0.737879	-0.117	-1.54368	2.72496	0.565799	-0.662879	-0.720719	-2.79599	0.622199	2.14903
60	0.753359	-0.12312	-1.73808	2.95775	0.559079	-0.618239	-0.297239	-2.97479	0.942358	2.35999
61	0.772319	-0.12972	-1.89919	3.15755	0.550319	-0.564839	0.0830398	-3.08543	1.293	2.51895
62	0.794639	-0.1362	-2.0163	3.31403	0.538199	-0.497639	0.414359	-3.12527	1.63575	2.61198
63	0.820438	-0.14232	-2.08137	3.41795	0.521999	-0.412199	0.696839	-3.09779	1.92764	2.62872
64	0.849358	-0.14784	-2.08776	3.46211	0.500879	-0.303839	0.934678	-3.01451	2.12816	2.56128
65	0.880798	-0.15228	-2.03113	3.43931	0.476399	-0.16956	1.13556	-2.89427	2.21059	2.40636
66	0.913798	-0.15588	-1.90834	3.34247	0.452999	-0.0102	1.3044	-2.75735	2.17108	2.16288
67	0.947638	-0.159	-1.71916	3.16559	0.438959	0.16944	1.4394	-2.61888	2.03235	1.83516
68	0.980278	-0.162	-1.46735	2.90557	0.445559	0.361559	1.5306	-2.48136	1.83741	1.43364
69	1.01064	-0.16596	-1.16427	2.56708	0.483359	0.557639	1.56144	-2.32896	1.63711	0.978478
70	1.03752	-0.17136	-0.829018	2.16529	0.560399	0.752159	1.5138	-2.1276	1.47337	0.499679
71	1.05912	-0.17772	-0.489143	1.7269	0.677639	0.943678	1.3758	-1.83264	1.36117	0.0367199
72	1.0746	-0.18456	-0.176748	1.28747	0.827998	1.13748	1.15044	-1.40628	1.27583	-0.366839
73	1.0836	-0.18924	0.0782879	0.883666	0.997318	1.34592	0.863158	-0.837238	1.15907	-0.672719
74	1.086	-0.18972	0.255156	0.545494	1.1664	1.58328	0.559199	-0.15684	0.948694	-0.857518
75	1.08312	-0.18312	0.348923	0.286678	1.31604	1.86348	0.293399	0.560519	0.606071	-0.920878
76	1.07568	-0.16764	0.375023	0.096607	1.43376	2.19456	0.11196	1.21272	0.134676	-0.888118
77	1.06464	-0.14232	0.365855	-0.0572051	1.51404	2.57616	0.0400799	1.69704	-0.419975	-0.803759
78	1.05072	-0.10716	0.361331	-0.218623	1.5588	2.99393	0.0730799	1.9392	-0.979198	-0.719759
79	1.03392	-0.0633599	0.396083	-0.425504	1.57116	3.41426	0.18336	1.91328	-1.45598	-0.678599
80	1.01448	-0.01284	0.485951	-0.692291	1.55268	3.78256	0.335519	1.64184	-1.78276	-0.700679
81	0.993478	0.0419999	0.624095	-1.00399	1.49952	4.0306	0.503639	1.1838	-1.9356	-0.779519
82	0.972238	0.0989998	0.784307	-1.32143	1.404	4.08763	0.680759	0.610199	-1.92846	-0.887758
83	0.952798	0.15576	0.931919	-1.59623	1.25748	3.90088	0.873838	-0.0108	-1.8002	-0.988558
84	0.936598	0.21024	1.03745	-1.79066	1.05732	3.45293	1.09428	-0.625919	-1.59721	-1.05168
85	0.924718	0.26052	1.08429	-1.8886	0.806399	2.77643	1.34736	-1.19916	-1.36257	-1.06068
86	0.917638	0.304319	1.07239	-1.90002	0.523199	1.94604	1.62648	-1.7094	-1.12609	-1.0164
87	0.914734	0.339599	1.01451	-1.85449	0.228	1.06368	1.91268	-2.14428	-0.902734	-0.933118
88	0.914878	0.364439	0.929818	-1.79208	-0.0503999	0.2322	2.17872	-2.49408	-0.696023	-0.830638
89	0.91651	0.377159	0.837214	-1.75212	-0.277199	-0.461639	2.39616	-2.74799	-0.506831	-0.727799
90	0.91801	0.377519	0.750755	-1.76724	-0.422399	-0.967678	2.54148	-2.89475	-0.336959	-0.637079
91	0.917842	0.365399	0.677483	-1.85628	-0.459599	-1.27536	2.60004	-2.92319	-0.189744	-0.564239
92	0.914998	0.342359	0.618743	-2.02548	-0.371999	-1.41108	2.5668	-2.82719	-0.0699599	-0.508679
93	0.90883	0.310079	0.570695	-2.268	-0.1608	-1.42056	2.44812	-2.60724	0.016848	-0.465419
94	0.899386	0.27084	0.526991	-2.56656	0.1608	-1.35438	2.25948	-2.27544	0.0657599	-0.428147
95	0.887194	0.22764	0.479063	-2.89343	0.560399	-1.25556	2.02584	-1.85388	0.0737759	-0.388631
96	0.873418	0.18216	0.418379	-3.21671	0.998398	-1.15502	1.7778	-1.37484	0.0397799	-0.340031
97	0.859462	0.13728	0.338267	-3.50399	1.4292	-1.07159	1.54728	-0.876118	-0.0355919	-0.277907
98	0.846882	0.0944398	0.236556	-3.72983	1.8156	-1.01648	1.3614	-0.395759	-0.148956	-0.202428
99	0.836882	0.0551999	0.11616	-3.87875	2.1204	-0.993922	1.23732	0.0325199	-0.293147	-0.118272
100	0.830253	0.02064	-0.013548	-3.94955	2.3268	-1.00395	1.17948	0.383519	-0.457031	-0.0358199
101	0.827209	-0.00851998	-0.13884	-3.95243	2.4264	-1.04153	1.17948	0.643199	-0.626795	0.0312599
102	0.827434	-0.0320399	-0.245592	-3.90419	2.4168	-1.09665	1.2216	0.807239	-0.787199	0.0704519
103	0.830314	-0.0500399	-0.322943	-3.82127	2.304	-1.15675	1.28688	0.881758	-0.923266	0.0738239
104	0.83509	-0.0628799	-0.366479	-3.71591	2.0988	-1.20755	1.35984	0.879358	-1.02276	0.0408839
105	0.841102	-0.0712799	-0.379715	-3.59159	1.8108	-1.23645	1.4316	0.816839	-1.07901	-0.020304
106	0.84787	-0.0761999	-0.372731	-3.44483	1.4532	-1.23332	1.50156	0.712319	-1.09248	-0.0950398
107	0.855118	-0.0781199	-0.360287	-3.26579	1.0404	-1.19137	1.5756	0.582239	-1.06872	-0.164292
108	0.862774	-0.0783599	-0.357767	-3.04415	0.583199	-1.10406	1.6632	0.441359	-1.01736	-0.209184
109	0.870814	-0.0770399	-0.378263	-2.77163	0.0983998	-0.970738	1.77276	0.300959	-0.948358	-0.21426
110	0.879238	-0.0754799	-0.430967	-2.4444	-0.400799	-0.793739	1.91112	0.16956	-0.870838	-0.16884
111	0.887974	-0.0739199	-0.518903	-2.0658	-0.896398	-0.581747	2.07816	0.0533999	-0.791159	-0.0698519
112	0.896866	-0.0730799	-0.640619	-1.64448	-1.3728	-0.345587	2.26968	-0.0418799	-0.712439	0.0806759
113	0.905626	-0.0735599	-0.789935	-1.19352	-1.8132	-0.0992998	2.47584	-0.11088	-0.635399	0.275147
114	0.914158	-0.0758399	-0.956962	-0.731039	-2.2044	0.144852	2.68152	-0.1476	-0.559439	0.501347
115	0.921958	-0.0803999	-1.13012	-0.275519	-2.5344	0.375611	2.87039	-0.14532	-0.484679	0.745091
116	0.928798	-0.0871198	-1.29619	0.15336	-2.79359	0.589367	3.02399	-0.0969598	-0.411359	0.989746
117	0.934798	-0.0964798	-1.44297	0.539279	-2.97959	0.785687	3.12623	0.00264	-0.340319	1.21968
118	0.939958	-0.10788	-1.55934	0.868558	-3.08879	0.967438	3.16421	0.15564	-0.2724	1.4202
119	0.944398	-0.12144	-1.6381	1.134	-3.12719	1.13703	3.13373	0.357839	-0.20808	1.58028
120	0.948718	-0.13632	-1.67682	1.33572	-3.09503	1.29707	3.03957	0.597119	-0.14688	1.69428
121	0.953518	-0.15264	-1.67754	1.48188	-3.00563	1.44796	2.89569	0.854998	-0.0877198	1.761
122	0.959278	-0.16968	-1.64722	1.58808	-2.87219	1.58899	2.72409	1.10724	-0.0289199	1.78476
123	0.966958	-0.18696	-1.59467	1.67196	-2.70864	1.70982	2.54866	1.32972	0.0303599	1.77252
124	0.976438	-0.20412	-1.52753	1.749	-2.52576	1.79325	2.38879	1.50276	0.0904798	1.73112
125	0.987838	-0.22104	-1.4478	1.82244	-2.32488	1.81135	2.2506	1.61796	0.15132	1.6626
126	0.999838	-0.23724	-1.3524	1.88196	-2.09496	1.73322	2.12593	1.68	0.21192	1.56588
127	1.01136	-0.25212	-1.23192	1.90164	-1.81152	1.52564	1.99152	1.70628	0.273359	1.43568
128	1.01976	-0.26556	-1.07544	1.84776	-1.4454	1.17072	1.81632	1.72368	0.338039	1.26696
129	1.0236	-0.276839	-0.875518	1.68876	-0.971758	0.672035	1.57116	1.76004	0.412439	1.05912
130	1.02108	-0.284879	-0.633359	1.413	-0.391319	0.0740759	1.24056	1.83768	0.505799	0.819718
131	1.0122	-0.289319	-0.361439	1.03236	0.27012	-0.554027	0.828118	1.96836	0.631079	0.566159
132	0.997438	-0.289319	-0.0785999	0.583799	0.957478	-1.12477	0.353879	2.14956	0.802919	0.318599
133	0.978238	-0.284159	0.19452	0.11796	1.60056	-1.56289	-0.15312	2.3676	1.0362	0.0956398
134	0.956878	-0.273359	0.441719	-0.311279	2.12532	-1.81672	-0.662159	2.60052	1.34148	-0.0926398
135	0.934798	-0.25656	0.654959	-0.661199	2.47788	-1.88271	-1.14912	2.82371	1.72212	-0.24504
136	0.913558	-0.2334	0.834718	-0.906958	2.63136	-1.7959	-1.5984	3.01319	2.16612	-0.370439
137	0.893998	-0.20364	0.987358	-1.04436	2.5938	-1.62219	-2.00208	3.14999	2.64096	-0.482399
138	0.876478	-0.16716	1.11996	-1.08156	2.3934	-1.42253	-2.3538	3.21851	3.0878	-0.593639
139	0.861598	-0.12456	1.23624	-1.03296	2.07036	-1.24166	-2.64453	3.20855	3.42641	-0.710639
140	0.849358	-0.0759599	1.33574	-0.913198	1.66416	-1.09588	-2.86437	3.11627	3.56744	-0.831838
141	0.839638	-0.02196	1.4156	-0.736319	1.20684	-0.981262	-3.00697	2.94359	3.43542	-0.951118
142	0.832078	0.0362399	1.47548	-0.516719	0.720239	-0.879094	-3.07552	2.7012	2.99504	-1.06248
143	0.826198	0.0971998	1.51917	-0.27168	0.2184	-0.770543	-3.08596	2.4024	2.27022	-1.16304
144	0.821158	0.1584	1.55802	-0.02556	-0.284399	-0.643067	-3.06959	2.0688	1.34234	-1.25856
145	0.815879	0.21708	1.60843	0.19188	-0.775439	-0.495623	-3.06784	1.7256	0.328487	-1.36044
146	0.809399	0.26976	1.6889	0.347879	-1.2342	-0.334319	-3.12585	1.3992	-0.649535	-1.48452
147	0.800639	0.313439	1.81517	0.412319	-1.64016	-0.169392	-3.28348	1.1196	-1.49185	-1.64508
148	0.788879	0.345479	1.99501	0.365039	-1.9716	-0.012024	-3.56675	0.907198	-2.13486	-1.85004
149	0.773639	0.364319	2.22433	0.20196	-2.21016	0.127416	-3.98039	0.779999	-2.55352	-2.09544
150	0.754919	0.369359	2.48246	-0.0573599	-2.34528	0.24054	-4.50023	0.739199	-2.75462	-2.36028
151	0.733319	0.361679	2.73079	-0.368039	-2.37612	0.321383	-5.07215	0.775199	-2.76551	-2.60304
152	0.709679	0.342959	2.92005	-0.668159	-2.3112	0.366419	-5.62103	0.862798	-2.62477	-2.77035
153	0.684839	0.315839	3.00335	-0.894958	-2.16528	0.375179	-6.07067	0.970798	-2.37567	-2.81111
154	0.660119	0.282359	2.95619	-1.00968	-1.95648	0.350819	-6.37031	1.0788	-2.06238	-2.70027
155	0.636599	0.24564	2.78267	-1.00596	-1.70244	0.299435	-6.50483	1.164	-1.72638	-2.44615
156	0.615119	0.20676	2.51208	-0.906358	-1.41876	0.228384	-6.49247	1.2156	-1.40207	-2.08604
157	0.596999	0.16788	2.18196	-0.743759	-1.12032	0.144828	-6.36419	1.224	-1.113	-1.66662
158	0.582119	0.12984	1.82784	-0.549359	-0.819718	0.0550199	-6.15107	1.182	-0.868678	-1.23083
159	0.571559	0.0938398	1.4736	-0.342479	-0.528719	-0.0364559	-5.87375	1.0824	-0.667439	-0.808079
160	0.565079	0.0607199	1.13448	-0.13356	-0.2568	-0.126084	-5.54459	0.921598	-0.500159	-0.417395
161	0.563279	0.0310799	0.816479	0.0754799	-0.01152	-0.212016	-5.16707	0.692399	-0.357959	-0.0673439
162	0.566039	0.00503999	0.518639	0.289079	0.20232	-0.293423	-4.73963	0.398399	-0.23556	0.241176
163	0.573479	-0.01716	0.23604	0.515159	0.381479	-0.370835	-4.25831	0.0419999	-0.13128	0.513131
164	0.585599	-0.0359999	-0.0385199	0.762359	0.525239	-0.445991	-3.71987	-0.370799	-0.0451199	0.756047
165	0.602639	-0.0517199	-0.311879	1.03776	0.634559	-0.520799	-3.12407	-0.831598	0.02268	0.97831
166	0.623879	-0.0645599	-0.588599	1.34508	0.710519	-0.596495	-2.47548	-1.3272	0.0764399	1.18703
167	0.649199	-0.0753599	-0.870238	1.6836	0.755999	-0.673043	-1.78416	-1.8456	0.12612	1.38702
168	0.678239	-0.0843598	-1.1538	2.04684	0.773399	-0.748823	-1.06656	-2.3688	0.18672	1.57858
169	0.709919	-0.0920398	-1.43184	2.42268	0.766559	-0.82027	-0.343919	-2.88359	0.273959	1.75729
170	0.743399	-0.0988798	-1.69356	2.79455	0.739439	-0.882838	0.358559	-3.36959	0.400319	1.91538
171	0.778079	-0.1056	-1.92708	3.14423	0.696719	-0.931582	1.01604	-3.81119	0.571679	2.04301
172	0.812759	-0.1122	-2.12232	3.45587	0.643439	-0.962602	1.60668	-4.18559	0.786479	2.1323
173	0.847078	-0.11916	-2.27124	3.71615	0.585119	-0.973282	2.11344	-4.48079	1.03524	2.17688
174	0.880438	-0.12672	-2.37012	3.91619	0.528359	-0.962878	2.5254	-4.67351	1.30433	2.1738
175	0.912598	-0.135	-2.41716	4.05023	0.479159	-0.931918	2.83427	-4.75115	1.57875	2.1216
176	0.943678	-0.14436	-2.412	4.11479	0.443639	-0.880798	3.03443	-4.69295	1.84377	2.0202
177	0.973318	-0.15432	-2.35287	4.10339	0.428519	-0.809759	3.11687	-4.48031	2.08312	1.86672
178	1.00116	-0.16524	-2.23672	4.00823	0.439679	-0.717599	3.07163	-4.09643	2.27583	1.65816
179	1.02648	-0.17616	-2.0603	3.82115	0.481679	-0.600479	2.89151	-3.53351	2.39672	1.39224
180	1.04808	-0.18636	-1.82564	3.53963	0.557159	-0.453959	2.58168	-2.80091	2.41476	1.07436
181	1.06524	-0.19452	-1.54307	3.17267	0.663119	-0.272999	2.166	-1.9326	2.29737	0.720119
182	1.07688	-0.19884	-1.23091	2.74151	0.793439	-0.0533999	1.68984	-0.989038	2.0162	0.353159
183	1.08276	-0.19788	-0.913212	2.27712	0.935758	0.20688	1.21296	-0.0538799	1.56577	0.00168
184	1.0836	-0.19044	-0.611016	1.8102	1.07616	0.509519	0.795239	0.782159	0.966898	-0.311399
185	1.07988	-0.17544	-0.335425	1.3614	1.19988	0.855838	0.479039	1.43724	0.272591	-0.577679
186	1.07232	-0.15264	-0.0852058	0.935878	1.2966	1.24584	0.280799	1.8558	-0.443867	-0.802439
187	1.06188	-0.1218	0.149142	0.527519	1.3602	1.67892	0.19164	2.016	-1.09993	-1.00104
188	1.04892	-0.0839998	0.377469	0.12804	1.38852	2.15269	0.18792	1.93128	-1.62674	-1.18764
189	1.03416	-0.0400799	0.604248	-0.26592	1.38264	2.65954	0.2424	1.644	-1.98336	-1.37064
190	1.01856	0.00767999	0.824762	-0.646559	1.34448	3.18315	0.334199	1.212	-2.16705	-1.54668
191	1.00284	0.0573599	1.02681	-0.996718	1.27728	3.69242	0.452519	0.696239	-2.20068	-1.70388
192	0.988078	0.1068	1.19493	-1.2942	1.1838	4.13915	0.596039	0.14856	-2.12236	-1.82628
193	0.974998	0.1536	1.31587	-1.5192	1.06932	4.45872	0.766079	-0.390359	-1.97151	-1.90008
194	0.964198	0.19608	1.38279	-1.6608	0.938398	4.57908	0.962638	-0.893398	-1.78202	-1.91836
195	0.955798	0.23268	1.39646	-1.7202	0.801599	4.43715	1.18056	-1.34544	-1.57605	-1.88161
196	0.949318	0.26268	1.36377	-1.70928	0.668399	4.00043	1.41096	-1.73928	-1.36544	-1.79715
197	0.944398	0.285719	1.29643	-1.64916	0.547199	3.28211	1.64124	-2.0742	-1.15436	-1.67791
198	0.940318	0.301439	1.20775	-1.56528	0.442799	2.34648	1.8576	-2.34984	-0.945658	-1.53889
199	0.936478	0.310319	1.10936	-1.48128	0.356399	1.293	2.04732	-2.5656	-0.742559	-1.39364
200	0.932158	0.312599	1.01052	-1.41756	0.291599	0.23772	2.20032	-2.72088	-0.549359	-1.25331
201	0.927118	0.308399	0.916438	-1.38948	0.2472	-0.711599	2.30988	-2.81243	-0.370679	-1.12504
202	0.920878	0.298319	0.831478	-1.40832	0.2328	-1.47348	2.37	-2.83679	-0.21252	-1.01353
203	0.913318	0.282719	0.758279	-1.48296	0.2544	-2.00544	2.37564	-2.78915	-0.0790799	-0.92045
204	0.904198	0.26184	0.698399	-1.61844	0.317999	-2.30688	2.32356	-2.66688	0.02496	-0.845646
205	0.893398	0.23652	0.653159	-1.81476	0.436799	-2.41008	2.21376	-2.4702	0.0982798	-0.786647
206	0.880678	0.20784	0.619919	-2.06448	0.603599	-2.36556	2.05272	-2.205	0.13956	-0.738107
207	0.866518	0.17652	0.593159	-2.35164	0.815999	-2.22828	1.85472	-1.88328	0.14892	-0.691355
208	0.851158	0.14424	0.564959	-2.65368	1.056	-2.04716	1.64052	-1.52328	0.12732	-0.636611
209	0.836038	0.11184	0.526679	-2.94491	1.302	-1.85979	1.43496	-1.14816	0.0767999	-0.565451
210	0.821398	0.0806399	0.472799	-3.20339	1.5384	-1.69207	1.2594	-0.781919	0.000599999	-0.473723
211	0.808559	0.0517199	0.402359	-3.41495	1.7388	-1.55895	1.128	-0.446399	-0.0964798	-0.363323
212	0.797759	0.0252	0.320759	-3.57479	1.8936	-1.46783	1.0446	-0.15792	-0.20844	-0.24162
213	0.788759	0.00168	0.23592	-3.68579	1.9932	-1.41515	1.0044	0.0740399	-0.325799	-0.118584
214	0.781439	-0.01896	0.15696	-3.75407	2.0268	-1.3905	0.996718	0.24612	-0.438719	-0.00453599
215	0.775319	-0.0370799	0.0884398	-3.78383	1.9932	-1.3772	1.01268	0.360719	-0.535319	0.0962758
216	0.769799	-0.0524399	0.0308399	-3.77483	1.8876	-1.35948	1.04532	0.424799	-0.606479	0.18462
217	0.764759	-0.0652799	-0.0222	-3.72107	1.7088	-1.3228	1.09476	0.446999	-0.646559	0.268152
218	0.764759	-0.0652799	-0.0222	-3.72107	1.7088	-1.3228	1.09476	0.446999	-0.646559	0.268152
