# Supplementary material for: Optimal Control Based Stiffness Identification of an Ankle-Foot Orthosis Using a Predictive Walking Model
Source: Front Comput Neurosci. 2017 Apr 13;11:23. doi: 10.3389/fncom.2017.00023 (PMC5390028; doi:10.3389/fncom.2017.00023)
Supplement: Supplementary file 1 [file DataSheet1.ZIP › PathWalker/InvKinDyn/results/orthosis_3053143.torque]

0	-3.20208	235.545	-1.25507	-1.88168	1.04141	-0.259676	1.47835	1.43077	-0.33419	-1.30684
1	-0.940573	235.46	-0.736258	-1.91023	1.05579	-0.220062	1.45765	1.30662	-0.66065	-0.719482
2	1.96331	235.896	0.11508	-2.03986	1.02678	-0.29292	1.76114	1.50665	-0.59182	-0.0434175
3	5.02276	235.784	1.12047	-2.06237	1.03502	-0.388419	1.96807	1.64336	-0.560094	0.740341
4	9.71898	235.407	1.55076	-1.87575	1.18971	-0.420336	1.22869	1.17028	-0.838245	1.70108
5	11.447	235.097	3.92898	-1.41631	1.54396	-0.260808	2.091	1.78816	-0.43591	2.6077
6	14.8725	233.356	6.68009	-0.787658	2.02946	0.0174823	2.99097	2.68968	0.553128	3.69356
7	17.1788	235.41	6.32783	-0.860106	1.84231	-0.5134	1.63744	1.47238	-0.831833	4.6163
8	20.6194	234.845	7.96377	-0.210576	2.25742	-0.349391	1.48743	1.54513	-0.605614	5.59995
9	21.4583	232.867	10.0691	0.682606	2.78433	-0.174754	1.86847	2.04243	0.107483	6.23745
10	22.5943	233.929	10.8503	1.46768	3.20709	-0.0711084	1.1557	1.35795	-0.889186	6.734
11	22.5571	233.906	11.5068	1.86377	3.28433	-0.387552	1.19417	1.48397	-0.708743	6.78508
12	22.2536	232.848	13.438	3.08197	4.07485	-0.0423312	1.95223	2.2831	0.223661	6.573
13	22.0019	236.308	12.7921	3.85946	4.51678	-0.172088	1.04425	1.57276	-0.527733	5.97624
14	20.3866	239.575	13.1427	4.64761	5.03028	-0.407458	1.30644	1.93805	-0.112111	5.18413
15	18.3982	247.192	13.1444	5.85914	5.99942	-0.296285	0.962295	1.69022	-0.513552	4.2525
16	16.1847	255.81	12.4734	6.90929	6.89333	-0.364844	0.210003	1.40289	-0.526042	3.28693
17	12.0943	267.055	12.7325	7.9017	7.83054	-0.36702	0.336781	1.74901	-0.164378	2.37562
18	7.66445	278.924	12.452	8.59326	8.51684	-0.48068	0.1858	1.99397	0.283197	1.54163
19	4.75287	293.788	10.7069	8.79467	8.84445	-0.578166	-1.01699	1.19836	-0.727013	0.861685
20	3.09468	304.941	8.94727	8.72628	8.98496	-0.380179	-1.77217	1.03219	-0.768192	0.0947051
21	2.65083	313.26	5.97536	7.27202	7.97178	-0.941909	-2.10224	1.40431	0.0202149	-0.838236
22	2.86944	318.764	5.20712	10.1664	10.5053	2.49016	-4.24221	-0.236415	-1.97641	-2.06261
23	4.75192	324.678	-1.8679	4.89933	6.41402	-0.20556	-3.91208	0.754584	-0.400874	-3.72805
24	6.16758	332.53	-9.07032	2.07506	4.20094	-1.33915	-5.88962	-0.781908	-2.12739	-5.68215
25	4.73501	329.911	-8.12777	4.5909	6.31726	1.94058	-4.80457	0.58712	-0.228645	-8.01292
26	1.96701	326.388	-3.69157	12.3541	12.678	9.23374	-5.33687	0.123364	-0.787913	-10.5196
27	0.0852085	316.133	5.7597	24.0326	22.4855	20.3999	-4.81119	0.652414	0.127779	-12.9651
28	-5.38567	305.52	20.9966	41.404	36.6566	35.0806	-4.67864	0.40993	-0.650611	-15.1348
29	-5.34055	295.249	31.2673	53.6925	47.3389	47.6693	-4.38835	0.28612	-1.14185	-17.0188
30	-6.06156	282.282	43.3274	66.2244	58.0592	59.7744	-3.37939	0.881619	-0.665972	-18.213
31	-6.44355	276.796	47.7477	71.0348	62.4595	65.1587	-2.72706	1.12492	-0.773906	-18.9306
32	-4.63416	269.029	50.0421	73.272	64.8812	68.6671	-2.40934	1.3389	-0.604936	-18.8661
33	-3.60451	259.845	51.036	74.3834	66.4019	71.1928	-2.91047	0.890162	-1.03741	-18.2541
34	-1.52875	241.823	54.3524	76.1517	68.5637	74.7262	-2.51181	1.53843	0.292635	-16.96
35	-0.247927	226.758	54.4732	77.3407	70.1234	77.3849	-5.26173	-0.597379	-2.13654	-15.2361
36	-1.49855	201.221	58.6422	79.6584	72.4181	80.5586	-5.62015	-0.492756	-1.0844	-13.1954
37	-1.72746	173.57	62.7666	82.3482	74.9838	83.8574	-6.66259	-0.765947	-0.338975	-10.92
38	-1.42311	146.595	64.8609	84.2379	76.9422	86.7036	-8.82997	-2.10558	-0.959881	-8.71281
39	-0.976368	120.951	66.6657	85.5422	78.5173	89.2607	-10.404	-2.98552	-1.32985	-6.74758
40	-0.430841	93.8456	69.8904	87.3551	80.3416	91.7659	-10.8234	-2.91877	-0.24971	-5.00047
41	-0.275087	72.8921	73.2353	90.0183	82.9366	95.1009	-11.4921	-3.35293	-0.694718	-3.65039
42	2.78741	53.4307	77.8477	93.7113	86.4099	99.335	-11.5177	-3.11006	0.0871292	-2.52398
43	4.55583	42.4623	82.2872	98.2624	90.6144	104.441	-12.0201	-3.63575	-1.0372	-1.89582
44	8.91945	32.3541	88.078	103.364	95.3824	110.321	-11.479	-3.24573	-0.688532	-1.402
45	11.1549	30.2977	93.4204	107.196	98.9355	114.64	-10.0508	-2.40787	-0.395777	-1.12995
46	15.1839	33.0469	98.5989	111.547	103.042	119.805	-9.23003	-1.94033	-0.814559	-0.947668
47	16.1411	37.1652	104.057	115.05	106.357	124.105	-7.35759	-0.901582	-0.716729	-0.887635
48	19.3644	40.4514	108.859	118.553	109.649	128.418	-6.29774	-0.321411	-0.211095	-0.669573
49	19.5176	46.656	113.35	121.464	112.35	131.997	-5.10054	0.257742	-0.407204	-0.487763
50	20.1525	53.8961	116.965	123.575	114.499	135.172	-4.11414	0.84505	-0.937221	-0.202357
51	20.2884	52.9957	122.998	128.036	118.768	141.01	-2.97471	1.3561	-0.736569	0.0745644
52	20.593	50.8684	128.523	131.745	122.356	146.141	-1.55724	2.29805	-0.266875	0.336302
53	20.8791	49.4611	132.042	134.851	125.302	150.279	-1.45631	2.18125	-0.630971	0.533924
54	20.9586	45.3119	135.24	137.741	128.174	154.547	-1.1595	2.30306	-0.665853	0.516309
55	23.0649	37.3822	138.434	140.541	131.064	159.066	-0.806975	2.38387	-0.558916	0.580125
56	25.2494	32.615	140.427	142.353	133.248	162.957	-0.385307	2.83943	-0.385679	0.388688
57	28.1939	26.5519	141.592	143.547	134.947	166.335	-0.141416	3.02723	-0.407942	0.153447
58	32.3655	21.5786	141.452	144.124	136.055	169.039	-0.539073	2.91792	-0.628066	-0.138216
59	34.8784	18.1856	141.199	143.835	136.4	170.768	-0.0589337	3.27742	-0.435454	-0.649763
60	37.7547	14.8034	140.981	143.366	136.674	172.49	0.53775	3.63993	-0.567317	-1.15663
61	38.2623	12.6469	141.768	143.432	137.432	174.877	1.76562	4.44046	-0.521236	-1.92884
62	37.7743	10.9174	142.392	143.169	137.918	176.942	3.1817	5.12534	-0.632777	-2.80724
63	34.074	8.05219	143.685	142.306	137.803	178.228	5.88938	6.24276	-0.525828	-3.85116
64	28.5871	9.35964	145.034	141.192	137.434	179.239	8.84372	7.95192	-0.137968	-4.93821
65	21.4831	7.32661	145.18	139.122	136.185	179.044	11.5281	8.57234	-0.545974	-6.03793
66	15.3555	7.03043	144.776	136.051	134.031	177.748	14.3494	9.78446	-0.259795	-6.82479
67	7.69241	6.29264	143.283	132.594	131.452	175.75	16.4632	10.4498	-0.204461	-7.54931
68	2.47423	4.67456	140.464	127.973	127.841	172.431	17.9846	10.9799	-0.0425833	-7.71991
69	1.02516	6.28278	134.884	122.47	123.36	167.84	17.2543	10.4826	-0.327378	-7.29244
70	0.215853	17.1407	127.356	115.678	117.523	161.157	15.7579	10.5749	0.159667	-6.54853
71	1.81966	29.4882	117.581	107.731	110.404	152.551	12.8549	9.37397	-0.348459	-5.2942
72	5.60098	55.4627	105.399	98.2446	101.725	141.566	9.06737	8.21594	-0.578812	-3.83191
73	7.22675	90.2059	92.861	87.9173	92.048	128.929	5.97406	7.70296	-0.458167	-2.55748
74	3.81277	114.002	87.8755	85.1565	88.1209	124.158	2.86884	6.66491	-0.67246	-1.6105
75	38.1554	40.2147	83.4795	84.1915	95.8702	160.035	1.21818	5.92091	-0.950221	-1.39281
76	39.497	-18.4143	88.1232	89.2826	102.074	184.741	1.37828	5.34828	-0.919237	-1.75072
77	-21.5012	94.8746	86.3244	75.7253	78.3971	126.671	11.1294	6.85112	-1.06846	-2.57757
78	-36.6432	144.997	76.4679	63.3731	64.633	100.231	14.2227	5.61685	-0.563767	-3.65641
79	-57.5612	137.858	81.7885	68.2019	64.9871	97.8373	14.9754	2.91123	-0.281039	-4.81021
80	-67.1434	111.335	82.9357	62.6618	59.413	89.9663	22.1051	1.02189	-0.607574	-5.63644
81	-74.0685	108.099	80.0849	53.0314	50.4422	74.6173	29.2543	0.43179	-0.384484	-6.22169
82	-73.6737	111.304	73.0186	46.2547	42.7578	61.2165	29.181	-2.11416	-0.494608	-6.34031
83	-61.5145	95.0863	64.9579	40.3809	37.4126	54.0925	27.6792	-5.38772	-0.50609	-6.29028
84	-58.7742	99.6223	57.8402	32.0166	28.7055	38.9113	28.9463	-5.78804	-0.307751	-6.09222
85	-46.2923	88.6172	51.3187	26.3009	24.1746	32.3851	28.4874	-6.3816	-0.072324	-5.73359
86	-28.7885	86.2893	36.6249	16.8559	16.4066	21.6057	23.9667	-8.55862	-0.668837	-5.44836
87	-1.63973	92.3171	12.4273	-1.66884	2.83579	5.63074	19.5873	-9.49282	-0.735485	-5.19826
88	9.42761	74.4854	4.63871	-4.66613	1.09021	3.93869	15.41	-10.3505	-1.09484	-5.05441
89	17.5073	58.9154	-2.20993	-7.07669	-0.230823	2.53243	11.595	-10.4884	-1.01628	-5.01971
90	24.0978	47.3276	-9.9472	-8.66487	-0.95629	1.49618	6.33263	-11.1924	-1.27561	-5.21842
91	27.9457	34.751	-17.0912	-9.66131	-1.25148	0.790697	1.17042	-12.667	-2.19368	-5.58742
92	30.289	29.6991	-23.878	-10.4309	-1.41142	0.0598835	-3.6351	-13.5124	-2.6007	-6.1929
93	30.7362	24.6482	-29.6342	-10.7157	-1.27052	-0.439632	-7.72715	-14.6033	-3.0231	-7.01552
94	28.7685	23.8296	-33.8711	-10.5425	-0.908798	-0.692327	-10.7123	-15.4146	-3.35114	-8.01097
95	26.2834	19.4188	-37.9991	-10.0264	-0.479375	-0.809222	-13.9489	-17.4209	-4.41185	-9.04924
96	20.5787	21.9429	-38.3394	-9.06079	0.0948694	-0.785563	-14.0492	-17.1649	-4.00337	-10.152
97	15.0485	22.0188	-38.4851	-8.16671	0.498148	-1.04538	-14.13	-17.8205	-4.14827	-11.1243
98	9.41078	20.6153	-38.2356	-7.02787	0.942884	-0.950815	-14.356	-19.2328	-4.8713	-11.9382
99	2.74715	21.8059	-35.9023	-5.80341	1.35878	-1.01104	-13.0527	-19.578	-4.76927	-12.5083
100	-1.15448	19.3099	-35.9293	-4.50499	1.75865	-0.820319	-14.4313	-22.3958	-6.01503	-12.8076
101	-7.02345	25.704	-33.2704	-3.28531	2.10686	-0.714218	-13.631	-22.9484	-6.18634	-12.7967
102	-10.8625	34.3465	-31.8049	-2.40351	2.23078	-0.793767	-14.021	-24.1042	-6.71178	-12.4547
103	-14.1181	40.1185	-30.6	-1.36916	2.41411	-0.660738	-15.1504	-25.8869	-7.6398	-11.8058
104	-16.5157	40.6431	-29.3459	-0.793754	2.35975	-0.683534	-16.0436	-27.6888	-8.36587	-10.8556
105	-15.1913	38.9684	-30.1597	-0.286693	2.30413	-0.607879	-19.0185	-30.7629	-9.7293	-9.63128
106	-13.8893	40.377	-28.8836	0.154893	2.2432	-0.512439	-20.0423	-31.7764	-9.86023	-8.21019
107	-9.80755	37.6672	-29.2565	0.408805	2.12808	-0.424353	-22.5695	-33.9585	-10.8227	-6.58037
108	-4.08201	35.9859	-29.7586	0.556112	2.00842	-0.377166	-25.0732	-35.8076	-11.4368	-4.88476
109	2.41121	34.3786	-30.0636	0.615845	1.8804	-0.356942	-27.3399	-37.203	-12.0509	-3.09263
110	8.41779	31.7474	-30.5127	0.875018	1.9716	-0.206677	-29.8934	-39.0069	-13.1308	-1.35101
111	15.4747	31.8457	-31.0454	0.930909	1.99247	-0.212359	-32.2019	-40.0565	-13.6509	0.333319
112	22.0731	20.6602	-34.1344	1.07162	2.14414	-0.268274	-36.979	-43.9186	-15.447	1.88691
113	27.2483	15.3069	-35.679	1.20824	2.33199	-0.283244	-40.186	-46.105	-16.7103	3.32042
114	28.6475	10.7195	-36.2973	1.60961	2.78439	-0.25686	-42.6146	-47.8639	-18.0787	4.4894
115	28.2163	11.5477	-36.0626	1.91523	3.09877	-0.353437	-43.9062	-48.4305	-19.0928	5.39334
116	29.3959	8.71376	-37.1819	2.48564	3.55263	-0.308846	-46.589	-49.9149	-20.1791	6.1512
117	28.48	7.68048	-37.5968	3.14401	4.07695	-0.304921	-48.48	-50.8602	-20.9052	6.64381
118	28.1743	6.87274	-38.7583	3.68276	4.44391	-0.316858	-50.6296	-51.786	-21.4401	6.84875
119	27.0334	6.57167	-40.4959	4.51819	5.05578	-0.286359	-53.531	-53.6797	-22.6916	6.87793
120	25.9425	7.18444	-41.0383	5.29199	5.47893	-0.264493	-54.9211	-54.1634	-22.9013	6.68819
121	23.7387	4.82428	-43.2825	6.09782	5.89124	-0.23793	-57.7392	-56.4302	-24.2434	6.19681
122	21.7706	7.06712	-43.0474	7.0344	6.29219	-0.15976	-58.142	-56.5209	-24.2512	5.63817
123	17.4801	4.48084	-44.68	8.22799	6.73295	-0.111921	-60.409	-58.8066	-25.6714	4.79003
124	13.012	4.29038	-45.104	9.1608	7.06627	-0.122962	-61.2107	-59.8331	-26.1953	3.93889
125	6.01312	8.41828	-45.2161	10.1029	7.4449	-0.181826	-61.5195	-60.3842	-26.6252	2.89791
126	-1.31014	14.4279	-46.2345	10.7735	8.04799	-0.175369	-62.7491	-61.842	-27.4838	2.08984
127	-9.8084	23.4463	-48.4622	11.1514	8.59221	-0.217029	-64.7497	-63.5371	-28.4001	1.2366
128	-17.9182	36.5512	-49.9893	10.6791	8.76283	-0.461167	-65.596	-64.1925	-28.6499	0.767498
129	-24.9765	56.1048	-52.9824	9.68367	8.90213	-0.556828	-67.2532	-65.1948	-29.373	0.351663
130	-27.1445	80.028	-54.956	7.70536	8.44512	-0.732358	-66.9979	-63.9849	-28.6182	0.275151
131	-24.8485	102.045	-60.4373	5.39605	7.75655	-0.801972	-69.6219	-65.0583	-29.2252	0.167109
132	-26.2549	116.941	-67.1528	2.66815	6.5636	-0.922767	-73.1886	-68.8509	-32.6869	-0.058955
133	-20.1867	125.314	-79.4051	-0.0291073	5.03273	-1.06428	-81.7685	-76.4778	-38.0824	-0.509535
134	-6.78311	131.235	-98.5428	-1.95492	3.90808	-0.943283	-97.0954	-88.7788	-45.988	-1.41809
135	1.05898	149.128	-108.171	-3.39666	2.71524	-0.941822	-103.094	-93.2026	-49.8752	-2.79368
136	-5.88762	194.774	-91.6427	-3.8811	2.05903	-0.831165	-83.9397	-75.8479	-40.415	-4.64695
137	-18.9122	255.747	-63.9033	-3.87949	1.58581	-0.839246	-53.7683	-48.4565	-25.0986	-6.94673
138	-26.7394	293.009	-52.6525	-3.26654	1.65597	-0.72792	-40.5693	-36.3921	-18.7313	-9.3031
139	-32.8504	317.32	-49.7773	-2.69073	1.81124	-0.635794	-35.8403	-32.3915	-17.0221	-11.5615
140	-38.3508	340.642	-47.4814	-2.44722	1.72104	-0.804809	-31.6874	-29.0414	-16.1391	-13.5242
141	-42.8542	361.722	-43.5545	-2.22713	1.89736	-0.751598	-26.5304	-24.7943	-14.4468	-14.9126
142	-44.5343	377.796	-40.0418	-2.29005	1.83329	-0.822111	-22.2854	-21.197	-13.1873	-15.5586
143	-48.9246	392.121	-30.7811	-2.28213	1.92175	-0.755731	-13.3398	-13.685	-9.79035	-15.5095
144	-48.5836	399.272	-21.849	-2.41899	1.78773	-0.805629	-5.12775	-5.68221	-5.48855	-14.7985
145	-36.3004	397.057	-19.6562	-2.16859	1.9627	-0.695455	-4.01601	-1.45937	-2.95039	-13.5682
146	-27.1672	379.378	-19.1155	-2.21108	1.80485	-0.764753	-4.74965	0.112504	-1.78155	-12.0597
147	-23.4318	347.076	-19.0396	-2.15971	1.79106	-0.735996	-6.36009	-0.587709	-1.60362	-10.488
148	-21.2474	312.604	-17.7731	-2.07434	1.81551	-0.706145	-6.67202	-0.115074	-0.786366	-9.03148
149	-25.4813	266.137	-19.0675	-2.02663	1.86539	-0.653805	-9.45672	-4.08531	-2.80407	-7.81776
150	-25.4634	231.723	-17.6689	-2.31013	1.69257	-0.684124	-8.71164	-3.4816	-2.23159	-6.76714
151	-9.81169	211.977	-20.69	-2.53168	1.6438	-0.640885	-11.3347	-2.07981	-1.03113	-5.89375
152	-5.07327	187.206	-22.8648	-2.93132	1.44987	-0.679369	-13.2068	-3.53483	-1.83476	-5.22188
153	-0.137473	172.626	-21.48	-3.36915	1.26247	-0.667901	-11.4766	-1.59105	-0.660176	-4.60808
154	4.88855	162.73	-22.7939	-3.86615	1.03074	-0.66394	-12.1612	-2.40125	-1.37457	-4.26128
155	7.47506	157.494	-21.8972	-4.16688	0.918417	-0.621068	-10.8543	-1.64246	-1.0628	-4.13357
156	11.0155	158.912	-21.4137	-4.48523	0.814133	-0.582756	-9.99146	-1.27703	-1.18169	-4.1117
157	10.2955	160.763	-20.442	-4.59061	0.695554	-0.593224	-8.72751	-1.0405	-1.36977	-4.43166
158	11.6232	166.164	-19.8183	-4.80451	0.549987	-0.618651	-7.80362	-0.959421	-1.64767	-4.70673
159	9.38766	175.592	-16.8733	-4.78511	0.569516	-0.596759	-4.62032	1.17798	-0.494822	-5.30498
160	8.96901	183.257	-16.2429	-4.7425	0.529328	-0.638476	-3.62246	1.2015	-0.685488	-5.9586
161	7.39898	191.615	-15.2751	-4.49742	0.63363	-0.629524	-2.14998	1.75729	-0.447706	-6.91271
162	6.02861	200.615	-14.2657	-4.31464	0.730658	-0.613932	-0.45229	2.51045	-0.148119	-7.94694
163	5.02152	204.548	-14.7885	-4.02946	0.900813	-0.59391	-0.192492	1.40469	-1.0047	-9.05208
164	7.63829	211.544	-14.2317	-3.87361	0.925787	-0.635343	1.24105	2.55799	-0.042827	-10.0161
165	8.63545	215.319	-15.0406	-3.57887	1.12204	-0.591682	1.19771	1.59244	-0.881456	-10.9942
166	13.3514	219.203	-15.2998	-3.23196	1.3768	-0.477318	1.35829	1.71861	-0.546295	-11.6041
167	17.732	220.168	-16.3814	-3.38653	1.14062	-0.685902	0.787843	0.59782	-1.56554	-11.8789
168	22.3971	223.079	-16.6912	-3.1975	1.27965	-0.646341	0.441472	0.377396	-1.65544	-11.9834
169	25.9301	227.393	-14.6394	-2.93133	1.44367	-0.617093	1.90316	2.30592	-0.0401627	-11.7755
170	29.1004	226.892	-15.0342	-2.80189	1.49141	-0.626538	0.666795	0.99043	-1.3389	-11.242
171	30.1061	229.257	-14.3019	-2.60755	1.59444	-0.620968	0.314272	0.92126	-1.70355	-10.6511
172	31.0732	233.44	-11.2	-2.61532	1.49708	-0.719116	2.15238	3.58746	0.278805	-9.78174
173	29.0831	233.93	-9.78896	-2.40629	1.57232	-0.738917	2.0003	3.31111	-0.69861	-8.91026
174	27.8014	235.373	-8.68691	-2.24235	1.73204	-0.660086	1.60388	3.01397	-1.5766	-8.01436
175	25.5374	235.41	-6.54794	-2.09365	1.8181	-0.653095	2.0619	3.24616	-2.28813	-6.99327
176	22.605	239.606	-3.2579	-2.11912	1.82158	-0.704812	4.12824	5.51594	-1.10491	-6.2167
177	18.4269	240.789	-0.959773	-2.09102	1.87894	-0.672395	5.16018	6.22227	-1.57626	-5.46086
178	13.1269	246.409	2.78724	-2.11548	1.88601	-0.690363	7.84165	8.91555	-0.129599	-4.85254
179	7.05452	250.274	3.36031	-2.25899	1.88594	-0.698059	7.64942	8.19952	-1.69992	-4.34298
180	0.637851	258.775	5.48727	-2.55268	1.81727	-0.71574	9.07179	9.37103	-1.47387	-3.73807
181	-7.96279	269.008	6.50517	-2.72891	1.7496	-0.781198	9.48316	9.18599	-2.40594	-3.31101
182	-16.3471	283.031	8.0745	-2.88733	1.74474	-0.798586	10.6167	9.94035	-2.12047	-2.96826
183	-21.7479	298.191	8.07257	-3.17584	1.652	-0.862931	10.4025	9.47864	-2.41235	-2.57084
184	-26.7477	317.348	9.10922	-3.17946	1.7048	-0.846771	11.4265	10.8035	-0.428505	-2.54005
185	-31.0723	333.134	7.03352	-3.00298	1.91998	-0.744535	9.37064	8.4266	-1.86693	-2.68468
186	-32.7943	351.03	5.12496	-2.98681	1.8863	-0.804608	7.91203	7.38651	-1.4515	-3.00011
187	-34.2671	366.102	3.20938	-2.55866	2.19693	-0.661669	6.15708	6.01397	-1.2791	-3.4216
188	-34.7019	376.947	-1.22286	-2.46918	2.13588	-0.734596	2.31835	2.32595	-3.44259	-3.90277
189	-33.1027	385.656	-2.34538	-2.49725	1.95334	-0.864466	1.71185	2.51139	-2.02308	-4.1468
190	-30.3939	390.509	-3.10671	-2.05162	2.2597	-0.697748	0.935875	2.48111	-1.02949	-4.27759
191	-25.879	389.098	-5.08634	-1.75766	2.40733	-0.673134	-1.14267	0.932744	-1.78287	-4.13886
192	-20.9241	382.318	-5.81698	-1.44051	2.56642	-0.675701	-2.18732	0.290541	-2.02325	-3.81146
193	-14.1269	373.745	-4.79493	-1.34519	2.54124	-0.793824	-1.3588	2.00468	0.00643907	-3.3323
194	-7.43661	358.677	-5.77335	-1.37507	2.54375	-0.888512	-2.57558	0.94337	-0.881998	-2.7258
195	-0.616665	343.092	-6.50285	-1.67959	2.36483	-1.03483	-3.13322	0.901718	-0.622378	-2.21799
196	4.76224	326.032	-6.95533	-2.14102	2.19139	-1.06451	-3.25255	0.912583	-0.635058	-1.79197
197	9.68035	307.203	-8.3901	-3.14096	1.61669	-1.21492	-3.54908	0.845333	-0.533314	-1.59204
198	12.8415	288.105	-10.7722	-4.40728	0.840994	-1.37734	-4.27284	0.102759	-1.19028	-1.66712
199	13.9782	270.568	-12.3159	-5.51304	0.233672	-1.37767	-3.98957	0.445313	-0.875214	-2.07849
200	14.9713	252.739	-14.655	-6.62193	-0.352167	-1.30005	-4.20442	0.388451	-0.799936	-2.72609
201	14.2203	236.763	-16.659	-7.57901	-0.827366	-1.22974	-4.10579	0.519952	-0.689383	-3.54454
202	14.0559	222.101	-18.4424	-8.25438	-1.04332	-1.03795	-4.16198	0.622893	-0.510786	-4.27616
203	13.7015	206.501	-21.0398	-9.46842	-1.74048	-1.17781	-4.64916	0.0519971	-1.1155	-4.88629
204	14.8938	195.974	-22.3093	-9.52981	-1.30196	-0.76379	-5.39146	-0.450063	-1.40054	-5.12526
205	15.3715	186.481	-23.8088	-10.2773	-1.6198	-0.866153	-5.86921	-0.891462	-1.72844	-5.23064
206	16.6438	180.874	-23.0477	-10.6694	-1.67611	-0.926228	-4.94834	0.104212	-0.799524	-4.94303
207	17.1818	180.371	-21.5832	-10.4504	-1.29911	-0.804469	-4.10285	0.957451	-0.00558891	-4.56769
208	19.9298	179.533	-22.0892	-10.2453	-0.984885	-0.757903	-5.50144	-0.615424	-1.35355	-3.91723
209	19.1966	183.658	-20.0565	-9.95626	-0.91414	-0.971754	-4.36132	0.115297	-0.880174	-3.49081
210	20.168	191.791	-17.2393	-9.26407	-0.455681	-0.924089	-2.91297	1.29262	0.124979	-3.01073
211	18.6882	196.215	-17.0789	-8.2747	0.0686426	-0.860797	-4.46462	-1.07753	-2.31472	-2.59342
212	15.7793	206.772	-12.9067	-6.79364	0.970439	-0.520913	-2.35397	0.592284	-0.970727	-2.38695
213	11.7357	213.85	-10.1838	-6.35307	0.636947	-1.01884	-0.670649	1.65791	-0.261139	-2.20674
214	7.43312	218.83	-8.80944	-5.37715	0.875012	-1.03944	-0.802599	0.986452	-0.991387	-2.0687
215	2.35536	225.517	-6.1967	-3.9901	1.47572	-0.746603	-0.0391557	1.38216	-0.72146	-1.99908
216	-1.37021	229.231	-5.49807	-3.23688	1.39195	-0.859407	-0.436007	0.832815	-1.12381	-1.92771
217	-4.91605	279.999	-1.50136	0.465984	4.91632	-0.583253	0.842693	2.60454	0.304734	-3.40064
218	-4.94186	284.288	2.09655	0.992873	5.89914	0.187707	3.92782	5.81799	3.18401	-3.45666
