# Supplementary material for: Optimal Control Based Stiffness Identification of an Ankle-Foot Orthosis Using a Predictive Walking Model
Source: Front Comput Neurosci. 2017 Apr 13;11:23. doi: 10.3389/fncom.2017.00023 (PMC5390028; doi:10.3389/fncom.2017.00023)
Supplement: Supplementary file 1 [file DataSheet1.ZIP › PathWalker/InvKinDyn/results/orthosis_3053144.csv]

0	-0.999429	0.6666	0.0213037	-0.376454	0.811967	-0.0718869	-0.656139	1.10647	-0.493006	0.179434
0.00833333	-0.994118	0.665672	0.00547657	-0.354149	0.820834	-0.0788681	-0.66052	1.09109	-0.509767	0.201202
0.0166667	-0.988589	0.664763	-0.0103631	-0.331376	0.829409	-0.0852066	-0.662777	1.07413	-0.522607	0.22218
0.025	-0.98283	0.663875	-0.0259163	-0.308533	0.837787	-0.0907418	-0.663306	1.05608	-0.531271	0.241997
0.0333333	-0.976831	0.663014	-0.0409513	-0.285944	0.846063	-0.0953497	-0.662397	1.03741	-0.535677	0.260381
0.0416667	-0.970589	0.662186	-0.0553026	-0.263849	0.854318	-0.0989374	-0.660208	1.01844	-0.535885	0.277167
0.05	-0.964103	0.661395	-0.0688216	-0.242467	0.86263	-0.101431	-0.656799	0.999301	-0.532054	0.292225
0.0583333	-0.957378	0.660648	-0.0813256	-0.222052	0.871069	-0.102772	-0.652181	0.979906	-0.524373	0.305406
0.0666667	-0.950421	0.659947	-0.0925538	-0.202946	0.879709	-0.102911	-0.64636	0.959912	-0.513003	0.316478
0.075	-0.943239	0.659296	-0.102149	-0.185601	0.888638	-0.101818	-0.639389	0.938762	-0.498027	0.325096
0.0833333	-0.935841	0.658692	-0.109677	-0.170562	0.897959	-0.0994887	-0.631395	0.91576	-0.479407	0.330824
0.0916667	-0.928234	0.65813	-0.114681	-0.158396	0.907785	-0.0959526	-0.622586	0.890191	-0.456965	0.333196
0.1	-0.920426	0.657599	-0.116776	-0.149588	0.918221	-0.0912716	-0.613236	0.861482	-0.430399	0.331831
0.108333	-0.912428	0.657082	-0.115742	-0.144435	0.929354	-0.085539	-0.603661	0.829371	-0.399334	0.326552
0.116667	-0.904258	0.656558	-0.111609	-0.14296	0.941244	-0.0788575	-0.594197	0.794082	-0.363465	0.3175
0.125	-0.895946	0.656	-0.104699	-0.144869	0.953921	-0.0713177	-0.585189	0.756461	-0.322752	0.305203
0.133333	-0.887535	0.655381	-0.0955971	-0.149615	0.967402	-0.0629718	-0.577022	0.718049	-0.27768	0.290553
0.141667	-0.879084	0.654678	-0.0850532	-0.156515	0.981704	-0.0538052	-0.570163	0.681031	-0.229499	0.274688
0.15	-0.870664	0.653876	-0.0738489	-0.164893	0.996845	-0.0437182	-0.565156	0.648006	-0.180314	0.258823
0.158333	-0.862348	0.65298	-0.0626577	-0.17421	1.01281	-0.0325163	-0.562545	0.621542	-0.132942	0.244043
0.166667	-0.854197	0.652014	-0.0519585	-0.184106	1.02953	-0.0199241	-0.56269	0.603607	-0.0904726	0.231139
0.175	-0.84625	0.651024	-0.0420127	-0.194363	1.04676	-0.00563616	-0.565555	0.595027	-0.0556311	0.220524
0.183333	-0.838512	0.650078	-0.032854	-0.204884	1.06416	0.0106061	-0.570643	0.595242	-0.0301855	0.21219
0.191667	-0.830961	0.649252	-0.0243032	-0.215669	1.08121	0.028916	-0.577104	0.602448	-0.0146168	0.205726
0.2	-0.823552	0.648628	-0.0159882	-0.226833	1.09731	0.0491635	-0.583994	0.614068	-0.00816946	0.200386
0.208333	-0.816234	0.648284	-0.00742283	-0.238563	1.11186	0.0708983	-0.590488	0.627333	-0.00918405	0.195239
0.216667	-0.808959	0.648283	0.00187845	-0.251043	1.12424	0.093329	-0.595995	0.639764	-0.0155538	0.18936
0.225	-0.801689	0.648671	0.012263	-0.264335	1.13392	0.115382	-0.600123	0.649454	-0.025143	0.182031
0.233333	-0.794395	0.649469	0.0238513	-0.278325	1.14046	0.135839	-0.6026	0.655173	-0.0360986	0.172874
0.241667	-0.787063	0.650674	0.0365122	-0.292716	1.14362	0.153535	-0.603205	0.656327	-0.047006	0.161892
0.25	-0.77969	0.652256	0.0499087	-0.307108	1.14335	0.167559	-0.60175	0.652856	-0.0569259	0.149409
0.258333	-0.772281	0.654164	0.0635895	-0.321102	1.13992	0.177401	-0.598113	0.64512	-0.0653359	0.135956
0.266667	-0.764845	0.656326	0.0770802	-0.334405	1.1339	0.183006	-0.59228	0.633774	-0.0720417	0.12214
0.275	-0.757397	0.658659	0.08997	-0.346901	1.12614	0.184723	-0.584385	0.619679	-0.0770813	0.108524
0.283333	-0.749951	0.661076	0.101963	-0.358682	1.11774	0.183157	-0.574725	0.603806	-0.0806452	0.095546
0.291667	-0.742519	0.663495	0.112903	-0.370025	1.10988	0.178993	-0.56374	0.587165	-0.0830147	0.0834739
0.3	-0.735111	0.665843	0.122763	-0.381338	1.1037	0.17283	-0.551968	0.570729	-0.0845174	0.0724056
0.308333	-0.727734	0.668061	0.131627	-0.393076	1.10009	0.165081	-0.539987	0.555367	-0.0854917	0.0622936
0.316667	-0.720393	0.670107	0.139647	-0.405664	1.09958	0.155959	-0.528344	0.541789	-0.0862575	0.05299
0.325	-0.713093	0.671954	0.14701	-0.41944	1.1023	0.145537	-0.5175	0.5305	-0.0870879	0.0442907
0.333333	-0.705834	0.673588	0.153907	-0.43463	1.10798	0.133831	-0.507796	0.521786	-0.0881948	0.035975
0.341667	-0.698618	0.675007	0.160517	-0.451348	1.11605	0.12087	-0.499437	0.515721	-0.0897207	0.0278287
0.35	-0.691447	0.676217	0.166996	-0.469635	1.12581	0.106727	-0.49251	0.512202	-0.0917428	0.0196562
0.358333	-0.684321	0.677229	0.173479	-0.489481	1.13655	0.0915147	-0.487005	0.51099	-0.0942862	0.0112807
0.366667	-0.677237	0.678059	0.180066	-0.510847	1.14765	0.0753666	-0.482832	0.511768	-0.0973392	0.00255976
0.375	-0.670193	0.678722	0.186822	-0.533673	1.15864	0.0584204	-0.479838	0.51418	-0.100867	-0.00660962
0.383333	-0.66318	0.679237	0.193755	-0.557858	1.16924	0.0408229	-0.477803	0.517862	-0.104824	-0.0162712
0.391667	-0.656192	0.679619	0.200816	-0.583261	1.17927	0.0227518	-0.476451	0.522464	-0.109159	-0.0263974
0.4	-0.649218	0.679888	0.207893	-0.609687	1.18866	0.00444406	-0.475456	0.527663	-0.11382	-0.0368826
0.408333	-0.642249	0.680057	0.21482	-0.636892	1.19739	-0.0137893	-0.474452	0.533174	-0.118759	-0.0475447
0.416667	-0.63528	0.680141	0.221386	-0.664591	1.20547	-0.0315725	-0.473055	0.538752	-0.123931	-0.0581301
0.425	-0.628306	0.680152	0.227363	-0.692473	1.21289	-0.0484968	-0.470892	0.544196	-0.129296	-0.068343
0.433333	-0.621327	0.680098	0.232515	-0.720218	1.21965	-0.0641654	-0.467618	0.549349	-0.134819	-0.0778637
0.441667	-0.614342	0.679987	0.236628	-0.747505	1.22574	-0.0782353	-0.462932	0.554096	-0.140467	-0.0863776
0.45	-0.607353	0.679823	0.239511	-0.774017	1.23112	-0.0904528	-0.456584	0.558352	-0.146209	-0.0935963
0.458333	-0.600358	0.679612	0.241014	-0.799439	1.23572	-0.100667	-0.448377	0.56206	-0.152012	-0.0992818
0.466667	-0.59335	0.679358	0.241025	-0.823456	1.23944	-0.108832	-0.438159	0.565181	-0.157843	-0.103251
0.475	-0.586319	0.679065	0.239468	-0.845752	1.24213	-0.114994	-0.425826	0.567687	-0.163666	-0.105384
0.483333	-0.579252	0.678738	0.236307	-0.866003	1.2436	-0.119275	-0.411311	0.569567	-0.169444	-0.105615
0.491667	-0.572133	0.678381	0.231535	-0.883892	1.24361	-0.121844	-0.39459	0.570822	-0.17514	-0.103929
0.5	-0.56495	0.677995	0.225174	-0.899112	1.24188	-0.122895	-0.375687	0.571476	-0.180719	-0.100349
0.508333	-0.55769	0.677582	0.217276	-0.911383	1.23811	-0.122618	-0.354671	0.571579	-0.186149	-0.0949246
0.516667	-0.550349	0.67714	0.207917	-0.920463	1.23199	-0.121171	-0.331672	0.571213	-0.1914	-0.0877252
0.525	-0.542925	0.676664	0.197204	-0.92616	1.22322	-0.118662	-0.306876	0.570495	-0.196451	-0.078834
0.533333	-0.535425	0.676145	0.18526	-0.928335	1.21149	-0.115132	-0.280519	0.569579	-0.201286	-0.0683398
0.541667	-0.527858	0.675575	0.17223	-0.926897	1.19655	-0.110552	-0.252878	0.568651	-0.205898	-0.0563312
0.55	-0.520235	0.674943	0.158257	-0.921788	1.1782	-0.104831	-0.224251	0.567923	-0.210287	-0.0428885
0.558333	-0.512568	0.674237	0.143476	-0.912968	1.1563	-0.0978333	-0.194929	0.567626	-0.21446	-0.0280732
0.566667	-0.504866	0.673446	0.127997	-0.900405	1.13077	-0.0894132	-0.165182	0.567998	-0.218424	-0.0119285
0.575	-0.497134	0.67256	0.111905	-0.88407	1.10168	-0.079461	-0.135236	0.569274	-0.222185	0.00552061
0.583333	-0.489374	0.671571	0.0952601	-0.863972	1.06926	-0.0679589	-0.105293	0.57169	-0.225744	0.0242471
0.591667	-0.481581	0.670471	0.0781319	-0.840217	1.03395	-0.0550389	-0.0755545	0.575478	-0.229085	0.044189
0.6	-0.473749	0.669253	0.060631	-0.813086	0.9965	-0.0410358	-0.0462786	0.580889	-0.232178	0.0652085
0.608333	-0.465873	0.667913	0.0429672	-0.783145	0.957968	-0.026514	-0.0178619	0.588209	-0.234965	0.0870372
0.616667	-0.457955	0.666449	0.0254897	-0.75131	0.919773	-0.0122587	0.00909941	0.597781	-0.237354	0.109244
0.625	-0.450003	0.664866	0.00869862	-0.718859	0.883604	0.000787494	0.0337819	0.610007	-0.239202	0.131239
0.633333	-0.442038	0.663174	-0.00678612	-0.687336	0.851273	0.0116332	0.0551808	0.625323	-0.240307	0.15232
0.641667	-0.434092	0.661399	-0.0203093	-0.658365	0.824481	0.0193871	0.0722339	0.644131	-0.240388	0.171765
0.65	-0.426201	0.659572	-0.0312921	-0.633381	0.804553	0.0234034	0.0840047	0.666706	-0.239085	0.188946
0.658333	-0.418395	0.657734	-0.0393189	-0.61341	0.792197	0.0234013	0.0898382	0.693112	-0.235958	0.203391
0.666667	-0.410697	0.65593	-0.0441763	-0.598927	0.787366	0.0195085	0.0894509	0.723139	-0.230519	0.214804
0.675	-0.403111	0.654206	-0.0458246	-0.589858	0.789266	0.0122245	0.0829091	0.756309	-0.222269	0.223008
0.683333	-0.395629	0.652605	-0.0443321	-0.585701	0.7965	0.00230345	0.0705328	0.791933	-0.210751	0.22788
0.691667	-0.38823	0.651173	-0.0398097	-0.585694	0.807315	-0.00939381	0.0527789	0.829188	-0.195623	0.229293
0.7	-0.38089	0.649949	-0.0323762	-0.58898	0.819877	-0.0220456	0.0301567	0.8672	-0.176731	0.227115
0.708333	-0.373583	0.648972	-0.0221742	-0.594704	0.832517	-0.0349634	0.00321054	0.905106	-0.154206	0.221259
0.716667	-0.366284	0.648276	-0.00941468	-0.602056	0.843889	-0.0476314	-0.0274542	0.942099	-0.128555	0.211764
0.725	-0.358975	0.647888	0.00556687	-0.610255	0.853031	-0.0596822	-0.0611232	0.977459	-0.100722	0.198879
0.733333	-0.351642	0.64783	0.0222886	-0.618534	0.859352	-0.0708534	-0.096965	1.01058	-0.0720857	0.1831
0.741667	-0.344278	0.648111	0.0401466	-0.626149	0.86257	-0.0809406	-0.134077	1.04102	-0.0443496	0.165138
0.75	-0.336885	0.648734	0.0584782	-0.632425	0.862634	-0.0897809	-0.171575	1.06847	-0.0193476	0.145844
0.758333	-0.32947	0.649687	0.076662	-0.636829	0.859655	-0.0972505	-0.208722	1.09283	0.00122013	0.126069
0.766667	-0.32205	0.650946	0.0941923	-0.63902	0.853857	-0.103282	-0.245014	1.11414	0.0160375	0.106565
0.775	-0.314645	0.652474	0.110731	-0.63889	0.845549	-0.107875	-0.280234	1.13258	0.0243575	0.0879025
0.783333	-0.307283	0.65422	0.126106	-0.636543	0.835112	-0.111105	-0.314432	1.14844	0.0260871	0.07046
0.791667	-0.299992	0.656127	0.140272	-0.632248	0.822996	-0.113115	-0.347858	1.16209	0.0217585	0.0544555
0.8	-0.292803	0.65813	0.153268	-0.626385	0.809711	-0.114093	-0.380888	1.17392	0.0124202	0.0399891
0.808333	-0.285742	0.660159	0.165148	-0.619357	0.795811	-0.114258	-0.413915	1.18435	-0.00053509	0.0271179
0.816667	-0.278831	0.662151	0.175947	-0.611538	0.781869	-0.113843	-0.447277	1.19377	-0.0155644	0.0158902
0.825	-0.272087	0.664045	0.185651	-0.603214	0.768437	-0.113081	-0.481195	1.20251	-0.0311667	0.00638002
0.833333	-0.265514	0.66579	0.194189	-0.59456	0.756006	-0.112205	-0.515738	1.21082	-0.0460469	-0.00131214
0.841667	-0.259106	0.667349	0.201453	-0.585636	0.744974	-0.111434	-0.550824	1.21885	-0.0592264	-0.00707838
0.85	-0.252851	0.668693	0.20732	-0.576407	0.735619	-0.110974	-0.586235	1.22661	-0.0701003	-0.0108269
0.858333	-0.246723	0.669808	0.211687	-0.56678	0.728091	-0.111002	-0.621669	1.23402	-0.0784373	-0.0125167
0.866667	-0.240695	0.670689	0.214498	-0.556641	0.722424	-0.111658	-0.656778	1.2409	-0.0843345	-0.012173
0.875	-0.23474	0.671343	0.215758	-0.54589	0.718552	-0.113037	-0.691218	1.247	-0.0881354	-0.00989356
0.883333	-0.228827	0.671782	0.215534	-0.534458	0.716333	-0.115183	-0.72467	1.25201	-0.0903278	-0.0058368
0.891667	-0.222936	0.672023	0.213941	-0.522315	0.715576	-0.118089	-0.756855	1.25563	-0.0914411	-0.000200026
0.9	-0.217044	0.672086	0.211116	-0.509448	0.716064	-0.121702	-0.787523	1.25753	-0.0919537	0.00681068
0.908333	-0.211138	0.671994	0.207192	-0.495844	0.717573	-0.125932	-0.816432	1.25741	-0.0922256	0.0150099
0.916667	-0.205202	0.671767	0.202266	-0.481459	0.719875	-0.130663	-0.843323	1.25494	-0.0924621	0.0242542
0.925	-0.199222	0.671427	0.196388	-0.466204	0.722752	-0.135768	-0.867897	1.24984	-0.0927038	0.0344545
0.933333	-0.193181	0.670995	0.189546	-0.449924	0.725988	-0.141117	-0.889808	1.24181	-0.0928436	0.0455762
0.941667	-0.187057	0.67049	0.181677	-0.432407	0.729372	-0.146588	-0.908663	1.23061	-0.0926566	0.0576282
0.95	-0.180827	0.66993	0.172692	-0.413409	0.732692	-0.152076	-0.924058	1.21602	-0.0918391	0.070629
0.958333	-0.174461	0.669333	0.162498	-0.392677	0.735735	-0.157492	-0.935604	1.1979	-0.090053	0.0845869
0.966667	-0.167928	0.668713	0.151035	-0.369997	0.738291	-0.162756	-0.942981	1.17617	-0.0869691	0.0994588
0.975	-0.161196	0.668081	0.1383	-0.345221	0.740168	-0.167796	-0.945968	1.15088	-0.0823088	0.115134
0.983333	-0.154233	0.667445	0.124361	-0.318301	0.7412	-0.172538	-0.944481	1.12221	-0.0758818	0.131416
0.991667	-0.147009	0.666808	0.109362	-0.289303	0.741272	-0.176899	-0.938583	1.09048	-0.0676127	0.148031
1	-0.139501	0.666167	0.0935165	-0.258408	0.740342	-0.180793	-0.928493	1.05618	-0.0575556	0.164636
1.00833	-0.131685	0.665512	0.0770852	-0.225907	0.738453	-0.184131	-0.914567	1.01996	-0.0458885	0.180848
1.01667	-0.123547	0.664831	0.060372	-0.1922	0.735755	-0.18683	-0.897294	0.982639	-0.0328889	0.196257
1.025	-0.115078	0.664105	0.0437075	-0.15778	0.732502	-0.188823	-0.877273	0.945133	-0.01889	0.21045
1.03333	-0.106275	0.663312	0.0274488	-0.123233	0.729052	-0.190064	-0.855199	0.908437	-0.00422679	0.223016
1.04167	-0.0971456	0.662429	0.0119682	-0.0892194	0.72584	-0.190532	-0.83184	0.873553	0.0108143	0.233576
1.05	-0.0877084	0.661433	-0.00235454	-0.0564445	0.723351	-0.190223	-0.808008	0.841426	0.0260313	0.24179
1.05833	-0.0779927	0.660305	-0.0151548	-0.0256217	0.722076	-0.189148	-0.784532	0.812889	0.0413096	0.247401
1.06667	-0.0680412	0.659034	-0.0261161	0.00258522	0.722466	-0.187308	-0.762218	0.788643	0.056587	0.250264
1.075	-0.0579091	0.657616	-0.0350026	0.0276149	0.724894	-0.184683	-0.741806	0.769241	0.0717775	0.250391
1.08333	-0.0476626	0.656061	-0.0416925	0.0490562	0.729621	-0.181202	-0.723929	0.755093	0.0866788	0.247966
1.09167	-0.0373756	0.654393	-0.0461944	0.0666738	0.736782	-0.176723	-0.709054	0.746458	0.100889	0.243345
1.1	-0.0271239	0.652651	-0.048645	0.0804105	0.746383	-0.171017	-0.697436	0.743403	0.113772	0.237027
1.10833	-0.0169792	0.65089	-0.0492827	0.0903577	0.758312	-0.163763	-0.689069	0.745755	0.124501	0.229586
1.11667	-0.0070037	0.649176	-0.0483983	0.0967037	0.772356	-0.154565	-0.683678	0.75302	0.132178	0.221587
1.125	0.00275451	0.647586	-0.0462723	0.0996635	0.788228	-0.143003	-0.680748	0.764351	0.136023	0.213502
1.13333	0.0122624	0.6462	-0.0431165	0.0994165	0.805582	-0.128709	-0.679589	0.77855	0.135568	0.205636
1.14167	0.0215012	0.645099	-0.0390306	0.096063	0.824027	-0.111483	-0.679448	0.794155	0.130795	0.19809
1.15	0.0304648	0.644355	-0.0339969	0.0896253	0.843135	-0.0914244	-0.679605	0.809584	0.122161	0.190774
1.15833	0.0391576	0.644033	-0.0279124	0.0800908	0.862434	-0.0690316	-0.67945	0.823304	0.110515	0.183458
1.16667	0.0475931	0.644183	-0.0206504	0.0674827	0.881422	-0.0452595	-0.678504	0.833986	0.0969344	0.17587
1.175	0.0557927	0.64484	-0.0121266	0.051921	0.899578	-0.0214629	-0.676409	0.840611	0.0825419	0.167775
1.18333	0.063784	0.646019	-0.0023414	0.033643	0.916406	0.000758448	-0.672905	0.842512	0.0683567	0.15904
1.19167	0.0715982	0.647718	0.0086066	0.0129774	0.931487	0.0197961	-0.667806	0.83937	0.0552009	0.149655
1.2	0.0792674	0.64991	0.0205486	-0.00973217	0.944552	0.0342816	-0.661014	0.831173	0.0436763	0.139702
1.20833	0.0868213	0.652552	0.0332918	-0.0342192	0.955539	0.0432889	-0.652542	0.818168	0.0341811	0.1293
1.21667	0.0942834	0.655574	0.0466753	-0.060385	0.96465	0.046443	-0.642558	0.800822	0.0269468	0.118542
1.225	0.10167	0.658891	0.0606065	-0.0883492	0.972373	0.0439256	-0.631412	0.779796	0.0220715	0.10744
1.23333	0.108986	0.662401	0.0750694	-0.118449	0.979471	0.0363855	-0.619632	0.755924	0.0195417	0.0959178
1.24167	0.116231	0.66599	0.0901032	-0.151186	0.98693	0.0247846	-0.607893	0.730205	0.0192401	0.0838319
1.25	0.12339	0.669546	0.105757	-0.187128	0.995863	0.0102146	-0.596948	0.703774	0.020948	0.0710256
1.25833	0.130445	0.672957	0.122034	-0.226783	1.00738	-0.00627553	-0.587541	0.677852	0.0243482	0.0573978
1.26667	0.137373	0.676127	0.138836	-0.270469	1.02244	-0.0238047	-0.580289	0.653676	0.0290393	0.0429756
1.275	0.144153	0.678975	0.155928	-0.318205	1.04169	-0.0417118	-0.575593	0.63239	0.0345654	0.0279571
1.28333	0.150766	0.681446	0.172934	-0.369655	1.06537	-0.0595484	-0.573558	0.614931	0.0404574	0.0127106
1.29167	0.157209	0.683506	0.189376	-0.424147	1.09326	-0.077028	-0.573983	0.601937	0.0462733	-0.00226986
1.3	0.163486	0.685147	0.204747	-0.480764	1.1247	-0.0939706	-0.576409	0.593688	0.0516291	-0.0164576
1.30833	0.169617	0.686376	0.218597	-0.53848	1.15869	-0.110251	-0.580216	0.590117	0.0562111	-0.0293922
1.31667	0.175633	0.687219	0.230594	-0.596282	1.19402	-0.125765	-0.584722	0.590851	0.0597706	-0.0407488
1.325	0.18157	0.687711	0.240565	-0.653256	1.22934	-0.140411	-0.589272	0.595292	0.0621118	-0.0503736
1.33333	0.18747	0.68789	0.248475	-0.708614	1.26329	-0.154082	-0.593276	0.602707	0.063081	-0.0582623
1.34167	0.193374	0.687801	0.254401	-0.761688	1.2946	-0.166673	-0.596234	0.612306	0.0625628	-0.0645198
1.35	0.199324	0.687487	0.258484	-0.811891	1.32208	-0.178094	-0.597734	0.623316	0.0604864	-0.0693032
1.35833	0.205355	0.686992	0.260889	-0.858693	1.34473	-0.188275	-0.597451	0.635034	0.0568385	-0.0727732
1.36667	0.211498	0.686357	0.261773	-0.901596	1.36174	-0.197177	-0.595142	0.646871	0.0516731	-0.0750537
1.375	0.217776	0.685618	0.261263	-0.940135	1.37254	-0.204784	-0.590645	0.658372	0.0451178	-0.0762068
1.38333	0.224203	0.684808	0.25946	-0.973898	1.37677	-0.211097	-0.583883	0.669225	0.0373682	-0.0762379
1.39167	0.230785	0.683954	0.256428	-1.00254	1.37432	-0.216111	-0.574847	0.679252	0.028674	-0.0750952
1.4	0.23752	0.683073	0.25221	-1.02582	1.36533	-0.219802	-0.563593	0.688394	0.0193153	-0.0726971
1.40833	0.244403	0.68218	0.246829	-1.0436	1.35013	-0.222106	-0.550214	0.696679	0.00957709	-0.0689433
1.41667	0.251424	0.681278	0.240289	-1.05582	1.32923	-0.222904	-0.534817	0.7042	-0.000279411	-0.0637382
1.425	0.258579	0.680371	0.232571	-1.06255	1.30332	-0.222018	-0.517491	0.711078	-0.0100374	-0.0569948
1.43333	0.265866	0.679453	0.223636	-1.0639	1.27319	-0.219207	-0.498288	0.717442	-0.0195393	-0.0486441
1.44167	0.273287	0.678519	0.21342	-1.06005	1.2397	-0.214185	-0.477209	0.723405	-0.028689	-0.0386343
1.45	0.280849	0.677559	0.201848	-1.05118	1.20377	-0.206653	-0.454213	0.729059	-0.0374453	-0.0269391
1.45833	0.288565	0.676564	0.188842	-1.03751	1.16631	-0.196352	-0.429234	0.734472	-0.0458052	-0.0135682
1.46667	0.296448	0.675523	0.174354	-1.01926	1.12816	-0.183117	-0.402224	0.739687	-0.0537788	0.0014175
1.475	0.304511	0.674424	0.158396	-0.996675	1.09004	-0.166953	-0.373201	0.744744	-0.0613623	0.017877
1.48333	0.312763	0.673257	0.141074	-0.970016	1.05256	-0.148092	-0.342314	0.749698	-0.0685133	0.0355694
1.49167	0.32121	0.672011	0.122633	-0.939646	1.01617	-0.12704	-0.309904	0.754651	-0.0751337	0.0541218
1.5	0.329843	0.670675	0.103472	-0.906065	0.981192	-0.104593	-0.276561	0.759788	-0.0810638	0.0730236
1.50833	0.338647	0.669241	0.0841632	-0.869989	0.947929	-0.0818253	-0.243152	0.765403	-0.0860837	0.0916297
1.51667	0.347587	0.667705	0.0654196	-0.832398	0.91672	-0.0600236	-0.210807	0.771916	-0.0899229	0.1092
1.525	0.356619	0.666066	0.0480457	-0.794541	0.888034	-0.0405698	-0.180847	0.77985	-0.0922642	0.124967
1.53333	0.365681	0.664335	0.0328411	-0.757869	0.862498	-0.0247726	-0.154661	0.789789	-0.0927437	0.13824
1.54167	0.374706	0.662532	0.0204959	-0.72389	0.840848	-0.01368	-0.133529	0.802286	-0.09094	0.148502
1.55	0.383624	0.660692	0.0114943	-0.693972	0.823814	-0.0079176	-0.118462	0.817766	-0.0863659	0.155487
1.55833	0.392374	0.658863	0.00606443	-0.669156	0.811936	-0.00759242	-0.11008	0.836438	-0.0784726	0.15919
1.56667	0.400909	0.657099	0.00418308	-0.650002	0.805384	-0.0122937	-0.108572	0.858247	-0.0666892	0.159817
1.575	0.409205	0.65546	0.00563345	-0.636531	0.803817	-0.0211931	-0.113743	0.882864	-0.0505016	0.157686
1.58333	0.417258	0.654006	0.0100938	-0.628264	0.806356	-0.0332232	-0.125112	0.909734	-0.0295727	0.153113
1.59167	0.425087	0.652794	0.0172196	-0.62433	0.811662	-0.0472744	-0.142033	0.938132	-0.0038965	0.146332
1.6	0.432721	0.651877	0.0266931	-0.623627	0.818122	-0.0623584	-0.163784	0.967244	0.0260383	0.137468
1.60833	0.4402	0.651299	0.03823	-0.624971	0.824076	-0.077691	-0.189613	0.996239	0.0591181	0.126571
1.61667	0.447566	0.651099	0.0515442	-0.627219	0.828044	-0.0926966	-0.218743	1.02433	0.0935641	0.113699
1.625	0.45486	0.651302	0.0663097	-0.62935	0.828883	-0.106947	-0.250373	1.05085	0.127045	0.0990042
1.63333	0.462114	0.651921	0.0821295	-0.630522	0.825879	-0.120085	-0.283689	1.07525	0.156951	0.0827896
1.64167	0.469352	0.65295	0.0985354	-0.630092	0.818759	-0.131762	-0.317904	1.09721	0.180792	0.0655303
1.65	0.476587	0.654359	0.115013	-0.627639	0.80766	-0.141638	-0.352321	1.11655	0.196592	0.0478423
1.65833	0.483818	0.656102	0.131045	-0.622957	0.793067	-0.149414	-0.386394	1.13329	0.203204	0.0304239
1.66667	0.49103	0.658106	0.146147	-0.616045	0.775737	-0.154896	-0.419768	1.14761	0.200452	0.0139908
1.675	0.498197	0.660287	0.159899	-0.607075	0.756628	-0.158051	-0.45229	1.15981	0.189113	-0.000782496
1.68333	0.505288	0.66255	0.171948	-0.596337	0.736807	-0.159033	-0.483984	1.17028	0.170756	-0.0133011
1.69167	0.512269	0.6648	0.182009	-0.584181	0.717368	-0.158172	-0.514987	1.17946	0.147479	-0.0230759
1.7	0.519111	0.666948	0.189855	-0.570954	0.699343	-0.15594	-0.545482	1.18777	0.121589	-0.0297457
1.70833	0.525797	0.668923	0.195313	-0.556937	0.683605	-0.152886	-0.575613	1.19553	0.0952918	-0.0330855
1.71667	0.532325	0.670669	0.198254	-0.5423	0.670802	-0.149573	-0.605427	1.20296	0.0704292	-0.033014
1.725	0.538712	0.672152	0.198613	-0.527097	0.661312	-0.146515	-0.634846	1.21014	0.0483123	-0.029601
1.73333	0.544985	0.673354	0.196384	-0.511272	0.655232	-0.144136	-0.663671	1.21698	0.0296614	-0.0230539
1.74167	0.551182	0.674277	0.19165	-0.494708	0.652409	-0.142738	-0.691626	1.22326	0.0146421	-0.0137143
1.75	0.557342	0.674932	0.184585	-0.477279	0.652497	-0.142493	-0.718408	1.22869	0.00297244	-0.00203014
1.75833	0.5635	0.675339	0.175451	-0.458895	0.655019	-0.143454	-0.743737	1.2329	-0.00592833	0.0114715
1.76667	0.569684	0.675525	0.164578	-0.439526	0.659437	-0.145564	-0.767371	1.23551	-0.0127731	0.026227
1.775	0.575919	0.675517	0.152333	-0.4192	0.665204	-0.14869	-0.789104	1.23608	-0.0182599	0.0416778
1.78333	0.582223	0.675347	0.139085	-0.39799	0.67181	-0.152648	-0.808746	1.23417	-0.0229536	0.0573046
1.79167	0.588615	0.675045	0.125172	-0.375987	0.678813	-0.157235	-0.8261	1.22935	-0.0272212	0.0726618
1.8	0.595116	0.674638	0.11087	-0.353272	0.685845	-0.162248	-0.84094	1.22116	-0.0312135	0.0874006
1.80833	0.601752	0.674153	0.0963816	-0.329894	0.692624	-0.167498	-0.853003	1.20923	-0.034893	0.101279
1.81667	0.608547	0.673611	0.0818302	-0.305861	0.698941	-0.172818	-0.862011	1.19322	-0.038084	0.114161
1.825	0.61553	0.673025	0.0672762	-0.281151	0.704657	-0.178063	-0.867703	1.17295	-0.0405367	0.126005
1.83333	0.622725	0.672405	0.0527336	-0.255723	0.709687	-0.183112	-0.869875	1.14839	-0.0419817	0.13684
1.84167	0.630153	0.671754	0.0381975	-0.229541	0.713989	-0.187863	-0.868426	1.11971	-0.0421756	0.146744
1.85	0.637827	0.671068	0.0236741	-0.202607	0.717562	-0.192243	-0.863397	1.0873	-0.0409293	0.155807
1.85833	0.645752	0.670339	0.0091986	-0.174976	0.720434	-0.196209	-0.854996	1.05177	-0.0381251	0.164107
1.86667	0.653924	0.669554	-0.00515217	-0.146769	0.722661	-0.199755	-0.843598	1.01396	-0.0337221	0.171698
1.875	0.662334	0.6687	-0.0192566	-0.118174	0.724323	-0.20291	-0.829726	0.974909	-0.0277519	0.178593
1.88333	0.670967	0.667766	-0.0329593	-0.0894339	0.725524	-0.205723	-0.81401	0.935784	-0.0203139	0.184769
1.89167	0.679804	0.66674	-0.0460851	-0.0608227	0.726374	-0.208249	-0.797125	0.89781	-0.0115536	0.190171
1.9	0.688827	0.665617	-0.0584477	-0.0326317	0.726984	-0.210523	-0.779726	0.862154	-0.00164174	0.194707
1.90833	0.698016	0.664396	-0.0698652	-0.00514061	0.727448	-0.212531	-0.762376	0.829799	0.00925961	0.198259
1.91667	0.707357	0.663078	-0.0801598	0.0213893	0.727832	-0.214207	-0.745512	0.801445	0.0210261	0.20067
1.925	0.716835	0.661669	-0.0891601	0.0467236	0.728164	-0.215427	-0.729429	0.777448	0.0335846	0.201757
1.93333	0.726443	0.660178	-0.0966962	0.0706453	0.728445	-0.216027	-0.714322	0.757836	0.04691	0.201313
1.94167	0.736169	0.658616	-0.1026	0.0929398	0.72866	-0.215837	-0.700349	0.742405	0.0609875	0.199133
1.95	0.745998	0.656995	-0.106717	0.113389	0.728807	-0.214702	-0.687705	0.730855	0.0757487	0.195056
1.95833	0.755906	0.655332	-0.108931	0.131775	0.728918	-0.212501	-0.676665	0.722938	0.0909889	0.189016
1.96667	0.765855	0.653648	-0.109199	0.147902	0.729077	-0.209146	-0.667576	0.718559	0.106293	0.181104
1.975	0.775797	0.651973	-0.107578	0.161622	0.729425	-0.204562	-0.660783	0.717782	0.121	0.171591
1.98333	0.785674	0.650342	-0.104239	0.172857	0.730147	-0.19866	-0.656538	0.720748	0.134228	0.160926
1.99167	0.795425	0.648799	-0.0994369	0.181588	0.731458	-0.191305	-0.654897	0.727514	0.144988	0.149667
2	0.804993	0.647394	-0.0934665	0.187834	0.733575	-0.182297	-0.655664	0.737882	0.15235	0.138393
2.00833	0.814333	0.646176	-0.0865933	0.191604	0.736695	-0.171365	-0.658398	0.751276	0.155647	0.127593
2.01667	0.823411	0.645197	-0.0790003	0.192862	0.740961	-0.15819	-0.662479	0.766729	0.154633	0.117585
2.025	0.832208	0.644508	-0.070758	0.191521	0.746442	-0.142449	-0.667223	0.782975	0.149551	0.108474
2.03333	0.840722	0.644152	-0.0618402	0.187475	0.753105	-0.123884	-0.671975	0.79863	0.141085	0.100176
2.04167	0.848959	0.644166	-0.0521745	0.180674	0.760784	-0.102398	-0.67618	0.812389	0.130211	0.0924911
2.05	0.856942	0.64458	-0.0417108	0.171212	0.769172	-0.0781545	-0.679396	0.823191	0.118006	0.0851899
2.05833	0.864699	0.645409	-0.0304747	0.159378	0.777826	-0.0516772	-0.681276	0.830305	0.105466	0.0780952
2.06667	0.872268	0.64666	-0.0185987	0.145672	0.786201	-0.0238999	-0.681534	0.833346	0.0933872	0.0711326
2.075	0.879688	0.648327	-0.0063099	0.130757	0.7937	0.00386189	-0.679922	0.832219	0.0823142	0.0643322
2.08333	0.887003	0.65039	0.00611623	0.115353	0.799742	0.03004	-0.676234	0.827036	0.0725709	0.0577867
2.09167	0.894251	0.652821	0.0184123	0.100132	0.803822	0.0530284	-0.67033	0.818033	0.0643203	0.0516008
2.1	0.901468	0.655581	0.0303694	0.0856143	0.805555	0.0714357	-0.662166	0.805513	0.0576387	0.0458404
2.10833	0.908685	0.658624	0.0418703	0.0721021	0.804718	0.0843078	-0.651818	0.78981	0.0525725	0.0404995
2.11667	0.915927	0.661896	0.0528891	0.0596592	0.80127	0.0912662	-0.639485	0.771291	0.0491661	0.0355006
2.125	0.92321	0.665336	0.0634728	0.0481266	0.795376	0.0925345	-0.625482	0.750376	0.0474605	0.0307153
2.13333	0.930547	0.668883	0.0737106	0.0371516	0.787432	0.0888414	-0.610216	0.727551	0.0474751	0.0259946
2.14167	0.937939	0.672468	0.0837033	0.0262267	0.778084	0.0812456	-0.594156	0.703395	0.0491795	0.021198
2.15	0.945381	0.676026	0.0935498	0.0147102	0.76825	0.0709152	-0.577825	0.678579	0.052471	0.0162056
2.15833	0.952855	0.679487	0.103357	0.00183086	0.759107	0.0589133	-0.561802	0.653859	0.0571656	0.0109039
2.16667	0.96033	0.682786	0.113261	-0.0133085	0.75205	0.0460317	-0.546738	0.630052	0.063	0.00516126
2.175	0.967767	0.68586	0.123461	-0.0317273	0.74861	0.0327124	-0.533368	0.608	0.0696489	-0.00120617
2.18333	0.975112	0.688649	0.134231	-0.0545127	0.750307	0.0190636	-0.5225	0.58852	0.0767442	-0.00845105
2.19167	0.98231	0.6911	0.145889	-0.0826858	0.758446	0.00496893	-0.514934	0.572343	0.0838949	-0.0168591
2.2	0.989309	0.693168	0.158698	-0.116976	0.773861	-0.00974263	-0.511306	0.560032	0.0907043	-0.0266567
2.20833	0.996071	0.694821	0.172726	-0.157539	0.796679	-0.0251302	-0.511857	0.551897	0.096784	-0.0378724
2.21667	1.00259	0.696048	0.187717	-0.203749	0.826192	-0.041034	-0.516253	0.547931	0.10177	-0.0502185
2.225	1.00888	0.696861	0.2031	-0.25425	0.860957	-0.0570832	-0.523584	0.547802	0.105347	-0.0631134
2.23333	1.01498	0.697294	0.218139	-0.30726	0.899091	-0.0727987	-0.532579	0.55092	0.107269	-0.0758365
2.24167	1.02096	0.697397	0.232137	-0.360988	0.938628	-0.0877151	-0.541922	0.556555	0.10738	-0.0877416
2.25	1.02686	0.697229	0.244592	-0.413946	0.977796	-0.101466	-0.550512	0.563951	0.105621	-0.0983882
2.25833	1.03274	0.696846	0.255233	-0.465061	1.01515	-0.113816	-0.557563	0.572418	0.102029	-0.107568
2.26667	1.03862	0.6963	0.263983	-0.51365	1.04959	-0.124666	-0.5626	0.581377	0.0967205	-0.115247
