# Supplementary material for: Optimal Control Based Stiffness Identification of an Ankle-Foot Orthosis Using a Predictive Walking Model
Source: Front Comput Neurosci. 2017 Apr 13;11:23. doi: 10.3389/fncom.2017.00023 (PMC5390028; doi:10.3389/fncom.2017.00023)
Supplement: Supplementary file 1 [file DataSheet1.ZIP › PathWalker/InvKinDyn/results/orthosis_3053144.fit]

frame	steps	SACR	LASI	RKNE	RTHI	RANK	RTIB	RHEE	RTOE	RANK	LKNE	LTHI	LANK	LTIB	LANK	LHEE	LTOE	CLAV	C7
0	151	0.0209823	0.0414504	0.0169948	0.0591643	0.00964796	0.0463412	0.039637	0.00757213	0.00964796	0.0277341	0.030317	0.047178	0.00154999	0.047178	0.0449553	0.0704248	0.0176064	0.00900505
1	119	0.0208346	0.040522	0.0164704	0.0589621	0.00940249	0.0457084	0.0393836	0.00753054	0.00940249	0.0277786	0.0296513	0.0503969	0.00185485	0.0503969	0.0440513	0.0738701	0.0175836	0.00898611
2	121	0.0205908	0.0396193	0.015972	0.0586878	0.00920563	0.0451142	0.0391069	0.00749044	0.00920563	0.0278087	0.0289887	0.0533575	0.00529007	0.0533575	0.0430945	0.077028	0.0175528	0.0089464
3	122	0.0202586	0.0387378	0.0155243	0.0583309	0.00904474	0.044578	0.0388192	0.00745096	0.00904474	0.0278075	0.0283705	0.0559654	0.00869251	0.0559654	0.0420992	0.0797688	0.017514	0.00887536
4	123	0.0198475	0.0378718	0.0151483	0.0578807	0.0089052	0.0441144	0.0385304	0.00740764	0.0089052	0.0277561	0.0278316	0.0581206	0.0119567	0.0581206	0.0410652	0.0819692	0.017469	0.00876886
5	122	0.0193696	0.0370126	0.0148613	0.05733	0.00877421	0.0437334	0.0382468	0.00735359	0.00877421	0.0276382	0.0273977	0.0597239	0.0149513	0.0597239	0.0399783	0.0835236	0.0174166	0.00862892
6	120	0.0188389	0.0361485	0.0146779	0.0566776	0.00864318	0.043441	0.0379731	0.00728131	0.00864318	0.0274449	0.0270806	0.060685	0.0175281	0.060685	0.0388145	0.0843536	0.0173534	0.00846241
7	117	0.0182702	0.0352649	0.0146109	0.0559298	0.00850898	0.0432406	0.0377121	0.00718344	0.00850898	0.0271784	0.0268773	0.0609294	0.0195388	0.0609294	0.0375459	0.084413	0.0172746	0.00827917
8	113	0.0176787	0.0343461	0.0146719	0.0550995	0.00837234	0.0431326	0.037466	0.00705375	0.00837234	0.026854	0.0267683	0.0604037	0.0208543	0.0604037	0.0361484	0.0836893	0.0171742	0.00809156
9	108	0.0170779	0.0333777	0.0148715	0.0542045	0.00823573	0.0431158	0.0372364	0.00688662	0.00823573	0.0264974	0.0267172	0.0590793	0.0213853	0.0590793	0.0346064	0.0821991	0.0170476	0.00791233
10	101	0.0164789	0.0323495	0.0152186	0.0532644	0.00810004	0.0431863	0.0370249	0.00667687	0.00810004	0.0261397	0.0266733	0.0569552	0.0211003	0.0569552	0.0329187	0.0799819	0.0168917	0.00775432
11	93	0.0158899	0.0312596	0.0157192	0.0522981	0.00796335	0.0433377	0.0368319	0.00642012	0.00796335	0.0258086	0.0265765	0.0540611	0.0200374	0.0540611	0.0311044	0.0770921	0.0167065	0.00762957
12	84	0.015316	0.0301168	0.0163736	0.0513216	0.00782052	0.0435599	0.0366582	0.00611448	0.00782052	0.0255191	0.0263679	0.0504627	0.0183083	0.0504627	0.0292103	0.0735946	0.0164965	0.00754838
13	73	0.014759	0.0289424	0.0171741	0.050348	0.00766506	0.0438393	0.0365035	0.00576238	0.00766506	0.0252674	0.026003	0.0462667	0.0160919	0.0462667	0.0273193	0.0695658	0.0162713	0.00751886
14	58	0.0142192	0.0277691	0.0181034	0.0493867	0.00749125	0.0441587	0.0363673	0.00537408	0.00749125	0.0250289	0.025465	0.0416236	0.0136188	0.0416236	0.0255538	0.0651001	0.0160453	0.00754659
15	64	0.0136962	0.0266367	0.0191346	0.0484455	0.00729672	0.0444975	0.0362478	0.00497079	0.00729672	0.0247666	0.024775	0.0367229	0.0111465	0.0367229	0.0240656	0.0603213	0.0158367	0.0076348
16	62	0.013192	0.0255865	0.0202324	0.0475313	0.00708326	0.044833	0.0361421	0.00458727	0.00708326	0.0244476	0.0239927	0.0317803	0.0089302	0.0317803	0.0230034	0.0553946	0.0156639	0.0077845
17	59	0.0127133	0.0246522	0.0213573	0.0466516	0.00685657	0.0451426	0.036047	0.00427243	0.00685657	0.0240651	0.0232089	0.0270148	0.00718948	0.0270148	0.0224607	0.0505275	0.0155419	0.00799531
18	56	0.0122737	0.0238542	0.0224709	0.045815	0.0066242	0.0454065	0.0359586	0.00408347	0.0066242	0.023653	0.0225273	0.0226211	0.00605825	0.0226211	0.0224305	0.0459537	0.0154774	0.0082664
19	54	0.0118912	0.023195	0.0235415	0.0450295	0.00639373	0.0456115	0.0358728	0.00407006	0.00639373	0.0232843	0.0220433	0.0187463	0.00552071	0.0187463	0.0228057	0.0418965	0.0154652	0.0085973
20	52	0.0115828	0.0226608	0.0245486	0.0442988	0.00617069	0.0457522	0.0357869	0.00425322	0.00617069	0.0230476	0.0218234	0.015477	0.00540894	0.015477	0.0234242	0.0385214	0.0154876	0.00898893
21	51	0.0113572	0.0222262	0.025483	0.0436185	0.00595817	0.0458316	0.0356996	0.00461843	0.00595817	0.0230129	0.0218931	0.0128377	0.0055139	0.0128377	0.0241258	0.0358997	0.0155178	0.0094429
22	51	0.0112105	0.0218618	0.0263437	0.0429755	0.00575716	0.0458582	0.0356111	0.00513077	0.00575716	0.0232062	0.0222358	0.0107986	0.00568574	0.0107986	0.0247874	0.0340036	0.0155255	0.00996123
23	50	0.0111271	0.0215391	0.0271325	0.0423517	0.00556777	0.0458424	0.0355244	0.00575565	0.00556777	0.0236061	0.0227993	0.00928849	0.00584601	0.00928849	0.0253372	0.0327334	0.0154845	0.0105451
24	50	0.0110831	0.0212348	0.0278494	0.0417299	0.00539075	0.0457925	0.0354426	0.00646976	0.00539075	0.024159	0.0235099	0.00821263	0.0059626	0.00821263	0.025751	0.0319571	0.0153773	0.0111949
25	51	0.0110514	0.0209333	0.0284886	0.0410981	0.00522867	0.0457114	0.0353688	0.00726075	0.00522867	0.0248002	0.0242853	0.00747024	0.00602791	0.00747024	0.0260412	0.0315425	0.0151974	0.0119097
26	51	0.0110056	0.0206284	0.0290363	0.0404491	0.00508651	0.0455952	0.0353022	0.00812051	0.00508651	0.0254682	0.0250479	0.00696964	0.00604589	0.00696964	0.0262397	0.0313746	0.0149489	0.0126865
27	52	0.0109214	0.0203231	0.0294706	0.0397763	0.00497097	0.0454334	0.0352349	0.00903688	0.00497097	0.0261093	0.0257326	0.00663626	0.00602476	0.00663626	0.0263819	0.0313612	0.0146442	0.0135187
28	53	0.0107778	0.0200258	0.0297653	0.0390693	0.00488921	0.0452113	0.035151	0.00998898	0.00488921	0.0266758	0.0262904	0.00641617	0.00597267	0.00641617	0.026495	0.0314332	0.0143005	0.0143947
29	53	0.0105583	0.0197467	0.0298954	0.0383114	0.00484707	0.0449143	0.0350288	0.010948	0.00484707	0.027124	0.0266892	0.00627385	0.00589578	0.00627385	0.0265935	0.0315419	0.0139368	0.0152974
30	54	0.0102516	0.0194933	0.0298436	0.037481	0.00484738	0.044532	0.0348475	0.0118839	0.00484738	0.0274147	0.0269104	0.0061878	0.00579895	0.0061878	0.0266795	0.0316551	0.0135709	0.0162044
31	54	0.00985216	0.0192684	0.0296053	0.0365559	0.00488932	0.0440621	0.0345936	0.0127739	0.00488932	0.0275165	0.0269469	0.00614446	0.00568791	0.00614446	0.0267459	0.0317527	0.0132182	0.017089
32	54	0.00936116	0.0190703	0.0291905	0.0355179	0.00496772	0.0435109	0.0342661	0.013608	0.00496772	0.0274101	0.0268003	0.00613358	0.0055717	0.00613358	0.0267814	0.031822	0.0128909	0.0179237
33	53	0.00878539	0.0188932	0.0286212	0.0343566	0.00507356	0.0428926	0.0338761	0.0143878	0.00507356	0.0270915	0.0264796	0.00614484	0.00546419	0.00614484	0.0267734	0.0318554	0.0125975	0.0186837
34	52	0.00813705	0.0187286	0.0279265	0.0330721	0.00519422	0.0422247	0.0334429	0.0151208	0.00519422	0.0265736	0.0260006	0.00616716	0.0053837	0.00616716	0.0267114	0.0318487	0.0123429	0.0193506
35	51	0.00743328	0.0185667	0.0271349	0.031674	0.00531484	0.0415234	0.0329869	0.0158136	0.00531484	0.0258853	0.0253861	0.00618867	0.00535078	0.00618867	0.0265877	0.0318003	0.0121286	0.0199155
36	50	0.00669652	0.0183968	0.026268	0.0301791	0.00541901	0.0407988	0.0325259	0.0164685	0.00541901	0.0250678	0.0246653	0.00619842	0.0053842	0.00619842	0.0263985	0.0317108	0.011953	0.0203803
37	48	0.00595556	0.0182078	0.0253376	0.0286069	0.00549132	0.0400522	0.0320715	0.0170845	0.00549132	0.0241697	0.0238741	0.0061873	0.00549689	0.0061873	0.026144	0.0315829	0.0118115	0.0207558
38	47	0.00524763	0.0179882	0.0243447	0.0269754	0.00551908	0.0392744	0.0316281	0.0176611	0.00551908	0.0232399	0.0230524	0.00614959	0.00569342	0.00614959	0.0258285	0.0314212	0.0116982	0.0210602
39	47	0.004619	0.0177247	0.0232824	0.0252974	0.00549419	0.0384467	0.0311926	0.0182019	0.00549419	0.0223218	0.0222421	0.0060834	0.00597061	0.0060834	0.0254599	0.0312315	0.0116058	0.0213141
40	46	0.00412279	0.0174033	0.0221395	0.0235794	0.00541432	0.0375435	0.0307533	0.0187152	0.00541432	0.0214476	0.0214835	0.00599116	0.00632083	0.00599116	0.0250489	0.0310197	0.0115272	0.0215368
41	46	0.00380704	0.0170091	0.0209047	0.0218244	0.00528243	0.0365353	0.0302909	0.0192121	0.00528243	0.0206359	0.0208122	0.00587929	0.00673549	0.00587929	0.0246078	0.0307917	0.011456	0.0217436
42	45	0.00369333	0.0165292	0.0195686	0.0200384	0.0051064	0.0353932	0.0297803	0.0197029	0.0051064	0.0198916	0.0202563	0.00575753	0.00720759	0.00575753	0.0241493	0.0305524	0.0113869	0.0219432
43	44	0.00376055	0.0159554	0.0181267	0.0182404	0.00489857	0.0340934	0.0291958	0.0201944	0.00489857	0.019209	0.0198344	0.00563818	0.00773217	0.00563818	0.0236859	0.0303061	0.0113156	0.0221376
44	43	0.00395628	0.0152864	0.0165804	0.0164727	0.00467556	0.0326218	0.0285163	0.0206878	0.00467556	0.0185763	0.0195544	0.00553488	0.00830582	0.00553488	0.0232289	0.0300559	0.0112393	0.0223227
45	42	0.0042252	0.01453	0.0149387	0.0148082	0.00445798	0.0309781	0.0277311	0.0211793	0.00445798	0.0179799	0.0194147	0.00546103	0.00892551	0.00546103	0.0227888	0.0298047	0.0111558	0.0224893
46	41	0.00452711	0.0137031	0.0132189	0.0133503	0.00426874	0.0291783	0.0268426	0.021661	0.00426874	0.0174093	0.0194057	0.00542786	0.00958751	0.00542786	0.0223744	0.0295546	0.0110639	0.0226253
47	40	0.00483965	0.0128296	0.0114469	0.0122185	0.00412893	0.0272547	0.0258683	0.0221236	0.00412893	0.0168586	0.0195127	0.00544277	0.0102864	0.00544277	0.0219927	0.0293075	0.0109639	0.0227173
48	38	0.00515159	0.0119379	0.00965719	0.0115147	0.00405247	0.025254	0.0248388	0.022558	0.00405247	0.0163281	0.0197195	0.00550739	0.0110145	0.00550739	0.0216487	0.0290649	0.0108571	0.0227527
49	37	0.00545516	0.0110568	0.00789147	0.0112787	0.0040412	0.0232325	0.0237951	0.0229572	0.0040412	0.0158232	0.0200092	0.0056178	0.0117611	0.0056178	0.0213446	0.0288277	0.0107463	0.0227199
50	36	0.00573997	0.010213	0.00619826	0.0114636	0.00408454	0.0212503	0.0227831	0.0233163	0.00408454	0.0153527	0.0203655	0.00576536	0.012513	0.00576536	0.0210806	0.0285964	0.0106354	0.0226101
51	35	0.00599211	0.00942869	0.00463429	0.011958	0.00416313	0.0193641	0.0218494	0.0236334	0.00416313	0.0149259	0.0207719	0.00593874	0.0132545	0.00593874	0.0208545	0.0283713	0.0105291	0.0224172
52	34	0.006195	0.00872032	0.00327383	0.0126353	0.00425562	0.0176219	0.0210361	0.0239081	0.00425562	0.0145501	0.0212098	0.00612575	0.0139691	0.00612575	0.0206625	0.0281525	0.0104315	0.0221383
53	33	0.00633317	0.0080987	0.00224034	0.0133877	0.00434352	0.0160585	0.0203776	0.0241416	0.00434352	0.0142288	0.0216591	0.00631479	0.0146404	0.00631479	0.0204999	0.02794	0.0103461	0.0217734
54	31	0.00639547	0.00756951	0.00174508	0.0141368	0.00441425	0.0146954	0.0198979	0.0243362	0.00441425	0.0139612	0.0220978	0.00649556	0.0152533	0.00649556	0.0203622	0.0277344	0.0102745	0.0213265
55	30	0.0063777	0.00713413	0.00185617	0.0148311	0.00446141	0.013542	0.019609	0.0244939	0.00446141	0.0137428	0.0225037	0.00665941	0.0157957	0.00665941	0.020245	0.0275367	0.0102173	0.0208048
56	29	0.00628349	0.00679147	0.00224024	0.0154387	0.00448435	0.0125989	0.0195105	0.0246169	0.00448435	0.0135666	0.0228573	0.00679905	0.0162587	0.00679905	0.020145	0.0273486	0.0101738	0.0202191
57	27	0.0061233	0.00654026	0.00261391	0.0159421	0.00448645	0.0118622	0.0195907	0.0247064	0.00448645	0.0134249	0.0231436	0.00690869	0.016637	0.00690869	0.0200598	0.0271722	0.010143	0.0195838
58	24	0.00591241	0.00638214	0.00287662	0.0163344	0.00447371	0.0113257	0.0198289	0.0247627	0.00447371	0.0133106	0.0233542	0.00698396	0.0169289	0.00698396	0.0199879	0.02701	0.0101232	0.0189153
59	25	0.00566799	0.00632491	0.00300785	0.0166169	0.00445278	0.0109825	0.0201987	0.0247852	0.00445278	0.0132178	0.0234879	0.00702238	0.0171356	0.00702238	0.0199283	0.026864	0.0101133	0.018232
60	27	0.00540633	0.00638355	0.00301825	0.0167972	0.0044295	0.0108255	0.0206717	0.0247717	0.0044295	0.0131423	0.0235495	0.00702316	0.0172609	0.00702316	0.0198802	0.0267358	0.0101111	0.0175528
61	28	0.00514085	0.00657819	0.00293378	0.0168881	0.00440754	0.0108464	0.0212217	0.0247192	0.00440754	0.0130803	0.0235487	0.00698761	0.0173108	0.00698761	0.0198425	0.0266256	0.0101143	0.016895
62	29	0.00488159	0.00692823	0.00279076	0.0169058	0.00438804	0.0110369	0.0218273	0.0246233	0.00438804	0.0130292	0.0234968	0.00691866	0.0172926	0.00691866	0.0198138	0.0265322	0.0101192	0.0162734
63	29	0.00463625	0.00744504	0.00263485	0.0168676	0.00436949	0.0113888	0.0224746	0.0244783	0.00436949	0.0129862	0.0234054	0.00682091	0.0172145	0.00682091	0.019792	0.0264534	0.010122	0.0156997
64	30	0.00441262	0.00812705	0.00252005	0.0167893	0.00434865	0.0118957	0.0231563	0.0242776	0.00434865	0.0129483	0.0232835	0.00669952	0.0170856	0.00669952	0.0197752	0.0263861	0.010119	0.015181
65	30	0.00422177	0.00895996	0.00250116	0.0166826	0.00432087	0.012554	0.0238713	0.0240124	0.00432087	0.012913	0.0231373	0.00655969	0.0169145	0.00655969	0.0197616	0.026327	0.0101076	0.0147206
66	31	0.00408071	0.00992118	0.00261543	0.016554	0.00428076	0.0133636	0.0246222	0.0236729	0.00428076	0.0128778	0.0229693	0.00640597	0.0167101	0.00640597	0.0197502	0.0262733	0.0100879	0.0143177
67	31	0.00401367	0.0109856	0.00286494	0.0164047	0.00422216	0.014328	0.0254121	0.0232475	0.00422216	0.0128405	0.0227781	0.00624158	0.0164805	0.00624158	0.0197411	0.0262232	0.0100631	0.0139684
68	32	0.00404977	0.0121308	0.00321988	0.0162331	0.00413809	0.015452	0.0262417	0.0227237	0.00413809	0.0127994	0.0225592	0.00606816	0.0162332	0.00606816	0.0197351	0.0261763	0.0100404	0.0136665
69	32	0.00421719	0.0133395	0.00363693	0.0160367	0.00402069	0.0167394	0.0271058	0.02209	0.00402069	0.0127532	0.0223057	0.0058863	0.0159755	0.0058863	0.0197341	0.0261329	0.0100307	0.0134044
70	33	0.00453542	0.0146007	0.00407491	0.015815	0.0038613	0.0181889	0.0279929	0.0213379	0.0038613	0.0127012	0.0220093	0.00569539	0.015714	0.00569539	0.0197406	0.0260938	0.0100479	0.0131736
71	34	0.00501105	0.0159079	0.00450205	0.0155702	0.00365155	0.0197905	0.0288839	0.0204651	0.00365155	0.0126428	0.0216627	0.00549469	0.0154552	0.00549469	0.0197571	0.0260595	0.0101078	0.0129651
72	34	0.00563775	0.0172566	0.00489929	0.0153075	0.00338502	0.0215212	0.0297546	0.0194785	0.00338502	0.0125782	0.0212611	0.00528392	0.0152057	0.00528392	0.0197865	0.0260296	0.010227	0.0127697
73	35	0.00639844	0.0186407	0.00526195	0.0150354	0.00305989	0.0233429	0.0305776	0.0183962	0.00305989	0.0125078	0.0208055	0.00506402	0.0149719	0.00506402	0.019831	0.0260019	0.0104195	0.0125791
74	36	0.00726583	0.0200492	0.00559928	0.0147672	0.0026811	0.0252017	0.0313262	0.0172473	0.0026811	0.0124332	0.020304	0.00483785	0.0147616	0.00483785	0.0198916	0.0259725	0.010695	0.0123867
75	36	0.00820188	0.0214655	0.00592982	0.014526	0.00226259	0.0270306	0.0319779	0.0160698	0.00226259	0.0123565	0.0197727	0.00461048	0.0145837	0.00461048	0.0199675	0.0259351	0.0110558	0.0121902
76	37	0.00915825	0.0228692	0.00627326	0.0143518	0.00182839	0.0287563	0.0325172	0.0149066	0.00182839	0.012279	0.019233	0.00438974	0.0144501	0.00438974	0.0200554	0.0258821	0.0114951	0.0119919
77	37	0.0100808	0.02424	0.00664049	0.0143069	0.00141477	0.0303085	0.0329381	0.0137995	0.00141477	0.0121999	0.0187067	0.00418584	0.0143747	0.00418584	0.020149	0.0258045	0.0119975	0.0117997
78	37	0.0109185	0.0255631	0.00702756	0.0144743	0.0010779	0.0316307	0.0332451	0.012785	0.0010779	0.0121134	0.0182101	0.00401095	0.0143732	0.00401095	0.0202396	0.0256936	0.012541	0.0116244
79	36	0.0116332	0.0268317	0.00741497	0.0149428	0.000905256	0.0326906	0.0334534	0.0118906	0.000905256	0.0120094	0.0177507	0.00387744	0.01446	0.00387744	0.0203177	0.0255426	0.0131012	0.0114755
80	35	0.0122071	0.0280469	0.00777251	0.0157812	0.000965966	0.0334852	0.0335872	0.0111324	0.000965966	0.011875	0.0173269	0.00379598	0.0146448	0.00379598	0.0203755	0.025348	0.0136546	0.0113581
81	29	0.0126425	0.0292126	0.00806664	0.0170121	0.00121047	0.0340405	0.0336754	0.0105145	0.00121047	0.0116993	0.0169333	0.00377419	0.0149286	0.00377419	0.0204084	0.0251119	0.0141812	0.0112717
82	35	0.0129553	0.0303292	0.00826766	0.0185995	0.00155061	0.0344035	0.0337457	0.0100298	0.00155061	0.0114786	0.0165661	0.00381511	0.0153013	0.00381511	0.0204157	0.0248422	0.0146646	0.0112123
83	38	0.0131658	0.0313873	0.00835539	0.0204546	0.00193816	0.0346312	0.0338195	0.00966267	0.00193816	0.0112192	0.0162258	0.00391766	0.0157404	0.00391766	0.0204013	0.024554	0.015092	0.0111764
84	40	0.0132905	0.0323661	0.00832244	0.0224531	0.00234859	0.0347784	0.0339084	0.00939362	0.00234859	0.0109366	0.0159169	0.00407735	0.0162119	0.00407735	0.0203716	0.0242696	0.0154545	0.011164
85	42	0.0133384	0.0332362	0.00817487	0.0244581	0.00276283	0.034889	0.034014	0.00920385	0.00276283	0.0106508	0.0156432	0.00428747	0.0166717	0.00428747	0.0203348	0.0240184	0.0157479	0.011179
86	43	0.0133114	0.0339675	0.00793051	0.0263435	0.00316333	0.0349919	0.0341314	0.00907761	0.00316333	0.0103813	0.0154032	0.00454061	0.0170687	0.00454061	0.0202982	0.0238352	0.0159738	0.0112288
87	44	0.0132065	0.0345375	0.00761543	0.0280157	0.00353578	0.0351023	0.0342534	0.00900288	0.00353578	0.0101422	0.015189	0.00482942	0.0173473	0.00482942	0.0202657	0.0237572	0.0161394	0.0113216
88	45	0.0130198	0.0349382	0.00726061	0.0294264	0.0038722	0.0352252	0.0343745	0.00897007	0.0038722	0.00994091	0.0149876	0.00514718	0.0174502	0.00514718	0.0202348	0.0238176	0.0162557	0.0114652
89	46	0.0127484	0.0351789	0.00689863	0.0305743	0.00417225	0.0353616	0.0344933	0.00897032	0.00417225	0.00977992	0.0147853	0.00548778	0.0173211	0.00548778	0.0201928	0.0240393	0.0163359	0.011666
90	47	0.0123922	0.0352842	0.00656126	0.0314954	0.00444286	0.0355119	0.0346121	0.00899392	0.00444286	0.00966168	0.0145726	0.00584576	0.0169096	0.00584576	0.0201175	0.0244284	0.016392	0.0119284
91	47	0.0119551	0.035288	0.00627795	0.0322462	0.00469599	0.0356786	0.0347348	0.00903003	0.00469599	0.00959521	0.0143473	0.00621589	0.0161778	0.00621589	0.0199801	0.0249723	0.0164342	0.0122538
92	47	0.0114443	0.035226	0.00607416	0.0328857	0.00494604	0.0358662	0.0348652	0.00906699	0.00494604	0.00960194	0.0141165	0.00659301	0.0151105	0.00659301	0.019755	0.0256417	0.0164702	0.0126393
93	47	0.0108714	0.0351287	0.00597004	0.0334626	0.00520688	0.0360803	0.0350053	0.00909371	0.00520688	0.00971776	0.0138961	0.0069715	0.0137287	0.0069715	0.0194306	0.0263978	0.0165072	0.0130764
94	48	0.0102517	0.035016	0.00597868	0.0340105	0.00548974	0.0363258	0.0351547	0.0091008	0.00548974	0.00998631	0.0137095	0.007345	0.0121063	0.007345	0.0190184	0.0272005	0.0165539	0.0135503
95	48	0.00960362	0.0348955	0.00610477	0.0345495	0.00580179	0.0366048	0.0353112	0.009082	0.00580179	0.0104429	0.0135837	0.00770608	0.0103905	0.00770608	0.0185551	0.0280141	0.0166213	0.0140409
96	48	0.0089489	0.0347641	0.00634381	0.0350922	0.00614531	0.0369157	0.0354719	0.00903483	0.00614531	0.0110962	0.0135451	0.00804632	0.00882503	0.00804632	0.018095	0.0288095	0.0167228	0.0145239
97	49	0.00831189	0.0346111	0.00668151	0.0356487	0.00651753	0.0372525	0.0356345	0.00896092	0.00651753	0.0119182	0.0136134	0.00835665	0.00774858	0.00835665	0.0176963	0.0295635	0.0168731	0.0149746
98	49	0.00772006	0.0344245	0.0070945	0.0362299	0.00691084	0.0376048	0.0357972	0.00886529	0.00691084	0.0128493	0.0137977	0.00862778	0.00746184	0.00862778	0.0174042	0.030256	0.0170856	0.0153704
99	50	0.00720388	0.034195	0.00755225	0.0368459	0.00731363	0.0379582	0.0359581	0.00875513	0.00731363	0.0138139	0.014094	0.00885115	0.0079545	0.00885115	0.0172411	0.0308701	0.0173695	0.0156936
100	50	0.00679499	0.0339203	0.00802015	0.0375036	0.00771143	0.0382955	0.0361144	0.00863828	0.00771143	0.0147369	0.0144863	0.00901983	0.00889329	0.00901983	0.0172048	0.031392	0.0177282	0.0159336
101	50	0.00652181	0.0336058	0.0084634	0.0382041	0.00808855	0.0385979	0.0362625	0.00852175	0.00808855	0.0155558	0.0149495	0.00912972	0.00991812	0.00912972	0.0172769	0.0318129	0.0181571	0.0160875
102	50	0.00640157	0.0332637	0.00885104	0.0389411	0.00842983	0.0388472	0.0363973	0.00841067	0.00842983	0.0162275	0.0154544	0.00918067	0.0108018	0.00918067	0.0174335	0.0321309	0.0186447	0.0161602
103	49	0.00643314	0.0329096	0.00915923	0.0397023	0.00872241	0.0390278	0.0365136	0.0083078	0.00872241	0.0167303	0.0159702	0.00917706	0.0114448	0.00917706	0.0176533	0.0323514	0.0191729	0.0161625
104	49	0.00659481	0.0325586	0.00937283	0.0404712	0.00895708	0.039128	0.0366066	0.00821405	0.00895708	0.0170632	0.0164676	0.00912772	0.011836	0.00912772	0.0179208	0.0324863	0.0197194	0.0161104
105	48	0.00684956	0.0322213	0.00948618	0.0412304	0.00912914	0.0391412	0.0366737	0.00812932	0.00912914	0.0172417	0.0169185	0.00904518	0.0120191	0.00904518	0.0182235	0.0325524	0.020261	0.0160218
106	47	0.00715478	0.0319021	0.00950171	0.0419629	0.00923852	0.0390657	0.0367141	0.00805356	0.00923852	0.0172932	0.0172963	0.00894408	0.012064	0.00894408	0.0185475	0.0325682	0.0207756	0.0159151
107	45	0.00746995	0.0315974	0.00942806	0.0426534	0.0092891	0.0389047	0.036729	0.00798733	0.0092891	0.0172507	0.0175753	0.00883917	0.0120417	0.00883917	0.0188747	0.0325515	0.0212449	0.0158071
108	44	0.00776146	0.0312975	0.00927773	0.0432869	0.00928751	0.0386646	0.0367206	0.00793221	0.00928751	0.0171471	0.0177323	0.00874302	0.0120046	0.00874302	0.0191819	0.0325165	0.0216563	0.0157113
109	42	0.00800361	0.0309882	0.00906418	0.0438482	0.00924163	0.0383544	0.0366911	0.00789057	0.00924163	0.0170099	0.0177486	0.00866411	0.0119751	0.00866411	0.0194437	0.0324717	0.0220028	0.0156374
110	37	0.00817784	0.0306535	0.00880017	0.0443206	0.00915912	0.0379844	0.036642	0.00786529	0.00915912	0.0168583	0.0176119	0.00860561	0.0119466	0.00860561	0.0196366	0.0324196	0.0222833	0.0155908
111	38	0.00827129	0.030278	0.00849648	0.0446849	0.00904652	0.0375659	0.0365733	0.00785941	0.00904652	0.0167022	0.0173184	0.00856467	0.0118907	0.00856467	0.0197424	0.0323558	0.0225001	0.0155725
112	41	0.0082748	0.0298485	0.00816147	0.0449199	0.00890887	0.037111	0.0364837	0.00787584	0.00890887	0.016543	0.0168734	0.00853312	0.011769	0.00853312	0.0197511	0.0322699	0.022658	0.0155808
113	42	0.00818187	0.0293552	0.0078017	0.0450032	0.00874996	0.0366327	0.0363718	0.00791735	0.00874996	0.0163767	0.0162914	0.0084984	0.0115433	0.0084984	0.0196626	0.0321456	0.0227617	0.0156111
114	43	0.00798777	0.0287916	0.00742257	0.0449134	0.00857298	0.0361448	0.0362359	0.00798608	0.00857298	0.0161973	0.0155936	0.00844519	0.0111837	0.00844519	0.0194871	0.031962	0.0228152	0.0156568
115	43	0.0076907	0.0281544	0.00702963	0.0446319	0.0083812	0.0356618	0.0360762	0.00808351	0.0083812	0.0160001	0.014807	0.00835703	0.0106793	0.00835703	0.019246	0.0316942	0.02282	0.0157103
116	43	0.00729349	0.027443	0.00662868	0.0441458	0.00817828	0.0351984	0.0358941	0.0082099	0.00817828	0.0157844	0.0139613	0.00821795	0.010051	0.00821795	0.0189711	0.0313141	0.0227757	0.0157623
117	43	0.00680806	0.0266594	0.0062262	0.0434495	0.00796821	0.0347683	0.0356933	0.0083642	0.00796821	0.015555	0.0130883	0.00801374	0.00937309	0.00801374	0.0187032	0.0307918	0.02268	0.015803
118	43	0.00626199	0.0258086	0.00582875	0.042547	0.0077548	0.0343835	0.0354788	0.00854397	0.0077548	0.0153225	0.0122202	0.00773318	0.00879692	0.00773318	0.0184867	0.0300978	0.02253	0.0158213
119	42	0.00570941	0.0248987	0.00544232	0.0414516	0.00754097	0.0340536	0.0352564	0.00874563	0.00754097	0.0151023	0.0113911	0.007369	0.00855744	0.007369	0.0183618	0.0292059	0.0223231	0.0158058
120	41	0.00524493	0.0239409	0.00507167	0.0401866	0.00732813	0.0337852	0.0350316	0.00896507	0.00732813	0.0149126	0.0106382	0.0069186	0.00890465	0.0069186	0.0183548	0.0280963	0.0220581	0.0157452
121	40	0.00500942	0.0229492	0.00472058	0.0387828	0.00711595	0.0335828	0.0348085	0.00919851	0.00711595	0.0147715	0.0100058	0.00638464	0.00995699	0.00638464	0.0184702	0.0267588	0.0217363	0.0156287
122	39	0.00515337	0.0219396	0.00439327	0.0372762	0.00690238	0.0334487	0.0345895	0.00944323	0.00690238	0.0146951	0.00954665	0.00577552	0.0116343	0.00577552	0.0186891	0.0251956	0.0213619	0.0154473
123	37	0.00574965	0.0209279	0.00409751	0.0357056	0.0066843	0.0333837	0.0343749	0.00969837	0.0066843	0.0146949	0.00932038	0.00510593	0.0137495	0.00510593	0.0189733	0.023422	0.0209417	0.0151935
124	36	0.00675135	0.0199275	0.00384839	0.0341105	0.00645823	0.0333871	0.0341631	0.00996548	0.00645823	0.0147772	0.00938208	0.00439814	0.0161148	0.00439814	0.0192747	0.0214666	0.0204844	0.0148628
125	35	0.00804823	0.0189477	0.00367246	0.0325304	0.00622108	0.033456	0.0339509	0.0102487	0.00622108	0.0149429	0.00976395	0.00368511	0.0185816	0.00368511	0.0195441	0.0193706	0.0200007	0.014454
126	34	0.00952888	0.017992	0.00360699	0.0310046	0.00597079	0.0335846	0.0337343	0.0105545	0.00597079	0.0151869	0.0104585	0.00301794	0.0210426	0.00301794	0.0197396	0.0171893	0.0195018	0.0139702
127	33	0.0110992	0.0170583	0.00369035	0.0295729	0.00570664	0.0337631	0.0335094	0.0108911	0.00570664	0.0154993	0.0114156	0.00247953	0.0234262	0.00247953	0.0198303	0.014997	0.0189991	0.0134193
128	31	0.0126806	0.0161397	0.00394422	0.0282747	0.00542937	0.0339776	0.0332725	0.0112666	0.00542937	0.0158655	0.012554	0.0021895	0.0256888	0.0021895	0.0197992	0.0128993	0.0185038	0.0128156
129	30	0.0142065	0.0152268	0.00436173	0.0271447	0.00514102	0.0342107	0.0330212	0.011688	0.00514102	0.0162678	0.013779	0.00223626	0.0278067	0.00223626	0.0196445	0.0110514	0.0180262	0.0121797
130	29	0.0156217	0.0143096	0.00491203	0.0262063	0.00484448	0.0344435	0.032754	0.0121586	0.00484448	0.0166873	0.0150007	0.00256685	0.0297683	0.00256685	0.0193792	0.00966881	0.0175752	0.0115394
131	28	0.0168839	0.0133813	0.00555419	0.0254645	0.00454294	0.0346576	0.0324705	0.0126772	0.00454294	0.0171057	0.0161494	0.00304346	0.0315661	0.00304346	0.0190297	0.00898228	0.0171568	0.0109289
132	27	0.0179656	0.0124401	0.0062487	0.0249012	0.00423926	0.0348381	0.032171	0.0132372	0.00423926	0.0175067	0.017186	0.003558	0.0331913	0.003558	0.0186319	0.00908842	0.0167731	0.0103871
133	25	0.018855	0.0114926	0.00696212	0.0244776	0.00393547	0.0349739	0.0318563	0.0138277	0.00393547	0.0178767	0.0181059	0.00405146	0.0346321	0.00405146	0.0182255	0.00983668	0.016421	0.00995456
134	23	0.0195549	0.0105563	0.00766816	0.0241426	0.00363263	0.0350582	0.0315274	0.0144352	0.00363263	0.0182037	0.0189341	0.00449784	0.0358748	0.00449784	0.0178477	0.0109374	0.0160937	0.00966966
135	26	0.0200795	0.00966107	0.00834613	0.023844	0.00333107	0.0350862	0.0311864	0.0150469	0.00333107	0.0184771	0.0197135	0.00489102	0.0369078	0.00489102	0.0175276	0.0121324	0.0157822	0.00956501
136	27	0.0204487	0.00885032	0.00897842	0.0235372	0.00303161	0.035052	0.0308366	0.0156542	0.00303161	0.0186888	0.0204885	0.0052359	0.0377249	0.0052359	0.0172831	0.013255	0.0154779	0.00966452
137	28	0.0206829	0.00817819	0.00954789	0.0231895	0.00273752	0.0349452	0.0304828	0.0162561	0.00273752	0.0188352	0.0212884	0.00554141	0.0383288	0.00554141	0.0171206	0.0142185	0.0151763	0.00998139
138	28	0.0207994	0.00770077	0.0100351	0.0227785	0.00245739	0.0347486	0.0301293	0.0168608	0.00245739	0.0189197	0.0221152	0.00581562	0.0387312	0.00581562	0.0170368	0.0149921	0.0148786	0.0105172
139	29	0.0208121	0.00745684	0.0104161	0.0222892	0.00220873	0.0344376	0.0297767	0.017484	0.00220873	0.0189549	0.0229409	0.00606331	0.0389519	0.00606331	0.0170212	0.0155797	0.0145917	0.0112618
140	29	0.0207318	0.00744415	0.0106617	0.0217129	0.0020205	0.0339828	0.0294168	0.0181449	0.0020205	0.0189612	0.0237155	0.00628557	0.0390164	0.00628557	0.0170594	0.0160038	0.0143263	0.0121946
141	30	0.0205691	0.00760935	0.0107383	0.0210494	0.00192935	0.0333546	0.029029	0.0188573	0.00192935	0.018963	0.0243843	0.00648126	0.0389537	0.00648126	0.0171356	0.0162941	0.014093	0.0132862
142	31	0.020335	0.00786265	0.0106109	0.0203133	0.00196346	0.0325305	0.0285808	0.0196226	0.00196346	0.018982	0.0249044	0.00664873	0.0387939	0.00664873	0.0172349	0.0164785	0.0138997	0.0145014
143	31	0.0200417	0.00810668	0.0102472	0.01954	0.00212292	0.0315028	0.0280342	0.0204254	0.00212292	0.0190306	0.0252572	0.00678745	0.0385673	0.00678745	0.0173452	0.016579	0.0137475	0.0158017
144	32	0.0197018	0.00826094	0.00962353	0.0187882	0.00238005	0.0302854	0.0273592	0.0212363	0.00238005	0.0191075	0.0254494	0.00689877	0.0383028	0.00689877	0.0174578	0.0166097	0.0136306	0.0171466
145	33	0.0193275	0.00827499	0.00872907	0.0181377	0.00269795	0.0289177	0.0265487	0.0220218	0.00269795	0.0191969	0.0255072	0.006986	0.0380274	0.006986	0.0175678	0.0165773	0.0135369	0.0184958
146	33	0.0189305	0.00813189	0.00756869	0.0176803	0.00304505	0.0274637	0.0256311	0.0227557	0.00304505	0.0192729	0.0254656	0.00705423	0.0377664	0.00705423	0.0176737	0.0164826	0.0134507	0.0198087
147	34	0.0185211	0.00784398	0.00616218	0.0175076	0.00339886	0.026006	0.0246724	0.0234269	0.00339886	0.0193056	0.0253621	0.00711034	0.037542	0.00711034	0.0177769	0.0163222	0.0133553	0.0210457
148	35	0.0181069	0.00744426	0.00454109	0.0176982	0.00374479	0.0246341	0.0237674	0.0240402	0.00374479	0.0192698	0.0252333	0.00716353	0.0373734	0.00716353	0.0178805	0.0160911	0.0132368	0.0221687
149	36	0.017691	0.0069748	0.00274987	0.018306	0.00407371	0.0234294	0.0230192	0.0246108	0.00407371	0.0191516	0.0251185	0.00722589	0.0372761	0.00722589	0.0179888	0.0157844	0.0130862	0.0231421
150	37	0.0172701	0.00647627	0.000950242	0.0193527	0.00437994	0.0224521	0.0225144	0.0251562	0.00437994	0.0189542	0.0250627	0.00731278	0.0372612	0.00731278	0.0181061	0.0153994	0.0129013	0.0239349
151	38	0.0168342	0.00598167	0.0015808	0.0208237	0.00465984	0.0217319	0.0223002	0.0256891	0.00465984	0.0186987	0.0251181	0.00744153	0.0373355	0.00744153	0.0182361	0.0149383	0.0126878	0.0245221
152	40	0.0163675	0.00551913	0.00374066	0.0226694	0.00491097	0.0212683	0.0223738	0.0262129	0.00491097	0.018421	0.0253405	0.00762846	0.0375014	0.00762846	0.018381	0.01441	0.0124583	0.0248872
153	41	0.0158516	0.005125	0.00606889	0.0248102	0.00513182	0.021037	0.0226863	0.0267211	0.00513182	0.018164	0.0257803	0.00788412	0.0377569	0.00788412	0.0185417	0.0138321	0.0122306	0.0250235
154	41	0.01527	0.00486294	0.00849494	0.0271459	0.00532216	0.021	0.0231577	0.0271979	0.00532216	0.0179672	0.0264719	0.00820908	0.0380969	0.00820908	0.0187171	0.0132299	0.0120253	0.0249349
155	42	0.0146111	0.00483025	0.0109828	0.0295669	0.0054833	0.0211155	0.0236952	0.0276207	0.0054833	0.017857	0.0274249	0.00859236	0.0385126	0.00859236	0.0189042	0.012635	0.0118614	0.024636
156	42	0.0138722	0.00512553	0.0134933	0.0319656	0.00561813	0.0213447	0.0242097	0.0279637	0.00561813	0.0178429	0.0286225	0.00901409	0.0389927	0.00901409	0.0190986	0.0120803	0.0117533	0.0241488
157	42	0.0130597	0.00578849	0.0159818	0.0342457	0.00573066	0.021656	0.0246259	0.0282019	0.00573066	0.0179181	0.0300249	0.00945063	0.0395236	0.00945063	0.0192951	0.0115959	0.0117083	0.0234999
158	42	0.0121892	0.00677897	0.0183992	0.0363282	0.00582524	0.0220245	0.0248872	0.0283154	0.00582524	0.0180651	0.0315779	0.00987993	0.0400892	0.00987993	0.0194882	0.0112046	0.0117259	0.0227157
159	42	0.0112836	0.00801338	0.0206946	0.0381538	0.0059058	0.0224294	0.024957	0.0282929	0.0059058	0.018262	0.0332201	0.0102848	0.040672	0.0102848	0.0196732	0.0109201	0.0117996	0.0218207
160	42	0.0103707	0.00940164	0.0228164	0.0396835	0.00597527	0.0228469	0.0248151	0.0281348	0.00597527	0.0184875	0.0348894	0.0106542	0.0412537	0.0106542	0.0198464	0.0107463	0.0119193	0.0208352
161	41	0.00947972	0.010861	0.0247147	0.0408967	0.00603515	0.0232443	0.0244541	0.0278542	0.00603515	0.0187223	0.0365263	0.0109821	0.0418161	0.0109821	0.0200044	0.0106787	0.012074	0.0197766
162	41	0.00863839	0.0123159	0.026344	0.0417888	0.0060853	0.0235755	0.0238745	0.0274755	0.0060853	0.0189508	0.0380757	0.0112664	0.0423423	0.0112664	0.0201446	0.0107064	0.0122545	0.0186602
163	40	0.00786936	0.0136961	0.0276662	0.0423678	0.00612399	0.0237833	0.0230812	0.0270319	0.00612399	0.0191603	0.0394881	0.011507	0.0428176	0.011507	0.0202647	0.0108142	0.0124536	0.0175008
164	39	0.00718731	0.0149365	0.0286544	0.0426505	0.00614841	0.0238054	0.0220829	0.0265616	0.00614841	0.0193415	0.0407202	0.0117048	0.0432304	0.0117048	0.0203634	0.0109847	0.0126662	0.0163144
165	38	0.00659714	0.0159783	0.0292952	0.0426583	0.00615564	0.0235852	0.0208936	0.0261024	0.00615564	0.0194878	0.0417363	0.0118607	0.043573	0.0118607	0.02044	0.0112002	0.012888	0.0151181
166	36	0.00609368	0.0167725	0.0295896	0.0424127	0.00614401	0.0230797	0.0195362	0.0256877	0.00614401	0.0195959	0.0425093	0.0119749	0.0438404	0.0119749	0.0204954	0.0114442	0.013114	0.0139305
167	34	0.00566346	0.0172815	0.0295519	0.0419331	0.0061144	0.0222659	0.018047	0.0253429	0.0061144	0.0196647	0.043022	0.0120468	0.0440305	0.0120468	0.020531	0.0117024	0.0133375	0.0127703
168	32	0.00528769	0.0174816	0.029207	0.0412347	0.0060706	0.0211409	0.0164807	0.0250833	0.0060706	0.0196941	0.0432675	0.0120747	0.0441425	0.0120747	0.0205493	0.0119632	0.0135492	0.0116559
169	28	0.00494588	0.0173625	0.0285867	0.0403295	0.00601892	0.0197191	0.0149172	0.0249133	0.00601892	0.0196839	0.0432486	0.0120564	0.0441754	0.0120564	0.0205523	0.0122174	0.0137373	0.010604
170	28	0.00461926	0.0169266	0.0277264	0.0392277	0.00596668	0.0180266	0.0134714	0.0248267	0.00596668	0.0196327	0.0429763	0.0119897	0.0441276	0.0119897	0.0205421	0.0124575	0.0138885	0.0096289
171	30	0.00429333	0.0161862	0.0266608	0.0379413	0.00592006	0.0160954	0.0123033	0.0248078	0.00592006	0.0195374	0.0424685	0.0118733	0.0439963	0.0118733	0.0205198	0.0126772	0.0139894	0.00874229
172	30	0.00395976	0.0151615	0.0254229	0.036486	0.00588186	0.01396	0.0116132	0.0248316	0.00588186	0.0193943	0.0417469	0.0117076	0.0437786	0.0117076	0.0204867	0.0128705	0.0140292	0.00795267
173	30	0.00361889	0.013878	0.0240417	0.0348838	0.00585	0.0116591	0.0115883	0.0248641	0.00585	0.0192007	0.0408353	0.0114952	0.0434726	0.0114952	0.0204438	0.0130319	0.0140015	0.00726492
174	29	0.00328325	0.0123648	0.022543	0.0331639	0.0058168	0.00924809	0.0123054	0.0248631	0.0058168	0.0189565	0.0397573	0.0112415	0.0430801	0.0112415	0.0203934	0.0131572	0.0139067	0.00667997
175	29	0.00298544	0.0106549	0.0209506	0.0313624	0.00576931	0.00684666	0.0136815	0.0247797	0.00576931	0.0186661	0.0385348	0.0109537	0.0426079	0.0109537	0.0203387	0.0132448	0.0137523	0.00619449
176	29	0.00278851	0.00878828	0.0192876	0.0295221	0.00569062	0.00481497	0.0155315	0.0245615	0.00569062	0.0183387	0.0371879	0.0106408	0.0420696	0.0106408	0.0202841	0.0132974	0.0135525	0.00580014
177	28	0.00278581	0.00682271	0.0175794	0.0276906	0.00556201	0.00419439	0.0176551	0.0241605	0.00556201	0.0179877	0.0357352	0.0103114	0.0414851	0.0103114	0.0202349	0.0133219	0.0133274	0.00548397
178	28	0.0030614	0.00487114	0.0158551	0.0259188	0.00536581	0.00573703	0.01988	0.0235415	0.00536581	0.0176288	0.0341964	0.00997373	0.0408803	0.00997373	0.0201959	0.0133298	0.0130997	0.00522806
179	28	0.00363385	0.0032545	0.0141484	0.0242576	0.00508832	0.00843097	0.022071	0.0226923	0.00508832	0.0172777	0.0325947	0.00963389	0.040285	0.00963389	0.0201705	0.0133339	0.0128934	0.00501137
180	28	0.00445752	0.00288671	0.012497	0.0227539	0.00472266	0.0115079	0.0241273	0.0216302	0.00472266	0.016948	0.0309606	0.00929607	0.0397297	0.00929607	0.0201598	0.0133462	0.0127307	0.00481129
181	28	0.00546504	0.00415665	0.010941	0.0214462	0.00427061	0.0146626	0.0259771	0.0204038	0.00427061	0.0166504	0.0293336	0.00896257	0.0392436	0.00896257	0.020162	0.0133743	0.0126304	0.0046064
182	29	0.00658895	0.00605708	0.009521	0.0203595	0.00374431	0.0177219	0.0275739	0.0190886	0.00374431	0.016393	0.0277618	0.00863447	0.038852	0.00863447	0.0201724	0.0134201	0.0126058	0.00438017
183	29	0.00776404	0.008044	0.00827443	0.0195037	0.00316645	0.0205524	0.0288917	0.0177746	0.00316645	0.0161829	0.0262979	0.0083123	0.0385751	0.0083123	0.0201842	0.0134789	0.0126627	0.00412448
184	29	0.00892635	0.00992577	0.00723223	0.0188774	0.00257023	0.023046	0.029923	0.0165525	0.00257023	0.0160277	0.02499	0.00799642	0.0384274	0.00799642	0.0201894	0.0135411	0.0127969	0.00384166
185	29	0.0100156	0.0116099	0.00641212	0.0184772	0.00199872	0.0251221	0.0306771	0.0154995	0.00199872	0.0159364	0.0238717	0.00768697	0.0384181	0.00768697	0.0201796	0.0135939	0.0129938	0.00354485
186	28	0.0109799	0.0130462	0.00581198	0.0183089	0.00150488	0.026735	0.0311781	0.0146683	0.00150488	0.0159196	0.0229533	0.00738328	0.0385515	0.00738328	0.0201469	0.0136231	0.0132281	0.00325386
187	28	0.0117817	0.0142143	0.00540774	0.0183928	0.00115087	0.027876	0.0314635	0.0140819	0.00115087	0.015989	0.0222209	0.00708311	0.0388265	0.00708311	0.0200848	0.0136141	0.0134674	0.00298911
188	27	0.012401	0.0151189	0.00516377	0.0187613	0.000987593	0.0285737	0.0315791	0.0137334	0.000987593	0.0161565	0.0216433	0.00678206	0.0392348	0.00678206	0.0199895	0.0135526	0.0136762	0.00276396
189	22	0.0128362	0.0157837	0.00505318	0.0194459	0.000996027	0.028886	0.0315744	0.0135927	0.000996027	0.0164322	0.0211847	0.00647355	0.0397588	0.00647355	0.0198622	0.0134231	0.0138221	0.00258073
190	26	0.0131	0.016245	0.00507617	0.02046	0.00109153	0.0288892	0.0314943	0.0136153	0.00109153	0.0168216	0.0208167	0.00614963	0.0403699	0.00614963	0.0197114	0.0132064	0.01388	0.00243187
191	28	0.013214	0.0165439	0.0052605	0.0217831	0.00120775	0.0286648	0.0313746	0.0137551	0.00120775	0.0173221	0.0205238	0.0058026	0.0410268	0.0058026	0.0195549	0.012878	0.0138365	0.00230436
192	29	0.0132015	0.0167191	0.00564117	0.023354	0.00131822	0.0282877	0.0312387	0.0139727	0.00131822	0.0179186	0.0203026	0.00542779	0.0416747	0.00542779	0.0194194	0.0124081	0.01369	0.0021838
193	30	0.0130834	0.0168046	0.00623157	0.0250759	0.00141645	0.0278208	0.0310981	0.0142413	0.00141645	0.0185818	0.020155	0.00502716	0.0422459	0.00502716	0.0193351	0.0117691	0.0134498	0.00205594
194	30	0.0128749	0.0168291	0.007006	0.0268331	0.00150204	0.0273133	0.0309567	0.014546	0.00150204	0.0192671	0.0200795	0.00461398	0.0426592	0.00461398	0.0193265	0.0109522	0.0131332	0.00190837
195	31	0.0125851	0.0168185	0.00790366	0.0285135	0.00157579	0.0268042	0.0308149	0.0148795	0.00157579	0.0199167	0.0200645	0.00421764	0.0428228	0.00421764	0.0194004	0.00999756	0.0127612	0.00173645
196	31	0.0122181	0.0167986	0.0088418	0.0300271	0.0016392	0.0263271	0.0306754	0.0152369	0.0016392	0.020464	0.0200846	0.00388656	0.0426387	0.00388656	0.0195379	0.00903484	0.0123548	0.00155901
197	32	0.0117755	0.0167968	0.00973007	0.0313154	0.00169458	0.0259143	0.0305454	0.0156098	0.00169458	0.0208398	0.0201024	0.00368431	0.042012	0.00368431	0.0196958	0.0083211	0.011932	0.00144632
198	32	0.0112606	0.0168406	0.010482	0.0323503	0.00174469	0.0255973	0.0304364	0.0159844	0.00174469	0.0209817	0.0200734	0.00367067	0.0408651	0.00367067	0.0198188	0.00820895	0.0115079	0.00152763
199	32	0.0106825	0.016954	0.0110255	0.0331264	0.00179261	0.0254035	0.0303628	0.0163423	0.00179261	0.0208448	0.0199524	0.0038713	0.0391551	0.0038713	0.0198577	0.00894682	0.0110956	0.00189032
200	32	0.0100597	0.0171528	0.0113111	0.0336516	0.00184303	0.0253524	0.0303377	0.0166638	0.00184303	0.0204121	0.0197	0.00426286	0.0368907	0.00426286	0.0197858	0.0104806	0.0107113	0.00249122
201	32	0.00941967	0.0174411	0.011318	0.0339415	0.00190516	0.0254516	0.0303709	0.0169317	0.00190516	0.0197019	0.019286	0.00478945	0.0341434	0.00478945	0.0196069	0.0125557	0.0103766	0.00323705
202	32	0.00879521	0.0178111	0.0110544	0.0340188	0.00199481	0.0256948	0.0304651	0.0171336	0.00199481	0.0187686	0.0186913	0.00538741	0.0310489	0.00538741	0.019353	0.0149115	0.0101208	0.00404871
203	31	0.00821675	0.0182466	0.0105553	0.0339157	0.00213182	0.026063	0.0306157	0.0172628	0.00213182	0.0176964	0.0179071	0.0059984	0.0277965	0.0059984	0.0190733	0.0173421	0.00997932	0.00486624
204	31	0.00770578	0.0187298	0.00987545	0.0336759	0.0023314	0.0265269	0.0308095	0.0173172	0.0023314	0.016586	0.0169351	0.00657228	0.0246073	0.00657228	0.0188213	0.0196865	0.00998809	0.00564579
205	31	0.0072721	0.0192481	0.00908024	0.0333543	0.00259547	0.0270515	0.0310273	0.017298	0.00259547	0.0155354	0.0157868	0.00706771	0.0217037	0.00706771	0.0186446	0.0218153	0.0101752	0.00635711
206	30	0.00691638	0.0197984	0.00823695	0.0330141	0.00291065	0.0276011	0.0312463	0.0172076	0.00291065	0.0146209	0.0144831	0.00745341	0.0192757	0.00745341	0.018579	0.0236308	0.0105522	0.0069829
207	29	0.00663641	0.0203866	0.00740692	0.0327189	0.00325435	0.0281436	0.0314447	0.0170497	0.00325435	0.0138844	0.0130556	0.00771082	0.0174489	0.00771082	0.0186469	0.025073	0.0111094	0.00751626
208	23	0.00643082	0.0210227	0.0066403	0.0325259	0.00360278	0.0286532	0.0316058	0.0168291	0.00360278	0.0133312	0.0115491	0.00783634	0.016265	0.00783634	0.018857	0.026126	0.011816	0.00795808
209	29	0.0062995	0.0217135	0.00597335	0.032478	0.00393689	0.0291114	0.0317225	0.0165527	0.00393689	0.0129409	0.0100277	0.00784191	0.0156829	0.00784191	0.0192035	0.0268175	0.0126245	0.00831359
210	31	0.0062399	0.022456	0.00542774	0.0326003	0.0042444	0.0295064	0.0317972	0.0162305	0.0042444	0.0126824	0.00858233	0.00775293	0.0155995	0.00775293	0.0196647	0.027211	0.0134794	0.00859078
211	32	0.00624314	0.0232336	0.00501156	0.0328999	0.00451923	0.0298316	0.0318415	0.0158754	0.00451923	0.0125272	0.00733749	0.00760351	0.0158767	0.00760351	0.0202047	0.0273915	0.0143233	0.00879867
212	33	0.00629292	0.0240165	0.00472002	0.0333682	0.00475957	0.0300838	0.0318713	0.0155028	0.00475957	0.0124547	0.00643895	0.00743024	0.0163645	0.00743024	0.0207767	0.0274474	0.0151052	0.00894699
213	34	0.00636748	0.0247659	0.00453786	0.0339845	0.00496552	0.0302613	0.0319029	0.0151293	0.00496552	0.0124525	0.00599525	0.00726561	0.0169184	0.00726561	0.0213295	0.0274553	0.0157849	0.00904621
214	35	0.00644433	0.0254394	0.00444247	0.0347187	0.00513763	0.0303642	0.0319473	0.0147709	0.00513763	0.0125132	0.00598585	0.00713263	0.0174147	0.00713263	0.0218152	0.0274689	0.0163364	0.00910765
215	36	0.00650345	0.025998	0.00440815	0.0355334	0.00527649	0.0303944	0.0320091	0.0144417	0.00527649	0.0126311	0.00625167	0.00704234	0.0177635	0.00704234	0.0221956	0.0275147	0.0167488	0.00914296
216	37	0.00652946	0.0264106	0.00441087	0.0363853	0.00538283	0.0303576	0.0320849	0.014152	0.00538283	0.0127985	0.00659864	0.00699412	0.0179167	0.00699412	0.0224472	0.0275949	0.0170246	0.00916313
217	37	0.00651201	0.0266576	0.00443142	0.0372272	0.00545794	0.0302637	0.0321668	0.0139081	0.00545794	0.0130035	0.00688429	0.00697824	0.0178673	0.00697824	0.0225619	0.0276925	0.0171768	0.0091772
218	38	0.00644562	0.0267335	0.00445689	0.0380107	0.00550409	0.030128	0.0322444	0.013712	0.00550409	0.0132287	0.00703439	0.00697874	0.0176436	0.00697874	0.0225466	0.0277783	0.0172254	0.00919078
219	38	0.00632989	0.0266455	0.0044798	0.0386908	0.00552446	0.0299698	0.032309	0.0135609	0.00552446	0.013453	0.00702817	0.0069765	0.0172983	0.0069765	0.0224203	0.0278169	0.0171923	0.00920467
220	38	0.00617107	0.0264132	0.00449627	0.03923	0.00552275	0.0298104	0.0323551	0.013449	0.00552275	0.0136534	0.00688027	0.0069519	0.0168999	0.0069519	0.0222108	0.0277712	0.0170986	0.00921435
221	39	0.00598538	0.0260658	0.00450402	0.0396029	0.00550276	0.02967	0.0323813	0.0133683	0.00550276	0.0138093	0.00662547	0.00688754	0.0165262	0.00688754	0.0219512	0.0276062	0.0169624	0.0092106
222	38	0.00580208	0.0256391	0.00450054	0.0397977	0.00546807	0.0295655	0.03239	0.01331	0.00546807	0.0139054	0.00630869	0.00677038	0.0162621	0.00677038	0.0216763	0.0272927	0.0167988	0.00918136
223	38	0.00566593	0.0251716	0.00448298	0.039817	0.00542189	0.0295074	0.032386	0.0132669	0.00542189	0.0139349	0.00597771	0.0065935	0.0161959	0.0065935	0.0214183	0.0268091	0.0166208	0.00911388
224	38	0.0056339	0.0246999	0.00444869	0.0396757	0.00536705	0.0295001	0.0323749	0.0132343	0.00536705	0.0139008	0.00567849	0.00635704	0.0164079	0.00635704	0.021203	0.0261435	0.0164405	0.00899775
225	37	0.00576371	0.0242554	0.00439522	0.039397	0.00530631	0.0295421	0.0323612	0.01321	0.00530631	0.0138164	0.00545249	0.00606795	0.0169519	0.00606795	0.0210465	0.0252944	0.0162702	0.00882699
226	37	0.00609482	0.0238596	0.00432116	0.0390084	0.0052423	0.0296285	0.0323482	0.0131946	0.0052423	0.0137034	0.00533434	0.0057396	0.0178357	0.0057396	0.0209521	0.0242704	0.0161221	0.00860182
227	36	0.00663382	0.0235221	0.00422502	0.0385372	0.00517752	0.0297533	0.0323376	0.0131897	0.00517752	0.0135891	0.00535026	0.00538967	0.0190162	0.00538967	0.0209118	0.0230901	0.0160069	0.00832822
228	35	0.00735521	0.0232394	0.00410467	0.0380066	0.00511412	0.0299117	0.032329	0.0131963	0.00511412	0.0135021	0.00551759	0.00503844	0.0204117	0.00503844	0.020908	0.0217804	0.0159315	0.0080168
229	35	0.00821469	0.022996	0.00395692	0.0374337	0.00505336	0.0301017	0.0323213	0.0132139	0.00505336	0.013467	0.00584482	0.00470615	0.0219246	0.00470615	0.0209175	0.020375	0.0158975	0.00767984
230	34	0.00916416	0.0227675	0.0037771	0.0368288	0.00499555	0.0303241	0.0323127	0.01324	0.00499555	0.0135001	0.00633061	0.00441074	0.0234641	0.00441074	0.0209164	0.0189114	0.0159008	0.0073289
231	33	0.0101602	0.0225249	0.00356006	0.036197	0.00494008	0.0305818	0.0323018	0.0132704	0.00494008	0.0136063	0.00696211	0.00416629	0.0249608	0.00416629	0.020883	0.0174281	0.0159342	0.00697199
232	32	0.0111682	0.0222386	0.00330207	0.0355409	0.00488579	0.0308785	0.0322883	0.0133006	0.00488579	0.0137795	0.0077125	0.00398202	0.026374	0.00398202	0.0208017	0.0159622	0.0159898	0.00661254
233	31	0.0121621	0.0218821	0.00300336	0.0348629	0.00483162	0.0312172	0.0322741	0.0133267	0.00483162	0.0140047	0.00854037	0.00386197	0.0276909	0.00386197	0.0206645	0.0145487	0.0160635	0.00625029
234	30	0.0131229	0.0214347	0.00267206	0.0341673	0.00477735	0.0316005	0.0322632	0.013346	0.00477735	0.014262	0.00939395	0.00380483	0.0289195	0.00380483	0.0204725	0.0132224	0.0161572	0.0058837
235	29	0.0140368	0.0208829	0.00233121	0.0334595	0.00472415	0.0320302	0.0322614	0.0133566	0.00472415	0.0145318	0.0102208	0.00380423	0.0300783	0.00380423	0.0202351	0.0120225	0.0162796	0.00551369
236	28	0.0148933	0.0202202	0.00203207	0.0327428	0.00467472	0.0325079	0.0322753	0.0133566	0.00467472	0.0147984	0.0109813	0.00384948	0.0311839	0.00384948	0.019969	0.0109957	0.0164433	0.00514645
237	26	0.0156848	0.0194462	0.00187192	0.0320145	0.00463304	0.0330353	0.0323109	0.0133427	0.00463304	0.0150517	0.0116601	0.00392714	0.0322415	0.00392714	0.0196946	0.0101937	0.0166608	0.00479511
238	18	0.016406	0.0185653	0.00197426	0.0312621	0.00460346	0.0336134	0.0323716	0.0133098	0.00460346	0.015287	0.0122709	0.00402397	0.0332399	0.00402397	0.0194322	0.00965985	0.0169385	0.00447862
239	25	0.0170543	0.0175861	0.00238934	0.0304631	0.00458977	0.034241	0.032457	0.0132516	0.00458977	0.0155018	0.0128525	0.0041295	0.0341529	0.0041295	0.0191986	0.00940648	0.0172741	0.00421873
240	26	0.01763	0.0165204	0.00306308	0.0295885	0.00459393	0.0349129	0.0325624	0.0131627	0.00459393	0.0156942	0.013457	0.00423806	0.0349465	0.00423806	0.0190046	0.00940033	0.0176548	0.00403594
241	26	0.0181356	0.0153843	0.00392014	0.0286103	0.00461513	0.0356177	0.032679	0.0130406	0.00461513	0.0158611	0.0141355	0.00434834	0.0355878	0.00434834	0.0188539	0.00957023	0.0180606	0.00394669
242	26	0.0185742	0.0142014	0.00490329	0.0275095	0.00464929	0.0363382	0.0327954	0.0128888	0.00464929	0.0159997	0.0149217	0.00446152	0.0360546	0.00446152	0.0187448	0.0098336	0.0184683	0.0039625
243	26	0.0189493	0.013006	0.00596792	0.0262823	0.00468839	0.0370511	0.0328995	0.0127186	0.00468839	0.0161102	0.0158201	0.00457842	0.0363407	0.00457842	0.0186717	0.0101221	0.0188565	0.00409137
244	26	0.0192643	0.0118477	0.00707374	0.024944	0.00472094	0.0377287	0.0329802	0.0125503	0.00472094	0.0161983	0.0168019	0.00469815	0.0364578	0.00469815	0.0186273	0.0103931	0.0192085	0.00433809
245	26	0.019524	0.0107906	0.00818108	0.023528	0.0047328	0.0383402	0.0330293	0.0124137	0.0047328	0.0162766	0.0178145	0.00481801	0.0364323	0.00481801	0.0186039	0.0106291	0.0195133	0.00470386
246	25	0.0197354	0.00990559	0.00924971	0.0220831	0.00470884	0.038852	0.0330409	0.0123477	0.00470884	0.0163623	0.0188016	0.004935	0.0363001	0.004935	0.0185937	0.0108288	0.0197644	0.00518514
247	25	0.0199076	0.00924994	0.0102388	0.0206695	0.00463501	0.0392267	0.0330088	0.0123984	0.00463501	0.0164729	0.0197234	0.00504741	0.0361006	0.00504741	0.0185904	0.0109978	0.0199579	0.00577329
248	25	0.0200506	0.00883972	0.0111056	0.019355	0.00450076	0.0394219	0.0329215	0.0126148	0.00450076	0.0166201	0.0205671	0.00515601	0.0358711	0.00515601	0.0185888	0.0111425	0.0200891	0.00645633
249	25	0.0201728	0.00863369	0.0118046	0.0182109	0.00430146	0.0393897	0.032755	0.0130396	0.00430146	0.0168059	0.0213433	0.00526389	0.0356433	0.00526389	0.0185856	0.011266	0.0201505	0.00722073
250	25	0.020279	0.00854389	0.0122881	0.0173082	0.00404033	0.0390775	0.032469	0.0136972	0.00404033	0.0170215	0.0220715	0.00537598	0.0354418	0.00537598	0.01858	0.0113691	0.0201315	0.00805363
251	25	0.0203704	0.00846773	0.012509	0.0167102	0.00373132	0.0384337	0.0320063	0.0145837	0.00373132	0.0172482	0.0227633	0.00549781	0.0352851	0.00549781	0.0185731	0.0114513	0.0200207	0.00894461
252	25	0.0204456	0.00831762	0.012426	0.016464	0.00340304	0.0374163	0.0313022	0.0156645	0.00340304	0.0174611	0.023412	0.00563499	0.0351861	0.00563499	0.0185673	0.0115126	0.019809	0.00988611
253	25	0.0205035	0.00803622	0.0120114	0.0165923	0.00310559	0.0360039	0.0303007	0.0168827	0.00310559	0.0176347	0.0239934	0.00579245	0.0351544	0.00579245	0.0185663	0.0115543	0.0194929	0.0108732
254	25	0.0205461	0.00759941	0.0112576	0.0170935	0.00291612	0.0342076	0.0289756	0.0181717	0.00291612	0.017748	0.0244771	0.00597453	0.0351968	0.00597453	0.0185731	0.0115779	0.0190778	0.0119022
255	24	0.0205805	0.00701334	0.0101801	0.017949	0.00292778	0.0320807	0.0273519	0.0194665	0.00292778	0.0177884	0.0248405	0.00618518	0.035318	0.00618518	0.0185894	0.0115839	0.0185783	0.0129699
256	24	0.020618	0.00631004	0.00881556	0.0191348	0.00320343	0.0297224	0.0255246	0.0207103	0.00320343	0.0177556	0.025082	0.00642828	0.0355207	0.00642828	0.0186154	0.0115705	0.0180167	0.0140715
257	24	0.0206718	0.00554423	0.00721359	0.0206313	0.00373536	0.0272754	0.0236733	0.0218573	0.00373536	0.0176613	0.0252258	0.00670835	0.0358051	0.00670835	0.01865	0.0115332	0.0174182	0.0151996
258	26	0.0207519	0.00479119	0.00542519	0.0224262	0.00446593	0.024915	0.0220621	0.0228738	0.00446593	0.0175293	0.0253202	0.00703045	0.0361702	0.00703045	0.0186916	0.0114654	0.016806	0.0163422
259	27	0.0208594	0.00414144	0.00349066	0.0245119	0.00532973	0.0228281	0.0210085	0.0237416	0.00532973	0.0173913	0.0254279	0.00740014	0.0366133	0.00740014	0.0187397	0.011361	0.0161975	0.0174829
260	30	0.0209815	0.00367937	0.00143484	0.0268793	0.00627095	0.0211828	0.0207911	0.0244617	0.00627095	0.0172831	0.0256171	0.00782235	0.03713	0.00782235	0.018796	0.0112158	0.0156027	0.0185991
261	33	0.0210897	0.00343372	0.000816524	0.0295094	0.00724234	0.020091	0.0215189	0.0250556	0.00724234	0.0172388	0.0259519	0.00829966	0.0377145	0.00829966	0.0188648	0.0110307	0.0150248	0.0196626
262	36	0.021142	0.00333298	0.00315407	0.0323667	0.00820025	0.0195799	0.0230705	0.0255619	0.00820025	0.017285	0.0264871	0.00883015	0.0383585	0.00883015	0.0189521	0.0108128	0.0144658	0.0206393
263	40	0.0210908	0.00323204	0.0057002	0.0353927	0.00910095	0.0195916	0.0251672	0.0260264	0.00910095	0.0174357	0.0272634	0.00940515	0.0390504	0.00940515	0.0190644	0.0105764	0.0139307	0.0214913
264	44	0.0208937	0.00299059	0.00844815	0.0385038	0.0099003	0.0200134	0.0274954	0.0264884	0.0099003	0.0176894	0.0283015	0.0100078	0.0397749	0.0100078	0.0192059	0.0103413	0.0134322	0.0221796
265	47	0.0205257	0.0025423	0.0113694	0.0415948	0.0105578	0.020716	0.0297852	0.026969	0.0105578	0.0180294	0.0295938	0.0106139	0.0405117	0.0106139	0.0193769	0.0101315	0.0129903	0.0226713
266	50	0.0199871	0.00198538	0.0143893	0.0445473	0.0110439	0.0215782	0.0318375	0.0274654	0.0110439	0.0184276	0.0311017	0.0111948	0.0412377	0.0111948	0.0195727	0.00996983	0.0126286	0.0229471
267	53	0.0193023	0.00179031	0.0173962	0.0472446	0.0113464	0.0224968	0.0335256	0.0279544	0.0113464	0.0188519	0.0327562	0.0117234	0.0419309	0.0117234	0.0197848	0.00987442	0.0123689	0.023007
268	54	0.0185115	0.00250296	0.0202666	0.0495857	0.0114717	0.02339	0.0347852	0.0284002	0.0114717	0.0192731	0.0344729	0.0121798	0.0425725	0.0121798	0.0200038	0.00985415	0.0122265	0.0228699
269	55	0.0176588	0.00381104	0.0228917	0.051495	0.0114408	0.0241979	0.0355983	0.0287638	0.0114408	0.0196696	0.0361675	0.0125542	0.0431505	0.0125542	0.0202208	0.00990876	0.0122077	0.022567
270	54	0.0167827	0.00532548	0.0251931	0.0529268	0.0112819	0.0248798	0.0359766	0.0290103	0.0112819	0.0200284	0.0377685	0.0128471	0.0436592	0.0128471	0.0204293	0.0100307	0.0123113	0.0221338
271	54	0.0159118	0.00686927	0.0271242	0.0538639	0.0110243	0.0254095	0.035946	0.0291147	0.0110243	0.0203425	0.0392232	0.0130673	0.0440974	0.0130673	0.0206245	0.0102082	0.0125307	0.0216029
272	52	0.0150632	0.00835181	0.028665	0.054314	0.0106943	0.0257679	0.0355373	0.0290664	0.0106943	0.0206083	0.0404966	0.0132274	0.044467	0.0132274	0.0208017	0.0104291	0.0128565	0.0210018
