# Supplementary material for: Optimal Control Based Stiffness Identification of an Ankle-Foot Orthosis Using a Predictive Walking Model
Source: Front Comput Neurosci. 2017 Apr 13;11:23. doi: 10.3389/fncom.2017.00023 (PMC5390028; doi:10.3389/fncom.2017.00023)
Supplement: Supplementary file 1 [file DataSheet1.ZIP › PathWalker/InvKinDyn/results/orthosis_3053144.log]

345 0 0 0 0 0 0 -1.16144e-27 2.17805 4.94066e-324 2.44526e-312 2.17805 1.91738e-13 -1.13294 0 -0.135736 -1.09071 0 0.132751 -0.976141 0 0.00914415 -0.972913 0 -0.141871 0 0 0 0 0 0 0 0 0 0 0 0 0 2.17805 -1.11183e-17 2.23594e-319 2.17805 3.36612e-21
346 0 0 0 0 0 0 -1.16144e-27 2.17805 4.94066e-324 2.44526e-312 2.17805 1.91738e-13 -1.13432 0 -0.134479 -1.08983 0 0.133645 -0.949478 0 0.00713452 -0.938354 0 -0.143505 0 0 0 0 0 0 0 0 0 0 0 0 0 2.17805 -1.11183e-17 2.23594e-319 2.17805 3.36612e-21
347 0 0 0 0 0 0 -1.16144e-27 2.17805 4.94066e-324 2.44526e-312 2.17805 1.91738e-13 -1.13579 0 -0.133037 -1.08885 0 0.134667 -0.923685 0 0.00558215 -0.90536 0 -0.144352 0 0 0 0 0 0 0 0 0 0 0 0 0 2.17805 -1.11183e-17 2.23594e-319 2.17805 3.36612e-21
348 0 0 0 0 0 0 -1.16144e-27 2.17805 4.94066e-324 2.44526e-312 2.17805 1.91738e-13 -1.13737 0 -0.131375 -1.08772 0 0.13584 -0.898954 0 0.00441612 -0.874232 0 -0.144597 0 0 0 0 0 0 0 0 0 0 0 0 0 2.17805 -1.11183e-17 2.23594e-319 2.17805 3.36612e-21
349 0 0 0 0 0 0 -1.16144e-27 2.17805 4.94066e-324 2.44526e-312 2.17805 1.91738e-13 -1.13907 0 -0.129456 -1.08643 0 0.137185 -0.875454 0 0.00354501 -0.845206 0 -0.144445 0 0 0 0 0 0 0 0 0 0 0 0 0 2.17805 -1.11183e-17 2.23594e-319 2.17805 3.36612e-21
350 0 0 0 0 0 0 -1.16144e-27 2.17805 4.94066e-324 2.44526e-312 2.17805 1.91738e-13 -1.1409 0 -0.127247 -1.08495 0 0.13872 -0.85332 0 0.00286008 -0.818449 0 -0.14411 0 0 0 0 0 0 0 0 0 0 0 0 0 2.17805 -1.11183e-17 2.23594e-319 2.17805 3.36612e-21
351 0 0 0 0 0 0 -1.16144e-27 2.17805 4.94066e-324 2.44526e-312 2.17805 1.91738e-13 -1.14285 0 -0.124715 -1.08327 0 0.140461 -0.832648 0 0.00223837 -0.794053 0 -0.143798 0 0 0 0 0 0 0 0 0 0 0 0 0 2.17805 -1.11183e-17 2.23594e-319 2.17805 3.36612e-21
352 0 0 0 0 0 0 -1.16144e-27 2.17805 4.94066e-324 2.44526e-312 2.17805 1.91738e-13 -1.14493 0 -0.121831 -1.08137 0 0.142421 -0.813493 0 0.00154652 -0.772044 0 -0.143705 0 0 0 0 0 0 0 0 0 0 0 0 0 2.17805 -1.11183e-17 2.23594e-319 2.17805 3.36612e-21
353 0 0 0 0 0 0 -1.16144e-27 2.17805 4.94066e-324 2.44526e-312 2.17805 1.91738e-13 -1.14714 0 -0.118569 -1.07927 0 0.144607 -0.795867 0 0.000646275 -0.752384 0 -0.14401 0 0 0 0 0 0 0 0 0 0 0 0 0 2.17805 -1.11183e-17 2.23594e-319 2.17805 3.36612e-21
354 0 0 0 0 0 0 -1.16144e-27 2.17805 4.94066e-324 2.44526e-312 2.17805 1.91738e-13 -1.14948 0 -0.114905 -1.07693 0 0.147024 -0.77974 0 -0.000597267 -0.734985 0 -0.144865 0 0 0 0 0 0 0 0 0 0 0 0 0 2.17805 -1.11183e-17 2.23594e-319 2.17805 3.36612e-21
355 0 0 0 0 0 0 -1.16144e-27 2.17805 4.94066e-324 2.44526e-312 2.17805 1.91738e-13 -1.15192 0 -0.110822 -1.07437 0 0.149668 -0.765047 0 -0.00230499 -0.719728 0 -0.146396 0 0 0 0 0 0 0 0 0 0 0 0 0 2.17805 -1.11183e-17 2.23594e-319 2.17805 3.36612e-21
356 0 0 0 0 0 0 -1.16144e-27 2.17805 4.94066e-324 2.44526e-312 2.17805 1.91738e-13 -1.15446 0 -0.106311 -1.07158 0 0.152533 -0.751702 0 -0.0045705 -0.706481 0 -0.148693 0 0 0 0 0 0 0 0 0 0 0 0 0 2.17805 -1.11183e-17 2.23594e-319 2.17805 3.36612e-21
357 0 0 0 0 0 0 -1.16144e-27 2.17805 4.94066e-324 2.44526e-312 2.17805 1.91738e-13 -1.15707 0 -0.101369 -1.06856 0 0.155605 -0.739615 0 -0.00744572 -0.695132 0 -0.151797 0 0 0 0 0 0 0 0 0 0 0 0 0 2.17805 -1.11183e-17 2.23594e-319 2.17805 3.36612e-21
358 0 0 0 0 0 0 -1.16144e-27 2.17805 4.94066e-324 2.44526e-312 2.17805 1.91738e-13 -1.15971 0 -0.096003 -1.0653 0 0.158862 -0.728707 0 -0.0109271 -0.685606 0 -0.155697 0 0 0 0 0 0 0 0 0 0 0 0 0 2.17805 -1.11183e-17 2.23594e-319 2.17805 3.36612e-21
359 0 0 0 0 0 0 -1.16144e-27 2.17805 4.94066e-324 2.44526e-312 2.17805 1.91738e-13 -1.16236 0 -0.0902289 -1.06182 0 0.162279 -0.718928 0 -0.0149455 -0.677883 0 -0.160312 0 0 0 0 0 0 0 0 0 0 0 0 0 2.17805 -1.11183e-17 2.23594e-319 2.17805 3.36612e-21
360 0 0 0 0 0 0 -1.16144e-27 2.17805 4.94066e-324 2.44526e-312 2.17805 1.91738e-13 -1.16498 0 -0.084067 -1.0581 0 0.165825 -0.710264 0 -0.0193626 -0.67199 0 -0.165483 0 0 0 0 0 0 0 0 0 0 0 0 0 2.17805 -1.11183e-17 2.23594e-319 2.17805 3.36612e-21
361 0 0 0 0 0 0 -1.16144e-27 2.17805 4.94066e-324 2.44526e-312 2.17805 1.91738e-13 -1.16754 0 -0.0775379 -1.05416 0 0.169471 -0.702737 0 -0.0239783 -0.66797 0 -0.170973 0 0 0 0 0 0 0 0 0 0 0 0 0 2.17805 -1.11183e-17 2.23594e-319 2.17805 3.36612e-21
362 0 0 0 0 0 0 -1.16144e-27 2.17805 4.94066e-324 2.44526e-312 2.17805 1.91738e-13 -1.16999 0 -0.0706573 -1.04996 0 0.173187 -0.696386 0 -0.0285513 -0.665832 0 -0.176479 0 0 0 0 0 0 0 0 0 0 0 0 0 2.17805 -1.11183e-17 2.23594e-319 2.17805 3.36612e-21
363 0 0 0 0 0 0 -1.16144e-27 2.17805 4.94066e-324 2.44526e-312 2.17805 1.91738e-13 -1.17232 0 -0.0634316 -1.04549 0 0.17695 -0.691235 0 -0.0328332 -0.665485 0 -0.181672 0 0 0 0 0 0 0 0 0 0 0 0 0 2.17805 -1.11183e-17 2.23594e-319 2.17805 3.36612e-21
364 0 0 0 0 0 0 -1.16144e-27 2.17805 4.94066e-324 2.44526e-312 2.17805 1.91738e-13 -1.17447 0 -0.0558558 -1.04071 0 0.180741 -0.687263 0 -0.036611 -0.666693 0 -0.186254 0 0 0 0 0 0 0 0 0 0 0 0 0 2.17805 -1.11183e-17 2.23594e-319 2.17805 3.36612e-21
365 0 0 0 0 0 0 -1.16144e-27 2.17805 4.94066e-324 2.44526e-312 2.17805 1.91738e-13 -1.1764 0 -0.0479164 -1.03558 0 0.184546 -0.684384 0 -0.0397448 -0.669077 0 -0.190017 0 0 0 0 0 0 0 0 0 0 0 0 0 2.17805 -1.11183e-17 2.23594e-319 2.17805 3.36612e-21
366 0 0 0 0 0 0 -1.16144e-27 2.17805 4.94066e-324 2.44526e-312 2.17805 1.91738e-13 -1.17807 0 -0.0396009 -1.03007 0 0.188354 -0.682448 0 -0.0421878 -0.672159 0 -0.192887 0 0 0 0 0 0 0 0 0 0 0 0 0 2.17805 -1.11183e-17 2.23594e-319 2.17805 3.36612e-21
367 0 0 0 0 0 0 -1.16144e-27 2.17805 4.94066e-324 2.44526e-312 2.17805 1.91738e-13 -1.17941 0 -0.0309138 -1.02412 0 0.192146 -0.681266 0 -0.0439802 -0.675461 0 -0.194919 0 0 0 0 0 0 0 0 0 0 0 0 0 2.17805 -1.11183e-17 2.23594e-319 2.17805 3.36612e-21
368 0 0 0 0 0 0 -1.16144e-27 2.17805 4.94066e-324 2.44526e-312 2.17805 1.91738e-13 -1.18033 0 -0.0218972 -1.01775 0 0.195898 -0.680639 0 -0.0452236 -0.678589 0 -0.19626 0 0 0 0 0 0 0 0 0 0 0 0 0 2.17805 -1.11183e-17 2.23594e-319 2.17805 3.36612e-21
369 0 0 0 0 0 0 -1.16144e-27 2.17805 4.94066e-324 2.44526e-312 2.17805 1.91738e-13 -1.18073 0 -0.0126569 -1.01094 0 0.199569 -0.680388 0 -0.0460473 -0.681282 0 -0.197095 0 0 0 0 0 0 0 0 0 0 0 0 0 2.17805 -1.11183e-17 2.23594e-319 2.17805 3.36612e-21
370 0 0 0 0 0 0 -1.16144e-27 2.17805 4.94066e-324 2.44526e-312 2.17805 1.91738e-13 -1.18048 0 -0.00338342 -1.00376 0 0.203104 -0.680366 0 -0.0465788 -0.683423 0 -0.197598 0 0 0 0 0 0 0 0 0 0 0 0 0 2.17805 -1.11183e-17 2.23594e-319 2.17805 3.36612e-21
371 0 0 0 0 0 0 -1.16144e-27 2.17805 4.94066e-324 2.44526e-312 2.17805 1.91738e-13 -1.17943 0 0.00563883 -0.996266 0 0.206433 -0.680466 0 -0.0469251 -0.685011 0 -0.197907 0 0 0 0 0 0 0 0 0 0 0 0 0 2.17805 -1.11183e-17 2.23594e-319 2.17805 3.36612e-21
372 0 0 0 0 0 0 -1.16144e-27 2.17805 4.94066e-324 2.44526e-312 2.17805 1.91738e-13 -1.17744 0 0.0140455 -0.988561 0 0.209478 -0.680618 0 -0.047164 -0.686123 0 -0.198114 0 0 0 0 0 0 0 0 0 0 0 0 0 2.17805 -1.11183e-17 2.23594e-319 2.17805 3.36612e-21
373 0 0 0 0 0 0 -1.16144e-27 2.17805 4.94066e-324 2.44526e-312 2.17805 1.91738e-13 -1.17437 0 0.021434 -0.980743 0 0.212162 -0.680781 0 -0.0473438 -0.68687 0 -0.198271 0 0 0 0 0 0 0 0 0 0 0 0 0 2.17805 -1.11183e-17 2.23594e-319 2.17805 3.36612e-21
374 0 0 0 0 0 0 -1.16144e-27 2.17805 4.94066e-324 2.44526e-312 2.17805 1.91738e-13 -1.17014 0 0.0274295 -0.972901 0 0.214421 -0.680938 0 -0.0474881 -0.687375 0 -0.198401 0 0 0 0 0 0 0 0 0 0 0 0 0 2.17805 -1.11183e-17 2.23594e-319 2.17805 3.36612e-21
375 0 0 0 0 0 0 -1.16144e-27 2.17805 4.94066e-324 2.44526e-312 2.17805 1.91738e-13 -1.1647 0 0.0317592 -0.965095 0 0.216218 -0.681086 0 -0.0476029 -0.687743 0 -0.198506 0 0 0 0 0 0 0 0 0 0 0 0 0 2.17805 -1.11183e-17 2.23594e-319 2.17805 3.36612e-21
376 0 0 0 0 0 0 -1.16144e-27 2.17805 4.94066e-324 2.44526e-312 2.17805 1.91738e-13 -1.15808 0 0.0343158 -0.95735 0 0.217554 -0.681229 0 -0.0476834 -0.688063 0 -0.198579 0 0 0 0 0 0 0 0 0 0 0 0 0 2.17805 -1.11183e-17 2.23594e-319 2.17805 3.36612e-21
377 0 0 0 0 0 0 -1.16144e-27 2.17805 4.94066e-324 2.44526e-312 2.17805 1.91738e-13 -1.15034 0 0.0351891 -0.949654 0 0.218474 -0.681374 0 -0.0477197 -0.688401 0 -0.198606 0 0 0 0 0 0 0 0 0 0 0 0 0 2.17805 -1.11183e-17 2.23594e-319 2.17805 3.36612e-21
378 0 0 0 0 0 0 -1.16144e-27 2.17805 4.94066e-324 2.44526e-312 2.17805 1.91738e-13 -1.14162 0 0.034654 -0.941969 0 0.219069 -0.68153 0 -0.0477002 -0.688805 0 -0.198575 0 0 0 0 0 0 0 0 0 0 0 0 0 2.17805 -1.11183e-17 2.23594e-319 2.17805 3.36612e-21
379 0 0 0 0 0 0 -1.16144e-27 2.17805 4.94066e-324 2.44526e-312 2.17805 1.91738e-13 -1.13209 0 0.0331151 -0.934244 0 0.219468 -0.681703 0 -0.047614 -0.689312 0 -0.198472 0 0 0 0 0 0 0 0 0 0 0 0 0 2.17805 -1.11183e-17 2.23594e-319 2.17805 3.36612e-21
380 0 0 0 0 0 0 -1.16144e-27 2.17805 4.94066e-324 2.44526e-312 2.17805 1.91738e-13 -1.12194 0 0.0310234 -0.926429 0 0.21982 -0.681898 0 -0.0474515 -0.689948 0 -0.198287 0 0 0 0 0 0 0 0 0 0 0 0 0 2.17805 -1.11183e-17 2.23594e-319 2.17805 3.36612e-21
381 0 0 0 0 0 0 -1.16144e-27 2.17805 4.94066e-324 2.44526e-312 2.17805 1.91738e-13 -1.11137 0 0.0287867 -0.91848 0 0.220263 -0.682121 0 -0.0472051 -0.690727 0 -0.19801 0 0 0 0 0 0 0 0 0 0 0 0 0 2.17805 -1.11183e-17 2.23594e-319 2.17805 3.36612e-21
382 0 0 0 0 0 0 -1.16144e-27 2.17805 4.94066e-324 2.44526e-312 2.17805 1.91738e-13 -1.10051 0 0.0266976 -0.910366 0 0.220901 -0.682372 0 -0.0468694 -0.691658 0 -0.197634 0 0 0 0 0 0 0 0 0 0 0 0 0 2.17805 -1.11183e-17 2.23594e-319 2.17805 3.36612e-21
383 0 0 0 0 0 0 -1.16144e-27 2.17805 4.94066e-324 2.44526e-312 2.17805 1.91738e-13 -1.08943 0 0.0248957 -0.902063 0 0.221778 -0.682652 0 -0.0464423 -0.69274 0 -0.197155 0 0 0 0 0 0 0 0 0 0 0 0 0 2.17805 -1.11183e-17 2.23594e-319 2.17805 3.36612e-21
384 0 0 0 0 0 0 -1.16144e-27 2.17805 4.94066e-324 2.44526e-312 2.17805 1.91738e-13 -1.07811 0 0.0233698 -0.893541 0 0.222877 -0.682961 0 -0.0459252 -0.693966 0 -0.196574 0 0 0 0 0 0 0 0 0 0 0 0 0 2.17805 -1.11183e-17 2.23594e-319 2.17805 3.36612e-21
385 0 0 0 0 0 0 -1.16144e-27 2.17805 4.94066e-324 2.44526e-312 2.17805 1.91738e-13 -1.06646 0 0.0219903 -0.884769 0 0.22412 -0.683294 0 -0.0453231 -0.69532 0 -0.195894 0 0 0 0 0 0 0 0 0 0 0 0 0 2.17805 -1.11183e-17 2.23594e-319 2.17805 3.36612e-21
386 0 0 0 0 0 0 -1.16144e-27 2.17805 4.94066e-324 2.44526e-312 2.17805 1.91738e-13 -1.05435 0 0.0205585 -0.875706 0 0.225391 -0.683645 0 -0.0446442 -0.696782 0 -0.195122 0 0 0 0 0 0 0 0 0 0 0 0 0 2.17805 -1.11183e-17 2.23594e-319 2.17805 3.36612e-21
387 0 0 0 0 0 0 -1.16144e-27 2.17805 4.94066e-324 2.44526e-312 2.17805 1.91738e-13 -1.04161 0 0.0188592 -0.866306 0 0.226556 -0.684009 0 -0.0438987 -0.698329 0 -0.194268 0 0 0 0 0 0 0 0 0 0 0 0 0 2.17805 -1.11183e-17 2.23594e-319 2.17805 3.36612e-21
388 0 0 0 0 0 0 -1.16144e-27 2.17805 4.94066e-324 2.44526e-312 2.17805 1.91738e-13 -1.0281 0 0.0167034 -0.856527 0 0.227495 -0.684378 0 -0.0430982 -0.699935 0 -0.193345 0 0 0 0 0 0 0 0 0 0 0 0 0 2.17805 -1.11183e-17 2.23594e-319 2.17805 3.36612e-21
389 0 0 0 0 0 0 -1.16144e-27 2.17805 4.94066e-324 2.44526e-312 2.17805 1.91738e-13 -1.01369 0 0.0139582 -0.846334 0 0.22811 -0.684745 0 -0.0422542 -0.701577 0 -0.192363 0 0 0 0 0 0 0 0 0 0 0 0 0 2.17805 -1.11183e-17 2.23594e-319 2.17805 3.36612e-21
390 0 0 0 0 0 0 -1.16144e-27 2.17805 4.94066e-324 2.44526e-312 2.17805 1.91738e-13 -0.9983 0 0.0105598 -0.8357 0 0.228345 -0.685105 0 -0.0413778 -0.703232 0 -0.191336 0 0 0 0 0 0 0 0 0 0 0 0 0 2.17805 -1.11183e-17 2.23594e-319 2.17805 3.36612e-21
391 0 0 0 0 0 0 -1.16144e-27 2.17805 4.94066e-324 2.44526e-312 2.17805 1.91738e-13 -0.981877 0 0.00651343 -0.824607 0 0.228178 -0.685454 0 -0.0404792 -0.704884 0 -0.190274 0 0 0 0 0 0 0 0 0 0 0 0 0 2.17805 -1.11183e-17 2.23594e-319 2.17805 3.36612e-21
392 0 0 0 0 0 0 -1.16144e-27 2.17805 4.94066e-324 2.44526e-312 2.17805 1.91738e-13 -0.964407 0 0.00188466 -0.813039 0 0.22762 -0.685789 0 -0.0395673 -0.706518 0 -0.189188 0 0 0 0 0 0 0 0 0 0 0 0 0 2.17805 -1.11183e-17 2.23594e-319 2.17805 3.36612e-21
393 0 0 0 0 0 0 -1.16144e-27 2.17805 4.94066e-324 2.44526e-312 2.17805 1.91738e-13 -0.945912 0 -0.00321497 -0.800984 0 0.226708 -0.686108 0 -0.0386501 -0.708125 0 -0.188087 0 0 0 0 0 0 0 0 0 0 0 0 0 2.17805 -1.11183e-17 2.23594e-319 2.17805 3.36612e-21
394 0 0 0 0 0 0 -1.16144e-27 2.17805 4.94066e-324 2.44526e-312 2.17805 1.91738e-13 -0.926447 0 -0.00864462 -0.788429 0 0.225492 -0.686413 0 -0.0377342 -0.7097 0 -0.186978 0 0 0 0 0 0 0 0 0 0 0 0 0 2.17805 -1.11183e-17 2.23594e-319 2.17805 3.36612e-21
395 0 0 0 0 0 0 -1.16144e-27 2.17805 4.94066e-324 2.44526e-312 2.17805 1.91738e-13 -0.906095 0 -0.014252 -0.775362 0 0.224029 -0.686704 0 -0.0368257 -0.71124 0 -0.18587 0 0 0 0 0 0 0 0 0 0 0 0 0 2.17805 -1.11183e-17 2.23594e-319 2.17805 3.36612e-21
396 0 0 0 0 0 0 -1.16144e-27 2.17805 4.94066e-324 2.44526e-312 2.17805 1.91738e-13 -0.88496 0 -0.0198894 -0.761775 0 0.22238 -0.686983 0 -0.0359299 -0.712742 0 -0.184767 0 0 0 0 0 0 0 0 0 0 0 0 0 2.17805 -1.11183e-17 2.23594e-319 2.17805 3.36612e-21
397 0 0 0 0 0 0 -1.16144e-27 2.17805 4.94066e-324 2.44526e-312 2.17805 1.91738e-13 -0.863162 0 -0.0254264 -0.747669 0 0.220602 -0.68725 0 -0.0350515 -0.714207 0 -0.183677 0 0 0 0 0 0 0 0 0 0 0 0 0 2.17805 -1.11183e-17 2.23594e-319 2.17805 3.36612e-21
398 0 0 0 0 0 0 -1.16144e-27 2.17805 4.94066e-324 2.44526e-312 2.17805 1.91738e-13 -0.840828 0 -0.0307587 -0.733054 0 0.218748 -0.687506 0 -0.0341937 -0.715636 0 -0.182601 0 0 0 0 0 0 0 0 0 0 0 0 0 2.17805 -1.11183e-17 2.23594e-319 2.17805 3.36612e-21
399 0 0 0 0 0 0 -1.16144e-27 2.17805 4.94066e-324 2.44526e-312 2.17805 1.91738e-13 -0.818079 0 -0.035812 -0.717956 0 0.216862 -0.687753 0 -0.0333582 -0.717032 0 -0.181543 0 0 0 0 0 0 0 0 0 0 0 0 0 2.17805 -1.11183e-17 2.23594e-319 2.17805 3.36612e-21
400 0 0 0 0 0 0 -1.16144e-27 2.17805 4.94066e-324 2.44526e-312 2.17805 1.91738e-13 -0.795032 0 -0.040543 -0.702413 0 0.214977 -0.687992 0 -0.0325444 -0.718398 0 -0.180502 0 0 0 0 0 0 0 0 0 0 0 0 0 2.17805 -1.11183e-17 2.23594e-319 2.17805 3.36612e-21
401 0 0 0 0 0 0 -1.16144e-27 2.17805 4.94066e-324 2.44526e-312 2.17805 1.91738e-13 -0.771788 0 -0.0449384 -0.686476 0 0.213113 -0.688224 0 -0.0317486 -0.719742 0 -0.179474 0 0 0 0 0 0 0 0 0 0 0 0 0 2.17805 -1.11183e-17 2.23594e-319 2.17805 3.36612e-21
402 0 0 0 0 0 0 -1.16144e-27 2.17805 4.94066e-324 2.44526e-312 2.17805 1.91738e-13 -0.748434 0 -0.0490122 -0.670204 0 0.211274 -0.688452 0 -0.0309644 -0.721071 0 -0.17845 0 0 0 0 0 0 0 0 0 0 0 0 0 2.17805 -1.11183e-17 2.23594e-319 2.17805 3.36612e-21
403 0 0 0 0 0 0 -1.16144e-27 2.17805 4.94066e-324 2.44526e-312 2.17805 1.91738e-13 -0.725039 0 -0.0528022 -0.653661 0 0.209446 -0.688678 0 -0.030182 -0.722395 0 -0.177421 0 0 0 0 0 0 0 0 0 0 0 0 0 2.17805 -1.11183e-17 2.23594e-319 2.17805 3.36612e-21
404 0 0 0 0 0 0 -1.16144e-27 2.17805 4.94066e-324 2.44526e-312 2.17805 1.91738e-13 -0.701655 0 -0.0563668 -0.636913 0 0.207598 -0.688902 0 -0.0293893 -0.723724 0 -0.176371 0 0 0 0 0 0 0 0 0 0 0 0 0 2.17805 -1.11183e-17 2.23594e-319 2.17805 3.36612e-21
405 0 0 0 0 0 0 -1.16144e-27 2.17805 4.94066e-324 2.44526e-312 2.17805 1.91738e-13 -0.678319 0 -0.059779 -0.620026 0 0.205684 -0.689127 0 -0.0285725 -0.725068 0 -0.175284 0 0 0 0 0 0 0 0 0 0 0 0 0 2.17805 -1.11183e-17 2.23594e-319 2.17805 3.36612e-21
406 0 0 0 0 0 0 -1.16144e-27 2.17805 4.94066e-324 2.44526e-312 2.17805 1.91738e-13 -0.655056 0 -0.0631218 -0.60306 0 0.203646 -0.689354 0 -0.0277166 -0.726436 0 -0.174144 0 0 0 0 0 0 0 0 0 0 0 0 0 2.17805 -1.11183e-17 2.23594e-319 2.17805 3.36612e-21
407 0 0 0 0 0 0 -1.16144e-27 2.17805 4.94066e-324 2.44526e-312 2.17805 1.91738e-13 -0.631886 0 -0.0664807 -0.586067 0 0.201418 -0.689582 0 -0.0268069 -0.727838 0 -0.172932 0 0 0 0 0 0 0 0 0 0 0 0 0 2.17805 -1.11183e-17 2.23594e-319 2.17805 3.36612e-21
408 0 0 0 0 0 0 -1.16144e-27 2.17805 4.94066e-324 2.44526e-312 2.17805 1.91738e-13 -0.608827 0 -0.0699382 -0.569095 0 0.19893 -0.689811 0 -0.0258292 -0.729281 0 -0.171631 0 0 0 0 0 0 0 0 0 0 0 0 0 2.17805 -1.11183e-17 2.23594e-319 2.17805 3.36612e-21
409 0 0 0 0 0 0 -1.16144e-27 2.17805 4.94066e-324 2.44526e-312 2.17805 1.91738e-13 -0.585907 0 -0.0735676 -0.552185 0 0.196121 -0.690042 0 -0.0247705 -0.730774 0 -0.170225 0 0 0 0 0 0 0 0 0 0 0 0 0 2.17805 -1.11183e-17 2.23594e-319 2.17805 3.36612e-21
410 0 0 0 0 0 0 -1.16144e-27 2.17805 4.94066e-324 2.44526e-312 2.17805 1.91738e-13 -0.563169 0 -0.0774291 -0.535374 0 0.192934 -0.690275 0 -0.0236188 -0.732324 0 -0.168698 0 0 0 0 0 0 0 0 0 0 0 0 0 2.17805 -1.11183e-17 2.23594e-319 2.17805 3.36612e-21
411 0 0 0 0 0 0 -1.16144e-27 2.17805 4.94066e-324 2.44526e-312 2.17805 1.91738e-13 -0.540679 0 -0.0815674 -0.5187 0 0.189331 -0.690508 0 -0.0223628 -0.733939 0 -0.167034 0 0 0 0 0 0 0 0 0 0 0 0 0 2.17805 -1.11183e-17 2.23594e-319 2.17805 3.36612e-21
412 0 0 0 0 0 0 -1.16144e-27 2.17805 4.94066e-324 2.44526e-312 2.17805 1.91738e-13 -0.518526 0 -0.0860109 -0.502206 0 0.185287 -0.690744 0 -0.0209911 -0.735629 0 -0.165218 0 0 0 0 0 0 0 0 0 0 0 0 0 2.17805 -1.11183e-17 2.23594e-319 2.17805 3.36612e-21
413 0 0 0 0 0 0 -1.16144e-27 2.17805 4.94066e-324 2.44526e-312 2.17805 1.91738e-13 -0.496832 0 -0.0907719 -0.485948 0 0.180798 -0.690981 0 -0.0194916 -0.737404 0 -0.163231 0 0 0 0 0 0 0 0 0 0 0 0 0 2.17805 -1.11183e-17 2.23594e-319 2.17805 3.36612e-21
414 0 0 0 0 0 0 -1.16144e-27 2.17805 4.94066e-324 2.44526e-312 2.17805 1.91738e-13 -0.475748 0 -0.0958468 -0.469995 0 0.175881 -0.69122 0 -0.0178504 -0.739273 0 -0.161053 0 0 0 0 0 0 0 0 0 0 0 0 0 2.17805 -1.11183e-17 2.23594e-319 2.17805 3.36612e-21
415 0 0 0 0 0 0 -1.16144e-27 2.17805 4.94066e-324 2.44526e-312 2.17805 1.91738e-13 -0.455447 0 -0.101215 -0.45444 0 0.170572 -0.691457 0 -0.0160512 -0.741248 0 -0.158659 0 0 0 0 0 0 0 0 0 0 0 0 0 2.17805 -1.11183e-17 2.23594e-319 2.17805 3.36612e-21
416 0 0 0 0 0 0 -1.16144e-27 2.17805 4.94066e-324 2.44526e-312 2.17805 1.91738e-13 -0.436126 0 -0.106835 -0.439402 0 0.164934 -0.691691 0 -0.0140745 -0.743339 0 -0.15602 0 0 0 0 0 0 0 0 0 0 0 0 0 2.17805 -1.11183e-17 2.23594e-319 2.17805 3.36612e-21
417 0 0 0 0 0 0 -1.16144e-27 2.17805 4.94066e-324 2.44526e-312 2.17805 1.91738e-13 -0.417992 0 -0.112644 -0.425025 0 0.159054 -0.691914 0 -0.0118977 -0.745558 0 -0.153101 0 0 0 0 0 0 0 0 0 0 0 0 0 2.17805 -1.11183e-17 2.23594e-319 2.17805 3.36612e-21
418 0 0 0 0 0 0 -1.16144e-27 2.17805 4.94066e-324 2.44526e-312 2.17805 1.91738e-13 -0.401253 0 -0.118551 -0.411473 0 0.153045 -0.692119 0 -0.00949376 -0.747915 0 -0.149861 0 0 0 0 0 0 0 0 0 0 0 0 0 2.17805 -1.11183e-17 2.23594e-319 2.17805 3.36612e-21
419 0 0 0 0 0 0 -1.16144e-27 2.17805 4.94066e-324 2.44526e-312 2.17805 1.91738e-13 -0.386102 0 -0.124442 -0.398923 0 0.147044 -0.692293 0 -0.00683104 -0.750421 0 -0.146249 0 0 0 0 0 0 0 0 0 0 0 0 0 2.17805 -1.11183e-17 2.23594e-319 2.17805 3.36612e-21
420 0 0 0 0 0 0 -1.16144e-27 2.17805 4.94066e-324 2.44526e-312 2.17805 1.91738e-13 -0.372698 0 -0.13018 -0.387546 0 0.141203 -0.69242 0 -0.00387242 -0.753085 0 -0.142205 0 0 0 0 0 0 0 0 0 0 0 0 0 2.17805 -1.11183e-17 2.23594e-319 2.17805 3.36612e-21
421 0 0 0 0 0 0 -1.16144e-27 2.17805 4.94066e-324 2.44526e-312 2.17805 1.91738e-13 -0.361155 0 -0.135619 -0.377481 0 0.135678 -0.692477 0 -0.00057518 -0.755913 0 -0.137659 0 0 0 0 0 0 0 0 0 0 0 0 0 2.17805 -1.11183e-17 2.23594e-319 2.17805 3.36612e-21
422 0 0 0 0 0 0 -1.16144e-27 2.17805 4.94066e-324 2.44526e-312 2.17805 1.91738e-13 -0.351521 0 -0.140619 -0.36882 0 0.130618 -0.692436 0 0.00310788 -0.758908 0 -0.13253 0 0 0 0 0 0 0 0 0 0 0 0 0 2.17805 -1.11183e-17 2.23594e-319 2.17805 3.36612e-21
423 0 0 0 0 0 0 -1.16144e-27 2.17805 4.94066e-324 2.44526e-312 2.17805 1.91738e-13 -0.34377 0 -0.145059 -0.361588 0 0.126145 -0.692261 0 0.00722549 -0.762058 0 -0.126732 0 0 0 0 0 0 0 0 0 0 0 0 0 2.17805 -1.11183e-17 2.23594e-319 2.17805 3.36612e-21
424 0 0 0 0 0 0 -1.16144e-27 2.17805 4.94066e-324 2.44526e-312 2.17805 1.91738e-13 -0.337804 0 -0.148851 -0.355734 0 0.122346 -0.691907 0 0.0118232 -0.765339 0 -0.120176 0 0 0 0 0 0 0 0 0 0 0 0 0 2.17805 -1.11183e-17 2.23594e-319 2.17805 3.36612e-21
425 0 0 0 0 0 0 -1.16144e-27 2.17805 4.94066e-324 2.44526e-312 2.17805 1.91738e-13 -0.333454 0 -0.15195 -0.351139 0 0.119262 -0.691321 0 0.016938 -0.768708 0 -0.112782 0 0 0 0 0 0 0 0 0 0 0 0 0 2.17805 -1.11183e-17 2.23594e-319 2.17805 3.36612e-21
426 0 0 0 0 0 0 -1.16144e-27 2.17805 4.94066e-324 2.44526e-312 2.17805 1.91738e-13 -0.330499 0 -0.154362 -0.347631 0 0.116886 -0.690445 0 0.0225921 -0.772099 0 -0.104485 0 0 0 0 0 0 0 0 0 0 0 0 0 2.17805 -1.11183e-17 2.23594e-319 2.17805 3.36612e-21
427 0 0 0 0 0 0 -1.16144e-27 2.17805 4.94066e-324 2.44526e-312 2.17805 1.91738e-13 -0.328681 0 -0.156138 -0.34501 0 0.115159 -0.689212 0 0.0287888 -0.775419 0 -0.0952451 0 0 0 0 0 0 0 0 0 0 0 0 0 2.17805 -1.11183e-17 2.23594e-319 2.17805 3.36612e-21
428 0 0 0 0 0 0 -1.16144e-27 2.17805 4.94066e-324 2.44526e-312 2.17805 1.91738e-13 -0.327733 0 -0.157368 -0.343073 0 0.113987 -0.687551 0 0.0355076 -0.778548 0 -0.0850569 0 0 0 0 0 0 0 0 0 0 0 0 0 2.17805 -1.11183e-17 2.23594e-319 2.17805 3.36612e-21
429 0 0 0 0 0 0 -1.16144e-27 2.17805 4.94066e-324 2.44526e-312 2.17805 1.91738e-13 -0.327397 0 -0.158166 -0.341636 0 0.113249 -0.685383 0 0.0426992 -0.781328 0 -0.0739656 0 0 0 0 0 0 0 0 0 0 0 0 0 2.17805 -1.11183e-17 2.23594e-319 2.17805 3.36612e-21
430 0 0 0 0 0 0 -1.16144e-27 2.17805 4.94066e-324 2.44526e-312 2.17805 1.91738e-13 -0.327452 0 -0.158651 -0.34055 0 0.112821 -0.682618 0 0.0502786 -0.783567 0 -0.0620847 0 0 0 0 0 0 0 0 0 0 0 0 0 2.17805 -1.11183e-17 2.23594e-319 2.17805 3.36612e-21
431 0 0 0 0 0 0 -1.16144e-27 2.17805 4.94066e-324 2.44526e-312 2.17805 1.91738e-13 -0.327725 0 -0.158929 -0.339707 0 0.112595 -0.679155 0 0.0581174 -0.785028 0 -0.0496186 0 0 0 0 0 0 0 0 0 0 0 0 0 2.17805 -1.11183e-17 2.23594e-319 2.17805 3.36612e-21
432 0 0 0 0 0 0 -1.16144e-27 2.17805 4.94066e-324 2.44526e-312 2.17805 1.91738e-13 -0.328096 0 -0.159079 -0.339026 0 0.112489 -0.674885 0 0.0660375 -0.785446 0 -0.0368816 0 0 0 0 0 0 0 0 0 0 0 0 0 2.17805 -1.11183e-17 2.23594e-319 2.17805 3.36612e-21
433 0 0 0 0 0 0 -1.16144e-27 2.17805 4.94066e-324 2.44526e-312 2.17805 1.91738e-13 -0.328501 0 -0.159149 -0.338455 0 0.112457 -0.6697 0 0.073811 -0.784548 0 -0.0243013 0 0 0 0 0 0 0 0 0 0 0 0 0 2.17805 -1.11183e-17 2.23594e-319 2.17805 3.36612e-21
434 0 0 0 0 0 0 -1.16144e-27 2.17805 4.94066e-324 2.44526e-312 2.17805 1.91738e-13 -0.328914 0 -0.159159 -0.337952 0 0.112479 -0.663502 0 0.0811719 -0.78208 0 -0.0123977 0 0 0 0 0 0 0 0 0 0 0 0 0 2.17805 -1.11183e-17 2.23594e-319 2.17805 3.36612e-21
435 0 0 0 0 0 0 -1.16144e-27 2.17805 4.94066e-324 2.44526e-312 2.17805 1.91738e-13 -0.329337 0 -0.159108 -0.337484 0 0.112559 -0.656216 0 0.0878389 -0.777843 0 -0.00173224 0 0 0 0 0 0 0 0 0 0 0 0 0 2.17805 -1.11183e-17 2.23594e-319 2.17805 3.36612e-21
436 0 0 0 0 0 0 -1.16144e-27 2.17805 4.94066e-324 2.44526e-312 2.17805 1.91738e-13 -0.329781 0 -0.158984 -0.337023 0 0.112708 -0.647794 0 0.0935479 -0.771705 0 0.0071643 0 0 0 0 0 0 0 0 0 0 0 0 0 2.17805 -1.11183e-17 2.23594e-319 2.17805 3.36612e-21
437 0 0 0 0 0 0 -1.16144e-27 2.17805 4.94066e-324 2.44526e-312 2.17805 1.91738e-13 -0.330258 0 -0.158776 -0.336547 0 0.112939 -0.638207 0 0.0980853 -0.763599 0 0.0138661 0 0 0 0 0 0 0 0 0 0 0 0 0 2.17805 -1.11183e-17 2.23594e-319 2.17805 3.36612e-21
438 0 0 0 0 0 0 -1.16144e-27 2.17805 4.94066e-324 2.44526e-312 2.17805 1.91738e-13 -0.330773 0 -0.158476 -0.336038 0 0.113261 -0.627443 0 0.101314 -0.753512 0 0.0181105 0 0 0 0 0 0 0 0 0 0 0 0 0 2.17805 -1.11183e-17 2.23594e-319 2.17805 3.36612e-21
439 0 0 0 0 0 0 -1.16144e-27 2.17805 4.94066e-324 2.44526e-312 2.17805 1.91738e-13 -0.331324 0 -0.158082 -0.335487 0 0.113675 -0.615499 0 0.103187 -0.741465 0 0.0198283 0 0 0 0 0 0 0 0 0 0 0 0 0 2.17805 -1.11183e-17 2.23594e-319 2.17805 3.36612e-21
440 0 0 0 0 0 0 -1.16144e-27 2.17805 4.94066e-324 2.44526e-312 2.17805 1.91738e-13 -0.331907 0 -0.157595 -0.334892 0 0.114177 -0.602373 0 0.103747 -0.727504 0 0.0191401 0 0 0 0 0 0 0 0 0 0 0 0 0 2.17805 -1.11183e-17 2.23594e-319 2.17805 3.36612e-21
441 0 0 0 0 0 0 -1.16144e-27 2.17805 4.94066e-324 2.44526e-312 2.17805 1.91738e-13 -0.332519 0 -0.157023 -0.334255 0 0.11476 -0.588072 0 0.103115 -0.7117 0 0.0163272 0 0 0 0 0 0 0 0 0 0 0 0 0 2.17805 -1.11183e-17 2.23594e-319 2.17805 3.36612e-21
442 0 0 0 0 0 0 -1.16144e-27 2.17805 4.94066e-324 2.44526e-312 2.17805 1.91738e-13 -0.333162 0 -0.156371 -0.333581 0 0.115417 -0.572615 0 0.101471 -0.694154 0 0.0117812 0 0 0 0 0 0 0 0 0 0 0 0 0 2.17805 -1.11183e-17 2.23594e-319 2.17805 3.36612e-21
443 0 0 0 0 0 0 -1.16144e-27 2.17805 4.94066e-324 2.44526e-312 2.17805 1.91738e-13 -0.33384 0 -0.155646 -0.332876 0 0.11614 -0.556041 0 0.0990242 -0.675006 0 0.00594607 0 0 0 0 0 0 0 0 0 0 0 0 0 2.17805 -1.11183e-17 2.23594e-319 2.17805 3.36612e-21
444 0 0 0 0 0 0 -1.16144e-27 2.17805 4.94066e-324 2.44526e-312 2.17805 1.91738e-13 -0.334563 0 -0.154857 -0.332143 0 0.116921 -0.538409 0 0.0959899 -0.654423 0 -0.000739826 0 0 0 0 0 0 0 0 0 0 0 0 0 2.17805 -1.11183e-17 2.23594e-319 2.17805 3.36612e-21
445 0 0 0 0 0 0 -1.16144e-27 2.17805 4.94066e-324 2.44526e-312 2.17805 1.91738e-13 -0.335338 0 -0.15401 -0.331385 0 0.11775 -0.519792 0 0.0925656 -0.632595 0 -0.00789135 0 0 0 0 0 0 0 0 0 0 0 0 0 2.17805 -1.11183e-17 2.23594e-319 2.17805 3.36612e-21
446 0 0 0 0 0 0 -1.16144e-27 2.17805 4.94066e-324 2.44526e-312 2.17805 1.91738e-13 -0.336168 0 -0.153117 -0.330605 0 0.118614 -0.500273 0 0.0889148 -0.609703 0 -0.0152068 0 0 0 0 0 0 0 0 0 0 0 0 0 2.17805 -1.11183e-17 2.23594e-319 2.17805 3.36612e-21
447 0 0 0 0 0 0 -1.16144e-27 2.17805 4.94066e-324 2.44526e-312 2.17805 1.91738e-13 -0.33705 0 -0.152189 -0.329802 0 0.119503 -0.479937 0 0.0851591 -0.585909 0 -0.0224798 0 0 0 0 0 0 0 0 0 0 0 0 0 2.17805 -1.11183e-17 2.23594e-319 2.17805 3.36612e-21
448 0 0 0 0 0 0 -1.16144e-27 2.17805 4.94066e-324 2.44526e-312 2.17805 1.91738e-13 -0.337976 0 -0.151238 -0.328979 0 0.120401 -0.458859 0 0.0813779 -0.561333 0 -0.0295955 0 0 0 0 0 0 0 0 0 0 0 0 0 2.17805 -1.11183e-17 2.23594e-319 2.17805 3.36612e-21
449 0 0 0 0 0 0 -1.16144e-27 2.17805 4.94066e-324 2.44526e-312 2.17805 1.91738e-13 -0.338932 0 -0.150276 -0.328135 0 0.121298 -0.437103 0 0.0776133 -0.536053 0 -0.0365142 0 0 0 0 0 0 0 0 0 0 0 0 0 2.17805 -1.11183e-17 2.23594e-319 2.17805 3.36612e-21
450 0 0 0 0 0 0 -1.16144e-27 2.17805 4.94066e-324 2.44526e-312 2.17805 1.91738e-13 -0.339907 0 -0.149311 -0.327274 0 0.122184 -0.414723 0 0.0738797 -0.510101 0 -0.043249 0 0 0 0 0 0 0 0 0 0 0 0 0 2.17805 -1.11183e-17 2.23594e-319 2.17805 3.36612e-21
451 0 0 0 0 0 0 -1.16144e-27 2.17805 4.94066e-324 2.44526e-312 2.17805 1.91738e-13 -0.340888 0 -0.148347 -0.326399 0 0.123055 -0.39176 0 0.0701738 -0.48348 0 -0.0498415 0 0 0 0 0 0 0 0 0 0 0 0 0 2.17805 -1.11183e-17 2.23594e-319 2.17805 3.36612e-21
452 0 0 0 0 0 0 -1.16144e-27 2.17805 4.94066e-324 2.44526e-312 2.17805 1.91738e-13 -0.341871 0 -0.147386 -0.325512 0 0.12391 -0.368251 0 0.0664841 -0.456173 0 -0.0563403 0 0 0 0 0 0 0 0 0 0 0 0 0 2.17805 -1.11183e-17 2.23594e-319 2.17805 3.36612e-21
453 0 0 0 0 0 0 -1.16144e-27 2.17805 4.94066e-324 2.44526e-312 2.17805 1.91738e-13 -0.342854 0 -0.146424 -0.324619 0 0.124752 -0.344227 0 0.0627989 -0.428161 0 -0.0627841 0 0 0 0 0 0 0 0 0 0 0 0 0 2.17805 -1.11183e-17 2.23594e-319 2.17805 3.36612e-21
454 0 0 0 0 0 0 -1.16144e-27 2.17805 4.94066e-324 2.44526e-312 2.17805 1.91738e-13 -0.343842 0 -0.145457 -0.32372 0 0.125586 -0.319722 0 0.059111 -0.399437 0 -0.0691915 0 0 0 0 0 0 0 0 0 0 0 0 0 2.17805 -1.11183e-17 2.23594e-319 2.17805 3.36612e-21
455 0 0 0 0 0 0 -1.16144e-27 2.17805 4.94066e-324 2.44526e-312 2.17805 1.91738e-13 -0.344843 0 -0.144474 -0.322817 0 0.12642 -0.294774 0 0.0554199 -0.370014 0 -0.0755573 0 0 0 0 0 0 0 0 0 0 0 0 0 2.17805 -1.11183e-17 2.23594e-319 2.17805 3.36612e-21
456 0 0 0 0 0 0 -1.16144e-27 2.17805 4.94066e-324 2.44526e-312 2.17805 1.91738e-13 -0.34587 0 -0.143466 -0.321908 0 0.127264 -0.269428 0 0.0517318 -0.339932 0 -0.0818545 0 0 0 0 0 0 0 0 0 0 0 0 0 2.17805 -1.11183e-17 2.23594e-319 2.17805 3.36612e-21
457 0 0 0 0 0 0 -1.16144e-27 2.17805 4.94066e-324 2.44526e-312 2.17805 1.91738e-13 -0.346934 0 -0.14242 -0.320989 0 0.128127 -0.243738 0 0.0480579 -0.309264 0 -0.0880396 0 0 0 0 0 0 0 0 0 0 0 0 0 2.17805 -1.11183e-17 2.23594e-319 2.17805 3.36612e-21
458 0 0 0 0 0 0 -1.16144e-27 2.17805 4.94066e-324 2.44526e-312 2.17805 1.91738e-13 -0.348044 0 -0.141325 -0.320054 0 0.129018 -0.217769 0 0.0444126 -0.278113 0 -0.0940601 0 0 0 0 0 0 0 0 0 0 0 0 0 2.17805 -1.11183e-17 2.23594e-319 2.17805 3.36612e-21
459 0 0 0 0 0 0 -1.16144e-27 2.17805 4.94066e-324 2.44526e-312 2.17805 1.91738e-13 -0.349205 0 -0.140169 -0.319095 0 0.129947 -0.191599 0 0.0408117 -0.246618 0 -0.0998618 0 0 0 0 0 0 0 0 0 0 0 0 0 2.17805 -1.11183e-17 2.23594e-319 2.17805 3.36612e-21
460 0 0 0 0 0 0 -1.16144e-27 2.17805 4.94066e-324 2.44526e-312 2.17805 1.91738e-13 -0.350418 0 -0.138939 -0.318104 0 0.130921 -0.165325 0 0.03727 -0.214949 0 -0.105396 0 0 0 0 0 0 0 0 0 0 0 0 0 2.17805 -1.11183e-17 2.23594e-319 2.17805 3.36612e-21
461 0 0 0 0 0 0 -1.16144e-27 2.17805 4.94066e-324 2.44526e-312 2.17805 1.91738e-13 -0.351679 0 -0.137627 -0.317069 0 0.131949 -0.139062 0 0.0338007 -0.183305 0 -0.110625 0 0 0 0 0 0 0 0 0 0 0 0 0 2.17805 -1.11183e-17 2.23594e-319 2.17805 3.36612e-21
462 0 0 0 0 0 0 -1.16144e-27 2.17805 4.94066e-324 2.44526e-312 2.17805 1.91738e-13 -0.352983 0 -0.136221 -0.315982 0 0.133037 -0.112945 0 0.0304134 -0.151909 0 -0.115525 0 0 0 0 0 0 0 0 0 0 0 0 0 2.17805 -1.11183e-17 2.23594e-319 2.17805 3.36612e-21
463 0 0 0 0 0 0 -1.16144e-27 2.17805 4.94066e-324 2.44526e-312 2.17805 1.91738e-13 -0.354328 0 -0.13471 -0.314832 0 0.134193 -0.0871283 0 0.0271142 -0.121006 0 -0.120088 0 0 0 0 0 0 0 0 0 0 0 0 0 2.17805 -1.11183e-17 2.23594e-319 2.17805 3.36612e-21
464 0 0 0 0 0 0 -1.16144e-27 2.17805 4.94066e-324 2.44526e-312 2.17805 1.91738e-13 -0.355713 0 -0.13308 -0.313608 0 0.135427 -0.0617881 0 0.0239041 -0.0908558 0 -0.124323 0 0 0 0 0 0 0 0 0 0 0 0 0 2.17805 -1.11183e-17 2.23594e-319 2.17805 3.36612e-21
465 0 0 0 0 0 0 -1.16144e-27 2.17805 4.94066e-324 2.44526e-312 2.17805 1.91738e-13 -0.357145 0 -0.131311 -0.312297 0 0.136752 -0.0371188 0 0.0207782 -0.0617273 0 -0.128254 0 0 0 0 0 0 0 0 0 0 0 0 0 2.17805 -1.11183e-17 2.23594e-319 2.17805 3.36612e-21
466 0 0 0 0 0 0 -1.16144e-27 2.17805 4.94066e-324 2.44526e-312 2.17805 1.91738e-13 -0.358638 0 -0.129377 -0.310886 0 0.138184 -0.0133304 0 0.0177249 -0.0338986 0 -0.131918 0 0 0 0 0 0 0 0 0 0 0 0 0 2.17805 -1.11183e-17 2.23594e-319 2.17805 3.36612e-21
467 0 0 0 0 0 0 -1.16144e-27 2.17805 4.94066e-324 2.44526e-312 2.17805 1.91738e-13 -0.36021 0 -0.127246 -0.309359 0 0.139743 0.00935489 0 0.0147239 -0.00765168 0 -0.135366 0 0 0 0 0 0 0 0 0 0 0 0 0 2.17805 -1.11183e-17 2.23594e-319 2.17805 3.36612e-21
468 0 0 0 0 0 0 -1.16144e-27 2.17805 4.94066e-324 2.44526e-312 2.17805 1.91738e-13 -0.361883 0 -0.124877 -0.307696 0 0.141455 0.0307098 0 0.0117458 0.0167309 0 -0.138656 0 0 0 0 0 0 0 0 0 0 0 0 0 2.17805 -1.11183e-17 2.23594e-319 2.17805 3.36612e-21
469 0 0 0 0 0 0 -1.16144e-27 2.17805 4.94066e-324 2.44526e-312 2.17805 1.91738e-13 -0.363678 0 -0.122224 -0.305875 0 0.143346 0.0505114 0 0.00875301 0.0389734 0 -0.141856 0 0 0 0 0 0 0 0 0 0 0 0 0 2.17805 -1.11183e-17 2.23594e-319 2.17805 3.36612e-21
470 0 0 0 0 0 0 -1.16144e-27 2.17805 4.94066e-324 2.44526e-312 2.17805 1.91738e-13 -0.365613 0 -0.119239 -0.303871 0 0.145443 0.0685539 0 0.00570376 0.0588185 0 -0.145032 0 0 0 0 0 0 0 0 0 0 0 0 0 2.17805 -1.11183e-17 2.23594e-319 2.17805 3.36612e-21
471 0 0 0 0 0 0 -1.16144e-27 2.17805 4.94066e-324 2.44526e-312 2.17805 1.91738e-13 -0.367699 0 -0.115873 -0.301658 0 0.14777 0.0846638 0 0.00255989 0.0760444 0 -0.148244 0 0 0 0 0 0 0 0 0 0 0 0 0 2.17805 -1.11183e-17 2.23594e-319 2.17805 3.36612e-21
472 0 0 0 0 0 0 -1.16144e-27 2.17805 4.94066e-324 2.44526e-312 2.17805 1.91738e-13 -0.369939 0 -0.112082 -0.299211 0 0.150342 0.098716 0 -0.000702231 0.0904862 0 -0.151528 0 0 0 0 0 0 0 0 0 0 0 0 0 2.17805 -1.11183e-17 2.23594e-319 2.17805 3.36612e-21
473 0 0 0 0 0 0 -1.16144e-27 2.17805 4.94066e-324 2.44526e-312 2.17805 1.91738e-13 -0.372327 0 -0.107825 -0.296501 0 0.153171 0.110648 0 -0.00407979 0.102059 0 -0.154885 0 0 0 0 0 0 0 0 0 0 0 0 0 2.17805 -1.11183e-17 2.23594e-319 2.17805 3.36612e-21
474 0 0 0 0 0 0 -1.16144e-27 2.17805 4.94066e-324 2.44526e-312 2.17805 1.91738e-13 -0.374843 0 -0.103072 -0.293503 0 0.156259 0.120474 0 -0.00753434 0.110781 0 -0.158273 0 0 0 0 0 0 0 0 0 0 0 0 0 2.17805 -1.11183e-17 2.23594e-319 2.17805 3.36612e-21
475 0 0 0 0 0 0 -1.16144e-27 2.17805 4.94066e-324 2.44526e-312 2.17805 1.91738e-13 -0.37746 0 -0.0977967 -0.290187 0 0.159599 0.128283 0 -0.0109895 0.116791 0 -0.161602 0 0 0 0 0 0 0 0 0 0 0 0 0 2.17805 -1.11183e-17 2.23594e-319 2.17805 3.36612e-21
476 0 0 0 0 0 0 -1.16144e-27 2.17805 4.94066e-324 2.44526e-312 2.17805 1.91738e-13 -0.380138 0 -0.0919751 -0.286521 0 0.163181 0.134244 0 -0.0143384 0.120352 0 -0.164748 0 0 0 0 0 0 0 0 0 0 0 0 0 2.17805 -1.11183e-17 2.23594e-319 2.17805 3.36612e-21
477 0 0 0 0 0 0 -1.16144e-27 2.17805 4.94066e-324 2.44526e-312 2.17805 1.91738e-13 -0.382832 0 -0.0855833 -0.282463 0 0.166993 0.138591 0 -0.0174598 0.121844 0 -0.167579 0 0 0 0 0 0 0 0 0 0 0 0 0 2.17805 -1.11183e-17 2.23594e-319 2.17805 3.36612e-21
478 0 0 0 0 0 0 -1.16144e-27 2.17805 4.94066e-324 2.44526e-312 2.17805 1.91738e-13 -0.385489 0 -0.0785927 -0.277965 0 0.171022 0.141601 0 -0.0202408 0.121734 0 -0.169979 0 0 0 0 0 0 0 0 0 0 0 0 0 2.17805 -1.11183e-17 2.23594e-319 2.17805 3.36612e-21
479 0 0 0 0 0 0 -1.16144e-27 2.17805 4.94066e-324 2.44526e-312 2.17805 1.91738e-13 -0.388047 0 -0.0709695 -0.272968 0 0.175254 0.143573 0 -0.022599 0.120534 0 -0.171882 0 0 0 0 0 0 0 0 0 0 0 0 0 2.17805 -1.11183e-17 2.23594e-319 2.17805 3.36612e-21
480 0 0 0 0 0 0 -1.16144e-27 2.17805 4.94066e-324 2.44526e-312 2.17805 1.91738e-13 -0.390433 0 -0.0626808 -0.267409 0 0.17967 0.144796 0 -0.024498 0.118742 0 -0.173284 0 0 0 0 0 0 0 0 0 0 0 0 0 2.17805 -1.11183e-17 2.23594e-319 2.17805 3.36612e-21
481 0 0 0 0 0 0 -1.16144e-27 2.17805 4.94066e-324 2.44526e-312 2.17805 1.91738e-13 -0.392549 0 -0.0537083 -0.261226 0 0.184248 0.145527 0 -0.0259513 0.11679 0 -0.174243 0 0 0 0 0 0 0 0 0 0 0 0 0 2.17805 -1.11183e-17 2.23594e-319 2.17805 3.36612e-21
482 0 0 0 0 0 0 -1.16144e-27 2.17805 4.94066e-324 2.44526e-312 2.17805 1.91738e-13 -0.394266 0 -0.0440715 -0.254369 0 0.188947 0.145969 0 -0.0270141 0.115003 0 -0.174856 0 0 0 0 0 0 0 0 0 0 0 0 0 2.17805 -1.11183e-17 2.23594e-319 2.17805 3.36612e-21
483 0 0 0 0 0 0 -1.16144e-27 2.17805 4.94066e-324 2.44526e-312 2.17805 1.91738e-13 -0.395409 0 -0.0338588 -0.246815 0 0.193712 0.146268 0 -0.0277675 0.113578 0 -0.175238 0 0 0 0 0 0 0 0 0 0 0 0 0 2.17805 -1.11183e-17 2.23594e-319 2.17805 3.36612e-21
484 0 0 0 0 0 0 -1.16144e-27 2.17805 4.94066e-324 2.44526e-312 2.17805 1.91738e-13 -0.395762 0 -0.0232579 -0.238576 0 0.198466 0.146514 0 -0.0283001 0.112599 0 -0.175494 0 0 0 0 0 0 0 0 0 0 0 0 0 2.17805 -1.11183e-17 2.23594e-319 2.17805 3.36612e-21
485 0 0 0 0 0 0 -1.16144e-27 2.17805 4.94066e-324 2.44526e-312 2.17805 1.91738e-13 -0.395075 0 -0.0125755 -0.229705 0 0.203113 0.146751 0 -0.0286921 0.112056 0 -0.175703 0 0 0 0 0 0 0 0 0 0 0 0 0 2.17805 -1.11183e-17 2.23594e-319 2.17805 3.36612e-21
486 0 0 0 0 0 0 -1.16144e-27 2.17805 4.94066e-324 2.44526e-312 2.17805 1.91738e-13 -0.393094 0 -0.0022322 -0.220296 0 0.207552 0.146996 0 -0.0290045 0.111881 0 -0.175916 0 0 0 0 0 0 0 0 0 0 0 0 0 2.17805 -1.11183e-17 2.23594e-319 2.17805 3.36612e-21
487 0 0 0 0 0 0 -1.16144e-27 2.17805 4.94066e-324 2.44526e-312 2.17805 1.91738e-13 -0.389591 0 0.00727461 -0.210464 0 0.211682 0.147245 0 -0.0292746 0.111983 0 -0.176151 0 0 0 0 0 0 0 0 0 0 0 0 0 2.17805 -1.11183e-17 2.23594e-319 2.17805 3.36612e-21
488 0 0 0 0 0 0 -1.16144e-27 2.17805 4.94066e-324 2.44526e-312 2.17805 1.91738e-13 -0.384386 0 0.0154371 -0.200325 0 0.215413 0.147488 0 -0.0295181 0.112262 0 -0.176403 0 0 0 0 0 0 0 0 0 0 0 0 0 2.17805 -1.11183e-17 2.23594e-319 2.17805 3.36612e-21
489 0 0 0 0 0 0 -1.16144e-27 2.17805 4.94066e-324 2.44526e-312 2.17805 1.91738e-13 -0.377364 0 0.0218165 -0.189973 0 0.218676 0.147714 0 -0.0297327 0.112633 0 -0.176653 0 0 0 0 0 0 0 0 0 0 0 0 0 2.17805 -1.11183e-17 2.23594e-319 2.17805 3.36612e-21
490 0 0 0 0 0 0 -1.16144e-27 2.17805 4.94066e-324 2.44526e-312 2.17805 1.91738e-13 -0.368463 0 0.0261163 -0.179455 0 0.221423 0.147912 0 -0.0299047 0.11302 0 -0.17687 0 0 0 0 0 0 0 0 0 0 0 0 0 2.17805 -1.11183e-17 2.23594e-319 2.17805 3.36612e-21
491 0 0 0 0 0 0 -1.16144e-27 2.17805 4.94066e-324 2.44526e-312 2.17805 1.91738e-13 -0.35767 0 0.0282298 -0.168762 0 0.223634 0.148074 0 -0.0300142 0.11336 0 -0.177021 0 0 0 0 0 0 0 0 0 0 0 0 0 2.17805 -1.11183e-17 2.23594e-319 2.17805 3.36612e-21
492 0 0 0 0 0 0 -1.16144e-27 2.17805 4.94066e-324 2.44526e-312 2.17805 1.91738e-13 -0.345008 0 0.0282552 -0.157832 0 0.225319 0.148191 0 -0.0300388 0.113599 0 -0.177074 0 0 0 0 0 0 0 0 0 0 0 0 0 2.17805 -1.11183e-17 2.23594e-319 2.17805 3.36612e-21
493 0 0 0 0 0 0 -1.16144e-27 2.17805 4.94066e-324 2.44526e-312 2.17805 1.91738e-13 -0.330546 0 0.0264745 -0.146563 0 0.226522 0.148258 0 -0.0299565 0.113689 0 -0.176998 0 0 0 0 0 0 0 0 0 0 0 0 0 2.17805 -1.11183e-17 2.23594e-319 2.17805 3.36612e-21
494 0 0 0 0 0 0 -1.16144e-27 2.17805 4.94066e-324 2.44526e-312 2.17805 1.91738e-13 -0.314396 0 0.0233054 -0.134827 0 0.227324 0.148269 0 -0.0297468 0.11359 0 -0.176762 0 0 0 0 0 0 0 0 0 0 0 0 0 2.17805 -1.11183e-17 2.23594e-319 2.17805 3.36612e-21
495 0 0 0 0 0 0 -1.16144e-27 2.17805 4.94066e-324 2.44526e-312 2.17805 1.91738e-13 -0.29672 0 0.0192337 -0.1225 0 0.227839 0.148221 0 -0.0293921 0.113266 0 -0.176342 0 0 0 0 0 0 0 0 0 0 0 0 0 2.17805 -1.11183e-17 2.23594e-319 2.17805 3.36612e-21
496 0 0 0 0 0 0 -1.16144e-27 2.17805 4.94066e-324 2.44526e-312 2.17805 1.91738e-13 -0.277716 0 0.0147432 -0.109479 0 0.228203 0.148111 0 -0.0288792 0.112691 0 -0.175718 0 0 0 0 0 0 0 0 0 0 0 0 0 2.17805 -1.11183e-17 2.23594e-319 2.17805 3.36612e-21
497 0 0 0 0 0 0 -1.16144e-27 2.17805 4.94066e-324 2.44526e-312 2.17805 1.91738e-13 -0.257597 0 0.0102555 -0.0956973 0 0.228562 0.147942 0 -0.0282021 0.111852 0 -0.174877 0 0 0 0 0 0 0 0 0 0 0 0 0 2.17805 -1.11183e-17 2.23594e-319 2.17805 3.36612e-21
498 0 0 0 0 0 0 -1.16144e-27 2.17805 4.94066e-324 2.44526e-312 2.17805 1.91738e-13 -0.236565 0 0.00609053 -0.0811312 0 0.229046 0.147721 0 -0.0273636 0.110747 0 -0.173819 0 0 0 0 0 0 0 0 0 0 0 0 0 2.17805 -1.11183e-17 2.23594e-319 2.17805 3.36612e-21
499 0 0 0 0 0 0 -1.16144e-27 2.17805 4.94066e-324 2.44526e-312 2.17805 1.91738e-13 -0.214792 0 0.00244861 -0.0657971 0 0.229758 0.147457 0 -0.0263766 0.10939 0 -0.172551 0 0 0 0 0 0 0 0 0 0 0 0 0 2.17805 -1.11183e-17 2.23594e-319 2.17805 3.36612e-21
500 0 0 0 0 0 0 -1.16144e-27 2.17805 4.94066e-324 2.44526e-312 2.17805 1.91738e-13 -0.1924 0 -0.000587463 -0.0497444 0 0.230753 0.147165 0 -0.0252632 0.107808 0 -0.171096 0 0 0 0 0 0 0 0 0 0 0 0 0 2.17805 -1.11183e-17 2.23594e-319 2.17805 3.36612e-21
501 0 0 0 0 0 0 -1.16144e-27 2.17805 4.94066e-324 2.44526e-312 2.17805 1.91738e-13 -0.169462 0 -0.00303858 -0.0330451 0 0.232034 0.14686 0 -0.0240522 0.106039 0 -0.169482 0 0 0 0 0 0 0 0 0 0 0 0 0 2.17805 -1.11183e-17 2.23594e-319 2.17805 3.36612e-21
502 0 0 0 0 0 0 -1.16144e-27 2.17805 4.94066e-324 2.44526e-312 2.17805 1.91738e-13 -0.146006 0 -0.0050077 -0.0157824 0 0.233552 0.146557 0 -0.0227764 0.104131 0 -0.167746 0 0 0 0 0 0 0 0 0 0 0 0 0 2.17805 -1.11183e-17 2.23594e-319 2.17805 3.36612e-21
503 0 0 0 0 0 0 -1.16144e-27 2.17805 4.94066e-324 2.44526e-312 2.17805 1.91738e-13 -0.122021 0 -0.00665582 0.00195843 0 0.235208 0.14627 0 -0.0214698 0.102138 0 -0.165929 0 0 0 0 0 0 0 0 0 0 0 0 0 2.17805 -1.11183e-17 2.23594e-319 2.17805 3.36612e-21
504 0 0 0 0 0 0 -1.16144e-27 2.17805 4.94066e-324 2.44526e-312 2.17805 1.91738e-13 -0.0974711 0 -0.00817741 0.020098 0 0.236866 0.146007 0 -0.0201661 0.100115 0 -0.164076 0 0 0 0 0 0 0 0 0 0 0 0 0 2.17805 -1.11183e-17 2.23594e-319 2.17805 3.36612e-21
505 0 0 0 0 0 0 -1.16144e-27 2.17805 4.94066e-324 2.44526e-312 2.17805 1.91738e-13 -0.0723031 0 -0.00977783 0.0385672 0 0.238369 0.145776 0 -0.0188977 0.0981188 0 -0.162233 0 0 0 0 0 0 0 0 0 0 0 0 0 2.17805 -1.11183e-17 2.23594e-319 2.17805 3.36612e-21
506 0 0 0 0 0 0 -1.16144e-27 2.17805 4.94066e-324 2.44526e-312 2.17805 1.91738e-13 -0.0464605 0 -0.0116531 0.0573098 0 0.239545 0.145578 0 -0.0176943 0.0961974 0 -0.160445 0 0 0 0 0 0 0 0 0 0 0 0 0 2.17805 -1.11183e-17 2.23594e-319 2.17805 3.36612e-21
507 0 0 0 0 0 0 -1.16144e-27 2.17805 4.94066e-324 2.44526e-312 2.17805 1.91738e-13 -0.0198917 0 -0.0139727 0.0762816 0 0.240231 0.145413 0 -0.016581 0.0943921 0 -0.158753 0 0 0 0 0 0 0 0 0 0 0 0 0 2.17805 -1.11183e-17 2.23594e-319 2.17805 3.36612e-21
508 0 0 0 0 0 0 -1.16144e-27 2.17805 4.94066e-324 2.44526e-312 2.17805 1.91738e-13 0.00743942 0 -0.0168662 0.0954492 0 0.240278 0.145279 0 -0.0155756 0.0927316 0 -0.157191 0 0 0 0 0 0 0 0 0 0 0 0 0 2.17805 -1.11183e-17 2.23594e-319 2.17805 3.36612e-21
509 0 0 0 0 0 0 -1.16144e-27 2.17805 4.94066e-324 2.44526e-312 2.17805 1.91738e-13 0.0355444 0 -0.0204138 0.114787 0 0.239566 0.145173 0 -0.0146868 0.0912312 0 -0.155777 0 0 0 0 0 0 0 0 0 0 0 0 0 2.17805 -1.11183e-17 2.23594e-319 2.17805 3.36612e-21
510 0 0 0 0 0 0 -1.16144e-27 2.17805 4.94066e-324 2.44526e-312 2.17805 1.91738e-13 0.0644009 0 -0.0246411 0.134271 0 0.238013 0.145091 0 -0.0139121 0.089891 0 -0.154515 0 0 0 0 0 0 0 0 0 0 0 0 0 2.17805 -1.11183e-17 2.23594e-319 2.17805 3.36612e-21
511 0 0 0 0 0 0 -1.16144e-27 2.17805 4.94066e-324 2.44526e-312 2.17805 1.91738e-13 0.0939455 0 -0.0295196 0.153879 0 0.235578 0.145029 0 -0.0132383 0.0886976 0 -0.153391 0 0 0 0 0 0 0 0 0 0 0 0 0 2.17805 -1.11183e-17 2.23594e-319 2.17805 3.36612e-21
512 0 0 0 0 0 0 -1.16144e-27 2.17805 4.94066e-324 2.44526e-312 2.17805 1.91738e-13 0.124068 0 -0.0349723 0.173583 0 0.232268 0.144983 0 -0.0126427 0.0876246 0 -0.152378 0 0 0 0 0 0 0 0 0 0 0 0 0 2.17805 -1.11183e-17 2.23594e-319 2.17805 3.36612e-21
513 0 0 0 0 0 0 -1.16144e-27 2.17805 4.94066e-324 2.44526e-312 2.17805 1.91738e-13 0.154606 0 -0.0408834 0.193346 0 0.22813 0.144946 0 -0.012096 0.0866361 0 -0.151437 0 0 0 0 0 0 0 0 0 0 0 0 0 2.17805 -1.11183e-17 2.23594e-319 2.17805 3.36612e-21
514 0 0 0 0 0 0 -1.16144e-27 2.17805 4.94066e-324 2.44526e-312 2.17805 1.91738e-13 0.185346 0 -0.047112 0.21312 0 0.223254 0.14491 0 -0.0115654 0.0856895 0 -0.150522 0 0 0 0 0 0 0 0 0 0 0 0 0 2.17805 -1.11183e-17 2.23594e-319 2.17805 3.36612e-21
515 0 0 0 0 0 0 -1.16144e-27 2.17805 4.94066e-324 2.44526e-312 2.17805 1.91738e-13 0.216024 0 -0.0535075 0.232839 0 0.21776 0.144866 0 -0.0110184 0.0847406 0 -0.149586 0 0 0 0 0 0 0 0 0 0 0 0 0 2.17805 -1.11183e-17 2.23594e-319 2.17805 3.36612e-21
516 0 0 0 0 0 0 -1.16144e-27 2.17805 4.94066e-324 2.44526e-312 2.17805 1.91738e-13 0.246326 0 -0.0599258 0.252424 0 0.211794 0.144804 0 -0.0104246 0.0837474 0 -0.148585 0 0 0 0 0 0 0 0 0 0 0 0 0 2.17805 -1.11183e-17 2.23594e-319 2.17805 3.36612e-21
517 0 0 0 0 0 0 -1.16144e-27 2.17805 4.94066e-324 2.44526e-312 2.17805 1.91738e-13 0.2759 0 -0.0662436 0.271777 0 0.205513 0.144715 0 -0.00975811 0.0826747 0 -0.147479 0 0 0 0 0 0 0 0 0 0 0 0 0 2.17805 -1.11183e-17 2.23594e-319 2.17805 3.36612e-21
518 0 0 0 0 0 0 -1.16144e-27 2.17805 4.94066e-324 2.44526e-312 2.17805 1.91738e-13 0.304366 0 -0.072371 0.290783 0 0.199078 0.144592 0 -0.00899789 0.0814962 0 -0.146239 0 0 0 0 0 0 0 0 0 0 0 0 0 2.17805 -1.11183e-17 2.23594e-319 2.17805 3.36612e-21
519 0 0 0 0 0 0 -1.16144e-27 2.17805 4.94066e-324 2.44526e-312 2.17805 1.91738e-13 0.331333 0 -0.0782592 0.309316 0 0.192636 0.144432 0 -0.00812753 0.0801965 0 -0.144839 0 0 0 0 0 0 0 0 0 0 0 0 0 2.17805 -1.11183e-17 2.23594e-319 2.17805 3.36612e-21
520 0 0 0 0 0 0 -1.16144e-27 2.17805 4.94066e-324 2.44526e-312 2.17805 1.91738e-13 0.356425 0 -0.0839029 0.327238 0 0.186314 0.144236 0 -0.0071343 0.0787695 0 -0.14326 0 0 0 0 0 0 0 0 0 0 0 0 0 2.17805 -1.11183e-17 2.23594e-319 2.17805 3.36612e-21
521 0 0 0 0 0 0 -1.16144e-27 2.17805 4.94066e-324 2.44526e-312 2.17805 1.91738e-13 0.379303 0 -0.0893357 0.344405 0 0.180203 0.144009 0 -0.0060072 0.0772167 0 -0.141487 0 0 0 0 0 0 0 0 0 0 0 0 0 2.17805 -1.11183e-17 2.23594e-319 2.17805 3.36612e-21
522 0 0 0 0 0 0 -1.16144e-27 2.17805 4.94066e-324 2.44526e-312 2.17805 1.91738e-13 0.399696 0 -0.09462 0.360674 0 0.174352 0.143759 0 -0.00473485 0.0755424 0 -0.139503 0 0 0 0 0 0 0 0 0 0 0 0 0 2.17805 -1.11183e-17 2.23594e-319 2.17805 3.36612e-21
523 0 0 0 0 0 0 -1.16144e-27 2.17805 4.94066e-324 2.44526e-312 2.17805 1.91738e-13 0.417421 0 -0.0998325 0.375903 0 0.168766 0.143495 0 -0.00330294 0.0737501 0 -0.137287 0 0 0 0 0 0 0 0 0 0 0 0 0 2.17805 -1.11183e-17 2.23594e-319 2.17805 3.36612e-21
524 0 0 0 0 0 0 -1.16144e-27 2.17805 4.94066e-324 2.44526e-312 2.17805 1.91738e-13 0.432397 0 -0.105048 0.389962 0 0.163408 0.143226 0 -0.00169192 0.071839 0 -0.134808 0 0 0 0 0 0 0 0 0 0 0 0 0 2.17805 -1.11183e-17 2.23594e-319 2.17805 3.36612e-21
525 0 0 0 0 0 0 -1.16144e-27 2.17805 4.94066e-324 2.44526e-312 2.17805 1.91738e-13 0.444658 0 -0.110323 0.402732 0 0.158212 0.142965 0 0.000124709 0.0698018 0 -0.132024 0 0 0 0 0 0 0 0 0 0 0 0 0 2.17805 -1.11183e-17 2.23594e-319 2.17805 3.36612e-21
526 0 0 0 0 0 0 -1.16144e-27 2.17805 4.94066e-324 2.44526e-312 2.17805 1.91738e-13 0.454351 0 -0.115685 0.414109 0 0.153108 0.142722 0 0.00218151 0.0676254 0 -0.128878 0 0 0 0 0 0 0 0 0 0 0 0 0 2.17805 -1.11183e-17 2.23594e-319 2.17805 3.36612e-21
527 0 0 0 0 0 0 -1.16144e-27 2.17805 4.94066e-324 2.44526e-312 2.17805 1.91738e-13 0.461722 0 -0.121125 0.424019 0 0.148035 0.142513 0 0.00452116 0.065293 0 -0.125299 0 0 0 0 0 0 0 0 0 0 0 0 0 2.17805 -1.11183e-17 2.23594e-319 2.17805 3.36612e-21
528 0 0 0 0 0 0 -1.16144e-27 2.17805 4.94066e-324 2.44526e-312 2.17805 1.91738e-13 0.467092 0 -0.126594 0.43242 0 0.142974 0.142355 0 0.00719391 0.0627879 0 -0.121201 0 0 0 0 0 0 0 0 0 0 0 0 0 2.17805 -1.11183e-17 2.23594e-319 2.17805 3.36612e-21
529 0 0 0 0 0 0 -1.16144e-27 2.17805 4.94066e-324 2.44526e-312 2.17805 1.91738e-13 0.470825 0 -0.132002 0.439317 0 0.137954 0.142273 0 0.0102563 0.0600986 0 -0.116485 0 0 0 0 0 0 0 0 0 0 0 0 0 2.17805 -1.11183e-17 2.23594e-319 2.17805 3.36612e-21
530 0 0 0 0 0 0 -1.16144e-27 2.17805 4.94066e-324 2.44526e-312 2.17805 1.91738e-13 0.473288 0 -0.137228 0.444772 0 0.13306 0.142302 0 0.0137692 0.0572235 0 -0.111041 0 0 0 0 0 0 0 0 0 0 0 0 0 2.17805 -1.11183e-17 2.23594e-319 2.17805 3.36612e-21
531 0 0 0 0 0 0 -1.16144e-27 2.17805 4.94066e-324 2.44526e-312 2.17805 1.91738e-13 0.474816 0 -0.142132 0.448908 0 0.128419 0.142486 0 0.017795 0.0541762 0 -0.104751 0 0 0 0 0 0 0 0 0 0 0 0 0 2.17805 -1.11183e-17 2.23594e-319 2.17805 3.36612e-21
532 0 0 0 0 0 0 -1.16144e-27 2.17805 4.94066e-324 2.44526e-312 2.17805 1.91738e-13 0.475689 0 -0.146571 0.451901 0 0.124175 0.142879 0 0.0223933 0.050991 0 -0.0974931 0 0 0 0 0 0 0 0 0 0 0 0 0 2.17805 -1.11183e-17 2.23594e-319 2.17805 3.36612e-21
533 0 0 0 0 0 0 -1.16144e-27 2.17805 4.94066e-324 2.44526e-312 2.17805 1.91738e-13 0.476121 0 -0.150423 0.453963 0 0.120461 0.143549 0 0.0276155 0.0477308 0 -0.089153 0 0 0 0 0 0 0 0 0 0 0 0 0 2.17805 -1.11183e-17 2.23594e-319 2.17805 3.36612e-21
534 0 0 0 0 0 0 -1.16144e-27 2.17805 4.94066e-324 2.44526e-312 2.17805 1.91738e-13 0.476267 0 -0.153613 0.455317 0 0.117367 0.14458 0 0.0334959 0.0444975 0 -0.0796397 0 0 0 0 0 0 0 0 0 0 0 0 0 2.17805 -1.11183e-17 2.23594e-319 2.17805 3.36612e-21
535 0 0 0 0 0 0 -1.16144e-27 2.17805 4.94066e-324 2.44526e-312 2.17805 1.91738e-13 0.476241 0 -0.156127 0.456168 0 0.114919 0.146067 0 0.0400406 0.0414439 0 -0.0689093 0 0 0 0 0 0 0 0 0 0 0 0 0 2.17805 -1.11183e-17 2.23594e-319 2.17805 3.36612e-21
536 0 0 0 0 0 0 -1.16144e-27 2.17805 4.94066e-324 2.44526e-312 2.17805 1.91738e-13 0.476132 0 -0.158016 0.456686 0 0.113075 0.148129 0 0.0472122 0.0387856 0 -0.0569998 0 0 0 0 0 0 0 0 0 0 0 0 0 2.17805 -1.11183e-17 2.23594e-319 2.17805 3.36612e-21
537 0 0 0 0 0 0 -1.16144e-27 2.17805 4.94066e-324 2.44526e-312 2.17805 1.91738e-13 0.476016 0 -0.159387 0.456991 0 0.111734 0.1509 0 0.0549116 0.0368044 0 -0.0440743 0 0 0 0 0 0 0 0 0 0 0 0 0 2.17805 -1.11183e-17 2.23594e-319 2.17805 3.36612e-21
538 0 0 0 0 0 0 -1.16144e-27 2.17805 4.94066e-324 2.44526e-312 2.17805 1.91738e-13 0.475959 0 -0.160376 0.457155 0 0.110761 0.15453 0 0.0629612 0.035836 0 -0.0304621 0 0 0 0 0 0 0 0 0 0 0 0 0 2.17805 -1.11183e-17 2.23594e-319 2.17805 3.36612e-21
539 0 0 0 0 0 0 -1.16144e-27 2.17805 4.94066e-324 2.44526e-312 2.17805 1.91738e-13 0.476011 0 -0.161117 0.457214 0 0.11002 0.159164 0 0.0710962 0.0362361 0 -0.0166814 0 0 0 0 0 0 0 0 0 0 0 0 0 2.17805 -1.11183e-17 2.23594e-319 2.17805 3.36612e-21
540 0 0 0 0 0 0 -1.16144e-27 2.17805 4.94066e-324 2.44526e-312 2.17805 1.91738e-13 0.476197 0 -0.161724 0.457189 0 0.109399 0.164928 0 0.0789749 0.0383302 0 -0.00342098 0 0 0 0 0 0 0 0 0 0 0 0 0 2.17805 -1.11183e-17 2.23594e-319 2.17805 3.36612e-21
541 0 0 0 0 0 0 -1.16144e-27 2.17805 4.94066e-324 2.44526e-312 2.17805 1.91738e-13 0.476508 0 -0.162263 0.457096 0 0.108831 0.171912 0 0.0862108 0.0423668 0 0.00853103 0 0 0 0 0 0 0 0 0 0 0 0 0 2.17805 -1.11183e-17 2.23594e-319 2.17805 3.36612e-21
542 0 0 0 0 0 0 -1.16144e-27 2.17805 4.94066e-324 2.44526e-312 2.17805 1.91738e-13 0.476903 0 -0.162759 0.456959 0 0.108297 0.180163 0 0.0924244 0.0484951 0 0.0184 0 0 0 0 0 0 0 0 0 0 0 0 0 2.17805 -1.11183e-17 2.23594e-319 2.17805 3.36612e-21
543 0 0 0 0 0 0 -1.16144e-27 2.17805 4.94066e-324 2.44526e-312 2.17805 1.91738e-13 0.47731 0 -0.163199 0.456812 0 0.107816 0.189701 0 0.097298 0.056779 0 0.0255492 0 0 0 0 0 0 0 0 0 0 0 0 0 2.17805 -1.11183e-17 2.23594e-319 2.17805 3.36612e-21
544 0 0 0 0 0 0 -1.16144e-27 2.17805 4.94066e-324 2.44526e-312 2.17805 1.91738e-13 0.477643 0 -0.163546 0.456697 0 0.107434 0.200536 0 0.100621 0.0672351 0 0.0295794 0 0 0 0 0 0 0 0 0 0 0 0 0 2.17805 -1.11183e-17 2.23594e-319 2.17805 3.36612e-21
545 0 0 0 0 0 0 -1.16144e-27 2.17805 4.94066e-324 2.44526e-312 2.17805 1.91738e-13 0.477815 0 -0.163758 0.456653 0 0.107205 0.212691 0 0.102314 0.0798693 0 0.0303803 0 0 0 0 0 0 0 0 0 0 0 0 0 2.17805 -1.11183e-17 2.23594e-319 2.17805 3.36612e-21
546 0 0 0 0 0 0 -1.16144e-27 2.17805 4.94066e-324 2.44526e-312 2.17805 1.91738e-13 0.477754 0 -0.163797 0.456715 0 0.107176 0.226203 0 0.102431 0.0946911 0 0.0281299 0 0 0 0 0 0 0 0 0 0 0 0 0 2.17805 -1.11183e-17 2.23594e-319 2.17805 3.36612e-21
547 0 0 0 0 0 0 -1.16144e-27 2.17805 4.94066e-324 2.44526e-312 2.17805 1.91738e-13 0.47741 0 -0.163635 0.456909 0 0.107379 0.241117 0 0.10114 0.111699 0 0.0232479 0 0 0 0 0 0 0 0 0 0 0 0 0 2.17805 -1.11183e-17 2.23594e-319 2.17805 3.36612e-21
548 0 0 0 0 0 0 -1.16144e-27 2.17805 4.94066e-324 2.44526e-312 2.17805 1.91738e-13 0.476765 0 -0.163259 0.45725 0 0.107828 0.257462 0 0.0986945 0.130853 0 0.0163161 0 0 0 0 0 0 0 0 0 0 0 0 0 2.17805 -1.11183e-17 2.23594e-319 2.17805 3.36612e-21
549 0 0 0 0 0 0 -1.16144e-27 2.17805 4.94066e-324 2.44526e-312 2.17805 1.91738e-13 0.47583 0 -0.162669 0.457747 0 0.108517 0.27524 0 0.0953863 0.152047 0 0.00798171 0 0 0 0 0 0 0 0 0 0 0 0 0 2.17805 -1.11183e-17 2.23594e-319 2.17805 3.36612e-21
550 0 0 0 0 0 0 -1.16144e-27 2.17805 4.94066e-324 2.44526e-312 2.17805 1.91738e-13 0.474642 0 -0.161878 0.458401 0 0.109425 0.294408 0 0.0915089 0.175106 0 -0.00113557 0 0 0 0 0 0 0 0 0 0 0 0 0 2.17805 -1.11183e-17 2.23594e-319 2.17805 3.36612e-21
551 0 0 0 0 0 0 -1.16144e-27 2.17805 4.94066e-324 2.44526e-312 2.17805 1.91738e-13 0.473256 0 -0.160908 0.459209 0 0.110517 0.314887 0 0.0873216 0.199804 0 -0.0105152 0 0 0 0 0 0 0 0 0 0 0 0 0 2.17805 -1.11183e-17 2.23594e-319 2.17805 3.36612e-21
552 0 0 0 0 0 0 -1.16144e-27 2.17805 4.94066e-324 2.44526e-312 2.17805 1.91738e-13 0.471731 0 -0.159787 0.460163 0 0.111755 0.336567 0 0.0830298 0.225899 0 -0.0197744 0 0 0 0 0 0 0 0 0 0 0 0 0 2.17805 -1.11183e-17 2.23594e-319 2.17805 3.36612e-21
553 0 0 0 0 0 0 -1.16144e-27 2.17805 4.94066e-324 2.44526e-312 2.17805 1.91738e-13 0.470127 0 -0.158544 0.461246 0 0.113099 0.359322 0 0.0787773 0.253161 0 -0.0286752 0 0 0 0 0 0 0 0 0 0 0 0 0 2.17805 -1.11183e-17 2.23594e-319 2.17805 3.36612e-21
554 0 0 0 0 0 0 -1.16144e-27 2.17805 4.94066e-324 2.44526e-312 2.17805 1.91738e-13 0.468492 0 -0.157209 0.462439 0 0.114512 0.38302 0 0.0746505 0.281401 0 -0.0371063 0 0 0 0 0 0 0 0 0 0 0 0 0 2.17805 -1.11183e-17 2.23594e-319 2.17805 3.36612e-21
555 0 0 0 0 0 0 -1.16144e-27 2.17805 4.94066e-324 2.44526e-312 2.17805 1.91738e-13 0.466862 0 -0.155808 0.463716 0 0.115963 0.407538 0 0.0706881 0.310479 0 -0.0450515 0 0 0 0 0 0 0 0 0 0 0 0 0 2.17805 -1.11183e-17 2.23594e-319 2.17805 3.36612e-21
556 0 0 0 0 0 0 -1.16144e-27 2.17805 4.94066e-324 2.44526e-312 2.17805 1.91738e-13 0.465255 0 -0.15436 0.465047 0 0.117428 0.432759 0 0.066894 0.340305 0 -0.0525557 0 0 0 0 0 0 0 0 0 0 0 0 0 2.17805 -1.11183e-17 2.23594e-319 2.17805 3.36612e-21
557 0 0 0 0 0 0 -1.16144e-27 2.17805 4.94066e-324 2.44526e-312 2.17805 1.91738e-13 0.463679 0 -0.152883 0.466407 0 0.118892 0.458581 0 0.0632495 0.370823 0 -0.0596921 0 0 0 0 0 0 0 0 0 0 0 0 0 2.17805 -1.11183e-17 2.23594e-319 2.17805 3.36612e-21
558 0 0 0 0 0 0 -1.16144e-27 2.17805 4.94066e-324 2.44526e-312 2.17805 1.91738e-13 0.46213 0 -0.151384 0.467771 0 0.120345 0.484912 0 0.0597235 0.402001 0 -0.0665376 0 0 0 0 0 0 0 0 0 0 0 0 0 2.17805 -1.11183e-17 2.23594e-319 2.17805 3.36612e-21
559 0 0 0 0 0 0 -1.16144e-27 2.17805 4.94066e-324 2.44526e-312 2.17805 1.91738e-13 0.460601 0 -0.149869 0.469126 0 0.121785 0.511671 0 0.0562806 0.433809 0 -0.0731552 0 0 0 0 0 0 0 0 0 0 0 0 0 2.17805 -1.11183e-17 2.23594e-319 2.17805 3.36612e-21
560 0 0 0 0 0 0 -1.16144e-27 2.17805 4.94066e-324 2.44526e-312 2.17805 1.91738e-13 0.459085 0 -0.148336 0.470463 0 0.123214 0.538783 0 0.0528872 0.466207 0 -0.0795849 0 0 0 0 0 0 0 0 0 0 0 0 0 2.17805 -1.11183e-17 2.23594e-319 2.17805 3.36612e-21
561 0 0 0 0 0 0 -1.16144e-27 2.17805 4.94066e-324 2.44526e-312 2.17805 1.91738e-13 0.457576 0 -0.146778 0.471786 0 0.124639 0.566177 0 0.0495144 0.499134 0 -0.0858424 0 0 0 0 0 0 0 0 0 0 0 0 0 2.17805 -1.11183e-17 2.23594e-319 2.17805 3.36612e-21
562 0 0 0 0 0 0 -1.16144e-27 2.17805 4.94066e-324 2.44526e-312 2.17805 1.91738e-13 0.456068 0 -0.145183 0.473105 0 0.126071 0.593779 0 0.0461409 0.532502 0 -0.0919217 0 0 0 0 0 0 0 0 0 0 0 0 0 2.17805 -1.11183e-17 2.23594e-319 2.17805 3.36612e-21
563 0 0 0 0 0 0 -1.16144e-27 2.17805 4.94066e-324 2.44526e-312 2.17805 1.91738e-13 0.454558 0 -0.143539 0.474437 0 0.127522 0.621512 0 0.0427545 0.566193 0 -0.0978012 0 0 0 0 0 0 0 0 0 0 0 0 0 2.17805 -1.11183e-17 2.23594e-319 2.17805 3.36612e-21
564 0 0 0 0 0 0 -1.16144e-27 2.17805 4.94066e-324 2.44526e-312 2.17805 1.91738e-13 0.453043 0 -0.141828 0.475801 0 0.129006 0.649289 0 0.0393533 0.600058 0 -0.103449 0 0 0 0 0 0 0 0 0 0 0 0 0 2.17805 -1.11183e-17 2.23594e-319 2.17805 3.36612e-21
565 0 0 0 0 0 0 -1.16144e-27 2.17805 4.94066e-324 2.44526e-312 2.17805 1.91738e-13 0.451517 0 -0.140034 0.477217 0 0.130537 0.677006 0 0.0359472 0.633919 0 -0.108827 0 0 0 0 0 0 0 0 0 0 0 0 0 2.17805 -1.11183e-17 2.23594e-319 2.17805 3.36612e-21
566 0 0 0 0 0 0 -1.16144e-27 2.17805 4.94066e-324 2.44526e-312 2.17805 1.91738e-13 0.449975 0 -0.138142 0.478703 0 0.132124 0.704538 0 0.0325578 0.667562 0 -0.113896 0 0 0 0 0 0 0 0 0 0 0 0 0 2.17805 -1.11183e-17 2.23594e-319 2.17805 3.36612e-21
567 0 0 0 0 0 0 -1.16144e-27 2.17805 4.94066e-324 2.44526e-312 2.17805 1.91738e-13 0.448409 0 -0.136139 0.480271 0 0.133776 0.731734 0 0.0292168 0.700741 0 -0.118619 0 0 0 0 0 0 0 0 0 0 0 0 0 2.17805 -1.11183e-17 2.23594e-319 2.17805 3.36612e-21
568 0 0 0 0 0 0 -1.16144e-27 2.17805 4.94066e-324 2.44526e-312 2.17805 1.91738e-13 0.446816 0 -0.134016 0.48193 0 0.135495 0.758411 0 0.0259627 0.733177 0 -0.122965 0 0 0 0 0 0 0 0 0 0 0 0 0 2.17805 -1.11183e-17 2.23594e-319 2.17805 3.36612e-21
569 0 0 0 0 0 0 -1.16144e-27 2.17805 4.94066e-324 2.44526e-312 2.17805 1.91738e-13 0.445193 0 -0.131767 0.483684 0 0.137282 0.784357 0 0.0228341 0.764553 0 -0.126912 0 0 0 0 0 0 0 0 0 0 0 0 0 2.17805 -1.11183e-17 2.23594e-319 2.17805 3.36612e-21
570 0 0 0 0 0 0 -1.16144e-27 2.17805 4.94066e-324 2.44526e-312 2.17805 1.91738e-13 0.443545 0 -0.129392 0.48553 0 0.139134 0.809332 0 0.0198624 0.794527 0 -0.13046 0 0 0 0 0 0 0 0 0 0 0 0 0 2.17805 -1.11183e-17 2.23594e-319 2.17805 3.36612e-21
571 0 0 0 0 0 0 -1.16144e-27 2.17805 4.94066e-324 2.44526e-312 2.17805 1.91738e-13 0.441881 0 -0.12689 0.487467 0 0.141048 0.833078 0 0.017063 0.822739 0 -0.133633 0 0 0 0 0 0 0 0 0 0 0 0 0 2.17805 -1.11183e-17 2.23594e-319 2.17805 3.36612e-21
572 0 0 0 0 0 0 -1.16144e-27 2.17805 4.94066e-324 2.44526e-312 2.17805 1.91738e-13 0.44021 0 -0.124261 0.489491 0 0.143022 0.855332 0 0.0144275 0.848832 0 -0.136483 0 0 0 0 0 0 0 0 0 0 0 0 0 2.17805 -1.11183e-17 2.23594e-319 2.17805 3.36612e-21
573 0 0 0 0 0 0 -1.16144e-27 2.17805 4.94066e-324 2.44526e-312 2.17805 1.91738e-13 0.438539 0 -0.121504 0.491601 0 0.145055 0.875846 0 0.0119199 0.872472 0 -0.139092 0 0 0 0 0 0 0 0 0 0 0 0 0 2.17805 -1.11183e-17 2.23594e-319 2.17805 3.36612e-21
574 0 0 0 0 0 0 -1.16144e-27 2.17805 4.94066e-324 2.44526e-312 2.17805 1.91738e-13 0.436871 0 -0.118611 0.4938 0 0.147148 0.894405 0 0.00947821 0.893376 0 -0.141568 0 0 0 0 0 0 0 0 0 0 0 0 0 2.17805 -1.11183e-17 2.23594e-319 2.17805 3.36612e-21
575 0 0 0 0 0 0 -1.16144e-27 2.17805 4.94066e-324 2.44526e-312 2.17805 1.91738e-13 0.435198 0 -0.115573 0.496092 0 0.149306 0.910849 0 0.00702201 0.911333 0 -0.144027 0 0 0 0 0 0 0 0 0 0 0 0 0 2.17805 -1.11183e-17 2.23594e-319 2.17805 3.36612e-21
576 0 0 0 0 0 0 -1.16144e-27 2.17805 4.94066e-324 2.44526e-312 2.17805 1.91738e-13 0.433508 0 -0.112374 0.498486 0 0.151533 0.925085 0 0.00446702 0.926227 0 -0.146579 0 0 0 0 0 0 0 0 0 0 0 0 0 2.17805 -1.11183e-17 2.23594e-319 2.17805 3.36612e-21
577 0 0 0 0 0 0 -1.16144e-27 2.17805 4.94066e-324 2.44526e-312 2.17805 1.91738e-13 0.431784 0 -0.108997 0.500994 0 0.153832 0.937098 0 0.00174323 0.938045 0 -0.149304 0 0 0 0 0 0 0 0 0 0 0 0 0 2.17805 -1.11183e-17 2.23594e-319 2.17805 3.36612e-21
578 0 0 0 0 0 0 -1.16144e-27 2.17805 4.94066e-324 2.44526e-312 2.17805 1.91738e-13 0.430013 0 -0.105423 0.503627 0 0.156206 0.946951 0 -0.0011865 0.946884 0 -0.152236 0 0 0 0 0 0 0 0 0 0 0 0 0 2.17805 -1.11183e-17 2.23594e-319 2.17805 3.36612e-21
579 0 0 0 0 0 0 -1.16144e-27 2.17805 4.94066e-324 2.44526e-312 2.17805 1.91738e-13 0.428189 0 -0.101638 0.506399 0 0.158654 0.954782 0 -0.00431198 0.952942 0 -0.155351 0 0 0 0 0 0 0 0 0 0 0 0 0 2.17805 -1.11183e-17 2.23594e-319 2.17805 3.36612e-21
580 0 0 0 0 0 0 -1.16144e-27 2.17805 4.94066e-324 2.44526e-312 2.17805 1.91738e-13 0.426318 0 -0.0976281 0.509326 0 0.161174 0.960789 0 -0.00757003 0.95651 0 -0.158559 0 0 0 0 0 0 0 0 0 0 0 0 0 2.17805 -1.11183e-17 2.23594e-319 2.17805 3.36612e-21
581 0 0 0 0 0 0 -1.16144e-27 2.17805 4.94066e-324 2.44526e-312 2.17805 1.91738e-13 0.42442 0 -0.0933785 0.512426 0 0.163767 0.96521 0 -0.0108502 0.95795 0 -0.161726 0 0 0 0 0 0 0 0 0 0 0 0 0 2.17805 -1.11183e-17 2.23594e-319 2.17805 3.36612e-21
582 0 0 0 0 0 0 -1.16144e-27 2.17805 4.94066e-324 2.44526e-312 2.17805 1.91738e-13 0.422522 0 -0.0888721 0.515723 0 0.166437 0.968309 0 -0.0140124 0.957681 0 -0.164688 0 0 0 0 0 0 0 0 0 0 0 0 0 2.17805 -1.11183e-17 2.23594e-319 2.17805 3.36612e-21
583 0 0 0 0 0 0 -1.16144e-27 2.17805 4.94066e-324 2.44526e-312 2.17805 1.91738e-13 0.420656 0 -0.0840835 0.519248 0 0.169192 0.970357 0 -0.0169122 0.956149 0 -0.167292 0 0 0 0 0 0 0 0 0 0 0 0 0 2.17805 -1.11183e-17 2.23594e-319 2.17805 3.36612e-21
584 0 0 0 0 0 0 -1.16144e-27 2.17805 4.94066e-324 2.44526e-312 2.17805 1.91738e-13 0.418851 0 -0.078975 0.52304 0 0.17205 0.971609 0 -0.0194285 0.953801 0 -0.169425 0 0 0 0 0 0 0 0 0 0 0 0 0 2.17805 -1.11183e-17 2.23594e-319 2.17805 3.36612e-21
585 0 0 0 0 0 0 -1.16144e-27 2.17805 4.94066e-324 2.44526e-312 2.17805 1.91738e-13 0.417128 0 -0.0734951 0.527147 0 0.17503 0.972296 0 -0.0214865 0.951053 0 -0.171035 0 0 0 0 0 0 0 0 0 0 0 0 0 2.17805 -1.11183e-17 2.23594e-319 2.17805 3.36612e-21
586 0 0 0 0 0 0 -1.16144e-27 2.17805 4.94066e-324 2.44526e-312 2.17805 1.91738e-13 0.415501 0 -0.0675785 0.531624 0 0.178154 0.972614 0 -0.023068 0.94826 0 -0.172142 0 0 0 0 0 0 0 0 0 0 0 0 0 2.17805 -1.11183e-17 2.23594e-319 2.17805 3.36612e-21
587 0 0 0 0 0 0 -1.16144e-27 2.17805 4.94066e-324 2.44526e-312 2.17805 1.91738e-13 0.413983 0 -0.0611517 0.536526 0 0.181443 0.972714 0 -0.0242083 0.945689 0 -0.172821 0 0 0 0 0 0 0 0 0 0 0 0 0 2.17805 -1.11183e-17 2.23594e-319 2.17805 3.36612e-21
588 0 0 0 0 0 0 -1.16144e-27 2.17805 4.94066e-324 2.44526e-312 2.17805 1.91738e-13 0.41259 0 -0.0541429 0.541906 0 0.18491 0.972708 0 -0.0249821 0.943507 0 -0.173183 0 0 0 0 0 0 0 0 0 0 0 0 0 2.17805 -1.11183e-17 2.23594e-319 2.17805 3.36612e-21
589 0 0 0 0 0 0 -1.16144e-27 2.17805 4.94066e-324 2.44526e-312 2.17805 1.91738e-13 0.411354 0 -0.0464975 0.547805 0 0.188555 0.972666 0 -0.0254822 0.941784 0 -0.173342 0 0 0 0 0 0 0 0 0 0 0 0 0 2.17805 -1.11183e-17 2.23594e-319 2.17805 3.36612e-21
590 0 0 0 0 0 0 -1.16144e-27 2.17805 4.94066e-324 2.44526e-312 2.17805 1.91738e-13 0.410338 0 -0.038199 0.554247 0 0.192364 0.972628 0 -0.0257995 0.940513 0 -0.173396 0 0 0 0 0 0 0 0 0 0 0 0 0 2.17805 -1.11183e-17 2.23594e-319 2.17805 3.36612e-21
591 0 0 0 0 0 0 -1.16144e-27 2.17805 4.94066e-324 2.44526e-312 2.17805 1.91738e-13 0.409642 0 -0.0292948 0.561223 0 0.196298 0.972611 0 -0.0260079 0.939634 0 -0.173414 0 0 0 0 0 0 0 0 0 0 0 0 0 2.17805 -1.11183e-17 2.23594e-319 2.17805 3.36612e-21
592 0 0 0 0 0 0 -1.16144e-27 2.17805 4.94066e-324 2.44526e-312 2.17805 1.91738e-13 0.409414 0 -0.0199225 0.568694 0 0.200302 0.972618 0 -0.0261569 0.939062 0 -0.173433 0 0 0 0 0 0 0 0 0 0 0 0 0 2.17805 -1.11183e-17 2.23594e-319 2.17805 3.36612e-21
593 0 0 0 0 0 0 -1.16144e-27 2.17805 4.94066e-324 2.44526e-312 2.17805 1.91738e-13 0.409835 0 -0.0103279 0.576578 0 0.204301 0.972645 0 -0.0262716 0.938709 0 -0.17346 0 0 0 0 0 0 0 0 0 0 0 0 0 2.17805 -1.11183e-17 2.23594e-319 2.17805 3.36612e-21
594 0 0 0 0 0 0 -1.16144e-27 2.17805 4.94066e-324 2.44526e-312 2.17805 1.91738e-13 0.411104 0 -0.00086553 0.584761 0 0.208209 0.972686 0 -0.0263584 0.9385 0 -0.173489 0 0 0 0 0 0 0 0 0 0 0 0 0 2.17805 -1.11183e-17 2.23594e-319 2.17805 3.36612e-21
595 0 0 0 0 0 0 -1.16144e-27 2.17805 4.94066e-324 2.44526e-312 2.17805 1.91738e-13 0.413411 0 0.00802692 0.593106 0 0.211935 0.972736 0 -0.0264125 0.938375 0 -0.173502 0 0 0 0 0 0 0 0 0 0 0 0 0 2.17805 -1.11183e-17 2.23594e-319 2.17805 3.36612e-21
596 0 0 0 0 0 0 -1.16144e-27 2.17805 4.94066e-324 2.44526e-312 2.17805 1.91738e-13 0.416912 0 0.0158812 0.601478 0 0.215392 0.97279 0 -0.0264246 0.93829 0 -0.173482 0 0 0 0 0 0 0 0 0 0 0 0 0 2.17805 -1.11183e-17 2.23594e-319 2.17805 3.36612e-21
597 0 0 0 0 0 0 -1.16144e-27 2.17805 4.94066e-324 2.44526e-312 2.17805 1.91738e-13 0.421717 0 0.0222668 0.609761 0 0.218502 0.972843 0 -0.0263846 0.938208 0 -0.17341 0 0 0 0 0 0 0 0 0 0 0 0 0 2.17805 -1.11183e-17 2.23594e-319 2.17805 3.36612e-21
598 0 0 0 0 0 0 -1.16144e-27 2.17805 4.94066e-324 2.44526e-312 2.17805 1.91738e-13 0.427887 0 0.0268588 0.617889 0 0.221199 0.972891 0 -0.0262834 0.938097 0 -0.173271 0 0 0 0 0 0 0 0 0 0 0 0 0 2.17805 -1.11183e-17 2.23594e-319 2.17805 3.36612e-21
599 0 0 0 0 0 0 -1.16144e-27 2.17805 4.94066e-324 2.44526e-312 2.17805 1.91738e-13 0.435447 0 0.029487 0.625855 0 0.22343 0.972927 0 -0.0261119 0.937923 0 -0.17305 0 0 0 0 0 0 0 0 0 0 0 0 0 2.17805 -1.11183e-17 2.23594e-319 2.17805 3.36612e-21
600 0 0 0 0 0 0 -1.16144e-27 2.17805 4.94066e-324 2.44526e-312 2.17805 1.91738e-13 0.444389 0 0.0301584 0.633712 0 0.22516 0.972945 0 -0.0258598 0.937653 0 -0.172729 0 0 0 0 0 0 0 0 0 0 0 0 0 2.17805 -1.11183e-17 2.23594e-319 2.17805 3.36612e-21
601 0 0 0 0 0 0 -1.16144e-27 2.17805 4.94066e-324 2.44526e-312 2.17805 1.91738e-13 0.454675 0 0.0290455 0.641571 0 0.226375 0.972937 0 -0.0255145 0.93725 0 -0.172288 0 0 0 0 0 0 0 0 0 0 0 0 0 2.17805 -1.11183e-17 2.23594e-319 2.17805 3.36612e-21
602 0 0 0 0 0 0 -1.16144e-27 2.17805 4.94066e-324 2.44526e-312 2.17805 1.91738e-13 0.466239 0 0.0264524 0.649578 0 0.227091 0.972897 0 -0.0250619 0.936681 0 -0.171706 0 0 0 0 0 0 0 0 0 0 0 0 0 2.17805 -1.11183e-17 2.23594e-319 2.17805 3.36612e-21
603 0 0 0 0 0 0 -1.16144e-27 2.17805 4.94066e-324 2.44526e-312 2.17805 1.91738e-13 0.47898 0 0.0227624 0.657894 0 0.227356 0.972818 0 -0.0244874 0.93592 0 -0.170961 0 0 0 0 0 0 0 0 0 0 0 0 0 2.17805 -1.11183e-17 2.23594e-319 2.17805 3.36612e-21
604 0 0 0 0 0 0 -1.16144e-27 2.17805 4.94066e-324 2.44526e-312 2.17805 1.91738e-13 0.492767 0 0.0183838 0.666674 0 0.22725 0.972697 0 -0.0237787 0.93495 0 -0.170036 0 0 0 0 0 0 0 0 0 0 0 0 0 2.17805 -1.11183e-17 2.23594e-319 2.17805 3.36612e-21
605 0 0 0 0 0 0 -1.16144e-27 2.17805 4.94066e-324 2.44526e-312 2.17805 1.91738e-13 0.507448 0 0.0137002 0.676043 0 0.226878 0.972535 0 -0.022928 0.933765 0 -0.168918 0 0 0 0 0 0 0 0 0 0 0 0 0 2.17805 -1.11183e-17 2.23594e-319 2.17805 3.36612e-21
606 0 0 0 0 0 0 -1.16144e-27 2.17805 4.94066e-324 2.44526e-312 2.17805 1.91738e-13 0.522873 0 0.00903835 0.686091 0 0.22636 0.972334 0 -0.0219348 0.932373 0 -0.167603 0 0 0 0 0 0 0 0 0 0 0 0 0 2.17805 -1.11183e-17 2.23594e-319 2.17805 3.36612e-21
607 0 0 0 0 0 0 -1.16144e-27 2.17805 4.94066e-324 2.44526e-312 2.17805 1.91738e-13 0.5389 0 0.00465076 0.696864 0 0.225822 0.9721 0 -0.0208077 0.930793 0 -0.1661 0 0 0 0 0 0 0 0 0 0 0 0 0 2.17805 -1.11183e-17 2.23594e-319 2.17805 3.36612e-21
608 0 0 0 0 0 0 -1.16144e-27 2.17805 4.94066e-324 2.44526e-312 2.17805 1.91738e-13 0.555419 0 0.000712559 0.708372 0 0.225377 0.971843 0 -0.0195663 0.929056 0 -0.16443 0 0 0 0 0 0 0 0 0 0 0 0 0 2.17805 -1.11183e-17 2.23594e-319 2.17805 3.36612e-21
609 0 0 0 0 0 0 -1.16144e-27 2.17805 4.94066e-324 2.44526e-312 2.17805 1.91738e-13 0.572347 0 -0.00267392 0.7206 0 0.22512 0.971574 0 -0.0182416 0.927206 0 -0.162629 0 0 0 0 0 0 0 0 0 0 0 0 0 2.17805 -1.11183e-17 2.23594e-319 2.17805 3.36612e-21
610 0 0 0 0 0 0 -1.16144e-27 2.17805 4.94066e-324 2.44526e-312 2.17805 1.91738e-13 0.589637 0 -0.00547453 0.733511 0 0.225109 0.971306 0 -0.016875 0.925292 0 -0.160746 0 0 0 0 0 0 0 0 0 0 0 0 0 2.17805 -1.11183e-17 2.23594e-319 2.17805 3.36612e-21
611 0 0 0 0 0 0 -1.16144e-27 2.17805 4.94066e-324 2.44526e-312 2.17805 1.91738e-13 0.607266 0 -0.0077193 0.747058 0 0.225362 0.971053 0 -0.0155135 0.923371 0 -0.15884 0 0 0 0 0 0 0 0 0 0 0 0 0 2.17805 -1.11183e-17 2.23594e-319 2.17805 3.36612e-21
612 0 0 0 0 0 0 -1.16144e-27 2.17805 4.94066e-324 2.44526e-312 2.17805 1.91738e-13 0.625236 0 -0.00949747 0.761186 0 0.225846 0.970827 0 -0.0142046 0.9215 0 -0.156973 0 0 0 0 0 0 0 0 0 0 0 0 0 2.17805 -1.11183e-17 2.23594e-319 2.17805 3.36612e-21
613 0 0 0 0 0 0 -1.16144e-27 2.17805 4.94066e-324 2.44526e-312 2.17805 1.91738e-13 0.64356 0 -0.0109465 0.775834 0 0.226483 0.97064 0 -0.012989 0.919733 0 -0.155202 0 0 0 0 0 0 0 0 0 0 0 0 0 2.17805 -1.11183e-17 2.23594e-319 2.17805 3.36612e-21
614 0 0 0 0 0 0 -1.16144e-27 2.17805 4.94066e-324 2.44526e-312 2.17805 1.91738e-13 0.662265 0 -0.0122346 0.790937 0 0.227166 0.9705 0 -0.0118969 0.918117 0 -0.153573 0 0 0 0 0 0 0 0 0 0 0 0 0 2.17805 -1.11183e-17 2.23594e-319 2.17805 3.36612e-21
615 0 0 0 0 0 0 -1.16144e-27 2.17805 4.94066e-324 2.44526e-312 2.17805 1.91738e-13 0.681388 0 -0.0135407 0.806434 0 0.227773 0.970414 0 -0.0109458 0.916687 0 -0.152118 0 0 0 0 0 0 0 0 0 0 0 0 0 2.17805 -1.11183e-17 2.23594e-319 2.17805 3.36612e-21
616 0 0 0 0 0 0 -1.16144e-27 2.17805 4.94066e-324 2.44526e-312 2.17805 1.91738e-13 0.700969 0 -0.0150361 0.822267 0 0.228184 0.970384 0 -0.0101419 0.915464 0 -0.150854 0 0 0 0 0 0 0 0 0 0 0 0 0 2.17805 -1.11183e-17 2.23594e-319 2.17805 3.36612e-21
617 0 0 0 0 0 0 -1.16144e-27 2.17805 4.94066e-324 2.44526e-312 2.17805 1.91738e-13 0.721056 0 -0.0168724 0.838387 0 0.228286 0.970408 0 -0.00948174 0.914453 0 -0.149786 0 0 0 0 0 0 0 0 0 0 0 0 0 2.17805 -1.11183e-17 2.23594e-319 2.17805 3.36612e-21
