# Supplementary material for: Optimal Control Based Stiffness Identification of an Ankle-Foot Orthosis Using a Predictive Walking Model
Source: Front Comput Neurosci. 2017 Apr 13;11:23. doi: 10.3389/fncom.2017.00023 (PMC5390028; doi:10.3389/fncom.2017.00023)
Supplement: Supplementary file 1 [file DataSheet1.ZIP › PathWalker/InvKinDyn/results/orthosis_3053144.qdot]

0	0.637319	-0.11136	-1.89925	2.6766	1.06404	-0.837743	-0.525719	-1.8456	-2.01132	2.61216
1	0.663479	-0.10908	-1.90076	2.73276	1.029	-0.760619	-0.27084	-2.0352	-1.5408	2.51736
2	0.691079	-0.10656	-1.86638	2.74116	1.00536	-0.664223	-0.0634799	-2.166	-1.03968	2.37804
3	0.719879	-0.10332	-1.8042	2.71068	0.993119	-0.552947	0.10908	-2.2404	-0.528719	2.20608
4	0.749039	-0.0993599	-1.72215	2.6514	0.990599	-0.430523	0.26268	-2.2764	-0.02496	2.01432
5	0.778319	-0.0949199	-1.62228	2.56584	0.997439	-0.299232	0.409079	-2.29668	0.459719	1.80696
6	0.806999	-0.0896399	-1.50048	2.4498	1.01268	-0.16092	0.554159	-2.3274	0.921719	1.58172
7	0.834839	-0.0841199	-1.34738	2.29272	1.0368	-0.01668	0.698519	-2.39928	1.3644	1.32864
8	0.861839	-0.0781199	-1.15142	2.0814	1.07148	0.13116	0.836519	-2.538	1.79712	1.03416
9	0.887759	-0.0724799	-0.903359	1.80468	1.11852	0.279516	0.959279	-2.76024	2.2344	0.687359
10	0.912839	-0.0674399	-0.600479	1.45992	1.17912	0.424331	1.05708	-3.06828	2.69304	0.28464
11	0.936959	-0.0637199	-0.2514	1.05696	1.25232	0.561719	1.122	-3.44507	3.18792	-0.1638
12	0.959759	-0.0620399	0.12408	0.618359	1.33596	0.687911	1.149	-3.85331	3.72779	-0.633479
13	0.980399	-0.0628799	0.495959	0.177	1.4268	0.801779	1.13568	-4.23467	4.30427	-1.08624
14	0.997439	-0.0669599	0.829199	-0.22908	1.52124	0.904775	1.08096	-4.51451	4.88555	-1.47564
15	1.00932	-0.0742799	1.09223	-0.569519	1.61772	1.00151	0.980039	-4.60943	5.40863	-1.758
16	1.01412	-0.0843599	1.26527	-0.827999	1.71624	1.09999	0.823079	-4.44215	5.78171	-1.9038
17	1.0104	-0.0962399	1.34451	-1.00536	1.81692	1.21044	0.600839	-3.96299	5.90219	-1.9038
18	0.997919	-0.10752	1.34294	-1.11804	1.9158	1.34423	0.31332	-3.17568	5.68463	-1.7736
19	0.978119	-0.11592	1.2839	-1.18752	2.0064	1.51106	-0.0174	-2.1522	5.09632	-1.54848
20	0.953639	-0.1188	1.19349	-1.23084	2.0676	1.71455	-0.343799	-1.0296	4.18097	-1.2738
21	0.928559	-0.11352	1.09904	-1.26252	2.088	1.94907	-0.610559	0.0258	3.05347	-1.00008
22	0.906119	-0.0991199	1.02609	-1.2942	2.046	2.19718	-0.775319	0.864719	1.86824	-0.775679
23	0.889079	-0.0748799	0.997799	-1.33968	1.932	2.4297	-0.826799	1.3944	0.77368	-0.640799
24	0.878159	-0.0412799	1.02784	-1.4076	1.746	2.60817	-0.779279	1.5918	-0.121751	-0.617639
25	0.872999	-0.00012	1.11615	-1.4976	1.4856	2.69168	-0.660839	1.49172	-0.764369	-0.705479
26	0.872399	0.0465599	1.24614	-1.59504	1.1616	2.64636	-0.495359	1.1628	-1.1507	-0.879479
27	0.875279	0.0957599	1.39059	-1.6788	0.784799	2.45484	-0.29724	0.686279	-1.31467	-1.09884
28	0.879839	0.1446	1.51931	-1.72692	0.379199	2.12352	-0.0725999	0.13848	-1.30889	-1.31784
29	0.884759	0.18984	1.60758	-1.72704	-0.0324	1.68288	0.1746	-0.416519	-1.19039	-1.49796
30	0.889079	0.22896	1.64169	-1.67928	-0.411599	1.18104	0.436439	-0.928319	-1.0092	-1.61436
31	0.892319	0.25944	1.61888	-1.59636	-0.722399	0.672599	0.699959	-1.36152	-0.804695	-1.65792
32	0.893759	0.27996	1.54677	-1.49952	-0.931199	0.20604	0.947399	-1.6914	-0.604751	-1.63392
33	0.893519	0.29004	1.43916	-1.41372	-1.008	-0.18792	1.1592	-1.90476	-0.427667	-1.55736
34	0.891839	0.29028	1.3128	-1.36116	-0.943199	-0.499679	1.3182	-1.99692	-0.28434	-1.44865
35	0.888959	0.28176	1.1832	-1.35756	-0.741599	-0.739559	1.41264	-1.97232	-0.180324	-1.32819
36	0.885239	0.26616	1.06368	-1.40856	-0.433199	-0.929879	1.43772	-1.84344	-0.116916	-1.21344
37	0.880919	0.24552	0.962399	-1.51056	-0.0611999	-1.09464	1.39716	-1.62936	-0.0918959	-1.11643
38	0.875999	0.22164	0.883559	-1.65312	0.3264	-1.25064	1.30128	-1.35468	-0.0996479	-1.04391
39	0.871079	0.19608	0.827639	-1.8228	0.681599	-1.40472	1.16448	-1.04568	-0.132828	-0.997883
40	0.865919	0.17028	0.793199	-2.00616	0.968399	-1.55532	1.00308	-0.727799	-0.183108	-0.977555
41	0.860519	0.1452	0.777479	-2.19444	1.1712	-1.69716	0.831239	-0.422279	-0.242652	-0.980699
42	0.855119	0.12144	0.777959	-2.38152	1.2888	-1.82547	0.660599	-0.14544	-0.305208	-1.00506
43	0.850079	0.0995999	0.790439	-2.56392	1.332	-1.93777	0.500759	0.0933599	-0.366359	-1.04651
44	0.845279	0.0795599	0.810719	-2.73912	1.3188	-2.03354	0.359279	0.28944	-0.423335	-1.10032
45	0.841559	0.0617999	0.831959	-2.9022	1.272	-2.1117	0.2442	0.441839	-0.474839	-1.15939
46	0.838559	0.0458399	0.847319	-3.04836	1.2036	-2.16853	0.16224	0.552239	-0.520199	-1.21514
47	0.836879	0.03228	0.849239	-3.17112	1.1268	-2.19693	0.1194	0.623879	-0.559319	-1.25822
48	0.836279	0.02028	0.831239	-3.2646	1.0476	-2.188	0.12048	0.661319	-0.592679	-1.27945
49	0.836279	0.01008	0.787919	-3.32388	0.969599	-2.13398	0.16764	0.669359	-0.620639	-1.27025
50	0.836879	0.00132	0.717239	-3.34584	0.890399	-2.03091	0.25956	0.653279	-0.643799	-1.22555
51	0.837479	-0.00647999	0.618239	-3.3294	0.811199	-1.88023	0.392879	0.618359	-0.662759	-1.14248
52	0.838199	-0.01332	0.493559	-3.27444	0.730799	-1.68839	0.562319	0.569639	-0.677759	-1.02167
53	0.838679	-0.01968	0.345959	-3.18144	0.645599	-1.4661	0.761759	0.510719	-0.689039	-0.866243
54	0.839399	-0.02532	0.18036	-3.05064	0.551999	-1.2257	0.984839	0.444959	-0.696359	-0.682259
55	0.840959	-0.03048	0.00132	-2.88204	0.446399	-0.979799	1.22616	0.374519	-0.699719	-0.476303
56	0.843719	-0.0351599	-0.18684	-2.67552	0.3228	-0.739439	1.47996	0.30072	-0.698759	-0.25596
57	0.848039	-0.0392399	-0.379319	-2.43012	0.1764	-0.513719	1.7418	0.2256	-0.693359	-0.02772
58	0.854279	-0.0428399	-0.572639	-2.14668	0.0012	-0.30828	2.00652	0.1506	-0.683519	0.20232
59	0.861959	-0.0463199	-0.763319	-1.8264	-0.2076	-0.12612	2.26836	0.0784799	-0.669479	0.429599
60	0.871199	-0.0495599	-0.947759	-1.47252	-0.452399	0.03324	2.52192	0.01236	-0.651599	0.650927
61	0.880919	-0.0530399	-1.12308	-1.0896	-0.734399	0.17364	2.75988	-0.0439199	-0.630119	0.863927
62	0.890879	-0.0571199	-1.28556	-0.683639	-1.0524	0.30108	2.97552	-0.0861599	-0.606119	1.06694
63	0.899999	-0.0622799	-1.43328	-0.261	-1.4076	0.423599	3.16284	-0.10992	-0.580199	1.2593
64	0.908039	-0.0683999	-1.5636	0.17256	-1.7928	0.549599	3.31692	-0.11136	-0.553439	1.44103
65	0.914759	-0.0758399	-1.67676	0.613079	-2.202	0.686519	3.43523	-0.0873599	-0.526679	1.61312
66	0.920039	-0.0847199	-1.77372	1.0584	-2.628	0.839723	3.51863	-0.0356399	-0.500759	1.77783
67	0.924239	-0.0949199	-1.85748	1.50756	-3.0636	1.01041	3.56963	0.0446399	-0.475679	1.93736
68	0.927839	-0.10632	-1.93104	1.9602	-3.49079	1.19426	3.59351	0.15312	-0.451319	2.09389
69	0.931199	-0.11868	-1.99739	2.41176	-3.89039	1.38025	3.59315	0.28992	-0.427079	2.24718
70	0.935159	-0.132	-2.05538	2.8506	-4.23719	1.5504	3.56861	0.454559	-0.400919	2.39302
71	0.939839	-0.14616	-2.1001	3.25572	-4.49399	1.68037	3.5131	0.649319	-0.371159	2.52234
72	0.945119	-0.1608	-2.11965	3.59291	-4.62383	1.74261	3.41	0.878399	-0.33444	2.61944
73	0.950159	-0.17568	-2.0973	3.82019	-4.58339	1.71063	3.23535	1.14864	-0.28668	2.66481
74	0.954239	-0.18996	-2.01493	3.89411	-4.34027	1.56554	2.96189	1.46712	-0.22176	2.6394
75	0.955799	-0.20304	-1.85817	3.78275	-3.87971	1.30148	2.56786	1.83792	-0.1326	2.52972
76	0.953519	-0.213	-1.62278	3.47651	-3.21504	0.930467	2.04637	2.25696	-0.00971999	2.3334
77	0.946919	-0.21924	-1.31793	2.99808	-2.39136	0.481955	1.41249	2.709	0.15636	2.06172
78	0.936719	-0.22056	-0.963215	2.39652	-1.48272	-0.000252	0.700019	3.16872	0.375239	1.7334
79	0.923759	-0.21648	-0.582887	1.73796	-0.579719	-0.467135	-0.0464759	3.60323	0.652679	1.36956
80	0.910319	-0.20688	-0.197796	1.08828	0.228	-0.874079	-0.785015	3.98039	0.989999	0.984479
81	0.897839	-0.19212	0.1791	0.498839	0.868079	-1.19052	-1.48515	4.27487	1.38216	0.584639
82	0.887879	-0.17184	0.542687	0.000839999	1.2978	-1.40367	-2.13046	4.47059	1.81536	0.16956
83	0.880799	-0.14688	0.892019	-0.394319	1.50744	-1.51821	-2.71466	4.56143	2.26704	-0.26136
84	0.876839	-0.11724	1.22424	-0.686879	1.5168	-1.55013	-3.23353	4.54871	2.703	-0.702719
85	0.875879	-0.0835199	1.53114	-0.882239	1.36464	-1.52016	-3.67976	4.43915	3.07812	-1.1394
86	0.877079	-0.0465599	1.79778	-0.983879	1.09704	-1.44609	-4.04027	4.24319	3.33996	-1.5462
87	0.879959	-0.00695999	2.0066	-0.993479	0.758519	-1.34054	-4.30101	3.97451	3.43635	-1.89348
88	0.883679	0.03372	2.14296	-0.913799	0.386159	-1.21046	-4.45343	3.65279	3.32833	-2.15544
89	0.887159	0.0747599	2.19979	-0.753119	0.00767999	-1.06083	-4.49975	3.294	3.00024	-2.31528
90	0.889799	0.11436	2.18205	-0.528479	-0.357479	-0.896351	-4.45763	2.9232	2.46812	-2.373
91	0.890399	0.15108	2.10363	-0.26292	-0.695759	-0.723779	-4.35503	2.5572	1.77808	-2.34048
92	0.888599	0.18336	1.98464	0.0156	-0.996959	-0.551159	-4.22639	2.2128	0.998399	-2.2395
93	0.883439	0.20952	1.845	0.28164	-1.25244	-0.387599	-4.10375	1.9032	0.207552	-2.0931
94	0.874919	0.22884	1.69992	0.515399	-1.45392	-0.2412	-4.01111	1.638	-0.519431	-1.92054
95	0.862679	0.24036	1.55952	0.703559	-1.5942	-0.11736	-3.96359	1.4196	-1.12059	-1.73597
96	0.847319	0.24348	1.4256	0.843359	-1.668	-0.0198	-3.96323	1.2516	-1.55463	-1.54454
97	0.829319	0.23904	1.29588	0.938279	-1.67304	0.0497999	-4.00343	1.1304	-1.80351	-1.34732
98	0.809279	0.22728	1.16448	0.998879	-1.61184	0.0914399	-4.07015	1.0488	-1.87227	-1.14122
99	0.788759	0.2094	1.02456	1.03848	-1.49172	0.10512	-4.14515	0.997199	-1.78562	-0.923058
100	0.768959	0.18708	0.871679	1.07088	-1.32384	0.0925199	-4.21031	0.963599	-1.58154	-0.691948
101	0.750599	0.16128	0.704039	1.10748	-1.1226	0.0551999	-4.24931	0.931199	-1.30487	-0.449822
102	0.735359	0.1338	0.524039	1.15524	-0.903359	-0.00336	-4.25207	0.889199	-1.00044	-0.202776
103	0.723359	0.10572	0.33732	1.21668	-0.680039	-0.0787199	-4.21307	0.825599	-0.707663	0.0412439
104	0.714599	0.0784799	0.1512	1.29012	-0.464639	-0.16548	-4.13279	0.731999	-0.456107	0.273532
105	0.709559	0.0526799	-0.02688	1.37184	-0.26628	-0.25752	-4.01423	0.601199	-0.263088	0.48681
106	0.706919	0.02892	-0.19116	1.45716	-0.0908399	-0.348719	-3.86219	0.434399	-0.133596	0.676412
107	0.707039	0.00755999	-0.339	1.54404	0.0585599	-0.433559	-3.68015	0.228	-0.0615119	0.841283
108	0.708719	-0.01104	-0.470879	1.63248	0.18108	-0.507599	-3.46907	-0.0144	-0.032628	0.983905
109	0.712319	-0.02724	-0.591119	1.7262	0.27624	-0.567719	-3.22692	-0.2964	-0.02838	1.10931
110	0.717599	-0.0407999	-0.705359	1.8306	0.345239	-0.612599	-2.94888	-0.611999	-0.029004	1.22403
111	0.724919	-0.0518399	-0.821039	1.9536	0.388319	-0.641879	-2.62932	-0.963599	-0.016776	1.3346
112	0.734879	-0.0605999	-0.944279	2.10204	0.406079	-0.656519	-2.2626	-1.344	0.02244	1.44624
113	0.747599	-0.0671999	-1.0782	2.27976	0.398399	-0.658559	-1.8474	-1.7508	0.0980999	1.56009
114	0.763919	-0.0716399	-1.22328	2.48784	0.365159	-0.649919	-1.38552	-2.1744	0.214332	1.67495
115	0.783959	-0.0743999	-1.37556	2.7216	0.30672	-0.631679	-0.885239	-2.6076	0.370067	1.78463
116	0.807839	-0.0758399	-1.5282	2.97312	0.22524	-0.604799	-0.358439	-3.0348	0.559235	1.88102
117	0.835559	-0.0763199	-1.67268	3.2304	0.12384	-0.569039	0.17844	-3.44039	0.771239	1.95384
118	0.866879	-0.0764399	-1.79988	3.47975	0.00863999	-0.523319	0.707759	-3.80759	0.992291	1.9938
119	0.900959	-0.0769199	-1.90146	3.70739	-0.1116	-0.467279	1.2108	-4.11599	1.20685	1.9926
120	0.937919	-0.0785999	-1.97175	3.90011	-0.22668	-0.400559	1.67112	-4.34639	1.40005	1.94544
121	0.976559	-0.0817199	-2.00558	4.04483	-0.32376	-0.32388	2.07276	-4.47851	1.55995	1.84908
122	1.01628	-0.0871199	-1.99974	4.13039	-0.390359	-0.23916	2.40252	-4.50071	1.67987	1.70316
123	1.05636	-0.0951599	-1.95104	4.14563	-0.413999	-0.14892	2.64888	-4.40351	1.75958	1.50792
124	1.09553	-0.10596	-1.85767	4.08163	-0.385439	-0.0561599	2.80308	-4.18607	1.80493	1.2672
125	1.13246	-0.11952	-1.71873	3.93298	-0.29868	0.0370799	2.85984	-3.85523	1.82604	0.985679
126	1.16588	-0.13536	-1.53603	3.69873	-0.153	0.129	2.81712	-3.42443	1.83339	0.673319
127	1.19418	-0.15252	-1.31535	3.38483	0.0467999	0.2208	2.67768	-2.90952	1.83329	0.343559
128	1.21585	-0.17016	-1.06638	3.00356	0.29136	0.315	2.44944	-2.32824	1.82286	0.01524
129	1.22958	-0.1866	-0.802787	2.57295	0.567239	0.417719	2.14524	-1.69776	1.78815	-0.291
130	1.23444	-0.20016	-0.540227	2.11411	0.859319	0.537479	1.785	-1.0362	1.70522	-0.554519
131	1.2302	-0.20904	-0.294072	1.6484	1.15212	0.684719	1.39416	-0.366599	1.54596	-0.758159
132	1.21736	-0.21132	-0.0765239	1.19366	1.43148	0.870479	1.00404	0.28224	1.28748	-0.892919
133	1.19706	-0.20568	0.106128	0.761519	1.68528	1.10376	0.646919	0.871799	0.921239	-0.959879
134	1.17098	-0.1908	0.25512	0.355175	1.90464	1.38744	0.351599	1.35972	0.461399	-0.970199
135	1.14095	-0.16632	0.378695	-0.02964	2.08248	1.71528	0.13908	1.70388	-0.0545999	-0.943919
136	1.10865	-0.13212	0.490307	-0.402419	2.2134	2.06712	0.01692	1.8726	-0.572759	-0.905519
137	1.07563	-0.0892799	0.604043	-0.772523	2.29296	2.40703	-0.01884	1.85148	-1.03608	-0.877919
138	1.04313	-0.0386399	0.730139	-1.14414	2.31588	2.68713	0.0186	1.6464	-1.39752	-0.877919
139	1.01226	0.018	0.871439	-1.51297	2.27856	2.85265	0.11352	1.28184	-1.62967	-0.910559
140	0.983951	0.0788399	1.02285	-1.8674	2.17872	2.85559	0.2514	0.794999	-1.7271	-0.971399
141	0.958955	0.14148	1.17422	-2.19336	2.01936	2.66656	0.420479	0.22812	-1.70222	-1.0482
142	0.937703	0.20388	1.31376	-2.47987	1.80972	2.28451	0.611879	-0.377039	-1.57869	-1.1262
143	0.920303	0.26304	1.43304	-2.72514	1.5678	1.73826	0.815039	-0.983639	-1.38295	-1.19436
144	0.906467	0.31704	1.52918	-2.93844	1.31844	1.08087	1.01664	-1.5606	-1.13942	-1.24824
145	0.895451	0.362639	1.60602	-3.13989	1.09332	0.378491	1.19808	-2.08152	-0.868115	-1.29096
146	0.886391	0.398039	1.67174	-3.3557	0.926759	-0.302088	1.33752	-2.52312	-0.585035	-1.33224
147	0.877919	0.421199	1.73555	-3.61197	0.851759	-0.904811	1.4136	-2.86464	-0.303576	-1.38266
148	0.869399	0.430679	1.80405	-3.92843	0.895079	-1.39211	1.40868	-3.08628	-0.0361919	-1.45031
149	0.859079	0.426719	1.87845	-4.31303	1.07196	-1.7484	1.3134	-3.17172	0.204948	-1.53675
150	0.846599	0.409319	1.95324	-4.75859	1.38204	-1.97881	1.12884	-3.11064	0.408023	-1.63533
151	0.831359	0.380399	2.01624	-5.24231	1.8072	-2.1035	0.870239	-2.90112	0.562931	-1.73066
152	0.813599	0.341759	2.05104	-5.72831	2.31	-2.14885	0.563519	-2.55432	0.663131	-1.80222
153	0.793559	0.29652	2.04072	-6.17399	2.8416	-2.14039	0.2442	-2.09508	0.707039	-1.82958
154	0.773159	0.2472	1.97304	-6.53903	3.3468	-2.09755	-0.0509999	-1.55928	0.697907	-1.79765
155	0.753239	0.19692	1.84452	-6.79403	3.77279	-2.03311	-0.29112	-0.989879	0.642695	-1.70253
156	0.735719	0.14748	1.662	-6.92591	4.07879	-1.95365	-0.456839	-0.428519	0.549839	-1.55215
157	0.721919	0.10116	1.43964	-6.93623	4.23959	-1.86168	-0.540719	0.0880799	0.427139	-1.36279
158	0.712439	0.0590399	1.19652	-6.83687	4.23839	-1.75752	-0.545999	0.532919	0.280944	-1.15497
159	0.707999	0.02148	0.949199	-6.64295	4.07399	-1.64052	-0.480479	0.889799	0.116304	-0.946643
160	0.708479	-0.01068	0.711119	-6.36887	3.75719	-1.51092	-0.354959	1.15188	-0.0621839	-0.750899
161	0.713999	-0.0376799	0.489959	-6.02435	3.2976	-1.37052	-0.18	1.3212	-0.249168	-0.574007
162	0.723719	-0.0593999	0.2886	-5.61623	2.718	-1.22172	0.03396	1.40616	-0.437747	-0.416399
163	0.737159	-0.0761999	0.10608	-5.14835	2.0412	-1.06824	0.27708	1.42044	-0.619847	-0.27366
164	0.753359	-0.0886799	-0.0611999	-4.62467	1.296	-0.912839	0.539639	1.38012	-0.786635	-0.138372
165	0.771239	-0.0971999	-0.21636	-4.05155	0.507599	-0.757559	0.811439	1.30236	-0.929951	-0.00373199
166	0.789839	-0.10248	-0.363839	-3.43703	-0.294	-0.601679	1.08432	1.20324	-1.0433	0.137124
167	0.808199	-0.10572	-0.506159	-2.7936	-1.0788	-0.442919	1.35048	1.09704	-1.12304	0.287772
168	0.825959	-0.10716	-0.645719	-2.1336	-1.824	-0.27648	1.60548	0.994199	-1.16858	0.450455
169	0.842519	-0.10824	-0.784799	-1.4664	-2.508	-0.0957599	1.84764	0.902519	-1.18278	0.624611
170	0.858599	-0.10884	-0.926159	-0.807599	-3.1092	0.10632	2.07912	0.825359	-1.17096	0.809207
171	0.874439	-0.11016	-1.0722	-0.162	-3.61559	0.33732	2.30436	0.763679	-1.14023	1.00208
172	0.890519	-0.11208	-1.22592	0.461999	-4.01879	0.602639	2.52948	0.715559	-1.09796	1.20117
173	0.907439	-0.1152	-1.38864	1.0644	-4.31159	0.903839	2.75952	0.678479	-1.05075	1.40342
174	0.925919	-0.1194	-1.56072	1.6404	-4.49519	1.23612	2.99748	0.649559	-1.00319	1.60451
175	0.945959	-0.12492	-1.73856	2.19	-4.57799	1.5882	3.2412	0.625799	-0.956831	1.79828
176	0.967559	-0.13188	-1.91496	2.7102	-4.57439	1.93968	3.48275	0.606839	-0.910019	1.97514
177	0.990239	-0.14004	-2.07864	3.19908	-4.49759	2.26332	3.70643	0.594479	-0.858119	2.12308
178	1.01364	-0.14952	-2.21292	3.64439	-4.36679	2.52624	3.88919	0.594359	-0.794447	2.22628
179	1.03596	-0.16032	-2.29932	4.02971	-4.19735	2.69364	4.00115	0.616439	-0.711611	2.26821
180	1.05648	-0.17208	-2.31705	4.32911	-3.99155	2.73212	4.00907	0.673799	-0.602387	2.23273
181	1.0728	-0.18432	-2.24923	4.51091	-3.74507	2.6162	3.88139	0.781559	-0.460703	2.10843
182	1.08384	-0.19668	-2.08486	4.54283	-3.44231	2.33445	3.59519	0.952079	-0.280956	1.89204
183	1.08744	-0.20772	-1.82455	4.40063	-3.06432	1.89566	3.14232	1.19268	-0.0575399	1.59276
184	1.083	-0.21636	-1.48142	4.07747	-2.598	1.33111	2.53584	1.49964	0.216444	1.23144
185	1.07016	-0.2208	-1.08019	3.59015	-2.04408	0.691487	1.80804	1.8576	0.548891	0.838199
186	1.05	-0.21948	-0.651583	2.97792	-1.42536	0.0390215	1.00584	2.24064	0.947195	0.444359
187	1.0242	-0.21168	-0.225762	2.29848	-0.786239	-0.564153	0.18096	2.61708	1.41401	0.0752399
188	0.995519	-0.19668	0.174044	1.61652	-0.18804	-1.06793	-0.620519	2.95404	1.94251	-0.25572
189	0.966359	-0.17448	0.535241	0.992039	0.30468	-1.44361	-1.36428	3.2244	2.51146	-0.548759
190	0.939479	-0.14544	0.855095	0.472079	0.636719	-1.68614	-2.03052	3.40775	3.08114	-0.813719
191	0.916079	-0.11004	1.13682	0.0843599	0.775199	-1.81008	-2.61012	3.49343	3.59217	-1.06368
192	0.897479	-0.0693599	1.38443	-0.16128	0.714479	-1.83991	-3.09948	3.47939	3.96957	-1.30764
193	0.883919	-0.024	1.5977	-0.26976	0.476159	-1.80067	-3.49559	3.37092	4.13351	-1.54464
194	0.875279	0.02436	1.77186	-0.25572	0.10068	-1.71005	-3.79559	3.1824	4.0177	-1.76337
195	0.870479	0.0742799	1.89837	-0.14064	-0.360479	-1.57656	-3.99791	2.928	3.58871	-1.94575
196	0.868559	0.12348	1.96871	0.0515999	-0.854399	-1.40124	-4.10579	2.6352	2.86092	-2.07111
197	0.868199	0.16908	1.97731	0.29436	-1.33188	-1.18512	-4.13003	2.3208	1.896	-2.12256
198	0.867719	0.20916	1.92384	0.561839	-1.75116	-0.933119	-4.08875	2.0088	0.793439	-2.0902
199	0.865439	0.24048	1.81224	0.829439	-2.0796	-0.657839	-4.00487	1.7184	-0.33024	-1.97197
200	0.860039	0.26172	1.65024	1.0764	-2.29308	-0.378599	-3.90263	1.464	-1.36068	-1.77279
201	0.850919	0.27156	1.44588	1.28856	-2.37852	-0.11784	-3.80327	1.2564	-2.20284	-1.50223
202	0.837719	0.27	1.20732	1.45872	-2.33268	0.10332	-3.72035	1.1016	-2.79324	-1.17297
203	0.821039	0.25776	0.941519	1.58724	-2.163	0.26784	-3.65939	0.997199	-3.1068	-0.800375
204	0.802319	0.237	0.654959	1.68204	-1.88856	0.366479	-3.61571	0.931199	-3.15566	-0.400775
205	0.783359	0.20952	0.352919	1.75644	-1.53636	0.397559	-3.57767	0.891599	-2.98351	0.00857999
206	0.766439	0.17796	0.0430799	1.82436	-1.1388	0.366959	-3.53027	0.861599	-2.65402	0.409559
207	0.752759	0.14424	-0.26748	1.899	-0.729599	0.28548	-3.45899	0.820799	-2.2381	0.785651
208	0.743639	0.11076	-0.568079	1.98768	-0.33876	0.16776	-3.3546	0.753599	-1.80231	1.12075
209	0.739199	0.0785999	-0.847799	2.09148	0.01056	0.0294	-3.21384	0.651599	-1.40036	1.4021
210	0.738959	0.0488399	-1.09608	2.20608	0.30264	-0.11532	-3.03948	0.505199	-1.06809	1.62019
211	0.742079	0.02232	-1.30476	2.32428	0.530159	-0.2532	-2.83608	0.3132	-0.821371	1.77066
212	0.748199	-0.000959999	-1.4694	2.43912	0.692039	-0.375119	-2.60796	0.0683999	-0.658415	1.85409
213	0.756479	-0.0204	-1.58976	2.5452	0.792719	-0.474959	-2.35704	-0.2292	-0.563243	1.87521
214	0.767039	-0.0362399	-1.66956	2.64036	0.840359	-0.550439	-2.08248	-0.578399	-0.512111	1.84286
215	0.780119	-0.0488399	-1.71624	2.7258	0.843839	-0.601559	-1.7808	-0.982799	-0.479075	1.76865
216	0.796319	-0.0581999	-1.73861	2.80536	0.813479	-0.629999	-1.44756	-1.4316	-0.441539	1.66541
217	0.815399	-0.0650399	-1.74617	2.88396	0.758039	-0.638399	-1.08096	-1.9212	-0.382919	1.54584
218	0.837959	-0.0703199	-1.74648	2.9652	0.685919	-0.629399	-0.683039	-2.4324	-0.294324	1.42128
219	0.863399	-0.0743999	-1.74511	3.05136	0.603599	-0.605879	-0.26064	-2.9472	-0.1734	1.3002
220	0.891359	-0.0781199	-1.74433	3.14184	0.516239	-0.570119	0.17388	-3.44159	-0.023268	1.18848
221	0.920879	-0.0823199	-1.74281	3.23208	0.428759	-0.525599	0.603479	-3.88919	0.149556	1.08756
222	0.950999	-0.0874799	-1.73706	3.31572	0.344639	-0.475919	1.00812	-4.26359	0.336504	0.995999
223	0.980639	-0.0941999	-1.72209	3.38484	0.26724	-0.425519	1.36776	-4.53719	0.528359	0.910919
224	1.0092	-0.10248	-1.69253	3.43139	0.19944	-0.378599	1.66464	-4.68611	0.716423	0.827399
225	1.03596	-0.11208	-1.64432	3.44881	0.14412	-0.33756	1.88592	-4.69499	0.892559	0.741119
226	1.06044	-0.12312	-1.57509	3.43334	0.102	-0.30312	2.0262	-4.55687	1.05123	0.648239
227	1.08276	-0.13476	-1.48351	3.38292	0.0731999	-0.27288	2.08788	-4.27871	1.18942	0.544319
228	1.10268	-0.14652	-1.3701	3.29893	0.0556799	-0.24096	2.082	-3.88259	1.30816	0.426239
229	1.12092	-0.15816	-1.23535	3.18358	0.0460799	-0.20112	2.02368	-3.40247	1.41198	0.28932
230	1.13736	-0.16908	-1.08003	3.04011	0.0398399	-0.1464	1.92996	-2.87964	1.50702	0.13044
231	1.15296	-0.17892	-0.904331	2.8706	0.03372	-0.0719999	1.81284	-2.35344	1.59905	-0.0532799
232	1.16712	-0.18744	-0.708455	2.67534	0.0258	0.0228	1.67676	-1.85172	1.6893	-0.2616
233	1.17948	-0.19452	-0.494039	2.4539	0.01764	0.1362	1.51728	-1.386	1.77134	-0.489239
234	1.18896	-0.19956	-0.26568	2.20632	0.01332	0.26412	1.3248	-0.950039	1.82882	-0.724799
235	1.19388	-0.20208	-0.03216	1.93524	0.01908	0.402599	1.09068	-0.525479	1.83649	-0.949439
236	1.19304	-0.201	0.19452	1.6464	0.0417599	0.550079	0.815159	-0.0932399	1.76484	-1.14156
237	1.18524	-0.19572	0.400679	1.3482	0.0866399	0.708239	0.509399	0.355919	1.58736	-1.2798
238	1.17012	-0.18516	0.576251	1.04772	0.15732	0.882599	0.19692	0.811919	1.2912	-1.35108
239	1.14816	-0.1686	0.716447	0.749519	0.25404	1.08096	-0.0920399	1.24416	0.883439	-1.35288
240	1.1208	-0.14616	0.824783	0.452399	0.374399	1.31184	-0.32808	1.60728	0.395639	-1.296
241	1.08936	-0.11748	0.911159	0.15096	0.511919	1.581	-0.489719	1.85436	-0.12168	-1.20096
242	1.05564	-0.0826799	0.989075	-0.16092	0.657719	1.88892	-0.569279	1.94952	-0.609839	-1.09332
243	1.02168	-0.0427199	1.07013	-0.485519	0.799559	2.2278	-0.570239	1.8786	-1.01592	-0.995759
244	0.988439	0.00168	1.15988	-0.816119	0.921479	2.57832	-0.504599	1.65108	-1.30488	-0.922187
245	0.957959	0.0496799	1.25564	-1.13544	1.00656	2.90922	-0.385919	1.29624	-1.4646	-0.876143
246	0.930839	0.0994799	1.34833	-1.42008	1.03848	3.17727	-0.2256	0.853679	-1.5048	-0.851363
247	0.908279	0.15012	1.42512	-1.64472	1.005	3.33327	-0.03096	0.364919	-1.44945	-0.835511
248	0.890399	0.20004	1.47465	-1.7898	0.899879	3.33141	0.19344	-0.13524	-1.32876	-0.816047
249	0.877799	0.24756	1.49113	-1.84848	0.725039	3.14137	0.442559	-0.621959	-1.16919	-0.785459
250	0.869759	0.29172	1.47553	-1.82652	0.489599	2.7586	0.708479	-1.08036	-0.990071	-0.742307
251	0.866039	0.3312	1.43485	-1.74212	0.20796	2.20887	0.979679	-1.5024	-0.801791	-0.691247
252	0.866039	0.365159	1.38011	-1.62146	-0.10044	1.54465	1.24176	-1.88436	-0.607943	-0.640907
253	0.869039	0.392639	1.32225	-1.49315	-0.413759	0.835007	1.47996	-2.22228	-0.408767	-0.599867
254	0.873959	0.412799	1.27004	-1.38391	-0.707279	0.152196	1.68036	-2.5098	-0.204672	-0.574235
255	0.880439	0.425639	1.22853	-1.317	-0.953279	-0.443171	1.83192	-2.739	0.001752	-0.566483
256	0.887039	0.430199	1.19912	-1.31099	-1.12176	-0.911495	1.9272	-2.89872	0.204528	-0.575591
257	0.893039	0.426959	1.18158	-1.38198	-1.18008	-1.23965	1.95972	-2.97792	0.394979	-0.599087
258	0.896879	0.415319	1.17686	-1.54552	-1.09716	-1.44023	1.92276	-2.9664	0.563351	-0.636203
259	0.896999	0.395879	1.18848	-1.81672	-0.846839	-1.54579	1.80768	-2.85684	0.700127	-0.689116
260	0.892439	0.368879	1.224	-2.21025	-0.412799	-1.59831	1.6044	-2.64624	0.797867	-0.76409
261	0.881399	0.33468	1.2924	-2.73424	0.20364	-1.63785	1.30416	-2.3376	0.851435	-0.869384
262	0.863759	0.29412	1.39896	-3.38077	0.976679	-1.69136	0.907919	-1.94124	0.858083	-1.00896
263	0.839879	0.24816	1.53708	-4.11482	1.8498	-1.76538	0.435359	-1.47732	0.817127	-1.17571
264	0.811439	0.19836	1.68336	-4.86755	2.73816	-1.84651	-0.0661199	-0.976199	0.729563	-1.34588
265	0.782279	0.14724	1.79892	-5.54519	3.54155	-1.90845	-0.527519	-0.475919	0.598319	-1.48153
266	0.754799	0.0975599	1.84596	-6.06011	4.17179	-1.9259	-0.879719	-0.01548	0.429239	-1.54739
267	0.731999	0.0519599	1.80468	-6.36119	4.57607	-1.88586	-1.0794	0.374159	0.23064	-1.52677
268	0.717599	0.01236	1.67976	-6.44735	4.74443	-1.78997	-1.12116	0.676199	0.01332	-1.42861
269	0.707999	-0.02016	1.4946	-6.35495	4.70015	-1.65011	-1.0308	0.887519	-0.21108	-1.27759
270	0.705599	-0.0459599	1.27692	-6.13379	4.48247	-1.482	-0.846119	1.01604	-0.431039	-1.10157
271	0.705599	-0.0655199	1.05	-5.83067	4.13279	-1.302	-0.604439	1.07508	-0.637019	-0.921479
272	0.705599	-0.0655199	1.05	-5.83067	4.13279	-1.302	-0.604439	1.07508	-0.637019	-0.921479
