# Supplementary material for: Optimal Control Based Stiffness Identification of an Ankle-Foot Orthosis Using a Predictive Walking Model
Source: Front Comput Neurosci. 2017 Apr 13;11:23. doi: 10.3389/fncom.2017.00023 (PMC5390028; doi:10.3389/fncom.2017.00023)
Supplement: Supplementary file 1 [file DataSheet1.ZIP › PathWalker/InvKinDyn/results/orthosis_3053144.torque]

0	17.4227	267.619	-9.01846	-3.75895	1.16175	-0.434964	2.67995	4.65334	-0.0109948	-7.91851
1	18.7656	272.642	-10.9796	-5.3883	-0.272692	-2.39154	2.27653	4.31457	-0.60165	-8.01677
2	20.6786	273.497	-8.7105	-3.49037	1.6043	-0.208685	2.38317	4.28864	-0.948656	-7.9151
3	20.6512	273.113	-5.55035	-2.00228	2.96736	1.29008	3.55035	4.97652	-0.53737	-7.64811
4	20.8085	276.834	-7.12066	-5.41489	0.0372977	-2.19611	4.71588	5.46092	-0.292377	-7.20937
5	19.1948	274.047	-3.16043	-3.33235	1.90586	-0.0507011	5.796	5.71295	-0.218708	-6.74056
6	16.7305	273.911	-3.48245	-5.06023	0.281075	-2.15135	6.28155	5.23502	-0.815119	-6.20174
7	14.3477	268.247	1.32925	-3.04455	2.02129	-0.175185	8.14771	5.91964	-0.0247677	-5.70334
8	11.643	265.072	1.80976	-4.1381	0.911962	-1.70853	8.85471	5.61417	-0.0962896	-5.24673
9	10.7212	259.072	3.86722	-3.29136	1.62365	-0.868656	9.19413	5.20919	-0.126491	-4.73155
10	10.1105	252.521	5.88708	-2.58575	2.01479	-0.644195	9.61974	5.22902	0.408985	-4.13365
11	11.4742	245.68	6.59144	-1.68608	2.67097	0.130001	8.53932	4.46883	0.206873	-3.34992
12	14.1115	240.36	6.27554	-1.3571	2.93864	0.519598	6.96725	3.83807	0.0677641	-2.31767
13	15.9126	237.395	3.97261	-2.59328	1.63782	-1.11107	4.75214	3.11358	-0.398791	-0.934132
14	17.88	233.617	4.07393	-2.37211	1.76995	-0.876496	3.21371	3.37988	-0.0822772	0.827728
15	16.7859	232.878	4.12862	-1.95617	1.96993	-0.577307	1.28891	3.43207	-0.451074	2.71073
16	13.6492	237.688	3.47846	-3.24646	0.852663	-1.96376	0.334028	4.13797	-0.541236	4.58523
17	8.42607	245.038	5.06517	-2.30222	1.80028	-0.631335	-0.402726	4.64355	-1.0011	6.09797
18	1.23512	259.536	5.23047	-3.15973	1.07628	-1.65453	-0.227326	5.31347	-1.33906	6.92874
19	-6.66859	274.15	7.1245	-2.21292	2.1382	-0.0362302	0.891396	6.0772	-1.42889	6.67319
20	-13.2971	295.043	7.01937	-2.26034	2.2725	0.187061	2.0082	6.36041	-1.53791	5.38733
21	-19.8816	317.579	4.76196	-3.66834	1.13857	-1.25847	3.58386	6.69978	-1.13097	2.9062
22	-24.4397	338.43	2.96487	-2.55684	2.24265	0.151172	3.89372	5.98305	-1.29011	-0.306513
23	-29.3169	359.331	-0.175156	-2.10138	2.57698	0.355397	4.10258	5.35289	-1.08727	-4.04329
24	-32.5085	377.552	-5.49473	-3.12237	1.57238	-1.08561	3.73064	4.55354	-0.793024	-7.76099
25	-33.4988	390.142	-11.0639	-3.58343	1.26697	-1.23821	2.35601	3.2477	-0.953019	-11.1111
26	-32.408	394.024	-15.0568	-3.3798	1.45611	-0.693264	1.02383	2.23132	-0.949463	-13.5398
27	-30.0245	392.506	-19.3208	-4.33489	0.729313	-1.309	-0.210511	1.49241	-0.828255	-15.0958
28	-26.4155	382.413	-22.2714	-5.27971	0.0422893	-1.82841	-1.09824	1.12212	-0.572149	-15.6843
29	-22.3061	365.362	-22.9926	-4.73833	0.5527	-1.0916	-2.25176	0.577568	-0.656391	-15.3519
30	-15.7051	343.749	-24.0237	-5.88906	-0.157273	-1.88717	-2.73185	0.625096	-0.266455	-14.3049
31	-11.0953	318.624	-23.1653	-4.99539	0.761808	-1.09578	-3.77973	0.113935	-0.566256	-12.991
32	-5.91722	293.835	-22.1992	-4.40696	1.43483	-0.898416	-4.67015	-0.240726	-0.713215	-11.5002
33	-1.16073	270.977	-20.6878	-3.88607	2.04731	-0.915101	-4.94476	-0.109194	-0.440387	-10.0986
34	2.93258	249.45	-18.6502	-2.49619	3.4336	0.26175	-5.30613	-0.0830697	-0.299193	-8.98522
35	6.87718	236.83	-20.3053	-3.87001	2.42802	-1.72269	-6.41968	-0.792112	-0.914028	-8.11084
36	9.12015	222.051	-18.1477	-2.66378	3.55527	-0.317865	-5.95481	-0.232775	-0.30533	-7.59782
37	11.091	213.686	-19.3657	-3.71077	2.89218	-0.592779	-6.2412	-0.469082	-0.585145	-7.42209
38	13.1519	208.271	-20.5817	-4.68043	2.24253	-0.701997	-6.56597	-0.82535	-0.976267	-7.31319
39	12.7494	205.884	-21.3342	-6.25255	0.936111	-1.63997	-5.60106	-0.18492	-0.392828	-7.47464
40	11.1707	203.248	-21.5462	-6.20929	0.925301	-0.495384	-5.53883	-0.425617	-0.767055	-7.80174
41	10.0589	205.553	-23.1598	-8.42919	-0.885129	-1.97723	-4.59407	0.0764103	-0.336445	-8.15647
42	8.60161	207.247	-22.9989	-8.31482	-0.781371	-1.05888	-4.23168	0.0514755	-0.491337	-8.50439
43	6.82097	209.301	-22.7086	-8.23872	-0.579091	-0.125726	-3.65131	0.154686	-0.576174	-8.88833
44	5.3618	217.409	-23.1821	-9.30124	-1.58406	-1.8116	-2.98119	0.469145	-0.348938	-9.10065
45	3.90661	220.756	-22.3415	-8.39531	-0.78645	-0.692107	-2.87833	0.218976	-0.784071	-9.31295
46	4.70247	227.121	-21.543	-7.9766	-0.294411	-0.22722	-2.5703	0.278977	-0.840545	-9.2736
47	4.20508	231.636	-19.9158	-7.44109	0.0776929	-0.399755	-1.80927	0.73871	-0.467586	-9.05373
48	5.27227	237.948	-19.9902	-8.21233	-0.344998	-1.11986	-1.47198	0.842132	-0.501393	-8.7234
49	6.39107	240.965	-18.3376	-7.26263	0.402557	-0.380563	-1.5338	0.637001	-0.839941	-8.04946
50	6.47707	244.467	-16.9546	-7.23861	0.398681	-0.994118	-1.01925	0.999001	-0.498836	-7.33537
51	8.0853	245.311	-14.8121	-6.47227	0.920536	-0.367404	-0.810414	1.07924	-0.504439	-6.29652
52	8.76724	247.541	-13.7871	-6.7593	0.649726	-1.03677	-0.614555	1.16613	-0.490963	-5.34266
53	9.47873	248.655	-11.442	-5.67527	1.27031	-0.636217	-0.625431	1.10512	-0.623333	-4.28408
54	12.0344	248.601	-9.54332	-5.11726	1.49163	-0.391597	-0.570762	1.13613	-0.637141	-3.16768
55	13.4006	248.957	-7.2345	-4.33782	1.75861	-0.474278	-0.189634	1.48877	-0.310084	-2.23356
56	15.5635	249.845	-5.83586	-3.62021	1.92986	-0.468817	-0.649872	1.07739	-0.814619	-1.30249
57	18.0896	246.51	-2.92995	-2.07402	2.5185	0.430073	-0.234785	1.51072	-0.371161	-0.492196
58	18.7158	247.166	-2.02591	-1.77408	2.35328	-0.311091	-0.438738	1.36748	-0.552245	0.100933
59	21.0503	244.574	-0.436264	-1.1163	2.28835	-0.188599	-0.374886	1.46063	-0.507074	0.826867
60	20.4002	238.661	2.15292	0.629759	2.79691	0.631064	-0.163015	1.66322	-0.36956	1.30931
61	20.4074	237.101	2.84731	0.825946	2.54423	-0.107348	-0.617528	1.29235	-0.790388	2.01508
62	18.8915	228.376	5.31437	2.40348	2.91475	0.714647	-0.408203	1.45863	-0.678539	2.54478
63	17.7133	224.39	6.5864	2.63065	2.5937	0.144585	-0.409197	1.46043	-0.720617	3.32832
64	16.4464	218.295	8.66271	3.28631	2.61257	-0.0108973	-0.0236509	1.84376	-0.299403	4.11913
65	15.4526	209.967	11.0211	4.63671	2.89759	0.419583	-0.126333	1.75355	-0.415925	4.99645
66	14.9591	205.992	12.341	5.11476	2.9533	0.140295	-0.376874	1.52473	-0.75779	5.83716
67	14.2788	201.595	14.8752	6.233	3.48439	0.0900522	-0.0826995	1.83479	-0.438679	6.67915
68	14.5299	196.107	16.5792	7.55564	3.91522	0.351572	-0.361203	1.72075	-0.511642	7.20123
69	15.4776	194.787	17.7284	8.45789	4.55386	0.307986	-0.74349	1.50763	-0.748846	7.66251
70	14.326	195.668	19.4019	9.79878	5.76658	0.309719	-0.701155	1.72468	-0.490045	7.75206
71	13.4691	198.657	19.7834	10.6408	6.69199	0.216522	-1.08227	1.61048	-0.572749	7.54405
72	10.7494	204.715	19.3915	11.0535	7.57825	-0.00685125	-1.46655	1.48102	-0.680622	6.99272
73	7.25928	216.693	18.746	11.2572	8.83555	-0.198523	-1.83214	1.49934	-0.501951	6.34311
74	2.62558	227.99	17.4112	11.0774	9.49272	-0.356255	-2.21034	1.44117	-0.486585	5.46591
75	-2.66241	246.312	14.669	10.0119	9.81308	-0.588871	-2.74083	1.28125	-0.532905	4.3127
76	-8.56019	263.877	11.919	9.15992	10.0573	-0.636209	-3.29542	1.02971	-0.702101	3.02227
77	-11.7409	281.999	7.76544	7.16966	9.29337	-0.930617	-3.61178	1.04534	-0.504156	1.45232
78	-15.5205	299.646	2.83434	5.07898	8.27368	-1.07799	-3.93351	0.854735	-0.706945	-0.655932
79	10.0429	112.032	12.0705	18.3324	-4.49235	2.94618	-3.89153	1.05163	-0.358602	-3.12998
80	-11.3054	168.733	7.41441	16.7896	-2.21461	-0.352898	-4.46361	0.54303	-0.904071	-6.07541
81	-58.7601	166.873	34.7106	44.8803	14.5289	5.99603	-4.04198	0.923209	-0.441855	-9.25634
82	-47.9882	187.793	18.8086	33.4357	7.94152	4.64602	-4.00488	0.807583	-0.697931	-12.4638
83	-27.6507	150.831	7.57813	26.3036	-1.43799	5.79087	-3.62812	1.0241	-0.543497	-15.3421
84	-16.4566	159.712	-3.33673	18.709	-6.28603	6.14812	-3.64089	0.88889	-0.870472	-17.5515
85	-8.98892	148.064	-8.52278	15.5243	-10.3925	6.82105	-3.34177	1.13621	-0.648798	-19.0325
86	-5.50254	131.553	-8.9769	16.3587	-12.3569	8.03443	-3.67867	0.83953	-1.18129	-19.5115
87	-7.01574	104.771	-4.50181	20.4622	-13.1084	8.97696	-3.5724	1.087	-0.964968	-19.0992
88	-10.0764	85.5259	0.600688	24.9626	-12.476	9.85985	-4.07166	0.939066	-1.07491	-17.9704
89	-9.1512	66.6521	3.52103	26.968	-12.7465	10.2204	-4.71089	0.742315	-1.15333	-16.2461
90	-5.03063	50.9345	3.86062	26.5132	-13.3352	10.7796	-5.45894	0.528116	-1.00787	-14.3419
91	-0.26856	37.2336	2.88564	24.9051	-14.0055	10.9086	-6.55289	0.0248054	-1.16036	-12.2928
92	0.694272	27.0083	2.06349	23.435	-13.7103	10.984	-7.57901	-0.513835	-1.38914	-10.4639
93	2.46956	19.8989	0.377024	20.7963	-13.5243	10.7534	-8.15123	-0.673965	-1.08922	-8.79443
94	1.69834	6.1164	-0.598481	19.1054	-13.1863	10.7404	-8.6486	-0.81899	-0.749585	-7.47828
95	-0.251179	-5.87775	-0.779253	18.5308	-11.8255	11.0458	-9.4609	-1.30384	-1.0249	-6.29069
96	-3.28155	-14.3152	-1.33669	17.2889	-11.1648	10.2594	-9.69834	-1.3263	-0.813707	-5.43342
97	-5.43193	-26.6471	-1.5171	16.5393	-10.3807	10.2832	-9.69721	-1.22387	-0.539267	-4.82603
98	-5.9144	-33.3087	-1.9021	15.8574	-9.43403	10.2307	-9.88309	-1.30538	-0.688558	-4.32624
99	-5.27606	-35.3466	-2.6445	14.7957	-8.85797	9.9529	-9.83751	-1.23644	-0.823233	-4.02847
100	-4.94161	-32.3759	-3.24529	13.6968	-8.01371	9.77262	-9.35602	-0.936576	-0.665082	-4.01958
101	-2.37004	-25.1376	-3.67654	12.6665	-7.30378	9.53009	-8.87469	-0.623797	-0.589138	-3.9612
102	-1.52625	-16.9076	-3.99948	11.5535	-7.00873	9.09212	-8.06722	-0.187588	-0.516465	-4.11081
103	-0.808021	-5.22451	-4.16136	10.6812	-6.38423	9.29906	-7.22647	0.198483	-0.554495	-4.40033
104	1.33905	3.1815	-4.04442	9.8114	-6.18606	9.6475	-6.38519	0.57561	-0.611329	-4.43966
105	-0.381047	14.992	-3.82227	9.02457	-5.92619	9.76242	-5.36785	0.985155	-0.681208	-4.74596
106	0.892424	19.3405	-3.92117	7.79404	-6.5482	10.0731	-4.42378	1.3934	-0.577125	-4.74528
107	-0.297327	28.2411	-3.62659	7.18677	-6.25693	10.9836	-3.55429	1.67912	-0.697024	-4.9574
108	0.825999	31.9016	-4.07129	5.98056	-6.7491	11.5458	-2.85491	1.86368	-0.641196	-5.02683
109	0.747912	34.4101	-3.70801	5.75682	-6.63242	12.6925	-2.22976	2.00346	-0.645485	-5.19671
110	2.33476	33.3747	-3.94827	5.24109	-6.85042	13.9693	-1.65934	2.12837	-0.498486	-5.47632
111	3.43961	32.3678	-3.648	5.30958	-6.8377	14.9707	-1.19731	2.14395	-0.483679	-5.75393
112	5.57091	29.9381	-4.31283	5.02587	-7.03138	16.225	-0.989151	2.02711	-0.581886	-6.26541
113	9.76085	27.4733	-5.34028	4.25422	-7.60259	17.1966	-0.705406	1.99538	-0.573223	-6.70768
114	12.4246	25.5558	-5.51137	4.2553	-7.63792	18.154	-0.328104	2.0362	-0.476029	-7.25802
115	15.4913	19.111	-5.77506	3.76061	-8.19422	19.324	0.406266	2.33168	-0.255808	-7.76629
116	18.9613	19.2053	-6.73643	2.68603	-8.68734	19.975	0.963654	2.58568	-0.301454	-8.29621
117	21.0607	16.7468	-6.98555	1.89406	-9.14383	20.6548	1.70756	2.97165	-0.29833	-8.70661
118	20.9435	15.1927	-7.25703	0.782269	-9.72884	21.0083	2.70151	3.58085	-0.308779	-9.16931
119	21.6674	13.9209	-6.95706	-0.399503	-10.1508	21.2014	3.92594	4.36768	-0.255571	-9.30766
120	19.515	14.1761	-6.26167	-1.22696	-10.1749	21.5826	5.13887	5.19894	-0.391212	-9.48612
121	18.7863	10.4011	-6.2608	-3.36799	-11.0878	21.4445	6.74953	6.163	-0.269885	-9.3878
122	15.8859	10.6153	-4.47604	-4.33546	-10.9824	21.2322	8.55165	7.3353	-0.110582	-9.02933
123	12.6761	6.59549	-3.35629	-5.91608	-11.522	20.9981	10.0208	8.24124	-0.111629	-8.38092
124	9.1354	5.61392	-2.40481	-7.41911	-11.8315	20.5548	11.0221	8.8732	-0.212922	-7.49763
125	5.58159	4.91551	-1.01549	-8.74124	-12.1213	20.0295	11.8042	9.39556	-0.191401	-6.16321
126	1.55297	7.01894	0.921488	-9.23694	-11.6765	19.9464	12.1749	9.61538	-0.129321	-4.64294
127	-2.81442	11.32	1.61732	-10.4806	-12.1632	19.1356	11.7364	9.57149	-0.141787	-2.78255
128	-7.67407	21.2856	1.52994	-11.4649	-12.6286	18.2115	10.3269	9.08509	-0.240553	-0.900354
129	-12.0896	39.1783	1.67886	-11.7063	-12.1944	17.73	8.66818	8.4769	-0.307112	0.887452
130	-14.5373	60.6726	-1.11945	-13.7612	-13.2212	16.5903	6.3267	7.54141	-0.508345	2.45003
131	-16.4267	94.6786	-4.10994	-15.4161	-13.6808	14.8163	4.08704	6.6711	-0.652184	3.50814
132	-18.8682	133.395	-7.05506	-16.6191	-13.8161	12.9747	2.16494	5.91111	-0.744944	3.94269
133	-37.4058	130.62	5.24638	-16.8187	-13.3355	11.5304	14.1584	8.21579	-2.12117	3.76764
134	-107.729	-86.6665	82.6346	-17.3697	-13.1835	9.33449	88.8724	25.1433	-2.49009	2.97494
135	-3.17018	18.3441	10.1199	-17.2164	-12.5938	7.89752	23.8413	-6.92638	-1.55092	1.70823
136	-6.01113	84.4754	1.86054	-17.1606	-12.3655	6.44729	17.3963	-7.15349	-0.171952	0.218491
137	-1.16996	75.3083	1.44429	-16.7594	-11.7449	5.58146	18.792	-10.7706	0.897561	-1.41154
138	-2.43212	49.9727	6.5622	-16.6387	-11.576	4.33548	25.34	-12.3825	2.43959	-2.82001
139	14.8037	33.5421	-0.370988	-16.711	-11.4226	3.18456	20.8058	-19.427	3.0645	-4.01469
140	23.8303	39.1456	-3.22282	-16.4741	-10.4854	1.29983	19.1666	-22.4228	3.38003	-4.80648
141	33.2231	21.5039	-4.77741	-16.8581	-10.2441	0.140546	19.0478	-25.5617	3.6732	-5.23943
142	40.7103	15.4321	-3.68164	-17.8774	-9.37978	-1.57499	21.7997	-25.2969	4.45747	-5.351
143	47.0809	-3.18001	-5.61672	-20.3153	-10.4691	-2.53241	22.8083	-25.1649	5.00376	-5.35027
144	40.7229	-0.747882	3.05576	-11.6692	-3.6439	-2.18456	22.6494	-24.4839	5.35926	-5.29475
145	35.8048	-13.1392	5.07323	-9.34944	-1.80236	-1.75223	22.5957	-22.5327	5.83766	-5.47103
146	32.4138	-22.0218	3.17799	-9.24711	-1.0593	-1.35514	21.4317	-20.0838	6.01347	-5.99019
147	27.6502	-28.726	-0.468755	-10.4667	-1.51984	-1.49628	19.9813	-16.9637	5.90362	-6.67986
148	16.5426	-29.2231	-1.99886	-10.2946	-0.82553	-1.2342	19.7329	-12.8589	6.01755	-7.96764
149	4.4325	-33.9446	-3.05679	-10.6318	-0.66924	-1.24141	20.4936	-8.59126	6.17767	-9.30849
150	-7.95221	-36.1238	-4.4324	-10.7758	-0.66854	-1.3607	20.9051	-4.77034	6.47074	-10.7726
151	-16.7796	-32.6909	-5.9081	-10.2737	0.120545	-1.16961	20.4792	-1.77358	6.6837	-12.0508
152	-26.1931	-26.9308	-7.55414	-9.53799	0.488538	-1.08414	19.573	0.396146	6.7221	-13.3074
153	-30.7392	-18.8768	-8.55065	-8.86532	0.888051	-1.07948	18.7213	1.93603	6.69553	-13.9534
154	-35.6526	-7.72655	-8.40983	-7.62174	1.59865	-0.873939	18.2327	3.04918	6.70905	-14.5169
155	-36.3503	0.0433325	-8.6266	-7.16306	1.42175	-1.04966	17.617	3.47566	6.79206	-14.5638
156	-35.004	9.07085	-8.66833	-6.64053	1.13488	-1.24164	16.7198	3.2316	6.74944	-14.3144
157	-33.4887	16.651	-7.11512	-4.91827	1.74964	-0.765181	15.7835	2.53485	6.78758	-13.7741
158	-29.042	18.0569	-6.29693	-4.44782	1.27516	-0.771381	15.0654	1.53017	6.9623	-12.8931
159	-24.6216	19.2749	-5.16116	-3.69083	0.83349	-0.978339	14.1368	0.237369	7.29634	-11.8367
160	-16.3587	17.8286	-4.17234	-2.32204	1.18902	-0.492528	12.1972	-1.80474	7.66613	-10.43
161	-7.41305	18.2268	-4.6278	-1.61909	0.601017	-0.597276	9.46719	-3.96146	8.07039	-8.97492
162	1.7581	23.3501	-4.5652	-0.578109	0.21394	-0.579996	6.55249	-5.77326	8.25484	-7.26959
163	9.25506	30.2755	-2.1102	1.85905	1.85617	0.504206	4.42569	-7.16153	8.53173	-5.4594
164	16.0601	30.7127	-1.04859	2.46644	1.46344	0.270147	2.78541	-8.46301	8.82419	-3.60586
165	19.8706	27.0961	0.283533	2.26695	-0.0946034	-0.936257	2.24232	-9.10057	9.31815	-1.81363
166	22.8831	24.5853	3.458	3.98458	1.41069	0.0488671	1.79515	-9.82277	9.82633	-0.17999
167	25.2535	24.608	5.31217	4.488	1.6889	-0.056243	1.38884	-10.2335	10.2599	1.29422
168	23.9475	23.2144	7.59502	5.78164	2.57564	0.0866781	1.0606	-10.45	10.7286	2.2934
169	25.7587	28.34	9.11933	7.12972	4.68483	1.1816	0.281189	-10.7485	11.1757	3.04008
170	26.7145	26.3332	7.67973	6.48332	3.53927	-0.191919	-0.919016	-11.1347	11.5704	3.36936
171	27.8619	28.9011	6.49748	6.88938	4.27683	-0.113079	-2.35848	-11.6482	11.9294	3.21266
172	28.4105	30.1193	4.99814	7.42822	5.08916	-0.0441204	-3.92838	-12.2837	12.2021	2.75809
173	29.1036	30.3391	2.51323	7.14435	4.77161	-0.837803	-5.27804	-12.7175	12.585	1.98618
174	26.5973	22.9145	2.07626	8.24825	5.99976	-0.39631	-5.79223	-13.277	13.6002	0.991642
175	24.3153	14.7046	1.50508	9.84838	7.8433	0.754394	-6.76752	-14.1484	14.6894	-0.153203
176	19.8231	4.66049	-0.922178	9.31052	6.53965	-0.921985	-7.50767	-14.7152	15.773	-1.36164
177	14.7901	-0.435934	-0.643096	11.7574	8.54492	0.195111	-9.01008	-15.6687	16.3573	-2.30118
178	6.28169	-5.83355	-1.40599	12.7009	8.74686	-0.183697	-10.1321	-16.3383	16.8989	-3.29615
179	-1.36986	-9.48985	-2.15431	13.1957	8.46312	-1.11285	-11.6131	-17.1798	17.2863	-3.66412
180	-11.8454	-5.89496	-1.19021	15.1611	10.5872	0.255099	-13.0832	-17.9798	17.5205	-3.94039
181	-20.0216	-1.09883	-1.88456	14.412	10.2198	-0.322849	-14.2304	-18.5539	17.6722	-3.53421
182	-27.7568	10.8103	-3.57872	13.0227	9.9205	-0.646935	-15.816	-19.3236	17.6978	-2.95951
183	-33.9695	28.1087	-4.65442	11.039	9.60975	-0.759203	-16.5294	-19.5559	17.7142	-1.99386
184	-37.4825	50.9004	-7.97284	7.31515	7.79288	-1.94598	-17.4573	-19.9303	17.3105	-1.04943
185	-36.9423	79.5804	-11.9647	3.08161	5.95732	-2.6564	-18.0546	-20.0149	16.8019	-0.275467
186	-35.8803	111.844	-14.4274	0.826826	5.94981	-1.58996	-18.3584	-19.9492	15.8421	-0.0278934
187	-31.2317	143.19	-19.7783	-3.0143	3.6341	-2.46563	-19.0304	-19.9864	14.5599	-0.396101
188	-29.162	173.35	-23.1613	-4.71025	2.95934	-1.90687	-18.9602	-19.7166	13.2793	-1.6351
189	-26.9038	208.912	-25.2361	-4.99382	2.90147	-1.12813	-18.4065	-18.5342	11.4132	-3.42119
190	-25.9102	245.538	-28.7784	-6.12021	1.00532	-2.14424	-17.7531	-16.7919	8.83984	-5.86623
191	-22.6027	280.277	-31.804	-5.31053	0.820012	-1.82668	-18.4455	-15.6413	5.97958	-8.33054
192	-19.2598	304.692	-35.7631	-4.50879	0.319206	-2.23973	-20.2972	-15.6357	3.83412	-10.614
193	-16.5422	317.425	-36.8065	-2.35437	1.83809	-0.615671	-21.4838	-16.2033	2.43441	-12.1883
194	-14.718	331.224	-37.4936	-2.88051	0.290067	-2.02998	-20.4514	-14.5991	1.10047	-13.0911
195	-8.53418	342.319	-35.6839	-1.65456	1.64985	-0.573206	-19.7077	-13.1303	-0.0387204	-12.9413
196	4.11033	343.501	-37.226	-1.83527	1.60505	-0.477562	-21.6436	-13.1133	-1.5779	-11.8567
197	19.9653	346.735	-40.2032	-3.22739	0.489097	-1.32693	-24.3898	-12.7494	-4.03229	-10.1337
198	19.8318	341.589	-30.5353	-3.18841	1.23863	-0.388678	-17.1875	-6.38063	-2.93726	-8.03138
199	19.3081	322.407	-24.026	-4.60863	0.207205	-1.17574	-11.7	-1.83422	-1.44932	-5.85105
200	25.8381	290.622	-24.0421	-5.18994	0.0847148	-1.14456	-12.89	-2.51443	-1.37195	-3.8458
201	29.9836	258.721	-25.3557	-6.97522	-1.33559	-2.21836	-13.6435	-2.89138	-1.28106	-2.35444
202	31.909	229.336	-25.9073	-7.37645	-1.54882	-2.30407	-14.3107	-3.20929	-1.16635	-1.55723
203	33.2048	208.63	-25.4528	-6.38316	-0.0411696	-0.778661	-14.697	-3.39842	-1.08649	-1.42575
204	32.606	191.431	-26.4232	-6.43483	-0.106667	-0.847213	-14.6749	-3.23129	-0.911845	-2.07839
205	32.1577	180.53	-28.2037	-7.06871	-0.807752	-1.43017	-14.4589	-3.13798	-0.908659	-3.18726
206	29.4018	178.863	-27.3494	-5.0323	1.47267	0.714196	-13.6805	-2.74888	-0.84051	-4.96833
207	25.1018	178.189	-29.6868	-6.62284	-0.710922	-1.32899	-12.4405	-2.0858	-0.737615	-6.89457
208	18.3225	183.107	-29.1482	-5.73529	-0.353519	-1.22689	-10.9383	-1.43503	-0.754463	-8.88148
209	10.4168	190.713	-28.2344	-4.87874	0.073272	-0.905063	-9.19186	-0.699475	-0.761006	-10.8033
210	-0.316048	199.452	-26.8846	-4.39091	-0.33801	-1.70402	-7.07098	0.309876	-0.641965	-12.495
211	-9.01623	207.809	-24.1236	-2.92058	0.530217	-1.16807	-5.09291	1.07187	-0.537747	-13.6601
212	-16.7031	217.93	-21.7026	-1.76241	1.34556	-0.557849	-3.38551	1.65631	-0.565382	-14.5715
213	-21.5434	222.469	-21.2053	-3.00738	-0.460374	-2.23662	-1.76102	2.15096	-0.487043	-14.9003
214	-22.4991	229.028	-18.3699	-1.79511	0.61154	-1.41689	-0.670301	2.28885	-0.499798	-14.764
215	-19.734	234.706	-15.4925	-1.13925	1.21294	-0.954722	0.530452	2.65589	-0.323221	-14.1041
216	-13.9961	236.483	-14.8326	-2.11594	0.418884	-1.4536	1.11876	2.55246	-0.370853	-13.2473
217	-6.80846	239.215	-9.88311	0.332774	2.7893	0.286142	1.86381	2.76957	-0.158403	-11.8
218	2.07558	237.85	-8.9624	-0.782056	1.80783	-0.492697	2.19812	2.6967	-0.207524	-10.2606
219	11.502	235.844	-7.19911	-1.5317	1.20948	-0.951913	2.63931	2.94147	-0.0964096	-8.38179
220	19.2155	232.578	-5.05354	-1.92005	0.861175	-1.23766	2.94957	3.16238	-0.122782	-6.40021
221	24.739	229.247	-2.38002	-1.61329	1.09272	-1.08885	3.00154	3.16617	-0.487929	-4.39197
222	28.1467	225.872	0.451743	-1.93938	0.730395	-1.37138	3.77018	4.063	-0.262866	-2.36271
223	29.6354	224.871	4.72722	-0.830739	1.8139	-0.510325	4.53166	4.88958	-0.260403	-0.380555
224	28.4847	224.836	9.05227	0.205528	2.61602	0.0123844	5.58283	6.046	-0.0160543	1.39118
225	25.8205	220.866	10.4505	-1.33733	0.829838	-1.4771	6.59694	6.88319	-0.118462	2.88288
226	22.6638	223.141	14.6216	0.190815	2.31347	-0.345023	7.7088	7.71627	-0.164509	4.03596
227	16.6783	221.676	16.1202	-0.667387	1.01965	-1.53396	9.07345	8.5843	-0.0940949	4.65841
228	12.54	222.496	18.3239	-0.0200429	1.63958	-1.02451	10.1764	9.03661	-0.194952	4.91025
229	5.96319	222.594	19.4318	0.0999293	1.40801	-1.34473	11.2519	9.36309	-0.257442	4.63897
230	2.79203	224.048	19.5469	-0.328282	0.865019	-1.80588	12.0593	9.74954	0.0959827	4.32473
231	-0.996171	228.009	20.6124	1.23842	2.29461	-0.63304	12.0983	9.5724	0.170258	3.80593
232	-3.46263	230.602	18.6025	0.327305	1.11761	-1.67494	11.275	8.98178	0.119866	3.56048
233	-4.66871	239.476	18.4033	1.76069	2.41078	-0.629797	9.65777	8.23567	0.146166	3.6452
234	-5.34878	249.981	16.0562	1.69023	2.28931	-0.721741	6.98464	6.88826	-0.281989	4.16933
235	-6.12785	264.708	13.9115	1.36956	1.82217	-1.17107	4.24186	5.8658	-0.422279	5.17474
236	-6.23339	282.135	11.096	0.228586	0.925291	-1.84966	1.47627	4.92238	-0.554372	6.43007
237	-8.29026	303.954	11.8341	1.93381	2.68575	-0.423025	-0.697763	4.29526	-0.621946	7.73077
238	-10.7313	324.975	11.4651	2.38539	3.28999	0.0780501	-2.54874	3.55466	-0.892832	8.84797
239	-13.3018	341.534	9.41351	0.124186	1.32696	-1.50476	-3.12627	3.50812	-0.669832	9.67575
240	-17.7301	357.74	9.84415	0.479984	1.90304	-0.971461	-3.24806	3.14356	-0.940396	9.877
241	-22.1128	370.251	8.54352	-0.7892	0.832039	-1.76473	-2.89568	2.98662	-0.906673	9.50334
242	-25.5544	378.553	7.13098	-1.4055	0.238965	-2.3521	-2.88128	2.1338	-1.46978	8.71415
243	-29.1317	387.003	7.36527	-0.901871	0.825309	-1.8101	-1.65365	2.72792	-0.633659	7.33985
244	-30.4077	392.323	6.33176	-0.271975	1.15987	-1.68795	-1.66563	2.21126	-0.731891	5.84793
245	-30.7641	394.125	4.72186	0.316317	1.51842	-1.46732	-1.76414	1.85096	-0.666463	4.04658
246	-28.2189	396.246	3.73546	1.89672	2.87131	-0.539992	-2.22485	1.40131	-0.745069	2.33614
247	-25.4922	394.438	1.59671	2.23367	2.9609	-0.59164	-2.51307	1.36039	-0.487931	0.588963
248	-19.7676	386.136	-3.388	-0.0260211	0.807545	-2.23959	-3.29424	0.821194	-0.762186	-0.863482
249	-16.124	381.823	-1.28157	3.71575	4.26988	0.489895	-3.11882	1.3844	-0.096506	-2.26735
250	-10.0102	367.019	-6.70013	0.514228	1.42763	-1.49328	-3.82728	0.904296	-0.363338	-3.34213
251	-4.26144	352.354	-8.92473	-0.216674	0.985473	-1.57392	-4.19199	0.747296	-0.376891	-4.13522
252	1.82986	335.366	-10.2653	-0.212909	1.46725	-0.819262	-4.70542	0.305517	-0.680039	-4.67144
253	6.99633	313.431	-14.3179	-3.46638	-1.1178	-2.44708	-4.84647	0.214886	-0.691887	-5.07116
254	13.4598	295.127	-14.3625	-2.8255	0.173563	-0.993798	-5.18216	0.0695987	-0.683616	-5.17641
255	18.3533	273.105	-16.4245	-4.45289	-0.533426	-1.13809	-5.09639	0.315715	-0.351974	-5.39988
256	22.8179	253.09	-18.1746	-5.34624	-0.561622	-0.910359	-5.45513	0.165963	-0.370697	-5.58897
257	24.6752	232.212	-19.6842	-5.51606	0.19235	-0.164148	-6.00944	-0.298471	-0.726932	-6.02951
258	23.8038	212.716	-22.2139	-6.96145	-0.229033	-0.357577	-5.98364	-0.119467	-0.509851	-6.76705
259	20.7178	192.432	-25.7248	-8.9011	-1.33039	-1.28079	-6.49303	-0.60109	-0.900033	-7.52554
260	13.162	176.362	-25.9407	-8.4952	-0.206793	-0.425803	-5.77125	0.123451	-0.207273	-8.6377
261	4.38	160.305	-27.755	-9.00539	-0.261986	-0.664255	-6.0503	-0.351927	-0.639476	-9.55974
262	-6.25441	146.703	-28.3944	-9.55943	-0.76406	-1.30394	-5.28516	0.182244	-0.154962	-10.4329
263	-16.1026	137.69	-27.6639	-8.41593	0.172781	-0.752141	-5.05572	-0.0562605	-0.460188	-11.1521
264	-20.4231	133.131	-29.3901	-10.289	-2.05954	-2.76418	-4.63569	0.0173804	-0.42824	-11.4517
265	-25.5476	138.577	-26.3734	-7.76287	-0.499789	-1.6752	-3.6727	0.513573	-0.119633	-11.9969
266	-26.964	149.369	-24.6285	-6.0728	0.145042	-1.30477	-3.32189	0.332286	-0.497238	-12.3522
267	-19.1551	165.781	-22.2634	-4.43454	1.06064	-0.547519	-3.02903	0.464441	-0.422133	-11.9645
268	-22.4089	183.307	-20.9119	-3.31714	1.09789	-0.579097	-2.34826	0.57078	-0.624615	-12.5852
269	-15.3521	198.02	-21.0819	-4.66078	-0.888689	-2.13656	-2.01816	0.749218	-0.549007	-11.9415
270	-18.9154	213.726	-18.5196	-3.05472	0.0742938	-1.23202	-1.07941	1.25343	-0.337386	-12.2156
271	-4.55492	284.8	-3.41604	2.20156	4.10933	-2.07978	-2.32529	0.65654	-0.738566	-4.06901
272	-5.01402	288.775	1.59603	7.29864	10.0119	2.92121	-2.47805	0.398683	-1.04842	-4.09937
