# Supplementary material for: Optimal Control Based Stiffness Identification of an Ankle-Foot Orthosis Using a Predictive Walking Model
Source: Front Comput Neurosci. 2017 Apr 13;11:23. doi: 10.3389/fncom.2017.00023 (PMC5390028; doi:10.3389/fncom.2017.00023)
Supplement: Supplementary file 1 [file DataSheet1.ZIP › PathWalker/InvKinDyn/results/orthosis_3053145.csv]

0	-0.822352	0.667123	-0.0306874	-0.0905591	0.793609	-0.231426	-0.627044	0.652226	-0.0811169	0.155118
0.00833333	-0.816458	0.666423	-0.0337444	-0.0785536	0.795703	-0.22785	-0.605945	0.628358	-0.0649336	0.158461
0.0166667	-0.810608	0.665591	-0.0351199	-0.0693925	0.799275	-0.223093	-0.589005	0.609119	-0.046704	0.160546
0.025	-0.804856	0.664663	-0.0348286	-0.0632518	0.804519	-0.217394	-0.576979	0.595597	-0.0270919	0.161546
0.0333333	-0.799238	0.663688	-0.0331272	-0.0599095	0.811387	-0.210896	-0.569928	0.588287	-0.00718344	0.161844
0.0416667	-0.793765	0.662724	-0.0303878	-0.0588826	0.81962	-0.203642	-0.567278	0.586994	0.0116025	0.161854
0.05	-0.788422	0.661831	-0.0269518	-0.0596194	0.828833	-0.195626	-0.568017	0.590868	0.0277323	0.161849
0.0583333	-0.783176	0.661064	-0.0230039	-0.0616974	0.838615	-0.18681	-0.570974	0.598571	0.0398624	0.161845
0.0666667	-0.777988	0.66047	-0.0185291	-0.0649234	0.848598	-0.177131	-0.575054	0.608497	0.0471305	0.16159
0.075	-0.772819	0.660089	-0.0133355	-0.0693543	0.858505	-0.166492	-0.57941	0.619007	0.0493576	0.160637
0.0833333	-0.767644	0.659949	-0.00717645	-0.0751789	0.868156	-0.154777	-0.583459	0.628631	0.0470515	0.158519
0.0916667	-0.762449	0.660069	0.000130908	-0.082588	0.877465	-0.14187	-0.586832	0.636208	0.0412486	0.15491
0.1	-0.757231	0.660458	0.00860189	-0.0916305	0.886406	-0.127676	-0.589268	0.640961	0.0332294	0.149744
0.108333	-0.751996	0.661113	0.0180673	-0.102172	0.894995	-0.112149	-0.590562	0.642511	0.0242326	0.143226
0.116667	-0.746749	0.662018	0.0282074	-0.113902	0.903259	-0.0952941	-0.590528	0.640834	0.0152415	0.13577
0.125	-0.741496	0.663147	0.0386427	-0.126423	0.911231	-0.0771823	-0.589037	0.636187	0.00689922	0.127876
0.133333	-0.736237	0.664462	0.0490198	-0.139332	0.918931	-0.057972	-0.586048	0.629014	-0.000484782	0.120004
0.141667	-0.730968	0.665916	0.0590787	-0.15229	0.926346	-0.0379322	-0.581634	0.619862	-0.00685241	0.112489
0.15	-0.725681	0.667461	0.0686772	-0.165052	0.933411	-0.0174681	-0.575981	0.609299	-0.0122969	0.105501
0.158333	-0.72037	0.669047	0.0777798	-0.177469	0.94001	0.0028568	-0.569366	0.597865	-0.01697	0.0990681
0.166667	-0.715028	0.670632	0.0864182	-0.189461	0.94598	0.0223147	-0.562106	0.586058	-0.0210326	0.0931252
0.175	-0.709653	0.672176	0.0946506	-0.200999	0.951137	0.0400486	-0.554524	0.574329	-0.024641	0.0875735
0.183333	-0.704246	0.67365	0.102526	-0.212085	0.955307	0.0551891	-0.546906	0.563096	-0.0279512	0.082333
0.191667	-0.698812	0.675029	0.110068	-0.222769	0.958368	0.067032	-0.539507	0.552757	-0.0311213	0.0773705
0.2	-0.693363	0.676293	0.117277	-0.23316	0.960292	0.0751414	-0.53254	0.543693	-0.0343095	0.0727038
0.208333	-0.687913	0.677428	0.124133	-0.243438	0.961175	0.0794259	-0.526195	0.536268	-0.0376647	0.0683951
0.216667	-0.682482	0.67842	0.130604	-0.25385	0.961244	0.0801152	-0.520628	0.530796	-0.0413108	0.0645357
0.225	-0.677092	0.679263	0.136651	-0.264693	0.960859	0.0777012	-0.51595	0.527521	-0.0453279	0.0612327
0.233333	-0.671764	0.67995	0.142231	-0.276287	0.960483	0.0727949	-0.51222	0.526585	-0.0497425	0.0585927
0.241667	-0.666517	0.680481	0.147294	-0.288942	0.960649	0.0659914	-0.509428	0.528017	-0.0545286	0.0567125
0.25	-0.661364	0.68086	0.151785	-0.302922	0.961898	0.0577614	-0.507487	0.531731	-0.0596261	0.0556734
0.258333	-0.656315	0.681095	0.155653	-0.318424	0.964712	0.048461	-0.506248	0.537535	-0.0649661	0.0555197
0.266667	-0.651369	0.681198	0.158861	-0.335566	0.96946	0.0383288	-0.505515	0.545154	-0.0704848	0.0562507
0.275	-0.646524	0.681185	0.161402	-0.354389	0.97634	0.0275313	-0.505077	0.554248	-0.0761339	0.0577945
0.283333	-0.64177	0.681073	0.163321	-0.374867	0.985349	0.0161849	-0.504743	0.56444	-0.0818754	0.0600006
0.291667	-0.637095	0.680887	0.164728	-0.396934	0.996275	0.00439052	-0.504387	0.575343	-0.0876662	0.0626256
0.3	-0.632487	0.680648	0.165807	-0.420501	1.00872	-0.00776998	-0.503974	0.586578	-0.0934367	0.0653399
0.308333	-0.627935	0.680383	0.1668	-0.445468	1.02216	-0.0202432	-0.503556	0.597799	-0.0990741	0.0677644
0.316667	-0.623431	0.680116	0.167979	-0.471719	1.03596	-0.0330112	-0.503261	0.608701	-0.104423	0.0695152
0.325	-0.618971	0.679869	0.169605	-0.499111	1.04946	-0.0460665	-0.503249	0.619042	-0.109305	0.0702638
0.333333	-0.614557	0.679661	0.171884	-0.52745	1.06204	-0.0593889	-0.503664	0.628637	-0.113549	0.0697851
0.341667	-0.610193	0.679504	0.174936	-0.556481	1.07312	-0.0729184	-0.504596	0.637366	-0.117024	0.0679864
0.35	-0.605885	0.679406	0.178771	-0.58587	1.08221	-0.086531	-0.506039	0.645162	-0.11967	0.064922
0.358333	-0.601637	0.67937	0.183286	-0.615214	1.08893	-0.100026	-0.507881	0.652015	-0.121523	0.0607805
0.366667	-0.597451	0.679391	0.188287	-0.644064	1.09302	-0.113128	-0.509923	0.65796	-0.122705	0.0558494
0.375	-0.593324	0.67946	0.193506	-0.671947	1.09434	-0.125526	-0.511897	0.663082	-0.123402	0.050479
0.383333	-0.589249	0.679563	0.198636	-0.698403	1.09285	-0.136909	-0.5135	0.667502	-0.123837	0.0450488
0.391667	-0.585215	0.679682	0.203351	-0.722996	1.08865	-0.147008	-0.51442	0.671376	-0.124233	0.0399442
0.4	-0.58121	0.679796	0.207335	-0.745346	1.08191	-0.155642	-0.514371	0.674889	-0.124791	0.0355308
0.408333	-0.57722	0.679884	0.2103	-0.765137	1.07288	-0.162738	-0.513111	0.678248	-0.125673	0.0321421
0.416667	-0.573235	0.679924	0.212001	-0.782121	1.06188	-0.168335	-0.51046	0.681665	-0.12699	0.0300684
0.425	-0.569246	0.679899	0.212236	-0.796101	1.04918	-0.172557	-0.506294	0.685353	-0.128813	0.0295631
0.433333	-0.56525	0.679792	0.210846	-0.80692	1.03505	-0.175573	-0.500537	0.689507	-0.131173	0.0308469
0.441667	-0.561245	0.679591	0.207708	-0.814439	1.01969	-0.177567	-0.493148	0.694295	-0.134066	0.0341137
0.45	-0.557233	0.679289	0.202736	-0.818531	1.00321	-0.178701	-0.484115	0.699846	-0.137459	0.0395251
0.458333	-0.553219	0.678883	0.195873	-0.819072	0.985645	-0.179098	-0.47343	0.706237	-0.141298	0.0472225
0.466667	-0.54921	0.678372	0.187105	-0.815962	0.96697	-0.17883	-0.461108	0.713495	-0.145519	0.0572985
0.475	-0.54521	0.677759	0.176473	-0.809147	0.947111	-0.177914	-0.447191	0.721595	-0.150061	0.0697818
0.483333	-0.541223	0.677049	0.164102	-0.798663	0.925988	-0.176309	-0.431786	0.73048	-0.154864	0.0845996
0.491667	-0.537251	0.676246	0.150202	-0.784657	0.903543	-0.173914	-0.41508	0.74008	-0.159874	0.101564
0.5	-0.533291	0.675358	0.13508	-0.767409	0.879768	-0.170557	-0.397376	0.750337	-0.165036	0.120357
0.508333	-0.529336	0.674387	0.11914	-0.747346	0.854751	-0.166003	-0.379099	0.761242	-0.170284	0.140531
0.516667	-0.52538	0.673339	0.102866	-0.725062	0.828729	-0.159996	-0.360815	0.772853	-0.175527	0.161518
0.525	-0.521416	0.672216	0.0868194	-0.701339	0.802152	-0.152327	-0.343238	0.785317	-0.180631	0.182647
0.533333	-0.517442	0.67102	0.0716165	-0.67716	0.775744	-0.142934	-0.327219	0.798873	-0.185408	0.20318
0.541667	-0.513466	0.669755	0.0578953	-0.65369	0.750491	-0.131978	-0.313706	0.813837	-0.189616	0.222361
0.55	-0.509502	0.668426	0.0462543	-0.632194	0.727602	-0.119908	-0.303656	0.83056	-0.19295	0.2395
0.558333	-0.505574	0.667045	0.0371664	-0.613876	0.70835	-0.107467	-0.297897	0.849359	-0.195058	0.254076
0.566667	-0.50171	0.66563	0.0308906	-0.599693	0.693879	-0.0956167	-0.296979	0.870446	-0.19556	0.265828
0.575	-0.497931	0.664204	0.0274074	-0.590147	0.684954	-0.0853764	-0.301035	0.893853	-0.19409	0.274807
0.583333	-0.494249	0.662793	0.0264192	-0.585194	0.681806	-0.0776312	-0.309739	0.919389	-0.190342	0.281346
0.591667	-0.490661	0.661423	0.0274294	-0.584273	0.684058	-0.072968	-0.322375	0.946637	-0.184105	0.285949
0.6	-0.487151	0.66012	0.0298733	-0.586476	0.690808	-0.0715839	-0.337997	0.975002	-0.175293	0.289136
0.608333	-0.483693	0.658908	0.0332524	-0.590757	0.700787	-0.0732717	-0.355619	1.00378	-0.163946	0.291304
0.616667	-0.480257	0.65781	0.0372298	-0.596155	0.712601	-0.0774944	-0.374388	1.03224	-0.150209	0.292641
0.625	-0.476818	0.656844	0.0416519	-0.601929	0.724948	-0.0835388	-0.393661	1.05972	-0.134302	0.293137
0.633333	-0.473354	0.656029	0.046513	-0.607609	0.736788	-0.0906715	-0.413026	1.08567	-0.116481	0.292649
0.641667	-0.469853	0.655378	0.0518692	-0.612939	0.747394	-0.0982549	-0.432238	1.10971	-0.0970137	0.291024
0.65	-0.466312	0.654901	0.0577505	-0.61778	0.756339	-0.105797	-0.451127	1.13162	-0.0761844	0.288203
0.658333	-0.462731	0.654607	0.0641116	-0.622024	0.763431	-0.11297	-0.469537	1.15133	-0.0543271	0.284272
0.666667	-0.459116	0.654497	0.0708289	-0.625549	0.768631	-0.119576	-0.487299	1.16888	-0.0319034	0.27945
0.675	-0.455475	0.654574	0.0777474	-0.628231	0.771973	-0.125521	-0.504255	1.18437	-0.00959346	0.274015
0.683333	-0.451816	0.654834	0.0847272	-0.629962	0.773506	-0.130762	-0.520277	1.19794	0.0116335	0.268231
0.691667	-0.448147	0.655278	0.0916974	-0.630691	0.773266	-0.135279	-0.535308	1.20971	0.0305133	0.262273
0.7	-0.444475	0.655901	0.0986737	-0.630448	0.771265	-0.139039	-0.549378	1.21978	0.0455873	0.256198
0.708333	-0.440805	0.656703	0.105749	-0.629345	0.767502	-0.14199	-0.562595	1.22815	0.0554096	0.249956
0.716667	-0.437144	0.657678	0.113068	-0.627567	0.761989	-0.144055	-0.57514	1.2348	0.0588339	0.24342
0.725	-0.433497	0.65882	0.120781	-0.625341	0.754791	-0.145152	-0.58724	1.23966	0.0552789	0.236436
0.733333	-0.429868	0.660113	0.129017	-0.622916	0.746047	-0.145213	-0.599156	1.24267	0.0448978	0.228852
0.741667	-0.426261	0.661532	0.137839	-0.620527	0.736005	-0.144227	-0.611165	1.24384	0.0285986	0.220566
0.75	-0.422677	0.663043	0.147223	-0.618362	0.725013	-0.142264	-0.623532	1.2433	0.00791043	0.211545
0.758333	-0.419114	0.664603	0.157039	-0.616515	0.713505	-0.139498	-0.636478	1.24132	-0.0152593	0.201851
0.766667	-0.415563	0.666168	0.167032	-0.61495	0.701953	-0.136193	-0.650138	1.23832	-0.038911	0.191661
0.775	-0.412012	0.667692	0.176833	-0.613481	0.690824	-0.132683	-0.664527	1.23483	-0.0612124	0.18127
0.783333	-0.408442	0.669138	0.185972	-0.611768	0.680522	-0.129321	-0.679508	1.23144	-0.0806854	0.171087
0.791667	-0.40483	0.670478	0.193929	-0.60935	0.671358	-0.126433	-0.694804	1.2287	-0.0963126	0.161587
0.8	-0.401151	0.671696	0.200201	-0.60572	0.663522	-0.124268	-0.710033	1.22708	-0.107567	0.153246
0.808333	-0.397375	0.672788	0.204373	-0.600392	0.657078	-0.122969	-0.72477	1.22688	-0.114392	0.146466
0.816667	-0.393475	0.673759	0.206178	-0.592993	0.651973	-0.122568	-0.738615	1.22823	-0.117135	0.141509
0.825	-0.389428	0.674621	0.205545	-0.583316	0.648059	-0.122995	-0.751268	1.23108	-0.11647	0.13845
0.833333	-0.385214	0.675389	0.202614	-0.571366	0.645123	-0.124113	-0.762574	1.23528	-0.113284	0.137154
0.841667	-0.380823	0.676081	0.197724	-0.557362	0.642919	-0.125754	-0.772562	1.24054	-0.108557	0.13729
0.85	-0.376251	0.67671	0.191371	-0.541712	0.641201	-0.127751	-0.781429	1.24655	-0.103245	0.138374
0.858333	-0.371504	0.677287	0.184145	-0.524953	0.639749	-0.129953	-0.789507	1.25295	-0.098181	0.139831
0.866667	-0.366591	0.677817	0.17666	-0.507683	0.638377	-0.132239	-0.797202	1.25941	-0.093999	0.141071
0.875	-0.361526	0.678301	0.169481	-0.490476	0.636949	-0.134523	-0.804922	1.26557	-0.0910952	0.141558
0.883333	-0.356326	0.678737	0.163053	-0.473803	0.635374	-0.136758	-0.812998	1.27111	-0.0896195	0.140887
0.891667	-0.351004	0.679117	0.157665	-0.457978	0.633601	-0.138946	-0.821634	1.27572	-0.0895019	0.13882
0.9	-0.345574	0.679436	0.153427	-0.443127	0.631613	-0.141143	-0.83088	1.27911	-0.0904971	0.135305
0.908333	-0.340046	0.679684	0.150283	-0.429192	0.629422	-0.143457	-0.840635	1.28104	-0.0922422	0.130471
0.916667	-0.334429	0.679853	0.14803	-0.415963	0.627064	-0.146045	-0.85067	1.28131	-0.0943145	0.124599
0.925	-0.328729	0.679935	0.146367	-0.403115	0.624587	-0.149073	-0.860673	1.27983	-0.0962923	0.118082
0.933333	-0.322955	0.679924	0.144938	-0.390272	0.622049	-0.152691	-0.870295	1.27653	-0.0978032	0.111373
0.941667	-0.317112	0.679815	0.143382	-0.377061	0.619504	-0.156989	-0.879203	1.27146	-0.0985555	0.104933
0.95	-0.311209	0.679604	0.141369	-0.363152	0.617006	-0.161988	-0.887108	1.26473	-0.0983541	0.0991962
0.958333	-0.305256	0.679292	0.138627	-0.348299	0.614609	-0.167627	-0.893799	1.25651	-0.0971055	0.0945322
0.966667	-0.299263	0.678879	0.134966	-0.332357	0.612366	-0.173783	-0.899148	1.24703	-0.0948141	0.0912189
0.975	-0.293239	0.678369	0.130281	-0.31528	0.610326	-0.180283	-0.903112	1.23652	-0.0915721	0.089432
0.983333	-0.287195	0.677769	0.124547	-0.297116	0.60854	-0.186942	-0.905717	1.22523	-0.0875416	0.0892469
0.991667	-0.28114	0.677091	0.117817	-0.277984	0.607044	-0.193587	-0.907036	1.21338	-0.0829323	0.0906453
1	-0.275081	0.676346	0.110207	-0.258057	0.605854	-0.200067	-0.907174	1.20113	-0.0779723	0.0935212
1.00833	-0.26902	0.675548	0.101884	-0.237532	0.60495	-0.206272	-0.906245	1.18855	-0.0728757	0.0977033
1.01667	-0.262962	0.674712	0.0930432	-0.21661	0.604271	-0.212129	-0.904347	1.17564	-0.0678096	0.102982
1.025	-0.256905	0.673853	0.083892	-0.195471	0.603712	-0.217602	-0.901548	1.16226	-0.0628684	0.109129
1.03333	-0.250849	0.672984	0.0746324	-0.174266	0.603134	-0.222676	-0.897874	1.14819	-0.0580664	0.115925
1.04167	-0.244789	0.672117	0.065443	-0.153103	0.602378	-0.227344	-0.893299	1.13313	-0.05335	0.123178
1.05	-0.238722	0.671264	0.0564677	-0.132052	0.601281	-0.231584	-0.887742	1.11673	-0.0486246	0.130745
1.05833	-0.232642	0.670432	0.0478086	-0.111141	0.599703	-0.235356	-0.881071	1.09862	-0.0437876	0.138533
1.06667	-0.226545	0.669625	0.0395321	-0.0903832	0.597544	-0.238599	-0.873122	1.07849	-0.0387573	0.146497
1.075	-0.220422	0.668847	0.0316837	-0.0697947	0.594769	-0.241251	-0.863724	1.05605	-0.0334934	0.154614
1.08333	-0.214266	0.668094	0.0242931	-0.0494085	0.591412	-0.24327	-0.85272	1.03114	-0.0280103	0.162869
1.09167	-0.208068	0.667361	0.0173966	-0.0292971	0.58758	-0.244651	-0.839998	1.00371	-0.0223813	0.171225
1.1	-0.201818	0.666638	0.0110474	-0.00958054	0.583447	-0.245442	-0.825513	0.973841	-0.0167317	0.179599
1.10833	-0.195501	0.665913	0.00532914	0.00956558	0.579234	-0.245741	-0.809315	0.941798	-0.0112137	0.187839
1.11667	-0.189104	0.665172	0.000355463	0.0279165	0.575197	-0.245677	-0.791567	0.908009	-0.00595096	0.195731
1.125	-0.182611	0.664401	-0.00372361	0.0451946	0.571597	-0.245373	-0.772589	0.873108	-0.00095914	0.202986
1.13333	-0.17601	0.663584	-0.0067347	0.0610795	0.568703	-0.244921	-0.752881	0.837952	0.00391931	0.209279
1.14167	-0.169292	0.662708	-0.00849405	0.0752148	0.566787	-0.244357	-0.733148	0.803628	0.0090251	0.214273
1.15	-0.162461	0.661765	-0.0088414	0.0872366	0.566137	-0.243649	-0.714269	0.771431	0.0148171	0.217686
1.15833	-0.155529	0.660755	-0.0076757	0.0968116	0.567046	-0.242691	-0.697225	0.742785	0.0217248	0.219343
1.16667	-0.148522	0.659687	-0.00500842	0.103705	0.569806	-0.24131	-0.682947	0.719105	0.0299485	0.21924
1.175	-0.141469	0.658583	-0.000996787	0.107849	0.57466	-0.239262	-0.672112	0.701565	0.0392532	0.217569
1.18333	-0.134399	0.657478	0.00404597	0.109386	0.581762	-0.23625	-0.664962	0.690877	0.0488732	0.214694
1.19167	-0.127332	0.656416	0.0096864	0.10867	0.591128	-0.231919	-0.661197	0.687087	0.0575966	0.211087
1.2	-0.120274	0.655447	0.0154666	0.106166	0.602628	-0.22587	-0.660033	0.689509	0.0640266	0.207191
1.20833	-0.113222	0.654625	0.0210168	0.102316	0.616007	-0.21766	-0.660362	0.696781	0.0669293	0.203302
1.21667	-0.106168	0.654004	0.0261611	0.0973772	0.630942	-0.206817	-0.661019	0.70707	0.0655743	0.199466
1.225	-0.0991024	0.653636	0.0309551	0.0913504	0.647099	-0.192872	-0.661007	0.718363	0.0599397	0.195475
1.23333	-0.0920235	0.653564	0.0356505	0.083991	0.664178	-0.175406	-0.659654	0.728766	0.0507034	0.190935
1.24167	-0.0849342	0.653823	0.0405801	0.0749406	0.681926	-0.154137	-0.656611	0.736741	0.0390012	0.185415
1.25	-0.0778399	0.654434	0.0460284	0.0638913	0.700128	-0.129031	-0.651759	0.741231	0.0260838	0.178592
1.25833	-0.0707443	0.655402	0.052126	0.0507348	0.718587	-0.100436	-0.645067	0.741669	0.013026	0.170358
1.26667	-0.0636462	0.656714	0.0587996	0.0356373	0.737118	-0.0691858	-0.636484	0.737905	0.000579785	0.160863
1.275	-0.0565375	0.658344	0.0658005	0.0190112	0.755556	-0.0366222	-0.625894	0.730093	-0.010849	0.150458
1.28333	-0.0494049	0.660253	0.0727761	0.00141174	0.773767	-0.00449095	-0.613134	0.718563	-0.0211295	0.139603
1.29167	-0.0422334	0.662393	0.0793642	-0.0166007	0.791673	0.0252899	-0.598055	0.703728	-0.0302904	0.128752
1.3	-0.0350103	0.664708	0.0852676	-0.0345849	0.809255	0.0509523	-0.580596	0.686031	-0.0384032	0.11828
1.30833	-0.02773	0.66714	0.0903015	-0.0523009	0.826542	0.0711999	-0.560844	0.665935	-0.0455165	0.108424
1.31667	-0.020396	0.669627	0.0943941	-0.0697266	0.843596	0.0854097	-0.53905	0.643941	-0.0516487	0.0993065
1.325	-0.0130223	0.672106	0.0975654	-0.0870298	0.860491	0.0936838	-0.515615	0.62061	-0.0568144	0.0909562
1.33333	-0.00563227	0.674515	0.0998922	-0.104514	0.877315	0.0967265	-0.491055	0.596589	-0.0610523	0.0833602
1.34167	0.00174391	0.676795	0.10148	-0.12256	0.894161	0.0956425	-0.465965	0.572608	-0.0644458	0.0764938
1.35	0.00907343	0.678889	0.102443	-0.141573	0.911135	0.0916817	-0.440973	0.549456	-0.0671325	0.0703327
1.35833	0.0163256	0.680752	0.102885	-0.161916	0.928323	0.0860397	-0.416676	0.527929	-0.0693032	0.0648703
1.36667	0.0234765	0.682346	0.10287	-0.183846	0.945783	0.0796944	-0.393565	0.508758	-0.0711904	0.0601286
1.375	0.0305133	0.683649	0.102391	-0.207446	0.963498	0.0733746	-0.371945	0.492532	-0.0730484	0.0561815
1.38333	0.0374359	0.684651	0.101352	-0.232582	0.981375	0.0675296	-0.351877	0.479628	-0.07513	0.0531676
1.39167	0.0442571	0.685358	0.0995652	-0.258909	0.999234	0.0623953	-0.333155	0.470168	-0.0776654	0.0512875
1.4	0.0509993	0.685787	0.0967875	-0.285929	1.01685	0.0579999	-0.315352	0.46401	-0.0808486	0.0507709
1.40833	0.0576898	0.685964	0.0927758	-0.313089	1.03398	0.0542335	-0.297911	0.460782	-0.0848273	0.0518257
1.41667	0.0643559	0.685921	0.0873577	-0.339892	1.0504	0.0508547	-0.280264	0.459944	-0.0896973	0.0545748
1.425	0.0710206	0.68569	0.0804902	-0.365999	1.06594	0.0475812	-0.261957	0.460878	-0.0954991	0.0590036
1.43333	0.0776999	0.685303	0.0722838	-0.391261	1.08047	0.0441001	-0.242727	0.462972	-0.102219	0.0649433
1.44167	0.0844019	0.684788	0.0629828	-0.415711	1.09386	0.0401501	-0.222524	0.465703	-0.109792	0.0720982
1.45	0.0911275	0.684168	0.0529204	-0.439502	1.10602	0.0355087	-0.201494	0.468689	-0.118108	0.0800972
1.45833	0.0978721	0.683461	0.0424434	-0.462812	1.11685	0.0300492	-0.179902	0.471706	-0.127015	0.0885753
1.46667	0.104628	0.682681	0.031855	-0.485775	1.12621	0.0237493	-0.15806	0.474678	-0.136329	0.097231
1.475	0.111387	0.681836	0.0213576	-0.508406	1.13391	0.0167381	-0.136239	0.477637	-0.145849	0.105882
1.48333	0.118142	0.680934	0.0110394	-0.530584	1.13973	0.00927698	-0.114624	0.48068	-0.155366	0.114472
1.49167	0.124887	0.679979	0.000879082	-0.552048	1.14337	0.00177047	-0.0932916	0.48393	-0.164682	0.123063
1.5	0.131622	0.678979	-0.00922331	-0.572432	1.14452	-0.00529005	-0.0722307	0.487505	-0.173613	0.131796
1.50833	0.138347	0.677938	-0.0193958	-0.591318	1.1428	-0.0113863	-0.0513829	0.491506	-0.181998	0.140834
1.51667	0.145064	0.676866	-0.0297551	-0.608282	1.13788	-0.0160898	-0.0306879	0.496015	-0.189703	0.150322
1.525	0.151774	0.675772	-0.0403589	-0.622957	1.12947	-0.0191582	-0.0101457	0.501111	-0.196628	0.160338
1.53333	0.158478	0.674666	-0.0511738	-0.635082	1.11741	-0.0205833	0.0101385	0.506886	-0.202699	0.170863
1.54167	0.165173	0.673557	-0.0620563	-0.644544	1.10161	-0.02058	0.0299228	0.513458	-0.207872	0.18176
1.55	0.171854	0.672452	-0.072757	-0.651382	1.08213	-0.0195314	0.0488316	0.520979	-0.212137	0.19278
1.55833	0.178513	0.671356	-0.0829489	-0.655776	1.05917	-0.0178965	0.066388	0.529628	-0.215509	0.203593
1.56667	0.185146	0.67027	-0.0922807	-0.657991	1.03301	-0.0161049	0.0820841	0.539599	-0.218027	0.213849
1.575	0.191748	0.66919	-0.10044	-0.658318	1.00406	-0.0144698	0.0954675	0.551068	-0.219741	0.223244
1.58333	0.198321	0.668108	-0.107218	-0.656998	0.972839	-0.0131414	0.106235	0.56417	-0.2207	0.231588
1.59167	0.204871	0.667015	-0.112553	-0.65418	0.939936	-0.0121131	0.114286	0.578972	-0.220953	0.238847
1.6	0.21141	0.665896	-0.116539	-0.6499	0.906026	-0.0112543	0.119751	0.595467	-0.220543	0.245144
1.60833	0.217955	0.664736	-0.119394	-0.644104	0.871823	-0.0103532	0.122947	0.613571	-0.219513	0.250721
1.61667	0.224524	0.66352	-0.121402	-0.63671	0.838041	-0.00914086	0.124312	0.633136	-0.217901	0.255864
1.625	0.231135	0.662232	-0.122831	-0.627699	0.805376	-0.00730224	0.12429	0.653976	-0.215747	0.260814
1.63333	0.237804	0.660858	-0.123846	-0.617225	0.774509	-0.0045039	0.123212	0.675898	-0.213083	0.265687
1.64167	0.244536	0.659387	-0.124453	-0.605715	0.746133	-0.000444249	0.121207	0.698728	-0.209926	0.270429
1.65	0.251327	0.657813	-0.124492	-0.593906	0.721004	0.00506063	0.118164	0.722339	-0.20626	0.274823
1.65833	0.258158	0.656138	-0.123682	-0.582808	0.699965	0.0119777	0.113787	0.746636	-0.202027	0.278566
1.66667	0.265	0.654372	-0.121719	-0.573565	0.683934	0.0199416	0.107701	0.771544	-0.197115	0.281373
1.675	0.271815	0.652534	-0.118386	-0.567249	0.6738	0.0281989	0.0996146	0.796952	-0.191355	0.283094
1.68333	0.278567	0.650656	-0.113666	-0.5646	0.670251	0.0356655	0.0894766	0.822679	-0.184529	0.283809
1.69167	0.285225	0.648773	-0.107784	-0.565831	0.67356	0.0411519	0.0775598	0.84844	-0.17638	0.283847
1.7	0.291775	0.646928	-0.101164	-0.570578	0.683432	0.0436289	0.0644217	0.873862	-0.166624	0.283702
1.70833	0.298212	0.645168	-0.0943168	-0.577975	0.698931	0.0424859	0.0507649	0.898518	-0.154965	0.283905
1.71667	0.304542	0.643542	-0.0877009	-0.58686	0.718567	0.0376708	0.0372487	0.92199	-0.141098	0.284871
1.725	0.310775	0.642102	-0.0816061	-0.596025	0.740498	0.0297092	0.0243296	0.943911	-0.124728	0.286785
1.73333	0.31692	0.640904	-0.0761129	-0.60443	0.762818	0.0195448	0.0121998	0.963984	-0.105603	0.289578
1.74167	0.322988	0.640002	-0.0711256	-0.611315	0.783822	0.00828648	0.000830849	0.981987	-0.0835998	0.29298
1.75	0.328988	0.639448	-0.0664819	-0.616177	0.802182	-0.0030596	-0.00987601	0.997738	-0.0588581	0.296656
1.75833	0.334934	0.639287	-0.0620648	-0.618677	0.816996	-0.0137205	-0.0199312	1.01107	-0.0319174	0.300344
1.76667	0.340845	0.639557	-0.0578925	-0.618532	0.82776	-0.0231986	-0.0291342	1.02179	-0.00383373	0.303968
1.775	0.34674	0.640284	-0.0541396	-0.615454	0.834277	-0.0312329	-0.0370525	1.0297	0.0237952	0.307673
1.78333	0.352639	0.641484	-0.0511036	-0.60913	0.836555	-0.0377363	-0.0430849	1.03459	0.0489547	0.311794
1.79167	0.358555	0.643159	-0.0491434	-0.599247	0.834709	-0.0427055	-0.046573	1.03629	0.0695145	0.316785
1.8	0.364495	0.645298	-0.0486159	-0.585536	0.828902	-0.0461532	-0.0469155	1.03462	0.0836456	0.323141
1.80833	0.370459	0.647876	-0.0498441	-0.567789	0.819323	-0.0480777	-0.0436424	1.02945	0.0902088	0.331335
1.81667	0.376438	0.650853	-0.0531161	-0.545863	0.80619	-0.0484789	-0.0364338	1.02069	0.0889791	0.341802
1.825	0.382425	0.654176	-0.0587045	-0.519664	0.78977	-0.0473786	-0.0251057	1.00829	0.0806428	0.354928
1.83333	0.388411	0.65778	-0.0668932	-0.489119	0.770405	-0.0448378	-0.00957491	0.992332	0.0665875	0.37107
1.84167	0.394394	0.661589	-0.0779457	-0.454228	0.748536	-0.0409612	0.0101082	0.973042	0.0485696	0.390508
1.85	0.400374	0.665517	-0.0920331	-0.415139	0.724712	-0.0358977	0.0336884	0.950878	0.0283578	0.413359
1.85833	0.406352	0.669475	-0.109085	-0.372321	0.699598	-0.0298327	0.0605336	0.926592	0.00745686	0.43942
1.86667	0.412331	0.673365	-0.128584	-0.326791	0.673974	-0.0229767	0.0893849	0.901302	-0.0130363	0.467942
1.875	0.418304	0.677092	-0.149309	-0.280412	0.648759	-0.0155631	0.11803	0.876593	-0.0324721	0.497368
1.88333	0.42425	0.680564	-0.169157	-0.236108	0.625029	-0.00784814	0.143043	0.854601	-0.0506195	0.525172
1.89167	0.430128	0.683697	-0.185113	-0.197907	0.60402	-0.000129507	0.159734	0.83801	-0.067587	0.547858
1.9	0.435875	0.686419	-0.193423	-0.17071	0.587076	0.00724658	0.162421	0.829845	-0.0836813	0.561184
1.90833	0.441427	0.688664	-0.189921	-0.159834	0.575514	0.0138887	0.145029	0.832981	-0.0991787	0.560453
1.91667	0.446754	0.690368	-0.170615	-0.170194	0.570365	0.0194079	0.102175	0.849281	-0.114014	0.541023
1.925	0.451908	0.691463	-0.13307	-0.204468	0.571928	0.0234808	0.0313294	0.878454	-0.127488	0.49972
1.93333	0.457029	0.691914	-0.0793048	-0.259589	0.579165	0.0259003	-0.0634745	0.917092	-0.138305	0.438238
1.94167	0.462261	0.691785	-0.0181614	-0.324232	0.589647	0.0264809	-0.169364	0.959367	-0.145339	0.366449
1.95	0.467644	0.691243	0.0389439	-0.384423	0.600965	0.0249839	-0.271008	1.00025	-0.148611	0.297943
1.95833	0.473139	0.690448	0.0856681	-0.432619	0.612022	0.0212417	-0.360208	1.0377	-0.149126	0.240694
1.96667	0.478722	0.689494	0.121342	-0.46803	0.622646	0.015297	-0.43598	1.07156	-0.148	0.195831
1.975	0.484393	0.68843	0.147618	-0.4925	0.63287	0.0073483	-0.500117	1.10206	-0.146058	0.161532
1.98333	0.490167	0.687288	0.166493	-0.508209	0.642681	-0.00233262	-0.55476	1.12935	-0.143832	0.135469
1.99167	0.496059	0.686087	0.179678	-0.51699	0.652007	-0.0134632	-0.601697	1.15342	-0.141656	0.115629
2	0.502081	0.684847	0.188519	-0.520278	0.660759	-0.0257556	-0.642296	1.17419	-0.139728	0.100437
2.00833	0.508237	0.683583	0.194018	-0.519144	0.668861	-0.0389298	-0.677557	1.19152	-0.138157	0.0887432
2.01667	0.514529	0.682308	0.196905	-0.514394	0.676264	-0.0526981	-0.708199	1.20527	-0.136995	0.0797404
2.025	0.520952	0.681032	0.197683	-0.506614	0.682949	-0.0667636	-0.734724	1.21533	-0.136235	0.072908
2.03333	0.527497	0.679762	0.196689	-0.496229	0.688916	-0.0808202	-0.75748	1.2216	-0.135789	0.0679377
2.04167	0.534157	0.678507	0.194127	-0.483535	0.694181	-0.0945759	-0.776698	1.22406	-0.135466	0.0646803
2.05	0.54092	0.677271	0.190118	-0.468738	0.698767	-0.107785	-0.792551	1.22272	-0.134948	0.0630844
2.05833	0.547778	0.676058	0.184728	-0.451974	0.702703	-0.12028	-0.805171	1.21767	-0.133811	0.0631547
2.06667	0.554721	0.674873	0.17801	-0.43335	0.706015	-0.131981	-0.81469	1.20905	-0.131561	0.064899
2.075	0.561743	0.673718	0.170023	-0.412967	0.708733	-0.142884	-0.821252	1.19706	-0.127704	0.0683016
2.08333	0.568839	0.672593	0.160857	-0.390948	0.710881	-0.153035	-0.825032	1.18195	-0.121837	0.0733039
2.09167	0.576002	0.671501	0.150646	-0.367462	0.712478	-0.162485	-0.826234	1.16402	-0.113722	0.0797886
2.1	0.583225	0.670441	0.139571	-0.342724	0.713538	-0.171252	-0.825094	1.14359	-0.10334	0.0875879
2.10833	0.590501	0.669414	0.127845	-0.317003	0.714072	-0.179305	-0.821861	1.12104	-0.0909106	0.0964959
2.11667	0.597817	0.66842	0.115709	-0.290609	0.714107	-0.186555	-0.8168	1.09678	-0.0768753	0.106282
2.125	0.60516	0.667457	0.103401	-0.263881	0.713701	-0.19289	-0.810167	1.07126	-0.0618619	0.116718
2.13333	0.612516	0.666525	0.0911564	-0.23718	0.712957	-0.198203	-0.802212	1.04497	-0.0466183	0.127578
2.14167	0.619872	0.665621	0.0792014	-0.21088	0.712035	-0.202423	-0.793169	1.01837	-0.0319418	0.138636
2.15	0.627217	0.664742	0.067754	-0.185362	0.711145	-0.205532	-0.783242	0.991877	-0.0185942	0.149668
2.15833	0.634549	0.663887	0.0570405	-0.161009	0.710524	-0.207556	-0.772601	0.965745	-0.00722356	0.160428
2.16667	0.641877	0.663054	0.0472905	-0.138189	0.71041	-0.208553	-0.761342	0.940031	0.0017105	0.17065
2.175	0.649217	0.662241	0.0387378	-0.117241	0.711016	-0.208584	-0.749487	0.914551	0.00801214	0.180045
2.18333	0.656593	0.661444	0.0316118	-0.0984698	0.712526	-0.207698	-0.737015	0.888949	0.011775	0.1883
2.19167	0.664035	0.660654	0.0261337	-0.0821589	0.715107	-0.205924	-0.723929	0.862851	0.013361	0.195078
2.2	0.671567	0.659861	0.0224881	-0.0685633	0.71893	-0.203274	-0.710332	0.836067	0.0133085	0.200057
2.20833	0.679205	0.65905	0.0208039	-0.0579126	0.724196	-0.199744	-0.696512	0.808818	0.0121954	0.202966
2.21667	0.68695	0.65821	0.0211184	-0.050388	0.731136	-0.19529	-0.682977	0.781895	0.010464	0.203645
2.225	0.694788	0.657335	0.023356	-0.0460951	0.739984	-0.189798	-0.670418	0.756658	0.00827522	0.202101
2.23333	0.702691	0.656437	0.0272919	-0.045	0.750924	-0.183044	-0.659548	0.734815	0.00540138	0.198565
2.24167	0.710622	0.655543	0.0325281	-0.0468619	0.76402	-0.174659	-0.650861	0.717997	0.0013162	0.193517
2.25	0.71855	0.654699	0.0385097	-0.0512075	0.779166	-0.164131	-0.644402	0.707286	-0.00461587	0.187644
2.25833	0.726452	0.653964	0.0446221	-0.0574155	0.796078	-0.150838	-0.639695	0.702832	-0.0128777	0.181691
2.26667	0.734319	0.653403	0.0503244	-0.0648665	0.814335	-0.134127	-0.635818	0.703713	-0.0236111	0.176293
2.275	0.742152	0.653077	0.0553074	-0.0731388	0.833455	-0.113421	-0.631661	0.708096	-0.0365202	0.17178
2.28333	0.749961	0.653042	0.0595809	-0.0821232	0.852947	-0.088342	-0.626221	0.71364	-0.0509351	0.168086
2.29167	0.75776	0.653339	0.0634781	-0.0920377	0.872354	-0.0588606	-0.618849	0.718007	-0.0659581	0.16476
2.3	0.765567	0.653995	0.0675158	-0.103265	0.891261	-0.0254407	-0.609285	0.719258	-0.0806919	0.161134
2.30833	0.773406	0.65502	0.0721897	-0.11612	0.909299	0.0108688	-0.597512	0.716046	-0.0943829	0.156571
2.31667	0.781305	0.656412	0.0777661	-0.130627	0.926146	0.0484479	-0.583539	0.707633	-0.106489	0.150703
2.325	0.789297	0.658154	0.0841728	-0.146434	0.941565	0.0852549	-0.567248	0.693792	-0.116661	0.14356
2.33333	0.79741	0.660216	0.0910125	-0.162886	0.955447	0.119116	-0.548344	0.674661	-0.124712	0.135561
2.34167	0.805665	0.662553	0.0976768	-0.179207	0.967868	0.14807	-0.526429	0.650615	-0.130559	0.127373
2.35	0.814071	0.665104	0.103502	-0.19471	0.979095	0.170698	-0.501132	0.62217	-0.134192	0.119739
2.35833	0.822627	0.667793	0.10792	-0.208963	0.989561	0.186309	-0.472257	0.589953	-0.135649	0.113296
2.36667	0.831317	0.670533	0.11057	-0.221894	0.999818	0.19498	-0.439902	0.554711	-0.135032	0.10846
