# Supplementary material for: Optimal Control Based Stiffness Identification of an Ankle-Foot Orthosis Using a Predictive Walking Model
Source: Front Comput Neurosci. 2017 Apr 13;11:23. doi: 10.3389/fncom.2017.00023 (PMC5390028; doi:10.3389/fncom.2017.00023)
Supplement: Supplementary file 1 [file DataSheet1.ZIP › PathWalker/InvKinDyn/results/orthosis_3053145.fit]

frame	steps	SACR	LASI	RKNE	RTHI	RANK	RTIB	RHEE	RTOE	RANK	LKNE	LTHI	LANK	LTIB	LANK	LHEE	LTOE	CLAV	C7
0	67	0.0104158	0.0253311	0.00654363	0.0515112	0.00656758	0.026473	0.0319832	0.0169566	0.00656758	0.015567	0.0138295	0.00776191	0.00600806	0.00776191	0.0206006	0.0317581	0.0150578	0.0154407
1	49	0.00925377	0.0250771	0.00642384	0.0498682	0.00631551	0.0265686	0.0316781	0.016512	0.00631551	0.0149344	0.0132713	0.00737103	0.0065338	0.00737103	0.0209107	0.0308519	0.0153508	0.0146946
2	46	0.00821822	0.0247968	0.00631946	0.0482678	0.00604023	0.026653	0.0313873	0.0161357	0.00604023	0.0144452	0.0127125	0.00697888	0.00784894	0.00697888	0.0212408	0.0298146	0.0156973	0.0139454
3	42	0.00735817	0.0244679	0.00626213	0.0467323	0.00575486	0.026757	0.0311137	0.015778	0.00575486	0.0141227	0.0122063	0.00660591	0.00959849	0.00660591	0.0215596	0.0286915	0.0160846	0.0132227
4	37	0.00669504	0.0240794	0.00629353	0.0452676	0.005476	0.0269121	0.0308669	0.0154201	0.005476	0.0139684	0.011816	0.00626644	0.0114701	0.00626644	0.0218424	0.0275484	0.0164966	0.012556
5	29	0.00621787	0.0236302	0.00645903	0.0438659	0.00522008	0.0271463	0.0306597	0.0150664	0.00522008	0.0139664	0.0116012	0.00596683	0.0132466	0.00596683	0.0220759	0.0264612	0.0169151	0.0119706
6	34	0.00589069	0.0231268	0.00679709	0.0425141	0.00500008	0.0274799	0.0305025	0.0147295	0.00500008	0.0140924	0.0116034	0.00570612	0.0147829	0.00570612	0.0222577	0.0255001	0.0173213	0.0114848
7	35	0.00566765	0.0225785	0.00732934	0.0412024	0.00482383	0.0279229	0.0303992	0.0144169	0.00482383	0.0143235	0.0118383	0.00547897	0.0159887	0.00547897	0.0223938	0.0247174	0.0176979	0.0111091
8	34	0.00550836	0.0219971	0.00805386	0.0399329	0.00469519	0.0284721	0.0303481	0.0141337	0.00469519	0.0146437	0.0122945	0.00527832	0.0168241	0.00527832	0.0224956	0.0241404	0.0180321	0.0108479
9	34	0.00538585	0.0213971	0.00894663	0.0387225	0.00461548	0.029111	0.0303441	0.0138853	0.00461548	0.0150443	0.0129357	0.00509679	0.0172944	0.00509679	0.0225788	0.0237728	0.0183177	0.010702
10	34	0.00528919	0.0207981	0.00996631	0.0375987	0.00458423	0.0298107	0.030379	0.01368	0.00458423	0.0155193	0.0137069	0.0049279	0.0174461	0.0049279	0.0226615	0.0235976	0.0185559	0.0106705
11	34	0.00522088	0.0202261	0.0110627	0.0365927	0.00459865	0.0305351	0.0304439	0.013529	0.00459865	0.0160588	0.0145458	0.00476637	0.0173523	0.00476637	0.0227602	0.0235822	0.0187544	0.0107519
12	34	0.0051885	0.0197121	0.0121851	0.0357277	0.00465428	0.0312472	0.0305283	0.0134444	0.00465428	0.016646	0.0153964	0.00460907	0.0170958	0.00460907	0.0228868	0.023686	0.0189248	0.0109443
13	35	0.00519488	0.0192855	0.0132893	0.0350104	0.00474489	0.0319158	0.0306203	0.0134365	0.00474489	0.0172572	0.0162179	0.00445536	0.0167501	0.00445536	0.0230454	0.0238671	0.0190796	0.0112448
14	35	0.00523356	0.0189672	0.0143411	0.0344247	0.00486248	0.0325202	0.0307074	0.0135122	0.00486248	0.0178661	0.0169857	0.00430715	0.0163718	0.00430715	0.0232324	0.0240887	0.0192288	0.0116478
15	35	0.00529011	0.0187631	0.0153168	0.0339335	0.00499697	0.0330503	0.030778	0.013673	0.00499697	0.0184465	0.0176852	0.00416771	0.0159978	0.00416771	0.0234388	0.024322	0.0193778	0.0121437
16	36	0.0053474	0.0186639	0.0162016	0.033487	0.00513736	0.0335039	0.0308222	0.0139173	0.00513736	0.0189765	0.0183059	0.00403982	0.01565	0.00403982	0.0236535	0.0245468	0.0195269	0.0127182
17	36	0.00538974	0.0186472	0.0169862	0.0330354	0.00527262	0.0338813	0.0308346	0.0142412	0.00527262	0.0194387	0.0188373	0.00392466	0.0153389	0.00392466	0.0238672	0.0247518	0.0196734	0.0133524
18	36	0.00540442	0.0186837	0.0176629	0.0325413	0.00539349	0.0341791	0.0308125	0.0146412	0.00539349	0.0198201	0.0192701	0.00382104	0.0150699	0.00382104	0.0240739	0.0249324	0.0198123	0.0140257
19	36	0.00538161	0.0187403	0.0182222	0.0319868	0.00549296	0.0343856	0.0307553	0.0151135	0.00549296	0.0201108	0.0195983	0.00372598	0.0148464	0.00372598	0.0242706	0.0250874	0.0199389	0.0147189
20	36	0.0053149	0.0187872	0.0186507	0.0313715	0.00556765	0.0344807	0.0306596	0.0156534	0.00556765	0.0203052	0.0198222	0.00363597	0.0146722	0.00363597	0.0244556	0.0252173	0.0200488	0.0154175
21	36	0.00520271	0.0188002	0.0189328	0.0307053	0.00561819	0.0344395	0.0305171	0.016253	0.00561819	0.0204031	0.0199491	0.00354835	0.0145497	0.00354835	0.0246257	0.0253229	0.0201382	0.0161132
22	36	0.00504988	0.0187641	0.0190529	0.029998	0.00564867	0.0342387	0.0303134	0.016901	0.00564867	0.0204102	0.0199931	0.00346243	0.0144806	0.00346243	0.0247764	0.0254057	0.0202036	0.0168039
23	36	0.00486915	0.0186718	0.0190003	0.0292494	0.00566372	0.0338624	0.03003	0.01758	0.00566372	0.0203379	0.0199725	0.00337943	0.0144646	0.00337943	0.0249009	0.0254659	0.0202426	0.0174917
24	36	0.00468077	0.018522	0.0187729	0.0284444	0.00566782	0.0333071	0.0296498	0.018272	0.00566782	0.0202026	0.0199068	0.00330232	0.0145009	0.00330232	0.0249916	0.025503	0.0202535	0.0181794
25	36	0.00451043	0.0183168	0.0183794	0.0275535	0.00566396	0.0325834	0.0291618	0.0189583	0.00566396	0.0200227	0.019814	0.00323539	0.0145879	0.00323539	0.0250405	0.0255153	0.0202356	0.0188677
26	36	0.00438379	0.0180585	0.0178386	0.0265396	0.0056529	0.0317146	0.0285663	0.0196236	0.0056529	0.0198164	0.0197093	0.00318378	0.0147236	0.00318378	0.0250413	0.0255006	0.02019	0.0195544
27	36	0.004322	0.0177473	0.0171764	0.0253687	0.0056327	0.0307325	0.0278753	0.0202531	0.0056327	0.0195977	0.0196044	0.00315246	0.0149054	0.00315246	0.0249901	0.0254564	0.0201189	0.0202339
28	36	0.00433806	0.0173808	0.0164212	0.0240188	0.00559999	0.029673	0.0271116	0.0208338	0.00559999	0.019376	0.0195088	0.00314609	0.0151301	0.00314609	0.0248855	0.0253806	0.020025	0.0208984
29	36	0.00443679	0.0169547	0.015599	0.0224892	0.00555148	0.0285722	0.0263041	0.021353	0.00555148	0.0191553	0.019431	0.00316808	0.0153929	0.00316808	0.024729	0.0252722	0.0199101	0.0215392
30	36	0.00461685	0.0164652	0.0147288	0.0208035	0.00548514	0.027463	0.0254862	0.0218029	0.00548514	0.0189343	0.0193796	0.00322108	0.0156888	0.00322108	0.0245248	0.025132	0.0197735	0.0221476
31	36	0.00487435	0.01591	0.0138219	0.0190103	0.00540021	0.026373	0.0246902	0.0221797	0.00540021	0.0187084	0.0193641	0.00330703	0.0160118	0.00330703	0.024279	0.0249624	0.0196126	0.0227146
32	36	0.00520426	0.0152891	0.0128815	0.0171792	0.005298	0.0253234	0.0239446	0.0224864	0.005298	0.0184712	0.0193945	0.00342706	0.0163562	0.00342706	0.0240001	0.0247675	0.0194225	0.0232306
33	35	0.0055997	0.0146043	0.0119053	0.0153964	0.00518234	0.0243289	0.0232694	0.0227318	0.00518234	0.0182174	0.0194815	0.00358114	0.0167163	0.00358114	0.0236976	0.024552	0.0191971	0.0236857
34	35	0.00605066	0.0138585	0.0108871	0.0137629	0.00505906	0.023397	0.0226748	0.0229291	0.00505906	0.0179438	0.019635	0.00376772	0.0170868	0.00376772	0.0233814	0.0243206	0.0189304	0.0240697
35	35	0.00654277	0.0130557	0.00982016	0.0123928	0.00493491	0.0225277	0.0221589	0.0230925	0.00493491	0.0176506	0.0198643	0.00398339	0.0174634	0.00398339	0.023061	0.0240773	0.0186185	0.0243732
36	34	0.00705702	0.0122009	0.00869855	0.0114081	0.00481691	0.0217136	0.0217087	0.0232348	0.00481691	0.0173417	0.0201778	0.00422281	0.0178426	0.00422281	0.0227447	0.0238247	0.0182601	0.0245883
37	34	0.00757052	0.0113003	0.00751864	0.0109171	0.00471253	0.0209408	0.0213011	0.0233668	0.00471253	0.0170232	0.0205834	0.00447919	0.0182217	0.00447919	0.0224387	0.0235637	0.0178573	0.0247098
38	34	0.00805778	0.0103623	0.00627997	0.0109759	0.00462935	0.0201913	0.0209071	0.023497	0.00462935	0.0167031	0.0210886	0.00474583	0.0185987	0.00474583	0.0221477	0.0232946	0.0174158	0.0247355
39	34	0.00849345	0.00939884	0.00498729	0.0115572	0.00457505	0.0194464	0.0204951	0.0236321	0.00457505	0.0163896	0.0216985	0.00501768	0.0189732	0.00501768	0.0218754	0.0230169	0.0169437	0.0246659
40	34	0.00885516	0.00842666	0.00365599	0.0125616	0.00455682	0.0186925	0.0200364	0.0237769	0.00455682	0.0160906	0.0224152	0.00529219	0.0193464	0.00529219	0.0216247	0.0227316	0.0164505	0.0245037
41	33	0.00912589	0.0074687	0.00233268	0.0138598	0.00458062	0.0179267	0.0195094	0.0239334	0.00458062	0.0158141	0.0232351	0.00556864	0.0197196	0.00556864	0.0213987	0.0224405	0.0159457	0.0242535
42	33	0.00929584	0.00655522	0.00123832	0.0153284	0.00464948	0.0171622	0.0189046	0.0241003	0.00464948	0.015568	0.0241477	0.00584743	0.0200942	0.00584743	0.0211997	0.0221469	0.0154373	0.0239211
43	33	0.00936249	0.00572542	0.00137719	0.016864	0.00476263	0.0164298	0.0182282	0.0242725	0.00476263	0.0153601	0.0251343	0.00612849	0.0204704	0.00612849	0.0210291	0.0218547	0.0149314	0.0235132
44	33	0.0093296	0.00502787	0.0025524	0.0183857	0.00491473	0.0157749	0.0175033	0.0244414	0.00491473	0.0151977	0.0261692	0.00640997	0.0208462	0.00640997	0.0208868	0.021568	0.0144314	0.0230372
45	32	0.00920579	0.00451548	0.00387773	0.0198322	0.00509692	0.0152485	0.0167679	0.024597	0.00509692	0.015086	0.027222	0.00668716	0.0212172	0.00668716	0.0207708	0.0212897	0.0139382	0.0225009
46	32	0.00900356	0.00422897	0.00517317	0.0211602	0.00529768	0.014891	0.0160689	0.0247308	0.00529768	0.0150273	0.0282605	0.00695283	0.0215761	0.00695283	0.0206779	0.0210215	0.0134511	0.0219127
47	31	0.00873836	0.00417153	0.00637854	0.0223422	0.00550479	0.0147164	0.0154522	0.0248379	0.00550479	0.0150187	0.0292533	0.00719856	0.0219128	0.00719856	0.0206041	0.0207638	0.0129676	0.0212814
48	31	0.008428	0.00429687	0.00745645	0.0233628	0.00570721	0.0147028	0.0149496	0.0249187	0.00570721	0.0150526	0.0301735	0.007416	0.022216	0.007416	0.0205456	0.0205173	0.0124849	0.0206158
49	30	0.00809163	0.00452726	0.00837921	0.0242157	0.00589691	0.0147967	0.0145692	0.0249795	0.00589691	0.0151172	0.0309999	0.00759786	0.0224732	0.00759786	0.0204999	0.0202836	0.0119997	0.0199246
50	30	0.00774779	0.00478191	0.0091272	0.0248993	0.00606853	0.0149265	0.0142921	0.0250295	0.00606853	0.0151989	0.0317184	0.00773798	0.0226717	0.00773798	0.0204652	0.0200653	0.0115089	0.0192173
51	29	0.00741224	0.0049926	0.00968845	0.0254145	0.00621908	0.01502	0.0140796	0.0250789	0.00621908	0.0152844	0.0323197	0.00783107	0.0227991	0.00783107	0.0204414	0.0198662	0.0110109	0.0185031
52	26	0.00709582	0.00510677	0.010059	0.0257625	0.00634573	0.0150175	0.0138869	0.025134	0.00634573	0.0153627	0.0327983	0.00787286	0.022845	0.00787286	0.0204279	0.0196905	0.0105057	0.0177918
53	25	0.00680312	0.00508571	0.0102427	0.0259439	0.00644551	0.0148785	0.013679	0.0251961	0.00644551	0.0154266	0.0331505	0.0078596	0.022802	0.0078596	0.0204245	0.0195419	0.00999603	0.0170938
54	28	0.00653308	0.00490356	0.0102506	0.02596	0.00651435	0.0145835	0.013445	0.0252613	0.00651435	0.0154728	0.0333729	0.00778873	0.0226671	0.00778873	0.0204302	0.0194227	0.00948681	0.0164192
55	29	0.00628071	0.00454728	0.0101001	0.0258156	0.006548	0.0141324	0.0132048	0.025322	0.006548	0.0155005	0.0334613	0.00766006	0.0224425	0.00766006	0.0204433	0.0193337	0.00898486	0.0157774
56	30	0.00603949	0.00401581	0.00981448	0.02552	0.0065428	0.0135421	0.01301	0.0253696	0.0065428	0.0155102	0.033412	0.00747651	0.0221349	0.00747651	0.020461	0.0192742	0.00849704	0.0151759
57	30	0.00580322	0.00331957	0.0094201	0.0250897	0.0064967	0.0128455	0.0129349	0.0253958	0.0064967	0.0155025	0.0332236	0.00724493	0.0217558	0.00724493	0.0204805	0.019243	0.00802906	0.0146194
58	31	0.00556841	0.00247929	0.00894455	0.0245479	0.00640858	0.0120911	0.013062	0.0253935	0.00640858	0.015477	0.0328983	0.00697542	0.0213195	0.00697542	0.0204984	0.0192377	0.0075849	0.0141093
59	31	0.00533541	0.00152977	0.00841298	0.0239258	0.00627698	0.0113445	0.0134607	0.0253558	0.00627698	0.0154328	0.0324425	0.00667962	0.0208426	0.00667962	0.0205117	0.0192547	0.00716665	0.0136437
60	31	0.00510986	0.000597021	0.00784592	0.0232593	0.00609714	0.0106895	0.0141694	0.0252738	0.00609714	0.0153702	0.0318673	0.006369	0.0203426	0.006369	0.0205183	0.01929	0.00677555	0.0132188
61	32	0.00490375	0.000888283	0.00725795	0.0225862	0.00586011	0.0102252	0.0151863	0.0251368	0.00586011	0.015291	0.0311865	0.00605352	0.0198378	0.00605352	0.0205172	0.0193389	0.00641415	0.0128298
62	32	0.00473643	0.00200173	0.00665868	0.0219401	0.00555537	0.0100511	0.0164682	0.0249337	0.00555537	0.0151993	0.0304165	0.00574079	0.0193469	0.00574079	0.0205094	0.0193963	0.00608868	0.0124733
63	32	0.00463351	0.0031781	0.00605504	0.0213449	0.00517511	0.0102358	0.01794	0.0246568	0.00517511	0.0151011	0.0295754	0.00543626	0.0188895	0.00543626	0.0204976	0.0194565	0.00580979	0.0121486
64	32	0.00462153	0.00433943	0.00545599	0.0208092	0.00472152	0.0107862	0.0195041	0.0243078	0.00472152	0.015003	0.0286839	0.00514376	0.0184858	0.00514376	0.0204864	0.0195136	0.00559126	0.0118593
65	32	0.00471746	0.00544196	0.00487631	0.0203274	0.00421016	0.0116388	0.0210559	0.0238992	0.00421016	0.0149092	0.0277663	0.00486751	0.0181573	0.00486751	0.0204807	0.0195607	0.00544726	0.0116131
66	32	0.00491877	0.00644909	0.0043401	0.0198832	0.00367422	0.0126839	0.0224953	0.0234567	0.00367422	0.0148199	0.0268504	0.00461269	0.0179276	0.00461269	0.020485	0.0195897	0.00538888	0.0114224
67	32	0.00520189	0.0073344	0.00387997	0.0194641	0.0031605	0.0137965	0.0237431	0.0230136	0.0031605	0.0147291	0.025965	0.00438591	0.0178221	0.00438591	0.0205021	0.0195904	0.00542119	0.0113012
68	31	0.00553199	0.00808735	0.0035303	0.0190731	0.00271982	0.0148625	0.0247513	0.0226048	0.00271982	0.0146257	0.025135	0.00419418	0.0178673	0.00419418	0.0205321	0.0195519	0.00554243	0.0112623
69	30	0.00587678	0.00871843	0.00331328	0.0187389	0.00238789	0.0157941	0.025508	0.0222572	0.00238789	0.0144961	0.0243755	0.00404289	0.0180877	0.00404289	0.0205737	0.0194643	0.00574537	0.0113131
70	25	0.00621715	0.00925849	0.0032263	0.0185124	0.00217192	0.0165386	0.0260321	0.0219857	0.00217192	0.0143307	0.0236882	0.00393393	0.0185006	0.00393393	0.0206241	0.0193206	0.00601942	0.0114532
71	29	0.0065492	0.00975221	0.00324136	0.0184544	0.00204985	0.0170796	0.026364	0.0217912	0.00204985	0.0141312	0.0230627	0.00386398	0.0191111	0.00386398	0.0206813	0.0191183	0.00635235	0.0116733
72	31	0.00688003	0.0102473	0.00332005	0.0186147	0.00198882	0.0174322	0.0265523	0.0216642	0.00198882	0.0139156	0.0224811	0.00382447	0.0199074	0.00382447	0.0207441	0.0188599	0.00673096	0.0119575
73	32	0.00722002	0.0107831	0.00342801	0.019014	0.00196257	0.0176342	0.0266442	0.0215898	0.00196257	0.0137172	0.0219236	0.00380244	0.0208593	0.00380244	0.0208122	0.0185519	0.00714137	0.0122872
74	33	0.00757514	0.0113838	0.00354222	0.0196331	0.00195789	0.0177351	0.0266778	0.0215538	0.00195789	0.0135756	0.0213737	0.00378287	0.0219205	0.00378287	0.0208853	0.018203	0.00757007	0.0126446
75	33	0.00794365	0.0120555	0.00364896	0.0204174	0.00197136	0.0177845	0.0266785	0.021545	0.00197136	0.0135231	0.0208195	0.00375096	0.0230335	0.00375096	0.0209621	0.0178223	0.00800431	0.0130139
76	34	0.00831518	0.0127904	0.00374057	0.0212925	0.00200305	0.0178234	0.0266607	0.0215549	0.00200305	0.0135728	0.0202528	0.00369481	0.0241384	0.00369481	0.0210394	0.0174188	0.00843309	0.0133825
77	35	0.00867466	0.0135724	0.0038113	0.0221877	0.00205392	0.0178807	0.026631	0.0215759	0.00205392	0.013716	0.0196664	0.00360753	0.0251811	0.00360753	0.0211117	0.0170018	0.0088477	0.0137398
78	35	0.00900633	0.0143831	0.00385623	0.0230537	0.00212419	0.0179735	0.026592	0.0216	0.00212419	0.0139278	0.0190537	0.00348929	0.0261187	0.00348929	0.0211735	0.0165832	0.00924216	0.0140771
79	36	0.00929667	0.0152064	0.00387122	0.0238699	0.00221379	0.0181096	0.0265453	0.0216195	0.00221379	0.014179	0.01841	0.00334824	0.0269203	0.00334824	0.0212204	0.0161804	0.00961362	0.0143873
80	36	0.00953574	0.0160287	0.00385325	0.0246385	0.00232113	0.0182899	0.0264937	0.0216276	0.00232113	0.0144435	0.0177378	0.00320115	0.0275612	0.00320115	0.02125	0.0158197	0.0099621	0.0146663
81	37	0.00971736	0.0168375	0.00379969	0.0253692	0.00244435	0.0185119	0.0264413	0.0216213	0.00244435	0.0146996	0.0170506	0.00307331	0.0280137	0.00307331	0.0212604	0.015537	0.0102892	0.0149138
82	37	0.00983644	0.0176198	0.00370692	0.0260641	0.00258118	0.0187732	0.0263928	0.0216006	0.00258118	0.014927	0.0163748	0.00299679	0.0282364	0.00299679	0.0212482	0.0153789	0.0105965	0.0151346
83	37	0.00988614	0.0183601	0.00356842	0.0267089	0.00273078	0.0190741	0.026352	0.02157	0.00273078	0.0151043	0.015746	0.00300553	0.028167	0.00300553	0.0212033	0.0153994	0.0108845	0.0153385
84	37	0.00985574	0.0190399	0.00337453	0.0272745	0.00289307	0.0194174	0.0263223	0.0215339	0.00289307	0.0152101	0.0152012	0.00312585	0.0277226	0.00312585	0.0211051	0.0156551	0.0111521	0.0155405
85	37	0.00973083	0.0196388	0.00311411	0.0277279	0.00307046	0.0198094	0.0263057	0.0214953	0.00307046	0.015229	0.01477	0.00336837	0.0268097	0.00336837	0.020921	0.0161964	0.0113977	0.0157586
86	37	0.00949554	0.0201381	0.00278048	0.0280454	0.00326758	0.0202586	0.0263029	0.0214531	0.00326758	0.0151631	0.0144705	0.00372597	0.0253425	0.00372597	0.0206121	0.0170551	0.0116209	0.0160098
87	38	0.00913729	0.0205244	0.00238465	0.028224	0.00349117	0.0207744	0.0263135	0.0214031	0.00349117	0.015043	0.0143069	0.00417979	0.0232675	0.00417979	0.0201433	0.0182332	0.0118238	0.0163065
88	38	0.00865187	0.020793	0.00198384	0.0282842	0.00374802	0.0213644	0.0263363	0.0213384	0.00374802	0.0149315	0.0142701	0.00470619	0.0205853	0.00470619	0.0194955	0.0196967	0.0120116	0.0166515
89	39	0.00804896	0.0209499	0.00173517	0.0282659	0.00404354	0.0220312	0.0263697	0.0212527	0.00404354	0.0149137	0.0143353	0.00527981	0.0173668	0.00527981	0.0186759	0.0213771	0.0121926	0.0170361
90	39	0.00735503	0.0210123	0.00187758	0.028219	0.00437905	0.0227708	0.0264119	0.0211426	0.00437905	0.0150678	0.0144632	0.00587412	0.0137591	0.00587412	0.0177223	0.02318	0.0123766	0.0174398
91	40	0.00661354	0.0210073	0.00245508	0.0281924	0.00475077	0.0235711	0.0264612	0.0210097	0.00475077	0.0154301	0.014607	0.00646115	0.00998382	0.00646115	0.0167013	0.0249975	0.0125743	0.0178331
92	41	0.00588274	0.0209693	0.00329154	0.0282261	0.00514896	0.024412	0.0265177	0.0208599	0.00514896	0.0159751	0.0147246	0.00701281	0.00635148	0.00701281	0.0156991	0.026723	0.0127961	0.0181822
93	42	0.00523024	0.0209368	0.00423129	0.0283472	0.00555938	0.0252669	0.0265816	0.0207024	0.00555938	0.0166241	0.0147939	0.00750335	0.0034457	0.00750335	0.0148072	0.0282651	0.0130519	0.0184554
94	42	0.00472259	0.0209477	0.00517657	0.0285692	0.00596555	0.0261061	0.0266534	0.0205476	0.00596555	0.0172763	0.0148211	0.00791191	0.00287462	0.00791191	0.0141044	0.029559	0.0133504	0.0186284
95	43	0.0044105	0.0210353	0.00606187	0.0288949	0.00635143	0.0269002	0.0267324	0.0204044	0.00635143	0.0178397	0.0148396	0.00822485	0.00441874	0.00822485	0.0136407	0.030572	0.0136983	0.0186875
96	43	0.00431078	0.0212236	0.00684283	0.0293188	0.00670373	0.0276238	0.0268165	0.0202788	0.00670373	0.0182502	0.0149	0.00843708	0.00593204	0.00843708	0.01343	0.0313034	0.0140976	0.0186309
97	42	0.00440064	0.0215242	0.00749282	0.0298297	0.00701349	0.0282592	0.0269025	0.0201733	0.00701349	0.0184762	0.0150521	0.00855234	0.00687972	0.00855234	0.0134544	0.031778	0.0145452	0.0184677
98	41	0.00463182	0.0219342	0.00800187	0.0304117	0.00727626	0.0287977	0.0269869	0.0200877	0.00727626	0.0185168	0.0153282	0.0085822	0.00722125	0.0085822	0.0136772	0.032037	0.0150312	0.0182147
99	39	0.00495208	0.0224373	0.00837505	0.031045	0.00749216	0.0292408	0.0270662	0.0200199	0.00749216	0.0183947	0.0157317	0.00854451	0.00705892	0.00854451	0.0140539	0.0321295	0.0155406	0.0178937
100	34	0.00531729	0.0230061	0.00862921	0.0317066	0.00766504	0.0295983	0.0271389	0.019967	0.00766504	0.0181491	0.0162367	0.00846098	0.00657085	0.00846098	0.0145364	0.0321049	0.0160544	0.0175277
101	36	0.00569351	0.0236053	0.00878887	0.0323723	0.00780142	0.0298865	0.0272044	0.0199263	0.00780142	0.0178268	0.016796	0.00835472	0.00597744	0.00835472	0.0150732	0.0320083	0.0165529	0.0171383
102	38	0.00605537	0.0241966	0.00888152	0.0330192	0.00790925	0.0301244	0.0272637	0.0198952	0.00790925	0.0174758	0.0173539	0.00824761	0.00549699	0.00824761	0.0156091	0.031879	0.0170186	0.0167442
103	39	0.00638443	0.0247422	0.00893338	0.0336287	0.00799694	0.0303308	0.0273184	0.0198703	0.00799694	0.0171378	0.0178572	0.00815819	0.00527154	0.00815819	0.0160903	0.0317489	0.0174374	0.0163594
104	39	0.0066688	0.0252091	0.00896593	0.034188	0.00807213	0.0305213	0.0273701	0.0198472	0.00807213	0.0168447	0.0182632	0.00809987	0.00530393	0.00809987	0.016471	0.0316432	0.0177994	0.015993
105	39	0.00690248	0.0255715	0.00899405	0.0346913	0.00814072	0.030707	0.0274204	0.0198196	0.00814072	0.016616	0.0185434	0.00807984	0.00549106	0.00807984	0.0167216	0.0315789	0.0180986	0.0156497
106	38	0.00708465	0.0258133	0.00902567	0.0351397	0.00820551	0.0308937	0.0274719	0.01978	0.00820551	0.0164582	0.0186831	0.00809894	0.00572549	0.00809894	0.0168327	0.0315654	0.0183326	0.01533
107	36	0.00721863	0.0259282	0.00906261	0.0355383	0.00826672	0.0310828	0.0275273	0.0197215	0.00826672	0.016367	0.0186807	0.00815276	0.00595729	0.00815276	0.0168153	0.0316038	0.0185022	0.0150308
108	32	0.00731069	0.0259199	0.00910224	0.035894	0.0083223	0.0312729	0.0275893	0.0196392	0.0083223	0.0163297	0.0185445	0.00823289	0.00619089	0.00823289	0.0166971	0.0316876	0.0186106	0.0147455
109	33	0.00736851	0.0257999	0.00913891	0.0362121	0.00836904	0.031461	0.0276588	0.0195321	0.00836904	0.0163276	0.0182893	0.00832872	0.0064498	0.00832872	0.0165161	0.0318044	0.0186632	0.0144655
110	35	0.0073996	0.0255853	0.00916616	0.0364949	0.00840331	0.0316441	0.0277341	0.0194046	0.00840331	0.0163387	0.0179345	0.008429	0.00673961	0.008429	0.0163129	0.0319369	0.0186665	0.0141805
111	35	0.00741006	0.0252963	0.00917785	0.0367405	0.00842231	0.0318182	0.0278108	0.0192653	0.00842231	0.0163395	0.0175017	0.00852334	0.00703172	0.00852334	0.0161241	0.0320662	0.0186277	0.0138797
112	35	0.00740391	0.0249532	0.00916916	0.0369432	0.00842404	0.0319795	0.0278824	0.0191258	0.00842404	0.0163085	0.0170139	0.00860309	0.00727261	0.00860309	0.0159774	0.0321734	0.0185534	0.0135538
113	34	0.00738262	0.0245744	0.00913638	0.0370953	0.0084072	0.0321226	0.0279416	0.0189978	0.0084072	0.0162286	0.0164926	0.00866151	0.00740713	0.00866151	0.0158902	0.0322422	0.0184478	0.0131959
114	31	0.00734537	0.0241754	0.00907672	0.0371894	0.00837044	0.0322406	0.0279834	0.0188906	0.00837044	0.0160893	0.0159571	0.00869342	0.00740026	0.00869342	0.0158706	0.0322593	0.0183126	0.0128029
115	29	0.00728928	0.023768	0.00898781	0.0372203	0.00831223	0.0323258	0.0280055	0.0188103	0.00831223	0.0158882	0.0154224	0.00869517	0.00725022	0.00869517	0.0159185	0.0322156	0.0181467	0.0123764
116	33	0.00721019	0.0233607	0.00886773	0.0371863	0.00823104	0.0323707	0.0280091	0.0187589	0.00823104	0.0156322	0.0148972	0.00866465	0.006992	0.00866465	0.0160284	0.0321064	0.0179471	0.0119222
117	34	0.00710343	0.022959	0.00871563	0.0370897	0.00812575	0.0323697	0.0279981	0.0187353	0.00812575	0.0153359	0.0143852	0.00860168	0.00669282	0.00860168	0.0161907	0.0319317	0.0177094	0.0114489
118	34	0.00696517	0.0225663	0.00853288	0.0369363	0.00799612	0.0323216	0.0279767	0.0187363	0.00799612	0.0150194	0.013885	0.00850814	0.00643873	0.00850814	0.0163938	0.0316963	0.0174297	0.0109667
119	35	0.0067933	0.0221845	0.00832418	0.0367338	0.00784364	0.0322304	0.0279494	0.0187578	0.00784364	0.0147049	0.0133938	0.00838792	0.00631213	0.00838792	0.0166253	0.0314084	0.0171059	0.0104848
120	35	0.00658881	0.0218148	0.00809807	0.0364903	0.00767215	0.0321052	0.0279202	0.018795	0.00767215	0.0144129	0.0129099	0.00824654	0.00636511	0.00824654	0.0168725	0.0310792	0.016739	0.010011
121	34	0.00635646	0.0214574	0.00786594	0.0362131	0.00748754	0.0319595	0.0278925	0.0188431	0.00748754	0.0141595	0.0124362	0.0080901	0.00660355	0.0080901	0.0171246	0.0307202	0.0163335	0.00955044
122	34	0.00610577	0.0211123	0.00763997	0.0359072	0.00729717	0.0318085	0.0278699	0.018897	0.00729717	0.0139539	0.0119813	0.0079238	0.00699584	0.0079238	0.0173746	0.0303413	0.0158972	0.00910555
123	34	0.00585076	0.0207785	0.00743065	0.0355753	0.00710845	0.0316674	0.0278565	0.0189516	0.00710845	0.0137987	0.0115595	0.00775038	0.00749791	0.00775038	0.0176195	0.0299475	0.0154409	0.00867662
124	34	0.00560986	0.0204539	0.00724508	0.0352178	0.00692791	0.031549	0.0278563	0.0190028	0.00692791	0.0136906	0.0111873	0.00756953	0.00807547	0.00756953	0.0178611	0.029538	0.014978	0.0082623
125	33	0.00540542	0.020135	0.00708624	0.0348331	0.0067606	0.0314625	0.027873	0.0190476	0.0067606	0.0136227	0.010879	0.00737823	0.00871305	0.00737823	0.0181043	0.0291054	0.0145228	0.00786001
126	33	0.00526278	0.0198172	0.00695354	0.0344185	0.00661037	0.0314129	0.0279089	0.0190843	0.00661037	0.0135863	0.0106432	0.00717205	0.00941252	0.00717205	0.0183552	0.0286372	0.0140893	0.00746641
127	33	0.00520852	0.0194954	0.00684429	0.0339717	0.00647981	0.0314021	0.027965	0.0191126	0.00647981	0.0135728	0.0104803	0.00694634	0.0101877	0.00694634	0.0186189	0.0281177	0.0136902	0.00707686
128	32	0.00526737	0.0191655	0.00675544	0.0334903	0.00637054	0.0314294	0.0280415	0.0191336	0.00637054	0.0135751	0.0103842	0.00669713	0.0110572	0.00669713	0.0188982	0.02753	0.0133363	0.00668619
129	32	0.00545765	0.0188251	0.00668482	0.0329734	0.00628301	0.0314927	0.0281366	0.0191497	0.00628301	0.0135878	0.0103464	0.00642194	0.0120386	0.00642194	0.0191931	0.0268587	0.0130351	0.00628865
130	31	0.00578709	0.0184746	0.00663173	0.0324216	0.00621608	0.0315895	0.0282467	0.0191643	0.00621608	0.0136075	0.0103615	0.00612049	0.0131436	0.00612049	0.0195013	0.0260927	0.0127905	0.00587865
131	31	0.00625078	0.0181169	0.00659714	0.0318367	0.00616619	0.0317172	0.0283667	0.0191811	0.00616619	0.0136323	0.0104299	0.00579548	0.0143749	0.00579548	0.0198189	0.0252271	0.0126022	0.00545102
132	30	0.00683273	0.0177573	0.00658385	0.0312219	0.00612724	0.0318739	0.0284894	0.0192036	0.00612724	0.0136615	0.0105582	0.00545375	0.015725	0.00545375	0.0201417	0.0242655	0.0124665	0.00500194
133	30	0.00750974	0.0174028	0.00659644	0.030582	0.00609159	0.0320578	0.0286068	0.0192348	0.00609159	0.0136945	0.010756	0.00510868	0.0171758	0.00510868	0.0204659	0.0232217	0.0123764	0.0045297
134	29	0.00825481	0.0170602	0.00663977	0.0299236	0.0060521	0.0322664	0.028711	0.0192762	0.0060521	0.0137306	0.0110296	0.00478283	0.0187	0.00478283	0.0207866	0.022119	0.0123237	0.00403474
135	29	0.00904046	0.0167362	0.00671729	0.0292562	0.0060041	0.0324965	0.0287968	0.0193268	0.0060041	0.0137689	0.0113736	0.00450889	0.0202644	0.00450889	0.0210956	0.0209857	0.0123005	0.00352062
136	28	0.00984008	0.0164358	0.00682941	0.0285926	0.00594636	0.0327439	0.0288636	0.0193826	0.00594636	0.013809	0.0117645	0.0043253	0.0218357	0.0043253	0.02138	0.0198487	0.0123022	0.00299324
137	28	0.0106287	0.0161626	0.00697285	0.0279496	0.00588169	0.0330042	0.0289161	0.0194369	0.00588169	0.0138501	0.0121583	0.00426505	0.0233837	0.00426505	0.0216214	0.0187283	0.012329	0.00246064
138	27	0.0113826	0.0159173	0.00714158	0.0273463	0.00581648	0.0332754	0.0289626	0.019481	0.00581648	0.0138926	0.0124966	0.00433912	0.0248843	0.00433912	0.0217989	0.0176386	0.012386	0.00193291
139	26	0.0120787	0.0156981	0.00732979	0.0268006	0.00575967	0.0335594	0.0290149	0.019505	0.00575967	0.0139382	0.0127205	0.00452609	0.0263173	0.00452609	0.0218933	0.0165917	0.0124821	0.00142086
140	25	0.012695	0.0154999	0.00753547	0.0263246	0.00572105	0.033864	0.0290848	0.0194993	0.00572105	0.0139912	0.0127905	0.00477652	0.027664	0.00477652	0.0218952	0.0156068	0.0126261	0.000935303
141	23	0.0132135	0.0153158	0.00776321	0.0259199	0.00571015	0.0342027	0.0291827	0.0194556	0.00571015	0.0140565	0.0127054	0.00503162	0.0289006	0.00503162	0.0218096	0.0147171	0.0128226	0.000487466
142	20	0.0136234	0.0151387	0.00802437	0.0255757	0.00573394	0.0345924	0.0293139	0.0193673	0.00573394	0.0141395	0.0125131	0.00524131	0.0299964	0.00524131	0.0216566	0.0139651	0.0130686	0.000125405
143	24	0.0139233	0.0149622	0.00833437	0.0252709	0.00579608	0.035048	0.0294792	0.0192289	0.00579608	0.0142439	0.0123038	0.00537605	0.0309152	0.00537605	0.0214668	0.0133854	0.0133511	0.000331923
144	24	0.0141216	0.0147824	0.00870845	0.0249786	0.00589471	0.0355786	0.0296751	0.0190361	0.00589471	0.0143728	0.0121856	0.00542941	0.031625	0.00542941	0.021274	0.0129864	0.0136479	0.000655824
145	25	0.0142328	0.0145978	0.00915675	0.0246742	0.00602526	0.0361828	0.0298953	0.0187859	0.00602526	0.0145269	0.0122527	0.00541516	0.0321047	0.00541516	0.0211083	0.0127494	0.0139317	0.000947986
146	25	0.0142722	0.0144103	0.00968109	0.0243431	0.00618168	0.0368488	0.0301334	0.0184764	0.00618168	0.0147063	0.0125546	0.00535771	0.0323515	0.00535771	0.0209921	0.0126432	0.0141751	0.00120471
147	25	0.0142523	0.0142262	0.0102741	0.0239858	0.00635891	0.0375565	0.0303836	0.0181082	0.00635891	0.0149111	0.0130799	0.00528159	0.0323816	0.00528159	0.0209382	0.012641	0.014358	0.00142638
148	25	0.0141822	0.0140581	0.0109215	0.0236196	0.00655148	0.0382811	0.0306433	0.0176855	0.00655148	0.0151442	0.0137585	0.00520251	0.0322299	0.00520251	0.0209518	0.0127259	0.0144723	0.00161622
149	25	0.0140708	0.013926	0.0116063	0.0232748	0.00675311	0.0389968	0.0309132	0.0172175	0.00675311	0.0154088	0.0144882	0.00512569	0.0319414	0.00512569	0.0210315	0.0128885	0.0145239	0.00178296
150	25	0.0139295	0.0138543	0.0123116	0.0229875	0.00695354	0.039679	0.0311974	0.0167205	0.00695354	0.0157072	0.0151712	0.00504852	0.0315628	0.00504852	0.0211716	0.0131209	0.0145293	0.00194254
151	26	0.0137734	0.0138649	0.0130226	0.0227896	0.0071394	0.0403029	0.0314997	0.0162198	0.0071394	0.0160388	0.0157457	0.00496561	0.0311317	0.00496561	0.0213631	0.0134133	0.0145091	0.00211705
152	26	0.0136181	0.013969	0.0137241	0.0227008	0.00729238	0.0408407	0.0318187	0.0157501	0.00729238	0.0163995	0.0161965	0.00487233	0.0306755	0.00487233	0.0215956	0.0137542	0.0144796	0.00233056
153	27	0.013476	0.014162	0.0143958	0.0227252	0.00739278	0.0412564	0.0321417	0.0153547	0.00739278	0.0167804	0.0165439	0.0047669	0.0302101	0.0047669	0.0218582	0.0141317	0.0144473	0.00260242
154	27	0.0133508	0.0144248	0.0150076	0.0228538	0.0074215	0.0415036	0.0324405	0.0150821	0.0074215	0.0171664	0.016819	0.00465007	0.0297441	0.00465007	0.0221415	0.0145368	0.0144066	0.00294249
155	27	0.0132358	0.0147304	0.0155188	0.0230714	0.00736561	0.041528	0.0326705	0.0149794	0.00736561	0.0175353	0.0170409	0.00452364	0.0292807	0.00452364	0.0224384	0.014965	0.014343	0.00335059
156	27	0.0131152	0.015054	0.0158838	0.0233617	0.00722066	0.0412753	0.0327773	0.0150818	0.00722066	0.0178588	0.017207	0.00438891	0.0288215	0.00438891	0.0227444	0.0154158	0.014239	0.00381909
157	27	0.0129691	0.0153812	0.0160615	0.0237099	0.00699413	0.0407033	0.0327104	0.0154016	0.00699413	0.0181048	0.0172982	0.00424676	0.0283678	0.00424676	0.0230566	0.0158918	0.0140815	0.00433585
158	25	0.0127796	0.0157127	0.0160271	0.0241005	0.0067031	0.0397956	0.0324383	0.0159211	0.0067031	0.0182433	0.0172922	0.00409878	0.0279208	0.00409878	0.023373	0.0163979	0.0138677	0.00488691
159	24	0.0125359	0.0160624	0.0157805	0.024513	0.00637297	0.0385707	0.0319604	0.016596	0.00637297	0.0182525	0.0171771	0.00394887	0.0274815	0.00394887	0.0236912	0.0169396	0.0136066	0.0054567
160	27	0.0122365	0.0164493	0.0153485	0.0249176	0.00603165	0.0370858	0.0313088	0.0173658	0.00603165	0.0181249	0.0169582	0.00380409	0.0270513	0.00380409	0.0240069	0.0175212	0.0133167	0.00602896
161	28	0.0118891	0.0168877	0.0147821	0.0252763	0.00570397	0.0354303	0.0305435	0.018164	0.00570397	0.0178705	0.016657	0.00367431	0.0266335	0.00367431	0.0243145	0.0181432	0.0130206	0.00658671
162	29	0.0115081	0.0173787	0.0141465	0.0255467	0.00540555	0.0337136	0.0297417	0.0189271	0.00540555	0.0175156	0.0163054	0.00356961	0.0262344	0.00356961	0.0246076	0.0188007	0.01274	0.00711359
163	29	0.0111111	0.0179083	0.0135109	0.025689	0.00513912	0.0320483	0.0289867	0.0195982	0.00513912	0.0170977	0.0159373	0.00349632	0.0258636	0.00349632	0.0248806	0.0194814	0.0124909	0.00759469
164	29	0.0107167	0.0184518	0.0129377	0.0256734	0.00489688	0.0305364	0.0283532	0.0201347	0.00489688	0.0166591	0.0155837	0.00345334	0.0255324	0.00345334	0.0251301	0.0201663	0.012281	0.00801802
165	28	0.0103433	0.0189832	0.0124757	0.0254836	0.00466401	0.0292575	0.0279004	0.0205089	0.00466401	0.0162387	0.0152687	0.00343145	0.0252511	0.00343145	0.0253563	0.0208317	0.0121095	0.00837644
166	26	0.0100092	0.0194841	0.0121551	0.0251196	0.00442809	0.0282652	0.0276606	0.0207135	0.00442809	0.0158664	0.0150106	0.00341626	0.0250266	0.00341626	0.0255624	0.0214529	0.011969	0.00866726
167	20	0.00973133	0.0199486	0.0119851	0.024597	0.00418053	0.0275841	0.0276402	0.020757	0.00418053	0.015559	0.0148223	0.00339327	0.0248615	0.00339327	0.0257543	0.0220085	0.0118484	0.00889365
168	26	0.00952514	0.0203834	0.011955	0.0239439	0.00392139	0.0272115	0.0278161	0.0206637	0.00392139	0.0153206	0.0147117	0.0033525	0.0247544	0.0033525	0.0259377	0.0224833	0.0117356	0.00906307
169	30	0.00940197	0.0208032	0.0120355	0.0231977	0.0036553	0.0271164	0.0281444	0.0204666	0.0036553	0.0151437	0.0146805	0.0032916	0.0247017	0.0032916	0.026117	0.0228703	0.0116204	0.00918562
170	33	0.0093678	0.0212253	0.0121851	0.0224004	0.00339324	0.0272436	0.0285641	0.0202053	0.00339324	0.0150127	0.0147233	0.00321616	0.0246992	0.00321616	0.0262934	0.0231701	0.0114958	0.00927124
171	34	0.00942136	0.0216637	0.0123568	0.0215938	0.0031462	0.0275166	0.0290129	0.0199168	0.0031462	0.0149073	0.0148273	0.0031385	0.0247435	0.0031385	0.0264642	0.0233895	0.0113594	0.00932876
172	36	0.00955435	0.0221264	0.0125057	0.0208151	0.00293057	0.0278505	0.0294318	0.0196354	0.00293057	0.0148058	0.0149742	0.00307484	0.0248326	0.00307484	0.0266231	0.023539	0.0112125	0.00936301
173	37	0.00975242	0.0226133	0.0125962	0.020094	0.00276623	0.0281626	0.0297769	0.0193875	0.00276623	0.0146898	0.0151427	0.00304117	0.0249655	0.00304117	0.0267613	0.0236301	0.01106	0.00937506
174	38	0.00999784	0.0231178	0.0126071	0.0194511	0.00268368	0.0283886	0.0300167	0.019197	0.00268368	0.0145471	0.015312	0.00304877	0.0251414	0.00304877	0.0268694	0.0236737	0.0109084	0.00936144
175	38	0.0102717	0.0236281	0.0125338	0.0188976	0.00271391	0.0284909	0.0301362	0.0190808	0.00271391	0.0143739	0.0154657	0.00310112	0.0253583	0.00310112	0.0269393	0.0236797	0.0107647	0.00931522
176	38	0.0105568	0.0241301	0.0123865	0.0184371	0.00287551	0.0284628	0.0301358	0.0190498	0.00287551	0.0141742	0.0155924	0.00319374	0.0256113	0.00319374	0.0269657	0.023656	0.0106343	0.00922753
177	39	0.0108402	0.0246099	0.0121867	0.0180666	0.00316001	0.0283238	0.0300338	0.0191027	0.00316001	0.013958	0.0156858	0.00331716	0.0258919	0.00331716	0.026947	0.0236086	0.0105203	0.00908911
178	38	0.0111147	0.0250561	0.0119613	0.0177792	0.00353846	0.0281135	0.0298619	0.0192271	0.00353846	0.0137383	0.0157429	0.00346053	0.0261867	0.00346053	0.0268854	0.0235419	0.0104221	0.00889197
179	38	0.0113782	0.0254609	0.0117367	0.0175662	0.00396914	0.0278792	0.0296639	0.0193961	0.00396914	0.013528	0.0157633	0.0036144	0.0264788	0.0036144	0.0267853	0.0234578	0.0103352	0.00863026
180	38	0.0116318	0.0258208	0.0115331	0.0174186	0.00440753	0.0276664	0.029487	0.019572	0.00440753	0.013337	0.0157486	0.00377186	0.0267491	0.00377186	0.0266529	0.0233568	0.0102519	0.00830198
181	38	0.0118768	0.0261362	0.0113595	0.0173297	0.00480863	0.0275106	0.0293759	0.01971	0.00480863	0.0131713	0.0157032	0.00392816	0.0269791	0.00392816	0.026494	0.0232377	0.0101627	0.00790882
182	37	0.0121131	0.0264108	0.0112126	0.017295	0.00513302	0.0274336	0.0293617	0.0197685	0.00513302	0.0130331	0.0156354	0.00407986	0.0271541	0.00407986	0.0263141	0.0230996	0.0100584	0.00745641
183	37	0.0123383	0.0266492	0.0110776	0.0173125	0.00535078	0.0274436	0.0294557	0.0197189	0.00535078	0.0129211	0.0155575	0.00422446	0.0272662	0.00422446	0.0261182	0.0229431	0.00993255	0.00695407
184	37	0.012547	0.0268559	0.0109324	0.0173814	0.00544345	0.0275353	0.0296489	0.0195514	0.00544345	0.0128322	0.0154856	0.00436022	0.0273159	0.00436022	0.0259115	0.0227707	0.00978456	0.0064135
185	37	0.0127315	0.0270341	0.0107527	0.0175011	0.00540279	0.0276919	0.0299179	0.019277	0.00540279	0.012762	0.0154363	0.00448601	0.0273116	0.00448601	0.0256999	0.0225868	0.00961975	0.00584911
186	36	0.0128843	0.0271858	0.0105173	0.0176693	0.00522961	0.0278876	0.0302317	0.0189252	0.00522961	0.0127059	0.0154222	0.00460126	0.027268	0.00460126	0.0254903	0.0223971	0.00944959	0.00527564
187	36	0.0129993	0.027312	0.0102115	0.0178808	0.00493164	0.0280906	0.0305588	0.0185391	0.00493164	0.0126587	0.0154492	0.00470616	0.0272023	0.00470616	0.0252902	0.0222069	0.00928986	0.00470734
188	35	0.0130746	0.0274144	0.00983022	0.0181272	0.00452235	0.0282673	0.0308726	0.0181684	0.00452235	0.0126153	0.0155152	0.00480186	0.0271311	0.00480186	0.0251065	0.0220194	0.00915865	0.00415694
189	34	0.0131132	0.0274973	0.00937802	0.0183989	0.00402106	0.0283871	0.0311537	0.0178605	0.00402106	0.0125708	0.0156123	0.00489011	0.0270678	0.00489011	0.0249442	0.0218353	0.00907314	0.00363363
190	34	0.0131239	0.0275687	0.00886953	0.018688	0.00345506	0.0284279	0.0313903	0.017653	0.00345506	0.0125217	0.0157295	0.00497265	0.0270211	0.00497265	0.0248055	0.0216528	0.00904791	0.00314222
191	33	0.01312	0.0276409	0.00832798	0.0189922	0.00286516	0.028381	0.0315751	0.0175684	0.00286516	0.012466	0.0158565	0.00505055	0.0269967	0.00505055	0.0246894	0.021469	0.00909388	0.00268339
192	32	0.0131181	0.02773	0.00778348	0.0193167	0.00231584	0.0282538	0.0317037	0.0176107	0.00231584	0.0124036	0.0159854	0.0051237	0.0269985	0.0051237	0.0245927	0.0212816	0.00921738	0.00225348
193	31	0.0131353	0.0278541	0.00726894	0.019675	0.00191133	0.0280698	0.0317726	0.0177666	0.00191133	0.012336	0.0161103	0.00519045	0.0270308	0.00519045	0.0245108	0.0210899	0.00941982	0.00184736
194	31	0.0131859	0.0280315	0.00681499	0.020083	0.00178514	0.0278658	0.0317796	0.0180083	0.00178514	0.0122662	0.0162263	0.00524761	0.0270988	0.00524761	0.0244397	0.0208951	0.00969776	0.00145967
195	30	0.0132786	0.0282764	0.00644479	0.0205515	0.00198517	0.0276877	0.031723	0.0182981	0.00198517	0.0121972	0.0163277	0.00529136	0.0272088	0.00529136	0.0243765	0.0207005	0.0100441	0.00108895
196	30	0.0134153	0.0285965	0.00617049	0.0210761	0.00240819	0.0275831	0.0316025	0.018594	0.00240819	0.0121323	0.0164091	0.00531839	0.0273672	0.00531839	0.0243208	0.0205098	0.0104488	0.000744589
197	29	0.0135899	0.0289896	0.00599289	0.0216307	0.00292965	0.0275936	0.0314199	0.018855	0.00292965	0.0120746	0.016466	0.00532711	0.0275793	0.00532711	0.0242739	0.020326	0.0109013	0.000473235
198	29	0.0137895	0.0294438	0.00590354	0.0221689	0.00347178	0.0277454	0.0311814	0.0190475	0.00347178	0.0120273	0.0164972	0.00531847	0.0278499	0.00531847	0.0242384	0.02015	0.0113916	0.000422704
199	26	0.0139962	0.0299398	0.00588826	0.0226367	0.00398707	0.0280426	0.0309013	0.0191495	0.00398707	0.0119946	0.0165052	0.00529612	0.0281843	0.00529612	0.0242169	0.0199798	0.0119126	0.000616522
200	27	0.0141913	0.0304576	0.00593013	0.0229922	0.00443917	0.0284631	0.0306032	0.0191542	0.00443917	0.0119816	0.016494	0.00526582	0.028589	0.00526582	0.0242107	0.0198102	0.0124591	0.000868315
201	30	0.0143612	0.0309851	0.00601111	0.0232299	0.00479901	0.0289616	0.0303173	0.0190723	0.00479901	0.0119947	0.0164663	0.00523394	0.0290719	0.00523394	0.0242195	0.0196337	0.0130268	0.00109205
202	32	0.0145019	0.0315265	0.00611378	0.0233992	0.00504791	0.0294786	0.0300744	0.0189289	0.00504791	0.0120407	0.0164186	0.0052055	0.0296402	0.0052055	0.0242406	0.0194415	0.0136111	0.00125835
203	33	0.0146217	0.0321073	0.0062235	0.0236025	0.00518344	0.0299563	0.0298984	0.0187545	0.00518344	0.0121254	0.016342	0.00518225	0.0302962	0.00518225	0.0242696	0.0192257	0.014206	0.0013625
204	33	0.0147405	0.032772	0.00633144	0.0239762	0.00522165	0.0303524	0.0298011	0.0185763	0.00522165	0.0122506	0.0162269	0.00516189	0.0310335	0.00516189	0.024301	0.0189807	0.0148031	0.00142287
205	34	0.0148847	0.0335746	0.00643678	0.0246479	0.00519379	0.0306489	0.0297805	0.0184113	0.00519379	0.0124102	0.0160715	0.00513812	0.0318342	0.00513812	0.0243289	0.0187048	0.0153917	0.00148165
206	35	0.0150793	0.0345644	0.00654542	0.025697	0.00513783	0.030852	0.0298245	0.0182652	0.00513783	0.0125885	0.0158897	0.00510216	0.0326708	0.00510216	0.0243477	0.0184009	0.0159601	0.00159457
207	36	0.0153413	0.0357719	0.00666649	0.027124	0.00508917	0.0309868	0.029916	0.018135	0.00508917	0.0127609	0.0157169	0.00504483	0.0335096	0.00504483	0.0243538	0.0180769	0.0164982	0.00180522
208	36	0.0156762	0.0371997	0.00680894	0.0288491	0.00507178	0.0310865	0.0300392	0.0180122	0.00507178	0.0128983	0.0156094	0.00495865	0.0343156	0.00495865	0.0243461	0.0177453	0.0170014	0.00212367
209	38	0.0160786	0.0388208	0.00697894	0.030735	0.00509707	0.0311831	0.0301812	0.0178874	0.00509707	0.0129726	0.0156366	0.00483888	0.0350531	0.00483888	0.0243272	0.0174231	0.0174711	0.0025317
210	39	0.0165348	0.0405853	0.00717946	0.0326342	0.00516718	0.0312985	0.0303326	0.0177543	0.00516718	0.0129619	0.0158638	0.00468408	0.0356834	0.00468408	0.0243041	0.0171322	0.0179134	0.00300285
211	40	0.0170254	0.0424322	0.0074107	0.0344309	0.00528013	0.0314438	0.0304883	0.0176101	0.00528013	0.0128518	0.0163317	0.0044964	0.0361571	0.0044964	0.0242873	0.0168987	0.0183354	0.00351612
212	41	0.0175265	0.0443002	0.00767189	0.0360688	0.00543276	0.031622	0.0306481	0.0174537	0.00543276	0.0126329	0.0170423	0.00428329	0.0364068	0.00428329	0.0242884	0.0167531	0.0187409	0.00406188
213	41	0.0180105	0.0461366	0.00796381	0.0375454	0.0056214	0.0318325	0.0308164	0.0172841	0.0056214	0.0122987	0.0179584	0.00406061	0.0363401	0.00406061	0.0243149	0.0167346	0.0191271	0.00464396
214	37	0.0184496	0.0479014	0.00829084	0.038891	0.00584177	0.0320763	0.0310002	0.0170991	0.00584177	0.0118464	0.0190168	0.00385743	0.0358414	0.00385743	0.0243659	0.0168987	0.0194831	0.00527907
215	46	0.018819	0.0495675	0.00866233	0.0401362	0.00608974	0.0323581	0.0312073	0.0168962	0.00608974	0.0112876	0.0201479	0.00372072	0.0347827	0.00372072	0.0244288	0.0173211	0.0197928	0.00599292
216	52	0.0191019	0.0511203	0.00909237	0.0412903	0.00636161	0.0326882	0.0314448	0.0166723	0.00636161	0.0106721	0.0212952	0.00371459	0.0330464	0.00371459	0.024483	0.0180869	0.0200384	0.0068127
217	57	0.0192944	0.0525562	0.00959823	0.0423338	0.00665492	0.0330807	0.0317182	0.0164248	0.00665492	0.0101235	0.0224272	0.00390483	0.0305554	0.00390483	0.0245132	0.0192592	0.0202072	0.00775944
218	63	0.0194077	0.0538821	0.0101974	0.0432311	0.00696987	0.0335498	0.0320328	0.0161529	0.00696987	0.00986362	0.0235423	0.00433217	0.0273085	0.00433217	0.024531	0.020841	0.0202958	0.00884235
219	69	0.0194694	0.055115	0.0109035	0.04395	0.00731014	0.0341074	0.0323928	0.0158577	0.00731014	0.0101659	0.0246648	0.00499688	0.0234208	0.00499688	0.0245998	0.0227525	0.0203134	0.0100565
220	77	0.0195213	0.0562817	0.0117231	0.0444793	0.00768348	0.0347597	0.0328021	0.0155425	0.00768348	0.0111987	0.0258365	0.00586881	0.0191869	0.00586881	0.0248516	0.0248394	0.0202819	0.0113825
221	86	0.0196127	0.0574145	0.0126537	0.0448358	0.00809955	0.0355078	0.0332643	0.0152112	0.00809955	0.0129015	0.0271045	0.00690522	0.0152158	0.00690522	0.0254819	0.0269038	0.0202325	0.0127879
222	97	0.0197925	0.0585462	0.0136848	0.0450604	0.00856767	0.0363472	0.0337828	0.0148673	0.00856767	0.0150473	0.0285095	0.00806162	0.0126623	0.00806162	0.0267049	0.0287454	0.0202008	0.0142294
223	110	0.0200967	0.0596996	0.0147996	0.0452083	0.00909488	0.0372693	0.0343601	0.0145125	0.00909488	0.0173828	0.0300783	0.00929495	0.0128833	0.00929495	0.0286727	0.0302024	0.0202191	0.0156566
224	126	0.0205388	0.0608774	0.0159793	0.0453417	0.00968568	0.0382639	0.0349974	0.0141477	0.00968568	0.0197126	0.0318196	0.0105629	0.0157313	0.0105629	0.0314001	0.0311837	0.0203095	0.0170166
225	144	0.0211006	0.06205	0.017205	0.045529	0.0103416	0.0393186	0.0356919	0.013775	0.0103416	0.0219324	0.0337259	0.0118213	0.0198129	0.0118213	0.0347445	0.0316836	0.0204758	0.0182623
226	163	0.0217305	0.0631468	0.0184579	0.0458509	0.0110591	0.0404179	0.0364355	0.0133987	0.0110591	0.0240379	0.0357762	0.0130199	0.0241155	0.0130199	0.038448	0.0317804	0.020697	0.0193625
227	181	0.0223502	0.0640551	0.019716	0.0464077	0.0118253	0.0415406	0.0372118	0.0130274	0.0118253	0.0261181	0.0379384	0.0140988	0.0281549	0.0140988	0.0422023	0.0316166	0.0209244	0.0203108
228	193	0.0228728	0.0646298	0.0209504	0.047319	0.012615	0.0426565	0.0379933	0.0126731	0.012615	0.0283243	0.0401666	0.0149869	0.0317301	0.0149869	0.0457017	0.0313666	0.0210863	0.0211237
229	200	0.0232308	0.0647173	0.022125	0.048711	0.0133916	0.0437274	0.03874	0.0123479	0.0133916	0.0308112	0.0423915	0.015607	0.0347822	0.015607	0.048676	0.0311959	0.021099	0.0218228
230	200	0.0234102	0.0641951	0.0232017	0.0506869	0.014113	0.0447119	0.0394059	0.0120592	0.014113	0.0336476	0.0445042	0.0158906	0.0373099	0.0158906	0.0509095	0.0312223	0.020886	0.0224007
231	200	0.0234687	0.0630387	0.0241529	0.0532668	0.0147443	0.0455771	0.0399513	0.011808	0.0147443	0.0367199	0.0463526	0.0158073	0.0393042	0.0158073	0.0522608	0.0314915	0.0204194	0.0227773
232	200	0.0235178	0.0613993	0.0249692	0.0562951	0.0152709	0.0463081	0.0403598	0.0115905	0.0152709	0.0396947	0.0477786	0.0153979	0.0407093	0.0153979	0.0526981	0.0319783	0.0197854	0.0227925
233	200	0.0236636	0.0595834	0.0256381	0.0594041	0.0156979	0.0468971	0.040636	0.0114017	0.0156979	0.0421563	0.0487041	0.0147774	0.0414538	0.0147774	0.0523279	0.0326178	0.0192027	0.022318
234	200	0.0239449	0.057838	0.0261174	0.0621926	0.0160253	0.0473233	0.0407911	0.0112308	0.0160253	0.043873	0.0491609	0.014073	0.0415503	0.014073	0.0513516	0.0333391	0.01887	0.021412
235	200	0.0243187	0.0562097	0.0263618	0.0644537	0.0162437	0.0475657	0.040836	0.0110633	0.0162437	0.0448668	0.0492078	0.0133644	0.0411265	0.0133644	0.0499686	0.0340701	0.0188141	0.020264
236	200	0.0247063	0.0546416	0.0263572	0.0661614	0.0163467	0.0476231	0.0407885	0.0108867	0.0163467	0.0452613	0.0488725	0.0126916	0.0403546	0.0126916	0.0483316	0.0347355	0.0189437	0.0190379
237	194	0.0250405	0.0530744	0.026118	0.0673614	0.0163389	0.0475122	0.0406713	0.0106958	0.0163389	0.0451782	0.0481645	0.0120802	0.0393903	0.0120802	0.0465496	0.0352678	0.0191498	0.0178285
238	171	0.0252772	0.0514725	0.0256733	0.0681153	0.0162332	0.0472582	0.0405072	0.0104934	0.0162332	0.0447168	0.0470962	0.0115503	0.0383517	0.0115503	0.0446954	0.0356196	0.0193473	0.0166822
239	151	0.025393	0.0498208	0.0250566	0.0684851	0.0160484	0.046888	0.0403128	0.0102893	0.0160484	0.0439576	0.0456921	0.0111158	0.0373156	0.0111158	0.0428108	0.0357695	0.019481	0.0156203
240	135	0.0253773	0.0481187	0.0243009	0.0685288	0.0158017	0.0464258	0.0401	0.0100961	0.0158017	0.0429646	0.0439904	0.0107831	0.036319	0.0107831	0.0409132	0.0357229	0.0195216	0.0146512
241	122	0.0252285	0.0463759	0.0234353	0.0682987	0.0155086	0.0458914	0.0398742	0.00992685	0.0155086	0.0417888	0.0420401	0.0105487	0.0353637	0.0105487	0.0390035	0.0355079	0.0194612	0.0137768
242	110	0.02495	0.0446102	0.0224836	0.0678408	0.0151793	0.0452999	0.0396372	0.00979159	0.0151793	0.0404699	0.0398978	0.0104002	0.0344223	0.0104002	0.0370729	0.0351687	0.0193063	0.0129949
243	99	0.0245494	0.0428451	0.0214625	0.067195	0.0148203	0.0446618	0.0393884	0.00969598	0.0148203	0.0390397	0.037622	0.0103178	0.0334449	0.0103178	0.0351075	0.0347589	0.0190728	0.0123004
244	89	0.0240372	0.0411074	0.0203838	0.0663953	0.0144338	0.0439838	0.039127	0.00964068	0.0144338	0.0375247	0.0352689	0.0102775	0.0323667	0.0102775	0.0330915	0.0343328	0.0187812	0.0116867
245	80	0.0234271	0.0394252	0.0192551	0.0654724	0.0140206	0.0432709	0.0388529	0.00962305	0.0140206	0.0359499	0.0328888	0.0102543	0.0311176	0.0102543	0.0310107	0.0339374	0.0184525	0.0111451
246	69	0.0227346	0.0378247	0.0180838	0.064455	0.0135819	0.0425282	0.038568	0.00963842	0.0135819	0.0343415	0.030524	0.0102247	0.0296308	0.0102247	0.0288578	0.0336055	0.0181046	0.0106653
247	60	0.0219754	0.0363279	0.0168803	0.0633711	0.0131228	0.041763	0.0382751	0.00968199	0.0131228	0.0327288	0.0282082	0.0101685	0.0278521	0.0101685	0.0266415	0.0333507	0.017751	0.0102351
248	64	0.0211637	0.0349512	0.015661	0.0622473	0.0126502	0.0409861	0.0379781	0.00974836	0.0126502	0.0311433	0.0259684	0.0100703	0.0257459	0.0100703	0.0243969	0.0331655	0.0174018	0.00984043
249	63	0.0203115	0.033704	0.0144488	0.0611066	0.0121725	0.0402119	0.0376823	0.00983151	0.0121725	0.0296183	0.0238263	0.00992001	0.0233012	0.00992001	0.0221955	0.0330217	0.0170637	0.00946695
250	61	0.0194281	0.0325889	0.0132723	0.0599677	0.0116981	0.0394574	0.0373938	0.00992432	0.0116981	0.0281865	0.0218009	0.00971292	0.0205334	0.00971292	0.0201482	0.0328756	0.0167421	0.0091008
251	59	0.0185205	0.0316027	0.0121622	0.0588432	0.0112365	0.0387402	0.0371183	0.0100192	0.0112365	0.0268783	0.0199093	0.0094494	0.0174841	0.0094494	0.018399	0.0326759	0.0164417	0.00873043
252	57	0.017595	0.0307372	0.0111469	0.0577405	0.0107975	0.0380757	0.0368615	0.0101084	0.0107975	0.0257176	0.0181669	0.00913444	0.0142192	0.00913444	0.0170968	0.0323736	0.0161672	0.00834805
253	55	0.0166582	0.0299807	0.010248	0.0566619	0.0103916	0.0374756	0.036628	0.0101848	0.0103916	0.0247181	0.0165877	0.00877673	0.0108244	0.00877673	0.0163459	0.0319317	0.015922	0.0079511
254	53	0.0157189	0.0293185	0.0094764	0.0556076	0.010029	0.0369466	0.0364221	0.0102432	0.010029	0.0238796	0.0151834	0.00838668	0.00740097	0.00838668	0.016154	0.0313339	0.015706	0.00754223
255	51	0.0147893	0.0287337	0.00883202	0.0545773	0.00971832	0.0364907	0.0362472	0.0102803	0.00971832	0.0231859	0.0139625	0.00797518	0.00405884	0.00797518	0.0164206	0.0305898	0.0155146	0.00712936
256	49	0.0138855	0.0282083	0.00830575	0.0535718	0.00946395	0.0361072	0.0361052	0.0102947	0.00946395	0.0226062	0.0129319	0.00755261	0.000929445	0.00755261	0.0169809	0.0297347	0.015338	0.00672399
257	48	0.0130261	0.0277239	0.0078838	0.0525926	0.00926327	0.0357942	0.0359961	0.0102854	0.00926327	0.0220993	0.0120978	0.00712922	0.00200531	0.00712922	0.0176681	0.0288244	0.015164	0.00633965
258	46	0.0122311	0.0272631	0.00755186	0.0516418	0.00910642	0.0355508	0.0359174	0.010252	0.00910642	0.0216226	0.011467	0.00671607	0.00451077	0.00671607	0.0183536	0.0279257	0.0149799	0.00598875
259	45	0.011518	0.0268114	0.00729897	0.0507218	0.00897871	0.0353778	0.0358647	0.0101934	0.00897871	0.0211393	0.0110455	0.00632612	0.00660921	0.00632612	0.0189587	0.0271056	0.0147779	0.00567924
260	44	0.0108989	0.0263596	0.00711867	0.049834	0.0088642	0.0352767	0.0358318	0.010109	0.0088642	0.0206232	0.0108342	0.00597434	0.00827165	0.00597434	0.0194487	0.0264213	0.0145572	0.00541096
261	42	0.0103774	0.0259054	0.00700882	0.0489789	0.00875008	0.035249	0.0358129	0.00999943	0.00875008	0.0200605	0.0108232	0.00567727	0.00950703	0.00567727	0.0198215	0.0259122	0.0143256	0.00517379
262	41	0.00994877	0.0254534	0.0069695	0.0481572	0.00862908	0.0352941	0.035803	0.00986745	0.00862908	0.0194487	0.0109849	0.00545149	0.010358	0.00545149	0.0200955	0.0255959	0.0140972	0.00494903
263	40	0.00960176	0.0250142	0.00700127	0.0473721	0.00850121	0.0354081	0.0357988	0.00971865	0.00850121	0.0187931	0.0112679	0.00531055	0.0108971	0.00531055	0.0202991	0.0254675	0.0138913	0.00471461
264	39	0.00932296	0.0246023	0.00710399	0.046631	0.00837031	0.0355845	0.0357993	0.00956028	0.00837031	0.0181035	0.0115973	0.00525957	0.0112188	0.00525957	0.0204645	0.025501	0.01373	0.00445225
265	38	0.00910157	0.0242334	0.00727619	0.0459472	0.00824123	0.035815	0.0358037	0.00939976	0.00824123	0.017394	0.0118848	0.00529137	0.0114243	0.00529137	0.0206213	0.0256552	0.0136352	0.00415422
266	37	0.0089327	0.0239206	0.00751607	0.0453381	0.00811658	0.0360916	0.035811	0.00924203	0.00811658	0.0166869	0.012049	0.0053841	0.0116027	0.0053841	0.0207923	0.0258792	0.0136239	0.00382611
267	35	0.00881689	0.0236714	0.00782407	0.0448226	0.00799658	0.0364097	0.035819	0.00908797	0.00799658	0.0160182	0.0120404	0.00550432	0.0118107	0.00550432	0.0209927	0.026124	0.0137024	0.00348425
268	31	0.00875765	0.0234865	0.00820589	0.0444151	0.00787911	0.0367689	0.0358245	0.0089332	0.00787911	0.0154379	0.0118659	0.00561364	0.0120626	0.00561364	0.0212291	0.0263513	0.0138632	0.00315253
269	31	0.00875875	0.0233609	0.00867426	0.04412	0.00776193	0.0371737	0.0358237	0.00876926	0.00776193	0.0150039	0.0115995	0.00567815	0.0123341	0.00567815	0.0215011	0.0265425	0.0140833	0.00285845
270	34	0.00882272	0.0232862	0.00924698	0.043927	0.00764378	0.0376306	0.0358128	0.00858594	0.00764378	0.0147709	0.01137	0.00567596	0.0125815	0.00567596	0.0218015	0.0266994	0.0143265	0.00263067
271	34	0.00895041	0.0232515	0.00994215	0.0438141	0.00752596	0.0381456	0.0357893	0.00837486	0.00752596	0.0147746	0.0113212	0.00560158	0.0127628	0.00560158	0.0221201	0.0268415	0.0145511	0.00249759
272	35	0.00914132	0.0232452	0.0107725	0.0437537	0.00741009	0.0387215	0.0357528	0.00813294	0.00741009	0.0150217	0.0115667	0.00546383	0.0128533	0.00546383	0.0224476	0.0269964	0.0147182	0.00248396
273	35	0.00939312	0.0232554	0.011742	0.0437226	0.00729625	0.0393578	0.0357057	0.00786605	0.00729625	0.0154887	0.012159	0.00528148	0.0128509	0.00528148	0.0227813	0.0271925	0.0148017	0.00260463
274	35	0.00970048	0.0232727	0.0128445	0.0437085	0.00718266	0.0400501	0.0356557	0.0075931	0.00718266	0.0161302	0.0130798	0.00507559	0.0127725	0.00507559	0.0231274	0.0274506	0.0147956	0.00285961
275	35	0.0100528	0.0232936	0.0140644	0.0437118	0.00706545	0.0407898	0.0356169	0.00734982	0.00706545	0.0168898	0.014245	0.00486425	0.0126449	0.00486425	0.0235007	0.0277813	0.0147177	0.00323605
276	35	0.0104315	0.0233265	0.0153772	0.0437387	0.00693913	0.0415619	0.0356072	0.00719024	0.00693913	0.0177068	0.0155293	0.00465998	0.0124935	0.00465998	0.0239174	0.0281813	0.0146093	0.00371608
277	36	0.0108098	0.0233937	0.0167486	0.0437909	0.00679694	0.0423428	0.0356446	0.00718071	0.00679694	0.0185195	0.0168051	0.00447132	0.0123344	0.00447132	0.0243898	0.0286354	0.014527	0.0042843
278	37	0.0111533	0.0235283	0.0181349	0.0438556	0.00663281	0.0430975	0.0357388	0.00738075	0.00663281	0.0192682	0.0179796	0.00430682	0.0121747	0.00430682	0.0249206	0.0291187	0.0145289	0.00493113
279	38	0.0114245	0.0237635	0.0194821	0.0439026	0.00644228	0.0437788	0.0358852	0.00781525	0.00644228	0.0198961	0.0190057	0.00417706	0.0120168	0.00417706	0.025502	0.0296011	0.0146581	0.00565278
280	38	0.0115888	0.0241241	0.0207277	0.0438885	0.00622333	0.04433	0.0360619	0.00845646	0.00622333	0.0203512	0.0198677	0.00409326	0.0118636	0.00409326	0.0261172	0.0300535	0.0149299	0.00644732
281	37	0.0116209	0.0246224	0.0218066	0.0437674	0.00597462	0.0446934	0.0362331	0.00923384	0.00597462	0.0205881	0.0205592	0.00406315	0.0117236	0.00406315	0.0267439	0.0304525	0.0153274	0.00731031
282	45	0.011509	0.0252594	0.0226606	0.0434999	0.0056956	0.0448203	0.0363603	0.010062	0.0056956	0.0205702	0.0210695	0.00408685	0.011612	0.00408685	0.0273588	0.0307839	0.0158072	0.00823009
283	49	0.0112567	0.0260271	0.0232492	0.0430601	0.00538628	0.0446825	0.036414	0.0108683	0.00538628	0.0202733	0.0213847	0.00415604	0.0115487	0.00415604	0.0279405	0.0310422	0.0163131	0.00918584
284	53	0.0108823	0.0269109	0.023558	0.0424361	0.00504704	0.0442812	0.0363817	0.0116066	0.00504704	0.0196899	0.0214955	0.0042568	0.0115549	0.0042568	0.0284703	0.03123	0.0167935	0.0101489
