# Supplementary material for: Optimal Control Based Stiffness Identification of an Ankle-Foot Orthosis Using a Predictive Walking Model
Source: Front Comput Neurosci. 2017 Apr 13;11:23. doi: 10.3389/fncom.2017.00023 (PMC5390028; doi:10.3389/fncom.2017.00023)
Supplement: Supplementary file 1 [file DataSheet1.ZIP › PathWalker/InvKinDyn/results/orthosis_3053145.log]

213 0 0 0 0 0 0 0 2.17805 9.88131e-324 2.42753e-312 2.17805 0 -1.07815 0 -0.111205 -1.02094 0 0.154496 -0.648246 0 -0.0182094 -0.635178 0 -0.168693 0 0 0 0 0 0 0 0 0 0 0 0 0 2.17805 0 6.04633e-319 2.17805 1.99356e-317
214 0 0 0 0 0 0 0 2.17805 9.88131e-324 2.42753e-312 2.17805 0 -1.08036 0 -0.108536 -1.01928 0 0.1563 -0.645595 0 -0.0218435 -0.634086 0 -0.172454 0 0 0 0 0 0 0 0 0 0 0 0 0 2.17805 0 6.04633e-319 2.17805 1.99356e-317
215 0 0 0 0 0 0 0 2.17805 9.88131e-324 2.42753e-312 2.17805 0 -1.08279 0 -0.105634 -1.01745 0 0.158183 -0.643791 0 -0.025188 -0.634475 0 -0.175951 0 0 0 0 0 0 0 0 0 0 0 0 0 2.17805 0 6.04633e-319 2.17805 1.99356e-317
216 0 0 0 0 0 0 0 2.17805 9.88131e-324 2.42753e-312 2.17805 0 -1.08535 0 -0.102476 -1.01544 0 0.160166 -0.642752 0 -0.0280994 -0.636213 0 -0.179008 0 0 0 0 0 0 0 0 0 0 0 0 0 2.17805 0 6.04633e-319 2.17805 1.99356e-317
217 0 0 0 0 0 0 0 2.17805 9.88131e-324 2.42753e-312 2.17805 0 -1.08799 0 -0.0990466 -1.01326 0 0.162264 -0.642347 0 -0.0304786 -0.639031 0 -0.181492 0 0 0 0 0 0 0 0 0 0 0 0 0 2.17805 0 6.04633e-319 2.17805 1.99356e-317
218 0 0 0 0 0 0 0 2.17805 9.88131e-324 2.42753e-312 2.17805 0 -1.09064 0 -0.0953332 -1.01088 0 0.16449 -0.642409 0 -0.032288 -0.64255 0 -0.183338 0 0 0 0 0 0 0 0 0 0 0 0 0 2.17805 0 6.04633e-319 2.17805 1.99356e-317
219 0 0 0 0 0 0 0 2.17805 9.88131e-324 2.42753e-312 2.17805 0 -1.09323 0 -0.0913305 -1.00831 0 0.166852 -0.642762 0 -0.0335585 -0.646332 0 -0.184566 0 0 0 0 0 0 0 0 0 0 0 0 0 2.17805 0 6.04633e-319 2.17805 1.99356e-317
220 0 0 0 0 0 0 0 2.17805 9.88131e-324 2.42753e-312 2.17805 0 -1.09571 0 -0.0870358 -1.00553 0 0.169355 -0.643245 0 -0.0343813 -0.649958 0 -0.185282 0 0 0 0 0 0 0 0 0 0 0 0 0 2.17805 0 6.04633e-319 2.17805 1.99356e-317
221 0 0 0 0 0 0 0 2.17805 9.88131e-324 2.42753e-312 2.17805 0 -1.09804 0 -0.082448 -1.00252 0 0.172001 -0.643731 0 -0.0348842 -0.653097 0 -0.185644 0 0 0 0 0 0 0 0 0 0 0 0 0 2.17805 0 6.04633e-319 2.17805 1.99356e-317
222 0 0 0 0 0 0 0 2.17805 9.88131e-324 2.42753e-312 2.17805 0 -1.10019 0 -0.077566 -0.999263 0 0.17479 -0.644139 0 -0.0352001 -0.655551 0 -0.185818 0 0 0 0 0 0 0 0 0 0 0 0 0 2.17805 0 6.04633e-319 2.17805 1.99356e-317
223 0 0 0 0 0 0 0 2.17805 9.88131e-324 2.42753e-312 2.17805 0 -1.10212 0 -0.0723868 -0.995744 0 0.17772 -0.644433 0 -0.0354399 -0.657264 0 -0.185944 0 0 0 0 0 0 0 0 0 0 0 0 0 2.17805 0 6.04633e-319 2.17805 1.99356e-317
224 0 0 0 0 0 0 0 2.17805 9.88131e-324 2.42753e-312 2.17805 0 -1.10382 0 -0.0669062 -0.991939 0 0.180787 -0.644607 0 -0.0356769 -0.658297 0 -0.186105 0 0 0 0 0 0 0 0 0 0 0 0 0 2.17805 0 6.04633e-319 2.17805 1.99356e-317
225 0 0 0 0 0 0 0 2.17805 9.88131e-324 2.42753e-312 2.17805 0 -1.10527 0 -0.06112 -0.987828 0 0.183986 -0.644682 0 -0.035946 -0.658788 0 -0.186336 0 0 0 0 0 0 0 0 0 0 0 0 0 2.17805 0 6.04633e-319 2.17805 1.99356e-317
226 0 0 0 0 0 0 0 2.17805 9.88131e-324 2.42753e-312 2.17805 0 -1.10645 0 -0.055028 -0.983396 0 0.187308 -0.644683 0 -0.0362517 -0.658899 0 -0.186631 0 0 0 0 0 0 0 0 0 0 0 0 0 2.17805 0 6.04633e-319 2.17805 1.99356e-317
227 0 0 0 0 0 0 0 2.17805 9.88131e-324 2.42753e-312 2.17805 0 -1.10736 0 -0.0486366 -0.978635 0 0.190737 -0.644642 0 -0.0365805 -0.658783 0 -0.186967 0 0 0 0 0 0 0 0 0 0 0 0 0 2.17805 0 6.04633e-319 2.17805 1.99356e-317
228 0 0 0 0 0 0 0 2.17805 9.88131e-324 2.42753e-312 2.17805 0 -1.10797 0 -0.0419642 -0.973546 0 0.194252 -0.64458 0 -0.0369126 -0.658561 0 -0.187314 0 0 0 0 0 0 0 0 0 0 0 0 0 2.17805 0 6.04633e-319 2.17805 1.99356e-317
229 0 0 0 0 0 0 0 2.17805 9.88131e-324 2.42753e-312 2.17805 0 -1.10829 0 -0.0350501 -0.968143 0 0.197819 -0.644517 0 -0.0372295 -0.658319 0 -0.187648 0 0 0 0 0 0 0 0 0 0 0 0 0 2.17805 0 6.04633e-319 2.17805 1.99356e-317
230 0 0 0 0 0 0 0 2.17805 9.88131e-324 2.42753e-312 2.17805 0 -1.10827 0 -0.0279663 -0.962452 0 0.201391 -0.644463 0 -0.0375178 -0.658108 0 -0.18795 0 0 0 0 0 0 0 0 0 0 0 0 0 2.17805 0 6.04633e-319 2.17805 1.99356e-317
231 0 0 0 0 0 0 0 2.17805 9.88131e-324 2.42753e-312 2.17805 0 -1.10788 0 -0.0208295 -0.95651 0 0.204907 -0.644425 0 -0.0377704 -0.657955 0 -0.188213 0 0 0 0 0 0 0 0 0 0 0 0 0 2.17805 0 6.04633e-319 2.17805 1.99356e-317
232 0 0 0 0 0 0 0 2.17805 9.88131e-324 2.42753e-312 2.17805 0 -1.10702 0 -0.013811 -0.950367 0 0.20829 -0.644401 0 -0.0379843 -0.657874 0 -0.188432 0 0 0 0 0 0 0 0 0 0 0 0 0 2.17805 0 6.04633e-319 2.17805 1.99356e-317
233 0 0 0 0 0 0 0 2.17805 9.88131e-324 2.42753e-312 2.17805 0 -1.1056 0 -0.00713963 -0.944079 0 0.211449 -0.644392 0 -0.0381588 -0.657869 0 -0.188606 0 0 0 0 0 0 0 0 0 0 0 0 0 2.17805 0 6.04633e-319 2.17805 1.99356e-317
234 0 0 0 0 0 0 0 2.17805 9.88131e-324 2.42753e-312 2.17805 0 -1.10347 0 -0.00109179 -0.937703 0 0.214292 -0.644396 0 -0.0382931 -0.657944 0 -0.188734 0 0 0 0 0 0 0 0 0 0 0 0 0 2.17805 0 6.04633e-319 2.17805 1.99356e-317
235 0 0 0 0 0 0 0 2.17805 9.88131e-324 2.42753e-312 2.17805 0 -1.1005 0 0.00403817 -0.931284 0 0.216725 -0.644412 0 -0.0383852 -0.658103 0 -0.188813 0 0 0 0 0 0 0 0 0 0 0 0 0 2.17805 0 6.04633e-319 2.17805 1.99356e-317
236 0 0 0 0 0 0 0 2.17805 9.88131e-324 2.42753e-312 2.17805 0 -1.09655 0 0.00798774 -0.924846 0 0.21867 -0.644442 0 -0.0384311 -0.658349 0 -0.18884 0 0 0 0 0 0 0 0 0 0 0 0 0 2.17805 0 6.04633e-319 2.17805 1.99356e-317
237 0 0 0 0 0 0 0 2.17805 9.88131e-324 2.42753e-312 2.17805 0 -1.09152 0 0.0105648 -0.918379 0 0.220066 -0.644491 0 -0.0384253 -0.658687 0 -0.188807 0 0 0 0 0 0 0 0 0 0 0 0 0 2.17805 0 6.04633e-319 2.17805 1.99356e-317
238 0 0 0 0 0 0 0 2.17805 9.88131e-324 2.42753e-312 2.17805 0 -1.08534 0 0.0116808 -0.911836 0 0.220879 -0.644565 0 -0.0383615 -0.659125 0 -0.188708 0 0 0 0 0 0 0 0 0 0 0 0 0 2.17805 0 6.04633e-319 2.17805 1.99356e-317
239 0 0 0 0 0 0 0 2.17805 9.88131e-324 2.42753e-312 2.17805 0 -1.07798 0 0.0113576 -0.905143 0 0.221107 -0.644669 0 -0.0382334 -0.659667 0 -0.188537 0 0 0 0 0 0 0 0 0 0 0 0 0 2.17805 0 6.04633e-319 2.17805 1.99356e-317
240 0 0 0 0 0 0 0 2.17805 9.88131e-324 2.42753e-312 2.17805 0 -1.06945 0 0.00972154 -0.898206 0 0.220778 -0.644807 0 -0.0380366 -0.660322 0 -0.188288 0 0 0 0 0 0 0 0 0 0 0 0 0 2.17805 0 6.04633e-319 2.17805 1.99356e-317
241 0 0 0 0 0 0 0 2.17805 9.88131e-324 2.42753e-312 2.17805 0 -1.05977 0 0.0069717 -0.890926 0 0.219949 -0.644982 0 -0.0377685 -0.661092 0 -0.187957 0 0 0 0 0 0 0 0 0 0 0 0 0 2.17805 0 6.04633e-319 2.17805 1.99356e-317
242 0 0 0 0 0 0 0 2.17805 9.88131e-324 2.42753e-312 2.17805 0 -1.04901 0 0.0033444 -0.883213 0 0.218702 -0.645196 0 -0.0374291 -0.661981 0 -0.187544 0 0 0 0 0 0 0 0 0 0 0 0 0 2.17805 0 6.04633e-319 2.17805 1.99356e-317
243 0 0 0 0 0 0 0 2.17805 9.88131e-324 2.42753e-312 2.17805 0 -1.03723 0 -0.000923941 -0.874996 0 0.217136 -0.645445 0 -0.0370212 -0.662988 0 -0.187049 0 0 0 0 0 0 0 0 0 0 0 0 0 2.17805 0 6.04633e-319 2.17805 1.99356e-317
244 0 0 0 0 0 0 0 2.17805 9.88131e-324 2.42753e-312 2.17805 0 -1.02448 0 -0.00561213 -0.86623 0 0.215351 -0.645726 0 -0.0365501 -0.664104 0 -0.186478 0 0 0 0 0 0 0 0 0 0 0 0 0 2.17805 0 6.04633e-319 2.17805 1.99356e-317
245 0 0 0 0 0 0 0 2.17805 9.88131e-324 2.42753e-312 2.17805 0 -1.01085 0 -0.0105318 -0.85689 0 0.213447 -0.646033 0 -0.036023 -0.665317 0 -0.185837 0 0 0 0 0 0 0 0 0 0 0 0 0 2.17805 0 6.04633e-319 2.17805 1.99356e-317
246 0 0 0 0 0 0 0 2.17805 9.88131e-324 2.42753e-312 2.17805 0 -0.996379 0 -0.015533 -0.846978 0 0.21151 -0.646359 0 -0.0354484 -0.666605 0 -0.185135 0 0 0 0 0 0 0 0 0 0 0 0 0 2.17805 0 6.04633e-319 2.17805 1.99356e-317
247 0 0 0 0 0 0 0 2.17805 9.88131e-324 2.42753e-312 2.17805 0 -0.981136 0 -0.020511 -0.836513 0 0.209604 -0.646698 0 -0.0348346 -0.667947 0 -0.184382 0 0 0 0 0 0 0 0 0 0 0 0 0 2.17805 0 6.04633e-319 2.17805 1.99356e-317
248 0 0 0 0 0 0 0 2.17805 9.88131e-324 2.42753e-312 2.17805 0 -0.965166 0 -0.0254044 -0.82553 0 0.207771 -0.647042 0 -0.0341885 -0.669318 0 -0.183587 0 0 0 0 0 0 0 0 0 0 0 0 0 2.17805 0 6.04633e-319 2.17805 1.99356e-317
249 0 0 0 0 0 0 0 2.17805 9.88131e-324 2.42753e-312 2.17805 0 -0.948506 0 -0.0301932 -0.814079 0 0.206024 -0.647386 0 -0.0335146 -0.670701 0 -0.182754 0 0 0 0 0 0 0 0 0 0 0 0 0 2.17805 0 6.04633e-319 2.17805 1.99356e-317
250 0 0 0 0 0 0 0 2.17805 9.88131e-324 2.42753e-312 2.17805 0 -0.931178 0 -0.0348932 -0.802223 0 0.204354 -0.647726 0 -0.0328146 -0.672084 0 -0.181888 0 0 0 0 0 0 0 0 0 0 0 0 0 2.17805 0 6.04633e-319 2.17805 1.99356e-317
251 0 0 0 0 0 0 0 2.17805 9.88131e-324 2.42753e-312 2.17805 0 -0.913195 0 -0.0395475 -0.790028 0 0.202731 -0.648059 0 -0.0320878 -0.673465 0 -0.180986 0 0 0 0 0 0 0 0 0 0 0 0 0 2.17805 0 6.04633e-319 2.17805 1.99356e-317
252 0 0 0 0 0 0 0 2.17805 9.88131e-324 2.42753e-312 2.17805 0 -0.894561 0 -0.0442107 -0.777566 0 0.201108 -0.648386 0 -0.0313319 -0.674847 0 -0.180046 0 0 0 0 0 0 0 0 0 0 0 0 0 2.17805 0 6.04633e-319 2.17805 1.99356e-317
253 0 0 0 0 0 0 0 2.17805 9.88131e-324 2.42753e-312 2.17805 0 -0.875279 0 -0.0489343 -0.764902 0 0.199432 -0.648706 0 -0.0305448 -0.676239 0 -0.179064 0 0 0 0 0 0 0 0 0 0 0 0 0 2.17805 0 6.04633e-319 2.17805 1.99356e-317
254 0 0 0 0 0 0 0 2.17805 9.88131e-324 2.42753e-312 2.17805 0 -0.855363 0 -0.0537538 -0.752091 0 0.19765 -0.649019 0 -0.0297259 -0.677647 0 -0.178038 0 0 0 0 0 0 0 0 0 0 0 0 0 2.17805 0 6.04633e-319 2.17805 1.99356e-317
255 0 0 0 0 0 0 0 2.17805 9.88131e-324 2.42753e-312 2.17805 0 -0.834844 0 -0.0586804 -0.739178 0 0.195715 -0.649323 0 -0.0288773 -0.67907 0 -0.176969 0 0 0 0 0 0 0 0 0 0 0 0 0 2.17805 0 6.04633e-319 2.17805 1.99356e-317
256 0 0 0 0 0 0 0 2.17805 9.88131e-324 2.42753e-312 2.17805 0 -0.813773 0 -0.0636987 -0.726192 0 0.193592 -0.649617 0 -0.0280045 -0.680498 0 -0.175864 0 0 0 0 0 0 0 0 0 0 0 0 0 2.17805 0 6.04633e-319 2.17805 1.99356e-317
257 0 0 0 0 0 0 0 2.17805 9.88131e-324 2.42753e-312 2.17805 0 -0.792228 0 -0.0687682 -0.713148 0 0.191261 -0.649893 0 -0.0271159 -0.681916 0 -0.174733 0 0 0 0 0 0 0 0 0 0 0 0 0 2.17805 0 6.04633e-319 2.17805 1.99356e-317
258 0 0 0 0 0 0 0 2.17805 9.88131e-324 2.42753e-312 2.17805 0 -0.770315 0 -0.0738309 -0.700054 0 0.188719 -0.650148 0 -0.0262221 -0.683302 0 -0.173589 0 0 0 0 0 0 0 0 0 0 0 0 0 2.17805 0 6.04633e-319 2.17805 1.99356e-317
259 0 0 0 0 0 0 0 2.17805 9.88131e-324 2.42753e-312 2.17805 0 -0.748156 0 -0.0788214 -0.686912 0 0.185977 -0.650377 0 -0.0253344 -0.684637 0 -0.172448 0 0 0 0 0 0 0 0 0 0 0 0 0 2.17805 0 6.04633e-319 2.17805 1.99356e-317
260 0 0 0 0 0 0 0 2.17805 9.88131e-324 2.42753e-312 2.17805 0 -0.725887 0 -0.0836763 -0.673729 0 0.18306 -0.650576 0 -0.024464 -0.685905 0 -0.171324 0 0 0 0 0 0 0 0 0 0 0 0 0 2.17805 0 6.04633e-319 2.17805 1.99356e-317
261 0 0 0 0 0 0 0 2.17805 9.88131e-324 2.42753e-312 2.17805 0 -0.703648 0 -0.088343 -0.660517 0 0.180001 -0.650748 0 -0.0236195 -0.687102 0 -0.170229 0 0 0 0 0 0 0 0 0 0 0 0 0 2.17805 0 6.04633e-319 2.17805 1.99356e-317
262 0 0 0 0 0 0 0 2.17805 9.88131e-324 2.42753e-312 2.17805 0 -0.68157 0 -0.0927842 -0.647302 0 0.176835 -0.650895 0 -0.0228065 -0.688231 0 -0.16917 0 0 0 0 0 0 0 0 0 0 0 0 0 2.17805 0 6.04633e-319 2.17805 1.99356e-317
263 0 0 0 0 0 0 0 2.17805 9.88131e-324 2.42753e-312 2.17805 0 -0.659774 0 -0.0969805 -0.634119 0 0.173594 -0.651023 0 -0.0220266 -0.689302 0 -0.168146 0 0 0 0 0 0 0 0 0 0 0 0 0 2.17805 0 6.04633e-319 2.17805 1.99356e-317
264 0 0 0 0 0 0 0 2.17805 9.88131e-324 2.42753e-312 2.17805 0 -0.638362 0 -0.10093 -0.621015 0 0.170304 -0.651139 0 -0.0212776 -0.690333 0 -0.167154 0 0 0 0 0 0 0 0 0 0 0 0 0 2.17805 0 6.04633e-319 2.17805 1.99356e-317
265 0 0 0 0 0 0 0 2.17805 9.88131e-324 2.42753e-312 2.17805 0 -0.617421 0 -0.104649 -0.608042 0 0.166977 -0.651247 0 -0.0205532 -0.691339 0 -0.166185 0 0 0 0 0 0 0 0 0 0 0 0 0 2.17805 0 6.04633e-319 2.17805 1.99356e-317
266 0 0 0 0 0 0 0 2.17805 9.88131e-324 2.42753e-312 2.17805 0 -0.597023 0 -0.108166 -0.595255 0 0.163616 -0.651352 0 -0.0198445 -0.692339 0 -0.165228 0 0 0 0 0 0 0 0 0 0 0 0 0 2.17805 0 6.04633e-319 2.17805 1.99356e-317
267 0 0 0 0 0 0 0 2.17805 9.88131e-324 2.42753e-312 2.17805 0 -0.577225 0 -0.111522 -0.582708 0 0.160211 -0.65146 0 -0.0191408 -0.693349 0 -0.164266 0 0 0 0 0 0 0 0 0 0 0 0 0 2.17805 0 6.04633e-319 2.17805 1.99356e-317
268 0 0 0 0 0 0 0 2.17805 9.88131e-324 2.42753e-312 2.17805 0 -0.55808 0 -0.114763 -0.570453 0 0.156744 -0.651572 0 -0.0184307 -0.694386 0 -0.163286 0 0 0 0 0 0 0 0 0 0 0 0 0 2.17805 0 6.04633e-319 2.17805 1.99356e-317
269 0 0 0 0 0 0 0 2.17805 9.88131e-324 2.42753e-312 2.17805 0 -0.539635 0 -0.11794 -0.558537 0 0.153191 -0.651691 0 -0.017704 -0.695459 0 -0.162274 0 0 0 0 0 0 0 0 0 0 0 0 0 2.17805 0 6.04633e-319 2.17805 1.99356e-317
270 0 0 0 0 0 0 0 2.17805 9.88131e-324 2.42753e-312 2.17805 0 -0.521935 0 -0.1211 -0.547003 0 0.14953 -0.65182 0 -0.0169515 -0.696576 0 -0.161219 0 0 0 0 0 0 0 0 0 0 0 0 0 2.17805 0 6.04633e-319 2.17805 1.99356e-317
271 0 0 0 0 0 0 0 2.17805 9.88131e-324 2.42753e-312 2.17805 0 -0.505036 0 -0.124285 -0.535891 0 0.145747 -0.651962 0 -0.0161652 -0.697743 0 -0.16011 0 0 0 0 0 0 0 0 0 0 0 0 0 2.17805 0 6.04633e-319 2.17805 1.99356e-317
272 0 0 0 0 0 0 0 2.17805 9.88131e-324 2.42753e-312 2.17805 0 -0.489004 0 -0.127528 -0.525238 0 0.141835 -0.652117 0 -0.0153374 -0.698962 0 -0.15894 0 0 0 0 0 0 0 0 0 0 0 0 0 2.17805 0 6.04633e-319 2.17805 1.99356e-317
273 0 0 0 0 0 0 0 2.17805 9.88131e-324 2.42753e-312 2.17805 0 -0.473927 0 -0.13085 -0.515081 0 0.137805 -0.652287 0 -0.0144589 -0.700233 0 -0.157697 0 0 0 0 0 0 0 0 0 0 0 0 0 2.17805 0 6.04633e-319 2.17805 1.99356e-317
274 0 0 0 0 0 0 0 2.17805 9.88131e-324 2.42753e-312 2.17805 0 -0.459921 0 -0.13426 -0.50546 0 0.133686 -0.652473 0 -0.0135169 -0.701562 0 -0.156368 0 0 0 0 0 0 0 0 0 0 0 0 0 2.17805 0 6.04633e-319 2.17805 1.99356e-317
275 0 0 0 0 0 0 0 2.17805 9.88131e-324 2.42753e-312 2.17805 0 -0.447133 0 -0.137754 -0.496419 0 0.129528 -0.652672 0 -0.0124929 -0.702956 0 -0.154927 0 0 0 0 0 0 0 0 0 0 0 0 0 2.17805 0 6.04633e-319 2.17805 1.99356e-317
276 0 0 0 0 0 0 0 2.17805 9.88131e-324 2.42753e-312 2.17805 0 -0.435732 0 -0.141309 -0.488016 0 0.125403 -0.652881 0 -0.0113616 -0.70443 0 -0.153343 0 0 0 0 0 0 0 0 0 0 0 0 0 2.17805 0 6.04633e-319 2.17805 1.99356e-317
277 0 0 0 0 0 0 0 2.17805 9.88131e-324 2.42753e-312 2.17805 0 -0.425891 0 -0.144877 -0.480318 0 0.121406 -0.653096 0 -0.0100891 -0.706005 0 -0.15157 0 0 0 0 0 0 0 0 0 0 0 0 0 2.17805 0 6.04633e-319 2.17805 1.99356e-317
278 0 0 0 0 0 0 0 2.17805 9.88131e-324 2.42753e-312 2.17805 0 -0.417757 0 -0.14839 -0.473395 0 0.117642 -0.653306 0 -0.00863348 -0.707705 0 -0.149548 0 0 0 0 0 0 0 0 0 0 0 0 0 2.17805 0 6.04633e-319 2.17805 1.99356e-317
279 0 0 0 0 0 0 0 2.17805 9.88131e-324 2.42753e-312 2.17805 0 -0.411418 0 -0.151756 -0.467312 0 0.114222 -0.6535 0 -0.00694579 -0.709557 0 -0.147209 0 0 0 0 0 0 0 0 0 0 0 0 0 2.17805 0 6.04633e-319 2.17805 1.99356e-317
280 0 0 0 0 0 0 0 2.17805 9.88131e-324 2.42753e-312 2.17805 0 -0.406864 0 -0.154872 -0.462114 0 0.111242 -0.653662 0 -0.00497285 -0.711587 0 -0.144474 0 0 0 0 0 0 0 0 0 0 0 0 0 2.17805 0 6.04633e-319 2.17805 1.99356e-317
281 0 0 0 0 0 0 0 2.17805 9.88131e-324 2.42753e-312 2.17805 0 -0.40397 0 -0.157633 -0.457814 0 0.108768 -0.653771 0 -0.00266248 -0.713814 0 -0.141266 0 0 0 0 0 0 0 0 0 0 0 0 0 2.17805 0 6.04633e-319 2.17805 1.99356e-317
282 0 0 0 0 0 0 0 2.17805 9.88131e-324 2.42753e-312 2.17805 0 -0.402503 0 -0.15996 -0.45438 0 0.106831 -0.653806 0 2.95177e-05 -0.716243 0 -0.137512 0 0 0 0 0 0 0 0 0 0 0 0 0 2.17805 0 6.04633e-319 2.17805 1.99356e-317
283 0 0 0 0 0 0 0 2.17805 9.88131e-324 2.42753e-312 2.17805 0 -0.402151 0 -0.16181 -0.451741 0 0.105416 -0.653743 0 0.00313117 -0.718863 0 -0.133161 0 0 0 0 0 0 0 0 0 0 0 0 0 2.17805 0 6.04633e-319 2.17805 1.99356e-317
284 0 0 0 0 0 0 0 2.17805 9.88131e-324 2.42753e-312 2.17805 0 -0.402566 0 -0.163184 -0.44979 0 0.10447 -0.653559 0 0.00664765 -0.721643 0 -0.128188 0 0 0 0 0 0 0 0 0 0 0 0 0 2.17805 0 6.04633e-319 2.17805 1.99356e-317
285 0 0 0 0 0 0 0 2.17805 9.88131e-324 2.42753e-312 2.17805 0 -0.403421 0 -0.164129 -0.448402 0 0.103911 -0.653234 0 0.0105575 -0.724534 0 -0.122606 0 0 0 0 0 0 0 0 0 0 0 0 0 2.17805 0 6.04633e-319 2.17805 1.99356e-317
286 0 0 0 0 0 0 0 2.17805 9.88131e-324 2.42753e-312 2.17805 0 -0.404444 0 -0.164724 -0.447443 0 0.103642 -0.652751 0 0.0148139 -0.727473 0 -0.11646 0 0 0 0 0 0 0 0 0 0 0 0 0 2.17805 0 6.04633e-319 2.17805 1.99356e-317
287 0 0 0 0 0 0 0 2.17805 9.88131e-324 2.42753e-312 2.17805 0 -0.405448 0 -0.165061 -0.44679 0 0.103565 -0.652102 0 0.0193502 -0.730393 0 -0.109827 0 0 0 0 0 0 0 0 0 0 0 0 0 2.17805 0 6.04633e-319 2.17805 1.99356e-317
288 0 0 0 0 0 0 0 2.17805 9.88131e-324 2.42753e-312 2.17805 0 -0.406329 0 -0.16523 -0.446341 0 0.103597 -0.651284 0 0.0240899 -0.733228 0 -0.102801 0 0 0 0 0 0 0 0 0 0 0 0 0 2.17805 0 6.04633e-319 2.17805 1.99356e-317
289 0 0 0 0 0 0 0 2.17805 9.88131e-324 2.42753e-312 2.17805 0 -0.40705 0 -0.165304 -0.446017 0 0.103677 -0.650301 0 0.0289571 -0.735923 0 -0.0954813 0 0 0 0 0 0 0 0 0 0 0 0 0 2.17805 0 6.04633e-319 2.17805 1.99356e-317
290 0 0 0 0 0 0 0 2.17805 9.88131e-324 2.42753e-312 2.17805 0 -0.407615 0 -0.165332 -0.445761 0 0.103766 -0.649161 0 0.0338859 -0.738435 0 -0.0879593 0 0 0 0 0 0 0 0 0 0 0 0 0 2.17805 0 6.04633e-319 2.17805 1.99356e-317
291 0 0 0 0 0 0 0 2.17805 9.88131e-324 2.42753e-312 2.17805 0 -0.408049 0 -0.165341 -0.445538 0 0.103849 -0.647875 0 0.0388248 -0.740732 0 -0.0803124 0 0 0 0 0 0 0 0 0 0 0 0 0 2.17805 0 6.04633e-319 2.17805 1.99356e-317
292 0 0 0 0 0 0 0 2.17805 9.88131e-324 2.42753e-312 2.17805 0 -0.408384 0 -0.165342 -0.445324 0 0.103924 -0.646444 0 0.0437349 -0.742777 0 -0.0726099 0 0 0 0 0 0 0 0 0 0 0 0 0 2.17805 0 6.04633e-319 2.17805 1.99356e-317
293 0 0 0 0 0 0 0 2.17805 9.88131e-324 2.42753e-312 2.17805 0 -0.408648 0 -0.165334 -0.445108 0 0.103998 -0.64486 0 0.0485797 -0.744517 0 -0.0649305 0 0 0 0 0 0 0 0 0 0 0 0 0 2.17805 0 6.04633e-319 2.17805 1.99356e-317
294 0 0 0 0 0 0 0 2.17805 9.88131e-324 2.42753e-312 2.17805 0 -0.408865 0 -0.165313 -0.444884 0 0.104078 -0.643097 0 0.0533107 -0.745867 0 -0.0573894 0 0 0 0 0 0 0 0 0 0 0 0 0 2.17805 0 6.04633e-319 2.17805 1.99356e-317
295 0 0 0 0 0 0 0 2.17805 9.88131e-324 2.42753e-312 2.17805 0 -0.409051 0 -0.165277 -0.444655 0 0.104169 -0.641105 0 0.0578519 -0.746691 0 -0.0501648 0 0 0 0 0 0 0 0 0 0 0 0 0 2.17805 0 6.04633e-319 2.17805 1.99356e-317
296 0 0 0 0 0 0 0 2.17805 9.88131e-324 2.42753e-312 2.17805 0 -0.409222 0 -0.165224 -0.444426 0 0.104274 -0.638812 0 0.0620897 -0.746812 0 -0.0435139 0 0 0 0 0 0 0 0 0 0 0 0 0 2.17805 0 6.04633e-319 2.17805 1.99356e-317
297 0 0 0 0 0 0 0 2.17805 9.88131e-324 2.42753e-312 2.17805 0 -0.409393 0 -0.165154 -0.444205 0 0.104395 -0.63613 0 0.0658748 -0.746018 0 -0.037763 0 0 0 0 0 0 0 0 0 0 0 0 0 2.17805 0 6.04633e-319 2.17805 1.99356e-317
298 0 0 0 0 0 0 0 2.17805 9.88131e-324 2.42753e-312 2.17805 0 -0.409578 0 -0.165065 -0.443995 0 0.104536 -0.632961 0 0.0690392 -0.74409 0 -0.0332666 0 0 0 0 0 0 0 0 0 0 0 0 0 2.17805 0 6.04633e-319 2.17805 1.99356e-317
299 0 0 0 0 0 0 0 2.17805 9.88131e-324 2.42753e-312 2.17805 0 -0.40979 0 -0.164952 -0.443797 0 0.104701 -0.629207 0 0.071426 -0.74083 0 -0.03034 0 0 0 0 0 0 0 0 0 0 0 0 0 2.17805 0 6.04633e-319 2.17805 1.99356e-317
300 0 0 0 0 0 0 0 2.17805 9.88131e-324 2.42753e-312 2.17805 0 -0.410043 0 -0.164807 -0.443606 0 0.104901 -0.624778 0 0.0729244 -0.736087 0 -0.0291853 0 0 0 0 0 0 0 0 0 0 0 0 0 2.17805 0 6.04633e-319 2.17805 1.99356e-317
301 0 0 0 0 0 0 0 2.17805 9.88131e-324 2.42753e-312 2.17805 0 -0.410351 0 -0.164623 -0.443414 0 0.105147 -0.619603 0 0.073497 -0.729777 0 -0.0298365 0 0 0 0 0 0 0 0 0 0 0 0 0 2.17805 0 6.04633e-319 2.17805 1.99356e-317
302 0 0 0 0 0 0 0 2.17805 9.88131e-324 2.42753e-312 2.17805 0 -0.410728 0 -0.164388 -0.44321 0 0.105453 -0.613636 0 0.0731939 -0.721899 0 -0.0321398 0 0 0 0 0 0 0 0 0 0 0 0 0 2.17805 0 6.04633e-319 2.17805 1.99356e-317
303 0 0 0 0 0 0 0 2.17805 9.88131e-324 2.42753e-312 2.17805 0 -0.411183 0 -0.164094 -0.442985 0 0.105827 -0.606864 0 0.0721465 -0.712546 0 -0.0357772 0 0 0 0 0 0 0 0 0 0 0 0 0 2.17805 0 6.04633e-319 2.17805 1.99356e-317
304 0 0 0 0 0 0 0 2.17805 9.88131e-324 2.42753e-312 2.17805 0 -0.411718 0 -0.16374 -0.442731 0 0.106273 -0.599314 0 0.0705471 -0.701901 0 -0.0403218 0 0 0 0 0 0 0 0 0 0 0 0 0 2.17805 0 6.04633e-319 2.17805 1.99356e-317
305 0 0 0 0 0 0 0 2.17805 9.88131e-324 2.42753e-312 2.17805 0 -0.412327 0 -0.163326 -0.442446 0 0.106788 -0.591049 0 0.0686189 -0.690228 0 -0.0453092 0 0 0 0 0 0 0 0 0 0 0 0 0 2.17805 0 6.04633e-319 2.17805 1.99356e-317
306 0 0 0 0 0 0 0 2.17805 9.88131e-324 2.42753e-312 2.17805 0 -0.412995 0 -0.162862 -0.442128 0 0.10736 -0.582167 0 0.0665859 -0.67784 0 -0.050302 0 0 0 0 0 0 0 0 0 0 0 0 0 2.17805 0 6.04633e-319 2.17805 1.99356e-317
307 0 0 0 0 0 0 0 2.17805 9.88131e-324 2.42753e-312 2.17805 0 -0.413704 0 -0.16236 -0.441779 0 0.107974 -0.572778 0 0.0646486 -0.665057 0 -0.0549371 0 0 0 0 0 0 0 0 0 0 0 0 0 2.17805 0 6.04633e-319 2.17805 1.99356e-317
308 0 0 0 0 0 0 0 2.17805 9.88131e-324 2.42753e-312 2.17805 0 -0.414433 0 -0.161835 -0.4414 0 0.108613 -0.563 0 0.0629675 -0.652175 0 -0.0589501 0 0 0 0 0 0 0 0 0 0 0 0 0 2.17805 0 6.04633e-319 2.17805 1.99356e-317
309 0 0 0 0 0 0 0 2.17805 9.88131e-324 2.42753e-312 2.17805 0 -0.41517 0 -0.1613 -0.440992 0 0.109259 -0.552939 0 0.0616552 -0.639432 0 -0.0621801 0 0 0 0 0 0 0 0 0 0 0 0 0 2.17805 0 6.04633e-319 2.17805 1.99356e-317
310 0 0 0 0 0 0 0 2.17805 9.88131e-324 2.42753e-312 2.17805 0 -0.41591 0 -0.160765 -0.440554 0 0.109904 -0.542683 0 0.0607743 -0.626983 0 -0.0645633 0 0 0 0 0 0 0 0 0 0 0 0 0 2.17805 0 6.04633e-319 2.17805 1.99356e-317
311 0 0 0 0 0 0 0 2.17805 9.88131e-324 2.42753e-312 2.17805 0 -0.41666 0 -0.160235 -0.440085 0 0.110542 -0.532291 0 0.0603403 -0.6149 0 -0.0661188 0 0 0 0 0 0 0 0 0 0 0 0 0 2.17805 0 6.04633e-319 2.17805 1.99356e-317
312 0 0 0 0 0 0 0 2.17805 9.88131e-324 2.42753e-312 2.17805 0 -0.417433 0 -0.159709 -0.439585 0 0.111175 -0.5218 0 0.0603275 -0.60317 0 -0.0669319 0 0 0 0 0 0 0 0 0 0 0 0 0 2.17805 0 6.04633e-319 2.17805 1.99356e-317
313 0 0 0 0 0 0 0 2.17805 9.88131e-324 2.42753e-312 2.17805 0 -0.418246 0 -0.159181 -0.439052 0 0.111809 -0.511219 0 0.0606776 -0.591715 0 -0.0671367 0 0 0 0 0 0 0 0 0 0 0 0 0 2.17805 0 6.04633e-319 2.17805 1.99356e-317
314 0 0 0 0 0 0 0 2.17805 9.88131e-324 2.42753e-312 2.17805 0 -0.419108 0 -0.158646 -0.438486 0 0.112451 -0.500543 0 0.0613088 -0.580413 0 -0.0668974 0 0 0 0 0 0 0 0 0 0 0 0 0 2.17805 0 6.04633e-319 2.17805 1.99356e-317
315 0 0 0 0 0 0 0 2.17805 9.88131e-324 2.42753e-312 2.17805 0 -0.420023 0 -0.158095 -0.437888 0 0.113106 -0.489751 0 0.0621257 -0.56912 0 -0.0663912 0 0 0 0 0 0 0 0 0 0 0 0 0 2.17805 0 6.04633e-319 2.17805 1.99356e-317
316 0 0 0 0 0 0 0 2.17805 9.88131e-324 2.42753e-312 2.17805 0 -0.420989 0 -0.157524 -0.437259 0 0.113777 -0.478816 0 0.0630276 -0.557692 0 -0.0657927 0 0 0 0 0 0 0 0 0 0 0 0 0 2.17805 0 6.04633e-319 2.17805 1.99356e-317
317 0 0 0 0 0 0 0 2.17805 9.88131e-324 2.42753e-312 2.17805 0 -0.421993 0 -0.156931 -0.436601 0 0.114464 -0.467708 0 0.0639163 -0.545998 0 -0.0652611 0 0 0 0 0 0 0 0 0 0 0 0 0 2.17805 0 6.04633e-319 2.17805 1.99356e-317
318 0 0 0 0 0 0 0 2.17805 9.88131e-324 2.42753e-312 2.17805 0 -0.423023 0 -0.156321 -0.435916 0 0.115161 -0.456394 0 0.0647012 -0.533929 0 -0.0649307 0 0 0 0 0 0 0 0 0 0 0 0 0 2.17805 0 6.04633e-319 2.17805 1.99356e-317
319 0 0 0 0 0 0 0 2.17805 9.88131e-324 2.42753e-312 2.17805 0 -0.424061 0 -0.1557 -0.435207 0 0.11586 -0.444842 0 0.0653032 -0.521405 0 -0.0649054 0 0 0 0 0 0 0 0 0 0 0 0 0 2.17805 0 6.04633e-319 2.17805 1.99356e-317
320 0 0 0 0 0 0 0 2.17805 9.88131e-324 2.42753e-312 2.17805 0 -0.425091 0 -0.155078 -0.434478 0 0.116548 -0.433023 0 0.0656576 -0.508371 0 -0.0652573 0 0 0 0 0 0 0 0 0 0 0 0 0 2.17805 0 6.04633e-319 2.17805 1.99356e-317
321 0 0 0 0 0 0 0 2.17805 9.88131e-324 2.42753e-312 2.17805 0 -0.426096 0 -0.154468 -0.433737 0 0.117213 -0.420908 0 0.0657156 -0.4948 0 -0.0660269 0 0 0 0 0 0 0 0 0 0 0 0 0 2.17805 0 6.04633e-319 2.17805 1.99356e-317
322 0 0 0 0 0 0 0 2.17805 9.88131e-324 2.42753e-312 2.17805 0 -0.427062 0 -0.153883 -0.432995 0 0.11784 -0.408473 0 0.0654452 -0.480684 0 -0.0672263 0 0 0 0 0 0 0 0 0 0 0 0 0 2.17805 0 6.04633e-319 2.17805 1.99356e-317
323 0 0 0 0 0 0 0 2.17805 9.88131e-324 2.42753e-312 2.17805 0 -0.427972 0 -0.153336 -0.432266 0 0.118419 -0.395703 0 0.0648313 -0.466038 0 -0.0688439 0 0 0 0 0 0 0 0 0 0 0 0 0 2.17805 0 6.04633e-319 2.17805 1.99356e-317
324 0 0 0 0 0 0 0 2.17805 9.88131e-324 2.42753e-312 2.17805 0 -0.428818 0 -0.152835 -0.431568 0 0.118939 -0.382587 0 0.0638751 -0.450892 0 -0.0708492 0 0 0 0 0 0 0 0 0 0 0 0 0 2.17805 0 6.04633e-319 2.17805 1.99356e-317
325 0 0 0 0 0 0 0 2.17805 9.88131e-324 2.42753e-312 2.17805 0 -0.429593 0 -0.152388 -0.430914 0 0.119397 -0.369127 0 0.0625926 -0.435286 0 -0.073198 0 0 0 0 0 0 0 0 0 0 0 0 0 2.17805 0 6.04633e-319 2.17805 1.99356e-317
326 0 0 0 0 0 0 0 2.17805 9.88131e-324 2.42753e-312 2.17805 0 -0.430301 0 -0.151994 -0.430315 0 0.119794 -0.355333 0 0.0610128 -0.419272 0 -0.0758371 0 0 0 0 0 0 0 0 0 0 0 0 0 2.17805 0 6.04633e-319 2.17805 1.99356e-317
327 0 0 0 0 0 0 0 2.17805 9.88131e-324 2.42753e-312 2.17805 0 -0.430953 0 -0.15165 -0.429772 0 0.120135 -0.341223 0 0.059175 -0.402903 0 -0.0787079 0 0 0 0 0 0 0 0 0 0 0 0 0 2.17805 0 6.04633e-319 2.17805 1.99356e-317
328 0 0 0 0 0 0 0 2.17805 9.88131e-324 2.42753e-312 2.17805 0 -0.431568 0 -0.151346 -0.429279 0 0.120432 -0.326827 0 0.0571262 -0.386237 0 -0.0817496 0 0 0 0 0 0 0 0 0 0 0 0 0 2.17805 0 6.04633e-319 2.17805 1.99356e-317
329 0 0 0 0 0 0 0 2.17805 9.88131e-324 2.42753e-312 2.17805 0 -0.432169 0 -0.151066 -0.428824 0 0.120701 -0.312184 0 0.0549183 -0.369336 0 -0.0849018 0 0 0 0 0 0 0 0 0 0 0 0 0 2.17805 0 6.04633e-319 2.17805 1.99356e-317
330 0 0 0 0 0 0 0 2.17805 9.88131e-324 2.42753e-312 2.17805 0 -0.43278 0 -0.150791 -0.428389 0 0.120961 -0.297339 0 0.0526047 -0.352259 0 -0.0881073 0 0 0 0 0 0 0 0 0 0 0 0 0 2.17805 0 6.04633e-319 2.17805 1.99356e-317
331 0 0 0 0 0 0 0 2.17805 9.88131e-324 2.42753e-312 2.17805 0 -0.433428 0 -0.150498 -0.427955 0 0.121235 -0.282344 0 0.0502359 -0.335063 0 -0.0913155 0 0 0 0 0 0 0 0 0 0 0 0 0 2.17805 0 6.04633e-319 2.17805 1.99356e-317
332 0 0 0 0 0 0 0 2.17805 9.88131e-324 2.42753e-312 2.17805 0 -0.434134 0 -0.150164 -0.427502 0 0.121543 -0.267255 0 0.0478549 -0.317804 0 -0.094486 0 0 0 0 0 0 0 0 0 0 0 0 0 2.17805 0 6.04633e-319 2.17805 1.99356e-317
333 0 0 0 0 0 0 0 2.17805 9.88131e-324 2.42753e-312 2.17805 0 -0.43491 0 -0.149767 -0.427016 0 0.121907 -0.252126 0 0.0454937 -0.300528 0 -0.0975913 0 0 0 0 0 0 0 0 0 0 0 0 0 2.17805 0 6.04633e-319 2.17805 1.99356e-317
334 0 0 0 0 0 0 0 2.17805 9.88131e-324 2.42753e-312 2.17805 0 -0.435762 0 -0.14929 -0.426485 0 0.12234 -0.237006 0 0.0431699 -0.283275 0 -0.100619 0 0 0 0 0 0 0 0 0 0 0 0 0 2.17805 0 6.04633e-319 2.17805 1.99356e-317
335 0 0 0 0 0 0 0 2.17805 9.88131e-324 2.42753e-312 2.17805 0 -0.436686 0 -0.148722 -0.425902 0 0.122852 -0.221939 0 0.0408846 -0.266076 0 -0.103573 0 0 0 0 0 0 0 0 0 0 0 0 0 2.17805 0 6.04633e-319 2.17805 1.99356e-317
336 0 0 0 0 0 0 0 2.17805 9.88131e-324 2.42753e-312 2.17805 0 -0.437666 0 -0.148061 -0.425264 0 0.123444 -0.206956 0 0.038623 -0.248951 0 -0.106472 0 0 0 0 0 0 0 0 0 0 0 0 0 2.17805 0 6.04633e-319 2.17805 1.99356e-317
337 0 0 0 0 0 0 0 2.17805 9.88131e-324 2.42753e-312 2.17805 0 -0.438683 0 -0.147308 -0.424573 0 0.124114 -0.192077 0 0.0363565 -0.231913 0 -0.109346 0 0 0 0 0 0 0 0 0 0 0 0 0 2.17805 0 6.04633e-319 2.17805 1.99356e-317
338 0 0 0 0 0 0 0 2.17805 9.88131e-324 2.42753e-312 2.17805 0 -0.439718 0 -0.146471 -0.423831 0 0.124853 -0.177314 0 0.0340465 -0.214965 0 -0.112236 0 0 0 0 0 0 0 0 0 0 0 0 0 2.17805 0 6.04633e-319 2.17805 1.99356e-317
339 0 0 0 0 0 0 0 2.17805 9.88131e-324 2.42753e-312 2.17805 0 -0.440758 0 -0.145557 -0.423043 0 0.125653 -0.162669 0 0.0316486 -0.198108 0 -0.115185 0 0 0 0 0 0 0 0 0 0 0 0 0 2.17805 0 6.04633e-319 2.17805 1.99356e-317
340 0 0 0 0 0 0 0 2.17805 9.88131e-324 2.42753e-312 2.17805 0 -0.441797 0 -0.144572 -0.422211 0 0.12651 -0.148144 0 0.0291171 -0.18134 0 -0.11824 0 0 0 0 0 0 0 0 0 0 0 0 0 2.17805 0 6.04633e-319 2.17805 1.99356e-317
341 0 0 0 0 0 0 0 2.17805 9.88131e-324 2.42753e-312 2.17805 0 -0.442842 0 -0.143516 -0.421337 0 0.12742 -0.133747 0 0.0264093 -0.164664 0 -0.121443 0 0 0 0 0 0 0 0 0 0 0 0 0 2.17805 0 6.04633e-319 2.17805 1.99356e-317
342 0 0 0 0 0 0 0 2.17805 9.88131e-324 2.42753e-312 2.17805 0 -0.443908 0 -0.142386 -0.420422 0 0.128386 -0.119494 0 0.0234891 -0.148098 0 -0.124828 0 0 0 0 0 0 0 0 0 0 0 0 0 2.17805 0 6.04633e-319 2.17805 1.99356e-317
343 0 0 0 0 0 0 0 2.17805 9.88131e-324 2.42753e-312 2.17805 0 -0.445016 0 -0.141171 -0.419467 0 0.129414 -0.105421 0 0.0203296 -0.131676 0 -0.128421 0 0 0 0 0 0 0 0 0 0 0 0 0 2.17805 0 6.04633e-319 2.17805 1.99356e-317
344 0 0 0 0 0 0 0 2.17805 9.88131e-324 2.42753e-312 2.17805 0 -0.446183 0 -0.139859 -0.41847 0 0.130512 -0.0915836 0 0.0169151 -0.115458 0 -0.132236 0 0 0 0 0 0 0 0 0 0 0 0 0 2.17805 0 6.04633e-319 2.17805 1.99356e-317
345 0 0 0 0 0 0 0 2.17805 9.88131e-324 2.42753e-312 2.17805 0 -0.447423 0 -0.138436 -0.417429 0 0.131692 -0.0780642 0 0.0132417 -0.0995376 0 -0.136274 0 0 0 0 0 0 0 0 0 0 0 0 0 2.17805 0 6.04633e-319 2.17805 1.99356e-317
346 0 0 0 0 0 0 0 2.17805 9.88131e-324 2.42753e-312 2.17805 0 -0.448742 0 -0.136886 -0.41634 0 0.132964 -0.0649752 0 0.00931752 -0.0840468 0 -0.140524 0 0 0 0 0 0 0 0 0 0 0 0 0 2.17805 0 6.04633e-319 2.17805 1.99356e-317
347 0 0 0 0 0 0 0 2.17805 9.88131e-324 2.42753e-312 2.17805 0 -0.450136 0 -0.135199 -0.415198 0 0.134335 -0.0524616 0 0.00516499 -0.0691706 0 -0.144958 0 0 0 0 0 0 0 0 0 0 0 0 0 2.17805 0 6.04633e-319 2.17805 1.99356e-317
348 0 0 0 0 0 0 0 2.17805 9.88131e-324 2.42753e-312 2.17805 0 -0.451596 0 -0.133363 -0.41399 0 0.135811 -0.0407005 0 0.000822893 -0.0551545 0 -0.149534 0 0 0 0 0 0 0 0 0 0 0 0 0 2.17805 0 6.04633e-319 2.17805 1.99356e-317
349 0 0 0 0 0 0 0 2.17805 9.88131e-324 2.42753e-312 2.17805 0 -0.45311 0 -0.131371 -0.412699 0 0.137396 -0.0298933 0 -0.00364942 -0.042304 0 -0.154189 0 0 0 0 0 0 0 0 0 0 0 0 0 2.17805 0 6.04633e-319 2.17805 1.99356e-317
350 0 0 0 0 0 0 0 2.17805 9.88131e-324 2.42753e-312 2.17805 0 -0.454671 0 -0.129213 -0.411299 0 0.139092 -0.0202487 0 -0.00816999 -0.0309659 0 -0.158839 0 0 0 0 0 0 0 0 0 0 0 0 0 2.17805 0 6.04633e-319 2.17805 1.99356e-317
351 0 0 0 0 0 0 0 2.17805 9.88131e-324 2.42753e-312 2.17805 0 -0.456277 0 -0.126874 -0.40976 0 0.140904 -0.0119572 0 -0.0126331 -0.0214877 0 -0.163382 0 0 0 0 0 0 0 0 0 0 0 0 0 2.17805 0 6.04633e-319 2.17805 1.99356e-317
352 0 0 0 0 0 0 0 2.17805 9.88131e-324 2.42753e-312 2.17805 0 -0.457934 0 -0.124326 -0.408045 0 0.142844 -0.00515908 0 -0.0169131 -0.0141577 0 -0.167695 0 0 0 0 0 0 0 0 0 0 0 0 0 2.17805 0 6.04633e-319 2.17805 1.99356e-317
353 0 0 0 0 0 0 0 2.17805 9.88131e-324 2.42753e-312 2.17805 0 -0.459656 0 -0.121531 -0.406112 0 0.144931 8.73022e-05 0 -0.0208724 -0.00913583 0 -0.171641 0 0 0 0 0 0 0 0 0 0 0 0 0 2.17805 0 6.04633e-319 2.17805 1.99356e-317
354 0 0 0 0 0 0 0 2.17805 9.88131e-324 2.42753e-312 2.17805 0 -0.461463 0 -0.118431 -0.403912 0 0.147194 0.00382793 0 -0.0243794 -0.00639182 0 -0.175083 0 0 0 0 0 0 0 0 0 0 0 0 0 2.17805 0 6.04633e-319 2.17805 1.99356e-317
355 0 0 0 0 0 0 0 2.17805 9.88131e-324 2.42753e-312 2.17805 0 -0.463371 0 -0.114957 -0.401394 0 0.149671 0.00621738 0 -0.0273297 -0.00567816 0 -0.177911 0 0 0 0 0 0 0 0 0 0 0 0 0 2.17805 0 6.04633e-319 2.17805 1.99356e-317
356 0 0 0 0 0 0 0 2.17805 9.88131e-324 2.42753e-312 2.17805 0 -0.465395 0 -0.111025 -0.398502 0 0.152403 0.00750138 0 -0.0296688 -0.00655201 0 -0.180064 0 0 0 0 0 0 0 0 0 0 0 0 0 2.17805 0 6.04633e-319 2.17805 1.99356e-317
357 0 0 0 0 0 0 0 2.17805 9.88131e-324 2.42753e-312 2.17805 0 -0.46754 0 -0.10655 -0.395175 0 0.155427 0.00798101 0 -0.0314052 -0.00844633 0 -0.181559 0 0 0 0 0 0 0 0 0 0 0 0 0 2.17805 0 6.04633e-319 2.17805 1.99356e-317
358 0 0 0 0 0 0 0 2.17805 9.88131e-324 2.42753e-312 2.17805 0 -0.469796 0 -0.101447 -0.39135 0 0.158775 0.00796485 0 -0.0326122 -0.010772 0 -0.182496 0 0 0 0 0 0 0 0 0 0 0 0 0 2.17805 0 6.04633e-319 2.17805 1.99356e-317
359 0 0 0 0 0 0 0 2.17805 9.88131e-324 2.42753e-312 2.17805 0 -0.472142 0 -0.0956349 -0.386962 0 0.162461 0.0077218 0 -0.03341 -0.013025 0 -0.183028 0 0 0 0 0 0 0 0 0 0 0 0 0 2.17805 0 6.04633e-319 2.17805 1.99356e-317
360 0 0 0 0 0 0 0 2.17805 9.88131e-324 2.42753e-312 2.17805 0 -0.474539 0 -0.0890438 -0.381945 0 0.166486 0.00744798 0 -0.0339367 -0.0148633 0 -0.18333 0 0 0 0 0 0 0 0 0 0 0 0 0 2.17805 0 6.04633e-319 2.17805 1.99356e-317
361 0 0 0 0 0 0 0 2.17805 9.88131e-324 2.42753e-312 2.17805 0 -0.476931 0 -0.0816165 -0.376238 0 0.170831 0.00725731 0 -0.0343164 -0.0161313 0 -0.183545 0 0 0 0 0 0 0 0 0 0 0 0 0 2.17805 0 6.04633e-319 2.17805 1.99356e-317
362 0 0 0 0 0 0 0 2.17805 9.88131e-324 2.42753e-312 2.17805 0 -0.479229 0 -0.073319 -0.36979 0 0.175462 0.0071934 0 -0.0346411 -0.0168286 0 -0.183769 0 0 0 0 0 0 0 0 0 0 0 0 0 2.17805 0 6.04633e-319 2.17805 1.99356e-317
363 0 0 0 0 0 0 0 2.17805 9.88131e-324 2.42753e-312 2.17805 0 -0.481307 0 -0.0641546 -0.362568 0 0.180324 0.00725297 0 -0.0349648 -0.0170483 0 -0.184047 0 0 0 0 0 0 0 0 0 0 0 0 0 2.17805 0 6.04633e-319 2.17805 1.99356e-317
364 0 0 0 0 0 0 0 2.17805 9.88131e-324 2.42753e-312 2.17805 0 -0.48299 0 -0.0541889 -0.35457 0 0.185347 0.0074091 0 -0.03531 -0.0169174 0 -0.184388 0 0 0 0 0 0 0 0 0 0 0 0 0 2.17805 0 6.04633e-319 2.17805 1.99356e-317
365 0 0 0 0 0 0 0 2.17805 9.88131e-324 2.42753e-312 2.17805 0 -0.484048 0 -0.0435742 -0.345834 0 0.190447 0.00762942 0 -0.0356777 -0.0165549 0 -0.184779 0 0 0 0 0 0 0 0 0 0 0 0 0 2.17805 0 6.04633e-319 2.17805 1.99356e-317
366 0 0 0 0 0 0 0 2.17805 9.88131e-324 2.42753e-312 2.17805 0 -0.484218 0 -0.0325699 -0.336443 0 0.195534 0.00788617 0 -0.0360586 -0.0160521 0 -0.1852 0 0 0 0 0 0 0 0 0 0 0 0 0 2.17805 0 6.04633e-319 2.17805 1.99356e-317
367 0 0 0 0 0 0 0 2.17805 9.88131e-324 2.42753e-312 2.17805 0 -0.483235 0 -0.0215384 -0.326518 0 0.200517 0.00815936 0 -0.0364406 -0.0154694 0 -0.185631 0 0 0 0 0 0 0 0 0 0 0 0 0 2.17805 0 6.04633e-319 2.17805 1.99356e-317
368 0 0 0 0 0 0 0 2.17805 9.88131e-324 2.42753e-312 2.17805 0 -0.480865 0 -0.010913 -0.316201 0 0.205315 0.00843543 0 -0.0368135 -0.0148459 0 -0.186059 0 0 0 0 0 0 0 0 0 0 0 0 0 2.17805 0 6.04633e-319 2.17805 1.99356e-317
369 0 0 0 0 0 0 0 2.17805 9.88131e-324 2.42753e-312 2.17805 0 -0.476949 0 -0.00113644 -0.305627 0 0.209856 0.00870458 0 -0.0371687 -0.0142114 0 -0.18647 0 0 0 0 0 0 0 0 0 0 0 0 0 2.17805 0 6.04633e-319 2.17805 1.99356e-317
370 0 0 0 0 0 0 0 2.17805 9.88131e-324 2.42753e-312 2.17805 0 -0.471405 0 0.00740867 -0.294893 0 0.214079 0.00895917 0 -0.0374981 -0.0135949 0 -0.186855 0 0 0 0 0 0 0 0 0 0 0 0 0 2.17805 0 6.04633e-319 2.17805 1.99356e-317
371 0 0 0 0 0 0 0 2.17805 9.88131e-324 2.42753e-312 2.17805 0 -0.46423 0 0.0144552 -0.284041 0 0.217927 0.00919312 0 -0.0377926 -0.0130264 0 -0.187199 0 0 0 0 0 0 0 0 0 0 0 0 0 2.17805 0 6.04633e-319 2.17805 1.99356e-317
372 0 0 0 0 0 0 0 2.17805 9.88131e-324 2.42753e-312 2.17805 0 -0.455471 0 0.0198753 -0.273047 0 0.221346 0.00940157 0 -0.0380422 -0.0125356 0 -0.187491 0 0 0 0 0 0 0 0 0 0 0 0 0 2.17805 0 6.04633e-319 2.17805 1.99356e-317
373 0 0 0 0 0 0 0 2.17805 9.88131e-324 2.42753e-312 2.17805 0 -0.445206 0 0.0236725 -0.261836 0 0.224282 0.00958034 0 -0.0382361 -0.0121517 0 -0.187715 0 0 0 0 0 0 0 0 0 0 0 0 0 2.17805 0 6.04633e-319 2.17805 1.99356e-317
374 0 0 0 0 0 0 0 2.17805 9.88131e-324 2.42753e-312 2.17805 0 -0.433526 0 0.0259487 -0.250295 0 0.226686 0.00972536 0 -0.0383648 -0.0119025 0 -0.187858 0 0 0 0 0 0 0 0 0 0 0 0 0 2.17805 0 6.04633e-319 2.17805 1.99356e-317
375 0 0 0 0 0 0 0 2.17805 9.88131e-324 2.42753e-312 2.17805 0 -0.420519 0 0.0268619 -0.238302 0 0.228519 0.00983211 0 -0.0384219 -0.0118132 0 -0.187913 0 0 0 0 0 0 0 0 0 0 0 0 0 2.17805 0 6.04633e-319 2.17805 1.99356e-317
376 0 0 0 0 0 0 0 2.17805 9.88131e-324 2.42753e-312 2.17805 0 -0.406265 0 0.0265863 -0.225739 0 0.229759 0.00989556 0 -0.0384052 -0.0119054 0 -0.187874 0 0 0 0 0 0 0 0 0 0 0 0 0 2.17805 0 6.04633e-319 2.17805 1.99356e-317
377 0 0 0 0 0 0 0 2.17805 9.88131e-324 2.42753e-312 2.17805 0 -0.390828 0 0.0252856 -0.212513 0 0.230402 0.00991063 0 -0.0383178 -0.0121948 0 -0.187742 0 0 0 0 0 0 0 0 0 0 0 0 0 2.17805 0 6.04633e-319 2.17805 1.99356e-317
378 0 0 0 0 0 0 0 2.17805 9.88131e-324 2.42753e-312 2.17805 0 -0.37426 0 0.0231016 -0.198561 0 0.230463 0.00987328 0 -0.0381669 -0.0126887 0 -0.187522 0 0 0 0 0 0 0 0 0 0 0 0 0 2.17805 0 6.04633e-319 2.17805 1.99356e-317
379 0 0 0 0 0 0 0 2.17805 9.88131e-324 2.42753e-312 2.17805 0 -0.356603 0 0.0201523 -0.183854 0 0.229978 0.00978186 0 -0.0379629 -0.0133839 0 -0.187226 0 0 0 0 0 0 0 0 0 0 0 0 0 2.17805 0 6.04633e-319 2.17805 1.99356e-317
380 0 0 0 0 0 0 0 2.17805 9.88131e-324 2.42753e-312 2.17805 0 -0.337893 0 0.0165374 -0.168393 0 0.228996 0.00963874 0 -0.037717 -0.0142641 0 -0.186864 0 0 0 0 0 0 0 0 0 0 0 0 0 2.17805 0 6.04633e-319 2.17805 1.99356e-317
381 0 0 0 0 0 0 0 2.17805 9.88131e-324 2.42753e-312 2.17805 0 -0.318164 0 0.0123415 -0.152209 0 0.227581 0.00945128 0 -0.0374402 -0.015299 0 -0.186449 0 0 0 0 0 0 0 0 0 0 0 0 0 2.17805 0 6.04633e-319 2.17805 1.99356e-317
382 0 0 0 0 0 0 0 2.17805 9.88131e-324 2.42753e-312 2.17805 0 -0.297448 0 0.00763939 -0.135354 0 0.2258 0.00923182 0 -0.0371422 -0.0164452 0 -0.185994 0 0 0 0 0 0 0 0 0 0 0 0 0 2.17805 0 6.04633e-319 2.17805 1.99356e-317
383 0 0 0 0 0 0 0 2.17805 9.88131e-324 2.42753e-312 2.17805 0 -0.275778 0 0.00249658 -0.117896 0 0.223725 0.0089962 0 -0.0368318 -0.0176509 0 -0.185513 0 0 0 0 0 0 0 0 0 0 0 0 0 2.17805 0 6.04633e-319 2.17805 1.99356e-317
384 0 0 0 0 0 0 0 2.17805 9.88131e-324 2.42753e-312 2.17805 0 -0.253182 0 -0.00302778 -0.0999142 0 0.221422 0.0087611 0 -0.0365159 -0.0188624 0 -0.185019 0 0 0 0 0 0 0 0 0 0 0 0 0 2.17805 0 6.04633e-319 2.17805 1.99356e-317
385 0 0 0 0 0 0 0 2.17805 9.88131e-324 2.42753e-312 2.17805 0 -0.229685 0 -0.0088802 -0.0814892 0 0.21895 0.0085409 0 -0.0361995 -0.0200322 0 -0.184522 0 0 0 0 0 0 0 0 0 0 0 0 0 2.17805 0 6.04633e-319 2.17805 1.99356e-317
386 0 0 0 0 0 0 0 2.17805 9.88131e-324 2.42753e-312 2.17805 0 -0.205314 0 -0.0150099 -0.062699 0 0.216356 0.00834491 0 -0.0358846 -0.0211265 0 -0.184032 0 0 0 0 0 0 0 0 0 0 0 0 0 2.17805 0 6.04633e-319 2.17805 1.99356e-317
387 0 0 0 0 0 0 0 2.17805 9.88131e-324 2.42753e-312 2.17805 0 -0.180093 0 -0.0213665 -0.0436197 0 0.213673 0.00817559 0 -0.035569 -0.0221305 0 -0.183548 0 0 0 0 0 0 0 0 0 0 0 0 0 2.17805 0 6.04633e-319 2.17805 1.99356e-317
388 0 0 0 0 0 0 0 2.17805 9.88131e-324 2.42753e-312 2.17805 0 -0.154059 0 -0.0278969 -0.0243193 0 0.210926 0.00802853 0 -0.0352459 -0.0230504 0 -0.183064 0 0 0 0 0 0 0 0 0 0 0 0 0 2.17805 0 6.04633e-319 2.17805 1.99356e-317
389 0 0 0 0 0 0 0 2.17805 9.88131e-324 2.42753e-312 2.17805 0 -0.127254 0 -0.0345429 -0.00485615 0 0.208125 0.00789395 0 -0.0349042 -0.0239105 0 -0.182568 0 0 0 0 0 0 0 0 0 0 0 0 0 2.17805 0 6.04633e-319 2.17805 1.99356e-317
390 0 0 0 0 0 0 0 2.17805 9.88131e-324 2.42753e-312 2.17805 0 -0.099736 0 -0.0412405 0.0147273 0 0.205269 0.00775929 0 -0.0345294 -0.0247481 0 -0.18204 0 0 0 0 0 0 0 0 0 0 0 0 0 2.17805 0 6.04633e-319 2.17805 1.99356e-317
391 0 0 0 0 0 0 0 2.17805 9.88131e-324 2.42753e-312 2.17805 0 -0.0715795 0 -0.0479222 0.0344036 0 0.202351 0.0076118 0 -0.0341056 -0.0256066 0 -0.181458 0 0 0 0 0 0 0 0 0 0 0 0 0 2.17805 0 6.04633e-319 2.17805 1.99356e-317
392 0 0 0 0 0 0 0 2.17805 9.88131e-324 2.42753e-312 2.17805 0 -0.0428756 0 -0.0545207 0.0541619 0 0.199355 0.00744057 0 -0.0336155 -0.0265298 0 -0.180796 0 0 0 0 0 0 0 0 0 0 0 0 0 2.17805 0 6.04633e-319 2.17805 1.99356e-317
393 0 0 0 0 0 0 0 2.17805 9.88131e-324 2.42753e-312 2.17805 0 -0.0137314 0 -0.0609759 0.0740015 0 0.196263 0.00723766 0 -0.0330415 -0.0275568 0 -0.180029 0 0 0 0 0 0 0 0 0 0 0 0 0 2.17805 0 6.04633e-319 2.17805 1.99356e-317
394 0 0 0 0 0 0 0 2.17805 9.88131e-324 2.42753e-312 2.17805 0 0.0157353 0 -0.0672407 0.0939252 0 0.193058 0.00699831 0 -0.0323657 -0.0287202 0 -0.179132 0 0 0 0 0 0 0 0 0 0 0 0 0 2.17805 0 6.04633e-319 2.17805 1.99356e-317
395 0 0 0 0 0 0 0 2.17805 9.88131e-324 2.42753e-312 2.17805 0 0.0454045 0 -0.0732869 0.113926 0 0.189722 0.00672084 0 -0.0315698 -0.0300445 0 -0.178077 0 0 0 0 0 0 0 0 0 0 0 0 0 2.17805 0 6.04633e-319 2.17805 1.99356e-317
396 0 0 0 0 0 0 0 2.17805 9.88131e-324 2.42753e-312 2.17805 0 0.0751619 0 -0.0791058 0.133973 0 0.186243 0.00640622 0 -0.0306351 -0.031546 0 -0.176839 0 0 0 0 0 0 0 0 0 0 0 0 0 2.17805 0 6.04633e-319 2.17805 1.99356e-317
397 0 0 0 0 0 0 0 2.17805 9.88131e-324 2.42753e-312 2.17805 0 0.104905 0 -0.0847039 0.154012 0 0.182611 0.0060576 0 -0.029543 -0.0332343 0 -0.175393 0 0 0 0 0 0 0 0 0 0 0 0 0 2.17805 0 6.04633e-319 2.17805 1.99356e-317
398 0 0 0 0 0 0 0 2.17805 9.88131e-324 2.42753e-312 2.17805 0 0.134542 0 -0.0900954 0.173959 0 0.17882 0.0056801 0 -0.0282763 -0.035112 0 -0.173714 0 0 0 0 0 0 0 0 0 0 0 0 0 2.17805 0 6.04633e-319 2.17805 1.99356e-317
399 0 0 0 0 0 0 0 2.17805 9.88131e-324 2.42753e-312 2.17805 0 0.163984 0 -0.0952937 0.193706 0 0.174865 0.00528103 0 -0.0268201 -0.0371757 0 -0.171781 0 0 0 0 0 0 0 0 0 0 0 0 0 2.17805 0 6.04633e-319 2.17805 1.99356e-317
400 0 0 0 0 0 0 0 2.17805 9.88131e-324 2.42753e-312 2.17805 0 0.193127 0 -0.100304 0.213129 0 0.170748 0.00487014 0 -0.0251632 -0.0394157 0 -0.169575 0 0 0 0 0 0 0 0 0 0 0 0 0 2.17805 0 6.04633e-319 2.17805 1.99356e-317
401 0 0 0 0 0 0 0 2.17805 9.88131e-324 2.42753e-312 2.17805 0 0.221841 0 -0.105117 0.232098 0 0.166477 0.00445948 0 -0.0232984 -0.0418174 0 -0.167085 0 0 0 0 0 0 0 0 0 0 0 0 0 2.17805 0 6.04633e-319 2.17805 1.99356e-317
402 0 0 0 0 0 0 0 2.17805 9.88131e-324 2.42753e-312 2.17805 0 0.249946 0 -0.109717 0.250476 0 0.162071 0.00406266 0 -0.0212219 -0.0443629 0 -0.164299 0 0 0 0 0 0 0 0 0 0 0 0 0 2.17805 0 6.04633e-319 2.17805 1.99356e-317
403 0 0 0 0 0 0 0 2.17805 9.88131e-324 2.42753e-312 2.17805 0 0.277207 0 -0.114082 0.268129 0 0.157554 0.00369402 0 -0.0189332 -0.0470332 0 -0.161211 0 0 0 0 0 0 0 0 0 0 0 0 0 2.17805 0 6.04633e-319 2.17805 1.99356e-317
404 0 0 0 0 0 0 0 2.17805 9.88131e-324 2.42753e-312 2.17805 0 0.30334 0 -0.118201 0.284928 0 0.152963 0.00336754 0 -0.0164331 -0.0498086 0 -0.157813 0 0 0 0 0 0 0 0 0 0 0 0 0 2.17805 0 6.04633e-319 2.17805 1.99356e-317
405 0 0 0 0 0 0 0 2.17805 9.88131e-324 2.42753e-312 2.17805 0 0.328028 0 -0.122083 0.300745 0 0.148332 0.00309564 0 -0.0137232 -0.0526704 0 -0.154102 0 0 0 0 0 0 0 0 0 0 0 0 0 2.17805 0 6.04633e-319 2.17805 1.99356e-317
406 0 0 0 0 0 0 0 2.17805 9.88131e-324 2.42753e-312 2.17805 0 0.350943 0 -0.125766 0.315463 0 0.143696 0.00288823 0 -0.0108056 -0.055601 0 -0.150072 0 0 0 0 0 0 0 0 0 0 0 0 0 2.17805 0 6.04633e-319 2.17805 1.99356e-317
407 0 0 0 0 0 0 0 2.17805 9.88131e-324 2.42753e-312 2.17805 0 0.371769 0 -0.129315 0.328979 0 0.139084 0.00275259 0 -0.00768338 -0.0585837 0 -0.145719 0 0 0 0 0 0 0 0 0 0 0 0 0 2.17805 0 6.04633e-319 2.17805 1.99356e-317
408 0 0 0 0 0 0 0 2.17805 9.88131e-324 2.42753e-312 2.17805 0 0.390229 0 -0.13281 0.341212 0 0.134521 0.00269421 0 -0.00436174 -0.0616014 0 -0.141044 0 0 0 0 0 0 0 0 0 0 0 0 0 2.17805 0 6.04633e-319 2.17805 1.99356e-317
409 0 0 0 0 0 0 0 2.17805 9.88131e-324 2.42753e-312 2.17805 0 0.406097 0 -0.136333 0.352113 0 0.130041 0.00271807 0 -0.000849141 -0.0646354 0 -0.136051 0 0 0 0 0 0 0 0 0 0 0 0 0 2.17805 0 6.04633e-319 2.17805 1.99356e-317
410 0 0 0 0 0 0 0 2.17805 9.88131e-324 2.42753e-312 2.17805 0 0.419222 0 -0.139937 0.361671 0 0.125688 0.00283023 0 0.00284255 -0.0676649 0 -0.130748 0 0 0 0 0 0 0 0 0 0 0 0 0 2.17805 0 6.04633e-319 2.17805 1.99356e-317
411 0 0 0 0 0 0 0 2.17805 9.88131e-324 2.42753e-312 2.17805 0 0.429546 0 -0.143635 0.36991 0 0.12153 0.00303927 0 0.00669868 -0.070667 0 -0.125148 0 0 0 0 0 0 0 0 0 0 0 0 0 2.17805 0 6.04633e-319 2.17805 1.99356e-317
412 0 0 0 0 0 0 0 2.17805 9.88131e-324 2.42753e-312 2.17805 0 0.437122 0 -0.147375 0.376899 0 0.117658 0.00335747 0 0.0107034 -0.0736168 0 -0.119262 0 0 0 0 0 0 0 0 0 0 0 0 0 2.17805 0 6.04633e-319 2.17805 1.99356e-317
413 0 0 0 0 0 0 0 2.17805 9.88131e-324 2.42753e-312 2.17805 0 0.442127 0 -0.151049 0.382737 0 0.114171 0.00380112 0 0.0148412 -0.0764871 0 -0.113104 0 0 0 0 0 0 0 0 0 0 0 0 0 2.17805 0 6.04633e-319 2.17805 1.99356e-317
414 0 0 0 0 0 0 0 2.17805 9.88131e-324 2.42753e-312 2.17805 0 0.444873 0 -0.154507 0.387546 0 0.111166 0.00438963 0 0.0190988 -0.0792498 0 -0.106681 0 0 0 0 0 0 0 0 0 0 0 0 0 2.17805 0 6.04633e-319 2.17805 1.99356e-317
415 0 0 0 0 0 0 0 2.17805 9.88131e-324 2.42753e-312 2.17805 0 0.445785 0 -0.15759 0.39146 0 0.108713 0.00514364 0 0.0234653 -0.0818776 0 -0.0999989 0 0 0 0 0 0 0 0 0 0 0 0 0 2.17805 0 6.04633e-319 2.17805 1.99356e-317
416 0 0 0 0 0 0 0 2.17805 9.88131e-324 2.42753e-312 2.17805 0 0.445352 0 -0.160165 0.394612 0 0.106845 0.00608258 0 0.0279326 -0.0843461 0 -0.0930581 0 0 0 0 0 0 0 0 0 0 0 0 0 2.17805 0 6.04633e-319 2.17805 1.99356e-317
417 0 0 0 0 0 0 0 2.17805 9.88131e-324 2.42753e-312 2.17805 0 0.444066 0 -0.162156 0.397129 0 0.105549 0.0072226 0 0.0324956 -0.086636 0 -0.0858542 0 0 0 0 0 0 0 0 0 0 0 0 0 2.17805 0 6.04633e-319 2.17805 1.99356e-317
418 0 0 0 0 0 0 0 2.17805 9.88131e-324 2.42753e-312 2.17805 0 0.442362 0 -0.163553 0.399125 0 0.104774 0.00857553 0 0.0371523 -0.0887337 0 -0.0783769 0 0 0 0 0 0 0 0 0 0 0 0 0 2.17805 0 6.04633e-319 2.17805 1.99356e-317
419 0 0 0 0 0 0 0 2.17805 9.88131e-324 2.42753e-312 2.17805 0 0.440571 0 -0.164414 0.400706 0 0.104435 0.0101496 0 0.0419057 -0.0906305 0 -0.0706086 0 0 0 0 0 0 0 0 0 0 0 0 0 2.17805 0 6.04633e-319 2.17805 1.99356e-317
420 0 0 0 0 0 0 0 2.17805 9.88131e-324 2.42753e-312 2.17805 0 0.438896 0 -0.164836 0.401963 0 0.104431 0.0119519 0 0.0467635 -0.0923181 0 -0.0625244 0 0 0 0 0 0 0 0 0 0 0 0 0 2.17805 0 6.04633e-319 2.17805 1.99356e-317
421 0 0 0 0 0 0 0 2.17805 9.88131e-324 2.42753e-312 2.17805 0 0.437422 0 -0.164938 0.40298 0 0.10466 0.0139919 0 0.0517363 -0.093781 0 -0.054099 0 0 0 0 0 0 0 0 0 0 0 0 0 2.17805 0 6.04633e-319 2.17805 1.99356e-317
422 0 0 0 0 0 0 0 2.17805 9.88131e-324 2.42753e-312 2.17805 0 0.436151 0 -0.164827 0.403826 0 0.105032 0.0162857 0 0.0568298 -0.0949842 0 -0.0453226 0 0 0 0 0 0 0 0 0 0 0 0 0 2.17805 0 6.04633e-319 2.17805 1.99356e-317
423 0 0 0 0 0 0 0 2.17805 9.88131e-324 2.42753e-312 2.17805 0 0.435046 0 -0.164593 0.404555 0 0.10548 0.0188606 0 0.0620334 -0.0958597 0 -0.0362282 0 0 0 0 0 0 0 0 0 0 0 0 0 2.17805 0 6.04633e-319 2.17805 1.99356e-317
424 0 0 0 0 0 0 0 2.17805 9.88131e-324 2.42753e-312 2.17805 0 0.43406 0 -0.164293 0.405209 0 0.10596 0.0217567 0 0.0673033 -0.096297 0 -0.0269273 0 0 0 0 0 0 0 0 0 0 0 0 0 2.17805 0 6.04633e-319 2.17805 1.99356e-317
425 0 0 0 0 0 0 0 2.17805 9.88131e-324 2.42753e-312 2.17805 0 0.433153 0 -0.163956 0.405816 0 0.106454 0.0250252 0 0.0725466 -0.096143 0 -0.017644 0 0 0 0 0 0 0 0 0 0 0 0 0 2.17805 0 6.04633e-319 2.17805 1.99356e-317
426 0 0 0 0 0 0 0 2.17805 9.88131e-324 2.42753e-312 2.17805 0 0.432299 0 -0.163588 0.4064 0 0.106963 0.0287218 0 0.077611 -0.095216 0 -0.00873445 0 0 0 0 0 0 0 0 0 0 0 0 0 2.17805 0 6.04633e-319 2.17805 1.99356e-317
427 0 0 0 0 0 0 0 2.17805 9.88131e-324 2.42753e-312 2.17805 0 0.431486 0 -0.163182 0.406976 0 0.107499 0.0328974 0 0.0822896 -0.0933312 0 -0.000670907 0 0 0 0 0 0 0 0 0 0 0 0 0 2.17805 0 6.04633e-319 2.17805 1.99356e-317
428 0 0 0 0 0 0 0 2.17805 9.88131e-324 2.42753e-312 2.17805 0 0.430704 0 -0.162722 0.407556 0 0.108079 0.0375915 0 0.086345 -0.0903295 0 0.00601869 0 0 0 0 0 0 0 0 0 0 0 0 0 2.17805 0 6.04633e-319 2.17805 1.99356e-317
429 0 0 0 0 0 0 0 2.17805 9.88131e-324 2.42753e-312 2.17805 0 0.429944 0 -0.162195 0.408145 0 0.108718 0.0428303 0 0.0895504 -0.0860964 0 0.0108484 0 0 0 0 0 0 0 0 0 0 0 0 0 2.17805 0 6.04633e-319 2.17805 1.99356e-317
430 0 0 0 0 0 0 0 2.17805 9.88131e-324 2.42753e-312 2.17805 0 0.429189 0 -0.161588 0.40875 0 0.109431 0.0486343 0 0.0917329 -0.0805623 0 0.0134748 0 0 0 0 0 0 0 0 0 0 0 0 0 2.17805 0 6.04633e-319 2.17805 1.99356e-317
431 0 0 0 0 0 0 0 2.17805 9.88131e-324 2.42753e-312 2.17805 0 0.428425 0 -0.160895 0.409373 0 0.110224 0.0550282 0 0.0928046 -0.0736919 0 0.0137651 0 0 0 0 0 0 0 0 0 0 0 0 0 2.17805 0 6.04633e-319 2.17805 1.99356e-317
432 0 0 0 0 0 0 0 2.17805 9.88131e-324 2.42753e-312 2.17805 0 0.427634 0 -0.160113 0.410017 0 0.111104 0.0620473 0 0.0927727 -0.0654734 0 0.0118124 0 0 0 0 0 0 0 0 0 0 0 0 0 2.17805 0 6.04633e-319 2.17805 1.99356e-317
433 0 0 0 0 0 0 0 2.17805 9.88131e-324 2.42753e-312 2.17805 0 0.426803 0 -0.159238 0.410687 0 0.112072 0.069736 0 0.0917298 -0.0559165 0 0.00789931 0 0 0 0 0 0 0 0 0 0 0 0 0 2.17805 0 6.04633e-319 2.17805 1.99356e-317
434 0 0 0 0 0 0 0 2.17805 9.88131e-324 2.42753e-312 2.17805 0 0.425918 0 -0.158267 0.411388 0 0.113133 0.0781404 0 0.0898292 -0.0450567 0 0.00243033 0 0 0 0 0 0 0 0 0 0 0 0 0 2.17805 0 6.04633e-319 2.17805 1.99356e-317
435 0 0 0 0 0 0 0 2.17805 9.88131e-324 2.42753e-312 2.17805 0 0.424967 0 -0.157194 0.412131 0 0.114291 0.0872998 0 0.0872571 -0.0329573 0 -0.00414489 0 0 0 0 0 0 0 0 0 0 0 0 0 2.17805 0 6.04633e-319 2.17805 1.99356e-317
436 0 0 0 0 0 0 0 2.17805 9.88131e-324 2.42753e-312 2.17805 0 0.423938 0 -0.156012 0.412926 0 0.115553 0.0972391 0 0.0842088 -0.0197083 0 -0.0113914 0 0 0 0 0 0 0 0 0 0 0 0 0 2.17805 0 6.04633e-319 2.17805 1.99356e-317
437 0 0 0 0 0 0 0 2.17805 9.88131e-324 2.42753e-312 2.17805 0 0.422824 0 -0.154714 0.413784 0 0.116924 0.107964 0 0.0808758 -0.00542419 0 -0.0189205 0 0 0 0 0 0 0 0 0 0 0 0 0 2.17805 0 6.04633e-319 2.17805 1.99356e-317
438 0 0 0 0 0 0 0 2.17805 9.88131e-324 2.42753e-312 2.17805 0 0.42162 0 -0.1533 0.414714 0 0.118401 0.119453 0 0.0774419 0.00975435 0 -0.0263956 0 0 0 0 0 0 0 0 0 0 0 0 0 2.17805 0 6.04633e-319 2.17805 1.99356e-317
439 0 0 0 0 0 0 0 2.17805 9.88131e-324 2.42753e-312 2.17805 0 0.42033 0 -0.151776 0.415718 0 0.119973 0.131661 0 0.0740838 0.0256598 0 -0.033526 0 0 0 0 0 0 0 0 0 0 0 0 0 2.17805 0 6.04633e-319 2.17805 1.99356e-317
440 0 0 0 0 0 0 0 2.17805 9.88131e-324 2.42753e-312 2.17805 0 0.41897 0 -0.150165 0.416791 0 0.121615 0.144511 0 0.070973 0.0420985 0 -0.0400575 0 0 0 0 0 0 0 0 0 0 0 0 0 2.17805 0 6.04633e-319 2.17805 1.99356e-317
441 0 0 0 0 0 0 0 2.17805 9.88131e-324 2.42753e-312 2.17805 0 0.417565 0 -0.14851 0.417919 0 0.123279 0.157909 0 0.0682731 0.0588596 0 -0.0457676 0 0 0 0 0 0 0 0 0 0 0 0 0 2.17805 0 6.04633e-319 2.17805 1.99356e-317
442 0 0 0 0 0 0 0 2.17805 9.88131e-324 2.42753e-312 2.17805 0 0.416152 0 -0.14687 0.419076 0 0.124903 0.171754 0 0.0661322 0.0757319 0 -0.0504693 0 0 0 0 0 0 0 0 0 0 0 0 0 2.17805 0 6.04633e-319 2.17805 1.99356e-317
443 0 0 0 0 0 0 0 2.17805 9.88131e-324 2.42753e-312 2.17805 0 0.414775 0 -0.145317 0.420231 0 0.126417 0.185953 0 0.0646637 0.0925287 0 -0.0540295 0 0 0 0 0 0 0 0 0 0 0 0 0 2.17805 0 6.04633e-319 2.17805 1.99356e-317
444 0 0 0 0 0 0 0 2.17805 9.88131e-324 2.42753e-312 2.17805 0 0.413474 0 -0.143913 0.42135 0 0.127761 0.200437 0 0.0639132 0.109117 0 -0.056406 0 0 0 0 0 0 0 0 0 0 0 0 0 2.17805 0 6.04633e-319 2.17805 1.99356e-317
445 0 0 0 0 0 0 0 2.17805 9.88131e-324 2.42753e-312 2.17805 0 0.412278 0 -0.142693 0.422409 0 0.128906 0.215165 0 0.0638179 0.125443 0 -0.0576979 0 0 0 0 0 0 0 0 0 0 0 0 0 2.17805 0 6.04633e-319 2.17805 1.99356e-317
446 0 0 0 0 0 0 0 2.17805 9.88131e-324 2.42753e-312 2.17805 0 0.411206 0 -0.141663 0.423391 0 0.129852 0.230108 0 0.0641972 0.141546 0 -0.0581659 0 0 0 0 0 0 0 0 0 0 0 0 0 2.17805 0 6.04633e-319 2.17805 1.99356e-317
447 0 0 0 0 0 0 0 2.17805 9.88131e-324 2.42753e-312 2.17805 0 0.410272 0 -0.140829 0.424285 0 0.130597 0.245249 0 0.0648252 0.157536 0 -0.0581485 0 0 0 0 0 0 0 0 0 0 0 0 0 2.17805 0 6.04633e-319 2.17805 1.99356e-317
448 0 0 0 0 0 0 0 2.17805 9.88131e-324 2.42753e-312 2.17805 0 0.409483 0 -0.140203 0.425082 0 0.131138 0.26058 0 0.06552 0.17355 0 -0.0579377 0 0 0 0 0 0 0 0 0 0 0 0 0 2.17805 0 6.04633e-319 2.17805 1.99356e-317
449 0 0 0 0 0 0 0 2.17805 9.88131e-324 2.42753e-312 2.17805 0 0.408839 0 -0.139782 0.425779 0 0.131478 0.27611 0 0.0661547 0.189712 0 -0.0577466 0 0 0 0 0 0 0 0 0 0 0 0 0 2.17805 0 6.04633e-319 2.17805 1.99356e-317
450 0 0 0 0 0 0 0 2.17805 9.88131e-324 2.42753e-312 2.17805 0 0.408332 0 -0.139555 0.426379 0 0.131634 0.291848 0 0.0666331 0.206123 0 -0.0577343 0 0 0 0 0 0 0 0 0 0 0 0 0 2.17805 0 6.04633e-319 2.17805 1.99356e-317
451 0 0 0 0 0 0 0 2.17805 9.88131e-324 2.42753e-312 2.17805 0 0.407947 0 -0.139496 0.426888 0 0.131632 0.307806 0 0.0668746 0.222861 0 -0.0580268 0 0 0 0 0 0 0 0 0 0 0 0 0 2.17805 0 6.04633e-319 2.17805 1.99356e-317
452 0 0 0 0 0 0 0 2.17805 9.88131e-324 2.42753e-312 2.17805 0 0.407668 0 -0.139579 0.427313 0 0.131499 0.324 0 0.0668079 0.239994 0 -0.0587273 0 0 0 0 0 0 0 0 0 0 0 0 0 2.17805 0 6.04633e-319 2.17805 1.99356e-317
453 0 0 0 0 0 0 0 2.17805 9.88131e-324 2.42753e-312 2.17805 0 0.407473 0 -0.139772 0.427664 0 0.131265 0.340451 0 0.0663693 0.257586 0 -0.0599219 0 0 0 0 0 0 0 0 0 0 0 0 0 2.17805 0 6.04633e-319 2.17805 1.99356e-317
454 0 0 0 0 0 0 0 2.17805 9.88131e-324 2.42753e-312 2.17805 0 0.407338 0 -0.140043 0.427951 0 0.130962 0.35719 0 0.065502 0.275702 0 -0.0616817 0 0 0 0 0 0 0 0 0 0 0 0 0 2.17805 0 6.04633e-319 2.17805 1.99356e-317
455 0 0 0 0 0 0 0 2.17805 9.88131e-324 2.42753e-312 2.17805 0 0.407234 0 -0.140358 0.428192 0 0.130621 0.374255 0 0.0641593 0.294405 0 -0.0640601 0 0 0 0 0 0 0 0 0 0 0 0 0 2.17805 0 6.04633e-319 2.17805 1.99356e-317
456 0 0 0 0 0 0 0 2.17805 9.88131e-324 2.42753e-312 2.17805 0 0.407129 0 -0.140683 0.428406 0 0.130271 0.391685 0 0.0623088 0.313759 0 -0.0670883 0 0 0 0 0 0 0 0 0 0 0 0 0 2.17805 0 6.04633e-319 2.17805 1.99356e-317
457 0 0 0 0 0 0 0 2.17805 9.88131e-324 2.42753e-312 2.17805 0 0.406988 0 -0.140982 0.428619 0 0.129944 0.409517 0 0.0599384 0.333805 0 -0.070767 0 0 0 0 0 0 0 0 0 0 0 0 0 2.17805 0 6.04633e-319 2.17805 1.99356e-317
458 0 0 0 0 0 0 0 2.17805 9.88131e-324 2.42753e-312 2.17805 0 0.406781 0 -0.141223 0.428856 0 0.129667 0.427776 0 0.0570598 0.354562 0 -0.0750605 0 0 0 0 0 0 0 0 0 0 0 0 0 2.17805 0 6.04633e-319 2.17805 1.99356e-317
459 0 0 0 0 0 0 0 2.17805 9.88131e-324 2.42753e-312 2.17805 0 0.40648 0 -0.141379 0.429142 0 0.129463 0.446468 0 0.0537109 0.376002 0 -0.0798954 0 0 0 0 0 0 0 0 0 0 0 0 0 2.17805 0 6.04633e-319 2.17805 1.99356e-317
460 0 0 0 0 0 0 0 2.17805 9.88131e-324 2.42753e-312 2.17805 0 0.406071 0 -0.141428 0.429494 0 0.129349 0.465577 0 0.0499538 0.398057 0 -0.0851653 0 0 0 0 0 0 0 0 0 0 0 0 0 2.17805 0 6.04633e-319 2.17805 1.99356e-317
461 0 0 0 0 0 0 0 2.17805 9.88131e-324 2.42753e-312 2.17805 0 0.405548 0 -0.141354 0.429924 0 0.129339 0.485062 0 0.0458683 0.420613 0 -0.0907424 0 0 0 0 0 0 0 0 0 0 0 0 0 2.17805 0 6.04633e-319 2.17805 1.99356e-317
462 0 0 0 0 0 0 0 2.17805 9.88131e-324 2.42753e-312 2.17805 0 0.404921 0 -0.141148 0.430436 0 0.12944 0.50486 0 0.0415447 0.443526 0 -0.0964925 0 0 0 0 0 0 0 0 0 0 0 0 0 2.17805 0 6.04633e-319 2.17805 1.99356e-317
463 0 0 0 0 0 0 0 2.17805 9.88131e-324 2.42753e-312 2.17805 0 0.404202 0 -0.140804 0.431029 0 0.129657 0.524892 0 0.037075 0.466636 0 -0.102289 0 0 0 0 0 0 0 0 0 0 0 0 0 2.17805 0 6.04633e-319 2.17805 1.99356e-317
464 0 0 0 0 0 0 0 2.17805 9.88131e-324 2.42753e-312 2.17805 0 0.403407 0 -0.140318 0.431701 0 0.129993 0.545066 0 0.032546 0.489781 0 -0.108023 0 0 0 0 0 0 0 0 0 0 0 0 0 2.17805 0 6.04633e-319 2.17805 1.99356e-317
465 0 0 0 0 0 0 0 2.17805 9.88131e-324 2.42753e-312 2.17805 0 0.402548 0 -0.139688 0.43245 0 0.13045 0.565281 0 0.0280347 0.512816 0 -0.113611 0 0 0 0 0 0 0 0 0 0 0 0 0 2.17805 0 6.04633e-319 2.17805 1.99356e-317
466 0 0 0 0 0 0 0 2.17805 9.88131e-324 2.42753e-312 2.17805 0 0.401629 0 -0.138909 0.433281 0 0.13103 0.585427 0 0.0236063 0.535608 0 -0.118992 0 0 0 0 0 0 0 0 0 0 0 0 0 2.17805 0 6.04633e-319 2.17805 1.99356e-317
467 0 0 0 0 0 0 0 2.17805 9.88131e-324 2.42753e-312 2.17805 0 0.400648 0 -0.137974 0.4342 0 0.131736 0.605388 0 0.0193128 0.558043 0 -0.124126 0 0 0 0 0 0 0 0 0 0 0 0 0 2.17805 0 6.04633e-319 2.17805 1.99356e-317
468 0 0 0 0 0 0 0 2.17805 9.88131e-324 2.42753e-312 2.17805 0 0.399597 0 -0.136874 0.435219 0 0.132569 0.625042 0 0.015193 0.580024 0 -0.128993 0 0 0 0 0 0 0 0 0 0 0 0 0 2.17805 0 6.04633e-319 2.17805 1.99356e-317
469 0 0 0 0 0 0 0 2.17805 9.88131e-324 2.42753e-312 2.17805 0 0.398465 0 -0.135599 0.436349 0 0.133537 0.644264 0 0.0112712 0.601463 0 -0.133588 0 0 0 0 0 0 0 0 0 0 0 0 0 2.17805 0 6.04633e-319 2.17805 1.99356e-317
470 0 0 0 0 0 0 0 2.17805 9.88131e-324 2.42753e-312 2.17805 0 0.397246 0 -0.134131 0.437605 0 0.134644 0.66293 0 0.00755534 0.622282 0 -0.137923 0 0 0 0 0 0 0 0 0 0 0 0 0 2.17805 0 6.04633e-319 2.17805 1.99356e-317
471 0 0 0 0 0 0 0 2.17805 9.88131e-324 2.42753e-312 2.17805 0 0.395934 0 -0.132454 0.438999 0 0.135901 0.680928 0 0.00403376 0.642418 0 -0.142025 0 0 0 0 0 0 0 0 0 0 0 0 0 2.17805 0 6.04633e-319 2.17805 1.99356e-317
472 0 0 0 0 0 0 0 2.17805 9.88131e-324 2.42753e-312 2.17805 0 0.394529 0 -0.130545 0.440541 0 0.13732 0.698165 0 0.000672172 0.661825 0 -0.145941 0 0 0 0 0 0 0 0 0 0 0 0 0 2.17805 0 6.04633e-319 2.17805 1.99356e-317
473 0 0 0 0 0 0 0 2.17805 9.88131e-324 2.42753e-312 2.17805 0 0.393031 0 -0.128383 0.442243 0 0.138913 0.714576 0 -0.00258842 0.68048 0 -0.14974 0 0 0 0 0 0 0 0 0 0 0 0 0 2.17805 0 6.04633e-319 2.17805 1.99356e-317
474 0 0 0 0 0 0 0 2.17805 9.88131e-324 2.42753e-312 2.17805 0 0.391443 0 -0.125943 0.444118 0 0.140693 0.730122 0 -0.00582623 0.698367 0 -0.1535 0 0 0 0 0 0 0 0 0 0 0 0 0 2.17805 0 6.04633e-319 2.17805 1.99356e-317
475 0 0 0 0 0 0 0 2.17805 9.88131e-324 2.42753e-312 2.17805 0 0.389764 0 -0.123201 0.446177 0 0.142669 0.744784 0 -0.00912582 0.715468 0 -0.157304 0 0 0 0 0 0 0 0 0 0 0 0 0 2.17805 0 6.04633e-319 2.17805 1.99356e-317
476 0 0 0 0 0 0 0 2.17805 9.88131e-324 2.42753e-312 2.17805 0 0.387994 0 -0.120135 0.448439 0 0.144847 0.758537 0 -0.0125581 0.73173 0 -0.16121 0 0 0 0 0 0 0 0 0 0 0 0 0 2.17805 0 6.04633e-319 2.17805 1.99356e-317
477 0 0 0 0 0 0 0 2.17805 9.88131e-324 2.42753e-312 2.17805 0 0.386133 0 -0.11672 0.450921 0 0.147233 0.771341 0 -0.0161598 0.747047 0 -0.165243 0 0 0 0 0 0 0 0 0 0 0 0 0 2.17805 0 6.04633e-319 2.17805 1.99356e-317
478 0 0 0 0 0 0 0 2.17805 9.88131e-324 2.42753e-312 2.17805 0 0.384181 0 -0.112931 0.453647 0 0.14983 0.783116 0 -0.0199147 0.761245 0 -0.169373 0 0 0 0 0 0 0 0 0 0 0 0 0 2.17805 0 6.04633e-319 2.17805 1.99356e-317
479 0 0 0 0 0 0 0 2.17805 9.88131e-324 2.42753e-312 2.17805 0 0.382142 0 -0.108732 0.456648 0 0.152644 0.793748 0 -0.0237461 0.774092 0 -0.173512 0 0 0 0 0 0 0 0 0 0 0 0 0 2.17805 0 6.04633e-319 2.17805 1.99356e-317
480 0 0 0 0 0 0 0 2.17805 9.88131e-324 2.42753e-312 2.17805 0 0.380021 0 -0.104079 0.459966 0 0.155686 0.803099 0 -0.0275231 0.785335 0 -0.177525 0 0 0 0 0 0 0 0 0 0 0 0 0 2.17805 0 6.04633e-319 2.17805 1.99356e-317
481 0 0 0 0 0 0 0 2.17805 9.88131e-324 2.42753e-312 2.17805 0 0.377828 0 -0.0989102 0.463655 0 0.158971 0.811042 0 -0.0310858 0.794766 0 -0.181256 0 0 0 0 0 0 0 0 0 0 0 0 0 2.17805 0 6.04633e-319 2.17805 1.99356e-317
482 0 0 0 0 0 0 0 2.17805 9.88131e-324 2.42753e-312 2.17805 0 0.375573 0 -0.0931483 0.467783 0 0.16252 0.817506 0 -0.0342778 0.802278 0 -0.184558 0 0 0 0 0 0 0 0 0 0 0 0 0 2.17805 0 6.04633e-319 2.17805 1.99356e-317
483 0 0 0 0 0 0 0 2.17805 9.88131e-324 2.42753e-312 2.17805 0 0.373277 0 -0.0867028 0.472434 0 0.166352 0.822503 0 -0.0369778 0.807908 0 -0.187321 0 0 0 0 0 0 0 0 0 0 0 0 0 2.17805 0 6.04633e-319 2.17805 1.99356e-317
484 0 0 0 0 0 0 0 2.17805 9.88131e-324 2.42753e-312 2.17805 0 0.370968 0 -0.0794759 0.477698 0 0.170479 0.826143 0 -0.0391222 0.811832 0 -0.189493 0 0 0 0 0 0 0 0 0 0 0 0 0 2.17805 0 6.04633e-319 2.17805 1.99356e-317
485 0 0 0 0 0 0 0 2.17805 9.88131e-324 2.42753e-312 2.17805 0 0.368695 0 -0.0713734 0.483667 0 0.174899 0.828618 0 -0.0407172 0.814349 0 -0.191092 0 0 0 0 0 0 0 0 0 0 0 0 0 2.17805 0 6.04633e-319 2.17805 1.99356e-317
486 0 0 0 0 0 0 0 2.17805 9.88131e-324 2.42753e-312 2.17805 0 0.366531 0 -0.0623176 0.490423 0 0.179591 0.83018 0 -0.041835 0.815819 0 -0.192201 0 0 0 0 0 0 0 0 0 0 0 0 0 2.17805 0 6.04633e-319 2.17805 1.99356e-317
487 0 0 0 0 0 0 0 2.17805 9.88131e-324 2.42753e-312 2.17805 0 0.364588 0 -0.0522691 0.498022 0 0.18451 0.831093 0 -0.0425953 0.816605 0 -0.192949 0 0 0 0 0 0 0 0 0 0 0 0 0 2.17805 0 6.04633e-319 2.17805 1.99356e-317
488 0 0 0 0 0 0 0 2.17805 9.88131e-324 2.42753e-312 2.17805 0 0.363029 0 -0.041254 0.506488 0 0.189589 0.83159 0 -0.0431347 0.81701 0 -0.193479 0 0 0 0 0 0 0 0 0 0 0 0 0 2.17805 0 6.04633e-319 2.17805 1.99356e-317
489 0 0 0 0 0 0 0 2.17805 9.88131e-324 2.42753e-312 2.17805 0 0.362067 0 -0.0293964 0.515796 0 0.194738 0.831851 0 -0.0435765 0.817253 0 -0.193919 0 0 0 0 0 0 0 0 0 0 0 0 0 2.17805 0 6.04633e-319 2.17805 1.99356e-317
490 0 0 0 0 0 0 0 2.17805 9.88131e-324 2.42753e-312 2.17805 0 0.361959 0 -0.0169441 0.525868 0 0.199857 0.831996 0 -0.0440107 0.817466 0 -0.19436 0 0 0 0 0 0 0 0 0 0 0 0 0 2.17805 0 6.04633e-319 2.17805 1.99356e-317
491 0 0 0 0 0 0 0 2.17805 9.88131e-324 2.42753e-312 2.17805 0 0.362974 0 -0.00427622 0.536574 0 0.204846 0.83209 0 -0.044485 0.817706 0 -0.194849 0 0 0 0 0 0 0 0 0 0 0 0 0 2.17805 0 6.04633e-319 2.17805 1.99356e-317
492 0 0 0 0 0 0 0 2.17805 9.88131e-324 2.42753e-312 2.17805 0 0.365354 0 0.00812228 0.547748 0 0.209621 0.832161 0 -0.045008 0.817975 0 -0.19539 0 0 0 0 0 0 0 0 0 0 0 0 0 2.17805 0 6.04633e-319 2.17805 1.99356e-317
493 0 0 0 0 0 0 0 2.17805 9.88131e-324 2.42753e-312 2.17805 0 0.369273 0 0.0197236 0.559215 0 0.214123 0.832217 0 -0.0455605 0.818247 0 -0.195963 0 0 0 0 0 0 0 0 0 0 0 0 0 2.17805 0 6.04633e-319 2.17805 1.99356e-317
494 0 0 0 0 0 0 0 2.17805 9.88131e-324 2.42753e-312 2.17805 0 0.374814 0 0.0300448 0.570826 0 0.218322 0.832257 0 -0.0461102 0.818485 0 -0.196531 0 0 0 0 0 0 0 0 0 0 0 0 0 2.17805 0 6.04633e-319 2.17805 1.99356e-317
495 0 0 0 0 0 0 0 2.17805 9.88131e-324 2.42753e-312 2.17805 0 0.381976 0 0.0387287 0.582482 0 0.222212 0.83228 0 -0.0466234 0.818651 0 -0.197057 0 0 0 0 0 0 0 0 0 0 0 0 0 2.17805 0 6.04633e-319 2.17805 1.99356e-317
496 0 0 0 0 0 0 0 2.17805 9.88131e-324 2.42753e-312 2.17805 0 0.390695 0 0.0455958 0.594154 0 0.225799 0.832283 0 -0.0470706 0.818712 0 -0.19751 0 0 0 0 0 0 0 0 0 0 0 0 0 2.17805 0 6.04633e-319 2.17805 1.99356e-317
497 0 0 0 0 0 0 0 2.17805 9.88131e-324 2.42753e-312 2.17805 0 0.400871 0 0.0506519 0.605881 0 0.229089 0.832265 0 -0.0474278 0.818636 0 -0.197862 0 0 0 0 0 0 0 0 0 0 0 0 0 2.17805 0 6.04633e-319 2.17805 1.99356e-317
