# Supplementary material for: Optimal Control Based Stiffness Identification of an Ankle-Foot Orthosis Using a Predictive Walking Model
Source: Front Comput Neurosci. 2017 Apr 13;11:23. doi: 10.3389/fncom.2017.00023 (PMC5390028; doi:10.3389/fncom.2017.00023)
Supplement: Supplementary file 1 [file DataSheet1.ZIP › PathWalker/InvKinDyn/results/orthosis_3053145.qdot]

0	0.707279	-0.0839999	-0.366839	1.44066	0.25128	0.429119	2.53188	-2.86416	1.94199	0.401159
1	0.701999	-0.0998399	-0.16506	1.09933	0.428639	0.570839	2.0328	-2.30868	2.18755	0.2502
2	0.690239	-0.11136	0.034956	0.736883	0.629279	0.683879	1.44312	-1.62264	2.35345	0.12
3	0.674159	-0.117	0.204168	0.401075	0.824159	0.779759	0.846119	-0.877199	2.38901	0.0357599
4	0.656759	-0.11568	0.328728	0.123228	0.987959	0.870479	0.318	-0.15516	2.25431	0.0012
5	0.641159	-0.10716	0.412319	-0.0884159	1.10556	0.961919	-0.0886799	0.464879	1.93557	-0.000599999
6	0.629519	-0.0920399	0.473747	-0.24936	1.17384	1.05792	-0.35484	0.924359	1.45561	-0.000479999
7	0.622559	-0.0712799	0.536975	-0.387119	1.19796	1.16148	-0.489599	1.19112	0.872171	-0.0306
8	0.620279	-0.0457199	0.623231	-0.531707	1.18884	1.27668	-0.522719	1.2612	0.267252	-0.11436
9	0.620999	-0.0168	0.739085	-0.698951	1.15812	1.4058	-0.485879	1.15488	-0.276732	-0.25416
10	0.623399	0.0144	0.876882	-0.889091	1.11708	1.54884	-0.404759	0.909239	-0.696347	-0.433079
11	0.626159	0.0466799	1.01652	-1.0851	1.07292	1.70328	-0.29232	0.570359	-0.962303	-0.619919
12	0.628199	0.0785999	1.13585	-1.26498	1.03068	1.86324	-0.15528	0.186	-1.07961	-0.782159
13	0.629639	0.1086	1.21681	-1.4076	0.991679	2.02259	0.00407999	-0.20124	-1.07893	-0.894719
14	0.630359	0.13548	1.25223	-1.50252	0.956639	2.17341	0.17892	-0.557639	-1.00107	-0.947279
15	0.631079	0.1578	1.24525	-1.54908	0.923999	2.30523	0.358679	-0.860759	-0.886079	-0.944639
16	0.632279	0.17448	1.20707	-1.55496	0.889799	2.40477	0.529679	-1.09824	-0.764114	-0.901799
17	0.634439	0.1854	1.15182	-1.53144	0.847799	2.45569	0.678359	-1.26756	-0.653338	-0.838559
18	0.637319	0.19032	1.09231	-1.49004	0.791879	2.43898	0.793799	-1.37208	-0.560771	-0.771947
19	0.641039	0.1902	1.03661	-1.43904	0.716399	2.33494	0.871199	-1.41684	-0.487511	-0.713147
20	0.644999	0.18528	0.987887	-1.38456	0.618839	2.12807	0.909839	-1.40748	-0.433007	-0.666203
21	0.648839	0.17688	0.945047	-1.33032	0.500399	1.81686	0.914159	-1.34796	-0.397223	-0.628859
22	0.652079	0.16548	0.905039	-1.28208	0.367319	1.42115	0.887879	-1.24068	-0.380411	-0.595499
23	0.653879	0.15168	0.865079	-1.24692	0.23088	0.973127	0.836039	-1.08768	-0.382583	-0.560003
24	0.653999	0.1362	0.822719	-1.23336	0.10596	0.514139	0.761399	-0.890999	-0.402623	-0.517043
25	0.651719	0.11904	0.776519	-1.24944	0.00827999	0.0827159	0.668039	-0.656639	-0.437531	-0.463127
26	0.646799	0.10116	0.725639	-1.30116	-0.0461999	-0.28968	0.561359	-0.392999	-0.482051	-0.396359
27	0.639359	0.0824399	0.669599	-1.39128	-0.0451199	-0.588755	0.447599	-0.11232	-0.529751	-0.3168
28	0.629639	0.0637199	0.607559	-1.5186	0.01992	-0.816419	0.33504	0.17184	-0.574331	-0.225624
29	0.618359	0.0454799	0.538919	-1.6776	0.14988	-0.987599	0.23292	0.445679	-0.611699	-0.124692
30	0.605879	0.0282	0.464159	-1.86024	0.33768	-1.11605	0.14868	0.696479	-0.640799	-0.018444
31	0.593519	0.01236	0.384959	-2.05704	0.569759	-1.21586	0.0879599	0.914279	-0.662243	0.0877199
32	0.581399	-0.00156	0.30492	-2.25876	0.825599	-1.2957	0.0525599	1.09128	-0.677891	0.185256
33	0.570479	-0.01344	0.23028	-2.45736	1.08108	-1.36157	0.0400799	1.22304	-0.688979	0.264732
34	0.560999	-0.02232	0.16884	-2.64804	1.31112	-1.41532	0.0427199	1.30836	-0.694895	0.315
35	0.552959	-0.02868	0.12948	-2.82804	1.4934	-1.45926	0.0495599	1.3482	-0.692459	0.325716
36	0.546239	-0.0318	0.11916	-2.99604	1.6128	-1.49678	0.0501599	1.34652	-0.676487	0.29094
37	0.540479	-0.03204	0.14148	-3.15012	1.656	-1.53216	0.0354	1.30824	-0.641867	0.210096
38	0.535199	-0.02964	0.19512	-3.28704	1.62	-1.56663	0.00144	1.24092	-0.585839	0.0898319
39	0.529679	-0.02496	0.27348	-3.40068	1.5096	-1.59869	-0.0497999	1.1514	-0.509279	-0.0574439
40	0.523679	-0.01884	0.366239	-3.48372	1.3296	-1.62354	-0.11184	1.04748	-0.416999	-0.215844
41	0.516959	-0.01176	0.460199	-3.52668	1.0908	-1.63351	-0.17316	0.935519	-0.31752	-0.367727
42	0.509759	-0.00431999	0.541799	-3.52128	0.806399	-1.6194	-0.22104	0.822359	-0.22236	-0.496979
43	0.502319	0.00252	0.600119	-3.462	0.490799	-1.57224	-0.24504	0.713399	-0.14184	-0.591731
44	0.495239	0.00827999	0.626279	-3.34596	0.1584	-1.48776	-0.23688	0.614639	-0.0836399	-0.644447
45	0.488999	0.01236	0.615599	-3.17472	-0.1788	-1.36596	-0.19236	0.530399	-0.0521999	-0.651623
46	0.484079	0.01428	0.565799	-2.95116	-0.503999	-1.21188	-0.1104	0.464879	-0.0475199	-0.612551
47	0.480599	0.01368	0.478079	-2.682	-0.808799	-1.03608	0.00587999	0.421559	-0.0669599	-0.529607
48	0.478799	0.01056	0.355799	-2.37492	-1.0836	-0.851519	0.1512	0.403079	-0.10584	-0.406643
49	0.478199	0.00479999	0.20412	-2.03808	-1.32	-0.671639	0.31812	0.410039	-0.15804	-0.248844
50	0.478679	-0.003	0.0282	-1.6776	-1.524	-0.506639	0.499919	0.442559	-0.21876	-0.0606359
51	0.479519	-0.01284	-0.1668	-1.29828	-1.6956	-0.361919	0.690839	0.498479	-0.2832	0.154056
52	0.480599	-0.02412	-0.376559	-0.902279	-1.8432	-0.23928	0.886679	0.574559	-0.34716	0.392015
53	0.481439	-0.0362399	-0.596639	-0.491039	-1.9776	-0.13608	1.08396	0.666119	-0.407159	0.649367
54	0.481679	-0.0487199	-0.823559	-0.0649199	-2.1078	-0.0476399	1.2822	0.766919	-0.460679	0.923687
55	0.481079	-0.0613199	-1.05216	0.373199	-2.241	0.03216	1.47864	0.870959	-0.506519	1.20912
56	0.479999	-0.0735599	-1.27584	0.817799	-2.38308	0.10992	1.67004	0.971999	-0.545039	1.49799
57	0.478439	-0.0851999	-1.48452	1.25808	-2.53476	0.1926	1.8486	1.0662	-0.576359	1.77813
58	0.476639	-0.0963599	-1.668	1.68072	-2.6934	0.2874	2.00472	1.152	-0.601199	2.03573
59	0.475199	-0.10656	-1.81464	2.06976	-2.853	0.402839	2.12448	1.23084	-0.619439	2.25516
60	0.474599	-0.11652	-1.9128	2.40756	-3.00204	0.546479	2.19324	1.3086	-0.629759	2.42088
61	0.474719	-0.12576	-1.95288	2.67408	-3.12264	0.720839	2.19408	1.39332	-0.629159	2.51844
62	0.475679	-0.13476	-1.92559	2.84676	-3.18924	0.920279	2.10924	1.49568	-0.612479	2.53548
63	0.476879	-0.14352	-1.82435	2.90148	-3.16896	1.12716	1.92228	1.62672	-0.573239	2.46396
64	0.477119	-0.1518	-1.64654	2.8164	-3.03036	1.31472	1.62156	1.79568	-0.504959	2.30172
65	0.475679	-0.15948	-1.39692	2.57952	-2.74668	1.4484	1.206	2.00676	-0.400079	2.05668
66	0.471359	-0.16572	-1.09055	2.19816	-2.31024	1.49292	0.691079	2.25588	-0.25296	1.74912
67	0.463679	-0.1698	-0.753095	1.70196	-1.73652	1.42203	0.11016	2.53044	-0.0602399	1.41024
68	0.453479	-0.17112	-0.417983	1.14552	-1.071	1.22883	-0.486719	2.80884	0.1764	1.07748
69	0.441839	-0.16932	-0.118584	0.594359	-0.377759	0.929423	-1.04448	3.06432	0.449759	0.784679
70	0.430559	-0.1644	0.121224	0.11052	0.27024	0.559583	-1.51632	3.26976	0.748439	0.552359
71	0.421199	-0.15636	0.293268	-0.26436	0.809999	0.166092	-1.87464	3.4038	1.05744	0.382439
72	0.414959	-0.14544	0.405491	-0.513719	1.19748	-0.202536	-2.11464	3.45336	1.36164	0.26016
73	0.412319	-0.13176	0.477287	-0.647759	1.41768	-0.506723	-2.25228	3.4152	1.64844	0.16044
74	0.412679	-0.11592	0.530651	-0.692879	1.48164	-0.725327	-2.31276	3.2976	1.90884	0.0595199
75	0.415679	-0.0977999	0.583331	-0.681599	1.4208	-0.855923	-2.3238	3.114	2.13852	-0.0585599
76	0.420119	-0.0781199	0.642743	-0.639599	1.27272	-0.910007	-2.30544	2.8848	2.33607	-0.195
77	0.424919	-0.0572399	0.705755	-0.580919	1.0734	-0.905051	-2.26668	2.6292	2.49951	-0.33852
78	0.429719	-0.03528	0.763331	-0.509279	0.851039	-0.860759	-2.2092	2.3652	2.62287	-0.471719
79	0.433799	-0.0132	0.806075	-0.422999	0.623999	-0.792719	-2.13144	2.106	2.69084	-0.578639
80	0.436919	0.00923999	0.830219	-0.32184	0.401039	-0.713399	-2.03472	1.8588	2.67719	-0.652199
81	0.439079	0.0312	0.837575	-0.20772	0.18396	-0.628919	-1.92264	1.6284	2.54723	-0.694079
82	0.440279	0.0532799	0.836423	-0.0874799	-0.0288	-0.542039	-1.80372	1.4124	2.26557	-0.714959
83	0.440639	0.0747599	0.837155	0.02916	-0.24012	-0.451199	-1.6884	1.2084	1.80888	-0.728999
84	0.440399	0.0962399	0.849035	0.13236	-0.451559	-0.35412	-1.58604	1.0044	1.17867	-0.749039
85	0.439319	0.117	0.878279	0.21336	-0.661559	-0.2478	-1.5054	0.797999	0.410915	-0.784319
86	0.437639	0.13704	0.925559	0.26712	-0.863759	-0.13164	-1.452	0.583199	-0.426599	-0.838079
87	0.435479	0.15516	0.988319	0.291	-1.04928	-0.00731999	-1.42992	0.361199	-1.24573	-0.910079
88	0.432839	0.17028	1.05864	0.28668	-1.20504	0.11832	-1.44108	0.1404	-1.9559	-0.994319
89	0.430079	0.18132	1.12608	0.2598	-1.31904	0.23556	-1.48404	-0.0647999	-2.48258	-1.08252
90	0.427559	0.1872	1.17792	0.22164	-1.38096	0.33192	-1.55352	-0.2376	-2.78036	-1.16328
91	0.426119	0.1878	1.19916	0.1878	-1.38624	0.396599	-1.6392	-0.359999	-2.8382	-1.2228
92	0.426119	0.18288	1.17612	0.17628	-1.33548	0.421199	-1.72668	-0.418799	-2.67616	-1.24692
93	0.428399	0.17352	1.09668	0.20556	-1.23624	0.403439	-1.79772	-0.406799	-2.33676	-1.22196
94	0.433439	0.1608	0.954839	0.29016	-1.09968	0.34656	-1.83552	-0.3288	-1.87526	-1.14
95	0.441479	0.14616	0.752639	0.435599	-0.940319	0.2598	-1.82748	-0.1944	-1.35053	-1.00092
96	0.453119	0.13104	0.500639	0.639359	-0.773279	0.15588	-1.76844	-0.024	-0.818999	-0.813599
97	0.467999	0.11652	0.2166	0.887879	-0.612599	0.0481199	-1.6614	0.162	-0.32916	-0.594839
98	0.485639	0.10344	-0.0759599	1.16124	-0.469679	-0.0512399	-1.51836	0.342	0.0797999	-0.367079
99	0.505679	0.0921599	-0.35172	1.434	-0.35232	-0.13416	-1.35672	0.503999	0.382319	-0.15552
100	0.526919	0.0830399	-0.586799	1.68048	-0.26448	-0.19692	-1.19856	0.631199	0.567239	0.01632
101	0.548639	0.0754799	-0.762359	1.878	-0.20616	-0.23964	-1.06404	0.721199	0.637439	0.13008
102	0.569639	0.0692399	-0.867119	2.01108	-0.17424	-0.26424	-0.969359	0.767999	0.607679	0.17484
103	0.589559	0.0635999	-0.898199	2.0724	-0.16464	-0.27432	-0.923399	0.775199	0.501839	0.1488
104	0.607799	0.0580799	-0.861479	2.06484	-0.17136	-0.27408	-0.926399	0.739199	0.348456	0.0584399
105	0.623999	0.0523199	-0.771359	2.00076	-0.189	-0.2682	-0.969119	0.664799	0.177084	-0.0805199
106	0.638639	0.0455999	-0.646559	1.899	-0.21276	-0.26256	-1.03632	0.553199	0.014112	-0.24804
107	0.651599	0.0382799	-0.508559	1.78212	-0.23856	-0.26364	-1.10952	0.406799	-0.119424	-0.421799
108	0.663359	0.02976	-0.377279	1.6722	-0.26292	-0.27768	-1.1706	0.2316	-0.209412	-0.580079
109	0.674039	0.02028	-0.27036	1.58748	-0.28296	-0.31056	-1.2042	0.0324	-0.248676	-0.704639
110	0.683999	0.00983999	-0.19956	1.54176	-0.29724	-0.363359	-1.20036	-0.1776	-0.237336	-0.782039
111	0.692879	-0.00132	-0.17148	1.54116	-0.30456	-0.434159	-1.15464	-0.395999	-0.181308	-0.805079
112	0.701159	-0.01308	-0.18672	1.58532	-0.3054	-0.515759	-1.06896	-0.608399	-0.0902759	-0.772799
113	0.708359	-0.02532	-0.24156	1.66908	-0.29976	-0.599879	-0.948599	-0.807599	0.024168	-0.688415
114	0.714359	-0.0374399	-0.32904	1.78236	-0.28764	-0.676679	-0.802919	-0.986399	0.149832	-0.559679
115	0.719159	-0.0495599	-0.439319	1.91304	-0.26916	-0.738719	-0.641879	-1.1376	0.274968	-0.397595
116	0.722879	-0.0611999	-0.562199	2.04924	-0.2448	-0.779999	-0.475679	-1.2612	0.389039	-0.214428
117	0.725279	-0.0719999	-0.688079	2.17968	-0.21432	-0.799079	-0.3126	-1.3548	0.483659	-0.022212
118	0.726599	-0.0813599	-0.807599	2.29584	-0.17952	-0.797399	-0.15828	-1.422	0.553115	0.167808
119	0.727079	-0.0893999	-0.913199	2.39124	-0.1428	-0.777599	-0.01656	-1.47	0.595199	0.345108
120	0.727319	-0.0957599	-0.998759	2.463	-0.10848	-0.744599	0.11148	-1.5096	0.611591	0.501851
121	0.726959	-0.10032	-1.06089	2.51064	-0.0814799	-0.702839	0.22776	-1.5492	0.607931	0.633443
122	0.726839	-0.10308	-1.09814	2.53668	-0.0670799	-0.656759	0.33588	-1.6056	0.592943	0.737639
123	0.726719	-0.10428	-1.11115	2.5446	-0.0693599	-0.608879	0.440879	-1.6884	0.576239	0.815519
124	0.727199	-0.10404	-1.10273	2.53956	-0.0907199	-0.560159	0.548999	-1.8072	0.565967	0.870359
125	0.728039	-0.10236	-1.07703	2.52612	-0.13164	-0.508799	0.666839	-1.968	0.567047	0.908039
126	0.729599	-0.0998399	-1.03909	2.50932	-0.18936	-0.452639	0.800519	-2.1732	0.580439	0.934559
127	0.731639	-0.0968399	-0.993179	2.49093	-0.25908	-0.389159	0.953879	-2.4156	0.603635	0.955679
128	0.734759	-0.0933599	-0.941807	2.47062	-0.333	-0.31824	1.12776	-2.6928	0.631667	0.974039
129	0.738719	-0.0903599	-0.886871	2.44634	-0.402839	-0.24228	1.32048	-2.9892	0.657971	0.990599
130	0.743759	-0.0879599	-0.827579	2.41336	-0.459839	-0.16572	1.52664	-3.2916	0.675479	1.00272
131	0.749999	-0.0867599	-0.761903	2.36598	-0.495959	-0.0949199	1.7382	-3.58427	0.677951	1.00488
132	0.758039	-0.0869999	-0.68619	2.29753	-0.505559	-0.0358799	1.94376	-3.84515	0.662159	0.988799
133	0.767639	-0.0889199	-0.59684	2.20211	-0.484439	0.00767999	2.12976	-4.05467	0.631528	0.947039
134	0.779159	-0.0925199	-0.489488	2.07337	-0.431999	0.0364799	2.27736	-4.18811	0.599018	0.870599
135	0.792119	-0.0980399	-0.36133	1.90619	-0.34728	0.0542399	2.36496	-4.21871	0.585413	0.755159
136	0.806159	-0.10512	-0.211122	1.69623	-0.22992	0.0676799	2.36796	-4.11887	0.612694	0.599279
137	0.819719	-0.11316	-0.0416819	1.44261	-0.0779999	0.0849599	2.26548	-3.86363	0.695039	0.409559
138	0.831839	-0.1212	0.139884	1.149	0.10908	0.11496	2.04528	-3.43752	0.828923	0.19884
139	0.840839	-0.12816	0.320073	0.827207	0.3312	0.16572	1.71336	-2.8416	0.986843	-0.01236
140	0.846359	-0.13248	0.481395	0.497279	0.582479	0.24576	1.3002	-2.1048	1.11656	-0.20052
141	0.848399	-0.1326	0.60513	0.18444	0.852239	0.361439	0.857999	-1.28256	1.1544	-0.345
142	0.848039	-0.12744	0.676851	-0.0859199	1.12392	0.519719	0.451799	-0.454799	1.04681	-0.432839
143	0.846959	-0.11628	0.693623	-0.30048	1.38	0.725879	0.13968	0.29064	0.771599	-0.467519
144	0.846239	-0.0986399	0.666023	-0.461999	1.60548	0.985199	-0.0394799	0.872639	0.348324	-0.466679
145	0.846479	-0.0745199	0.617315	-0.592655	1.7922	1.30116	-0.0788399	1.23468	-0.1626	-0.460319
146	0.847871	-0.0441599	0.575279	-0.723215	1.93884	1.6734	0.00144	1.35516	-0.676151	-0.478919
147	0.849467	-0.00863999	0.563447	-0.883127	2.04948	2.09592	0.16236	1.24836	-1.10835	-0.544799
148	0.850715	0.03108	0.591551	-1.08605	2.12976	2.55228	0.365159	0.956999	-1.40426	-0.662399
149	0.851315	0.0733199	0.653795	-1.32591	2.18424	3.01272	0.582239	0.538799	-1.55009	-0.818759
150	0.851471	0.11616	0.731711	-1.57878	2.21508	3.4314	0.803039	0.0525599	-1.56693	-0.988079
151	0.851771	0.15744	0.800831	-1.8117	2.22372	3.75002	1.02996	-0.451679	-1.49354	-1.1394
152	0.853043	0.1956	0.840107	-1.99513	2.21256	3.90763	1.2708	-0.937439	-1.37145	-1.2486
153	0.855911	0.22908	0.837071	-2.11193	2.18532	3.85574	1.5312	-1.3836	-1.23366	-1.3026
154	0.860579	0.2568	0.790571	-2.16149	2.14872	3.5737	1.80948	-1.7802	-1.09931	-1.30212
155	0.866771	0.2778	0.708407	-2.1581	2.10984	3.07948	2.09508	-2.12364	-0.973535	-1.25664
156	0.873635	0.29184	0.604067	-2.12592	2.07444	2.42971	2.37024	-2.41152	-0.853595	-1.18272
157	0.880079	0.29844	0.491111	-2.09108	2.04648	1.70517	2.61528	-2.63928	-0.735863	-1.0941
158	0.884843	0.29748	0.380555	-2.07638	2.0274	0.992891	2.8122	-2.79972	-0.619883	-1.00203
159	0.886802	0.28908	0.279216	-2.0981	2.01888	0.365123	2.9472	-2.88252	-0.508547	-0.911519
160	0.88514	0.2736	0.190536	-2.16552	2.02152	-0.13008	3.0108	-2.87772	-0.407219	-0.823967
161	0.879541	0.25128	0.11556	-2.28156	2.03688	-0.475295	2.99904	-2.77824	-0.322404	-0.739331
162	0.870259	0.22356	0.0530399	-2.44116	2.06256	-0.677039	2.91564	-2.58324	-0.260484	-0.655487
163	0.858107	0.19128	-0.0018	-2.6316	2.0952	-0.761435	2.77332	-2.30052	-0.226464	-0.569003
164	0.844415	0.15636	-0.0574799	-2.832	2.1258	-0.758375	2.5944	-1.94712	-0.22296	-0.473651
165	0.830711	0.12024	-0.12468	-3.01632	2.14524	-0.701399	2.40816	-1.54848	-0.249792	-0.361667
166	0.818543	0.0848399	-0.214416	-3.15924	2.14308	-0.616115	2.24664	-1.1352	-0.304248	-0.225612
167	0.809063	0.0514799	-0.333324	-3.2424	2.11392	-0.527447	2.13636	-0.738959	-0.381983	-0.0619919
168	0.802859	0.02124	-0.481403	-3.2592	2.0556	-0.451967	2.09292	-0.387359	-0.477443	0.126576
169	0.799931	-0.00515999	-0.650171	-3.21636	1.9704	-0.405455	2.11764	-0.10056	-0.584399	0.329892
170	0.799763	-0.02772	-0.824099	-3.13284	1.8648	-0.392819	2.19684	0.11208	-0.696215	0.531455
171	0.801515	-0.0464399	-0.984767	-3.03144	1.7436	-0.417731	2.3076	0.25128	-0.806387	0.712763
172	0.804239	-0.0617999	-1.11612	-2.934	1.6068	-0.473999	2.42436	0.32772	-0.908759	0.858587
173	0.807071	-0.0743999	-1.20749	-2.85492	1.4592	-0.556967	2.5236	0.358319	-0.997919	0.959879
174	0.809351	-0.0848399	-1.25724	-2.7972	1.2996	-0.655139	2.59104	0.362039	-1.06884	1.01737
175	0.810707	-0.0935999	-1.27061	-2.75556	1.1232	-0.755987	2.62104	0.356639	-1.11768	1.03868
176	0.811079	-0.1014	-1.25969	-2.71572	0.923999	-0.841343	2.61852	0.355079	-1.1424	1.03812
177	0.810599	-0.10824	-1.23818	-2.66136	0.698399	-0.895333	2.5938	0.365159	-1.14204	1.0308
178	0.809399	-0.1146	-1.21924	-2.57568	0.436799	-0.90078	2.55988	0.389999	-1.11792	1.03092
179	0.808199	-0.12	-1.21229	-2.44608	0.138	-0.847261	2.5273	0.428999	-1.07172	1.04796
180	0.806999	-0.12492	-1.2207	-2.26632	-0.2064	-0.731549	2.50173	0.480119	-1.0062	1.08456
181	0.806039	-0.12864	-1.24311	-2.03568	-0.590399	-0.564419	2.4834	0.541079	-0.924599	1.13856
182	0.805199	-0.13128	-1.27245	-1.761	-1.0092	-0.368207	2.46506	0.611519	-0.830999	1.20192
183	0.804479	-0.13272	-1.29779	-1.455	-1.4472	-0.171012	2.4341	0.692999	-0.728519	1.263
184	0.803399	-0.13308	-1.3059	-1.13544	-1.896	0.000395999	2.37411	0.788639	-0.620759	1.30764
185	0.801719	-0.1326	-1.28408	-0.820559	-2.3376	0.125832	2.26905	0.902519	-0.511799	1.3224
186	0.799079	-0.13152	-1.22303	-0.527279	-2.7552	0.196188	2.10677	1.03788	-0.404639	1.29756
187	0.795959	-0.13032	-1.11981	-0.2658	-3.1392	0.214992	1.88353	1.19652	-0.30216	1.23072
188	0.792239	-0.1296	-0.979115	-0.0392399	-3.474	0.196212	1.60601	1.37628	-0.20568	1.1274
189	0.788759	-0.12984	-0.813359	0.1584	-3.74651	0.159408	1.2921	1.57224	-0.11508	1.00128
190	0.785999	-0.13116	-0.640199	0.33816	-3.94835	0.123396	0.966119	1.77624	-0.03036	0.871079
191	0.784679	-0.13428	-0.478319	0.513599	-4.06919	0.103056	0.655799	1.9794	0.0491999	0.755639
192	0.785399	-0.1392	-0.3426	0.695519	-4.10435	0.108132	0.383519	2.17248	0.1236	0.669239
193	0.788279	-0.14592	-0.24096	0.887279	-4.05383	0.145481	0.1638	2.3478	0.19344	0.617159
194	0.793319	-0.15456	-0.17148	1.08132	-3.91979	0.220634	-0.00264	2.5008	0.25848	0.593999
195	0.800279	-0.16488	-0.1218	1.25688	-3.70403	0.3358	-0.12936	2.63064	0.31968	0.584759
196	0.807839	-0.17652	-0.0728399	1.3812	-3.40512	0.487157	-0.2406	2.7396	0.378839	0.569039
197	0.814919	-0.18888	-0.00467999	1.41708	-3.01548	0.660585	-0.365159	2.83332	0.439919	0.527279
198	0.819719	-0.201	0.0971999	1.33176	-2.52468	0.830047	-0.525239	2.91564	0.507959	0.449159
199	0.821039	-0.21192	0.23556	1.10916	-1.92372	0.955667	-0.730319	2.98896	0.589439	0.33684
200	0.817799	-0.22056	0.399959	0.757919	-1.21608	0.990875	-0.970367	3.04896	0.691199	0.20652
201	0.810239	-0.22536	0.566399	0.31788	-0.425879	0.895991	-1.21656	3.08724	0.819119	0.0857999
202	0.798959	-0.22596	0.705839	-0.14772	0.397079	0.658367	-1.43001	3.09132	0.977879	0.00455999
203	0.785999	-0.2214	0.794399	-0.569639	1.18464	0.29724	-1.57657	3.05064	1.17072	-0.0174
204	0.772439	-0.2112	0.821663	-0.887639	1.85988	-0.13716	-1.63881	2.95872	1.39908	0.02436
205	0.759599	-0.19512	0.793907	-1.0662	2.35632	-0.577811	-1.62194	2.81664	1.66404	0.11592
206	0.747959	-0.1728	0.731375	-1.0998	2.63172	-0.955391	-1.55029	2.63052	1.9644	0.22968
207	0.737399	-0.14376	0.659183	-1.0086	2.6784	-1.21973	-1.45557	2.40876	2.295	0.33516
208	0.728159	-0.10824	0.598475	-0.826199	2.52048	-1.351	-1.36427	2.16036	2.64038	0.408239
209	0.719999	-0.0664799	0.557243	-0.583439	2.2032	-1.36153	-1.28482	1.89012	2.969	0.441119
210	0.713519	-0.01932	0.530051	-0.3	1.77768	-1.27931	-1.20662	1.59984	3.23288	0.442559
211	0.709319	0.0324	0.500675	0.0174	1.29168	-1.13737	-1.10436	1.2864	3.37004	0.434879
212	0.707399	0.0872399	0.450347	0.369359	0.782039	-0.964115	-0.950195	0.949199	3.31547	0.444599
213	0.707879	0.144	0.364319	0.758879	0.27336	-0.780407	-0.723887	0.586799	3.01914	0.494519
214	0.709919	0.201	0.235224	1.18596	-0.22152	-0.596303	-0.418571	0.204	2.46717	0.598919
215	0.712799	0.25668	0.0632999	1.64532	-0.696839	-0.413723	-0.0410999	-0.2004	1.69573	0.762719
216	0.715679	0.30936	-0.147384	2.12964	-1.14948	-0.23094	0.392771	-0.620399	0.787583	0.983279
217	0.717479	0.357239	-0.392639	2.63112	-1.57596	-0.0481439	0.865031	-1.0512	-0.147564	1.25604
218	0.718439	0.398759	-0.670607	3.14388	-1.9704	0.132036	1.35937	-1.488	-1.00035	1.57512
219	0.718319	0.432479	-0.982643	3.66539	-2.3238	0.304896	1.86369	-1.91496	-1.68663	1.93704
220	0.717959	0.457079	-1.3263	4.18691	-2.62428	0.465191	2.36197	-2.3148	-2.16214	2.33256
221	0.717599	0.471359	-1.69049	4.69067	-2.85888	0.607619	2.82962	-2.65968	-2.42541	2.74212
222	0.717359	0.474959	-2.04623	5.13815	-3.01368	0.727799	3.22142	-2.91432	-2.50811	3.12732
223	0.717479	0.466799	-2.33988	5.46359	-3.07488	0.822719	3.46215	-3.0348	-2.45918	3.42264
224	0.716759	0.447239	-2.487	5.56547	-3.0258	0.889631	3.43741	-2.96508	-2.33229	3.53112
225	0.713519	0.416639	-2.38176	5.31647	-2.8476	0.925794	3.00156	-2.63904	-2.17768	3.33648
226	0.705359	0.375959	-1.91472	4.58411	-2.52108	0.926235	2.00292	-1.99092	-2.0361	2.72232
227	0.689639	0.32664	-0.997199	3.26364	-2.03328	0.885129	0.32244	-0.979799	-1.93131	1.59912
228	0.666239	0.2694	0.420239	1.30512	-1.38744	0.797053	-2.08704	0.376319	-1.85969	-0.0877199
229	0.639239	0.20448	2.31672	-1.2432	-0.617879	0.662303	-5.14247	1.956	-1.78023	-2.3316
230	0.618479	0.1314	4.50539	-4.11287	0.18756	0.488747	-8.50146	3.50076	-1.61688	-4.95635
231	0.614519	0.0541199	6.45181	-6.61451	0.868439	0.29034	-11.3765	4.63655	-1.29804	-7.37783
232	0.627839	-0.01548	7.3372	-7.75715	1.25784	0.0696719	-12.7067	5.07299	-0.844079	-8.61467
233	0.645959	-0.0650399	6.85263	-7.22291	1.35816	-0.17964	-12.1973	4.90595	-0.392639	-8.22071
234	0.659399	-0.0953999	5.6069	-5.78351	1.32684	-0.449063	-10.704	4.49399	-0.0617999	-6.86987
235	0.669959	-0.11448	4.28086	-4.24931	1.27488	-0.713363	-9.09263	4.06319	0.13512	-5.38355
236	0.680519	-0.12768	3.15312	-2.9364	1.22688	-0.953843	-7.69643	3.65999	0.23304	-4.11587
237	0.692879	-0.13704	2.265	-1.88508	1.17732	-1.16171	-6.55715	3.2748	0.26712	-3.12756
238	0.707039	-0.14412	1.5822	-1.05372	1.11912	-1.33567	-5.63243	2.8884	0.26112	-2.3808
239	0.722639	-0.1488	1.06092	-0.394559	1.05024	-1.47509	-4.87187	2.4924	0.23136	-1.82304
240	0.738719	-0.15168	0.659879	0.13608	0.972239	-1.5809	-4.23131	2.0796	0.18852	-1.40325
241	0.755039	-0.153	0.34644	0.569999	0.888359	-1.65219	-3.67703	1.65	0.13944	-1.08033
242	0.770759	-0.15312	0.0933599	0.933599	0.802199	-1.68786	-3.183	1.2072	0.0911999	-0.819887
243	0.785399	-0.1524	-0.11928	1.2462	0.716039	-1.68679	-2.73072	0.752399	0.0535199	-0.596435
244	0.799199	-0.1506	-0.30744	1.52328	0.631799	-1.65068	-2.30616	0.2952	0.0387599	-0.390887
245	0.811559	-0.14832	-0.481079	1.77564	0.550319	-1.58509	-1.90236	-0.1608	0.0621599	-0.191508
246	0.822959	-0.14556	-0.646799	2.01168	0.472319	-1.4994	-1.5144	-0.605999	0.13644	0.00843599
247	0.833159	-0.1422	-0.806159	2.23488	0.397439	-1.40412	-1.14228	-1.0344	0.27	0.209316
248	0.842639	-0.1386	-0.958439	2.44596	0.32616	-1.30836	-0.787439	-1.4388	0.462839	0.408311
249	0.851519	-0.135	-1.09992	2.64228	0.25776	-1.21812	-0.453599	-1.8132	0.704039	0.600275
250	0.859559	-0.13104	-1.22532	2.81832	0.19164	-1.134	-0.14424	-2.1516	0.973799	0.778163
251	0.866759	-0.1272	-1.329	2.96856	0.1272	-1.05204	0.1368	-2.4516	1.24584	0.935915
252	0.873119	-0.12324	-1.40712	3.08652	0.0640799	-0.966359	0.387959	-2.706	1.49153	1.06896
253	0.877919	-0.11928	-1.45632	3.16728	0.00419999	-0.869999	0.607319	-2.9112	1.68423	1.17433
254	0.881159	-0.11556	-1.47696	3.20736	-0.0487199	-0.760199	0.795959	-3.0624	1.80161	1.25232
255	0.882719	-0.11184	-1.46935	3.20412	-0.0892799	-0.637559	0.954599	-3.1548	1.82923	1.3032
256	0.882719	-0.10848	-1.4346	3.156	-0.11064	-0.506399	1.08516	-3.192	1.76118	1.32696
257	0.881399	-0.10548	-1.37369	3.06216	-0.1068	-0.373079	1.19124	-3.17916	1.60171	1.32384
258	0.879839	-0.1026	-1.28562	2.92236	-0.0745199	-0.24288	1.27692	-3.13584	1.36447	1.2912
259	0.879359	-0.0999599	-1.17	2.7384	-0.01368	-0.11964	1.35108	-3.08568	1.07209	1.22664
260	0.880799	-0.0975599	-1.02632	2.51376	0.0727199	-0.00371999	1.4226	-3.0576	0.756196	1.1274
261	0.885119	-0.0956399	-0.855119	2.25254	0.1812	0.10632	1.49664	-3.07224	0.451543	0.990599
262	0.893039	-0.0947999	-0.657371	1.95731	0.30972	0.21288	1.57032	-3.13176	0.19032	0.813359
263	0.903839	-0.0951599	-0.437471	1.63147	0.458759	0.318	1.63164	-3.21408	-0.00629999	0.597479
264	0.916559	-0.0973199	-0.202104	1.27808	0.631919	0.423599	1.6584	-3.26988	-0.133572	0.34908
265	0.929399	-0.1008	0.0377399	0.902951	0.832799	0.534479	1.6242	-3.23076	-0.207768	0.0814799
266	0.940559	-0.105	0.268512	0.515147	1.06176	0.659039	1.50708	-3.02844	-0.262653	-0.18528
267	0.948359	-0.10776	0.472307	0.131412	1.3128	0.810479	1.3044	-2.62116	-0.34486	-0.424319
268	0.951719	-0.10728	0.628343	-0.223428	1.57152	1.0062	1.04244	-2.01816	-0.490221	-0.605759
269	0.951359	-0.10128	0.717791	-0.521471	1.81752	1.26336	0.775079	-1.28532	-0.711847	-0.704759
270	0.948239	-0.0881999	0.733487	-0.744959	2.02944	1.59516	0.564839	-0.534479	-0.991418	-0.714359
271	0.944039	-0.0673199	0.684275	-0.894119	2.19084	2.00532	0.465239	0.10572	-1.28801	-0.647759
272	0.939959	-0.0391199	0.597959	-0.992675	2.2944	2.48472	0.498839	0.525959	-1.54909	-0.541559
273	0.937079	-0.00419999	0.512819	-1.07813	2.33904	3.00948	0.652799	0.665279	-1.72979	-0.443279
274	0.935879	0.0356399	0.467663	-1.18974	2.32884	3.53776	0.884639	0.524039	-1.80276	-0.399119
275	0.936839	0.0787199	0.484523	-1.34727	2.26884	4.01038	1.14768	0.15012	-1.76805	-0.435119
276	0.940679	0.123	0.560867	-1.5426	2.16456	4.35713	1.41276	-0.385439	-1.64292	-0.547559
277	0.947879	0.16704	0.669167	-1.74084	2.02164	4.50949	1.67676	-1.00956	-1.45273	-0.704159
278	0.959039	0.20904	0.768803	-1.89684	1.85028	4.41683	1.95492	-1.66092	-1.22064	-0.857159
279	0.973559	0.24744	0.820763	-1.97424	1.66584	4.06333	2.26848	-2.29572	-0.966119	-0.959879
280	0.990599	0.28044	0.799715	-1.95852	1.49052	3.47448	2.6298	-2.88552	-0.701639	-0.982559
281	1.00872	0.30612	0.699023	-1.86036	1.34724	2.71536	3.03564	-3.4134	-0.435959	-0.916079
282	1.02672	0.32268	0.530159	-1.71036	1.25592	1.87332	3.465	-3.86603	-0.17484	-0.773159
283	1.0428	0.3288	0.318	-1.55172	1.23084	1.04052	3.88259	-4.22903	0.0740399	-0.580319
284	1.0428	0.3288	0.318	-1.55172	1.23084	1.04052	3.88259	-4.22903	0.0740399	-0.580319
