# Supplementary material for: Optimal Control Based Stiffness Identification of an Ankle-Foot Orthosis Using a Predictive Walking Model
Source: Front Comput Neurosci. 2017 Apr 13;11:23. doi: 10.3389/fncom.2017.00023 (PMC5390028; doi:10.3389/fncom.2017.00023)
Supplement: Supplementary file 1 [file DataSheet1.ZIP › PathWalker/InvKinDyn/results/orthosis_3053145.torque]

0	19.4713	231.149	1.36835	0.0402316	2.33641	0.0362129	-4.76509	2.02976	0.45434	4.63194
1	15.4268	251.838	-2.99853	-0.376027	1.93279	-0.63602	-8.27769	0.36652	-0.754096	4.40988
2	10.3792	272.159	-4.63737	-0.0527786	2.17923	-0.611764	-9.5739	-0.143751	-1.31383	3.91505
3	6.4631	291.112	-5.23268	0.119657	2.37134	-0.545562	-9.20689	0.141583	-1.12744	2.97664
4	2.17094	309.133	-5.41546	-0.00534069	2.31247	-0.771252	-7.79664	0.631739	-1.14737	1.59751
5	-2.31215	323.504	-4.90842	0.366471	2.74656	-0.357174	-5.95445	1.0336	-1.38025	-0.126604
6	-7.0399	333.444	-4.19167	-0.159202	2.29553	-1.02247	-2.7642	2.35201	-0.503056	-2.13901
7	-10.3142	343.803	-5.44919	-0.345129	2.25831	-1.08348	-2.0169	1.87435	-1.21481	-4.03938
8	-14.8823	347.477	-4.84936	-0.196252	2.50768	-0.799084	0.185949	2.62182	-0.631481	-5.87007
9	-16.6519	351.305	-6.14813	-0.346572	2.54865	-0.69013	0.371598	2.27131	-0.775599	-7.16848
10	-16.5985	352.719	-8.02954	-0.474591	2.59059	-0.583704	-0.503272	1.35056	-1.31707	-7.91303
11	-14.2371	349.243	-9.03168	-0.992869	2.23706	-0.946354	-0.522933	1.51221	-0.443444	-8.11653
12	-9.90751	343.054	-9.65923	-0.650868	2.71877	-0.251849	-1.67054	0.88322	-0.65531	-7.68328
13	-5.08235	335.326	-10.7581	-0.59015	2.79217	-0.14837	-3.29292	0.0092068	-1.11967	-6.97091
14	0.954277	321.581	-10.6729	-1.17096	2.23485	-0.725394	-3.30164	0.325698	-0.433714	-6.06636
15	6.05277	306.171	-10.6078	-1.02512	2.24552	-0.641192	-4.13574	-0.105822	-0.724351	-5.17765
16	10.7072	289.571	-9.45798	-0.805071	2.31554	-0.43042	-3.74688	0.522691	0.0577084	-4.52354
17	13.1949	275.57	-11.019	-1.10041	1.82497	-0.853463	-5.27662	-0.521186	-0.972749	-4.19489
18	15.7726	261.378	-11.1488	-1.11187	1.73839	-0.674778	-5.39563	-0.437098	-0.74548	-4.0945
19	17.0194	246.264	-11.0502	-1.41659	1.45537	-0.618128	-4.70612	0.236669	0.129599	-4.24478
20	17.2198	237.805	-12.6752	-2.03667	0.98744	-0.753626	-5.38819	-0.312905	-0.564671	-4.47247
21	18.6695	229.275	-14.0092	-2.90459	0.492276	-0.776473	-5.5041	-0.258762	-0.418727	-4.63981
22	19.467	220.947	-15.0163	-4.02203	-0.0992343	-0.869584	-5.05245	0.138076	0.0733088	-4.7821
23	20.9394	218.072	-17.5173	-5.15474	-0.565463	-0.842486	-6.27203	-0.79145	-0.965291	-4.75584
24	21.5206	210.837	-17.8335	-6.18676	-0.891355	-0.710538	-5.34866	-0.0635005	-0.152024	-4.75377
25	21.3313	209.769	-18.9721	-7.00892	-1.01974	-0.564784	-5.47981	-0.146687	-0.32758	-4.78309
26	20.6136	206.74	-19.1943	-7.68231	-1.01044	-0.391429	-4.83702	0.222402	-0.070976	-4.83362
27	19.8382	208.238	-20.7901	-8.76698	-1.42421	-0.911403	-4.91509	0.089636	-0.178207	-5.10457
28	18.9896	211.86	-21.9709	-9.03683	-1.15015	-0.806843	-5.34045	-0.360416	-0.652535	-5.46344
29	15.5869	216.398	-22.361	-9.51442	-1.23971	-1.30903	-4.46245	0.100396	-0.407302	-6.18458
30	14.236	221.206	-22.5266	-9.31127	-0.688882	-0.98375	-4.01674	0.226142	-0.312814	-6.90635
31	9.83677	230.069	-23.3469	-8.93653	-0.251635	-0.942024	-3.95211	0.098884	-0.621317	-8.13406
32	6.36771	237.785	-23.9077	-8.31011	0.264934	-0.768388	-3.95039	-0.0803566	-0.787917	-9.32275
33	1.05131	247.322	-23.7806	-7.86482	0.452624	-0.968159	-2.90376	0.547597	-0.272496	-10.7622
34	-5.94427	255.776	-23.2623	-6.92981	0.837814	-0.953482	-2.07904	0.953064	-0.109419	-12.1931
35	-13.3471	266.566	-22.551	-5.63486	1.46523	-0.587872	-1.65229	1.02782	-0.415838	-13.49
36	-19.1256	276.547	-23.1659	-4.88535	1.44985	-0.967454	-2.31109	0.491957	-0.865865	-14.475
37	-24.9132	281.31	-21.1091	-3.42266	2.04962	-0.506793	-1.51892	1.03465	-0.208052	-15.011
38	-31.2865	288.047	-19.7663	-2.22707	2.35797	-0.442247	-1.61709	0.850141	-0.671854	-15.1956
39	-35.4304	289.322	-17.8988	-1.30425	2.46775	-0.489431	-1.3041	1.06653	-0.38351	-14.9184
40	-38.5671	290.189	-16.2624	-0.226726	2.8032	-0.221276	-1.59896	0.82437	-0.716183	-14.3821
41	-40.2447	288.11	-14.502	-0.0357811	2.44074	-0.789442	-1.01564	1.27306	-0.274317	-13.6401
42	-40.5595	282.879	-12.5445	0.795588	2.74087	-0.464363	-0.87527	1.35013	-0.254607	-12.8035
43	-39.4705	278.037	-11.4051	1.26614	2.84587	-0.383602	-1.05384	1.20022	-0.614292	-12.0231
44	-36.02	270.024	-10.3576	1.44245	2.82444	-0.345465	-0.887385	1.4523	-0.208624	-11.2416
45	-32.7039	262.287	-9.23902	1.70106	2.9333	-0.242212	-0.742911	1.5255	-0.388063	-10.4763
46	-28.4584	253.824	-8.56278	1.70682	2.90284	-0.300798	-0.687077	1.59708	-0.416608	-9.75319
47	-21.8071	246.762	-9.08715	1.58087	2.8393	-0.37373	-1.71625	1.0233	-0.817732	-8.9496
48	-17.8133	238.161	-7.99842	1.7677	2.95604	-0.42319	-1.47608	1.31361	-0.492611	-8.2087
49	-12.9791	232.37	-7.45192	1.92827	3.11313	-0.289108	-1.84929	1.17451	-0.679243	-7.38587
50	-10.567	225.734	-6.3274	2.05127	3.10774	-0.474621	-1.68782	1.33196	-0.581131	-6.57216
51	-7.54464	218.243	-4.11369	2.75396	3.54502	-0.144329	-1.11722	1.93076	0.315786	-5.64994
52	-5.47653	215.833	-3.87977	2.90034	3.45299	-0.385589	-1.96808	1.36632	-0.256634	-4.79747
53	-5.3526	213.139	-1.72688	3.52469	3.72277	-0.202633	-1.4877	1.74376	-0.0965408	-3.92704
54	-4.9321	211.185	-0.883454	4.24758	3.9733	-0.03575	-2.28336	1.19303	-0.553293	-3.15256
55	-5.48024	211.08	0.886381	4.46694	3.85951	-0.340513	-1.84144	1.45986	-0.559178	-2.31668
56	-5.62363	210.948	2.39169	5.14293	4.12274	-0.137761	-2.00351	1.28277	-0.785433	-1.57821
57	-6.94026	211.88	3.79898	5.40174	4.06895	-0.364701	-1.75836	1.32752	-1.02607	-1.00124
58	-5.92528	212.393	5.20225	6.01631	4.40945	-0.0937724	-1.6722	1.45014	-0.620768	-0.536445
59	-5.14327	214.164	6.34817	6.48169	4.6468	-0.00758572	-1.72569	1.4492	-0.793288	-0.119742
60	-5.83942	217.425	7.19377	6.72819	4.80115	-0.0589664	-1.34069	1.75913	-0.598334	-0.191314
61	-5.94994	222.494	6.94007	6.67917	4.85541	-0.367711	-1.60111	1.68385	-0.808374	-0.39875
62	-6.15999	227.968	6.18448	6.98744	5.35224	-0.194686	-2.35396	1.31832	-1.09908	-0.881284
63	-7.70667	233.871	5.25994	6.89598	5.69986	-0.232706	-2.43927	1.65563	-0.265556	-1.70774
64	-9.89071	244.283	3.47305	6.36844	5.89631	-0.396154	-2.9646	1.56804	-0.540773	-2.52082
65	-12.257	255.319	1.03647	5.46322	5.93659	-0.610272	-3.4723	1.56505	-0.258095	-3.4766
66	-14.3809	268.741	-2.22285	4.2467	5.81034	-0.766154	-4.34488	1.22235	-0.600052	-4.45974
67	-14.4721	282.343	-5.45738	2.74814	5.46545	-0.876324	-4.91306	1.09041	-0.885107	-5.32086
68	-13.4446	293.181	-8.9348	1.07076	4.8405	-1.03108	-5.22091	1.07568	-0.769391	-6.3557
69	-11.5771	300.861	-12.1126	-0.416411	4.14896	-1.0331	-5.16988	1.15987	-0.57662	-7.57725
70	-0.536334	220.006	53.7156	68.3927	63.1882	64.3604	-5.42061	0.945853	-0.738646	-9.14267
71	-10.1663	250.879	35.7057	51.3392	47.8373	46.4056	-4.72328	1.13685	-1.04677	-10.9539
72	-2.88324	256.004	26.3562	43.9572	42.4481	43.9624	-3.94659	1.44854	-0.642358	-12.945
73	-12.7995	230.229	51.3265	69.5119	62.4492	64.0301	-2.71203	1.91724	-0.357414	-14.9197
74	-23.0262	199.689	82.5823	101.293	87.575	89.2819	-1.91906	2.06064	-0.478544	-16.5355
75	-21.6087	168.521	106.111	124.563	107.341	112.688	-0.297134	2.78546	0.0737439	-17.6224
76	-28.546	147.737	127.053	145.649	123.873	129.606	-0.198894	2.67725	-0.355067	-18.1212
77	-27.6327	130.908	141.963	159.854	135.684	143.242	0.308807	2.95067	-0.376334	-17.8944
78	-24.3184	105.235	160.52	177.266	150.437	160.516	0.902996	3.34235	0.0782796	-17.1695
79	-20.1345	92.5296	171.292	188.014	159.714	171.909	0.129026	2.94932	-1.08962	-16.2115
80	-17.0939	77.2222	180.927	196.176	166.568	180.085	0.579401	3.49847	-0.245672	-15.0959
81	-14.7519	67.0819	188.25	203.204	172.472	187.078	0.0203927	3.29897	-0.358298	-14.1767
82	-14.1522	60.6601	193.09	207.229	175.886	191.369	0.0202751	3.56446	-0.61115	-13.3876
83	-12.3549	56.4	194.328	208.508	177.132	193.285	-0.521174	3.23735	-0.52885	-12.8427
84	-12.3355	54.0967	194.033	208.624	177.379	193.995	-1.2279	2.90217	-0.939823	-12.5277
85	-11.1699	49.9904	193.019	207.78	177.046	194.144	-1.37648	2.86337	-0.308031	-12.4139
86	-8.41303	43.3065	190.799	207.069	177.039	194.824	-2.57524	2.06118	-0.464756	-12.4227
87	-4.76738	36.3127	187.614	206.203	177.069	195.703	-4.20169	1.27013	-1.09867	-12.6482
88	-0.980801	21.9531	185.451	205.157	177.121	196.578	-4.30949	1.2796	-0.01147	-13.0455
89	4.21287	8.00098	181.48	204.075	177.183	197.462	-5.92496	0.399703	-0.372648	-13.5565
90	10.6405	-2.0108	175.442	200.623	175.324	196.15	-7.06825	0.0925817	-0.461569	-14.1682
91	17.8741	-12.3445	168.551	196.975	173.191	194.319	-8.76325	-0.569521	-0.690959	-14.8064
92	25.8612	-19.3921	162.429	193.257	170.979	192.349	-9.78871	-0.708962	-0.730269	-15.3284
93	33.7738	-22.7251	155.876	188.023	167.4	188.818	-9.98291	-0.34649	-0.255228	-15.7056
94	41.4848	-21.7863	149.837	183.591	164.344	185.762	-10.8113	-0.507422	-0.647239	-15.8933
95	49.969	-18.9796	145.066	179.271	161.314	182.787	-11.0741	-0.479415	-0.686658	-15.6859
96	56.0605	-15.3148	142.356	175.536	158.671	180.304	-10.2869	0.0933365	-0.272173	-15.3002
97	60.4071	-7.33706	139.832	171.911	155.965	177.676	-10.0004	0.278714	-0.658611	-14.6302
98	63.2883	-0.127948	138.325	167.925	152.846	174.628	-8.88149	0.8146	-0.422156	-13.6575
99	62.2421	8.03228	137.493	164.362	149.896	171.596	-7.80639	1.10494	-0.548231	-12.643
100	59.3632	16.9119	136.901	160.434	146.516	168.066	-6.56673	1.68624	-0.814341	-11.3972
101	55.5601	21.5662	135.962	156.525	143.11	164.552	-5.53281	1.88151	-0.465402	-10.2576
102	51.1572	26.0742	135.077	152.81	139.855	161.25	-4.86293	1.93626	-0.810274	-8.96726
103	45.8612	29.18	133.626	148.449	135.987	157.136	-3.8848	2.21526	-0.549031	-7.83523
104	41.3699	30.024	131.035	144.01	132.089	153.109	-3.62446	1.89362	-0.542689	-6.86213
105	38.3281	29.9627	128.843	139.83	128.448	149.364	-3.19395	1.99625	-0.440037	-5.81639
106	35.9217	29.1518	125.496	135.736	124.913	145.661	-3.44361	1.38338	-0.472732	-5.1043
107	35.5719	27.607	122.486	132.237	121.91	142.582	-3.90338	1.0356	-0.500711	-4.30093
108	35.389	25.9972	119.398	128.943	119.153	139.826	-4.30326	0.684196	-0.560557	-3.70677
109	36.0486	22.7726	117.488	126.943	117.445	138.001	-4.88204	0.148741	-0.619668	-3.00103
110	35.8153	19.4988	115.54	124.983	115.697	136.082	-5.29797	-0.293147	-0.453481	-2.47815
111	36.4058	19.5508	113.423	122.309	113.388	133.562	-5.40123	-0.254377	-0.333847	-1.78328
112	36.6179	21.3664	111.542	120.182	111.671	131.862	-5.76333	-0.0908952	-0.394571	-1.14103
113	37.1823	19.9756	110.348	118.707	110.785	131.492	-5.97447	-0.396397	-0.552261	-0.569055
114	38.3876	19.2205	109.388	117.186	110.028	131.514	-5.96063	-0.278523	-0.460803	0.0382032
115	39.0164	23.1537	108.213	115.46	109.108	131.319	-5.97944	0.19157	-0.490001	0.574322
116	37.6723	25.7498	107.502	114.15	108.541	131.528	-5.77223	0.416397	-0.614104	0.879656
117	36.1488	31.6619	106.799	112.676	107.813	131.533	-5.44155	0.960808	-0.607399	1.15365
118	33.8969	34.1394	106.624	111.566	107.35	131.796	-4.84177	1.22224	-0.544623	1.29679
119	33.8281	36.454	107.313	111.898	108.341	134.049	-4.86181	1.35935	-0.663744	1.51025
120	30.2355	32.9466	111.614	114.965	111.718	139.21	-3.87939	1.98136	-0.530892	1.50616
121	28.7627	30.2385	114.066	116.742	113.648	142.295	-3.68374	1.71962	-0.657357	1.70477
122	24.4445	30.2435	116.165	117.579	114.392	143.576	-3.02205	1.89244	-0.695281	1.86723
123	23.2473	30.1112	118.244	118.144	115.07	145.072	-2.23803	2.5023	-0.181282	2.22978
124	22.6493	25.5577	119.887	119.117	116.267	147.369	-2.27371	1.72798	-0.656074	2.62587
125	23.6668	21.6603	121.828	119.76	117.322	149.645	-1.8344	1.83512	-0.50062	3.19382
126	23.5764	15.8801	123.845	119.708	117.809	151.297	-0.686436	2.10383	-0.372667	3.78692
127	26.9651	10.8451	124.682	119.373	118.097	152.597	-0.488803	1.7305	-0.394459	4.53645
128	28.4869	7.28626	124.731	117.932	117.484	152.909	0.177197	2.01719	-0.391063	5.11188
129	30.3824	2.99286	124.238	116.033	116.516	152.701	0.930328	2.07332	-0.48767	5.55993
130	31.5404	1.11057	122.946	113.513	115.057	151.938	1.85381	2.78974	-0.239364	5.7039
131	32.0517	-3.7155	121.701	110.573	113.338	150.868	3.52028	3.36284	-0.333513	5.57838
132	31.7479	-1.93073	118.164	106.925	110.905	148.78	4.16108	4.01212	-0.386435	4.99566
133	31.3451	-4.11638	115.162	103.62	108.862	147.281	5.41534	4.67162	-0.327175	4.06354
134	29.8878	-2.15652	110.52	99.5701	106.025	144.666	6.11285	5.30792	-0.379947	2.85254
135	29.4574	4.50888	104.627	95.2064	102.854	141.606	6.14571	6.0683	-0.103044	1.49266
136	27.6623	11.0591	97.8877	90.7955	99.6203	138.513	5.64023	6.0849	-0.439222	-0.0383907
137	28.2581	21.0922	90.3533	86.7821	96.8215	136.113	3.94793	5.8207	-0.591257	-1.41097
138	27.778	35.6576	82.101	82.5084	93.6305	133.133	1.94629	5.65647	-0.437701	-2.82774
139	29.1569	53.5376	72.7862	77.9517	90.0825	129.615	-0.90098	4.69392	-0.689841	-4.06548
140	28.8326	74.6667	63.699	73.2191	86.1995	125.555	-3.14044	3.90177	-0.935324	-5.49806
141	28.653	98.3048	53.2191	66.2847	80.129	119.107	-4.43382	3.47223	-0.927911	-7.05686
142	59.0025	22.8635	43.3839	61.7237	87.3459	150.795	-5.5112	2.99991	-0.885565	-8.89912
143	99.9317	-18.7754	13.7599	32.7995	73.2373	155.913	-1.095	3.8014	-0.86064	-11.06
144	42.9402	1.33605	34.2616	39.4228	67.6282	128.336	12.6863	2.86464	-4.22081	-13.4143
145	9.74653	52.2986	34.8039	37.7435	57.3922	99.6998	15.6688	-1.2357	-7.99921	-15.5382
146	2.05312	89.9443	20.6655	34.4524	48.8898	81.5977	6.57641	-9.34934	-10.7859	-17.358
147	-10.9004	68.4382	20.0158	34.2502	45.7582	75.5821	6.83047	-14.6669	-13.5018	-18.5047
148	-27.0903	38.8858	23.0343	28.6977	39.2892	65.4109	15.024	-17.5518	-17.3357	-18.8751
149	-31.1722	40.3874	19.681	24.2164	33.4431	55.1311	15.4694	-20.3404	-18.7926	-18.4708
150	-28.3199	26.6934	15.4846	19.2932	27.9771	46.7284	15.0824	-23.9684	-20.5428	-17.3431
151	-24.7656	8.20448	11.3483	14.4077	22.1918	36.4892	14.2893	-28.9067	-23.5853	-15.7982
152	-18.2355	15.7723	5.56998	10.3942	16.6627	25.9112	10.8403	-30.9464	-23.8858	-14.0514
153	-7.73953	14.5825	0.0938759	7.99648	13.6411	20.3698	6.4204	-32.7723	-23.7796	-12.3826
154	-1.68387	24.75	-5.44761	5.40294	9.39811	11.3267	1.94056	-33.6908	-23.2664	-10.797
155	7.42185	27.5183	-11.2658	3.19329	7.20167	7.84499	-2.50584	-33.7735	-22.2524	-9.60657
156	18.9314	33.7562	-21.7009	-3.33197	1.83507	0.767705	-6.96923	-34.0373	-21.5529	-8.54797
157	28.0254	31.5693	-29.2233	-6.70527	-0.501169	-1.29016	-11.4041	-33.7687	-20.2426	-7.75554
158	32.8796	24.0352	-34.1397	-8.06519	-1.22538	-1.18037	-15.3301	-33.4887	-19.2447	-7.0395
159	36.966	14.4093	-39.2082	-9.32506	-1.88809	-0.986369	-19.4901	-33.7903	-18.7062	-6.34968
160	39.1355	4.72885	-43.1082	-10.3947	-2.47211	-0.902137	-22.7788	-33.7813	-18.2546	-5.66097
161	41.0068	-0.104963	-45.9927	-11.3865	-3.0568	-1.01328	-25.2728	-33.282	-17.6138	-4.92033
162	43.3052	-4.69553	-48.4885	-11.9927	-3.35093	-0.855409	-27.7467	-33.1864	-17.3676	-4.21394
163	44.4521	-6.59025	-49.3207	-12.2882	-3.5078	-0.986515	-28.894	-32.7615	-17.1179	-3.59743
164	45.511	-5.72224	-49.2669	-12.1377	-3.35512	-0.84596	-29.5627	-32.3796	-17.1168	-3.07676
165	46.1702	-1.68373	-48.6053	-11.7769	-3.05287	-0.85892	-29.6915	-32.169	-17.3664	-2.7443
166	46.3291	2.64536	-47.676	-10.9813	-2.5133	-0.784259	-29.8624	-32.4355	-17.8369	-2.56933
167	45.1647	5.49966	-46.775	-10.1295	-1.98987	-0.910263	-30.0172	-33.27	-18.5951	-2.55072
168	43.0486	9.12666	-46.7853	-9.02038	-1.24518	-0.842073	-31.3184	-35.3534	-20.3207	-2.61791
169	41.2462	10.2327	-47.6807	-7.94477	-0.560876	-0.900781	-33.4475	-37.9806	-21.7144	-2.703
170	38.0385	11.6471	-49.5307	-6.82853	0.134692	-0.948161	-36.7037	-41.6427	-23.9469	-2.7647
171	31.4536	14.8934	-48.6279	-5.926	0.626096	-0.926	-37.2935	-43.007	-24.7634	-2.75277
172	25.0247	17.3945	-48.7589	-4.71674	1.28816	-0.776605	-39.3487	-45.3514	-26.169	-2.63547
173	18.7706	20.7087	-49.0908	-3.75838	1.779	-0.83708	-41.4641	-47.492	-27.4256	-2.41347
174	13.3687	22.6028	-48.8481	-2.88651	2.17121	-0.871091	-42.9449	-48.7322	-27.6724	-2.11003
175	9.61812	18.6282	-50.9333	-2.14375	2.39612	-0.874059	-46.5608	-51.8935	-29.3457	-1.74723
176	8.28178	15.3342	-53.1554	-1.3963	2.65254	-0.765112	-50.1284	-54.4658	-30.1051	-1.4106
177	7.09605	11.4902	-55.6799	-0.706224	2.78368	-0.672526	-53.8521	-57.1783	-31.2707	-1.11123
178	8.26842	9.75482	-57.7557	-0.295535	2.75002	-0.655041	-56.8294	-59.0016	-31.613	-0.746889
179	9.44715	4.75966	-61.3563	0.0874648	2.60704	-0.617744	-61.1316	-62.1518	-33.1151	-0.504042
180	10.5306	4.2031	-63.2006	0.705992	2.63578	-0.515038	-63.924	-63.7851	-33.4179	-0.282805
181	10.6002	4.69334	-65.0506	1.27278	2.66258	-0.504926	-66.7052	-65.6027	-34.1886	-0.0914709
182	9.33144	6.45048	-65.5902	2.32475	3.02805	-0.377378	-68.8948	-67.0521	-34.8831	0.191025
183	6.6665	11.325	-65.4002	3.18446	3.22255	-0.469833	-70.1827	-67.722	-35.3002	0.422457
184	4.0123	5.39334	-68.2787	4.5836	3.84717	-0.346282	-75.1945	-72.0248	-37.7154	0.701329
185	-1.52472	-1.48871	-70.4465	5.92636	4.54778	-0.357678	-79.5966	-76.2646	-40.3064	0.965212
186	-6.05929	-3.99002	-70.5195	7.20891	5.07956	-0.431893	-82.1667	-78.8276	-42.2588	1.50206
187	-12.9876	-0.789082	-67.6573	8.57554	5.79221	-0.45105	-81.9382	-79.176	-43.4416	2.0287
188	-17.0756	-0.660822	-65.3133	10.163	6.75443	-0.310794	-82.5872	-80.254	-44.8705	2.78036
189	-17.7767	-1.30842	-63.9596	11.255	7.29323	-0.376104	-83.4856	-81.2383	-45.8291	3.51896
190	-16.9589	-4.7952	-62.9799	12.4363	7.94786	-0.348081	-84.6904	-82.5474	-46.9087	4.23249
191	-14.0357	-8.73402	-62.6214	13.4733	8.53535	-0.278715	-86.0776	-83.9022	-47.7826	4.83008
192	-11.1548	-12.0989	-63.2769	14.1372	8.99881	-0.182575	-87.555	-85.4129	-48.7439	5.03354
193	-9.2623	-12.5632	-62.6827	14.5449	9.23016	-0.162391	-87.0762	-85.1879	-48.6653	4.87275
194	-7.43873	-12.0301	-62.9419	14.4647	9.24323	-0.168509	-86.7317	-85.1664	-48.7205	4.51712
195	-7.09458	-10.4788	-65.1496	13.8334	9.14061	-0.111742	-87.4544	-86.1534	-49.3436	3.85959
196	-7.87909	-4.52864	-67.0771	12.3034	8.62138	-0.18215	-87.01	-86.2658	-49.5661	3.17334
197	-9.40739	7.86085	-68.7152	10.0411	7.88979	-0.272978	-85.5883	-85.3273	-49.0143	2.54938
198	-9.33181	23.342	-72.1578	7.14661	7.01862	-0.358282	-85.3908	-85.2067	-48.7642	2.07714
199	-9.85228	43.3321	-75.6127	3.67801	5.79667	-0.63348	-84.645	-84.6374	-48.4971	1.67044
200	-8.69987	70.1911	-78.327	0.12621	4.68722	-0.77462	-82.9322	-82.8614	-47.3921	1.27411
201	-8.51214	96.7651	-79.5129	-2.97481	3.52617	-1.03423	-79.8696	-79.8454	-45.5582	0.669069
202	-7.50629	123.166	-80.0536	-5.26637	2.64011	-1.1591	-76.6855	-76.7155	-43.7224	-0.185192
203	-8.81133	149.932	-79.2195	-6.78582	1.85882	-1.23263	-72.3613	-72.5599	-41.4863	-1.59198
204	-12.9001	170.575	-78.7729	-7.40001	1.05563	-1.53661	-69.1385	-69.8518	-40.3938	-3.38813
205	-18.4995	201.43	-72.0726	-6.87387	0.964759	-1.2718	-60.4129	-61.3199	-35.6298	-5.60737
206	-28.8801	234.621	-63.0716	-6.06128	0.875447	-1.08683	-49.6208	-51.3941	-30.5075	-8.1534
207	-38.3639	260.462	-57.2783	-5.23311	0.567349	-1.19207	-42.2098	-44.7305	-27.3174	-10.6514
208	-45.257	278.529	-56.8643	-4.34313	0.602152	-1.03183	-40.2174	-42.9779	-26.606	-13.1056
209	-48.8607	298.182	-54.9216	-3.85166	0.504715	-1.03942	-36.7877	-39.6956	-25.0216	-15.0474
210	-46.3062	321.317	-52.5659	-3.70917	0.638832	-0.805316	-33.0831	-35.4823	-22.9751	-16.3221
211	-42.3527	337.539	-50.4785	-3.86625	0.547398	-0.819294	-30.072	-32.257	-21.4634	-16.9182
212	-36.4264	350.216	-47.2996	-4.22482	0.423432	-0.869468	-26.6465	-28.8378	-19.8226	-16.7005
213	-32.4892	360.998	-41.5742	-4.58573	0.314576	-0.968782	-21.3492	-23.974	-17.6814	-15.9417
214	-31.3761	370.655	-30.7365	-4.685	0.446285	-0.83697	-11.9109	-15.6195	-13.3658	-14.677
215	-28.262	368.665	-24.6374	-4.82571	0.367949	-0.905847	-7.14783	-11.206	-10.9108	-13.2889
216	-22.1575	368.058	-17.7465	-4.68953	0.46765	-0.832704	-1.39532	-4.20403	-6.40263	-12.0382
217	-8.72483	364	-14.5816	-4.60833	0.524017	-0.769031	1.34716	1.73496	-1.84914	-10.9618
218	-3.55999	342.614	-15.5138	-4.68033	0.304221	-0.927714	0.35444	1.93458	-1.09411	-10.3606
219	-2.17714	312.089	-18.1386	-4.77828	0.219428	-0.945762	-2.16651	-0.689867	-2.44971	-10.046
220	-4.46955	278.529	-20.262	-4.76886	0.282924	-0.813617	-3.81074	-3.05636	-3.86608	-10.2631
221	7.43361	260.01	-23.7747	-4.91244	0.26482	-0.740293	-5.33816	-1.02939	-1.59185	-10.9508
222	11.0837	233.801	-26.8681	-5.27763	-0.0262344	-0.901489	-6.52935	-0.742923	-1.02262	-11.8962
223	10.3407	209.803	-30.2679	-5.28015	0.0405189	-0.769697	-8.23154	-1.2109	-0.977903	-13.3455
224	5.90688	191.294	-32.3721	-5.17784	-0.0534826	-0.830245	-9.02548	-0.829887	-0.823139	-14.9809
225	-3.12958	176.386	-33.0894	-4.80386	-0.0190183	-0.767378	-9.12214	-0.0320719	-0.208115	-16.7765
226	-16.0412	163.641	-35.1803	-4.15519	-0.0685403	-0.882087	-11.4102	-1.45037	-1.28528	-18.5819
227	-29.9389	153.444	-35.9789	-3.20883	0.0190972	-0.808622	-12.8653	-2.14187	-1.6359	-20.5481
228	-42.5539	145.562	-36.1751	-2.28492	0.00361233	-0.831212	-13.1336	-2.11234	-1.57657	-23.0586
229	-47.2501	133.755	-36.3435	-1.43484	0.135077	-0.681249	-12.4975	-1.97533	-1.25545	-25.6466
230	-37.741	122.687	-35.6822	-1.10748	0.336221	-0.537893	-10.3775	-1.1623	-0.707644	-26.3562
231	-11.8862	117.572	-33.5704	-1.80382	0.486691	-0.567492	-8.9099	-1.50041	-1.49783	-21.4415
232	17.2007	134.687	-26.5794	-2.96419	0.690925	-0.605113	-5.75964	0.369917	-1.15467	-12.6054
233	31.486	160.11	-21.8692	-3.80829	0.542311	-0.810836	-4.55997	0.706068	-1.46485	-6.9041
234	34.9731	185.907	-18.2298	-3.80512	0.576573	-0.760898	-3.08585	1.5468	-1.0374	-5.41294
235	33.0686	204.227	-17.5314	-3.35762	0.729875	-0.639981	-3.51231	0.569804	-1.69322	-5.9237
236	29.8886	219.608	-15.7537	-2.97135	0.713032	-0.749864	-2.59323	0.961489	-1.46466	-6.63412
237	27.2331	230.159	-13.3515	-2.56543	0.822471	-0.719178	-1.12351	2.13762	-0.458288	-7.05706
238	25.4938	236.99	-13.6162	-2.29931	0.933075	-0.702475	-2.23727	0.584342	-1.56205	-7.20009
239	24.1212	241.939	-13.0272	-2.17333	0.895224	-0.796995	-2.40129	0.326283	-1.52678	-7.10678
240	23.5026	246.058	-11.0989	-2.13838	0.901109	-0.823326	-1.46931	1.04213	-0.851193	-6.61822
241	23.7921	248.449	-10.3669	-1.99289	1.09078	-0.686395	-1.81255	0.710061	-0.877324	-5.99283
242	24.9345	248.674	-10.3788	-1.94174	1.17244	-0.648282	-2.88468	-0.275744	-1.32803	-5.1826
243	26.9379	252.344	-8.2429	-2.20634	0.998033	-0.756029	-1.64113	1.35161	0.00526949	-4.22361
244	28.3323	251.747	-8.14033	-2.40584	0.836085	-0.863754	-2.28097	0.878037	-0.131239	-3.36938
245	30.615	250.427	-9.33731	-2.33388	1.02178	-0.717104	-4.52187	-1.48553	-1.9121	-2.45741
246	31.4255	255.015	-6.85103	-2.32793	1.0026	-0.76978	-2.80251	0.936493	0.0579801	-1.79987
247	32.3655	255.652	-6.79482	-2.05802	1.16995	-0.750361	-3.70208	0.226072	-0.49394	-1.18928
248	32.7785	255.794	-6.6693	-1.98911	1.12076	-0.853042	-4.31093	-0.255712	-0.985194	-0.629025
249	31.2209	258.429	-6.26693	-1.57228	1.47757	-0.663506	-4.82184	-0.781912	-1.73089	-0.29896
250	28.697	260.268	-4.35902	-1.25959	1.52582	-0.749828	-3.88432	0.270642	-1.20963	0.104699
251	25.8011	263.86	-1.91405	-1.13536	1.57929	-0.734017	-2.20284	1.99808	-0.263321	0.458088
252	20.1578	264.118	-1.30049	-1.01264	1.51759	-0.820268	-2.25883	1.37445	-1.48962	0.672677
253	15.0207	265.654	-0.0438703	-0.723818	1.71191	-0.71898	-1.8074	1.51581	-2.02653	0.876533
254	8.28369	267.161	2.40706	-0.753967	1.62285	-0.76191	0.184446	2.8821	-1.72482	0.998205
255	1.44533	266.126	3.86424	-0.833251	1.44916	-0.908571	1.36105	3.19785	-2.30563	1.02414
256	-5.0468	267.853	7.75537	-0.722755	1.55327	-0.848883	4.82132	6.11224	-0.549931	1.01081
257	-7.96266	267.618	9.26641	-0.677987	1.64813	-0.833256	5.89929	6.43352	-0.771629	1.14752
258	-8.34996	265.571	11.1977	-0.644505	1.75247	-0.782004	7.19779	6.76172	-0.924951	1.48856
259	-6.39255	262.979	13.0767	-0.851172	1.63709	-0.88094	8.73649	7.48776	-0.385818	1.84087
260	-2.75841	257.491	12.945	-0.86513	1.71375	-0.864757	8.20995	5.79756	-1.95789	2.1141
261	2.64047	252.284	13.9195	-1.18418	1.547	-0.953188	9.39367	6.38273	-1.20025	2.19839
262	6.57266	249.079	13.6643	-1.382	1.51351	-0.96094	9.98793	6.85261	-0.421807	1.67763
263	7.74574	246.319	13.1496	-1.50231	1.58917	-0.882231	10.7715	7.65558	0.328584	0.707309
264	6.88246	245.819	8.79386	-1.74387	1.54053	-0.88703	8.56848	5.93987	-1.24419	-0.803349
265	4.52651	251.194	5.58293	-1.91627	1.64318	-0.742017	7.64942	6.27727	-0.998589	-2.42543
266	0.705069	262.925	1.57443	-2.58097	1.35165	-0.860245	6.43332	6.48063	-1.16928	-4.02205
267	-3.13746	279.395	-1.8865	-2.91228	1.38906	-0.758249	5.24913	6.82216	-1.08732	-5.40397
268	-3.42371	298.557	-6.18835	-3.54737	1.20646	-0.787298	3.10692	6.00146	-1.7735	-6.33943
269	-3.52202	319.025	-9.571	-4.27564	0.897873	-0.915332	1.84013	5.54444	-2.0076	-7.21711
270	-1.48096	339.067	-11.4607	-4.68221	0.892614	-0.801552	1.52294	5.71864	-1.12036	-7.95118
271	-0.72722	353.517	-14.1222	-5.29498	0.554336	-0.937909	0.577177	4.45864	-1.49431	-8.80391
272	-0.179768	366.389	-15.9706	-5.28572	0.731171	-0.810222	-0.33162	2.96022	-1.89861	-9.68311
273	-1.36009	374.623	-15.923	-5.40441	0.599417	-0.884207	0.459956	2.97277	-1.04662	-10.4737
274	-2.3677	380.023	-15.4259	-5.17127	0.652594	-0.95526	1.04289	2.85547	-0.432993	-11.0737
275	-0.65947	381.419	-15.1943	-4.67637	0.911775	-0.949418	0.617102	1.96865	-0.616472	-11.187
276	3.18041	379.776	-15.3172	-4.5964	0.861102	-1.16245	-0.0104018	0.962659	-1.25943	-10.9403
277	11.5438	376.181	-14.7825	-4.63829	0.834108	-1.36235	-0.120702	1.16923	-0.686015	-10.2069
278	20.8233	369.21	-14.3403	-4.66246	1.01049	-1.36635	-0.305609	1.44488	-0.177438	-9.31061
279	29.9786	355.533	-16.0878	-5.25634	0.856267	-1.45461	-1.87827	0.179879	-1.24599	-8.45671
280	38.1306	336.985	-17.9875	-6.29621	0.460777	-1.57858	-2.86833	-0.298875	-1.44096	-7.74959
281	43.657	312.701	-20.5702	-7.28823	0.139995	-1.54949	-4.3823	-1.50622	-2.44739	-7.24955
282	45.8537	286.815	-21.1267	-8.35035	-0.212617	-1.43997	-3.58462	-0.238792	-1.10097	-7.01669
283	-5.78943	280.343	-3.90399	2.8865	3.83514	-0.293878	-1.26257	2.24611	-0.185206	-6.04181
284	-5.84302	278.854	-4.78376	2.59842	3.64546	-0.409989	-1.91185	1.0127	-1.43478	-5.98312
