# Supplementary material for: Optimal Control Based Stiffness Identification of an Ankle-Foot Orthosis Using a Predictive Walking Model
Source: Front Comput Neurosci. 2017 Apr 13;11:23. doi: 10.3389/fncom.2017.00023 (PMC5390028; doi:10.3389/fncom.2017.00023)
Supplement: Supplementary file 1 [file DataSheet1.ZIP › PathWalker/InvKinDyn/results/orthosis_3053146.fit]

frame	steps	SACR	LASI	RKNE	RTHI	RANK	RTIB	RHEE	RTOE	RANK	LKNE	LTHI	LANK	LTIB	LANK	LHEE	LTOE	CLAV	C7
0	44	0.00603454	0.0115543	0.00132118	0.0158142	0.00303401	0.0169953	0.0232891	0.0215092	0.00303401	0.014289	0.0235016	0.00539172	0.0154293	0.00539172	0.0200507	0.0275179	0.0099229	0.0164884
1	33	0.00593226	0.0122299	0.00133886	0.0159445	0.00246335	0.0172195	0.0241612	0.0210842	0.00246335	0.0143136	0.0235533	0.00530417	0.0154134	0.00530417	0.0200786	0.0273573	0.00978055	0.0160431
2	34	0.00589145	0.0129938	0.00145894	0.0160093	0.00160061	0.0174943	0.0255003	0.0202901	0.00160061	0.0143162	0.0235427	0.00522161	0.0154	0.00522161	0.0201117	0.0271923	0.00969551	0.0155675
3	34	0.00606682	0.0139964	0.00150038	0.0161678	0.0026802	0.0187649	0.0251957	0.0211682	0.0026802	0.0143012	0.0233688	0.00511512	0.0153531	0.00511512	0.0201637	0.0270423	0.00969624	0.0150332
4	35	0.00633559	0.0150718	0.00167296	0.0162577	0.00262332	0.0197392	0.0259846	0.0209773	0.00262332	0.0142519	0.0231	0.00501253	0.015323	0.00501253	0.0202171	0.0268932	0.00976277	0.0144746
5	35	0.00675643	0.0162818	0.00190892	0.016345	0.0025543	0.0208872	0.0268353	0.0206883	0.0025543	0.0141694	0.0226859	0.0048992	0.0152978	0.0048992	0.0202789	0.0267557	0.00991012	0.0138796
6	36	0.00732432	0.0176285	0.00221269	0.0164489	0.00247754	0.0221973	0.0277162	0.0202806	0.00247754	0.014051	0.0221158	0.0047729	0.015283	0.0047729	0.0203507	0.026633	0.0101429	0.0132489
7	36	0.00801308	0.0191055	0.00259249	0.0165895	0.00230872	0.0236008	0.0286857	0.0196446	0.00230872	0.0138954	0.0213951	0.00463515	0.0152861	0.00463515	0.0204341	0.0265269	0.0104627	0.012586
8	36	0.00879196	0.0207064	0.00304475	0.0167922	0.00220225	0.0251126	0.0296293	0.0188624	0.00220225	0.0137033	0.0205458	0.00448948	0.0153137	0.00448948	0.0205313	0.0264388	0.0108715	0.0118949
9	36	0.00961835	0.0224179	0.00356595	0.0170848	0.00222923	0.026695	0.0305094	0.0179545	0.00222923	0.0134764	0.0196119	0.00434314	0.0153736	0.00434314	0.0206434	0.0263684	0.0113663	0.0111856
10	37	0.0104455	0.0242223	0.00414807	0.0174981	0.00242561	0.0283001	0.0312953	0.0169559	0.00242561	0.0132175	0.0186576	0.00420603	0.0154734	0.00420603	0.02077	0.026314	0.0119394	0.0104739
11	37	0.0112291	0.0261005	0.00477863	0.0180653	0.00276484	0.0298755	0.0319631	0.015917	0.00276484	0.0129296	0.0177611	0.0040892	0.0156202	0.0040892	0.0209093	0.0262728	0.0125784	0.00978199
12	37	0.0119334	0.0280336	0.00544063	0.0188193	0.00318187	0.0313655	0.0325064	0.0148871	0.00318187	0.0126158	0.0170045	0.00400345	0.015818	0.00400345	0.0210581	0.026241	0.0132662	0.00913602
13	37	0.0125374	0.0300033	0.00611404	0.0197863	0.00361636	0.0327221	0.032931	0.0139133	0.00361636	0.0122793	0.0164605	0.00395766	0.0160667	0.00395766	0.0212117	0.0262147	0.0139824	0.00856373
14	36	0.013036	0.0319921	0.00677759	0.0209792	0.00402812	0.0339106	0.0332522	0.013034	0.00402812	0.0119241	0.0161785	0.00395752	0.0163591	0.00395752	0.0213658	0.0261902	0.0147045	0.00809008
15	34	0.0134403	0.0339814	0.00741169	0.0223915	0.00439784	0.0349146	0.0334915	0.0122735	0.00439784	0.0115556	0.0161759	0.00400488	0.0166797	0.00400488	0.0215165	0.0261659	0.0154091	0.00773392
16	34	0.0137719	0.0359498	0.00800049	0.0239948	0.00472271	0.0357356	0.0336724	0.0116409	0.00472271	0.0111809	0.0164379	0.00409795	0.0170038	0.00409795	0.0216615	0.0261431	0.0160727	0.00750557
17	39	0.0140561	0.037872	0.0085335	0.0257416	0.00501079	0.0363908	0.0338164	0.011131	0.00501079	0.0108091	0.0169245	0.00423208	0.0172979	0.00423208	0.0217997	0.0261277	0.0166732	0.00740604
18	42	0.0143157	0.0397177	0.00900601	0.027571	0.00527525	0.0369073	0.0339412	0.0107285	0.00527525	0.0104508	0.0175803	0.0044012	0.0175214	0.0044012	0.0219303	0.0261309	0.0171903	0.00742791
19	45	0.0145657	0.0414548	0.0094185	0.0294162	0.00552967	0.0373163	0.0340594	0.0104131	0.00552967	0.0101186	0.0183442	0.00459987	0.0176287	0.00459987	0.0220515	0.0261693	0.0176076	0.00755831
20	48	0.0148105	0.0430517	0.00977521	0.0312133	0.00578499	0.0376483	0.0341784	0.0101634	0.00578499	0.00982818	0.019156	0.00482449	0.0175719	0.00482449	0.0221583	0.0262636	0.0179133	0.00778151
21	50	0.0150451	0.0444822	0.0100832	0.0329088	0.00604836	0.0379298	0.0343022	0.009961	0.00604836	0.0096007	0.0199606	0.00507463	0.0173046	0.00507463	0.0222416	0.0264353	0.0181017	0.00808249
22	53	0.0152574	0.0457298	0.0103515	0.0344657	0.00632357	0.0381825	0.0344322	0.0097908	0.00632357	0.00946617	0.0207122	0.00535317	0.0167865	0.00535317	0.0222884	0.0267032	0.0181735	0.00844822
23	55	0.0154311	0.0467898	0.0105916	0.0358666	0.00661213	0.0384237	0.0345692	0.00964149	0.00661213	0.00946597	0.0213783	0.0056656	0.0159909	0.0056656	0.0222841	0.0270786	0.0181359	0.00886874
24	58	0.0155502	0.0476699	0.0108173	0.0371133	0.00691467	0.0386682	0.0347141	0.00950418	0.00691467	0.00965195	0.0219416	0.00601825	0.014917	0.00601825	0.0222183	0.0275613	0.0180019	0.00933682
25	60	0.0156018	0.0483879	0.0110454	0.0382223	0.00723209	0.038929	0.034869	0.00937156	0.00723209	0.0100796	0.0224028	0.00641599	0.0136101	0.00641599	0.0220943	0.0281376	0.0177895	0.00984705
26	62	0.015579	0.0489677	0.011295	0.0392197	0.00756605	0.0392183	0.0350364	0.00923731	0.00756605	0.0107953	0.0227793	0.00685934	0.0121961	0.00685934	0.0219394	0.0287806	0.0175202	0.0103944
27	65	0.0154823	0.0494339	0.0115859	0.040136	0.00791924	0.039547	0.0352195	0.00909562	0.00791924	0.0118221	0.0231039	0.00734298	0.0109333	0.00734298	0.0218136	0.0294538	0.0172179	0.010972
28	68	0.0153189	0.0498068	0.0119368	0.0410022	0.00829505	0.0399243	0.0354217	0.00894182	0.00829505	0.013153	0.0234197	0.00785468	0.0102436	0.00785468	0.021808	0.0301166	0.0169079	0.01157
29	71	0.0151026	0.0500981	0.0123628	0.0418494	0.00869696	0.0403565	0.0356459	0.00877269	0.00869696	0.0147526	0.0237743	0.00837644	0.0105735	0.00837644	0.022028	0.0307312	0.0166149	0.012174
30	76	0.0148517	0.0503079	0.0128727	0.0427087	0.00912778	0.0408459	0.0358941	0.00858688	0.00912778	0.0165655	0.0242125	0.0088865	0.0120433	0.0088865	0.0225611	0.0312681	0.0163616	0.0127643
31	82	0.0145878	0.0504252	0.0134679	0.0436132	0.00958864	0.0413901	0.0361669	0.00838533	0.00958864	0.0185255	0.0247695	0.00936197	0.0143605	0.00936197	0.0234414	0.0317108	0.0161668	0.0133167
32	89	0.0143361	0.0504309	0.0141406	0.0445968	0.0100778	0.0419815	0.0364627	0.00817127	0.0100778	0.0205632	0.0254646	0.00978162	0.0171112	0.00978162	0.0246312	0.0320568	0.0160447	0.0138035
33	97	0.0141267	0.0503033	0.0148744	0.0456909	0.01059	0.0426074	0.0367772	0.00795017	0.01059	0.0226094	0.0262973	0.0101281	0.0199555	0.0101281	0.0260307	0.0323167	0.0160045	0.0141956
34	104	0.0139955	0.0500255	0.0156449	0.0469189	0.0111156	0.0432499	0.037103	0.00772895	0.0111156	0.0245981	0.0272472	0.01039	0.0226507	0.01039	0.0275071	0.0325109	0.0160515	0.014466
35	109	0.0139827	0.0495938	0.0164218	0.0482876	0.0116409	0.0438876	0.0374301	0.00751512	0.0116409	0.0264666	0.0282766	0.0105629	0.0250322	0.0105629	0.0289288	0.0326649	0.0161888	0.0145933
36	112	0.0141248	0.0490208	0.0171719	0.0497834	0.0121497	0.0444968	0.0377468	0.00731533	0.0121497	0.0281587	0.0293373	0.0106497	0.027	0.0106497	0.0301897	0.0328042	0.0164172	0.0145666
37	114	0.0144416	0.048335	0.0178627	0.051372	0.0126247	0.0450538	0.0380414	0.00713397	0.0126247	0.0296285	0.0303768	0.0106607	0.0285094	0.0106607	0.0312225	0.0329503	0.016735	0.0143878
38	113	0.0149277	0.0475739	0.0184661	0.0530044	0.0130502	0.0455377	0.0383042	0.00697256	0.0130502	0.0308448	0.0313446	0.0106112	0.0295649	0.0106112	0.0319997	0.0331168	0.017135	0.0140715
39	110	0.0155523	0.0467752	0.0189611	0.0546265	0.0134136	0.045932	0.0385289	0.00682992	0.0134136	0.0317934	0.0321954	0.0105196	0.0302102	0.0105196	0.0325267	0.0333083	0.0176033	0.0136424
40	106	0.0162683	0.04597	0.0193349	0.0561876	0.0137066	0.0462262	0.0387127	0.00670304	0.0137066	0.0324759	0.0328902	0.0104044	0.0305166	0.0104044	0.032831	0.0335193	0.0181194	0.0131293
41	102	0.0170242	0.0451793	0.0195829	0.0576454	0.0139249	0.0464156	0.0388562	0.00658837	0.0139249	0.0329062	0.0333962	0.0102829	0.0305667	0.0102829	0.0329486	0.0337364	0.0186583	0.0125615
42	98	0.0177724	0.044413	0.0197064	0.0589683	0.0140681	0.0465007	0.038962	0.0064831	0.0140681	0.033105	0.0336875	0.0101691	0.0304405	0.0101691	0.032913	0.0339409	0.0191942	0.0119645
43	93	0.0184739	0.0436721	0.0197104	0.0601338	0.0141384	0.0464852	0.0390333	0.00638609	0.0141384	0.0330962	0.0337448	0.0100731	0.0302029	0.0100731	0.0327484	0.0341132	0.0197023	0.0113598
44	89	0.019098	0.0429503	0.019601	0.0611273	0.0141395	0.0463751	0.0390724	0.00629796	0.0141395	0.0329028	0.0335572	0.0100002	0.0298953	0.0100002	0.0324658	0.0342366	0.0201611	0.010764
45	85	0.019622	0.0422375	0.0193836	0.0619389	0.0140762	0.0461764	0.0390805	0.00622134	0.0140762	0.0325453	0.0331222	0.00995151	0.0295331	0.00995151	0.0320642	0.0343002	0.0205529	0.0101898
46	80	0.0200291	0.0415215	0.0190618	0.0625621	0.0139536	0.045895	0.0390573	0.00616032	0.0139536	0.0320402	0.0324463	0.00992357	0.0291072	0.00992357	0.0315334	0.034301	0.0208632	0.00964653
47	76	0.0203075	0.04079	0.0186367	0.062992	0.0137767	0.0455354	0.0390014	0.00611982	0.0137767	0.0314012	0.0315444	0.0099094	0.0285893	0.0099094	0.0308584	0.0342436	0.0210805	0.00914126
48	71	0.0204487	0.0400322	0.018108	0.063225	0.0135511	0.0451013	0.0389112	0.00610471	0.0135511	0.0306393	0.0304386	0.00989944	0.0279372	0.00989944	0.0300238	0.0341382	0.0211957	0.00867904
49	66	0.0204467	0.0392401	0.0174752	0.0632587	0.0132826	0.0445961	0.0387856	0.00611898	0.0132826	0.0297648	0.0291561	0.00988244	0.0271029	0.00988244	0.0290187	0.033998	0.0212019	0.00826339
50	58	0.0202974	0.0384082	0.0167392	0.0630924	0.0129774	0.044024	0.0386245	0.00616523	0.0129774	0.0287894	0.0277274	0.00984674	0.0260387	0.00984674	0.0278418	0.0338349	0.0210955	0.00789647
51	55	0.0199987	0.0375351	0.0159045	0.0627277	0.0126427	0.0433906	0.0384296	0.00624435	0.0126427	0.027727	0.0261843	0.00978113	0.0247038	0.00978113	0.0265068	0.0336558	0.0208761	0.00757886
52	59	0.0195505	0.0366218	0.0149804	0.0621695	0.012286	0.0427046	0.0382045	0.00635563	0.012286	0.0265959	0.0245586	0.00967567	0.02307	0.00967567	0.0250473	0.0334599	0.0205479	0.00730933
53	59	0.018955	0.0356731	0.0139825	0.0614262	0.0119158	0.0419779	0.0379545	0.0064971	0.0119158	0.0254185	0.0228808	0.00952228	0.0211271	0.00952228	0.0235198	0.0332374	0.0201203	0.00708497
54	58	0.0182175	0.0346966	0.0129321	0.060511	0.0115405	0.0412253	0.0376866	0.00666595	0.0115405	0.0242219	0.02118	0.00931512	0.0188863	0.00931512	0.0220041	0.0329706	0.0196075	0.00690078
55	56	0.0173473	0.0337024	0.0118559	0.0594419	0.0111683	0.0404645	0.037409	0.00685891	0.0111683	0.0230361	0.0194837	0.00905094	0.0163833	0.00905094	0.0205981	0.032636	0.0190287	0.00675043
56	55	0.0163585	0.0327032	0.0107839	0.0582419	0.0108066	0.0397146	0.0371301	0.00707208	0.0108066	0.0218925	0.0178181	0.0087294	0.0136824	0.0087294	0.0194061	0.0322093	0.0184061	0.00662606
57	53	0.015271	0.0317129	0.00974688	0.0569381	0.0104613	0.0389942	0.0368579	0.00730109	0.0104613	0.020821	0.0162083	0.00835334	0.0108848	0.00835334	0.0185186	0.0316706	0.0177633	0.00651898
58	51	0.0141117	0.0307465	0.00877401	0.0555609	0.0101365	0.0383204	0.0365991	0.00754073	0.0101365	0.0198466	0.0146794	0.00792904	0.00815644	0.00792904	0.0179891	0.0310089	0.0171233	0.00642106
59	49	0.0129149	0.0298178	0.0078898	0.0541414	0.00983462	0.0377075	0.0363588	0.00778493	0.00983462	0.0189873	0.0132566	0.00746633	0.00582361	0.00746633	0.0178171	0.0302267	0.0165067	0.00632462
60	47	0.0117224	0.0289389	0.00711197	0.0527097	0.00955598	0.037166	0.0361396	0.00802701	0.00955598	0.0182518	0.0119669	0.00697834	0.00459494	0.00697834	0.0179493	0.0293415	0.01593	0.00622419
61	46	0.0105824	0.0281181	0.00644992	0.0512927	0.00929985	0.036703	0.035943	0.00825993	0.00929985	0.0176389	0.0108398	0.0064812	0.0051495	0.0064812	0.018299	0.0283853	0.0154059	0.00611606
62	44	0.00954694	0.0273594	0.0059041	0.0499117	0.00906491	0.0363222	0.0357681	0.00847707	0.00906491	0.0171388	0.00990728	0.00599297	0.00684145	0.00599297	0.018772	0.0274012	0.0149429	0.00599877
63	42	0.00866653	0.0266624	0.0054671	0.0485827	0.00884994	0.0360249	0.0356138	0.0086728	0.00884994	0.0167348	0.00920147	0.00553262	0.00880786	0.00553262	0.0192871	0.0264382	0.014546	0.00587204
64	41	0.00798207	0.0260226	0.00512562	0.0473159	0.00865432	0.0358109	0.0354786	0.00884296	0.00865432	0.0164058	0.00874762	0.00511871	0.0106831	0.00511871	0.0197857	0.0255451	0.0142181	0.00573673
65	40	0.0075147	0.0254331	0.00486427	0.046117	0.00847815	0.0356784	0.0353607	0.00898521	0.00847815	0.0161292	0.00855302	0.00476789	0.012336	0.00476789	0.0202332	0.0247636	0.0139605	0.00559369
66	38	0.00725865	0.0248858	0.00466915	0.0449895	0.00832213	0.0356249	0.0352594	0.00909899	0.00832213	0.0158831	0.00859716	0.00449359	0.0137286	0.00449359	0.0206156	0.0241235	0.0137735	0.00544316
67	37	0.00718313	0.0243735	0.0045309	0.0439365	0.00818711	0.0356469	0.035174	0.00918517	0.00818711	0.0156478	0.00882874	0.00430457	0.0148702	0.00430457	0.0209341	0.0236392	0.0136568	0.00528489
68	36	0.00724386	0.0238912	0.00444589	0.0429617	0.00807368	0.0357398	0.0351042	0.00924572	0.00807368	0.015408	0.00917364	0.00420325	0.0157992	0.00420325	0.0212003	0.0233076	0.0136099	0.00511856
69	35	0.00739727	0.0234374	0.00441579	0.0420709	0.00798169	0.0358974	0.0350498	0.00928307	0.00798169	0.0151534	0.00954811	0.00418489	0.0165721	0.00418489	0.0214307	0.0231101	0.0136314	0.00494424
70	34	0.00760942	0.0230152	0.00444479	0.0412713	0.00791008	0.0361122	0.0350103	0.00929955	0.00791008	0.0148797	0.0098722	0.00423726	0.0172515	0.00423726	0.0216427	0.0230155	0.0137197	0.00476378
71	33	0.00785818	0.0226313	0.00453662	0.0405708	0.00785681	0.0363753	0.0349849	0.00929673	0.00785681	0.01459	0.010082	0.00434229	0.0178949	0.00434229	0.0218518	0.0229857	0.0138722	0.00458176
72	31	0.00813023	0.0222955	0.00469252	0.0399761	0.00781907	0.0366775	0.0349724	0.00927491	0.00781907	0.0142947	0.01014	0.00447848	0.018544	0.00447848	0.0220686	0.0229827	0.014085	0.00440652
73	29	0.00841593	0.0220183	0.00491088	0.039491	0.00779365	0.0370097	0.0349714	0.00923266	0.00779365	0.014011	0.0100429	0.00462363	0.0192173	0.00462363	0.0222981	0.0229749	0.0143519	0.00425002
74	25	0.00870516	0.0218091	0.00518929	0.0391146	0.00777725	0.0373644	0.0349804	0.00916659	0.00777725	0.0137607	0.00982384	0.00475743	0.0199086	0.00475743	0.0225392	0.0229431	0.0146643	0.00412728
75	29	0.00898475	0.0216741	0.0055266	0.0388401	0.00776668	0.0377365	0.0349981	0.00907174	0.00776668	0.0135664	0.00954797	0.00486321	0.0205908	0.00486321	0.0227867	0.0228827	0.0150105	0.00405393
76	30	0.00923941	0.021615	0.00592454	0.0386564	0.00775891	0.0381233	0.0350232	0.00894207	0.00775891	0.0134468	0.00930016	0.00492956	0.0212249	0.00492956	0.0230335	0.0228027	0.0153763	0.00404391
77	31	0.00945387	0.021629	0.00638749	0.0385489	0.00775087	0.0385248	0.0350547	0.00877132	0.00775087	0.0134139	0.00916719	0.00495093	0.0217691	0.00495093	0.0232733	0.0227219	0.0157468	0.00410742
78	32	0.00961642	0.0217087	0.00692121	0.0385041	0.00773946	0.0389433	0.0350923	0.00855406	0.00773946	0.0134715	0.00921847	0.00492739	0.022189	0.00492739	0.0235027	0.0226635	0.0161078	0.00425037
79	32	0.00972203	0.0218433	0.00753157	0.0385131	0.0077217	0.0393826	0.0351361	0.00828646	0.0077217	0.0136178	0.00949204	0.00486281	0.0224627	0.00486281	0.0237234	0.0226498	0.0164475	0.00447415
80	33	0.00977463	0.0220207	0.00822325	0.0385747	0.00769501	0.0398478	0.0351874	0.00796721	0.00769501	0.0138483	0.00999014	0.0047624	0.0225832	0.0047624	0.0239419	0.0226986	0.0167566	0.00477639
81	33	0.00978897	0.0222303	0.00899916	0.0386975	0.00765774	0.0403444	0.0352496	0.00759835	0.00765774	0.0141584	0.0106863	0.00463022	0.0225573	0.00463022	0.0241694	0.0228216	0.0170286	0.0051517
82	34	0.0097915	0.0224668	0.00985978	0.038898	0.00760922	0.0408768	0.0353274	0.00718671	0.00760922	0.0145458	0.0115397	0.00446762	0.0224018	0.00446762	0.0244193	0.0230233	0.0172586	0.00559283
83	35	0.00981871	0.0227322	0.0108025	0.0391972	0.00754999	0.041447	0.0354274	0.00674611	0.00754999	0.0150097	0.0125101	0.00427346	0.0221387	0.00427346	0.0247046	0.0233019	0.0174433	0.00609222
84	36	0.00991161	0.0230361	0.01182	0.0396151	0.00748165	0.0420519	0.0355562	0.00630016	0.00748165	0.015549	0.0135682	0.00404551	0.0217903	0.00404551	0.0250353	0.02365	0.0175804	0.00664364
85	38	0.0101047	0.0233926	0.0128986	0.0401639	0.00740659	0.0426816	0.0357191	0.00588534	0.00740659	0.016158	0.0146953	0.00378263	0.0213768	0.00378263	0.0254166	0.0240565	0.0176687	0.00724269
86	39	0.0104141	0.0238147	0.0140172	0.0408422	0.00732745	0.0433181	0.0359173	0.00555152	0.00732745	0.0168236	0.0158759	0.00348707	0.0209142	0.00348707	0.0258474	0.0245079	0.0177073	0.00788712
87	41	0.0108285	0.0243083	0.0151459	0.0416326	0.00724678	0.0439352	0.0361463	0.00535495	0.00724678	0.0175226	0.017086	0.00316648	0.0204148	0.00316648	0.0263208	0.0249905	0.0176966	0.00857543
88	42	0.0113103	0.0248693	0.016248	0.0425	0.00716622	0.0445007	0.0363954	0.00533985	0.00716622	0.0182212	0.0182879	0.00283601	0.0198891	0.00283601	0.0268251	0.0254912	0.0176376	0.00930544
89	43	0.0118051	0.0254834	0.0172822	0.0433947	0.00708619	0.0449794	0.0366483	0.00551613	0.00708619	0.0188766	0.0194302	0.00252066	0.0193471	0.00252066	0.0273451	0.0259982	0.0175326	0.0100727
90	44	0.0122536	0.0261292	0.0182075	0.0442563	0.00700525	0.0453383	0.0368869	0.00585264	0.00700525	0.0194411	0.0204566	0.00225755	0.0188003	0.00225755	0.0278642	0.0265016	0.017386	0.0108692
91	45	0.0126037	0.0267835	0.0189879	0.04502	0.00692026	0.045552	0.0370938	0.00629367	0.00692026	0.0198672	0.0213151	0.00209346	0.0182618	0.00209346	0.0283655	0.0269929	0.0172042	0.0116827
92	41	0.0128174	0.0274258	0.0195974	0.0456219	0.00682641	0.0456068	0.0372556	0.00678273	0.00682641	0.0201135	0.0219666	0.00206879	0.0177467	0.00206879	0.0288328	0.0274651	0.0169964	0.0124976
93	45	0.0128751	0.0280412	0.0200224	0.0460052	0.00671797	0.0455029	0.0373635	0.00727771	0.00671797	0.0201512	0.0223907	0.00219101	0.0172704	0.00219101	0.0292515	0.0279124	0.0167742	0.0132956
94	51	0.0127764	0.0286203	0.0202626	0.046125	0.00658887	0.0452548	0.0374139	0.00775434	0.00658887	0.0199687	0.0225863	0.00242792	0.0168473	0.00242792	0.0296089	0.0283295	0.0165508	0.0140576
95	55	0.0125391	0.0291578	0.0203299	0.0459516	0.00643348	0.0448883	0.0374063	0.00820309	0.00643348	0.0195744	0.0225699	0.00273022	0.0164892	0.00273022	0.0298946	0.0287124	0.0163394	0.0147655
96	57	0.0121952	0.0296494	0.0202453	0.0454723	0.00624736	0.0444356	0.0373422	0.00862359	0.00624736	0.0189971	0.0223715	0.00305378	0.0162038	0.00305378	0.0301011	0.0290576	0.0161518	0.0154036
97	59	0.0117861	0.0300883	0.0200355	0.0446923	0.00602764	0.0439306	0.0372236	0.00901969	0.00602764	0.018283	0.0220292	0.00336656	0.0159949	0.00336656	0.0302248	0.0293625	0.0159967	0.01596
98	60	0.0113564	0.0304639	0.0197292	0.0436322	0.00577347	0.0434027	0.0370536	0.00939647	0.00577347	0.0174898	0.0215831	0.00364784	0.015863	0.00364784	0.0302662	0.0296255	0.0158781	0.0164277
99	61	0.0109463	0.0307624	0.0193534	0.0423249	0.00548585	0.0428735	0.0368357	0.00975889	0.00548585	0.0166783	0.0210711	0.0038854	0.0158058	0.0038854	0.0302306	0.0298457	0.0157954	0.0168049
100	60	0.0105871	0.0309691	0.0189311	0.0408111	0.00516733	0.0423533	0.0365752	0.0101122	0.00516733	0.0159041	0.0205245	0.00407314	0.0158202	0.00407314	0.030127	0.0300227	0.015743	0.0170945
101	59	0.0102972	0.0310723	0.0184781	0.0391349	0.00482145	0.0418409	0.0362786	0.0104624	0.00482145	0.0152095	0.0199667	0.00420907	0.0159033	0.00420907	0.0299668	0.0301564	0.0157125	0.0173034
102	58	0.010083	0.031066	0.018002	0.0373408	0.00445223	0.0413236	0.0359531	0.0108166	0.00445223	0.0146202	0.0194119	0.0042941	0.0160523	0.0042941	0.0297622	0.0302467	0.0156936	0.0174406
103	56	0.00994181	0.0309512	0.0175021	0.0354714	0.00406359	0.0407806	0.0356062	0.0111831	0.00406359	0.0141443	0.018867	0.00433159	0.0162654	0.00433159	0.0295237	0.0302938	0.0156761	0.0175153
104	53	0.00986505	0.030735	0.0169715	0.0335677	0.00365946	0.0401862	0.035244	0.0115707	0.00365946	0.0137751	0.0183327	0.00432759	0.0165404	0.00432759	0.0292599	0.0302986	0.015652	0.0175353
105	50	0.00984156	0.0304291	0.0163997	0.0316683	0.00324405	0.0395145	0.0348702	0.0119876	0.00324405	0.0134965	0.0178068	0.00429125	0.0168751	0.00429125	0.0289766	0.0302628	0.0156158	0.0175064
106	48	0.00985897	0.0300474	0.0157766	0.0298097	0.00282222	0.0387439	0.0344867	0.0124398	0.00282222	0.0132879	0.0172866	0.00423486	0.0172656	0.00423486	0.0286777	0.0301895	0.0155654	0.0174321
107	45	0.00990445	0.029604	0.0150957	0.0280251	0.00240043	0.0378612	0.034093	0.0129304	0.00240043	0.0131286	0.0167712	0.00417319	0.0177069	0.00417319	0.028366	0.0300831	0.0155012	0.0173141
108	42	0.00996537	0.0291126	0.0143574	0.0263429	0.00198783	0.0368642	0.0336876	0.013458	0.00198783	0.0130017	0.0162635	0.00412171	0.0181913	0.00412171	0.0280443	0.0299487	0.0154259	0.0171534
109	39	0.0100294	0.0285858	0.0135699	0.0247853	0.00159836	0.0357629	0.0332696	0.0140168	0.00159836	0.0128958	0.015771	0.00409406	0.0187091	0.00409406	0.027716	0.029792	0.0153432	0.0169512
110	35	0.0100855	0.0280358	0.0127489	0.0233662	0.0012555	0.034579	0.0328394	0.0145962	0.0012555	0.0128048	0.0153055	0.00409932	0.0192483	0.00409932	0.0273852	0.0296181	0.015257	0.0167091
111	29	0.0101248	0.027475	0.0119163	0.0220911	0.00100029	0.0333445	0.0324003	0.0151817	0.00100029	0.0127274	0.0148815	0.00414002	0.0197952	0.00414002	0.0270572	0.029432	0.0151703	0.0164306
112	33	0.0101415	0.026917	0.0110977	0.020957	0.000889912	0.0320984	0.0319592	0.0157561	0.000889912	0.0126645	0.0145147	0.00421208	0.020335	0.00421208	0.026738	0.0292374	0.015085	0.0161207
113	33	0.0101337	0.0263773	0.0103189	0.0199539	0.000946397	0.0308833	0.031526	0.0163009	0.000946397	0.0126179	0.0142194	0.00430624	0.0208532	0.00430624	0.0264344	0.0290377	0.0150012	0.0157861
114	30	0.0101029	0.0258722	0.00960339	0.0190675	0.00111427	0.0297418	0.0311135	0.016798	0.00111427	0.0125884	0.0140067	0.00441062	0.0213364	0.00441062	0.0261526	0.0288351	0.0149176	0.0154348
115	28	0.0100547	0.025419	0.00896925	0.0182816	0.00132281	0.028713	0.030736	0.0172315	0.00132281	0.012575	0.0138824	0.00451331	0.0217739	0.00451331	0.0258987	0.0286316	0.0148321	0.0150752
116	32	0.00999739	0.0250342	0.00842782	0.0175815	0.0015291	0.0278294	0.0304083	0.0175888	0.0015291	0.0125756	0.0138471	0.00460413	0.0221585	0.00460413	0.0256775	0.0284287	0.0147426	0.0147159
117	34	0.00994204	0.0247323	0.00798296	0.0169556	0.00171163	0.0271149	0.0301439	0.0178609	0.00171163	0.0125871	0.0138957	0.00467579	0.0224876	0.00467579	0.0254921	0.0282273	0.0146476	0.0143638
118	35	0.00990113	0.0245248	0.00763168	0.0163972	0.00185996	0.0265837	0.0299542	0.0180427	0.00185996	0.0126067	0.0140186	0.0047243	0.0227632	0.0047243	0.0253438	0.0280275	0.0145479	0.0140241
119	35	0.00988787	0.0244196	0.00736565	0.0159045	0.00196944	0.0262398	0.0298472	0.0181323	0.00196944	0.0126315	0.0142025	0.00474901	0.022992	0.00474901	0.0252318	0.0278282	0.0144466	0.0136989
120	36	0.00991517	0.0244207	0.00717326	0.0154809	0.00203858	0.0260785	0.0298272	0.0181302	0.00203858	0.012659	0.0144317	0.0047523	0.0231837	0.0047523	0.0251532	0.0276274	0.0143499	0.013388
121	36	0.00999472	0.0245295	0.00704167	0.0151332	0.00206795	0.0260875	0.0298943	0.0180383	0.00206795	0.012687	0.0146894	0.00473898	0.0233507	0.00473898	0.0251034	0.0274215	0.0142666	0.0130879
122	36	0.0101362	0.0247447	0.00695853	0.0148702	0.00205923	0.02625	0.0300447	0.0178594	0.00205923	0.0127127	0.0149587	0.00471553	0.0235054	0.00471553	0.025076	0.0272061	0.0142074	0.0127931
123	37	0.0103467	0.0250646	0.00691332	0.0147014	0.00201505	0.0265479	0.0302709	0.0175965	0.00201505	0.0127333	0.0152232	0.00468916	0.0236597	0.00468916	0.0250637	0.0269764	0.0141841	0.0124968
124	37	0.0106301	0.0254872	0.00689781	0.0146348	0.0019385	0.0269643	0.0305628	0.0172517	0.0019385	0.0127457	0.0154684	0.00466656	0.0238236	0.00466656	0.0250594	0.0267281	0.0142086	0.0121919
125	37	0.0109877	0.026012	0.00690666	0.0146764	0.00183305	0.0274864	0.0309077	0.0168258	0.00183305	0.0127469	0.0156817	0.00465304	0.0240047	0.00465304	0.0250563	0.0264582	0.0142921	0.0118716
126	37	0.0114177	0.02664	0.00693702	0.0148294	0.00170212	0.0281071	0.031292	0.0163166	0.00170212	0.0127344	0.015853	0.00465154	0.0242084	0.00465154	0.0250495	0.0261661	0.0144444	0.0115309
127	37	0.0119166	0.0273745	0.00698824	0.0150941	0.00154894	0.028825	0.0317012	0.0157184	0.00154894	0.0127059	0.0159748	0.00466243	0.0244381	0.00466243	0.0250361	0.0258539	0.0146738	0.0111663
128	37	0.0124792	0.0282205	0.00706125	0.0154681	0.00137717	0.029644	0.0321211	0.0150203	0.00137717	0.0126601	0.0160432	0.00468347	0.0246958	0.00468347	0.0250159	0.0255266	0.0149863	0.010776
129	37	0.0130996	0.029184	0.00715769	0.0159468	0.00119423	0.0305707	0.0325374	0.0142067	0.00119423	0.0125967	0.0160578	0.00471047	0.0249827	0.00471047	0.024991	0.0251916	0.0153869	0.0103597
130	37	0.0137709	0.0302706	0.0072796	0.016523	0.00102178	0.0316113	0.0329367	0.0132585	0.00102178	0.0125167	0.0160236	0.00473811	0.0252991	0.00473811	0.0249654	0.0248582	0.0158779	0.00991823
131	37	0.0144859	0.0314842	0.00742905	0.0171881	0.00091956	0.0327688	0.0333054	0.0121564	0.00091956	0.012423	0.0159521	0.00476077	0.0256446	0.00476077	0.0249447	0.0245361	0.0164599	0.00945385
132	38	0.0152356	0.0328245	0.00760814	0.0179323	0.000994078	0.0340389	0.0336304	0.0108856	0.000994078	0.0123211	0.0158622	0.00477333	0.0260176	0.00477333	0.0249342	0.0242347	0.0171308	0.00897022
133	38	0.0160093	0.0342853	0.00781898	0.0187466	0.00130554	0.0354072	0.0338993	0.00944348	0.00130554	0.0122191	0.0157798	0.00477192	0.026415	0.00477192	0.0249383	0.0239612	0.0178851	0.00847349
134	38	0.0167926	0.0358524	0.00806347	0.0196247	0.00181355	0.0368478	0.0341014	0.00784713	0.00181355	0.0121268	0.0157346	0.00475447	0.0268322	0.00475447	0.0249591	0.0237199	0.0187136	0.00797307
135	38	0.0175672	0.0375031	0.00834241	0.0205659	0.00245806	0.0383231	0.0342288	0.00614449	0.00245806	0.012055	0.0157534	0.00472107	0.0272629	0.00472107	0.0249956	0.0235109	0.0196016	0.00748242
136	38	0.0183107	0.0392063	0.00865413	0.0215759	0.00318908	0.039786	0.0342786	0.00443941	0.00318908	0.0120132	0.0158516	0.00467432	0.0276994	0.00467432	0.0250436	0.0233304	0.0205293	0.00701877
137	38	0.0189985	0.0409244	0.00899273	0.0226663	0.00395926	0.0411849	0.0342541	0.00298207	0.00395926	0.0120078	0.016025	0.00461923	0.0281323	0.00461923	0.0250957	0.0231707	0.021472	0.00660133
138	37	0.0196073	0.0426171	0.0093466	0.0238509	0.00472137	0.0424695	0.0341657	0.00241276	0.00472137	0.0120399	0.0162479	0.00456283	0.0285503	0.00456283	0.0251425	0.0230222	0.0224015	0.00624778
139	35	0.020119	0.0442456	0.00969817	0.0251396	0.00543246	0.0435984	0.034031	0.00314594	0.00543246	0.0121044	0.0164785	0.00451321	0.02894	0.00451321	0.0251746	0.0228762	0.023289	0.0059705
140	35	0.0205239	0.0457767	0.0100249	0.0265314	0.00605987	0.0445446	0.0338727	0.00442072	0.00605987	0.0121896	0.0166694	0.00447849	0.0292842	0.00447849	0.0251844	0.0227279	0.0241081	0.00577436
141	40	0.0208216	0.0471854	0.0103016	0.0280101	0.0065857	0.045299	0.0337154	0.00570954	0.0065857	0.0122779	0.0167798	0.00446613	0.0295618	0.00446613	0.0251686	0.0225807	0.0248376	0.00565652
142	42	0.0210189	0.0484551	0.0105052	0.0295423	0.00700763	0.0458702	0.0335823	0.00684367	0.00700763	0.012348	0.0167837	0.00448246	0.0297466	0.00448246	0.0251289	0.0224484	0.0254631	0.00560927
143	44	0.0211262	0.0495769	0.0106182	0.0310808	0.00733631	0.0462809	0.0334915	0.00777235	0.00733631	0.012377	0.0166732	0.00453328	0.0298073	0.00453328	0.0250729	0.0223562	0.0259776	0.00562344
144	46	0.0211534	0.0505481	0.0106337	0.032571	0.00759075	0.0465631	0.0334535	0.0084925	0.00759075	0.0123431	0.0164574	0.00462443	0.0297087	0.00462443	0.0250123	0.0223396	0.02638	0.0056911
145	48	0.0211073	0.0513712	0.0105565	0.0339596	0.00779357	0.0467516	0.033472	0.00902483	0.00779357	0.0122278	0.0161592	0.00476251	0.0294138	0.00476251	0.0249608	0.0224399	0.0266746	0.00580782
146	49	0.0209904	0.0520537	0.0104034	0.0352049	0.00796727	0.0468803	0.0335445	0.00940092	0.00796727	0.0120182	0.0158104	0.00495463	0.0288862	0.00495463	0.0249301	0.0226975	0.0268682	0.00597339
147	51	0.0208016	0.0526091	0.0102012	0.0362841	0.00813184	0.0469789	0.0336654	0.00965406	0.00813184	0.0117096	0.0154487	0.00520735	0.028096	0.00520735	0.0249273	0.0231444	0.0269701	0.0061921
148	52	0.0205383	0.053056	0.00998324	0.0371974	0.00830385	0.0470726	0.0338285	0.00981332	0.00830385	0.0113103	0.0151153	0.00552496	0.0270259	0.00552496	0.0249547	0.0237947	0.0269896	0.0064718
149	53	0.0201977	0.0534179	0.0097865	0.0379662	0.00849652	0.0471822	0.0340285	0.00990105	0.00849652	0.0108475	0.0148536	0.00590763	0.0256801	0.00590763	0.025014	0.0246383	0.026937	0.00682157
150	55	0.0197797	0.0537193	0.00964807	0.038627	0.00872023	0.0473253	0.0342623	0.00993244	0.00872023	0.0103772	0.0147082	0.00635016	0.0240964	0.00635016	0.0251142	0.0256404	0.0268228	0.00724837
151	56	0.0192872	0.0539824	0.0096026	0.0392233	0.00898336	0.0475166	0.0345285	0.00991707	0.00898336	0.0099933	0.0147233	0.0068417	0.0223588	0.0068417	0.0252794	0.0267465	0.0266592	0.00775262
152	58	0.0187275	0.0542215	0.00967988	0.0397978	0.00929276	0.0477687	0.0348268	0.00986054	0.00929276	0.00982797	0.0149392	0.00736615	0.0206099	0.00736615	0.0255516	0.0278932	0.0264608	0.00832516
153	61	0.0181113	0.0544388	0.00990253	0.0403875	0.00965386	0.0480906	0.0351567	0.00976661	0.00965386	0.0100275	0.0153876	0.00790338	0.0190552	0.00790338	0.0259827	0.0290193	0.026245	0.00894575
154	63	0.0174514	0.0546216	0.0102841	0.0410229	0.0100702	0.0484875	0.0355174	0.00963856	0.0100702	0.010698	0.0160854	0.00843075	0.0179404	0.00843075	0.0266154	0.0300737	0.0260325	0.00958386
155	67	0.0167623	0.0547414	0.0108268	0.0417292	0.0105424	0.0489599	0.0359062	0.0094806	0.0105424	0.0118565	0.0170295	0.00892486	0.0174825	0.00892486	0.0274614	0.03102	0.0258455	0.0102014
156	71	0.0160605	0.0547575	0.0115207	0.0425272	0.0110666	0.0495021	0.0363182	0.00929892	0.0110666	0.0134309	0.018194	0.00936341	0.0177656	0.00936341	0.0284873	0.0318376	0.0257063	0.0107567
157	75	0.0153668	0.0546237	0.0123428	0.0434331	0.0116333	0.0501024	0.0367454	0.00910249	0.0116333	0.0152987	0.019531	0.00972708	0.0186871	0.00972708	0.029616	0.0325197	0.0256358	0.0112088
158	80	0.0147101	0.054298	0.0132584	0.0444536	0.0122267	0.0507426	0.0371765	0.00890327	0.0122267	0.0173228	0.020975	0.0100015	0.0200117	0.0100015	0.0307434	0.0330707	0.0256511	0.0115223
159	83	0.0141295	0.0537521	0.0142235	0.0455803	0.0128248	0.0513996	0.0375969	0.00871561	0.0128248	0.0193697	0.0224497	0.0101791	0.0214764	0.0101791	0.0317616	0.0335032	0.025764	0.011672
160	85	0.0136692	0.0529785	0.0151894	0.0467853	0.0134015	0.0520471	0.0379899	0.00855477	0.0134015	0.0213186	0.0238755	0.0102601	0.0228624	0.0102601	0.0325801	0.0338341	0.0259786	0.011647
161	86	0.0133665	0.0519918	0.0161079	0.0480217	0.0139299	0.0526577	0.0383391	0.00843474	0.0139299	0.0230685	0.0251782	0.0102533	0.0240196	0.0102533	0.0331386	0.034082	0.0262895	0.0114526
162	85	0.0132357	0.0508237	0.0169366	0.0492301	0.0143864	0.0532068	0.0386302	0.00836646	0.0143864	0.0245454	0.0262942	0.0101743	0.0248646	0.0101743	0.0334104	0.0342641	0.0266804	0.0111089
163	83	0.0132595	0.0495145	0.0176426	0.0503483	0.0147527	0.0536743	0.0388536	0.00835688	0.0147527	0.0257054	0.0271734	0.0100434	0.0253696	0.0100434	0.0333972	0.0343946	0.0271249	0.0106463
164	80	0.0133934	0.0481055	0.0182041	0.0513205	0.015018	0.0540457	0.039005	0.00840865	0.015018	0.0265341	0.0277796	0.00988257	0.0255453	0.00988257	0.0331195	0.0344824	0.0275897	0.0101008
165	77	0.0135794	0.0466333	0.0186099	0.0521039	0.0151786	0.0543125	0.0390853	0.0085204	0.0151786	0.0270417	0.0280901	0.0097124	0.0254242	0.0097124	0.0326061	0.0345309	0.0280389	0.00950811
166	73	0.0137601	0.0451275	0.0188573	0.0526706	0.0152366	0.0544709	0.0390993	0.00868704	0.0152366	0.0272556	0.0280947	0.00954947	0.0250449	0.00954947	0.0318852	0.0345387	0.0284387	0.00890034
167	69	0.0138889	0.0436114	0.0189498	0.0530077	0.0151985	0.0545202	0.0390549	0.00890041	0.0151985	0.0272136	0.0277948	0.0094046	0.0244406	0.0094046	0.0309802	0.0345009	0.02876	0.00830437
168	65	0.0139327	0.0421028	0.018894	0.0531143	0.0150735	0.0544615	0.0389608	0.00914995	0.0150735	0.0269584	0.0272039	0.00928191	0.0236317	0.00928191	0.0299081	0.0344107	0.0289801	0.00774156
169	60	0.0138725	0.0406159	0.0186981	0.0529997	0.0148723	0.054297	0.038826	0.00942379	0.0148723	0.0265336	0.0263461	0.00917875	0.0226238	0.00917875	0.0286828	0.0342603	0.0290832	0.00722768
170	55	0.0137008	0.0391618	0.0183713	0.0526803	0.0146068	0.0540297	0.038659	0.00970984	0.0146068	0.0259818	0.0252559	0.00908653	0.0214104	0.00908653	0.0273194	0.0340416	0.0290594	0.00677396
171	49	0.0134191	0.0377495	0.0179233	0.0521775	0.014289	0.0536639	0.0384674	0.00999706	0.014289	0.0253437	0.0239764	0.00899214	0.0199768	0.00899214	0.0258399	0.0337448	0.0289045	0.00638712
172	43	0.0130364	0.0363857	0.0173654	0.0515157	0.0139317	0.0532064	0.0382575	0.0102761	0.0139317	0.0246587	0.0225567	0.00887978	0.0183068	0.00887978	0.0242786	0.0333574	0.0286186	0.00607007
173	47	0.0125675	0.0350747	0.0167114	0.0507211	0.0135479	0.0526677	0.0380343	0.0105395	0.0135479	0.0239646	0.0210491	0.00873309	0.0163899	0.00873309	0.0226866	0.032863	0.0282058	0.005822
174	47	0.0120321	0.0338186	0.0159789	0.0498197	0.0131505	0.0520634	0.0378019	0.010782	0.0131505	0.0232977	0.0195064	0.00853705	0.0142288	0.00853705	0.0211337	0.0322412	0.027674	0.00563856
175	46	0.0114549	0.032617	0.0151894	0.0488366	0.0127519	0.0514142	0.0375632	0.0109999	0.0127519	0.0226911	0.0179794	0.00828009	0.0118511	0.00828009	0.0197065	0.0314695	0.0270337	0.0055119
176	45	0.0108648	0.0314673	0.0143685	0.0477945	0.0123637	0.0507459	0.0373205	0.0111915	0.0123637	0.022173	0.0165157	0.00795538	0.00932933	0.00795538	0.0184986	0.0305273	0.0262986	0.00543118
177	44	0.0102953	0.0303657	0.0135443	0.0467127	0.0119954	0.050087	0.0370759	0.0113566	0.0119954	0.0217626	0.0151589	0.00756184	0.00683916	0.00756184	0.0175937	0.0294015	0.0254846	0.0053832
178	42	0.00978317	0.0293069	0.0127456	0.0456072	0.0116543	0.0494667	0.0368315	0.0114969	0.0116543	0.0214683	0.0139488	0.00710443	0.00486089	0.00710443	0.0170414	0.0280924	0.0246094	0.00535334
179	41	0.0093661	0.0282849	0.0119998	0.0444901	0.0113458	0.0489117	0.0365899	0.0116157	0.0113458	0.0212857	0.012922	0.00659371	0.00449626	0.00659371	0.016839	0.0266191	0.0236916	0.00532685
180	40	0.00907858	0.0272935	0.0113309	0.0433709	0.0110727	0.0484434	0.0363543	0.0117176	0.0110727	0.0211988	0.0121117	0.006045	0.00609516	0.006045	0.0169302	0.0250227	0.0227497	0.00529018
181	39	0.00894491	0.0263258	0.0107577	0.0422576	0.0108364	0.0480762	0.0361285	0.0118079	0.0108364	0.0211836	0.0115454	0.00547699	0.00852385	0.00547699	0.017225	0.0233655	0.0218015	0.00523221
182	38	0.00897215	0.0253754	0.0102941	0.0411576	0.010637	0.0478168	0.0359167	0.0118918	0.010637	0.0212128	0.0112403	0.00491039	0.0110722	0.00491039	0.0176267	0.0217265	0.0208635	0.00514499
183	37	0.00914613	0.0244365	0.0099486	0.0400799	0.0104734	0.0476647	0.035723	0.0119729	0.0104734	0.0212605	0.011199	0.00436638	0.0134522	0.00436638	0.0180543	0.0201928	0.0199505	0.00502469
184	36	0.00943351	0.0235055	0.00972507	0.039035	0.0103434	0.0476136	0.0355511	0.0120529	0.0103434	0.0213049	0.0114051	0.00386499	0.0155166	0.00386499	0.0184522	0.018848	0.0190753	0.00487157
185	35	0.00978883	0.0225821	0.00962333	0.0380355	0.0102438	0.0476536	0.035404	0.0121308	0.0102438	0.0213301	0.0118241	0.00342405	0.0171806	0.00342405	0.0187902	0.0177614	0.0182493	0.00468986
186	34	0.0101635	0.0216709	0.00963956	0.0370955	0.0101704	0.0477729	0.0352836	0.0122029	0.0101704	0.0213253	0.0124085	0.00305845	0.0184014	0.00305845	0.0190592	0.016979	0.0174834	0.0044871
187	33	0.010514	0.0207823	0.00976631	0.0362298	0.0101182	0.0479591	0.0351906	0.012264	0.0101182	0.0212844	0.0131032	0.0027804	0.0191742	0.0027804	0.0192639	0.0165204	0.0167881	0.00427342
188	32	0.0108073	0.0199327	0.00999311	0.035453	0.0100823	0.0482	0.0351244	0.012308	0.0100823	0.0212051	0.0138501	0.00259895	0.0195293	0.00259895	0.0194171	0.0163781	0.016174	0.00406038
189	31	0.0110243	0.0191438	0.0103067	0.0347784	0.0100582	0.0484833	0.0350842	0.0123297	0.0100582	0.0210887	0.0145912	0.0025179	0.019529	0.0025179	0.0195343	0.0165185	0.0156523	0.00386027
190	30	0.01116	0.0184405	0.0106915	0.0342179	0.0100429	0.0487964	0.0350683	0.0123257	0.0100429	0.0209393	0.0152719	0.00253185	0.019262	0.00253185	0.0196318	0.0168848	0.0152339	0.00368488
191	28	0.0112229	0.0178477	0.0111307	0.0337818	0.0100344	0.049127	0.0350749	0.0122955	0.0100344	0.0207637	0.0158446	0.00262323	0.0188341	0.00262323	0.0197245	0.0174003	0.0149284	0.00354516
192	25	0.0112315	0.0173877	0.0116069	0.0334782	0.010032	0.0494623	0.0351019	0.0122416	0.010032	0.0205708	0.0162752	0.00276483	0.0183562	0.00276483	0.0198257	0.0179769	0.0147419	0.00345127
193	27	0.0112099	0.0170766	0.0121035	0.0333138	0.0100352	0.049791	0.0351463	0.0121689	0.0100352	0.0203718	0.0165487	0.00292559	0.0179306	0.00292559	0.019946	0.0185275	0.0146746	0.00341261
194	29	0.0111825	0.0169228	0.012606	0.0332937	0.0100436	0.0501041	0.0352041	0.0120833	0.0100436	0.0201804	0.0166763	0.00307645	0.0176357	0.00307645	0.0200931	0.0189797	0.0147182	0.00343965
195	30	0.0111693	0.0169256	0.0131034	0.0334203	0.0100558	0.0503965	0.0352691	0.0119903	0.0100558	0.0200135	0.0166978	0.00319426	0.017516	0.00319426	0.0202695	0.0192873	0.014855	0.0035454
196	31	0.0111839	0.0170758	0.0135895	0.033693	0.0100694	0.0506679	0.035334	0.0118935	0.0100694	0.0198911	0.0166803	0.0032632	0.0175763	0.0032632	0.0204724	0.0194358	0.0150571	0.00374639
197	32	0.0112342	0.0173576	0.014063	0.0341061	0.0100813	0.0509231	0.0353901	0.0117928	0.0100813	0.0198341	0.0167101	0.00327512	0.0177859	0.00327512	0.0206948	0.0194415	0.0152889	0.00406207
198	33	0.0113254	0.0177499	0.0145273	0.0346483	0.0100876	0.0511705	0.0354286	0.0116845	0.0100876	0.0198616	0.0168776	0.00322927	0.0180876	0.00322927	0.0209263	0.0193428	0.0155119	0.00451135
199	34	0.0114636	0.0182291	0.014988	0.0353018	0.0100844	0.0514198	0.0354435	0.0115602	0.0100844	0.0199877	0.0172584	0.00313112	0.0184117	0.00313112	0.0211558	0.0191886	0.0156893	0.00510716
200	35	0.0116575	0.0187716	0.0154517	0.0360434	0.0100676	0.0516792	0.0354325	0.0114073	0.0100676	0.0202212	0.0178945	0.0029906	0.0186895	0.0029906	0.0213738	0.019027	0.0157919	0.00585239
201	36	0.011917	0.0193558	0.015923	0.036846	0.0100334	0.051952	0.0353996	0.0112089	0.0100334	0.0205665	0.0187851	0.00281986	0.0188641	0.00281986	0.0215731	0.0188968	0.0158008	0.00673792
202	37	0.0122491	0.0199636	0.0164031	0.0376817	0.00997811	0.0522339	0.0353552	0.0109434	0.00997811	0.0210263	0.0198892	0.00263016	0.0188969	0.00263016	0.0217499	0.0188237	0.0157076	0.00774505
203	39	0.0126529	0.0205806	0.0168877	0.038523	0.00989808	0.0525115	0.0353139	0.0105856	0.00989808	0.0216021	0.021139	0.00242948	0.0187701	0.00242948	0.0219035	0.0188205	0.0155137	0.0088487
204	41	0.0131152	0.0211951	0.0173665	0.0393435	0.00979013	0.0527607	0.0352911	0.0101097	0.00979013	0.0222921	0.0224558	0.00222083	0.0184854	0.00222083	0.022036	0.0188885	0.0152275	0.010021
205	42	0.013609	0.021795	0.017822	0.0401174	0.00965147	0.052948	0.0352971	0.00949466	0.00965147	0.0230878	0.0237624	0.00200294	0.0180604	0.00200294	0.0221503	0.0190204	0.0148615	0.0112343
206	44	0.0140947	0.0223638	0.0182307	0.0408179	0.00948016	0.0530323	0.0353323	0.00873236	0.00948016	0.0239685	0.0249911	0.00177184	0.0175233	0.00177184	0.0222495	0.0192035	0.0144312	0.0124623
207	46	0.0145245	0.0228784	0.0185654	0.041416	0.00927517	0.0529696	0.0353854	0.00783733	0.00927517	0.0248998	0.0260846	0.00152414	0.0169083	0.00152414	0.0223353	0.0194224	0.0139533	0.0136809
208	48	0.0148481	0.0233089	0.0187983	0.0418796	0.00903635	0.0527181	0.0354352	0.0068596	0.00903635	0.0258349	0.0269963	0.00126125	0.0162502	0.00126125	0.0224075	0.0196619	0.0134454	0.014869
209	49	0.0150195	0.0236218	0.0189058	0.0421734	0.00876436	0.0522451	0.0354558	0.00590502	0.00876436	0.0267189	0.0276889	0.000996548	0.0155812	0.000996548	0.0224642	0.0199097	0.0129261	0.0160083
210	50	0.0150029	0.0237851	0.0188722	0.0422593	0.00846041	0.0515333	0.0354239	0.00516546	0.00846041	0.0274957	0.0281342	0.000771284	0.014928	0.000771284	0.0225019	0.0201576	0.0124138	0.0170835
211	51	0.0147773	0.0237743	0.018693	0.0420978	0.00812681	0.0505857	0.0353241	0.00491446	0.00812681	0.0281156	0.0283147	0.000678112	0.0143107	0.000678112	0.0225161	0.0204016	0.0119263	0.0180828
212	51	0.0143387	0.0235759	0.0183755	0.0416493	0.00776695	0.0494269	0.0351513	0.0053442	0.00776695	0.0285404	0.0282253	0.000795866	0.0137423	0.000795866	0.022502	0.020642	0.0114791	0.0189977
213	50	0.0137009	0.0231897	0.0179365	0.040877	0.00738535	0.0481005	0.0349088	0.00637135	0.00738535	0.0287473	0.0278758	0.00106141	0.0132285	0.00106141	0.0224545	0.0208814	0.0110836	0.0198235
214	49	0.0128947	0.0226284	0.0173987	0.0397503	0.00698718	0.0466624	0.0346057	0.00775599	0.00698718	0.0287307	0.0272911	0.00138102	0.0127695	0.00138102	0.0223693	0.0211239	0.0107457	0.0205586
215	47	0.0119659	0.0219155	0.0167846	0.0382497	0.00657688	0.0451712	0.0342522	0.00928892	0.00657688	0.0285013	0.0265099	0.00170334	0.0123614	0.00170334	0.0222432	0.021373	0.010466	0.0212041
216	45	0.0109731	0.0210807	0.0161117	0.0363719	0.00615688	0.0436778	0.0338572	0.0108296	0.00615688	0.0280833	0.0255828	0.00200152	0.0119996	0.00200152	0.0220748	0.0216308	0.0102394	0.0217626
217	40	0.00998345	0.0201563	0.0153885	0.0341343	0.00572712	0.0422172	0.0334265	0.01229	0.00572712	0.0275101	0.0245681	0.00226031	0.0116818	0.00226031	0.021866	0.0218965	0.0100581	0.0222375
218	32	0.00906709	0.0191717	0.0146136	0.0315783	0.00528542	0.0408035	0.0329625	0.0136215	0.00528542	0.0268193	0.0235277	0.00247218	0.0114101	0.00247218	0.0216226	0.0221659	0.00991332	0.0226318
219	36	0.00828756	0.0181502	0.0137772	0.028771	0.00482944	0.0394292	0.0324632	0.014806	0.00482944	0.0260486	0.0225236	0.00263583	0.0111931	0.00263583	0.0213541	0.0224317	0.00979683	0.0229483
220	33	0.00768804	0.0171073	0.0128651	0.0258047	0.00435957	0.0380697	0.0319228	0.0158492	0.00435957	0.0252312	0.0216138	0.00275519	0.0110437	0.00275519	0.0210739	0.0226833	0.00970289	0.0231892
221	34	0.00727826	0.0160511	0.0118643	0.0227954	0.003882	0.0366903	0.0313316	0.016771	0.003882	0.0243951	0.0208484	0.00283845	0.010977	0.00283845	0.0207975	0.0229086	0.00962809	0.0233567
222	37	0.00703044	0.0149853	0.0107685	0.0198792	0.00341244	0.0352547	0.030678	0.0175979	0.00341244	0.0235619	0.0202646	0.00289641	0.0110049	0.00289641	0.0205407	0.0230956	0.00957144	0.0234527
223	38	0.00689004	0.0139125	0.00958214	0.0172083	0.00298001	0.0337334	0.0299505	0.0183559	0.00298001	0.0227488	0.0198837	0.00294065	0.0111319	0.00294065	0.0203176	0.0232345	0.00953364	0.0234795
224	38	0.00679583	0.012838	0.00832228	0.0149404	0.00263145	0.03211	0.0291418	0.0190659	0.00263145	0.0219688	0.0197075	0.00298149	0.0113527	0.00298149	0.0201385	0.0233192	0.00951687	0.0234397
225	37	0.00669784	0.0117726	0.00701799	0.0132159	0.00242786	0.0303846	0.0282519	0.0197418	0.00242786	0.0212327	0.0197193	0.00302615	0.0116518	0.00302615	0.0200089	0.0233481	0.00952393	0.0233356
226	36	0.00656531	0.0107335	0.00570704	0.0121136	0.00241996	0.0285744	0.0272916	0.02039	0.00241996	0.0205486	0.0198871	0.00307773	0.0120066	0.00307773	0.0199291	0.0233239	0.00955815	0.0231693
227	35	0.00638849	0.00974281	0.00443098	0.0116047	0.00260844	0.0267108	0.0262846	0.0210099	0.00260844	0.019922	0.0201688	0.00313494	0.0123912	0.00313494	0.019894	0.0232519	0.00962283	0.0229427
228	34	0.00617481	0.00882585	0.00323067	0.0115518	0.00294042	0.0248354	0.0252679	0.0215949	0.00294042	0.0193559	0.0205187	0.00319339	0.012781	0.00319339	0.0198954	0.0231395	0.00972037	0.0226566
229	33	0.00594358	0.00800727	0.00214261	0.0117693	0.0033459	0.0229949	0.0242897	0.0221331	0.0033459	0.0188508	0.0208928	0.00324673	0.0131548	0.00324673	0.0199226	0.022994	0.00985165	0.0223111
230	32	0.00572014	0.00730871	0.00120126	0.0120926	0.0037641	0.0212373	0.0234066	0.0226096	0.0037641	0.0184055	0.0212534	0.00328857	0.0134971	0.00328857	0.0199647	0.0228221	0.0100157	0.0219059
231	30	0.00552936	0.00674781	0.000483259	0.0124087	0.00414889	0.0196091	0.0226785	0.0230084	0.00414889	0.0180182	0.0215702	0.00331327	0.0137972	0.00331327	0.0200113	0.0226297	0.0102095	0.0214406
232	27	0.00538884	0.00634032	0.000478632	0.0126542	0.00446632	0.0181552	0.022163	0.0233147	0.00446632	0.0176868	0.0218216	0.00331649	0.0140486	0.00331649	0.0200544	0.0224218	0.0104283	0.020915
233	27	0.00530379	0.00610526	0.000904053	0.0128012	0.00469312	0.0169208	0.0219086	0.0235176	0.00469312	0.0174094	0.021993	0.00329548	0.0142472	0.00329548	0.0200877	0.0222039	0.010667	0.0203299
234	29	0.00526512	0.00606889	0.00124683	0.0128447	0.00481595	0.0159521	0.0219496	0.023614	0.00481595	0.0171839	0.0220757	0.00324894	0.0143905	0.00324894	0.0201078	0.0219822	0.0109211	0.0196875
235	30	0.00525174	0.00626461	0.00147597	0.0127925	0.00483099	0.0152969	0.022301	0.0236087	0.00483099	0.017007	0.0220648	0.00317699	0.0144777	0.00317699	0.0201133	0.021764	0.011189	0.0189919
236	31	0.00523704	0.00672449	0.00161311	0.0126601	0.00474156	0.0149986	0.0229548	0.0235107	0.00474156	0.0168737	0.0219579	0.00308144	0.0145095	0.00308144	0.0201048	0.0215579	0.0114719	0.0182493
237	31	0.00519678	0.00746748	0.001706	0.0124676	0.00456198	0.0150841	0.0238951	0.0233668	0.00456198	0.0167758	0.0217539	0.00296591	0.0144894	0.00296591	0.0200842	0.0213729	0.0117759	0.0174679
