# Supplementary material for: Optimal Control Based Stiffness Identification of an Ankle-Foot Orthosis Using a Predictive Walking Model
Source: Front Comput Neurosci. 2017 Apr 13;11:23. doi: 10.3389/fncom.2017.00023 (PMC5390028; doi:10.3389/fncom.2017.00023)
Supplement: Supplementary file 1 [file DataSheet1.ZIP › PathWalker/InvKinDyn/results/orthosis_3053146.log]

421 0 0 0 0 0 0 0 3.7551e+12 2.51078e+13 4.60988e-319 2.17805 4.64369e+14 -0.84108 0 -0.110735 -0.836449 0 0.161014 -1.03206 0 -0.0210755 -1.07786 0 -0.165012 0 0 0 0 0 0 0 0 0 0 0 0 -2.89046e+11 2.17805 0 3406.1 3.54094e+08 4.54698e-319
422 0 0 0 0 0 0 0 3.7551e+12 2.51078e+13 4.60988e-319 2.17805 4.64369e+14 -0.815902 0 -0.116175 -0.820175 0 0.15558 -1.03223 0 -0.0196322 -1.07951 0 -0.163091 0 0 0 0 0 0 0 0 0 0 0 0 -2.89046e+11 2.17805 0 3406.1 3.54094e+08 4.54698e-319
423 0 0 0 0 0 0 0 3.7551e+12 2.51078e+13 4.60988e-319 2.17805 4.64369e+14 -0.791812 0 -0.121068 -0.80385 0 0.150454 -1.0324 0 -0.017997 -1.0813 0 -0.16091 0 0 0 0 0 0 0 0 0 0 0 0 -2.89046e+11 2.17805 0 3406.1 3.54094e+08 4.54698e-319
424 0 0 0 0 0 0 0 3.7551e+12 2.51078e+13 4.60988e-319 2.17805 4.64369e+14 -0.769047 0 -0.125548 -0.790204 0 0.145416 -1.03257 0 -0.016182 -1.08324 0 -0.158478 0 0 0 0 0 0 0 0 0 0 0 0 -2.89046e+11 2.17805 0 3406.1 3.54094e+08 4.54698e-319
425 0 0 0 0 0 0 0 3.7551e+12 2.51078e+13 4.60988e-319 2.17805 4.64369e+14 -0.747857 0 -0.129654 -0.775939 0 0.14068 -1.03273 0 -0.014139 -1.08534 0 -0.155731 0 0 0 0 0 0 0 0 0 0 0 0 -2.89046e+11 2.17805 0 3406.1 3.54094e+08 4.54698e-319
426 0 0 0 0 0 0 0 3.7551e+12 2.51078e+13 4.60988e-319 2.17805 4.64369e+14 -0.728477 0 -0.133434 -0.762426 0 0.136226 -1.03288 0 -0.0118719 -1.08758 0 -0.152667 0 0 0 0 0 0 0 0 0 0 0 0 -2.89046e+11 2.17805 0 3406.1 3.54094e+08 4.54698e-319
427 0 0 0 0 0 0 0 3.7551e+12 2.51078e+13 4.60988e-319 2.17805 4.64369e+14 -0.711097 0 -0.13696 -0.749774 0 0.132062 -1.033 0 -0.00937591 -1.08996 0 -0.149275 0 0 0 0 0 0 0 0 0 0 0 0 -2.89046e+11 2.17805 0 3406.1 3.54094e+08 4.54698e-319
428 0 0 0 0 0 0 0 3.7551e+12 2.51078e+13 4.60988e-319 2.17805 4.64369e+14 -0.695857 0 -0.140293 -0.737964 0 0.128213 -1.03309 0 -0.00664741 -1.09245 0 -0.145544 0 0 0 0 0 0 0 0 0 0 0 0 -2.89046e+11 2.17805 0 3406.1 3.54094e+08 4.54698e-319
429 0 0 0 0 0 0 0 3.7551e+12 2.51078e+13 4.60988e-319 2.17805 4.64369e+14 -0.682848 0 -0.143461 -0.727175 0 0.124688 -1.03314 0 -0.00368426 -1.09505 0 -0.141463 0 0 0 0 0 0 0 0 0 0 0 0 -2.89046e+11 2.17805 0 3406.1 3.54094e+08 4.54698e-319
430 0 0 0 0 0 0 0 3.7551e+12 2.51078e+13 4.60988e-319 2.17805 4.64369e+14 -0.672088 0 -0.146473 -0.717467 0 0.1215 -1.03313 0 -0.000481799 -1.09773 0 -0.137019 0 0 0 0 0 0 0 0 0 0 0 0 -2.89046e+11 2.17805 0 3406.1 3.54094e+08 4.54698e-319
431 0 0 0 0 0 0 0 3.7551e+12 2.51078e+13 4.60988e-319 2.17805 4.64369e+14 -0.663519 0 -0.149314 -0.708876 0 0.118663 -1.03304 0 0.00296782 -1.10047 0 -0.132192 0 0 0 0 0 0 0 0 0 0 0 0 -2.89046e+11 2.17805 0 3406.1 3.54094e+08 4.54698e-319
432 0 0 0 0 0 0 0 3.7551e+12 2.51078e+13 4.60988e-319 2.17805 4.64369e+14 -0.65701 0 -0.151946 -0.70141 0 0.116191 -1.03285 0 0.00667624 -1.10326 0 -0.126958 0 0 0 0 0 0 0 0 0 0 0 0 -2.89046e+11 2.17805 0 3406.1 3.54094e+08 4.54698e-319
433 0 0 0 0 0 0 0 3.7551e+12 2.51078e+13 4.60988e-319 2.17805 4.64369e+14 -0.652357 0 -0.154318 -0.695041 0 0.114097 -1.03254 0 0.0106579 -1.10608 0 -0.121284 0 0 0 0 0 0 0 0 0 0 0 0 -2.89046e+11 2.17805 0 3406.1 3.54094e+08 4.54698e-319
434 0 0 0 0 0 0 0 3.7551e+12 2.51078e+13 4.60988e-319 2.17805 4.64369e+14 -0.649304 0 -0.156381 -0.689706 0 0.112388 -1.03209 0 0.0149278 -1.10889 0 -0.115137 0 0 0 0 0 0 0 0 0 0 0 0 -2.89046e+11 2.17805 0 3406.1 3.54094e+08 4.54698e-319
435 0 0 0 0 0 0 0 3.7551e+12 2.51078e+13 4.60988e-319 2.17805 4.64369e+14 -0.647563 0 -0.158094 -0.685317 0 0.111059 -1.03146 0 0.0194986 -1.11168 0 -0.108485 0 0 0 0 0 0 0 0 0 0 0 0 -2.89046e+11 2.17805 0 3406.1 3.54094e+08 4.54698e-319
436 0 0 0 0 0 0 0 3.7551e+12 2.51078e+13 4.60988e-319 2.17805 4.64369e+14 -0.646837 0 -0.159437 -0.681766 0 0.110097 -1.03062 0 0.0243769 -1.11441 0 -0.101302 0 0 0 0 0 0 0 0 0 0 0 0 -2.89046e+11 2.17805 0 3406.1 3.54094e+08 4.54698e-319
437 0 0 0 0 0 0 0 3.7551e+12 2.51078e+13 4.60988e-319 2.17805 4.64369e+14 -0.646843 0 -0.160415 -0.678929 0 0.109473 -1.02953 0 0.0295594 -1.11702 0 -0.0935764 0 0 0 0 0 0 0 0 0 0 0 0 -2.89046e+11 2.17805 0 3406.1 3.54094e+08 4.54698e-319
438 0 0 0 0 0 0 0 3.7551e+12 2.51078e+13 4.60988e-319 2.17805 4.64369e+14 -0.647336 0 -0.161055 -0.676681 0 0.109145 -1.02816 0 0.0350286 -1.11944 0 -0.08532 0 0 0 0 0 0 0 0 0 0 0 0 -2.89046e+11 2.17805 0 3406.1 3.54094e+08 4.54698e-319
439 0 0 0 0 0 0 0 3.7551e+12 2.51078e+13 4.60988e-319 2.17805 4.64369e+14 -0.648113 0 -0.161404 -0.674898 0 0.109061 -1.02646 0 0.0407486 -1.12159 0 -0.0765798 0 0 0 0 0 0 0 0 0 0 0 0 -2.89046e+11 2.17805 0 3406.1 3.54094e+08 4.54698e-319
440 0 0 0 0 0 0 0 3.7551e+12 2.51078e+13 4.60988e-319 2.17805 4.64369e+14 -0.649024 0 -0.161521 -0.673468 0 0.109166 -1.02435 0 0.04666 -1.12332 0 -0.0674503 0 0 0 0 0 0 0 0 0 0 0 0 -2.89046e+11 2.17805 0 3406.1 3.54094e+08 4.54698e-319
441 0 0 0 0 0 0 0 3.7551e+12 2.51078e+13 4.60988e-319 2.17805 4.64369e+14 -0.649967 0 -0.161464 -0.672297 0 0.109405 -1.02178 0 0.0526755 -1.12449 0 -0.0580857 0 0 0 0 0 0 0 0 0 0 0 0 -2.89046e+11 2.17805 0 3406.1 3.54094e+08 4.54698e-319
442 0 0 0 0 0 0 0 3.7551e+12 2.51078e+13 4.60988e-319 2.17805 4.64369e+14 -0.650879 0 -0.161287 -0.671308 0 0.109733 -1.01866 0 0.0586777 -1.12489 0 -0.0487072 0 0 0 0 0 0 0 0 0 0 0 0 -2.89046e+11 2.17805 0 3406.1 3.54094e+08 4.54698e-319
443 0 0 0 0 0 0 0 3.7551e+12 2.51078e+13 4.60988e-319 2.17805 4.64369e+14 -0.651731 0 -0.161028 -0.670441 0 0.110116 -1.01491 0 0.0645208 -1.12434 0 -0.0396001 0 0 0 0 0 0 0 0 0 0 0 0 -2.89046e+11 2.17805 0 3406.1 3.54094e+08 4.54698e-319
444 0 0 0 0 0 0 0 3.7551e+12 2.51078e+13 4.60988e-319 2.17805 4.64369e+14 -0.652518 0 -0.160712 -0.669653 0 0.110536 -1.01044 0 0.0700382 -1.12264 0 -0.0310955 0 0 0 0 0 0 0 0 0 0 0 0 -2.89046e+11 2.17805 0 3406.1 3.54094e+08 4.54698e-319
445 0 0 0 0 0 0 0 3.7551e+12 2.51078e+13 4.60988e-319 2.17805 4.64369e+14 -0.653248 0 -0.160349 -0.66891 0 0.110987 -1.00517 0 0.0750555 -1.1196 0 -0.0235403 0 0 0 0 0 0 0 0 0 0 0 0 -2.89046e+11 2.17805 0 3406.1 3.54094e+08 4.54698e-319
446 0 0 0 0 0 0 0 3.7551e+12 2.51078e+13 4.60988e-319 2.17805 4.64369e+14 -0.653938 0 -0.15994 -0.668192 0 0.111474 -0.999039 0 0.0794079 -1.11511 0 -0.0172564 0 0 0 0 0 0 0 0 0 0 0 0 -2.89046e+11 2.17805 0 3406.1 3.54094e+08 4.54698e-319
447 0 0 0 0 0 0 0 3.7551e+12 2.51078e+13 4.60988e-319 2.17805 4.64369e+14 -0.654606 0 -0.159476 -0.66748 0 0.112008 -0.991988 0 0.0829572 -1.10905 0 -0.0125017 0 0 0 0 0 0 0 0 0 0 0 0 -2.89046e+11 2.17805 0 3406.1 3.54094e+08 4.54698e-319
448 0 0 0 0 0 0 0 3.7551e+12 2.51078e+13 4.60988e-319 2.17805 4.64369e+14 -0.655271 0 -0.158946 -0.666764 0 0.1126 -0.983967 0 0.0856065 -1.10137 0 -0.00943896 0 0 0 0 0 0 0 0 0 0 0 0 -2.89046e+11 2.17805 0 3406.1 3.54094e+08 4.54698e-319
449 0 0 0 0 0 0 0 3.7551e+12 2.51078e+13 4.60988e-319 2.17805 4.64369e+14 -0.655948 0 -0.15834 -0.666034 0 0.113261 -0.974932 0 0.087309 -1.09202 0 -0.00812016 0 0 0 0 0 0 0 0 0 0 0 0 -2.89046e+11 2.17805 0 3406.1 3.54094e+08 4.54698e-319
450 0 0 0 0 0 0 0 3.7551e+12 2.51078e+13 4.60988e-319 2.17805 4.64369e+14 -0.656648 0 -0.157652 -0.665286 0 0.113999 -0.964846 0 0.0880712 -1.08101 0 -0.00848509 0 0 0 0 0 0 0 0 0 0 0 0 -2.89046e+11 2.17805 0 3406.1 3.54094e+08 4.54698e-319
451 0 0 0 0 0 0 0 3.7551e+12 2.51078e+13 4.60988e-319 2.17805 4.64369e+14 -0.65738 0 -0.156876 -0.664516 0 0.114819 -0.953683 0 0.0879501 -1.06835 0 -0.0103752 0 0 0 0 0 0 0 0 0 0 0 0 -2.89046e+11 2.17805 0 3406.1 3.54094e+08 4.54698e-319
452 0 0 0 0 0 0 0 3.7551e+12 2.51078e+13 4.60988e-319 2.17805 4.64369e+14 -0.658151 0 -0.156012 -0.663722 0 0.115719 -0.941427 0 0.0870453 -1.0541 0 -0.0135567 0 0 0 0 0 0 0 0 0 0 0 0 -2.89046e+11 2.17805 0 3406.1 3.54094e+08 4.54698e-319
453 0 0 0 0 0 0 0 3.7551e+12 2.51078e+13 4.60988e-319 2.17805 4.64369e+14 -0.658965 0 -0.155065 -0.662903 0 0.116695 -0.928084 0 0.0854878 -1.03835 0 -0.0177496 0 0 0 0 0 0 0 0 0 0 0 0 -2.89046e+11 2.17805 0 3406.1 3.54094e+08 4.54698e-319
454 0 0 0 0 0 0 0 3.7551e+12 2.51078e+13 4.60988e-319 2.17805 4.64369e+14 -0.659824 0 -0.154041 -0.662059 0 0.117738 -0.913678 0 0.0834252 -1.02121 0 -0.0226589 0 0 0 0 0 0 0 0 0 0 0 0 -2.89046e+11 2.17805 0 3406.1 3.54094e+08 4.54698e-319
455 0 0 0 0 0 0 0 3.7551e+12 2.51078e+13 4.60988e-319 2.17805 4.64369e+14 -0.660731 0 -0.152954 -0.66119 0 0.118834 -0.898254 0 0.0810073 -1.00281 0 -0.0280039 0 0 0 0 0 0 0 0 0 0 0 0 -2.89046e+11 2.17805 0 3406.1 3.54094e+08 4.54698e-319
456 0 0 0 0 0 0 0 3.7551e+12 2.51078e+13 4.60988e-319 2.17805 4.64369e+14 -0.661686 0 -0.151821 -0.660301 0 0.119964 -0.881874 0 0.0783708 -0.98332 0 -0.0335432 0 0 0 0 0 0 0 0 0 0 0 0 -2.89046e+11 2.17805 0 3406.1 3.54094e+08 4.54698e-319
457 0 0 0 0 0 0 0 3.7551e+12 2.51078e+13 4.60988e-319 2.17805 4.64369e+14 -0.662684 0 -0.150662 -0.659396 0 0.121106 -0.864611 0 0.0756284 -0.962873 0 -0.0390913 0 0 0 0 0 0 0 0 0 0 0 0 -2.89046e+11 2.17805 0 3406.1 3.54094e+08 4.54698e-319
458 0 0 0 0 0 0 0 3.7551e+12 2.51078e+13 4.60988e-319 2.17805 4.64369e+14 -0.663717 0 -0.149503 -0.658482 0 0.122235 -0.846545 0 0.0728616 -0.941604 0 -0.0445269 0 0 0 0 0 0 0 0 0 0 0 0 -2.89046e+11 2.17805 0 3406.1 3.54094e+08 4.54698e-319
459 0 0 0 0 0 0 0 3.7551e+12 2.51078e+13 4.60988e-319 2.17805 4.64369e+14 -0.664773 0 -0.148368 -0.657571 0 0.123325 -0.827756 0 0.0701194 -0.919614 0 -0.0497895 0 0 0 0 0 0 0 0 0 0 0 0 -2.89046e+11 2.17805 0 3406.1 3.54094e+08 4.54698e-319
460 0 0 0 0 0 0 0 3.7551e+12 2.51078e+13 4.60988e-319 2.17805 4.64369e+14 -0.665832 0 -0.147282 -0.656672 0 0.124352 -0.808315 0 0.0674225 -0.896977 0 -0.0548691 0 0 0 0 0 0 0 0 0 0 0 0 -2.89046e+11 2.17805 0 3406.1 3.54094e+08 4.54698e-319
461 0 0 0 0 0 0 0 3.7551e+12 2.51078e+13 4.60988e-319 2.17805 4.64369e+14 -0.666871 0 -0.146269 -0.655797 0 0.125293 -0.788289 0 0.0647702 -0.873733 0 -0.0597904 0 0 0 0 0 0 0 0 0 0 0 0 -2.89046e+11 2.17805 0 3406.1 3.54094e+08 4.54698e-319
462 0 0 0 0 0 0 0 3.7551e+12 2.51078e+13 4.60988e-319 2.17805 4.64369e+14 -0.667865 0 -0.145349 -0.654959 0 0.126133 -0.767732 0 0.0621475 -0.849902 0 -0.0645973 0 0 0 0 0 0 0 0 0 0 0 0 -2.89046e+11 2.17805 0 3406.1 3.54094e+08 4.54698e-319
463 0 0 0 0 0 0 0 3.7551e+12 2.51078e+13 4.60988e-319 2.17805 4.64369e+14 -0.668791 0 -0.144535 -0.654166 0 0.126859 -0.746695 0 0.0595328 -0.825488 0 -0.0693379 0 0 0 0 0 0 0 0 0 0 0 0 -2.89046e+11 2.17805 0 3406.1 3.54094e+08 4.54698e-319
464 0 0 0 0 0 0 0 3.7551e+12 2.51078e+13 4.60988e-319 2.17805 4.64369e+14 -0.669628 0 -0.143839 -0.653427 0 0.127466 -0.725218 0 0.0569034 -0.800491 0 -0.0740548 0 0 0 0 0 0 0 0 0 0 0 0 -2.89046e+11 2.17805 0 3406.1 3.54094e+08 4.54698e-319
465 0 0 0 0 0 0 0 3.7551e+12 2.51078e+13 4.60988e-319 2.17805 4.64369e+14 -0.670365 0 -0.143265 -0.652747 0 0.127952 -0.70334 0 0.0542396 -0.774912 0 -0.0787774 0 0 0 0 0 0 0 0 0 0 0 0 -2.89046e+11 2.17805 0 3406.1 3.54094e+08 4.54698e-319
466 0 0 0 0 0 0 0 3.7551e+12 2.51078e+13 4.60988e-319 2.17805 4.64369e+14 -0.670999 0 -0.142809 -0.652126 0 0.128323 -0.681096 0 0.0515276 -0.748761 0 -0.0835186 0 0 0 0 0 0 0 0 0 0 0 0 -2.89046e+11 2.17805 0 3406.1 3.54094e+08 4.54698e-319
467 0 0 0 0 0 0 0 3.7551e+12 2.51078e+13 4.60988e-319 2.17805 4.64369e+14 -0.671541 0 -0.142461 -0.651562 0 0.128592 -0.65852 0 0.048761 -0.722063 0 -0.0882733 0 0 0 0 0 0 0 0 0 0 0 0 -2.89046e+11 2.17805 0 3406.1 3.54094e+08 4.54698e-319
468 0 0 0 0 0 0 0 3.7551e+12 2.51078e+13 4.60988e-319 2.17805 4.64369e+14 -0.672008 0 -0.142206 -0.651047 0 0.128773 -0.63565 0 0.045942 -0.69486 0 -0.0930198 0 0 0 0 0 0 0 0 0 0 0 0 -2.89046e+11 2.17805 0 3406.1 3.54094e+08 4.54698e-319
469 0 0 0 0 0 0 0 3.7551e+12 2.51078e+13 4.60988e-319 2.17805 4.64369e+14 -0.672426 0 -0.142023 -0.650572 0 0.128886 -0.612529 0 0.0430808 -0.667217 0 -0.0977217 0 0 0 0 0 0 0 0 0 0 0 0 -2.89046e+11 2.17805 0 3406.1 3.54094e+08 4.54698e-319
470 0 0 0 0 0 0 0 3.7551e+12 2.51078e+13 4.60988e-319 2.17805 4.64369e+14 -0.672824 0 -0.141887 -0.650126 0 0.128951 -0.589207 0 0.0401958 -0.639225 0 -0.102332 0 0 0 0 0 0 0 0 0 0 0 0 -2.89046e+11 2.17805 0 3406.1 3.54094e+08 4.54698e-319
471 0 0 0 0 0 0 0 3.7551e+12 2.51078e+13 4.60988e-319 2.17805 4.64369e+14 -0.673231 0 -0.141775 -0.649694 0 0.128992 -0.565746 0 0.0373113 -0.611002 0 -0.1068 0 0 0 0 0 0 0 0 0 0 0 0 -2.89046e+11 2.17805 0 3406.1 3.54094e+08 4.54698e-319
472 0 0 0 0 0 0 0 3.7551e+12 2.51078e+13 4.60988e-319 2.17805 4.64369e+14 -0.673672 0 -0.141662 -0.649262 0 0.129028 -0.542221 0 0.034456 -0.58269 0 -0.111072 0 0 0 0 0 0 0 0 0 0 0 0 -2.89046e+11 2.17805 0 3406.1 3.54094e+08 4.54698e-319
473 0 0 0 0 0 0 0 3.7551e+12 2.51078e+13 4.60988e-319 2.17805 4.64369e+14 -0.674163 0 -0.141524 -0.648814 0 0.12908 -0.518719 0 0.0316603 -0.554451 0 -0.115103 0 0 0 0 0 0 0 0 0 0 0 0 -2.89046e+11 2.17805 0 3406.1 3.54094e+08 4.54698e-319
474 0 0 0 0 0 0 0 3.7551e+12 2.51078e+13 4.60988e-319 2.17805 4.64369e+14 -0.674716 0 -0.141342 -0.648338 0 0.129163 -0.495341 0 0.028954 -0.52646 0 -0.118856 0 0 0 0 0 0 0 0 0 0 0 0 -2.89046e+11 2.17805 0 3406.1 3.54094e+08 4.54698e-319
475 0 0 0 0 0 0 0 3.7551e+12 2.51078e+13 4.60988e-319 2.17805 4.64369e+14 -0.675334 0 -0.141101 -0.647822 0 0.129291 -0.472197 0 0.0263646 -0.498901 0 -0.122306 0 0 0 0 0 0 0 0 0 0 0 0 -2.89046e+11 2.17805 0 3406.1 3.54094e+08 4.54698e-319
476 0 0 0 0 0 0 0 3.7551e+12 2.51078e+13 4.60988e-319 2.17805 4.64369e+14 -0.676015 0 -0.140786 -0.647255 0 0.129476 -0.449408 0 0.0239152 -0.471956 0 -0.125442 0 0 0 0 0 0 0 0 0 0 0 0 -2.89046e+11 2.17805 0 3406.1 3.54094e+08 4.54698e-319
477 0 0 0 0 0 0 0 3.7551e+12 2.51078e+13 4.60988e-319 2.17805 4.64369e+14 -0.676754 0 -0.140387 -0.646632 0 0.129727 -0.427105 0 0.0216236 -0.445801 0 -0.128265 0 0 0 0 0 0 0 0 0 0 0 0 -2.89046e+11 2.17805 0 3406.1 3.54094e+08 4.54698e-319
478 0 0 0 0 0 0 0 3.7551e+12 2.51078e+13 4.60988e-319 2.17805 4.64369e+14 -0.677547 0 -0.139893 -0.645947 0 0.130052 -0.405425 0 0.0195008 -0.420606 0 -0.130784 0 0 0 0 0 0 0 0 0 0 0 0 -2.89046e+11 2.17805 0 3406.1 3.54094e+08 4.54698e-319
479 0 0 0 0 0 0 0 3.7551e+12 2.51078e+13 4.60988e-319 2.17805 4.64369e+14 -0.678389 0 -0.139295 -0.645197 0 0.130459 -0.384509 0 0.0175489 -0.396534 0 -0.133022 0 0 0 0 0 0 0 0 0 0 0 0 -2.89046e+11 2.17805 0 3406.1 3.54094e+08 4.54698e-319
480 0 0 0 0 0 0 0 3.7551e+12 2.51078e+13 4.60988e-319 2.17805 4.64369e+14 -0.679279 0 -0.138582 -0.64438 0 0.130957 -0.364504 0 0.0157594 -0.373738 0 -0.135008 0 0 0 0 0 0 0 0 0 0 0 0 -2.89046e+11 2.17805 0 3406.1 3.54094e+08 4.54698e-319
481 0 0 0 0 0 0 0 3.7551e+12 2.51078e+13 4.60988e-319 2.17805 4.64369e+14 -0.680219 0 -0.137741 -0.643493 0 0.131555 -0.345552 0 0.0141106 -0.352359 0 -0.136786 0 0 0 0 0 0 0 0 0 0 0 0 -2.89046e+11 2.17805 0 3406.1 3.54094e+08 4.54698e-319
482 0 0 0 0 0 0 0 3.7551e+12 2.51078e+13 4.60988e-319 2.17805 4.64369e+14 -0.681215 0 -0.136756 -0.642532 0 0.132266 -0.32779 0 0.0125657 -0.332523 0 -0.13841 0 0 0 0 0 0 0 0 0 0 0 0 -2.89046e+11 2.17805 0 3406.1 3.54094e+08 4.54698e-319
483 0 0 0 0 0 0 0 3.7551e+12 2.51078e+13 4.60988e-319 2.17805 4.64369e+14 -0.682273 0 -0.135609 -0.641489 0 0.133102 -0.311335 0 0.0110722 -0.314332 0 -0.139948 0 0 0 0 0 0 0 0 0 0 0 0 -2.89046e+11 2.17805 0 3406.1 3.54094e+08 4.54698e-319
484 0 0 0 0 0 0 0 3.7551e+12 2.51078e+13 4.60988e-319 2.17805 4.64369e+14 -0.683402 0 -0.13428 -0.640354 0 0.134077 -0.296284 0 0.00956247 -0.297861 0 -0.141479 0 0 0 0 0 0 0 0 0 0 0 0 -2.89046e+11 2.17805 0 3406.1 3.54094e+08 4.54698e-319
485 0 0 0 0 0 0 0 3.7551e+12 2.51078e+13 4.60988e-319 2.17805 4.64369e+14 -0.684611 0 -0.132747 -0.639115 0 0.135206 -0.2827 0 0.00795712 -0.283146 0 -0.143092 0 0 0 0 0 0 0 0 0 0 0 0 -2.89046e+11 2.17805 0 3406.1 3.54094e+08 4.54698e-319
486 0 0 0 0 0 0 0 3.7551e+12 2.51078e+13 4.60988e-319 2.17805 4.64369e+14 -0.685905 0 -0.130988 -0.637753 0 0.1365 -0.27061 0 0.00617049 -0.270186 0 -0.144879 0 0 0 0 0 0 0 0 0 0 0 0 -2.89046e+11 2.17805 0 3406.1 3.54094e+08 4.54698e-319
487 0 0 0 0 0 0 0 3.7551e+12 2.51078e+13 4.60988e-319 2.17805 4.64369e+14 -0.687292 0 -0.128982 -0.636253 0 0.137971 -0.260005 0 0.00411907 -0.258941 0 -0.146927 0 0 0 0 0 0 0 0 0 0 0 0 -2.89046e+11 2.17805 0 3406.1 3.54094e+08 4.54698e-319
488 0 0 0 0 0 0 0 3.7551e+12 2.51078e+13 4.60988e-319 2.17805 4.64369e+14 -0.688775 0 -0.126707 -0.634595 0 0.139626 -0.250842 0 0.00173194 -0.249345 0 -0.149311 0 0 0 0 0 0 0 0 0 0 0 0 -2.89046e+11 2.17805 0 3406.1 3.54094e+08 4.54698e-319
489 0 0 0 0 0 0 0 3.7551e+12 2.51078e+13 4.60988e-319 2.17805 4.64369e+14 -0.690355 0 -0.124145 -0.63276 0 0.141471 -0.243049 0 -0.00103778 -0.241312 0 -0.152078 0 0 0 0 0 0 0 0 0 0 0 0 -2.89046e+11 2.17805 0 3406.1 3.54094e+08 4.54698e-319
490 0 0 0 0 0 0 0 3.7551e+12 2.51078e+13 4.60988e-319 2.17805 4.64369e+14 -0.692033 0 -0.121278 -0.630732 0 0.143507 -0.236536 0 -0.00420217 -0.234749 0 -0.155242 0 0 0 0 0 0 0 0 0 0 0 0 -2.89046e+11 2.17805 0 3406.1 3.54094e+08 4.54698e-319
491 0 0 0 0 0 0 0 3.7551e+12 2.51078e+13 4.60988e-319 2.17805 4.64369e+14 -0.693805 0 -0.118089 -0.628491 0 0.145735 -0.231198 0 -0.00773055 -0.229566 0 -0.158772 0 0 0 0 0 0 0 0 0 0 0 0 -2.89046e+11 2.17805 0 3406.1 3.54094e+08 4.54698e-319
492 0 0 0 0 0 0 0 3.7551e+12 2.51078e+13 4.60988e-319 2.17805 4.64369e+14 -0.695666 0 -0.114562 -0.626021 0 0.148152 -0.226927 0 -0.0115468 -0.225677 0 -0.162592 0 0 0 0 0 0 0 0 0 0 0 0 -2.89046e+11 2.17805 0 3406.1 3.54094e+08 4.54698e-319
493 0 0 0 0 0 0 0 3.7551e+12 2.51078e+13 4.60988e-319 2.17805 4.64369e+14 -0.69761 0 -0.110676 -0.623299 0 0.150756 -0.223611 0 -0.0155338 -0.223 0 -0.166583 0 0 0 0 0 0 0 0 0 0 0 0 -2.89046e+11 2.17805 0 3406.1 3.54094e+08 4.54698e-319
494 0 0 0 0 0 0 0 3.7551e+12 2.51078e+13 4.60988e-319 2.17805 4.64369e+14 -0.699627 0 -0.106411 -0.620303 0 0.153544 -0.221138 0 -0.0195444 -0.221441 0 -0.170594 0 0 0 0 0 0 0 0 0 0 0 0 -2.89046e+11 2.17805 0 3406.1 3.54094e+08 4.54698e-319
495 0 0 0 0 0 0 0 3.7551e+12 2.51078e+13 4.60988e-319 2.17805 4.64369e+14 -0.701704 0 -0.101738 -0.617004 0 0.156516 -0.219394 0 -0.0234202 -0.220889 0 -0.174463 0 0 0 0 0 0 0 0 0 0 0 0 -2.89046e+11 2.17805 0 3406.1 3.54094e+08 4.54698e-319
496 0 0 0 0 0 0 0 3.7551e+12 2.51078e+13 4.60988e-319 2.17805 4.64369e+14 -0.703825 0 -0.0966246 -0.613368 0 0.159669 -0.218263 0 -0.0270113 -0.221199 0 -0.178033 0 0 0 0 0 0 0 0 0 0 0 0 -2.89046e+11 2.17805 0 3406.1 3.54094e+08 4.54698e-319
497 0 0 0 0 0 0 0 3.7551e+12 2.51078e+13 4.60988e-319 2.17805 4.64369e+14 -0.705971 0 -0.0910349 -0.609358 0 0.163002 -0.217625 0 -0.0301974 -0.222194 0 -0.181178 0 0 0 0 0 0 0 0 0 0 0 0 -2.89046e+11 2.17805 0 3406.1 3.54094e+08 4.54698e-319
498 0 0 0 0 0 0 0 3.7551e+12 2.51078e+13 4.60988e-319 2.17805 4.64369e+14 -0.708114 0 -0.0849297 -0.604935 0 0.166512 -0.217361 0 -0.0329022 -0.223668 0 -0.18382 0 0 0 0 0 0 0 0 0 0 0 0 -2.89046e+11 2.17805 0 3406.1 3.54094e+08 4.54698e-319
499 0 0 0 0 0 0 0 3.7551e+12 2.51078e+13 4.60988e-319 2.17805 4.64369e+14 -0.710222 0 -0.078271 -0.60006 0 0.170191 -0.217355 0 -0.0351015 -0.2254 0 -0.185937 0 0 0 0 0 0 0 0 0 0 0 0 -2.89046e+11 2.17805 0 3406.1 3.54094e+08 4.54698e-319
500 0 0 0 0 0 0 0 3.7551e+12 2.51078e+13 4.60988e-319 2.17805 4.64369e+14 -0.712252 0 -0.0710262 -0.594698 0 0.174025 -0.217502 0 -0.0368213 -0.227179 0 -0.187561 0 0 0 0 0 0 0 0 0 0 0 0 -2.89046e+11 2.17805 0 3406.1 3.54094e+08 4.54698e-319
501 0 0 0 0 0 0 0 3.7551e+12 2.51078e+13 4.60988e-319 2.17805 4.64369e+14 -0.714146 0 -0.0631743 -0.588821 0 0.177995 -0.217713 0 -0.0381283 -0.228823 0 -0.188769 0 0 0 0 0 0 0 0 0 0 0 0 -2.89046e+11 2.17805 0 3406.1 3.54094e+08 4.54698e-319
502 0 0 0 0 0 0 0 3.7551e+12 2.51078e+13 4.60988e-319 2.17805 4.64369e+14 -0.715833 0 -0.054713 -0.582408 0 0.182071 -0.217919 0 -0.0391144 -0.230195 0 -0.189665 0 0 0 0 0 0 0 0 0 0 0 0 -2.89046e+11 2.17805 0 3406.1 3.54094e+08 4.54698e-319
503 0 0 0 0 0 0 0 3.7551e+12 2.51078e+13 4.60988e-319 2.17805 4.64369e+14 -0.717219 0 -0.0456695 -0.575454 0 0.186217 -0.218076 0 -0.0398789 -0.231209 0 -0.190357 0 0 0 0 0 0 0 0 0 0 0 0 -2.89046e+11 2.17805 0 3406.1 3.54094e+08 4.54698e-319
504 0 0 0 0 0 0 0 3.7551e+12 2.51078e+13 4.60988e-319 2.17805 4.64369e+14 -0.718188 0 -0.0361112 -0.567967 0 0.190389 -0.218159 0 -0.0405135 -0.231834 0 -0.190943 0 0 0 0 0 0 0 0 0 0 0 0 -2.89046e+11 2.17805 0 3406.1 3.54094e+08 4.54698e-319
505 0 0 0 0 0 0 0 3.7551e+12 2.51078e+13 4.60988e-319 2.17805 4.64369e+14 -0.718604 0 -0.0261563 -0.559971 0 0.194535 -0.218161 0 -0.0410907 -0.232081 0 -0.191498 0 0 0 0 0 0 0 0 0 0 0 0 -2.89046e+11 2.17805 0 3406.1 3.54094e+08 4.54698e-319
506 0 0 0 0 0 0 0 3.7551e+12 2.51078e+13 4.60988e-319 2.17805 4.64369e+14 -0.718314 0 -0.0159816 -0.55151 0 0.198601 -0.218086 0 -0.0416595 -0.23199 0 -0.192068 0 0 0 0 0 0 0 0 0 0 0 0 -2.89046e+11 2.17805 0 3406.1 3.54094e+08 4.54698e-319
507 0 0 0 0 0 0 0 3.7551e+12 2.51078e+13 4.60988e-319 2.17805 4.64369e+14 -0.717165 0 -0.00582052 -0.542642 0 0.202532 -0.217949 0 -0.0422454 -0.231622 0 -0.192675 0 0 0 0 0 0 0 0 0 0 0 0 -2.89046e+11 2.17805 0 3406.1 3.54094e+08 4.54698e-319
508 0 0 0 0 0 0 0 3.7551e+12 2.51078e+13 4.60988e-319 2.17805 4.64369e+14 -0.715015 0 0.00404819 -0.533434 0 0.206279 -0.217764 0 -0.0428549 -0.231045 0 -0.19332 0 0 0 0 0 0 0 0 0 0 0 0 -2.89046e+11 2.17805 0 3406.1 3.54094e+08 4.54698e-319
509 0 0 0 0 0 0 0 3.7551e+12 2.51078e+13 4.60988e-319 2.17805 4.64369e+14 -0.711749 0 0.0133237 -0.523956 0 0.209799 -0.21755 0 -0.0434808 -0.23033 0 -0.193989 0 0 0 0 0 0 0 0 0 0 0 0 -2.89046e+11 2.17805 0 3406.1 3.54094e+08 4.54698e-319
510 0 0 0 0 0 0 0 3.7551e+12 2.51078e+13 4.60988e-319 2.17805 4.64369e+14 -0.707287 0 0.0217143 -0.514268 0 0.213058 -0.217324 0 -0.0441079 -0.229547 0 -0.194663 0 0 0 0 0 0 0 0 0 0 0 0 -2.89046e+11 2.17805 0 3406.1 3.54094e+08 4.54698e-319
511 0 0 0 0 0 0 0 3.7551e+12 2.51078e+13 4.60988e-319 2.17805 4.64369e+14 -0.701589 0 0.0289703 -0.504416 0 0.216031 -0.217103 0 -0.0447171 -0.228763 0 -0.195316 0 0 0 0 0 0 0 0 0 0 0 0 -2.89046e+11 2.17805 0 3406.1 3.54094e+08 4.54698e-319
512 0 0 0 0 0 0 0 3.7551e+12 2.51078e+13 4.60988e-319 2.17805 4.64369e+14 -0.694649 0 0.0349108 -0.494421 0 0.218697 -0.216901 0 -0.0452882 -0.228038 0 -0.195927 0 0 0 0 0 0 0 0 0 0 0 0 -2.89046e+11 2.17805 0 3406.1 3.54094e+08 4.54698e-319
513 0 0 0 0 0 0 0 3.7551e+12 2.51078e+13 4.60988e-319 2.17805 4.64369e+14 -0.686489 0 0.0394394 -0.484277 0 0.221041 -0.21673 0 -0.0458009 -0.227431 0 -0.196471 0 0 0 0 0 0 0 0 0 0 0 0 -2.89046e+11 2.17805 0 3406.1 3.54094e+08 4.54698e-319
514 0 0 0 0 0 0 0 3.7551e+12 2.51078e+13 4.60988e-319 2.17805 4.64369e+14 -0.67715 0 0.0425471 -0.473959 0 0.223053 -0.216603 0 -0.0462358 -0.226991 0 -0.196928 0 0 0 0 0 0 0 0 0 0 0 0 -2.89046e+11 2.17805 0 3406.1 3.54094e+08 4.54698e-319
515 0 0 0 0 0 0 0 3.7551e+12 2.51078e+13 4.60988e-319 2.17805 4.64369e+14 -0.666685 0 0.0443018 -0.463421 0 0.224726 -0.216526 0 -0.0465748 -0.226761 0 -0.197278 0 0 0 0 0 0 0 0 0 0 0 0 -2.89046e+11 2.17805 0 3406.1 3.54094e+08 4.54698e-319
516 0 0 0 0 0 0 0 3.7551e+12 2.51078e+13 4.60988e-319 2.17805 4.64369e+14 -0.655155 0 0.0448288 -0.45261 0 0.226059 -0.216507 0 -0.0468014 -0.226775 0 -0.197502 0 0 0 0 0 0 0 0 0 0 0 0 -2.89046e+11 2.17805 0 3406.1 3.54094e+08 4.54698e-319
517 0 0 0 0 0 0 0 3.7551e+12 2.51078e+13 4.60988e-319 2.17805 4.64369e+14 -0.642626 0 0.0442876 -0.441469 0 0.227058 -0.21655 0 -0.046902 -0.227058 0 -0.197586 0 0 0 0 0 0 0 0 0 0 0 0 -2.89046e+11 2.17805 0 3406.1 3.54094e+08 4.54698e-319
518 0 0 0 0 0 0 0 3.7551e+12 2.51078e+13 4.60988e-319 2.17805 4.64369e+14 -0.629161 0 0.0428477 -0.42995 0 0.227736 -0.216658 0 -0.0468665 -0.227622 0 -0.197518 0 0 0 0 0 0 0 0 0 0 0 0 -2.89046e+11 2.17805 0 3406.1 3.54094e+08 4.54698e-319
519 0 0 0 0 0 0 0 3.7551e+12 2.51078e+13 4.60988e-319 2.17805 4.64369e+14 -0.614819 0 0.0406699 -0.41801 0 0.228114 -0.216832 0 -0.0466897 -0.228469 0 -0.197291 0 0 0 0 0 0 0 0 0 0 0 0 -2.89046e+11 2.17805 0 3406.1 3.54094e+08 4.54698e-319
520 0 0 0 0 0 0 0 3.7551e+12 2.51078e+13 4.60988e-319 2.17805 4.64369e+14 -0.599649 0 0.0378935 -0.405623 0 0.228216 -0.217069 0 -0.0463717 -0.229592 0 -0.196902 0 0 0 0 0 0 0 0 0 0 0 0 -2.89046e+11 2.17805 0 3406.1 3.54094e+08 4.54698e-319
521 0 0 0 0 0 0 0 3.7551e+12 2.51078e+13 4.60988e-319 2.17805 4.64369e+14 -0.583691 0 0.0346302 -0.392771 0 0.228068 -0.217366 0 -0.0459178 -0.230969 0 -0.196354 0 0 0 0 0 0 0 0 0 0 0 0 -2.89046e+11 2.17805 0 3406.1 3.54094e+08 4.54698e-319
522 0 0 0 0 0 0 0 3.7551e+12 2.51078e+13 4.60988e-319 2.17805 4.64369e+14 -0.566973 0 0.030964 -0.379451 0 0.227698 -0.217717 0 -0.0453378 -0.232571 0 -0.195656 0 0 0 0 0 0 0 0 0 0 0 0 -2.89046e+11 2.17805 0 3406.1 3.54094e+08 4.54698e-319
523 0 0 0 0 0 0 0 3.7551e+12 2.51078e+13 4.60988e-319 2.17805 4.64369e+14 -0.549513 0 0.0269542 -0.365668 0 0.227129 -0.218114 0 -0.0446445 -0.234362 0 -0.194818 0 0 0 0 0 0 0 0 0 0 0 0 -2.89046e+11 2.17805 0 3406.1 3.54094e+08 4.54698e-319
524 0 0 0 0 0 0 0 3.7551e+12 2.51078e+13 4.60988e-319 2.17805 4.64369e+14 -0.53132 0 0.0226401 -0.351436 0 0.226382 -0.218547 0 -0.0438528 -0.236297 0 -0.193856 0 0 0 0 0 0 0 0 0 0 0 0 -2.89046e+11 2.17805 0 3406.1 3.54094e+08 4.54698e-319
525 0 0 0 0 0 0 0 3.7551e+12 2.51078e+13 4.60988e-319 2.17805 4.64369e+14 -0.512401 0 0.0180464 -0.336775 0 0.22547 -0.219005 0 -0.0429788 -0.238326 0 -0.192788 0 0 0 0 0 0 0 0 0 0 0 0 -2.89046e+11 2.17805 0 3406.1 3.54094e+08 4.54698e-319
526 0 0 0 0 0 0 0 3.7551e+12 2.51078e+13 4.60988e-319 2.17805 4.64369e+14 -0.492757 0 0.0131882 -0.32171 0 0.224403 -0.219475 0 -0.0420399 -0.240399 0 -0.191634 0 0 0 0 0 0 0 0 0 0 0 0 -2.89046e+11 2.17805 0 3406.1 3.54094e+08 4.54698e-319
527 0 0 0 0 0 0 0 3.7551e+12 2.51078e+13 4.60988e-319 2.17805 4.64369e+14 -0.472391 0 0.00807513 -0.306271 0 0.223187 -0.219944 0 -0.0410541 -0.242464 0 -0.190416 0 0 0 0 0 0 0 0 0 0 0 0 -2.89046e+11 2.17805 0 3406.1 3.54094e+08 4.54698e-319
528 0 0 0 0 0 0 0 3.7551e+12 2.51078e+13 4.60988e-319 2.17805 4.64369e+14 -0.451306 0 0.00271518 -0.290489 0 0.22182 -0.2204 0 -0.0400405 -0.244475 0 -0.18916 0 0 0 0 0 0 0 0 0 0 0 0 -2.89046e+11 2.17805 0 3406.1 3.54094e+08 4.54698e-319
529 0 0 0 0 0 0 0 3.7551e+12 2.51078e+13 4.60988e-319 2.17805 4.64369e+14 -0.429507 0 -0.00288224 -0.274394 0 0.220297 -0.220832 0 -0.0390177 -0.246393 0 -0.187889 0 0 0 0 0 0 0 0 0 0 0 0 -2.89046e+11 2.17805 0 3406.1 3.54094e+08 4.54698e-319
530 0 0 0 0 0 0 0 3.7551e+12 2.51078e+13 4.60988e-319 2.17805 4.64369e+14 -0.407 0 -0.00870353 -0.258014 0 0.218611 -0.221232 0 -0.0380028 -0.248191 0 -0.186628 0 0 0 0 0 0 0 0 0 0 0 0 -2.89046e+11 2.17805 0 3406.1 3.54094e+08 4.54698e-319
531 0 0 0 0 0 0 0 3.7551e+12 2.51078e+13 4.60988e-319 2.17805 4.64369e+14 -0.383799 0 -0.0147291 -0.24137 0 0.216751 -0.221597 0 -0.0370098 -0.249854 0 -0.185393 0 0 0 0 0 0 0 0 0 0 0 0 -2.89046e+11 2.17805 0 3406.1 3.54094e+08 4.54698e-319
532 0 0 0 0 0 0 0 3.7551e+12 2.51078e+13 4.60988e-319 2.17805 4.64369e+14 -0.359919 0 -0.020932 -0.224482 0 0.214707 -0.221925 0 -0.0360484 -0.251383 0 -0.184198 0 0 0 0 0 0 0 0 0 0 0 0 -2.89046e+11 2.17805 0 3406.1 3.54094e+08 4.54698e-319
533 0 0 0 0 0 0 0 3.7551e+12 2.51078e+13 4.60988e-319 2.17805 4.64369e+14 -0.335387 0 -0.0272777 -0.20736 0 0.212468 -0.222222 0 -0.0351227 -0.25279 0 -0.183047 0 0 0 0 0 0 0 0 0 0 0 0 -2.89046e+11 2.17805 0 3406.1 3.54094e+08 4.54698e-319
534 0 0 0 0 0 0 0 3.7551e+12 2.51078e+13 4.60988e-319 2.17805 4.64369e+14 -0.310235 0 -0.0337237 -0.190012 0 0.210029 -0.222492 0 -0.0342315 -0.254097 0 -0.181938 0 0 0 0 0 0 0 0 0 0 0 0 -2.89046e+11 2.17805 0 3406.1 3.54094e+08 4.54698e-319
535 0 0 0 0 0 0 0 3.7551e+12 2.51078e+13 4.60988e-319 2.17805 4.64369e+14 -0.284508 0 -0.040221 -0.172444 0 0.207389 -0.222743 0 -0.0333683 -0.255336 0 -0.18086 0 0 0 0 0 0 0 0 0 0 0 0 -2.89046e+11 2.17805 0 3406.1 3.54094e+08 4.54698e-319
536 0 0 0 0 0 0 0 3.7551e+12 2.51078e+13 4.60988e-319 2.17805 4.64369e+14 -0.258263 0 -0.0467152 -0.154661 0 0.204553 -0.222983 0 -0.0325223 -0.256538 0 -0.179798 0 0 0 0 0 0 0 0 0 0 0 0 -2.89046e+11 2.17805 0 3406.1 3.54094e+08 4.54698e-319
537 0 0 0 0 0 0 0 3.7551e+12 2.51078e+13 4.60988e-319 2.17805 4.64369e+14 -0.231571 0 -0.0531478 -0.136673 0 0.201535 -0.223219 0 -0.0316794 -0.257737 0 -0.178733 0 0 0 0 0 0 0 0 0 0 0 0 -2.89046e+11 2.17805 0 3406.1 3.54094e+08 4.54698e-319
538 0 0 0 0 0 0 0 3.7551e+12 2.51078e+13 4.60988e-319 2.17805 4.64369e+14 -0.204517 0 -0.0594592 -0.118498 0 0.198358 -0.223455 0 -0.0308233 -0.258959 0 -0.177641 0 0 0 0 0 0 0 0 0 0 0 0 -2.89046e+11 2.17805 0 3406.1 3.54094e+08 4.54698e-319
539 0 0 0 0 0 0 0 3.7551e+12 2.51078e+13 4.60988e-319 2.17805 4.64369e+14 -0.177201 0 -0.0655907 -0.100159 0 0.19505 -0.223695 0 -0.0299366 -0.260231 0 -0.176501 0 0 0 0 0 0 0 0 0 0 0 0 -2.89046e+11 2.17805 0 3406.1 3.54094e+08 4.54698e-319
540 0 0 0 0 0 0 0 3.7551e+12 2.51078e+13 4.60988e-319 2.17805 4.64369e+14 -0.149734 0 -0.0714874 -0.0816946 0 0.191647 -0.223938 0 -0.0290013 -0.261569 0 -0.175289 0 0 0 0 0 0 0 0 0 0 0 0 -2.89046e+11 2.17805 0 3406.1 3.54094e+08 4.54698e-319
541 0 0 0 0 0 0 0 3.7551e+12 2.51078e+13 4.60988e-319 2.17805 4.64369e+14 -0.122242 0 -0.0771015 -0.0631505 0 0.188185 -0.224183 0 -0.0279989 -0.262987 0 -0.173979 0 0 0 0 0 0 0 0 0 0 0 0 -2.89046e+11 2.17805 0 3406.1 3.54094e+08 4.54698e-319
542 0 0 0 0 0 0 0 3.7551e+12 2.51078e+13 4.60988e-319 2.17805 4.64369e+14 -0.0948591 0 -0.0823953 -0.0445853 0 0.184703 -0.224427 0 -0.026911 -0.264496 0 -0.17255 0 0 0 0 0 0 0 0 0 0 0 0 -2.89046e+11 2.17805 0 3406.1 3.54094e+08 4.54698e-319
543 0 0 0 0 0 0 0 3.7551e+12 2.51078e+13 4.60988e-319 2.17805 4.64369e+14 -0.0677285 0 -0.0873435 -0.0260682 0 0.181233 -0.224668 0 -0.0257191 -0.266104 0 -0.170975 0 0 0 0 0 0 0 0 0 0 0 0 -2.89046e+11 2.17805 0 3406.1 3.54094e+08 4.54698e-319
544 0 0 0 0 0 0 0 3.7551e+12 2.51078e+13 4.60988e-319 2.17805 4.64369e+14 -0.0409985 0 -0.091936 -0.00767716 0 0.177802 -0.224902 0 -0.0244044 -0.267816 0 -0.16923 0 0 0 0 0 0 0 0 0 0 0 0 -2.89046e+11 2.17805 0 3406.1 3.54094e+08 4.54698e-319
545 0 0 0 0 0 0 0 3.7551e+12 2.51078e+13 4.60988e-319 2.17805 4.64369e+14 -0.0148203 0 -0.0961793 0.0105025 0 0.174427 -0.225125 0 -0.0229489 -0.269641 0 -0.16729 0 0 0 0 0 0 0 0 0 0 0 0 -2.89046e+11 2.17805 0 3406.1 3.54094e+08 4.54698e-319
546 0 0 0 0 0 0 0 3.7551e+12 2.51078e+13 4.60988e-319 2.17805 4.64369e+14 0.0106544 0 -0.100097 0.0283808 0 0.171112 -0.225334 0 -0.0213353 -0.271582 0 -0.165131 0 0 0 0 0 0 0 0 0 0 0 0 -2.89046e+11 2.17805 0 3406.1 3.54094e+08 4.54698e-319
547 0 0 0 0 0 0 0 3.7551e+12 2.51078e+13 4.60988e-319 2.17805 4.64369e+14 0.0352753 0 -0.103732 0.0458656 0 0.16785 -0.225527 0 -0.0195486 -0.273645 0 -0.162729 0 0 0 0 0 0 0 0 0 0 0 0 -2.89046e+11 2.17805 0 3406.1 3.54094e+08 4.54698e-319
548 0 0 0 0 0 0 0 3.7551e+12 2.51078e+13 4.60988e-319 2.17805 4.64369e+14 0.0588965 0 -0.107141 0.0628654 0 0.164618 -0.225699 0 -0.0175766 -0.275829 0 -0.160065 0 0 0 0 0 0 0 0 0 0 0 0 -2.89046e+11 2.17805 0 3406.1 3.54094e+08 4.54698e-319
549 0 0 0 0 0 0 0 3.7551e+12 2.51078e+13 4.60988e-319 2.17805 4.64369e+14 0.081377 0 -0.110395 0.0792922 0 0.161385 -0.225846 0 -0.0154109 -0.278132 0 -0.157123 0 0 0 0 0 0 0 0 0 0 0 0 -2.89046e+11 2.17805 0 3406.1 3.54094e+08 4.54698e-319
550 0 0 0 0 0 0 0 3.7551e+12 2.51078e+13 4.60988e-319 2.17805 4.64369e+14 0.102583 0 -0.113571 0.0950624 0 0.158113 -0.225964 0 -0.0130471 -0.280547 0 -0.15389 0 0 0 0 0 0 0 0 0 0 0 0 -2.89046e+11 2.17805 0 3406.1 3.54094e+08 4.54698e-319
551 0 0 0 0 0 0 0 3.7551e+12 2.51078e+13 4.60988e-319 2.17805 4.64369e+14 0.122389 0 -0.116748 0.110098 0 0.154762 -0.226046 0 -0.0104843 -0.283062 0 -0.15036 0 0 0 0 0 0 0 0 0 0 0 0 -2.89046e+11 2.17805 0 3406.1 3.54094e+08 4.54698e-319
552 0 0 0 0 0 0 0 3.7551e+12 2.51078e+13 4.60988e-319 2.17805 4.64369e+14 0.140677 0 -0.119993 0.124328 0 0.151303 -0.226086 0 -0.00772342 -0.285663 0 -0.146528 0 0 0 0 0 0 0 0 0 0 0 0 -2.89046e+11 2.17805 0 3406.1 3.54094e+08 4.54698e-319
553 0 0 0 0 0 0 0 3.7551e+12 2.51078e+13 4.60988e-319 2.17805 4.64369e+14 0.157342 0 -0.123352 0.137683 0 0.147724 -0.226075 0 -0.00476469 -0.288335 0 -0.142387 0 0 0 0 0 0 0 0 0 0 0 0 -2.89046e+11 2.17805 0 3406.1 3.54094e+08 4.54698e-319
554 0 0 0 0 0 0 0 3.7551e+12 2.51078e+13 4.60988e-319 2.17805 4.64369e+14 0.172293 0 -0.126842 0.1501 0 0.144039 -0.226005 0 -0.00160463 -0.291065 0 -0.137925 0 0 0 0 0 0 0 0 0 0 0 0 -2.89046e+11 2.17805 0 3406.1 3.54094e+08 4.54698e-319
555 0 0 0 0 0 0 0 3.7551e+12 2.51078e+13 4.60988e-319 2.17805 4.64369e+14 0.185459 0 -0.130442 0.161521 0 0.140291 -0.225863 0 0.00176751 -0.293842 0 -0.133121 0 0 0 0 0 0 0 0 0 0 0 0 -2.89046e+11 2.17805 0 3406.1 3.54094e+08 4.54698e-319
556 0 0 0 0 0 0 0 3.7551e+12 2.51078e+13 4.60988e-319 2.17805 4.64369e+14 0.196795 0 -0.134094 0.171893 0 0.136552 -0.225634 0 0.0053728 -0.296661 0 -0.127936 0 0 0 0 0 0 0 0 0 0 0 0 -2.89046e+11 2.17805 0 3406.1 3.54094e+08 4.54698e-319
557 0 0 0 0 0 0 0 3.7551e+12 2.51078e+13 4.60988e-319 2.17805 4.64369e+14 0.206297 0 -0.137708 0.181177 0 0.132917 -0.225296 0 0.00924424 -0.29952 0 -0.122312 0 0 0 0 0 0 0 0 0 0 0 0 -2.89046e+11 2.17805 0 3406.1 3.54094e+08 4.54698e-319
558 0 0 0 0 0 0 0 3.7551e+12 2.51078e+13 4.60988e-319 2.17805 4.64369e+14 0.214005 0 -0.141175 0.18935 0 0.129492 -0.224822 0 0.0134267 -0.302415 0 -0.116171 0 0 0 0 0 0 0 0 0 0 0 0 -2.89046e+11 2.17805 0 3406.1 3.54094e+08 4.54698e-319
559 0 0 0 0 0 0 0 3.7551e+12 2.51078e+13 4.60988e-319 2.17805 4.64369e+14 0.220012 0 -0.144382 0.196412 0 0.12638 -0.224175 0 0.0179739 -0.30534 0 -0.109417 0 0 0 0 0 0 0 0 0 0 0 0 -2.89046e+11 2.17805 0 3406.1 3.54094e+08 4.54698e-319
560 0 0 0 0 0 0 0 3.7551e+12 2.51078e+13 4.60988e-319 2.17805 4.64369e+14 0.224467 0 -0.147226 0.202394 0 0.123664 -0.223305 0 0.0229428 -0.30827 0 -0.101945 0 0 0 0 0 0 0 0 0 0 0 0 -2.89046e+11 2.17805 0 3406.1 3.54094e+08 4.54698e-319
561 0 0 0 0 0 0 0 3.7551e+12 2.51078e+13 4.60988e-319 2.17805 4.64369e+14 0.227565 0 -0.149634 0.207354 0 0.121402 -0.222149 0 0.0283855 -0.311159 0 -0.0936526 0 0 0 0 0 0 0 0 0 0 0 0 -2.89046e+11 2.17805 0 3406.1 3.54094e+08 4.54698e-319
562 0 0 0 0 0 0 0 3.7551e+12 2.51078e+13 4.60988e-319 2.17805 4.64369e+14 0.229535 0 -0.151569 0.21138 0 0.119612 -0.220624 0 0.0343379 -0.313916 0 -0.0844592 0 0 0 0 0 0 0 0 0 0 0 0 -2.89046e+11 2.17805 0 3406.1 3.54094e+08 4.54698e-319
563 0 0 0 0 0 0 0 3.7551e+12 2.51078e+13 4.60988e-319 2.17805 4.64369e+14 0.230624 0 -0.153033 0.214584 0 0.118281 -0.218631 0 0.040807 -0.316401 0 -0.0743325 0 0 0 0 0 0 0 0 0 0 0 0 -2.89046e+11 2.17805 0 3406.1 3.54094e+08 4.54698e-319
564 0 0 0 0 0 0 0 3.7551e+12 2.51078e+13 4.60988e-319 2.17805 4.64369e+14 0.231069 0 -0.154065 0.217094 0 0.117363 -0.216049 0 0.0477578 -0.318414 0 -0.0633168 0 0 0 0 0 0 0 0 0 0 0 0 -2.89046e+11 2.17805 0 3406.1 3.54094e+08 4.54698e-319
565 0 0 0 0 0 0 0 3.7551e+12 2.51078e+13 4.60988e-319 2.17805 4.64369e+14 0.231088 0 -0.15473 0.219041 0 0.116792 -0.212739 0 0.0550999 -0.319694 0 -0.0515617 0 0 0 0 0 0 0 0 0 0 0 0 -2.89046e+11 2.17805 0 3406.1 3.54094e+08 4.54698e-319
566 0 0 0 0 0 0 0 3.7551e+12 2.51078e+13 4.60988e-319 2.17805 4.64369e+14 0.230857 0 -0.155103 0.220554 0 0.11649 -0.208555 0 0.0626799 -0.319945 0 -0.0393424 0 0 0 0 0 0 0 0 0 0 0 0 -2.89046e+11 2.17805 0 3406.1 3.54094e+08 4.54698e-319
567 0 0 0 0 0 0 0 3.7551e+12 2.51078e+13 4.60988e-319 2.17805 4.64369e+14 0.230511 0 -0.15526 0.221749 0 0.116387 -0.203356 0 0.0702827 -0.318856 0 -0.0270617 0 0 0 0 0 0 0 0 0 0 0 0 -2.89046e+11 2.17805 0 3406.1 3.54094e+08 4.54698e-319
568 0 0 0 0 0 0 0 3.7551e+12 2.51078e+13 4.60988e-319 2.17805 4.64369e+14 0.230136 0 -0.155263 0.222724 0 0.116425 -0.197019 0 0.0776437 -0.316147 0 -0.0152245 0 0 0 0 0 0 0 0 0 0 0 0 -2.89046e+11 2.17805 0 3406.1 3.54094e+08 4.54698e-319
569 0 0 0 0 0 0 0 3.7551e+12 2.51078e+13 4.60988e-319 2.17805 4.64369e+14 0.229781 0 -0.155155 0.223557 0 0.116562 -0.189449 0 0.0844744 -0.311596 0 -0.00438639 0 0 0 0 0 0 0 0 0 0 0 0 -2.89046e+11 2.17805 0 3406.1 3.54094e+08 4.54698e-319
570 0 0 0 0 0 0 0 3.7551e+12 2.51078e+13 4.60988e-319 2.17805 4.64369e+14 0.229463 0 -0.154961 0.224308 0 0.116778 -0.180587 0 0.0904943 -0.305055 0 0.00491478 0 0 0 0 0 0 0 0 0 0 0 0 -2.89046e+11 2.17805 0 3406.1 3.54094e+08 4.54698e-319
571 0 0 0 0 0 0 0 3.7551e+12 2.51078e+13 4.60988e-319 2.17805 4.64369e+14 0.229175 0 -0.154686 0.225021 0 0.117071 -0.170399 0 0.0954626 -0.296446 0 0.0122264 0 0 0 0 0 0 0 0 0 0 0 0 -2.89046e+11 2.17805 0 3406.1 3.54094e+08 4.54698e-319
572 0 0 0 0 0 0 0 3.7551e+12 2.51078e+13 4.60988e-319 2.17805 4.64369e+14 0.228898 0 -0.154321 0.225728 0 0.117448 -0.158867 0 0.0992029 -0.285741 0 0.0172325 0 0 0 0 0 0 0 0 0 0 0 0 -2.89046e+11 2.17805 0 3406.1 3.54094e+08 4.54698e-319
573 0 0 0 0 0 0 0 3.7551e+12 2.51078e+13 4.60988e-319 2.17805 4.64369e+14 0.228604 0 -0.153854 0.226456 0 0.117926 -0.145979 0 0.101617 -0.272939 0 0.0197802 0 0 0 0 0 0 0 0 0 0 0 0 -2.89046e+11 2.17805 0 3406.1 3.54094e+08 4.54698e-319
574 0 0 0 0 0 0 0 3.7551e+12 2.51078e+13 4.60988e-319 2.17805 4.64369e+14 0.228262 0 -0.153266 0.227221 0 0.11852 -0.131721 0 0.10269 -0.25805 0 0.0198822 0 0 0 0 0 0 0 0 0 0 0 0 -2.89046e+11 2.17805 0 3406.1 3.54094e+08 4.54698e-319
575 0 0 0 0 0 0 0 3.7551e+12 2.51078e+13 4.60988e-319 2.17805 4.64369e+14 0.227842 0 -0.152543 0.228038 0 0.119245 -0.116078 0 0.102481 -0.241091 0 0.0177001 0 0 0 0 0 0 0 0 0 0 0 0 -2.89046e+11 2.17805 0 3406.1 3.54094e+08 4.54698e-319
576 0 0 0 0 0 0 0 3.7551e+12 2.51078e+13 4.60988e-319 2.17805 4.64369e+14 0.227321 0 -0.151673 0.228917 0 0.120111 -0.0990413 0 0.101115 -0.222095 0 0.0135142 0 0 0 0 0 0 0 0 0 0 0 0 -2.89046e+11 2.17805 0 3406.1 3.54094e+08 4.54698e-319
577 0 0 0 0 0 0 0 3.7551e+12 2.51078e+13 4.60988e-319 2.17805 4.64369e+14 0.226679 0 -0.150653 0.229865 0 0.121117 -0.0806133 0 0.0987646 -0.201115 0 0.00768573 0 0 0 0 0 0 0 0 0 0 0 0 -2.89046e+11 2.17805 0 3406.1 3.54094e+08 4.54698e-319
578 0 0 0 0 0 0 0 3.7551e+12 2.51078e+13 4.60988e-319 2.17805 4.64369e+14 0.225907 0 -0.14949 0.230884 0 0.122253 -0.0608181 0 0.0956314 -0.178241 0 0.000616036 0 0 0 0 0 0 0 0 0 0 0 0 -2.89046e+11 2.17805 0 3406.1 3.54094e+08 4.54698e-319
579 0 0 0 0 0 0 0 3.7551e+12 2.51078e+13 4.60988e-319 2.17805 4.64369e+14 0.225004 0 -0.148201 0.231973 0 0.123498 -0.0397048 0 0.0919259 -0.153598 0 -0.00729341 0 0 0 0 0 0 0 0 0 0 0 0 -2.89046e+11 2.17805 0 3406.1 3.54094e+08 4.54698e-319
580 0 0 0 0 0 0 0 3.7551e+12 2.51078e+13 4.60988e-319 2.17805 4.64369e+14 0.223981 0 -0.146816 0.233126 0 0.124819 -0.0173482 0 0.0878486 -0.127343 0 -0.0156755 0 0 0 0 0 0 0 0 0 0 0 0 -2.89046e+11 2.17805 0 3406.1 3.54094e+08 4.54698e-319
581 0 0 0 0 0 0 0 3.7551e+12 2.51078e+13 4.60988e-319 2.17805 4.64369e+14 0.222855 0 -0.145371 0.234334 0 0.126175 0.00615568 0 0.0835748 -0.0996538 0 -0.0242234 0 0 0 0 0 0 0 0 0 0 0 0 -2.89046e+11 2.17805 0 3406.1 3.54094e+08 4.54698e-319
582 0 0 0 0 0 0 0 3.7551e+12 2.51078e+13 4.60988e-319 2.17805 4.64369e+14 0.221652 0 -0.143909 0.23558 0 0.127522 0.0306959 0 0.079245 -0.0707121 0 -0.0327038 0 0 0 0 0 0 0 0 0 0 0 0 -2.89046e+11 2.17805 0 3406.1 3.54094e+08 4.54698e-319
583 0 0 0 0 0 0 0 3.7551e+12 2.51078e+13 4.60988e-319 2.17805 4.64369e+14 0.2204 0 -0.142473 0.236847 0 0.128817 0.0561554 0 0.0749624 -0.0406885 0 -0.0409572 0 0 0 0 0 0 0 0 0 0 0 0 -2.89046e+11 2.17805 0 3406.1 3.54094e+08 4.54698e-319
584 0 0 0 0 0 0 0 3.7551e+12 2.51078e+13 4.60988e-319 2.17805 4.64369e+14 0.219129 0 -0.141105 0.238115 0 0.13002 0.0824192 0 0.070796 -0.00973171 0 -0.0488882 0 0 0 0 0 0 0 0 0 0 0 0 -2.89046e+11 2.17805 0 3406.1 3.54094e+08 4.54698e-319
585 0 0 0 0 0 0 0 3.7551e+12 2.51078e+13 4.60988e-319 2.17805 4.64369e+14 0.217867 0 -0.139837 0.239362 0 0.1311 0.109379 0 0.0667878 0.0220357 0 -0.0564485 0 0 0 0 0 0 0 0 0 0 0 0 -2.89046e+11 2.17805 0 3406.1 3.54094e+08 4.54698e-319
586 0 0 0 0 0 0 0 3.7551e+12 2.51078e+13 4.60988e-319 2.17805 4.64369e+14 0.216641 0 -0.138696 0.240565 0 0.132038 0.136938 0 0.0629608 0.0545155 0 -0.0636197 0 0 0 0 0 0 0 0 0 0 0 0 -2.89046e+11 2.17805 0 3406.1 3.54094e+08 4.54698e-319
587 0 0 0 0 0 0 0 3.7551e+12 2.51078e+13 4.60988e-319 2.17805 4.64369e+14 0.215475 0 -0.137699 0.241704 0 0.13282 0.165007 0 0.0593269 0.0876267 0 -0.0703972 0 0 0 0 0 0 0 0 0 0 0 0 -2.89046e+11 2.17805 0 3406.1 3.54094e+08 4.54698e-319
588 0 0 0 0 0 0 0 3.7551e+12 2.51078e+13 4.60988e-319 2.17805 4.64369e+14 0.214386 0 -0.136857 0.242763 0 0.133446 0.193507 0 0.0558931 0.121297 0 -0.0767787 0 0 0 0 0 0 0 0 0 0 0 0 -2.89046e+11 2.17805 0 3406.1 3.54094e+08 4.54698e-319
589 0 0 0 0 0 0 0 3.7551e+12 2.51078e+13 4.60988e-319 2.17805 4.64369e+14 0.213387 0 -0.136168 0.243731 0 0.133922 0.222362 0 0.052666 0.155453 0 -0.0827566 0 0 0 0 0 0 0 0 0 0 0 0 -2.89046e+11 2.17805 0 3406.1 3.54094e+08 4.54698e-319
590 0 0 0 0 0 0 0 3.7551e+12 2.51078e+13 4.60988e-319 2.17805 4.64369e+14 0.21248 0 -0.135622 0.244606 0 0.134261 0.251497 0 0.0496539 0.190011 0 -0.0883154 0 0 0 0 0 0 0 0 0 0 0 0 -2.89046e+11 2.17805 0 3406.1 3.54094e+08 4.54698e-319
591 0 0 0 0 0 0 0 3.7551e+12 2.51078e+13 4.60988e-319 2.17805 4.64369e+14 0.211661 0 -0.135199 0.245393 0 0.134488 0.280833 0 0.0468678 0.224868 0 -0.0934318 0 0 0 0 0 0 0 0 0 0 0 0 -2.89046e+11 2.17805 0 3406.1 3.54094e+08 4.54698e-319
592 0 0 0 0 0 0 0 3.7551e+12 2.51078e+13 4.60988e-319 2.17805 4.64369e+14 0.210912 0 -0.134868 0.246105 0 0.134632 0.310284 0 0.0443209 0.259899 0 -0.0980779 0 0 0 0 0 0 0 0 0 0 0 0 -2.89046e+11 2.17805 0 3406.1 3.54094e+08 4.54698e-319
593 0 0 0 0 0 0 0 3.7551e+12 2.51078e+13 4.60988e-319 2.17805 4.64369e+14 0.21021 0 -0.134591 0.246765 0 0.134727 0.339754 0 0.0420266 0.294953 0 -0.102227 0 0 0 0 0 0 0 0 0 0 0 0 -2.89046e+11 2.17805 0 3406.1 3.54094e+08 4.54698e-319
594 0 0 0 0 0 0 0 3.7551e+12 2.51078e+13 4.60988e-319 2.17805 4.64369e+14 0.20952 0 -0.134322 0.247397 0 0.134814 0.369132 0 0.0399962 0.329852 0 -0.105857 0 0 0 0 0 0 0 0 0 0 0 0 -2.89046e+11 2.17805 0 3406.1 3.54094e+08 4.54698e-319
595 0 0 0 0 0 0 0 3.7551e+12 2.51078e+13 4.60988e-319 2.17805 4.64369e+14 0.208807 0 -0.13401 0.248032 0 0.134933 0.398295 0 0.0382363 0.364398 0 -0.108961 0 0 0 0 0 0 0 0 0 0 0 0 -2.89046e+11 2.17805 0 3406.1 3.54094e+08 4.54698e-319
596 0 0 0 0 0 0 0 3.7551e+12 2.51078e+13 4.60988e-319 2.17805 4.64369e+14 0.208035 0 -0.133605 0.248699 0 0.135124 0.427104 0 0.0367462 0.398373 0 -0.111546 0 0 0 0 0 0 0 0 0 0 0 0 -2.89046e+11 2.17805 0 3406.1 3.54094e+08 4.54698e-319
597 0 0 0 0 0 0 0 3.7551e+12 2.51078e+13 4.60988e-319 2.17805 4.64369e+14 0.207171 0 -0.133061 0.249427 0 0.135422 0.455406 0 0.0355159 0.43155 0 -0.113638 0 0 0 0 0 0 0 0 0 0 0 0 -2.89046e+11 2.17805 0 3406.1 3.54094e+08 4.54698e-319
598 0 0 0 0 0 0 0 3.7551e+12 2.51078e+13 4.60988e-319 2.17805 4.64369e+14 0.206192 0 -0.132337 0.250241 0 0.135858 0.483034 0 0.0345246 0.463698 0 -0.115283 0 0 0 0 0 0 0 0 0 0 0 0 -2.89046e+11 2.17805 0 3406.1 3.54094e+08 4.54698e-319
599 0 0 0 0 0 0 0 3.7551e+12 2.51078e+13 4.60988e-319 2.17805 4.64369e+14 0.205082 0 -0.1314 0.251163 0 0.136453 0.50981 0 0.0337397 0.49459 0 -0.116542 0 0 0 0 0 0 0 0 0 0 0 0 -2.89046e+11 2.17805 0 3406.1 3.54094e+08 4.54698e-319
600 0 0 0 0 0 0 0 3.7551e+12 2.51078e+13 4.60988e-319 2.17805 4.64369e+14 0.203839 0 -0.130227 0.252213 0 0.137222 0.535548 0 0.0331167 0.524007 0 -0.117492 0 0 0 0 0 0 0 0 0 0 0 0 -2.89046e+11 2.17805 0 3406.1 3.54094e+08 4.54698e-319
601 0 0 0 0 0 0 0 3.7551e+12 2.51078e+13 4.60988e-319 2.17805 4.64369e+14 0.202466 0 -0.128801 0.253406 0 0.138171 0.56006 0 0.0325988 0.551744 0 -0.118222 0 0 0 0 0 0 0 0 0 0 0 0 -2.89046e+11 2.17805 0 3406.1 3.54094e+08 4.54698e-319
602 0 0 0 0 0 0 0 3.7551e+12 2.51078e+13 4.60988e-319 2.17805 4.64369e+14 0.200974 0 -0.127113 0.254755 0 0.139301 0.583164 0 0.0321173 0.57762 0 -0.118831 0 0 0 0 0 0 0 0 0 0 0 0 -2.89046e+11 2.17805 0 3406.1 3.54094e+08 4.54698e-319
603 0 0 0 0 0 0 0 3.7551e+12 2.51078e+13 4.60988e-319 2.17805 4.64369e+14 0.199375 0 -0.125159 0.256269 0 0.140608 0.604692 0 0.0315929 0.601485 0 -0.119423 0 0 0 0 0 0 0 0 0 0 0 0 -2.89046e+11 2.17805 0 3406.1 3.54094e+08 4.54698e-319
604 0 0 0 0 0 0 0 3.7551e+12 2.51078e+13 4.60988e-319 2.17805 4.64369e+14 0.197684 0 -0.122935 0.257956 0 0.142086 0.624505 0 0.0309377 0.623228 0 -0.120107 0 0 0 0 0 0 0 0 0 0 0 0 -2.89046e+11 2.17805 0 3406.1 3.54094e+08 4.54698e-319
605 0 0 0 0 0 0 0 3.7551e+12 2.51078e+13 4.60988e-319 2.17805 4.64369e+14 0.195914 0 -0.120439 0.259824 0 0.143729 0.642502 0 0.0300579 0.642786 0 -0.120992 0 0 0 0 0 0 0 0 0 0 0 0 -2.89046e+11 2.17805 0 3406.1 3.54094e+08 4.54698e-319
606 0 0 0 0 0 0 0 3.7551e+12 2.51078e+13 4.60988e-319 2.17805 4.64369e+14 0.194076 0 -0.117667 0.261875 0 0.145529 0.658625 0 0.0288582 0.660145 0 -0.122184 0 0 0 0 0 0 0 0 0 0 0 0 -2.89046e+11 2.17805 0 3406.1 3.54094e+08 4.54698e-319
607 0 0 0 0 0 0 0 3.7551e+12 2.51078e+13 4.60988e-319 2.17805 4.64369e+14 0.192178 0 -0.114616 0.264112 0 0.14748 0.67287 0 0.0272471 0.675344 0 -0.123783 0 0 0 0 0 0 0 0 0 0 0 0 -2.89046e+11 2.17805 0 3406.1 3.54094e+08 4.54698e-319
608 0 0 0 0 0 0 0 3.7551e+12 2.51078e+13 4.60988e-319 2.17805 4.64369e+14 0.190228 0 -0.11128 0.266535 0 0.149577 0.685279 0 0.0251432 0.688466 0 -0.125873 0 0 0 0 0 0 0 0 0 0 0 0 -2.89046e+11 2.17805 0 3406.1 3.54094e+08 4.54698e-319
609 0 0 0 0 0 0 0 3.7551e+12 2.51078e+13 4.60988e-319 2.17805 4.64369e+14 0.188234 0 -0.107653 0.269145 0 0.151813 0.695941 0 0.0224834 0.699624 0 -0.128522 0 0 0 0 0 0 0 0 0 0 0 0 -2.89046e+11 2.17805 0 3406.1 3.54094e+08 4.54698e-319
610 0 0 0 0 0 0 0 3.7551e+12 2.51078e+13 4.60988e-319 2.17805 4.64369e+14 0.186203 0 -0.103731 0.271941 0 0.15418 0.704977 0 0.0192313 0.708951 0 -0.131766 0 0 0 0 0 0 0 0 0 0 0 0 -2.89046e+11 2.17805 0 3406.1 3.54094e+08 4.54698e-319
611 0 0 0 0 0 0 0 3.7551e+12 2.51078e+13 4.60988e-319 2.17805 4.64369e+14 0.184146 0 -0.0995121 0.274922 0 0.156669 0.712535 0 0.0153867 0.716583 0 -0.135609 0 0 0 0 0 0 0 0 0 0 0 0 -2.89046e+11 2.17805 0 3406.1 3.54094e+08 4.54698e-319
612 0 0 0 0 0 0 0 3.7551e+12 2.51078e+13 4.60988e-319 2.17805 4.64369e+14 0.182072 0 -0.0949955 0.278091 0 0.159267 0.718772 0 0.0109938 0.722646 0 -0.140007 0 0 0 0 0 0 0 0 0 0 0 0 -2.89046e+11 2.17805 0 3406.1 3.54094e+08 4.54698e-319
613 0 0 0 0 0 0 0 3.7551e+12 2.51078e+13 4.60988e-319 2.17805 4.64369e+14 0.179997 0 -0.0901818 0.281454 0 0.16196 0.723845 0 0.00614573 0.727253 0 -0.144866 0 0 0 0 0 0 0 0 0 0 0 0 -2.89046e+11 2.17805 0 3406.1 3.54094e+08 4.54698e-319
614 0 0 0 0 0 0 0 3.7551e+12 2.51078e+13 4.60988e-319 2.17805 4.64369e+14 0.177936 0 -0.0850705 0.285019 0 0.164734 0.727906 0 0.000984222 0.730506 0 -0.150043 0 0 0 0 0 0 0 0 0 0 0 0 -2.89046e+11 2.17805 0 3406.1 3.54094e+08 4.54698e-319
615 0 0 0 0 0 0 0 3.7551e+12 2.51078e+13 4.60988e-319 2.17805 4.64369e+14 0.175905 0 -0.0796565 0.288804 0 0.167574 0.731092 0 -0.00430914 0.732506 0 -0.155353 0 0 0 0 0 0 0 0 0 0 0 0 -2.89046e+11 2.17805 0 3406.1 3.54094e+08 4.54698e-319
616 0 0 0 0 0 0 0 3.7551e+12 2.51078e+13 4.60988e-319 2.17805 4.64369e+14 0.173925 0 -0.0739271 0.292833 0 0.17047 0.733528 0 -0.00952937 0.733366 0 -0.160579 0 0 0 0 0 0 0 0 0 0 0 0 -2.89046e+11 2.17805 0 3406.1 3.54094e+08 4.54698e-319
617 0 0 0 0 0 0 0 3.7551e+12 2.51078e+13 4.60988e-319 2.17805 4.64369e+14 0.172017 0 -0.0678583 0.297142 0 0.173414 0.735329 0 -0.0144713 0.73323 0 -0.165507 0 0 0 0 0 0 0 0 0 0 0 0 -2.89046e+11 2.17805 0 3406.1 3.54094e+08 4.54698e-319
618 0 0 0 0 0 0 0 3.7551e+12 2.51078e+13 4.60988e-319 2.17805 4.64369e+14 0.170204 0 -0.0614139 0.301775 0 0.176405 0.736602 0 -0.0189552 0.732277 0 -0.169943 0 0 0 0 0 0 0 0 0 0 0 0 -2.89046e+11 2.17805 0 3406.1 3.54094e+08 4.54698e-319
619 0 0 0 0 0 0 0 3.7551e+12 2.51078e+13 4.60988e-319 2.17805 4.64369e+14 0.168518 0 -0.0545476 0.306785 0 0.179442 0.737447 0 -0.0228493 0.730725 0 -0.17375 0 0 0 0 0 0 0 0 0 0 0 0 -2.89046e+11 2.17805 0 3406.1 3.54094e+08 4.54698e-319
620 0 0 0 0 0 0 0 3.7551e+12 2.51078e+13 4.60988e-319 2.17805 4.64369e+14 0.167001 0 -0.0472096 0.312231 0 0.182523 0.737965 0 -0.0260851 0.728816 0 -0.176858 0 0 0 0 0 0 0 0 0 0 0 0 -2.89046e+11 2.17805 0 3406.1 3.54094e+08 4.54698e-319
621 0 0 0 0 0 0 0 3.7551e+12 2.51078e+13 4.60988e-319 2.17805 4.64369e+14 0.165715 0 -0.0393591 0.318168 0 0.185646 0.738246 0 -0.0286603 0.726792 0 -0.179275 0 0 0 0 0 0 0 0 0 0 0 0 -2.89046e+11 2.17805 0 3406.1 3.54094e+08 4.54698e-319
622 0 0 0 0 0 0 0 3.7551e+12 2.51078e+13 4.60988e-319 2.17805 4.64369e+14 0.16475 0 -0.0309829 0.324643 0 0.188796 0.73837 0 -0.0306301 0.724866 0 -0.181075 0 0 0 0 0 0 0 0 0 0 0 0 -2.89046e+11 2.17805 0 3406.1 3.54094e+08 4.54698e-319
623 0 0 0 0 0 0 0 3.7551e+12 2.51078e+13 4.60988e-319 2.17805 4.64369e+14 0.164225 0 -0.0221174 0.331686 0 0.191952 0.738402 0 -0.0320896 0.723197 0 -0.182372 0 0 0 0 0 0 0 0 0 0 0 0 -2.89046e+11 2.17805 0 3406.1 3.54094e+08 4.54698e-319
624 0 0 0 0 0 0 0 3.7551e+12 2.51078e+13 4.60988e-319 2.17805 4.64369e+14 0.164298 0 -0.0128718 0.339297 0 0.19508 0.738389 0 -0.033152 0.721878 0 -0.183297 0 0 0 0 0 0 0 0 0 0 0 0 -2.89046e+11 2.17805 0 3406.1 3.54094e+08 4.54698e-319
625 0 0 0 0 0 0 0 3.7551e+12 2.51078e+13 4.60988e-319 2.17805 4.64369e+14 0.165149 0 -0.00344546 0.347448 0 0.198139 0.738359 0 -0.0339274 0.720933 0 -0.183969 0 0 0 0 0 0 0 0 0 0 0 0 -2.89046e+11 2.17805 0 3406.1 3.54094e+08 4.54698e-319
626 0 0 0 0 0 0 0 3.7551e+12 2.51078e+13 4.60988e-319 2.17805 4.64369e+14 0.166972 0 0.00586976 0.356078 0 0.201082 0.738325 0 -0.0345086 0.720326 0 -0.184482 0 0 0 0 0 0 0 0 0 0 0 0 -2.89046e+11 2.17805 0 3406.1 3.54094e+08 4.54698e-319
627 0 0 0 0 0 0 0 3.7551e+12 2.51078e+13 4.60988e-319 2.17805 4.64369e+14 0.169948 0 0.0147068 0.365105 0 0.203869 0.738285 0 -0.0349637 0.719988 0 -0.184901 0 0 0 0 0 0 0 0 0 0 0 0 -2.89046e+11 2.17805 0 3406.1 3.54094e+08 4.54698e-319
628 0 0 0 0 0 0 0 3.7551e+12 2.51078e+13 4.60988e-319 2.17805 4.64369e+14 0.174226 0 0.0226641 0.374441 0 0.206465 0.738234 0 -0.0353353 0.719825 0 -0.185259 0 0 0 0 0 0 0 0 0 0 0 0 -2.89046e+11 2.17805 0 3406.1 3.54094e+08 4.54698e-319
629 0 0 0 0 0 0 0 3.7551e+12 2.51078e+13 4.60988e-319 2.17805 4.64369e+14 0.179916 0 0.0293614 0.384009 0 0.208847 0.738159 0 -0.0356452 0.719744 0 -0.185568 0 0 0 0 0 0 0 0 0 0 0 0 -2.89046e+11 2.17805 0 3406.1 3.54094e+08 4.54698e-319
630 0 0 0 0 0 0 0 3.7551e+12 2.51078e+13 4.60988e-319 2.17805 4.64369e+14 0.187083 0 0.0344981 0.393763 0 0.210998 0.73805 0 -0.0359 0.719662 0 -0.185826 0 0 0 0 0 0 0 0 0 0 0 0 -2.89046e+11 2.17805 0 3406.1 3.54094e+08 4.54698e-319
631 0 0 0 0 0 0 0 3.7551e+12 2.51078e+13 4.60988e-319 2.17805 4.64369e+14 0.195759 0 0.0378987 0.403701 0 0.21291 0.737895 0 -0.036097 0.71951 0 -0.186024 0 0 0 0 0 0 0 0 0 0 0 0 -2.89046e+11 2.17805 0 3406.1 3.54094e+08 4.54698e-319
632 0 0 0 0 0 0 0 3.7551e+12 2.51078e+13 4.60988e-319 2.17805 4.64369e+14 0.205951 0 0.0395347 0.413869 0 0.214575 0.737684 0 -0.036229 0.719237 0 -0.186148 0 0 0 0 0 0 0 0 0 0 0 0 -2.89046e+11 2.17805 0 3406.1 3.54094e+08 4.54698e-319
633 0 0 0 0 0 0 0 3.7551e+12 2.51078e+13 4.60988e-319 2.17805 4.64369e+14 0.217649 0 0.039517 0.424353 0 0.215989 0.737409 0 -0.0362864 0.718806 0 -0.186186 0 0 0 0 0 0 0 0 0 0 0 0 -2.89046e+11 2.17805 0 3406.1 3.54094e+08 4.54698e-319
634 0 0 0 0 0 0 0 3.7551e+12 2.51078e+13 4.60988e-319 2.17805 4.64369e+14 0.230823 0 0.0380653 0.435266 0 0.217152 0.737062 0 -0.0362583 0.718189 0 -0.186125 0 0 0 0 0 0 0 0 0 0 0 0 -2.89046e+11 2.17805 0 3406.1 3.54094e+08 4.54698e-319
635 0 0 0 0 0 0 0 3.7551e+12 2.51078e+13 4.60988e-319 2.17805 4.64369e+14 0.245427 0 0.0354602 0.446731 0 0.218069 0.736639 0 -0.0361336 0.71737 0 -0.18595 0 0 0 0 0 0 0 0 0 0 0 0 -2.89046e+11 2.17805 0 3406.1 3.54094e+08 4.54698e-319
636 0 0 0 0 0 0 0 3.7551e+12 2.51078e+13 4.60988e-319 2.17805 4.64369e+14 0.2614 0 0.0319924 0.458862 0 0.218748 0.736138 0 -0.0359014 0.71634 0 -0.185648 0 0 0 0 0 0 0 0 0 0 0 0 -2.89046e+11 2.17805 0 3406.1 3.54094e+08 4.54698e-319
637 0 0 0 0 0 0 0 3.7551e+12 2.51078e+13 4.60988e-319 2.17805 4.64369e+14 0.27867 0 0.0279192 0.471746 0 0.219206 0.735564 0 -0.0355524 0.715098 0 -0.18521 0 0 0 0 0 0 0 0 0 0 0 0 -2.89046e+11 2.17805 0 3406.1 3.54094e+08 4.54698e-319
638 0 0 0 0 0 0 0 3.7551e+12 2.51078e+13 4.60988e-319 2.17805 4.64369e+14 0.297169 0 0.0234372 0.485438 0 0.219457 0.734925 0 -0.0350804 0.713655 0 -0.184625 0 0 0 0 0 0 0 0 0 0 0 0 -2.89046e+11 2.17805 0 3406.1 3.54094e+08 4.54698e-319
639 0 0 0 0 0 0 0 3.7551e+12 2.51078e+13 4.60988e-319 2.17805 4.64369e+14 0.316837 0 0.0186725 0.499953 0 0.219514 0.734238 0 -0.0344844 0.712032 0 -0.183893 0 0 0 0 0 0 0 0 0 0 0 0 -2.89046e+11 2.17805 0 3406.1 3.54094e+08 4.54698e-319
640 0 0 0 0 0 0 0 3.7551e+12 2.51078e+13 4.60988e-319 2.17805 4.64369e+14 0.337628 0 0.0136865 0.515272 0 0.219384 0.733524 0 -0.0337699 0.710263 0 -0.183018 0 0 0 0 0 0 0 0 0 0 0 0 -2.89046e+11 2.17805 0 3406.1 3.54094e+08 4.54698e-319
641 0 0 0 0 0 0 0 3.7551e+12 2.51078e+13 4.60988e-319 2.17805 4.64369e+14 0.359513 0 0.00849058 0.531348 0 0.219065 0.732811 0 -0.0329495 0.708392 0 -0.182013 0 0 0 0 0 0 0 0 0 0 0 0 -2.89046e+11 2.17805 0 3406.1 3.54094e+08 4.54698e-319
642 0 0 0 0 0 0 0 3.7551e+12 2.51078e+13 4.60988e-319 2.17805 4.64369e+14 0.382474 0 0.00306617 0.548112 0 0.218549 0.732124 0 -0.0320421 0.706468 0 -0.180897 0 0 0 0 0 0 0 0 0 0 0 0 -2.89046e+11 2.17805 0 3406.1 3.54094e+08 4.54698e-319
643 0 0 0 0 0 0 0 3.7551e+12 2.51078e+13 4.60988e-319 2.17805 4.64369e+14 0.406496 0 -0.00261707 0.565486 0 0.217817 0.731489 0 -0.0310705 0.70454 0 -0.179697 0 0 0 0 0 0 0 0 0 0 0 0 -2.89046e+11 2.17805 0 3406.1 3.54094e+08 4.54698e-319
644 0 0 0 0 0 0 0 3.7551e+12 2.51078e+13 4.60988e-319 2.17805 4.64369e+14 0.431561 0 -0.0085856 0.583384 0 0.216845 0.730926 0 -0.0300593 0.702652 0 -0.178439 0 0 0 0 0 0 0 0 0 0 0 0 -2.89046e+11 2.17805 0 3406.1 3.54094e+08 4.54698e-319
645 0 0 0 0 0 0 0 3.7551e+12 2.51078e+13 4.60988e-319 2.17805 4.64369e+14 0.457642 0 -0.0148516 0.601724 0 0.215603 0.730445 0 -0.0290303 0.700834 0 -0.17715 0 0 0 0 0 0 0 0 0 0 0 0 -2.89046e+11 2.17805 0 3406.1 3.54094e+08 4.54698e-319
646 0 0 0 0 0 0 0 3.7551e+12 2.51078e+13 4.60988e-319 2.17805 4.64369e+14 0.484695 0 -0.0214067 0.62043 0 0.214061 0.730048 0 -0.0280003 0.699103 0 -0.175846 0 0 0 0 0 0 0 0 0 0 0 0 -2.89046e+11 2.17805 0 3406.1 3.54094e+08 4.54698e-319
647 0 0 0 0 0 0 0 3.7551e+12 2.51078e+13 4.60988e-319 2.17805 4.64369e+14 0.51265 0 -0.0282193 0.639432 0 0.212187 0.72973 0 -0.0269783 0.697456 0 -0.17454 0 0 0 0 0 0 0 0 0 0 0 0 -2.89046e+11 2.17805 0 3406.1 3.54094e+08 4.54698e-319
648 0 0 0 0 0 0 0 3.7551e+12 2.51078e+13 4.60988e-319 2.17805 4.64369e+14 0.541413 0 -0.0352356 0.658672 0 0.209956 0.729478 0 -0.0259648 0.695877 0 -0.17323 0 0 0 0 0 0 0 0 0 0 0 0 -2.89046e+11 2.17805 0 3406.1 3.54094e+08 4.54698e-319
649 0 0 0 0 0 0 0 3.7551e+12 2.51078e+13 4.60988e-319 2.17805 4.64369e+14 0.570855 0 -0.0423816 0.678099 0 0.207353 0.729273 0 -0.0249522 0.694338 0 -0.171907 0 0 0 0 0 0 0 0 0 0 0 0 -2.89046e+11 2.17805 0 3406.1 3.54094e+08 4.54698e-319
650 0 0 0 0 0 0 0 3.7551e+12 2.51078e+13 4.60988e-319 2.17805 4.64369e+14 0.600811 0 -0.0495681 0.697665 0 0.204377 0.729098 0 -0.0239266 0.692805 0 -0.170552 0 0 0 0 0 0 0 0 0 0 0 0 -2.89046e+11 2.17805 0 3406.1 3.54094e+08 4.54698e-319
651 0 0 0 0 0 0 0 3.7551e+12 2.51078e+13 4.60988e-319 2.17805 4.64369e+14 0.631084 0 -0.0566965 0.717325 0 0.201046 0.728935 0 -0.0228702 0.691243 0 -0.169142 0 0 0 0 0 0 0 0 0 0 0 0 -2.89046e+11 2.17805 0 3406.1 3.54094e+08 4.54698e-319
652 0 0 0 0 0 0 0 3.7551e+12 2.51078e+13 4.60988e-319 2.17805 4.64369e+14 0.661445 0 -0.0636671 0.737027 0 0.197401 0.72877 0 -0.0217639 0.689624 0 -0.167653 0 0 0 0 0 0 0 0 0 0 0 0 -2.89046e+11 2.17805 0 3406.1 3.54094e+08 4.54698e-319
653 0 0 0 0 0 0 0 3.7551e+12 2.51078e+13 4.60988e-319 2.17805 4.64369e+14 0.691644 0 -0.0703856 0.756712 0 0.193499 0.728591 0 -0.0205892 0.687924 0 -0.166062 0 0 0 0 0 0 0 0 0 0 0 0 -2.89046e+11 2.17805 0 3406.1 3.54094e+08 4.54698e-319
654 0 0 0 0 0 0 0 3.7551e+12 2.51078e+13 4.60988e-319 2.17805 4.64369e+14 0.721422 0 -0.0767709 0.776311 0 0.189417 0.728392 0 -0.0193286 0.686131 0 -0.164346 0 0 0 0 0 0 0 0 0 0 0 0 -2.89046e+11 2.17805 0 3406.1 3.54094e+08 4.54698e-319
655 0 0 0 0 0 0 0 3.7551e+12 2.51078e+13 4.60988e-319 2.17805 4.64369e+14 0.750527 0 -0.0827599 0.795741 0 0.185241 0.728169 0 -0.0179657 0.684236 0 -0.162486 0 0 0 0 0 0 0 0 0 0 0 0 -2.89046e+11 2.17805 0 3406.1 3.54094e+08 4.54698e-319
656 0 0 0 0 0 0 0 3.7551e+12 2.51078e+13 4.60988e-319 2.17805 4.64369e+14 0.778728 0 -0.0883107 0.814913 0 0.181058 0.727922 0 -0.016484 0.682238 0 -0.16046 0 0 0 0 0 0 0 0 0 0 0 0 -2.89046e+11 2.17805 0 3406.1 3.54094e+08 4.54698e-319
657 0 0 0 0 0 0 0 3.7551e+12 2.51078e+13 4.60988e-319 2.17805 4.64369e+14 0.80582 0 -0.0934023 0.83373 0 0.176949 0.727652 0 -0.0148658 0.680136 0 -0.158248 0 0 0 0 0 0 0 0 0 0 0 0 -2.89046e+11 2.17805 0 3406.1 3.54094e+08 4.54698e-319
658 0 0 0 0 0 0 0 3.7551e+12 2.51078e+13 4.60988e-319 2.17805 4.64369e+14 0.831672 0 -0.0980447 0.852103 0 0.172975 0.727364 0 -0.0130913 0.677931 0 -0.155823 0 0 0 0 0 0 0 0 0 0 0 0 -2.89046e+11 2.17805 0 3406.1 3.54094e+08 4.54698e-319
