# Supplementary material for: Optimal Control Based Stiffness Identification of an Ankle-Foot Orthosis Using a Predictive Walking Model
Source: Front Comput Neurosci. 2017 Apr 13;11:23. doi: 10.3389/fncom.2017.00023 (PMC5390028; doi:10.3389/fncom.2017.00023)
Supplement: Supplementary file 1 [file DataSheet1.ZIP › PathWalker/InvKinDyn/results/orthosis_3053146.q]

0	-0.856888	0.669642	0.101489	-0.816129	1.02925	-0.068686	-0.184981	0.626531	-0.234922	-0.00371496
1	-0.851013	0.66907	0.0874066	-0.803155	0.993937	-0.0650235	-0.161385	0.629221	-0.236865	0.0156672
2	-0.845121	0.66844	0.0729318	-0.788468	0.957073	-0.0569581	-0.13831	0.633485	-0.238378	0.0359643
3	-0.839101	0.667709	0.0562068	-0.769164	0.927041	-0.0631187	-0.113274	0.638975	-0.239782	0.0589666
4	-0.83308	0.666907	0.0397494	-0.748949	0.893336	-0.0587592	-0.0897605	0.646488	-0.240717	0.082167
5	-0.827007	0.666011	0.0228941	-0.727009	0.860685	-0.0529199	-0.0668343	0.655866	-0.241327	0.106145
6	-0.820872	0.665013	0.00581447	-0.703688	0.829658	-0.04569	-0.0446598	0.667099	-0.241612	0.130632
7	-0.814671	0.66391	-0.0111806	-0.679541	0.800469	-0.0364151	-0.0235541	0.680165	-0.241546	0.155206
8	-0.808397	0.6627	-0.0277715	-0.655226	0.774203	-0.026144	-0.00383497	0.695018	-0.241095	0.179421
9	-0.802051	0.661386	-0.0435187	-0.631568	0.751601	-0.0153774	0.0140098	0.711639	-0.240185	0.202722
10	-0.795641	0.65998	-0.0579418	-0.609473	0.733364	-0.00472754	0.0294161	0.730025	-0.238696	0.224532
11	-0.789182	0.658501	-0.0705816	-0.589813	0.720091	0.00509022	0.0418225	0.750163	-0.236458	0.244329
12	-0.78269	0.656978	-0.0810679	-0.573298	0.712139	0.0134122	0.0507698	0.771994	-0.233241	0.261705
13	-0.776181	0.655445	-0.0891692	-0.560375	0.709576	0.0196518	0.0559821	0.795376	-0.228771	0.276408
14	-0.769666	0.653943	-0.0948061	-0.551173	0.712132	0.0233733	0.0574027	0.820064	-0.222737	0.288336
15	-0.763148	0.652518	-0.0980416	-0.545496	0.719197	0.0243552	0.0551941	0.845703	-0.214827	0.297505
16	-0.756622	0.651214	-0.0990452	-0.542873	0.729859	0.0226147	0.0496951	0.871845	-0.20477	0.30401
17	-0.750077	0.650078	-0.0980487	-0.542637	0.742994	0.0183982	0.0413577	0.897984	-0.192389	0.307972
18	-0.743499	0.649153	-0.0953134	-0.544017	0.757372	0.0121348	0.0306916	0.923592	-0.177666	0.309521
19	-0.73687	0.648481	-0.0911076	-0.546217	0.771785	0.00436647	0.018219	0.948155	-0.160805	0.308789
20	-0.730177	0.648098	-0.0857008	-0.548483	0.785146	-0.00432981	0.00444951	0.971211	-0.142289	0.305926
21	-0.723408	0.648035	-0.079371	-0.550139	0.796563	-0.0134035	-0.0101272	0.99237	-0.122886	0.301129
22	-0.716557	0.648315	-0.0724152	-0.550597	0.805377	-0.0223723	-0.0250431	1.01133	-0.103617	0.294668
23	-0.709627	0.64895	-0.065144	-0.549377	0.811161	-0.0308391	-0.0398729	1.02789	-0.0856598	0.286894
24	-0.702626	0.649944	-0.0578743	-0.546107	0.813703	-0.0384938	-0.0542532	1.04193	-0.0701996	0.278232
25	-0.695575	0.651288	-0.0508952	-0.540554	0.81297	-0.0451042	-0.0679342	1.05347	-0.0582719	0.269141
26	-0.688498	0.65296	-0.0444243	-0.532653	0.809086	-0.0505076	-0.0808357	1.06259	-0.0506213	0.260049
27	-0.681429	0.654925	-0.0385729	-0.522534	0.802299	-0.0546034	-0.0930877	1.0695	-0.0476118	0.251302
28	-0.674407	0.657134	-0.0332982	-0.510557	0.792971	-0.0573482	-0.105082	1.07454	-0.0492043	0.243092
29	-0.667473	0.659529	-0.0283879	-0.497323	0.781565	-0.0587552	-0.117476	1.07815	-0.05499	0.235418
30	-0.66067	0.66204	-0.0234444	-0.483676	0.768639	-0.0588898	-0.131197	1.08088	-0.0642711	0.228048
31	-0.654038	0.664593	-0.0179106	-0.470662	0.754827	-0.0578666	-0.147376	1.08338	-0.0761598	0.220539
32	-0.647611	0.667111	-0.0111254	-0.459448	0.740814	-0.0558448	-0.167254	1.08635	-0.0896775	0.212279
33	-0.641415	0.66952	-0.00243719	-0.451168	0.727293	-0.0530227	-0.191999	1.09044	-0.103845	0.202619
34	-0.635466	0.671752	0.00863599	-0.446707	0.714902	-0.0496324	-0.22247	1.09614	-0.117753	0.191047
35	-0.629766	0.673753	0.0222429	-0.44649	0.704163	-0.0459333	-0.258981	1.10374	-0.130621	0.177382
36	-0.624304	0.675482	0.038091	-0.450334	0.695431	-0.0422025	-0.301151	1.11319	-0.141853	0.16191
37	-0.61906	0.676917	0.0554772	-0.457482	0.688879	-0.0387247	-0.347946	1.12422	-0.151075	0.145352
38	-0.614004	0.678052	0.0734545	-0.466804	0.684516	-0.0357775	-0.397905	1.13631	-0.158155	0.128682
39	-0.609098	0.678893	0.0910544	-0.477073	0.682234	-0.0336191	-0.449447	1.14889	-0.163184	0.112879
40	-0.604306	0.679456	0.10747	-0.487202	0.68185	-0.0324764	-0.501138	1.16134	-0.16643	0.0987224
41	-0.599589	0.67976	0.122138	-0.496357	0.683145	-0.0325345	-0.551818	1.17313	-0.168268	0.0867086
42	-0.594912	0.679828	0.134738	-0.503976	0.685889	-0.0339292	-0.600629	1.18377	-0.169109	0.0770592
43	-0.590245	0.679684	0.145126	-0.509709	0.689854	-0.0367418	-0.646958	1.19284	-0.169337	0.0698031
44	-0.585562	0.679348	0.153282	-0.51336	0.694823	-0.0409923	-0.690376	1.2	-0.16927	0.0648454
45	-0.580841	0.678842	0.159246	-0.514822	0.700601	-0.0466412	-0.730574	1.20495	-0.16913	0.0620391
46	-0.576061	0.678186	0.16307	-0.514022	0.707006	-0.0535899	-0.767302	1.20745	-0.169029	0.0612384
47	-0.571205	0.677402	0.164805	-0.5109	0.713873	-0.0616905	-0.800355	1.20731	-0.168968	0.0623154
48	-0.566256	0.676507	0.16448	-0.505388	0.721046	-0.0707562	-0.829546	1.20437	-0.168841	0.0651802
49	-0.561198	0.67552	0.162115	-0.497413	0.728373	-0.0805761	-0.854716	1.19856	-0.168446	0.0697727
50	-0.556018	0.674462	0.157726	-0.486904	0.735707	-0.0909307	-0.875741	1.18981	-0.16751	0.0760558
51	-0.550703	0.673349	0.151338	-0.473808	0.742895	-0.101605	-0.892541	1.17815	-0.165714	0.0840023
52	-0.545242	0.672199	0.143006	-0.458105	0.749786	-0.112399	-0.905101	1.16365	-0.162735	0.0935753
53	-0.539625	0.67103	0.132827	-0.43983	0.756228	-0.123134	-0.913483	1.14646	-0.158291	0.104712
54	-0.533848	0.669856	0.120956	-0.419086	0.762073	-0.133658	-0.91784	1.12679	-0.152179	0.117302
55	-0.527906	0.668692	0.107619	-0.396064	0.767187	-0.143842	-0.918425	1.10495	-0.144309	0.131171
56	-0.521797	0.667549	0.0931124	-0.371046	0.771458	-0.153579	-0.915595	1.08129	-0.134725	0.146065
57	-0.515518	0.666436	0.0778018	-0.344403	0.774803	-0.162784	-0.909799	1.05628	-0.123606	0.161651
58	-0.509071	0.665362	0.0621086	-0.316589	0.777179	-0.171381	-0.901566	1.03041	-0.111257	0.17752
59	-0.502456	0.664333	0.0464827	-0.288112	0.778584	-0.179307	-0.891465	1.00424	-0.0980838	0.193217
60	-0.495674	0.663354	0.031377	-0.259505	0.779064	-0.186507	-0.880066	0.978323	-0.0845563	0.208262
61	-0.488726	0.662427	0.0172048	-0.23128	0.778698	-0.192923	-0.867879	0.95319	-0.0711767	0.222203
62	-0.481615	0.661558	0.00431919	-0.203903	0.7776	-0.198502	-0.855313	0.929272	-0.0584359	0.23464
63	-0.474344	0.660749	-0.00701026	-0.177761	0.775903	-0.203188	-0.842632	0.906857	-0.0467754	0.245256
64	-0.466917	0.66	-0.0166021	-0.153157	0.773757	-0.206924	-0.829941	0.886048	-0.0365502	0.253828
65	-0.459336	0.659312	-0.0243528	-0.130316	0.771323	-0.209659	-0.817202	0.866742	-0.0279958	0.260216
66	-0.451607	0.658682	-0.0302236	-0.109402	0.768777	-0.211352	-0.804269	0.848651	-0.0212011	0.264357
67	-0.443735	0.6581	-0.0342203	-0.0905386	0.766314	-0.211977	-0.790956	0.831362	-0.0160927	0.266248
68	-0.435728	0.657555	-0.0363796	-0.0738299	0.764155	-0.211529	-0.777111	0.814425	-0.0124342	0.265932
69	-0.427597	0.657031	-0.0367659	-0.0593674	0.762547	-0.210022	-0.762684	0.797474	-0.00985236	0.263512
70	-0.419362	0.656509	-0.0354744	-0.0472283	0.76176	-0.207485	-0.747783	0.780342	-0.00789021	0.259152
71	-0.411047	0.655968	-0.0326389	-0.0374674	0.76208	-0.203946	-0.732698	0.763152	-0.00608765	0.253097
72	-0.402687	0.655393	-0.0284398	-0.0301044	0.763786	-0.199413	-0.717882	0.746354	-0.00407738	0.24568
73	-0.394323	0.654772	-0.0231044	-0.025115	0.767131	-0.193855	-0.7039	0.730688	-0.00167573	0.237324
74	-0.386003	0.654104	-0.0168945	-0.0224307	0.772312	-0.187181	-0.691342	0.717074	0.00105877	0.228502
75	-0.377775	0.653402	-0.010094	-0.0219331	0.779448	-0.179238	-0.68071	0.706426	0.00381736	0.219712
76	-0.369685	0.652685	-0.00297733	-0.02347	0.788554	-0.169803	-0.672315	0.699448	0.00609555	0.211407
77	-0.361769	0.651987	0.00421863	-0.0268725	0.799543	-0.158606	-0.666205	0.696452	0.00729611	0.203939
78	-0.35405	0.651346	0.0113306	-0.0319882	0.81223	-0.145354	-0.662161	0.697256	0.00685788	0.197505
79	-0.346542	0.650803	0.018301	-0.038721	0.826348	-0.129758	-0.659744	0.701179	0.00437492	0.192103
80	-0.339243	0.650402	0.0251899	-0.0470539	0.841576	-0.111575	-0.658392	0.707152	-0.000325709	0.187528
81	-0.332146	0.650183	0.0321645	-0.0570486	0.857561	-0.0906499	-0.657525	0.713878	-0.00716019	0.183402
82	-0.325233	0.650184	0.0394547	-0.0688041	0.873928	-0.0669651	-0.656614	0.720034	-0.0158194	0.179242
83	-0.318481	0.650436	0.0472873	-0.0823884	0.890297	-0.04069	-0.655211	0.724424	-0.0258409	0.174557
84	-0.311857	0.650964	0.0558155	-0.0977652	0.906292	-0.0122242	-0.652932	0.726096	-0.0366927	0.168948
85	-0.305327	0.651786	0.0650656	-0.114742	0.921552	0.0177824	-0.649424	0.724385	-0.0478504	0.162178
86	-0.298849	0.652905	0.07492	-0.132966	0.935758	0.0484454	-0.644336	0.718911	-0.0588508	0.154208
87	-0.292378	0.654319	0.0851264	-0.15195	0.948653	0.0787062	-0.637317	0.709543	-0.0693156	0.145188
88	-0.28587	0.656011	0.0953464	-0.171151	0.960067	0.107433	-0.628033	0.696349	-0.078953	0.135404
89	-0.279285	0.657952	0.105203	-0.190039	0.969928	0.133551	-0.616202	0.679552	-0.0875437	0.125227
90	-0.272589	0.660104	0.114336	-0.20817	0.97827	0.156162	-0.601637	0.659492	-0.0949241	0.11504
91	-0.265756	0.662419	0.122436	-0.225226	0.985217	0.17465	-0.584272	0.636611	-0.100975	0.1052
92	-0.258773	0.664839	0.129269	-0.241042	0.990981	0.188724	-0.564188	0.61144	-0.105622	0.0960049
93	-0.251636	0.667307	0.134681	-0.255597	0.995832	0.198422	-0.541613	0.584602	-0.108843	0.0876801
94	-0.244355	0.669759	0.138602	-0.269009	1.00009	0.204057	-0.516923	0.556811	-0.11068	0.0803743
95	-0.236946	0.672137	0.141047	-0.281519	1.00411	0.206135	-0.490631	0.528865	-0.111249	0.0741508
96	-0.229437	0.674388	0.142108	-0.293469	1.00824	0.20526	-0.463367	0.501625	-0.110747	0.068994
97	-0.221858	0.676466	0.14195	-0.305275	1.01284	0.202046	-0.43584	0.475979	-0.109442	0.0648089
98	-0.214242	0.678335	0.140787	-0.317385	1.0182	0.197048	-0.408783	0.452778	-0.10766	0.0614398
99	-0.20662	0.679972	0.138851	-0.330222	1.02457	0.190727	-0.382868	0.432769	-0.105751	0.0587024
100	-0.199015	0.681367	0.136344	-0.344122	1.03208	0.183433	-0.358621	0.416514	-0.10406	0.0564268
101	-0.191446	0.682517	0.133412	-0.359283	1.04077	0.175418	-0.336351	0.404334	-0.102894	0.0544893
102	-0.183921	0.683429	0.130127	-0.375754	1.05057	0.166843	-0.316129	0.396282	-0.102503	0.0528287
103	-0.176441	0.684116	0.126504	-0.393456	1.06132	0.157807	-0.297808	0.392155	-0.103071	0.0514364
104	-0.169003	0.684593	0.12253	-0.412234	1.0728	0.148362	-0.281094	0.39154	-0.104713	0.0503226
105	-0.161599	0.684878	0.118202	-0.431907	1.08476	0.138533	-0.26562	0.393874	-0.107487	0.0494899
106	-0.154222	0.684986	0.113555	-0.452325	1.09691	0.128332	-0.251031	0.398519	-0.111397	0.0489002
107	-0.146867	0.684932	0.108677	-0.473384	1.10898	0.117779	-0.237029	0.404828	-0.116409	0.0484727
108	-0.13953	0.68473	0.103694	-0.495025	1.12068	0.10691	-0.2234	0.412199	-0.12245	0.0480976
109	-0.132211	0.684391	0.0987539	-0.51722	1.13174	0.0957923	-0.210011	0.420113	-0.129417	0.047658
110	-0.124912	0.683926	0.093991	-0.539926	1.14188	0.0845339	-0.196787	0.428159	-0.137179	0.0470664
111	-0.117636	0.683346	0.0894963	-0.563059	1.15083	0.0732813	-0.183674	0.436034	-0.145579	0.0462963
112	-0.110385	0.682659	0.0852917	-0.586456	1.15832	0.0622166	-0.170602	0.443532	-0.154445	0.0454038
113	-0.103163	0.681875	0.0813227	-0.60987	1.16409	0.051545	-0.157464	0.450524	-0.163586	0.0445303
114	-0.0959668	0.681006	0.0774585	-0.632966	1.16791	0.0414795	-0.1441	0.456939	-0.17281	0.0438971
115	-0.0887949	0.680061	0.0735147	-0.655351	1.16958	0.0322232	-0.130312	0.462742	-0.18193	0.0437741
116	-0.0816411	0.679054	0.0692729	-0.6766	1.16894	0.0239538	-0.11587	0.467919	-0.190767	0.0444565
117	-0.0744975	0.677995	0.0645094	-0.69629	1.16589	0.0168119	-0.100545	0.472473	-0.199168	0.0462314
118	-0.067355	0.676897	0.0590253	-0.714042	1.16041	0.010895	-0.0841393	0.47642	-0.207002	0.0493453
119	-0.060204	0.675768	0.0526621	-0.72954	1.15254	0.00625566	-0.0665086	0.479798	-0.214169	0.053991
120	-0.0530357	0.674617	0.045324	-0.742558	1.14238	0.00290637	-0.0475918	0.482675	-0.220596	0.0602852
121	-0.0458422	0.67345	0.0369826	-0.752966	1.13009	0.000824978	-0.0274208	0.485156	-0.226235	0.068268
122	-0.0386175	0.672272	0.0276797	-0.760724	1.11586	-3.55986e-05	-0.00612773	0.487388	-0.231062	0.0779023
123	-0.0313564	0.671084	0.0175239	-0.765874	1.09988	0.000261898	0.0160619	0.489558	-0.235069	0.0890785
124	-0.0240551	0.669888	0.00667411	-0.768513	1.08238	0.0016477	0.0388534	0.491882	-0.238259	0.101633
125	-0.0167092	0.668682	-0.00467357	-0.768767	1.06354	0.00405408	0.0619108	0.49458	-0.240644	0.115358
126	-0.00931379	0.667466	-0.0163088	-0.766763	1.04351	0.00742323	0.0848964	0.497861	-0.242242	0.130029
127	-0.00186172	0.666237	-0.0280251	-0.762602	1.02241	0.0117126	0.107506	0.501885	-0.24307	0.145412
128	0.00565643	0.664991	-0.0396279	-0.756361	1.00031	0.0168974	0.129488	0.506759	-0.243151	0.161274
129	0.0132525	0.663725	-0.0509487	-0.748084	0.97728	0.0229652	0.150657	0.512528	-0.242509	0.177395
130	0.0209401	0.662432	-0.0618349	-0.737824	0.953406	0.0299039	0.17088	0.519187	-0.241173	0.193551
131	0.0287332	0.661106	-0.0721461	-0.72568	0.928846	0.0376766	0.190044	0.526718	-0.239177	0.209516
132	0.0366438	0.659737	-0.081738	-0.711853	0.90389	0.0461917	0.208016	0.535124	-0.236556	0.225046
133	0.0446797	0.658319	-0.0904535	-0.696695	0.879021	0.0552683	0.224603	0.544472	-0.233334	0.23988
134	0.0528411	0.65685	-0.0981157	-0.680734	0.854937	0.0646105	0.239516	0.554924	-0.229509	0.253743
135	0.061119	0.65533	-0.104532	-0.664665	0.832536	0.0737961	0.252363	0.566741	-0.225024	0.266357
136	0.0694947	0.653774	-0.109507	-0.649297	0.812841	0.0822928	0.262666	0.580266	-0.219745	0.277466
137	0.0779408	0.652203	-0.112872	-0.635448	0.796866	0.0895005	0.26992	0.595871	-0.21344	0.286859
138	0.0864259	0.650651	-0.114506	-0.623823	0.785456	0.0948191	0.273656	0.613887	-0.205764	0.294392
139	0.0949193	0.649162	-0.114364	-0.614899	0.779117	0.0977293	0.273525	0.634528	-0.196286	0.299992
140	0.103396	0.647785	-0.112476	-0.608844	0.777904	0.0978712	0.269341	0.657827	-0.18453	0.303643
141	0.111841	0.646574	-0.108937	-0.605496	0.781366	0.0951056	0.261107	0.683606	-0.17006	0.305367
142	0.120247	0.64558	-0.10389	-0.604403	0.788591	0.0895415	0.248999	0.711474	-0.152586	0.305198
143	0.128618	0.644856	-0.0974979	-0.604906	0.79832	0.0815266	0.233328	0.740864	-0.132081	0.30317
144	0.13696	0.644451	-0.0899318	-0.606237	0.809117	0.071597	0.214503	0.771088	-0.108886	0.299313
145	0.145284	0.644409	-0.081373	-0.607607	0.819546	0.0604011	0.193	0.801395	-0.083761	0.293688
146	0.153599	0.644768	-0.0720238	-0.608278	0.828327	0.0486193	0.169338	0.831045	-0.0578687	0.286409
147	0.161913	0.645554	-0.0621185	-0.607603	0.834443	0.0368926	0.144056	0.859365	-0.032661	0.277676
148	0.170227	0.646782	-0.0519309	-0.605049	0.837189	0.0257758	0.117684	0.8858	-0.00969575	0.267791
149	0.17854	0.648451	-0.0417504	-0.600229	0.836182	0.0157168	0.0906858	0.909955	0.00957518	0.257132
150	0.186842	0.650539	-0.0318559	-0.592927	0.831332	0.00705161	0.0634097	0.931625	0.0239952	0.246124
151	0.195115	0.653007	-0.022468	-0.583132	0.822812	1.32948e-05	0.0360201	0.950804	0.0328265	0.235167
152	0.203332	0.655795	-0.0137045	-0.571064	0.811011	-0.00525754	0.00844837	0.967693	0.0357953	0.224579
153	0.211459	0.658828	-0.00554274	-0.557198	0.796503	-0.00870445	-0.0196395	0.982681	0.0330689	0.214533
154	0.219455	0.662014	0.00220665	-0.542264	0.780014	-0.0103504	-0.0488476	0.996319	0.0251897	0.20501
155	0.227278	0.665256	0.00989377	-0.527219	0.762381	-0.0102974	-0.0800096	1.00926	0.012985	0.195792
156	0.234885	0.668451	0.0179858	-0.513161	0.74451	-0.00872765	-0.114091	1.02221	-0.00252769	0.186494
157	0.242239	0.671502	0.0269756	-0.50119	0.727315	-0.00590141	-0.152026	1.03577	-0.0202301	0.176665
158	0.249314	0.674318	0.0372399	-0.492199	0.711641	-0.00215169	-0.194499	1.05039	-0.0389896	0.165935
159	0.256099	0.676827	0.0488882	-0.486667	0.69819	0.00213143	-0.241717	1.06626	-0.0577394	0.154192
160	0.262601	0.678974	0.0616686	-0.48452	0.687459	0.0065242	-0.293272	1.08325	-0.0755585	0.141687
161	0.268846	0.680726	0.0749768	-0.485131	0.679712	0.0105971	-0.348166	1.10096	-0.0917407	0.129036
162	0.274872	0.682071	0.0879967	-0.487498	0.674995	0.0139455	-0.405005	1.11882	-0.105834	0.117064
163	0.280728	0.683014	0.0998843	-0.490477	0.673185	0.0162109	-0.46228	1.13619	-0.117644	0.106608
164	0.286465	0.683572	0.10993	-0.49301	0.67404	0.0170977	-0.518601	1.15243	-0.127188	0.0983481
165	0.292133	0.683771	0.117638	-0.494241	0.677248	0.0163789	-0.572833	1.16701	-0.134631	0.0927235
166	0.297778	0.683641	0.122737	-0.49356	0.682467	0.0138995	-0.624138	1.17946	-0.140211	0.0899325
167	0.30344	0.683215	0.125128	-0.490563	0.689341	0.00957885	-0.671923	1.18941	-0.144176	0.0899927
168	0.309152	0.682525	0.124843	-0.485014	0.697526	0.00341176	-0.715794	1.19658	-0.14673	0.0927926
169	0.314944	0.681607	0.121987	-0.476787	0.706693	-0.00452761	-0.755491	1.20074	-0.148003	0.0981519
170	0.320842	0.680493	0.116702	-0.465835	0.716539	-0.0140857	-0.790839	1.20173	-0.148037	0.105857
171	0.326869	0.679218	0.109148	-0.452157	0.72678	-0.0250319	-0.821723	1.19944	-0.14678	0.115681
172	0.333046	0.677817	0.0994955	-0.435794	0.737162	-0.0370687	-0.848073	1.19381	-0.144103	0.127385
173	0.339393	0.676323	0.0879274	-0.416822	0.747446	-0.0498482	-0.86986	1.18482	-0.139823	0.140721
174	0.345929	0.674771	0.0746443	-0.395354	0.757416	-0.0629945	-0.887105	1.17254	-0.133746	0.155419
175	0.352671	0.673192	0.0598769	-0.371555	0.766874	-0.0761298	-0.899891	1.1571	-0.125708	0.171177
176	0.359634	0.671616	0.0438925	-0.345641	0.775638	-0.0888979	-0.908368	1.1387	-0.115627	0.187651
177	0.366832	0.67007	0.0269966	-0.317887	0.783552	-0.100986	-0.912763	1.11767	-0.103543	0.204457
178	0.374274	0.668575	0.00953794	-0.288629	0.790485	-0.112137	-0.913395	1.09444	-0.0896479	0.221165
179	0.381968	0.667146	-0.00810242	-0.258262	0.796344	-0.122155	-0.910665	1.06955	-0.0743018	0.237319
180	0.389921	0.665791	-0.0255181	-0.227233	0.801082	-0.130904	-0.905057	1.04368	-0.0580211	0.252446
181	0.398131	0.664513	-0.042295	-0.196031	0.804708	-0.138301	-0.897116	1.01757	-0.0414495	0.266086
182	0.406593	0.663309	-0.0580286	-0.165172	0.807289	-0.144311	-0.88742	0.991989	-0.0253087	0.277819
183	0.415297	0.662168	-0.0723434	-0.135178	0.80896	-0.148931	-0.876532	0.967662	-0.0103324	0.287294
184	0.424222	0.661078	-0.0849107	-0.106556	0.809915	-0.152194	-0.864953	0.945175	0.00280882	0.294249
185	0.433344	0.660022	-0.0954637	-0.0797774	0.8104	-0.154153	-0.853077	0.924896	0.0135821	0.298528
186	0.442632	0.658982	-0.10381	-0.0552464	0.810692	-0.154888	-0.841149	0.906916	0.0216611	0.30008
187	0.452056	0.657939	-0.109829	-0.0332963	0.81109	-0.154492	-0.829276	0.891032	0.0269762	0.298951
188	0.461583	0.656874	-0.113473	-0.0141673	0.811881	-0.153071	-0.817444	0.87679	0.029742	0.295269
189	0.471183	0.655768	-0.114767	0.00199617	0.813326	-0.15073	-0.805576	0.863583	0.0304493	0.289229
190	0.480828	0.6546	-0.113798	0.0151453	0.815646	-0.147567	-0.793611	0.850788	0.0298204	0.281083
191	0.490492	0.653353	-0.110719	0.0253289	0.819015	-0.143657	-0.781572	0.837924	0.0287161	0.271146
192	0.500149	0.652012	-0.105749	0.0326778	0.82356	-0.139047	-0.76963	0.824805	0.0280099	0.259797
193	0.509766	0.650563	-0.0991588	0.0373848	0.829372	-0.133736	-0.75813	0.811635	0.0284375	0.247479
194	0.519308	0.649003	-0.091259	0.0396694	0.836519	-0.127669	-0.747589	0.799034	0.0304508	0.23469
195	0.52873	0.647336	-0.0823719	0.0397435	0.845052	-0.120718	-0.738628	0.787963	0.0341078	0.221951
196	0.537987	0.645579	-0.0728023	0.0377811	0.854999	-0.11267	-0.731878	0.779548	0.0390302	0.209756
197	0.547032	0.643763	-0.0628109	0.033906	0.866353	-0.103234	-0.727848	0.774845	0.0444496	0.198524
198	0.55583	0.641932	-0.0525913	0.0281913	0.879046	-0.0920475	-0.726809	0.774585	0.0493366	0.188537
199	0.56436	0.640143	-0.0422516	0.0206654	0.892928	-0.0787185	-0.728719	0.778981	0.0525962	0.179898
200	0.57262	0.638462	-0.031803	0.0113176	0.90776	-0.0628868	-0.733223	0.787649	0.0532768	0.172505
201	0.580626	0.63696	-0.0211552	0.000101128	0.923208	-0.044309	-0.739727	0.799655	0.0507465	0.166044
202	0.58841	0.635711	-0.0101306	-0.0130551	0.938868	-0.0229581	-0.747507	0.813672	0.0447955	0.160028
203	0.596016	0.634784	0.00149548	-0.0282163	0.954288	0.000879911	-0.755817	0.8282	0.0356477	0.15387
204	0.603493	0.634244	0.0139324	-0.0453924	0.969006	0.0265429	-0.763966	0.841772	0.0238901	0.146987
205	0.61089	0.634143	0.0273075	-0.0644921	0.982593	0.0529881	-0.771337	0.853125	0.010342	0.138913
206	0.618256	0.634517	0.0416104	-0.0852916	0.994695	0.0788702	-0.777387	0.861298	-0.00408834	0.129389
207	0.625631	0.635384	0.0566671	-0.10744	1.00507	0.102703	-0.781627	0.865676	-0.0185389	0.118418
208	0.633046	0.63674	0.0721537	-0.130503	1.01363	0.123068	-0.783624	0.86598	-0.0322895	0.106256
209	0.640523	0.638556	0.0876387	-0.154031	1.02045	0.138827	-0.783013	0.862235	-0.044819	0.0933658
210	0.648073	0.640784	0.102644	-0.177634	1.02577	0.149289	-0.779532	0.854723	-0.0558162	0.0803297
211	0.655696	0.643354	0.116702	-0.201037	1.02998	0.15428	-0.773045	0.84394	-0.0651643	0.0677728
212	0.663384	0.64618	0.129401	-0.224113	1.03361	0.154122	-0.763576	0.830554	-0.0729068	0.0562805
213	0.671124	0.649166	0.140424	-0.246892	1.03725	0.149519	-0.751312	0.81537	-0.0792106	0.046344
214	0.678896	0.652209	0.149563	-0.269546	1.04153	0.141394	-0.736607	0.79928	-0.0843259	0.0383176
215	0.686675	0.655212	0.156733	-0.29236	1.04706	0.130708	-0.719959	0.783225	-0.0885536	0.0324013
216	0.694438	0.65808	0.161962	-0.315687	1.05435	0.118313	-0.701975	0.768134	-0.0922162	0.0286411
217	0.70216	0.660733	0.165388	-0.339915	1.06378	0.104861	-0.683334	0.75486	-0.0956316	0.0269306
218	0.709816	0.663106	0.167237	-0.365414	1.07555	0.0907761	-0.664718	0.744115	-0.0990902	0.0270417
219	0.717388	0.66515	0.167793	-0.392496	1.08966	0.0762804	-0.646751	0.736408	-0.102839	0.0286558
220	0.72486	0.666836	0.167374	-0.421381	1.10588	0.0614538	-0.629951	0.732014	-0.107065	0.0313949
221	0.732221	0.668151	0.166302	-0.452168	1.1238	0.0463078	-0.614686	0.730953	-0.111889	0.0348589
222	0.739468	0.669101	0.164877	-0.484825	1.14284	0.0308472	-0.601157	0.733017	-0.117363	0.0386547
223	0.746605	0.669707	0.163356	-0.51918	1.16229	0.0151234	-0.589401	0.737812	-0.123473	0.0424193
224	0.753643	0.670004	0.161939	-0.554916	1.18135	-0.000736904	-0.579303	0.744818	-0.130145	0.0458474
225	0.760597	0.670035	0.160748	-0.591574	1.19915	-0.01652	-0.570622	0.753454	-0.13725	0.0487079
226	0.76749	0.669855	0.159818	-0.628556	1.21485	-0.0319301	-0.563007	0.763132	-0.144617	0.0508637
227	0.77435	0.669521	0.159088	-0.665136	1.22763	-0.0466077	-0.556015	0.773297	-0.152048	0.0522882
228	0.781206	0.669091	0.158403	-0.700489	1.23675	-0.0601541	-0.549134	0.783454	-0.159329	0.0530609
229	0.788094	0.668623	0.15753	-0.733727	1.24162	-0.0721644	-0.541806	0.793182	-0.166258	0.0533612
230	0.795048	0.668169	0.156181	-0.763961	1.24182	-0.0822611	-0.533456	0.802134	-0.17266	0.0534383
231	0.802104	0.667773	0.154046	-0.790368	1.23715	-0.090131	-0.52353	0.810041	-0.178406	0.053579
232	0.809297	0.667466	0.150832	-0.812257	1.22762	-0.0955557	-0.511536	0.816709	-0.183416	0.0540674
233	0.816659	0.667272	0.146289	-0.829123	1.21351	-0.0984344	-0.497078	0.822021	-0.187665	0.0551546
234	0.824216	0.667198	0.140237	-0.840688	1.19527	-0.0987988	-0.479894	0.825942	-0.191171	0.0570371
235	0.831988	0.667242	0.132584	-0.846912	1.17355	-0.0968011	-0.459879	0.828527	-0.19398	0.0598398
236	0.839985	0.667387	0.123323	-0.847976	1.1491	-0.0926925	-0.437091	0.829925	-0.196152	0.0636322
237	0.848206	0.667611	0.112539	-0.844273	1.12274	-0.0868751	-0.411769	0.830378	-0.197742	0.0684177
