# Supplementary material for: Optimal Control Based Stiffness Identification of an Ankle-Foot Orthosis Using a Predictive Walking Model
Source: Front Comput Neurosci. 2017 Apr 13;11:23. doi: 10.3389/fncom.2017.00023 (PMC5390028; doi:10.3389/fncom.2017.00023)
Supplement: Supplementary file 1 [file DataSheet1.ZIP › PathWalker/InvKinDyn/results/orthosis_3053146.qdot]

0	0.705	-0.06864	-1.68989	1.55688	-4.23756	0.4395	2.83152	0.3228	-0.23316	2.32586
1	0.70704	-0.0756	-1.73698	1.76244	-4.42368	0.967848	2.769	0.51168	-0.18156	2.43565
2	0.7224	-0.08772	-2.007	2.31648	-3.60384	-0.739272	3.00432	0.6588	-0.16848	2.76028
3	0.72252	-0.09624	-1.97489	2.4258	-4.0446	0.52314	2.82162	0.90156	-0.1122	2.78405
4	0.72876	-0.10752	-2.02264	2.6328	-3.91812	0.700716	2.75114	1.12536	-0.0732	2.87736
5	0.7362	-0.11976	-2.04956	2.79852	-3.72324	0.867588	2.66094	1.34796	-0.0342	2.93844
6	0.74412	-0.13236	-2.03941	2.89764	-3.50268	1.11299	2.53268	1.56792	0.00792	2.94888
7	0.75288	-0.1452	-1.99091	2.9178	-3.15192	1.23253	2.3663	1.78236	0.05412	2.9058
8	0.76152	-0.15768	-1.88966	2.83896	-2.71224	1.29199	2.14137	1.99452	0.1092	2.79612
9	0.7692	-0.16872	-1.73077	2.6514	-2.18844	1.27798	1.84876	2.20632	0.17868	2.6172
10	0.77508	-0.17748	-1.51678	2.3592	-1.59276	1.17813	1.48877	2.41656	0.26856	2.37564
11	0.77904	-0.18276	-1.25836	1.9818	-0.95424	0.998638	1.07368	2.61972	0.38604	2.08512
12	0.78108	-0.18396	-0.972156	1.55076	-0.30756	0.748752	0.625476	2.80584	0.5364	1.76436
13	0.7818	-0.18024	-0.676428	1.10424	0.30672	0.44658	0.170472	2.96256	0.72408	1.43136
14	0.78216	-0.171	-0.38826	0.68124	0.8478	0.117828	-0.265032	3.07668	0.9492	1.10028
15	0.78312	-0.15648	-0.120432	0.31476	1.27944	-0.20886	-0.65988	3.13704	1.20684	0.7806
16	0.7854	-0.13632	0.11958	0.02832	1.5762	-0.50598	-1.00049	3.13668	1.48572	0.47544
17	0.78936	-0.111	0.328236	-0.1656	1.72536	-0.751608	-1.27993	3.07296	1.76676	0.18588
18	0.79548	-0.08064	0.504696	-0.264	1.72956	-0.9322	-1.49671	2.94756	2.02332	-0.08784
19	0.80316	-0.04596	0.648816	-0.27192	1.60332	-1.04355	-1.65234	2.76672	2.22192	-0.34356
20	0.81228	-0.00756	0.759576	-0.19872	1.37004	-1.08884	-1.74921	2.53908	2.32836	-0.57564
21	0.82212	0.0336	0.834696	-0.05496	1.05768	-1.07626	-1.78991	2.2752	2.31228	-0.77532
22	0.8316	0.0762	0.872544	0.1464	0.69408	-1.01602	-1.77958	1.9872	2.15486	-0.93288
23	0.84012	0.11928	0.872364	0.3924	0.30504	-0.918564	-1.72564	1.6848	1.85522	-1.03944
24	0.84612	0.16128	0.837492	0.66636	-0.08796	-0.793248	-1.64172	1.3848	1.43132	-1.09092
25	0.84924	0.20064	0.776508	0.94812	-0.46608	-0.648408	-1.54818	1.0944	0.918072	-1.09104
26	0.84828	0.2358	0.702168	1.21428	-0.81444	-0.491496	-1.47024	0.8292	0.36114	-1.04964
27	0.84264	0.26508	0.632964	1.43724	-1.11936	-0.329376	-1.43932	0.6048	-0.1911	-0.9852
28	0.83208	0.2874	0.589236	1.58808	-1.36872	-0.16884	-1.48728	0.4332	-0.694284	-0.92088
29	0.81636	0.30132	0.59322	1.63764	-1.55112	-0.016152	-1.64652	0.3276	-1.11373	-0.8844
30	0.79584	0.30636	0.664056	1.56168	-1.65744	0.122784	-1.94148	0.3	-1.42664	-0.90108
31	0.77124	0.30216	0.814224	1.34568	-1.68156	0.242616	-2.38536	0.3564	-1.62212	-0.9912
32	0.74352	0.28908	1.04259	0.9936	-1.62252	0.338652	-2.9694	0.4908	-1.7001	-1.1592
33	0.71388	0.26784	1.32878	0.53532	-1.48692	0.406836	-3.65652	0.684	-1.66896	-1.38864
34	0.684	0.24012	1.63283	0.02604	-1.28868	0.443892	-4.38132	0.912	-1.54416	-1.6398
35	0.65544	0.20748	1.90177	-0.46128	-1.04784	0.447696	-5.0604	1.134	-1.34784	-1.85664
36	0.62928	0.1722	2.08634	-0.85776	-0.78624	0.417336	-5.6154	1.3236	-1.10664	-1.98696
37	0.60672	0.1362	2.15728	-1.11864	-0.52356	0.353664	-5.99508	1.4508	-0.8496	-2.0004
38	0.58872	0.10092	2.11199	-1.23228	-0.27384	0.259008	-6.18504	1.5096	-0.60348	-1.89636
39	0.57504	0.06756	1.96987	-1.21548	-0.04608	0.137124	-6.20292	1.494	-0.38952	-1.69879
40	0.56604	0.03648	1.76016	-1.0986	0.1554	-0.006972	-6.0816	1.4148	-0.22056	-1.44166
41	0.56124	0.00816	1.512	-0.91428	0.32928	-0.167364	-5.85732	1.2768	-0.10092	-1.15793
42	0.56004	-0.01728	1.24656	-0.68796	0.4758	-0.337512	-5.55948	1.0884	-0.02736	-0.870732
43	0.56196	-0.04032	0.97872	-0.43812	0.59628	-0.51006	-5.21016	0.8592	0.00804	-0.594924
44	0.56652	-0.06072	0.71568	-0.17544	0.69336	-0.677868	-4.82376	0.594	0.0168	-0.336756
45	0.5736	-0.07872	0.45888	0.096	0.7686	-0.833844	-4.40736	0.3	0.01212	-0.096084
46	0.58272	-0.09408	0.2082	0.37464	0.82404	-0.972072	-3.96636	-0.0168	0.00732	0.12924
47	0.59388	-0.1074	-0.039	0.66144	0.86076	-1.08788	-3.50292	-0.3528	0.01524	0.343776
48	0.60696	-0.11844	-0.2838	0.957	0.87924	-1.17839	-3.0204	-0.6972	0.0474	0.5511
49	0.6216	-0.12696	-0.52668	1.26108	0.88008	-1.24255	-2.523	-1.05	0.11232	0.753972
50	0.6378	-0.13356	-0.76656	1.57152	0.86256	-1.28092	-2.016	-1.3992	0.21552	0.95358
51	0.65532	-0.138	-0.99984	1.88436	0.82692	-1.29528	-1.5072	-1.74	0.35748	1.14876
52	0.67404	-0.14028	-1.22148	2.193	0.77304	-1.2882	-1.00584	-2.0628	0.53328	1.3364
53	0.69324	-0.14088	-1.42452	2.48928	0.7014	-1.26288	-0.52284	-2.3604	0.73344	1.5108
54	0.71304	-0.13968	-1.60044	2.76264	0.61368	-1.22208	-0.0702	-2.6208	0.9444	1.66428
55	0.73308	-0.13716	-1.74079	3.00216	0.51252	-1.16844	0.3396	-2.8392	1.15008	1.78728
56	0.75348	-0.13356	-1.83727	3.19716	0.4014	-1.1046	0.69552	-3.0012	1.33428	1.87032
57	0.77364	-0.12888	-1.88318	3.33768	0.28512	-1.03164	0.98796	-3.1044	1.48188	1.90428
58	0.7938	-0.12348	-1.87511	3.41724	0.1686	-0.95112	1.21212	-3.1404	1.58078	1.88364
59	0.81384	-0.11748	-1.81268	3.43284	0.0576	-0.864	1.36788	-3.11004	1.6233	1.8054
60	0.83376	-0.11124	-1.70066	3.387	-0.04392	-0.76992	1.46244	-3.01596	1.60555	1.67292
61	0.85332	-0.10428	-1.54627	3.28524	-0.13176	-0.66948	1.50792	-2.87016	1.5289	1.49244
62	0.87252	-0.09708	-1.35953	3.13704	-0.20364	-0.56232	1.52172	-2.6898	1.39926	1.27392
63	0.89124	-0.08988	-1.15102	2.95248	-0.25752	-0.44832	1.52292	-2.49708	1.22702	1.02864
64	0.90972	-0.08256	-0.930084	2.74092	-0.29208	-0.3282	1.52868	-2.31672	1.02653	0.76656
65	0.92748	-0.0756	-0.704496	2.50968	-0.30552	-0.20316	1.55196	-2.17092	0.815364	0.49692
66	0.94464	-0.06984	-0.479604	2.26361	-0.29556	-0.075	1.59756	-2.07468	0.613008	0.22692
67	0.96084	-0.0654	-0.259116	2.00504	-0.25908	0.05376	1.6614	-2.03244	0.43902	-0.03792
68	0.97572	-0.06288	-0.046356	1.7355	-0.19296	0.18084	1.73124	-2.03412	0.309821	-0.2904
69	0.9882	-0.06264	0.15498	1.45669	-0.09444	0.30444	1.78812	-2.05584	0.235458	-0.5232
70	0.9978	-0.06492	0.34026	1.17131	0.0384	0.42468	1.8102	-2.0628	0.216307	-0.7266
71	1.0032	-0.069	0.503892	0.88356	0.20472	0.54396	1.77792	-2.01576	0.241232	-0.89004
72	1.00368	-0.07452	0.640248	0.598728	0.4014	0.66696	1.67784	-1.87992	0.288198	-1.00272
73	0.9984	-0.08016	0.745188	0.322116	0.62172	0.80088	1.50696	-1.63368	0.32814	-1.05864
74	0.98736	-0.08424	0.81606	0.059712	0.85632	0.95316	1.27584	-1.27776	0.331031	-1.0548
75	0.9708	-0.08604	0.854	-0.184428	1.09272	1.1322	1.0074	-0.83736	0.273383	-0.9966
76	0.94992	-0.08376	0.863515	-0.4083	1.31868	1.34364	0.7332	-0.35952	0.144067	-0.89616
77	0.92628	-0.07692	0.853436	-0.613884	1.52244	1.59024	0.48528	0.09648	-0.0525876	-0.77208
78	0.90096	-0.06516	0.836448	-0.807936	1.69416	1.87152	0.29004	0.47076	-0.297955	-0.64824
79	0.87588	-0.04812	0.826668	-0.999948	1.82736	2.18196	0.16224	0.71676	-0.564075	-0.549
80	0.85164	-0.02628	0.836952	-1.19936	1.9182	2.51101	0.10404	0.80712	-0.820138	-0.49512
81	0.82956	0.00012	0.874824	-1.41066	1.96404	2.84218	0.10932	0.73872	-1.03911	-0.4992
82	0.81024	0.03024	0.939912	-1.63012	1.96428	3.15301	0.16836	0.5268	-1.20258	-0.5622
83	0.79488	0.06336	1.02338	-1.84522	1.9194	3.4159	0.27348	0.20064	-1.30222	-0.67308
84	0.7836	0.09864	1.11001	-2.03722	1.8312	3.60079	0.42096	-0.20532	-1.33892	-0.8124
85	0.77736	0.13428	1.18253	-2.18688	1.70472	3.67956	0.61056	-0.65688	-1.32005	-0.9564
86	0.77652	0.16968	1.22477	-2.27808	1.5474	3.6313	0.84228	-1.12416	-1.25578	-1.0824
87	0.78096	0.20304	1.2264	-2.30412	1.36968	3.44722	1.11408	-1.58328	-1.15649	-1.17408
88	0.7902	0.23292	1.18279	-2.26656	1.18332	3.13416	1.41972	-2.01564	-1.03088	-1.22124
89	0.80352	0.25824	1.09596	-2.17572	1.00104	2.71332	1.7478	-2.4072	-0.885648	-1.22244
90	0.81996	0.2778	0.972	-2.04672	0.83364	2.21856	2.0838	-2.74572	-0.726108	-1.1808
91	0.83796	0.2904	0.81996	-1.89792	0.69168	1.68888	2.41008	-3.02052	-0.55764	-1.10341
92	0.85644	0.29616	0.64944	-1.7466	0.58212	1.16376	2.709	-3.22056	-0.38652	-0.998976
93	0.87372	0.29424	0.47052	-1.60944	0.51096	0.6762	2.9628	-3.33492	-0.22044	-0.876696
94	0.88908	0.28536	0.2934	-1.5012	0.4824	0.24936	3.15504	-3.35352	-0.06828	-0.74682
95	0.90108	0.27012	0.12732	-1.434	0.4956	-0.105	3.27168	-3.2688	0.06024	-0.618816
96	0.90948	0.24936	-0.01896	-1.41672	0.552	-0.38568	3.30324	-3.07752	0.1566	-0.502212
97	0.91392	0.22428	-0.13956	-1.4532	0.6432	-0.59976	3.24684	-2.78412	0.21384	-0.404292
98	0.91464	0.19644	-0.23232	-1.54044	0.7644	-0.75852	3.1098	-2.40108	0.22908	-0.328488
99	0.9126	0.1674	-0.30084	-1.668	0.9012	-0.87528	2.90964	-1.9506	0.20292	-0.273072
100	0.90828	0.138	-0.35184	-1.81932	1.0428	-0.9618	2.6724	-1.4616	0.13992	-0.2325
101	0.903	0.10944	-0.3942	-1.97652	1.176	-1.029	2.42664	-0.96624	0.04692	-0.199272
102	0.8976	0.08244	-0.43476	-2.12424	1.29	-1.08432	2.19852	-0.49524	-0.06816	-0.167076
103	0.89256	0.05724	-0.47688	-2.25336	1.3776	-1.1334	2.00568	-0.0738	-0.19704	-0.133656
104	0.88848	0.0342	-0.51936	-2.36076	1.4352	-1.17948	1.85688	0.28008	-0.33288	-0.099924
105	0.88524	0.01296	-0.55764	-2.45016	1.458	-1.22412	1.75068	0.5574	-0.4692	-0.070764
106	0.8826	-0.00648	-0.58536	-2.52708	1.4484	-1.26636	1.68024	0.75708	-0.60144	-0.0513
107	0.88044	-0.02424	-0.59796	-2.59692	1.404	-1.30428	1.63548	0.88452	-0.72492	-0.045012
108	0.87828	-0.04068	-0.592812	-2.6634	1.3272	-1.33412	1.60668	0.94968	-0.83604	-0.052752
109	0.87588	-0.0558	-0.571548	-2.72472	1.2168	-1.35101	1.58688	0.96552	-0.93144	-0.070992
110	0.87312	-0.0696	-0.539364	-2.77596	1.074	-1.35031	1.57356	0.945	-1.008	-0.092412
111	0.87012	-0.08244	-0.504552	-2.80764	0.8988	-1.32776	1.56864	0.89976	-1.06392	-0.1071
112	0.86664	-0.09408	-0.47628	-2.80968	0.6924	-1.28059	1.57656	0.83904	-1.09692	-0.10482
113	0.863544	-0.10428	-0.463704	-2.77152	0.4584	-1.20786	1.60368	0.7698	-1.10688	-0.075984
114	0.860628	-0.1134	-0.473256	-2.6862	0.2004	-1.11076	1.65456	0.69636	-1.0944	-0.01476
115	0.858456	-0.12084	-0.509016	-2.54988	-0.0768	-0.992328	1.73304	0.62124	-1.06044	0.081888
116	0.857232	-0.12708	-0.57162	-2.3628	-0.366	-0.857028	1.839	0.54648	-1.00812	0.212988
117	0.8571	-0.13176	-0.658092	-2.13024	-0.6576	-0.710028	1.96868	0.47364	-0.94008	0.373668
118	0.85812	-0.13548	-0.763584	-1.85976	-0.9444	-0.556721	2.11568	0.40536	-0.86004	0.557484
119	0.860196	-0.13812	-0.880572	-1.56216	-1.2192	-0.401915	2.27002	0.34524	-0.77124	0.755304
120	0.86322	-0.14004	-1.00097	-1.24896	-1.4748	-0.249767	2.42052	0.29772	-0.67668	0.957936
121	0.866964	-0.14136	-1.11635	-0.93096	-1.7076	-0.103269	2.55517	0.26784	-0.57924	1.15612
122	0.871332	-0.14256	-1.2187	-0.618	-1.9176	0.0356996	2.66276	0.2604	-0.48084	1.34114
123	0.876156	-0.14352	-1.30197	-0.31668	-2.1	0.166296	2.73498	0.27888	-0.3828	1.50654
124	0.881508	-0.14472	-1.36172	-0.03048	-2.2608	0.288766	2.76689	0.32376	-0.2862	1.647
125	0.887449	-0.14592	-1.39623	0.24048	-2.4036	0.404298	2.75827	0.39372	-0.19176	1.76052
126	0.894248	-0.14748	-1.40596	0.49932	-2.532	0.514724	2.71315	0.48288	-0.09936	1.84596
127	0.902178	-0.14952	-1.39234	0.74892	-2.652	0.622176	2.63784	0.58488	-0.00972	1.90344
128	0.911528	-0.15192	-1.3585	0.99324	-2.7636	0.728136	2.54028	0.69228	0.07704	1.93452
129	0.922512	-0.15516	-1.30634	1.2312	-2.86488	0.832644	2.42676	0.79908	0.16032	1.93872
130	0.935172	-0.15912	-1.23734	1.45728	-2.9472	0.932724	2.29968	0.90372	0.23952	1.9158
131	0.949272	-0.16428	-1.15103	1.65924	-2.99472	1.02181	2.15664	1.00872	0.31452	1.8636
132	0.964308	-0.17016	-1.04586	1.81896	-2.98428	1.08919	1.99044	1.12176	0.38664	1.78008
133	0.979368	-0.17628	-0.919464	1.91532	-2.89008	1.12106	1.78956	1.25424	0.459	1.66356
134	0.993348	-0.1824	-0.769956	1.92828	-2.68812	1.10227	1.54164	1.41804	0.5382	1.51368
135	1.00508	-0.18672	-0.597	1.84416	-2.3634	1.0196	1.23636	1.623	0.63348	1.33308
136	1.01353	-0.18852	-0.4038	1.66188	-1.917	0.864924	0.87048	1.8726	0.7566	1.12716
137	1.01821	-0.18624	-0.19608	1.395	-1.3692	0.638232	0.44832	2.16192	0.92112	0.90396
138	1.01921	-0.17868	0.01704	1.07088	-0.76068	0.349224	-0.01572	2.47692	1.13736	0.672
139	1.0172	-0.16524	0.22656	0.7266	-0.14556	0.017028	-0.50208	2.79588	1.41072	0.43812
140	1.0134	-0.14532	0.42468	0.40176	0.41544	-0.331872	-0.98808	3.09348	1.7364	0.20688
141	1.00872	-0.11928	0.60564	0.13116	0.867	-0.667692	-1.45296	3.34416	2.09688	-0.02028
142	1.00452	-0.08688	0.767052	-0.06036	1.16748	-0.961788	-1.88052	3.5268	2.4606	-0.24336
143	1.00104	-0.0486	0.907932	-0.15972	1.29564	-1.19155	-2.259	3.62688	2.7834	-0.46284
144	0.99888	-0.00504	1.02706	-0.1644	1.25148	-1.34351	-2.58036	3.63684	3.015	-0.675
145	0.9978	0.04308	1.1219	-0.08052	1.05372	-1.41382	-2.83944	3.558	3.10708	-0.87348
146	0.99768	0.09432	1.18864	0.081	0.73392	-1.4072	-3.03384	3.3984	3.02492	-1.04796
147	0.99768	0.14736	1.22251	0.30648	0.32952	-1.33402	-3.16464	3.1722	2.75583	-1.1862
148	0.99756	0.20028	1.22166	0.5784	-0.12084	-1.20708	-3.23978	2.8986	2.31251	-1.27908
149	0.99624	0.25056	1.18734	0.87624	-0.582	-1.03982	-3.27313	2.6004	1.7304	-1.32096
150	0.99276	0.29616	1.12655	1.1754	-1.0224	-0.844598	-3.28675	2.30148	1.05976	-1.31484
151	0.98604	0.33456	1.05162	1.44816	-1.41612	-0.6325	-3.30861	2.02668	0.356256	-1.27056
152	0.97524	0.36396	0.979411	1.66392	-1.74096	-0.413629	-3.37054	1.79856	-0.327168	-1.20552
153	0.95952	0.38232	0.929927	1.79208	-1.97868	-0.197514	-3.50497	1.63656	-0.945504	-1.14276
154	0.93876	0.38904	0.922454	1.8054	-2.11596	0.00636	-3.73944	1.55292	-1.46456	-1.10616
155	0.91284	0.3834	0.971044	1.68696	-2.14452	0.18837	-4.08977	1.554	-1.86152	-1.11576
156	0.88248	0.36612	1.07878	1.43652	-2.0634	0.339149	-4.5522	1.6272	-2.12429	-1.17948
157	0.849	0.33792	1.23172	1.07892	-1.88088	0.449966	-5.09676	1.7544	-2.25114	-1.2876
158	0.8142	0.30108	1.3978	0.66384	-1.61412	0.513974	-5.66616	1.9044	-2.24998	-1.40916
159	0.78024	0.25764	1.53365	0.25764	-1.28772	0.527132	-6.1866	2.0388	-2.13829	-1.5006
160	0.7494	0.21024	1.59698	-0.07332	-0.92964	0.488748	-6.58728	2.1252	-1.94186	-1.51812
161	0.72312	0.1614	1.56239	-0.28404	-0.56604	0.401808	-6.82068	2.1432	-1.6912	-1.43664
162	0.70272	0.11316	1.42651	-0.35748	-0.2172	0.271848	-6.873	2.0844	-1.4172	-1.25472
163	0.68844	0.06696	1.20548	-0.30396	0.1026	0.106416	-6.75852	1.9488	-1.14528	-0.991188
164	0.68016	0.02388	0.92496	-0.14772	0.38496	-0.086256	-6.50784	1.7496	-0.89316	-0.674952
165	0.6774	-0.0156	0.61188	0.08172	0.62628	-0.297528	-6.1566	1.494	-0.6696	-0.33492
166	0.67944	-0.05112	0.28692	0.35964	0.82488	-0.518478	-5.7342	1.194	-0.4758	0.007224
167	0.68544	-0.0828	-0.0342	0.66588	0.9822	-0.740051	-5.26452	0.8604	-0.30648	0.335988
168	0.69504	-0.11016	-0.34272	0.98724	1.10004	-0.952724	-4.76364	0.4992	-0.15276	0.643116
169	0.70776	-0.13368	-0.6342	1.31424	1.18152	-1.14697	-4.24176	0.1188	-0.00408	0.924612
170	0.72324	-0.153	-0.90648	1.64136	1.22892	-1.31354	-3.70608	-0.2748	0.15084	1.17888
171	0.74124	-0.16812	-1.1583	1.96356	1.24584	-1.44442	-3.162	-0.6756	0.32124	1.40448
172	0.76164	-0.17928	-1.38817	2.27664	1.23408	-1.53354	-2.61444	-1.0788	0.5136	1.60032
173	0.78432	-0.18624	-1.59397	2.57616	1.1964	-1.57756	-2.0694	-1.4736	0.72924	1.76376
174	0.80904	-0.18948	-1.77209	2.85588	1.13496	-1.57624	-1.53432	-1.8528	0.96456	1.89096
175	0.83556	-0.18912	-1.91813	3.10968	1.05168	-1.53217	-1.01724	-2.208	1.20972	1.97688
176	0.86376	-0.18552	-2.02751	3.33048	0.94968	-1.45057	-0.5274	-2.5236	1.45008	2.01672
177	0.89304	-0.1794	-2.09504	3.51096	0.83196	-1.33812	-0.07584	-2.7876	1.66741	2.00496
178	0.92328	-0.17148	-2.11684	3.64404	0.70308	-1.20216	0.3276	-2.9868	1.84153	1.93848
179	0.95436	-0.1626	-2.08988	3.72348	0.56856	-1.04988	0.67296	-3.1044	1.95368	1.81524
180	0.9852	-0.15336	-2.01323	3.74424	0.43512	-0.88764	0.95292	-3.1332	1.98859	1.6368
181	1.01544	-0.14448	-1.88803	3.70308	0.30972	-0.7212	1.16352	-3.06972	1.9369	1.40796
182	1.04448	-0.13692	-1.71778	3.59928	0.20052	-0.5544	1.30656	-2.91924	1.79716	1.137
183	1.071	-0.1308	-1.50808	3.43464	0.1146	-0.39156	1.38948	-2.69844	1.57695	0.8346
184	1.09464	-0.12672	-1.26636	3.21343	0.0582	-0.23508	1.42512	-2.43348	1.29279	0.51348
185	1.11456	-0.1248	-1.00156	2.94372	0.03504	-0.0882	1.43136	-2.1576	0.96948	0.18624
186	1.13088	-0.12516	-0.72228	2.63401	0.04776	0.04752	1.42476	-1.90608	0.637812	-0.13548
187	1.14324	-0.1278	-0.43728	2.29548	0.09492	0.17052	1.41984	-1.70904	0.331896	-0.44184
188	1.152	-0.13272	-0.15528	1.93962	0.1734	0.28092	1.42416	-1.58484	0.084876	-0.7248
189	1.1574	-0.14016	0.11628	1.5779	0.2784	0.37956	1.4358	-1.5354	-0.075468	-0.97752
190	1.15968	-0.14964	0.36948	1.22203	0.40428	0.4692	1.44468	-1.54368	-0.132516	-1.19244
191	1.15884	-0.16092	0.5964	0.881868	0.5454	0.5532	1.43304	-1.57428	-0.084744	-1.36188
192	1.15404	-0.17388	0.790824	0.56484	0.69744	0.63732	1.38	-1.5804	0.051312	-1.47816
193	1.14504	-0.1872	0.947976	0.274152	0.85764	0.72804	1.26492	-1.51212	0.241596	-1.53468
194	1.13064	-0.20004	1.06645	0.008892	1.02396	0.83412	1.07532	-1.32852	0.43884	-1.52868
195	1.11084	-0.21084	1.14835	-0.235488	1.19364	0.96576	0.81	-1.0098	0.590688	-1.4634
196	1.0854	-0.21792	1.19897	-0.465012	1.36248	1.13232	0.4836	-0.56436	0.650328	-1.34784
197	1.05576	-0.21972	1.22635	-0.685764	1.52316	1.34238	0.12468	-0.0312	0.58644	-1.19844
198	1.0236	-0.21468	1.24076	-0.903108	1.66584	1.59948	-0.2292	0.52752	0.391152	-1.03668
199	0.9912	-0.20172	1.25383	-1.12174	1.77984	1.8998	-0.54048	1.04016	0.081672	-0.88716
200	0.96072	-0.18024	1.27774	-1.34598	1.85376	2.22934	-0.78048	1.44072	-0.303636	-0.77532
201	0.93408	-0.14988	1.32295	-1.57875	1.8792	2.56211	-0.9336	1.68204	-0.71412	-0.72192
202	0.91272	-0.11124	1.39513	-1.81934	1.8504	2.86056	-0.9972	1.74336	-1.09774	-0.73896
203	0.89724	-0.0648	1.49243	-2.06113	1.76616	3.07956	-0.97788	1.62864	-1.41091	-0.82596
204	0.88764	-0.01212	1.60501	-2.29196	1.63044	3.17342	-0.88452	1.36236	-1.62577	-0.96888
205	0.88392	0.04488	1.71635	-2.49594	1.45224	3.10585	-0.726	0.98076	-1.73164	-1.14288
206	0.885	0.10404	1.8068	-2.65781	1.245	2.85994	-0.5088	0.52536	-1.73407	-1.31652
207	0.8898	0.16272	1.85839	-2.76756	1.0272	2.4438	-0.23964	0.03648	-1.65007	-1.45944
208	0.89724	0.21792	1.8582	-2.82336	0.8184	1.89108	0.07332	-0.4494	-1.50354	-1.54682
209	0.906	0.26736	1.80064	-2.83236	0.6384	1.25544	0.41772	-0.90144	-1.31966	-1.56433
210	0.91476	0.3084	1.68696	-2.80836	0.5052	0.59892	0.77844	-1.29396	-1.12177	-1.50683
211	0.92256	0.33912	1.52388	-2.76912	0.4356	-0.01896	1.13628	-1.60632	-0.9291	-1.37908
212	0.9288	0.35832	1.32276	-2.73348	0.4368	-0.55236	1.47168	-1.82208	-0.756456	-1.19238
213	0.93264	0.36516	1.09668	-2.71848	0.5136	-0.975	1.7646	-1.9308	-0.613836	-0.963168
214	0.93348	0.36036	0.8604	-2.73768	0.6636	-1.28232	1.99776	-1.9266	-0.507324	-0.709956
215	0.93156	0.34416	0.62748	-2.79924	0.8748	-1.4874	2.15808	-1.81092	-0.439512	-0.451224
216	0.92664	0.31836	0.41112	-2.90736	1.1316	-1.61424	2.23692	-1.59288	-0.409848	-0.20526
217	0.91872	0.28476	0.22188	-3.05988	1.4124	-1.69019	2.23392	-1.2894	-0.415032	0.013332
218	0.90864	0.24528	0.06672	-3.24984	1.6932	-1.73948	2.15604	-0.92484	-0.449856	0.193692
219	0.89664	0.20232	-0.05028	-3.4662	1.9464	-1.77919	2.016	-0.52728	-0.50712	0.328692
220	0.88332	0.1578	-0.12864	-3.69444	2.1504	-1.81752	1.8318	-0.12732	-0.57888	0.41568
221	0.86964	0.114	-0.171	-3.91884	2.2848	-1.85527	1.62348	0.24768	-0.65688	0.455496
222	0.85644	0.07272	-0.18252	-4.1226	2.334	-1.88686	1.41072	0.5754	-0.7332	0.451752
223	0.84456	0.03564	-0.17004	-4.28832	2.2872	-1.90324	1.21176	0.84072	-0.80064	0.411372
224	0.83448	0.00372	-0.14292	-4.39896	2.136	-1.89397	1.04172	1.03632	-0.8526	0.34326
225	0.82716	-0.0216	-0.1116	-4.43784	1.884	-1.84921	0.9138	1.16136	-0.88404	0.258696
226	0.8232	-0.04008	-0.0876	-4.3896	1.5336	-1.76131	0.83904	1.2198	-0.89172	0.17094
227	0.82272	-0.0516	-0.0822	-4.24236	1.0944	-1.62557	0.82572	1.21884	-0.87372	0.092724
228	0.82656	-0.05616	-0.10476	-3.98856	0.5844	-1.44124	0.87936	1.16736	-0.83148	0.036036
229	0.83448	-0.05448	-0.16188	-3.62808	0.024	-1.2116	1.002	1.07424	-0.76824	0.009252
230	0.84672	-0.04752	-0.2562	-3.16884	-0.5604	-0.944388	1.19112	0.94884	-0.68952	0.016884
231	0.86316	-0.03684	-0.38568	-2.62668	-1.1436	-0.650964	1.43928	0.80016	-0.6012	0.058608
232	0.88344	-0.02328	-0.54516	-2.02392	-1.6932	-0.345444	1.73496	0.63744	-0.50988	0.130464
233	0.90684	-0.00888	-0.72624	-1.3878	-2.1888	-0.043728	2.06208	0.47052	-0.42072	0.2259
234	0.93264	0.00528	-0.91836	-0.74688	-2.6064	0.239724	2.4018	0.3102	-0.33708	0.336324
235	0.95964	0.0174	-1.11132	-0.12768	-2.934	0.493032	2.73456	0.16776	-0.26064	0.455088
236	0.98652	0.02688	-1.29408	0.44436	-3.1632	0.698088	3.03864	0.05436	-0.1908	0.57426
237	0.98652	0.02688	-1.29408	0.44436	-3.1632	0.698088	3.03864	0.05436	-0.1908	0.57426
