# Supplementary material for: Optimal Control Based Stiffness Identification of an Ankle-Foot Orthosis Using a Predictive Walking Model
Source: Front Comput Neurosci. 2017 Apr 13;11:23. doi: 10.3389/fncom.2017.00023 (PMC5390028; doi:10.3389/fncom.2017.00023)
Supplement: Supplementary file 1 [file DataSheet1.ZIP › PathWalker/InvKinDyn/results/orthosis_3053146.torque]

0	24.8753	234.685	2.85367	-1.01584	2.12378	-0.180456	-1.56164	1.62011	-0.4663	4.57587
1	-17.7095	234.79	31.1334	24.9052	18.2569	-0.406011	-1.45586	2.15917	0.368884	4.41487
2	35.1154	218.862	-2.18147	-5.2234	-1.50616	0.299168	-1.5791	1.68177	-0.425492	4.2887
3	12.8304	220.86	11.306	7.17118	6.56428	0.237005	-1.1915	2.16488	0.147425	3.78213
4	10.6904	220.682	10.1516	7.23769	6.40375	-0.45645	-1.83356	1.42825	-0.877008	3.12834
5	10.391	217.172	10.7922	7.68889	6.85621	0.465085	-0.647034	2.50987	0.389922	2.22695
6	6.05447	219.676	10.945	8.65017	7.57484	0.291331	-0.644559	2.44487	0.288269	1.2698
7	2.97771	224.917	9.73932	8.40553	7.63191	0.0876786	-0.7591	2.25473	-0.0548916	0.340759
8	-0.467113	233.751	7.69423	7.55305	7.297	-0.375298	-1.09146	1.85416	-0.606957	-0.600537
9	-3.21691	243.361	5.99692	6.756	7.10195	-0.432368	-1.15081	1.87062	-0.459567	-1.46815
10	-7.02092	258.633	4.06005	5.6176	6.72807	-0.793206	-1.1922	1.67357	-1.00834	-2.29893
11	-8.07154	272.361	1.55731	4.25411	6.21943	-0.762899	-1.2773	1.75076	-0.770671	-3.2215
12	-8.62763	283.511	1.17291	4.00962	6.48545	0.184423	-0.108449	3.04935	1.05574	-4.33615
13	-9.20835	304.689	-5.07652	1.05649	4.66792	-1.00019	-1.64249	1.62569	-0.828273	-5.79028
14	-11.9662	322.494	-9.517	-0.837139	3.35952	-1.95587	-2.24665	0.793262	-2.24156	-7.49858
15	-11.0342	327.931	-8.51929	0.376759	4.43737	0.208164	0.0960988	3.38622	1.50488	-9.609
16	-13.0939	347.955	-15.6952	-2.30748	2.49868	-1.18216	-1.68399	1.61422	-1.11989	-11.902
17	-16.7162	351.166	-12.8298	-0.00178978	3.9007	0.582463	1.26615	4.20946	2.12547	-14.1017
18	-17.1655	368.238	-20.7788	-2.90336	1.69554	-0.97098	-1.19773	2.05037	-0.721285	-16.2058
19	-18.7393	371.877	-20.7145	-2.1086	1.97321	-0.301619	-0.126954	3.05545	0.659048	-17.7734
20	-19.2573	380.793	-23.1646	-2.73959	1.48849	-0.574239	-0.688012	2.62813	-0.194834	-18.7757
21	-20.8236	382.147	-22.33	-2.05079	1.87958	-0.175916	-0.10801	3.17515	0.29778	-19.1045
22	-17.2629	383.125	-24.5108	-3.09254	1.11988	-0.626384	-1.51338	2.31059	-0.485677	-18.6076
23	-17.1878	378.798	-23.3146	-2.77395	1.36065	-0.458536	-1.65276	2.37372	-0.399099	-17.5726
24	-14.2908	368.638	-21.8488	-2.48897	1.56182	-0.244646	-2.23625	2.24004	-0.0825104	-15.8179
25	-12.9016	355.424	-20.2454	-2.26512	1.7052	-0.192854	-2.98911	1.90632	-0.0563327	-13.7831
26	-10.8971	336.439	-18.4872	-2.01186	1.81583	-0.0173646	-3.88194	1.56571	0.279647	-11.5117
27	-8.25464	316.978	-18.6247	-2.6647	1.2459	-0.473961	-5.76892	0.415873	-0.29925	-9.23318
28	-7.4631	295.183	-17.8568	-2.721	1.20698	-0.516978	-7.15739	-0.279171	-0.576903	-7.20455
29	-8.86936	268.762	-14.6536	-1.589	1.86838	0.058468	-7.17755	0.0433479	0.406858	-5.43262
30	-7.99557	243.398	-14.1568	-1.59074	1.79944	0.254131	-8.15759	-0.270072	0.743309	-4.10221
31	-7.58114	225.959	-16.2865	-2.8218	0.878674	-0.689945	-10.1321	-1.5886	-0.830516	-3.15095
32	-7.77709	204.872	-16.1066	-2.75812	0.829975	-0.633125	-10.5837	-1.69852	-0.694696	-2.64462
33	-6.03775	187.364	-16.0165	-2.78365	0.801342	-0.398728	-10.6169	-1.51218	-0.299431	-2.39129
34	-3.68943	174.873	-15.9651	-2.80749	0.794568	-0.341561	-10.4676	-1.3573	-0.260962	-2.25596
35	-2.19606	169.43	-15.8205	-2.85912	0.780161	-0.429292	-9.83188	-1.01484	-0.449606	-2.4104
36	1.82516	166.166	-16.4223	-3.20887	0.54952	-0.448704	-9.38291	-0.842673	-0.401484	-2.68163
37	4.02163	169.78	-15.4967	-2.98698	0.8007	-0.3967	-8.07589	-0.130908	-0.469762	-3.03025
38	5.35082	174.263	-15.6394	-3.07112	0.728544	-0.43353	-7.14929	0.211944	-0.477237	-3.76251
39	5.78831	180.206	-14.7683	-2.80375	0.915026	-0.335741	-5.76506	0.856176	-0.352361	-4.47096
40	6.14405	186.474	-14.5368	-2.71241	1.00464	-0.149011	-4.7122	1.29398	-0.127067	-5.33214
41	5.31722	195.419	-15.3988	-3.10765	0.699092	-0.493164	-4.26252	1.26977	-0.563576	-6.2765
42	2.52106	201.472	-14.5387	-2.72336	0.880503	-0.529579	-3.12807	1.68892	-0.56311	-7.09952
43	1.01497	202.708	-12.9186	-1.82235	1.48061	0.222756	-1.69421	2.32704	0.371659	-7.8737
44	0.725671	211.766	-14.114	-2.40081	1.06956	-0.398333	-1.81807	2.04544	-0.361216	-8.46952
45	-0.387097	215.436	-12.7109	-1.61229	1.63307	0.092634	-0.743763	2.56868	0.198879	-9.01442
46	1.42689	222.867	-14.4992	-2.43196	1.06024	-0.614407	-1.40415	2.01123	-0.548836	-9.34125
47	3.41276	225.593	-13.9362	-2.182	1.24639	-0.373029	-0.993744	2.11701	-0.286934	-9.45765
48	5.60693	229.316	-13.0292	-1.69814	1.63971	0.00763341	-0.600086	2.31572	0.0888726	-9.45542
49	9.2594	237.237	-14.1595	-2.50254	1.08611	-0.759271	-1.34722	1.89181	-0.593289	-9.125
50	13.0525	239.119	-12.7841	-2.12283	1.35511	-0.38975	-1.03105	2.00414	-0.28332	-8.5462
51	16.9451	241.383	-10.01	-1.2713	2.0752	0.408502	-0.152874	2.65834	0.407987	-7.69322
52	19.3181	248.966	-9.78591	-1.79675	1.62015	-0.342615	-0.640867	2.48222	-0.185415	-6.76992
53	21.7084	255.435	-7.95468	-1.80026	1.56694	-0.63353	-0.428068	2.78756	-0.368561	-5.56766
54	23.76	259.146	-6.01662	-1.71352	1.5961	-0.62726	-0.12089	3.08036	-0.381543	-4.42334
55	24.7641	259.11	-2.66814	-1.15149	1.90422	-0.167971	0.967521	3.66082	-0.221142	-3.21089
56	22.7873	264.33	0.155895	-0.711193	2.15652	-0.170662	1.94694	4.48067	-0.158825	-2.35805
57	21.3014	268.02	2.5462	-0.583332	2.19974	-0.220236	2.92034	5.16567	-0.204032	-1.58294
58	18.152	270.258	4.95675	-0.326396	2.27829	-0.214375	4.13945	5.84094	-0.293919	-1.13829
59	15.5155	272.577	6.43809	-0.500723	2.15093	-0.358036	5.18959	6.42401	-0.379699	-0.909878
60	10.0589	276.441	8.45441	-0.267277	2.23494	-0.574209	6.7037	7.27998	-0.40905	-1.03692
61	5.56626	277.006	10.1264	-0.126998	2.33567	-0.562963	8.24552	7.99822	-0.319333	-1.30169
62	0.701704	273.54	12.2169	0.300437	2.62318	-0.215724	10.0939	8.64914	-0.20235	-1.67907
63	-1.23029	271.364	12.4766	-0.0189002	2.46753	-0.229744	11.0396	8.7205	-0.269047	-2.06512
64	-4.55288	269.873	12.9175	-0.0920709	2.46265	-0.412833	12.005	9.00152	-0.112708	-2.51938
65	-6.14747	261.513	14.121	0.306157	2.83003	0.144626	13.0686	9.11486	0.112713	-2.73037
66	-6.34068	259.111	12.5869	-0.326965	2.36181	-0.51284	12.4862	8.52442	-0.0634488	-2.88889
67	-4.34049	253.092	11.1411	-0.719437	2.15312	-0.581225	11.4933	7.71534	-0.160525	-2.7163
68	-3.80877	249.125	9.65895	-0.759526	2.13661	-0.698173	10.0838	7.04299	-0.113139	-2.50451
69	0.11814	240.754	7.41523	-0.950554	2.1177	-0.152497	7.81088	5.70403	-0.376077	-1.91835
70	2.19301	245.102	4.03359	-1.3944	1.80693	-0.803949	4.67235	4.74531	-0.364504	-1.34005
71	5.37448	249.204	-0.0733527	-2.14217	1.23647	-1.45611	0.918444	3.33517	-0.738416	-0.527433
72	6.25024	252.248	-2.13299	-1.76133	1.64537	-0.745905	-1.71674	2.6033	-0.645483	0.0513792
73	6.97284	265.16	-5.69134	-2.20055	1.33713	-1.25584	-4.89622	1.72618	-0.781709	0.495981
74	4.61118	270.132	-7.51874	-1.97487	1.53119	-0.545861	-6.64775	0.974089	-1.09768	0.488185
75	-10.108	229.413	3.26295	4.09551	5.93691	7.94608	-1.76825	1.12059	-2.18927	-0.0619555
76	-168.972	-110.766	136.55	67.2902	47.6089	68.4871	61.1439	19.8825	-4.52939	-1.12009
77	-62.3626	-164.349	81.0519	43.4574	38.9448	78.779	37.8446	3.01632	-3.71865	-2.93929
78	21.6143	-11.2271	15.6869	13.9094	22.0606	57.5463	9.36394	-5.20442	1.23162	-5.11353
79	-16.2158	49.7684	22.4132	17.2345	21.7553	49.6328	14.0048	-0.368502	2.0279	-7.77512
80	-29.9333	17.6406	28.7606	21.0278	24.5805	56.5117	19.1328	-0.0219384	2.46333	-10.4678
81	6.03409	-66.0186	14.117	15.7946	24.492	70.3706	15.0013	-7.44469	3.06663	-13.0852
82	25.6127	-104.016	6.51122	13.4048	24.5655	77.5312	13.4133	-10.4989	4.71173	-15.1664
83	27.217	-141.939	7.37665	14.7629	25.6232	83.6489	15.254	-11.7121	5.41375	-16.9255
84	27.3735	-215.346	14.0566	18.5443	28.0262	93.9081	19.4123	-13.1547	5.60021	-17.7781
85	22.4018	-271.022	25.6706	24.374	31.3297	102.313	25.4031	-11.7778	7.10139	-17.9801
86	31.5288	-289.145	24.217	23.5903	29.8469	102.465	24.881	-12.2179	7.58918	-17.555
87	42.6509	-296.717	20.8464	21.5411	27.3311	100.062	23.1625	-12.4758	7.90606	-16.5959
88	44.2461	-295.888	21.1437	20.8632	25.0595	95.7708	22.8422	-11.4314	7.72437	-15.3373
89	43.5949	-290.143	22.2793	20.3569	22.884	90.4999	22.7502	-9.7036	7.65123	-13.8361
90	39.022	-282.095	23.2653	19.7208	20.4661	84.1952	22.4774	-7.95081	7.16142	-12.3591
91	33.1103	-275.693	25.7603	19.9375	18.9397	78.9726	22.8917	-5.59051	7.29467	-10.9664
92	25.1932	-269.995	26.5793	19.4669	16.887	73.0941	22.5044	-3.86704	6.90059	-9.78275
93	20.4179	-253.814	25.634	18.3267	14.8702	66.637	21.2277	-2.14553	6.88613	-8.72061
94	8.11708	-239.367	27.1261	18.5137	13.5603	60.8153	21.1785	-0.0782207	6.6869	-8.04856
95	-1.43312	-226.539	27.5396	18.3407	12.2658	55.6403	20.6227	1.49891	6.60779	-7.46256
96	-7.73796	-207.146	25.73	17.2543	10.7583	50.2879	19.2045	2.66849	6.71073	-7.14962
97	-14.3173	-190.013	24.3112	16.4395	9.42471	45.7409	18.0512	3.55251	6.75478	-6.98294
98	-16.915	-172.616	22.0561	15.2259	8.07505	41.8654	16.7007	4.17451	7.07318	-6.88532
99	-18.6859	-162.196	19.0567	13.6991	6.36706	38.7041	15.1908	4.18593	7.29254	-6.93434
100	-18.7588	-152.568	16.5296	12.2999	4.72814	36.0443	13.9987	4.16962	7.65292	-6.93146
101	-14.216	-149.583	11.1123	9.44514	1.88818	33.4685	11.5578	2.93806	7.67596	-6.86737
102	-13.4902	-150.327	9.30089	8.25407	0.018287	31.9573	10.8982	2.7378	8.42054	-6.83482
103	-11.7986	-154.355	6.9418	6.63829	-2.53081	30.17	9.83401	1.92895	8.79619	-6.56416
104	-11.5175	-161.815	5.32161	5.29643	-5.1362	28.4805	9.12633	1.2328	9.33991	-6.26331
105	-14.7698	-175.307	6.59666	5.26933	-7.27472	27.4404	9.60067	1.16243	10.3985	-5.78611
106	-15.081	-185.899	5.8365	4.2041	-10.1592	25.5219	8.97032	0.422155	11.1471	-5.13425
107	-12.2667	-186.978	3.26298	2.29217	-13.1432	22.7513	7.34744	-0.629884	11.7684	-4.36887
108	-8.92715	-179.587	-0.00933249	0.0333411	-16.1144	19.149	5.22002	-1.94405	11.8366	-3.48899
109	-8.38524	-174.804	-0.370987	-0.840575	-18.2587	16.1989	4.3517	-2.40936	12.3685	-2.48939
110	-7.51417	-181.762	-0.834993	-1.71479	-21.099	13.3887	3.34368	-3.14703	13.024	-1.3836
111	-10.179	-184.675	0.906755	-1.44664	-23.0348	10.7046	3.39145	-3.12398	13.8458	-0.400072
112	-10.1924	-187.149	1.73444	-1.62944	-25.3809	7.51682	2.87052	-3.51388	14.3105	0.756879
113	-9.43168	-192.991	1.69094	-2.01609	-27.9326	4.36461	2.07463	-3.94924	15.0781	1.68333
114	-8.19073	-194.96	1.18244	-2.63925	-30.5946	0.700644	1.07264	-4.59483	15.4219	2.58159
115	-6.84223	-196.92	1.2408	-2.8713	-32.7592	-2.72715	0.382233	-4.8611	16.0893	3.36773
116	-5.27025	-197.487	0.817781	-3.24532	-34.952	-6.33832	-0.486718	-5.2179	16.7067	4.01318
117	-3.62028	-195.115	0.596843	-3.47427	-36.5864	-9.84277	-1.25118	-5.39073	17.2553	4.59021
118	-4.74989	-200.158	1.31347	-3.2394	-38.5522	-13.5452	-1.56844	-5.42388	18.1269	5.06048
119	-3.82176	-229.582	0.182408	-3.80575	-42.9879	-18.0792	-2.76223	-6.01608	20.3207	5.50287
120	-2.51803	-240.527	-0.773509	-4.26426	-45.7064	-22.2594	-3.92341	-6.32887	21.751	5.90278
121	3.23989	-247.656	-4.39065	-5.9574	-48.746	-26.6114	-6.36707	-7.27961	22.7937	6.32712
122	4.05894	-251.79	-3.9185	-5.6558	-50.0046	-30.0453	-7.00066	-6.94485	24.3938	6.72402
123	3.90744	-265.015	-5.61992	-6.46189	-53.1279	-35.1359	-8.79406	-7.86447	25.1493	7.12279
124	2.76378	-265.114	-4.41782	-5.86097	-53.7555	-38.5097	-9.18372	-7.57517	26.0669	7.50962
125	2.20004	-264.866	-4.14009	-5.58509	-54.4787	-41.9302	-10.0308	-7.69829	26.5338	7.78988
126	0.879726	-268	-4.44709	-5.6234	-55.7721	-45.8161	-11.0876	-8.20858	26.698	7.97355
127	-1.05032	-265.223	-3.39344	-4.88961	-55.7343	-48.5807	-11.3933	-8.14699	26.9295	7.99989
128	-2.12998	-270.96	-5.26722	-5.51415	-57.4938	-52.6225	-12.9323	-9.17978	26.7952	7.79455
129	-1.6343	-260.943	-5.81241	-5.35249	-56.6594	-54.1102	-13.5072	-9.24177	26.6269	7.36422
130	-1.53855	-260.61	-9.23909	-6.55162	-57.7604	-57.1034	-15.2764	-10.3813	26.1926	6.67676
131	-0.0828993	-250.05	-12.87	-7.7901	-57.6036	-58.5745	-16.7643	-11.0955	25.7746	5.75656
132	1.36515	-233.594	-17.0889	-9.28293	-56.9029	-59.2264	-18.2135	-11.6734	25.3316	4.61821
133	-0.0403852	-221.627	-23.9864	-12.1524	-57.9712	-61.5863	-20.8142	-13.4838	24.047	3.29652
134	-4.19636	-191.076	-26.9448	-13.1436	-55.7913	-60.8728	-21.1725	-13.5013	23.1696	1.83275
135	-9.26913	-157.847	-30.7399	-14.4662	-53.7169	-59.8998	-21.7193	-13.7014	22.0602	0.172436
136	-14.5515	-123.112	-35.6225	-16.3044	-52.35	-59.2667	-22.6935	-14.3291	20.6988	-1.57078
137	-22.6086	-80.6146	-38.0389	-16.8304	-49.5238	-57.1669	-22.2482	-14.0806	19.3292	-3.58057
138	-31.0923	-39.3408	-40.5553	-17.214	-47.0374	-55.112	-21.802	-14.0039	17.7853	-5.80095
139	-40.4042	4.53553	-41.1614	-16.5639	-43.7909	-52.1899	-20.3645	-13.3718	16.2568	-8.16582
140	-43.2545	43.9833	-46.0215	-17.6201	-42.1363	-49.6019	-20.8124	-13.8799	14.3746	-10.7972
141	-40.1446	95.3865	-49.9126	-18.0813	-38.655	-44.4968	-20.7156	-13.6756	12.1221	-13.3133
142	-36.3142	164.341	-49.252	-16.0955	-31.1499	-35.3272	-18.2696	-11.4177	9.67197	-15.9044
143	-31.2503	200.38	-55.1041	-17.7019	-30.0907	-32.4435	-19.5377	-12.3759	7.11694	-17.988
144	-27.0577	227.944	-59.048	-18.5859	-29.0119	-29.738	-20.1491	-12.7351	5.63169	-19.6911
145	-25.529	260.926	-57.7841	-17.2736	-25.3791	-25.462	-18.7767	-11.7538	3.92501	-20.6341
146	-23.1809	286.78	-56.5755	-16.2315	-22.2367	-21.8181	-17.8714	-11.0147	2.3906	-20.9523
147	-15.6911	307.235	-55.3527	-15.4436	-19.0162	-17.9645	-17.5097	-10.2484	1.16586	-20.3832
148	3.61217	336.74	-59.3951	-17.204	-15.827	-13.1524	-19.9282	-10.7316	-2.19476	-19.1487
149	12.9995	346.987	-58.4947	-16.9368	-12.7823	-9.73938	-20.5084	-10.3142	-3.81196	-17.4864
150	-8.41146	361.752	-32.2368	-4.93846	-0.449505	-1.67362	-9.49078	-2.11191	-1.46785	-15.4936
151	-6.67457	342.785	-28.8164	-3.79914	1.22152	-0.150177	-9.32725	-1.38773	-1.0405	-13.4259
152	-7.23387	309.25	-29.3269	-4.5874	0.127303	-1.14623	-11.0846	-2.63568	-1.48088	-11.5087
153	-8.41242	275.001	-29.285	-5.10776	-0.651945	-1.78257	-12.364	-3.45037	-1.55916	-9.80395
154	-12.0181	244.458	-27.7797	-4.80452	-0.355814	-1.52869	-12.5767	-3.37209	-1.49487	-8.55258
155	-15.0378	217.945	-25.8051	-4.18528	0.442427	-0.719579	-12.262	-2.7505	-1.09322	-7.6276
156	-17.8341	188.332	-26.2411	-4.73372	-0.303578	-1.25852	-12.8004	-3.20824	-1.30976	-7.03853
157	-19.9008	169.083	-24.3883	-4.20373	0.251679	-0.727237	-11.8614	-2.40753	-0.982252	-6.67702
158	-19.651	152.527	-23.9739	-4.39247	-0.0125798	-0.903439	-11.3881	-2.23501	-1.10274	-6.44689
159	-16.6047	142.065	-23.224	-4.50826	-0.203368	-1.01104	-10.6094	-1.8975	-1.11984	-6.18464
160	-12.9816	139.371	-21.9387	-4.39679	-0.0902311	-0.890664	-9.33758	-1.20653	-1.06009	-6.0942
161	-9.17201	142.168	-19.3666	-3.68582	0.48123	-0.532069	-7.49773	-0.0990428	-0.754202	-5.99628
162	-4.4634	144.031	-19.8438	-4.44001	-0.5016	-1.399	-7.1741	-0.540116	-1.3606	-5.9698
163	-1.72034	153.988	-17.2634	-3.7207	0.102981	-1.05019	-5.40302	0.530156	-1.13927	-6.00879
164	2.46725	164.794	-15.3294	-3.20031	0.720972	-0.455577	-4.09619	1.4757	-0.69276	-6.01979
165	2.90867	172.728	-13.7406	-2.88934	0.618872	-0.817512	-3.07779	1.6597	-0.902466	-6.06772
166	5.75531	180.854	-14.1566	-3.4617	0.0788137	-1.20769	-3.06274	1.30707	-1.30752	-6.10019
167	5.89635	192.59	-10.9029	-2.238	1.10611	-0.587742	-1.40665	2.50647	-0.664248	-6.0868
168	7.14956	199.568	-10.1469	-2.21159	0.978885	-0.792756	-0.935082	2.47012	-0.801423	-6.07708
169	8.78125	208.069	-10.1812	-2.49984	0.637495	-1.19843	-0.851156	2.18465	-1.17449	-6.11543
170	11.3597	220.848	-8.32541	-1.76796	1.66129	-0.324852	0.241861	3.37862	-0.255128	-6.23457
171	14.7888	229.03	-9.12905	-2.36143	1.25753	-0.61909	0.0156536	3.00176	-0.530631	-6.3054
172	17.2405	236.061	-10.6043	-3.29889	0.341847	-1.39909	-0.486117	2.09064	-1.3736	-6.4547
173	19.6883	244.128	-11.1089	-3.78592	0.0181791	-1.63881	-0.466937	1.89005	-1.64877	-6.60733
174	20.2146	253.447	-10.0091	-3.51588	0.340186	-1.4541	0.371215	2.49427	-1.41773	-6.82298
175	20.4637	263.119	-8.38015	-3.14256	0.840376	-1.0947	1.55122	3.49452	-0.950412	-6.98967
176	18.2991	269.454	-7.01741	-2.94525	0.958648	-1.08686	2.65943	4.14344	-0.937741	-7.23875
177	17.0344	277.911	-4.1377	-2.18386	1.92062	-0.340793	4.54251	5.97427	0.149687	-7.3097
178	14.2119	279.004	-2.14083	-2.15502	1.77537	-0.500615	5.95721	6.60579	-0.115383	-7.17975
179	10.1003	277.531	-1.07232	-2.61806	1.15915	-0.965272	6.94412	6.69899	-0.855036	-7.04792
180	5.72389	277.145	2.23167	-2.22058	1.43929	-0.844556	8.89171	7.98203	-0.603089	-6.57053
181	2.65154	271.175	4.14052	-2.71487	0.872895	-1.27114	9.99267	8.16629	-1.20471	-5.71601
182	-2.67671	270.217	10.1723	-1.11183	2.44107	-0.140587	13.0329	10.8169	0.625973	-4.78863
183	-6.81026	258.543	12.0911	-1.70126	1.54612	-0.874973	13.7137	10.205	-0.574798	-3.4407
184	-9.37952	252.704	16.1722	-0.960598	2.39412	-0.204462	15.4051	11.496	0.658219	-2.07463
185	-12.1875	237.579	16.5166	-2.0417	0.895106	-1.47777	14.8097	9.54524	-1.40408	-0.443938
186	-14.6441	230.999	21.3217	-0.465983	2.23675	-0.60565	16.2974	10.7855	0.0923916	1.06041
187	-13.6542	222.405	22.2706	-0.335101	2.30236	-0.576401	15.6761	10.1046	0.221587	2.47075
188	-11.1033	212.614	21.2655	-0.692008	1.8469	-0.877585	13.8007	8.43831	-0.346428	3.78775
189	-7.78018	207.612	20.2273	-0.52365	1.85194	-0.912832	11.5858	7.12499	-0.444091	4.98152
190	-2.91431	204.821	17.1331	-0.845593	1.4665	-1.1552	8.14532	5.17486	-0.985861	5.99653
191	-0.503863	205.495	14.5471	-0.512125	1.55282	-1.11964	4.81144	3.82684	-1.12191	6.77624
192	4.8829	211.247	8.7757	-1.47499	0.716663	-1.66831	-0.194907	1.4183	-2.08975	7.516
193	5.19984	224.15	7.47633	-0.169108	1.90407	-0.772151	-2.76307	1.73471	-0.880752	7.92295
194	5.51807	243.233	6.66515	1.22629	3.3862	0.327974	-4.72007	2.77141	0.878788	8.13348
195	2.71675	258.983	1.24561	0.066803	2.32856	-0.428774	-8.30812	1.02865	-0.507695	7.82336
196	-1.00249	276.102	-3.41719	-1.11867	1.33594	-1.04986	-10.7511	-0.332883	-1.83242	7.07068
197	-5.39216	298.702	-5.59455	-1.33519	1.52234	-0.825203	-11.0295	0.11161	-1.44407	5.66577
198	-12.7155	316.885	-9.38815	-2.66631	0.310307	-1.76493	-11.3949	-0.946332	-3.06381	3.64656
199	-20.3724	341.631	-7.14383	-0.988602	2.15616	-0.431979	-8.05698	1.76738	-0.928877	0.96178
200	-25.3896	357.153	-13.5375	-3.49922	0.0320185	-1.9867	-8.65071	-0.407239	-3.31999	-2.15506
201	-29.0532	381.31	-11.2074	-1.53571	2.37358	-0.32298	-4.77466	2.73968	-0.337871	-5.45385
202	-31.2283	395.413	-16.1492	-2.97005	1.24056	-1.17492	-4.71266	1.39341	-1.65964	-8.77114
203	-31.143	411.744	-17.3412	-2.505	2.051	-0.718075	-3.07973	2.36625	-0.570981	-11.7396
204	-26.055	419.832	-22.4047	-4.11468	1.00906	-1.52395	-3.86539	1.01047	-1.49651	-13.9607
205	-20.0398	426.07	-23.7278	-4.17298	1.4841	-1.18405	-3.25347	1.50967	-0.736734	-15.4102
206	-11.4409	420.623	-29.4414	-6.83629	-0.512153	-2.59586	-5.29489	-0.826843	-2.67033	-15.9456
207	-0.3734	411.421	-30.5825	-7.785	-0.589333	-2.40594	-5.46919	-0.751872	-2.23944	-15.4959
208	9.74053	398.46	-28.7653	-7.66116	0.326976	-1.4795	-4.50519	0.620826	-0.790892	-14.4081
209	20.3969	375.242	-30.2082	-9.49326	-0.56183	-1.82505	-5.34236	0.0265782	-1.13163	-12.8102
210	30.1903	348.479	-30.1511	-10.6242	-0.750761	-1.59583	-5.58212	0.199258	-0.715824	-11.0434
211	36.7111	318.058	-29.0183	-11.3678	-0.906113	-1.43314	-5.42096	0.472634	-0.5612	-9.17421
212	42.0095	283.744	-30.2046	-12.9288	-1.83239	-1.72084	-6.31487	-0.287846	-1.12909	-7.67058
213	43.9068	251.169	-32.6226	-14.7932	-3.32802	-2.6372	-7.80761	-1.74592	-2.45874	-6.5745
214	43.9213	223.658	-30.4148	-14.1732	-2.53725	-1.87759	-7.01868	-0.684885	-1.49315	-5.73563
215	42.0728	203.254	-26.656	-12.324	-0.557766	-0.167098	-5.37543	1.46654	0.674013	-5.43933
216	37.2918	180.83	-29.8316	-13.6411	-2.14933	-1.4055	-7.14876	-0.402452	-1.01251	-5.53422
217	32.2717	166.149	-30.1576	-13.3888	-2.26867	-1.55972	-7.55762	-0.758207	-1.22869	-5.79628
218	25.1236	156.057	-31.8902	-13.64	-3.11491	-2.33171	-8.57177	-1.93627	-2.21962	-6.40888
219	15.4089	155.756	-27.2905	-10.6702	-0.972063	-0.884616	-6.50566	-0.0149203	-0.489615	-7.18596
220	6.88645	154.564	-29.7	-11.126	-2.39751	-2.23232	-7.87259	-1.89294	-2.18701	-8.04619
221	-2.62258	160.587	-29.774	-10.4067	-2.78024	-2.96586	-8.0767	-2.6234	-3.0096	-9.01547
222	-11.7336	174.762	-23.8131	-6.7373	-0.149867	-1.17557	-5.33731	-0.258903	-1.0007	-9.93153
223	-19.6812	186.655	-23.5875	-5.83096	-0.358451	-1.6516	-5.32336	-0.737843	-1.56253	-10.97
224	-25.1473	207.204	-18.053	-2.26197	2.39014	0.300301	-2.79965	1.70728	0.592277	-11.8763
225	-28.9048	219.962	-19.3684	-2.16713	1.26538	-0.832034	-3.73166	0.330224	-0.789616	-12.5997
226	-32.4961	234.438	-18.6358	-1.0365	1.19983	-1.17027	-3.64162	0.0622027	-1.28256	-13.3143
227	-31.5962	248.712	-18.2891	-0.223296	1.01393	-1.58676	-3.95438	-0.359981	-1.80988	-13.6027
228	-29.6468	262.674	-16.0503	1.49613	1.98163	-0.988359	-3.28679	0.364267	-1.26019	-13.8141
229	-26.3658	273.858	-13.3989	3.20699	2.97118	-0.474936	-2.54582	1.07371	-0.846433	-13.6901
230	-20.4241	280.075	-12.8705	3.64224	2.90634	-0.799437	-2.88973	0.777923	-1.22783	-13.2415
231	-13.466	283.572	-13.7398	3.25316	2.13638	-1.76365	-3.96993	-0.253685	-2.18644	-12.6014
232	-6.32423	285.467	-11.3694	4.17543	3.10459	-1.21499	-3.45394	0.415309	-1.65082	-11.6768
233	-0.17651	284.813	-9.22864	4.75203	3.72992	-1.11206	-3.18757	0.697398	-1.55639	-10.487
234	6.57234	281.731	-5.75484	5.75406	5.15959	-0.117456	-2.34385	1.77485	-0.600278	-8.97291
235	11.7448	275.79	-4.49245	5.49458	5.21507	-0.371412	-2.67203	1.5746	-0.800727	-7.2988
236	1.04846	271.806	-14.7851	-7.83183	0.177475	-2.19088	-1.95654	1.09728	-1.78416	-5.10444
237	-1.16029	268.127	-17.3472	-9.42908	-1.93004	-4.2127	-3.16601	-0.636147	-3.55695	-4.94089
