# Supplementary material for: Optimal Control Based Stiffness Identification of an Ankle-Foot Orthosis Using a Predictive Walking Model
Source: Front Comput Neurosci. 2017 Apr 13;11:23. doi: 10.3389/fncom.2017.00023 (PMC5390028; doi:10.3389/fncom.2017.00023)
Supplement: Supplementary file 1 [file DataSheet1.ZIP › PathWalker/InvKinDyn/results/orthosis_3053147.csv]

0	-0.98949	0.646881	0.0718089	-0.668271	0.829306	-0.094739	-0.239014	1.10919	0.0109944	0.174892
0.00833333	-0.981991	0.648929	0.0860739	-0.665912	0.82189	-0.0990589	-0.261717	1.11873	0.0105303	0.160865
0.0166667	-0.974469	0.651376	0.100932	-0.661904	0.810186	-0.101407	-0.2854	1.12588	0.00359647	0.14606
0.025	-0.966958	0.654125	0.115907	-0.656266	0.794996	-0.102007	-0.309993	1.131	-0.00888829	0.131223
0.0333333	-0.959503	0.657061	0.130649	-0.649244	0.777286	-0.101136	-0.335678	1.13461	-0.0254374	0.116937
0.0416667	-0.952146	0.660064	0.144902	-0.641232	0.75813	-0.0991162	-0.362802	1.13738	-0.0442621	0.103633
0.05	-0.944925	0.663016	0.158469	-0.632689	0.738639	-0.0962818	-0.391737	1.14003	-0.0635093	0.0916138
0.0583333	-0.937866	0.665815	0.171158	-0.624026	0.71986	-0.0929682	-0.42275	1.14321	-0.0815222	0.0810921
0.0666667	-0.93098	0.668377	0.18275	-0.615512	0.702702	-0.0895032	-0.455879	1.14742	-0.0970087	0.0722426
0.075	-0.924263	0.670644	0.193005	-0.607247	0.687868	-0.086203	-0.490919	1.15297	-0.109194	0.065196
0.0833333	-0.917696	0.67258	0.201684	-0.599179	0.675826	-0.0833505	-0.527434	1.15994	-0.11785	0.0600464
0.0916667	-0.911252	0.67417	0.208607	-0.591157	0.666805	-0.0811913	-0.564861	1.1682	-0.123279	0.0568134
0.1	-0.904899	0.675417	0.213683	-0.583011	0.660826	-0.0799277	-0.602597	1.17748	-0.126176	0.0554336
0.108333	-0.898605	0.676335	0.216931	-0.574585	0.65775	-0.079733	-0.640085	1.18741	-0.127455	0.055755
0.116667	-0.892343	0.676946	0.218476	-0.565788	0.657323	-0.0807377	-0.676865	1.19755	-0.128039	0.0575487
0.125	-0.886091	0.677277	0.218507	-0.556563	0.659214	-0.083034	-0.712568	1.20745	-0.128701	0.0605521
0.133333	-0.879828	0.677352	0.217232	-0.546867	0.663054	-0.0866814	-0.746885	1.21662	-0.129963	0.064507
0.141667	-0.873537	0.677196	0.214838	-0.536631	0.668461	-0.0917141	-0.779522	1.22457	-0.132067	0.0691916
0.15	-0.867199	0.676833	0.211449	-0.525728	0.675065	-0.0981347	-0.810157	1.23078	-0.134988	0.0744574
0.158333	-0.860791	0.676284	0.207106	-0.51396	0.68252	-0.105899	-0.838413	1.23472	-0.138494	0.0802493
0.166667	-0.854289	0.675571	0.201762	-0.501058	0.690514	-0.114899	-0.863848	1.23588	-0.142216	0.0866209
0.175	-0.847671	0.674717	0.19528	-0.486691	0.69878	-0.124951	-0.885974	1.23381	-0.145718	0.0937367
0.183333	-0.840917	0.673748	0.18747	-0.470519	0.7071	-0.135783	-0.904294	1.22815	-0.148554	0.101846
0.191667	-0.834015	0.672691	0.178134	-0.452242	0.715301	-0.147031	-0.918371	1.21868	-0.150312	0.111242
0.2	-0.826959	0.67157	0.167109	-0.431651	0.723252	-0.158271	-0.927882	1.20531	-0.150666	0.122208
0.208333	-0.819754	0.670411	0.154339	-0.408704	0.730867	-0.169067	-0.93269	1.18814	-0.149406	0.134939
0.216667	-0.812415	0.669235	0.139918	-0.383565	0.738103	-0.179024	-0.932893	1.16739	-0.14647	0.149474
0.225	-0.80496	0.668057	0.12413	-0.356642	0.744975	-0.187839	-0.928845	1.14344	-0.141949	0.165638
0.233333	-0.79741	0.666888	0.107444	-0.328566	0.751548	-0.195336	-0.921146	1.11681	-0.136062	0.183031
0.241667	-0.789784	0.665736	0.0904534	-0.300123	0.757947	-0.20147	-0.910569	1.08813	-0.129126	0.201081
0.25	-0.782095	0.664604	0.0738084	-0.272153	0.764336	-0.206308	-0.897972	1.05809	-0.121495	0.219108
0.258333	-0.774351	0.663493	0.0580991	-0.245414	0.770897	-0.209975	-0.884165	1.02748	-0.113509	0.236454
0.266667	-0.766546	0.662403	0.043772	-0.220466	0.777791	-0.212604	-0.869798	0.997075	-0.105453	0.252574
0.275	-0.758667	0.661332	0.0310737	-0.197603	0.785129	-0.214297	-0.855274	0.967587	-0.0975267	0.267101
0.283333	-0.75069	0.660277	0.0200561	-0.176854	0.792954	-0.215106	-0.840712	0.939577	-0.0898379	0.279841
0.291667	-0.742585	0.659233	0.0106266	-0.158052	0.801251	-0.21504	-0.82597	0.913357	-0.0823866	0.290739
0.3	-0.73432	0.658192	0.00263757	-0.140952	0.809971	-0.214082	-0.810748	0.888953	-0.075034	0.29978
0.308333	-0.725865	0.657142	-0.00401354	-0.125379	0.819076	-0.212213	-0.794749	0.866142	-0.0675053	0.306908
0.316667	-0.717202	0.656069	-0.00931975	-0.111329	0.828589	-0.209427	-0.777866	0.844607	-0.0594175	0.311975
0.325	-0.708325	0.654955	-0.0131486	-0.0990156	0.838615	-0.205714	-0.760322	0.824143	-0.0503835	0.314758
0.333333	-0.699252	0.653783	-0.0153048	-0.0888093	0.849341	-0.201028	-0.742725	0.804886	-0.0401511	0.315046
0.341667	-0.69002	0.652545	-0.0156272	-0.081121	0.860995	-0.195242	-0.725992	0.787451	-0.0287947	0.312778
0.35	-0.680686	0.651246	-0.0140989	-0.0762504	0.873781	-0.188114	-0.711158	0.772905	-0.0168559	0.308154
0.358333	-0.671317	0.649915	-0.0109241	-0.0742575	0.887807	-0.179255	-0.699057	0.762494	-0.00540855	0.301699
0.366667	-0.661984	0.648601	-0.00651701	-0.0749264	0.903034	-0.168149	-0.690065	0.757235	0.00412699	0.294196
0.375	-0.652743	0.647377	-0.00137611	-0.0778744	0.919273	-0.154201	-0.683994	0.757502	0.0102824	0.286474
0.383333	-0.643631	0.646322	0.00409921	-0.0827474	0.93623	-0.136839	-0.680187	0.762791	0.011933	0.279145
0.391667	-0.634668	0.645518	0.00977976	-0.0894209	0.953565	-0.115644	-0.677749	0.771717	0.00857108	0.272389
0.4	-0.625851	0.645038	0.0158622	-0.0980769	0.970937	-0.090523	-0.675805	0.782278	0.000449234	0.265893
0.408333	-0.617168	0.644942	0.0228063	-0.109146	0.988035	-0.0618785	-0.673699	0.792269	-0.0115127	0.258957
0.416667	-0.608594	0.645276	0.0311454	-0.123097	1.00457	-0.0307372	-0.671035	0.799705	-0.0259547	0.250745
0.425	-0.600101	0.646064	0.0412457	-0.140171	1.02025	0.00123637	-0.667537	0.803088	-0.0414305	0.240604
0.433333	-0.591652	0.647319	0.0531108	-0.160176	1.03479	0.0318996	-0.662861	0.801502	-0.0566589	0.228321
0.441667	-0.583211	0.649034	0.0663405	-0.182477	1.04794	0.0589515	-0.656497	0.794563	-0.0706796	0.214191
0.45	-0.574741	0.651183	0.0802275	-0.206151	1.05953	0.0803528	-0.647817	0.782328	-0.0828765	0.198921
0.458333	-0.566211	0.65372	0.0939514	-0.230258	1.06954	0.0946951	-0.636218	0.765171	-0.0929448	0.183403
0.466667	-0.5576	0.656573	0.106768	-0.254074	1.07816	0.101431	-0.621292	0.743693	-0.100802	0.168485
0.475	-0.548898	0.659653	0.118145	-0.277258	1.08577	0.100907	-0.602954	0.718673	-0.106504	0.154794
0.483333	-0.540108	0.662852	0.127824	-0.299891	1.09296	0.094207	-0.581518	0.691062	-0.110176	0.14266
0.491667	-0.531246	0.666057	0.1358	-0.322427	1.10042	0.0828724	-0.557683	0.661991	-0.112002	0.132116
0.5	-0.522335	0.669156	0.142266	-0.345563	1.10892	0.0685559	-0.532451	0.632761	-0.112224	0.122969
0.508333	-0.513409	0.672046	0.147526	-0.370085	1.11915	0.0527151	-0.506998	0.604788	-0.111155	0.114895
0.516667	-0.504505	0.674647	0.151917	-0.396717	1.13164	0.0364328	-0.482533	0.579507	-0.109173	0.107528
0.525	-0.495655	0.6769	0.155738	-0.425993	1.14667	0.0203647	-0.460126	0.558229	-0.10671	0.100542
0.533333	-0.48689	0.678772	0.15919	-0.458151	1.16423	0.00480328	-0.440545	0.541961	-0.104213	0.0937203
0.541667	-0.478226	0.680254	0.162358	-0.493118	1.18398	-0.0102129	-0.424158	0.531267	-0.102112	0.0869652
0.55	-0.469672	0.681354	0.165223	-0.530542	1.20536	-0.0247785	-0.410907	0.526193	-0.100782	0.0802893
0.558333	-0.461226	0.682093	0.167718	-0.569905	1.22761	-0.0390191	-0.400396	0.526305	-0.100528	0.0737522
0.566667	-0.452883	0.682499	0.169783	-0.610622	1.24987	-0.0530167	-0.392011	0.530787	-0.101571	0.067416
0.575	-0.444632	0.682601	0.171407	-0.652137	1.27126	-0.0667611	-0.38507	0.538598	-0.104051	0.0612933
0.583333	-0.436464	0.682431	0.172625	-0.693922	1.29085	-0.0801265	-0.3789	0.548625	-0.108015	0.0553644
0.591667	-0.428367	0.68202	0.173471	-0.735438	1.30776	-0.0928728	-0.372886	0.559817	-0.113411	0.0496202
0.6	-0.420326	0.681399	0.173929	-0.776068	1.3211	-0.104676	-0.36646	0.571281	-0.120086	0.0441223
0.608333	-0.412322	0.680605	0.173882	-0.81506	1.33006	-0.115172	-0.359086	0.582338	-0.127788	0.0390543
0.616667	-0.404334	0.679675	0.173091	-0.851516	1.33393	-0.124009	-0.350244	0.592527	-0.136186	0.0347434
0.625	-0.396335	0.678648	0.171202	-0.884427	1.33216	-0.130891	-0.339426	0.601606	-0.144903	0.0316597
0.633333	-0.388302	0.677561	0.167791	-0.912763	1.32443	-0.135607	-0.326171	0.609519	-0.153563	0.0303704
0.641667	-0.380212	0.676442	0.162421	-0.935591	1.3107	-0.138049	-0.310103	0.616369	-0.161825	0.0314791
0.65	-0.372051	0.675312	0.154715	-0.952183	1.29119	-0.138207	-0.290987	0.622385	-0.169418	0.0355476
0.658333	-0.363813	0.674181	0.14441	-0.962093	1.26641	-0.136162	-0.26876	0.627885	-0.17615	0.0430272
0.666667	-0.355497	0.673042	0.131394	-0.965204	1.23706	-0.132054	-0.243554	0.633249	-0.181908	0.0542029
0.675	-0.347111	0.671885	0.115734	-0.961726	1.20402	-0.126044	-0.215704	0.63888	-0.186634	0.069143
0.683333	-0.338662	0.670688	0.0976868	-0.952162	1.16822	-0.11827	-0.185736	0.645175	-0.190312	0.0876665
0.691667	-0.33016	0.669429	0.0776707	-0.937237	1.13063	-0.10881	-0.15431	0.652478	-0.19294	0.109351
0.7	-0.321604	0.668087	0.056236	-0.91781	1.09213	-0.0976596	-0.122167	0.66105	-0.194525	0.133557
0.708333	-0.312992	0.666645	0.0340001	-0.894758	1.05349	-0.0847522	-0.0900407	0.671033	-0.195071	0.1595
0.716667	-0.304309	0.665089	0.0116021	-0.868895	1.01534	-0.0699963	-0.058599	0.682436	-0.194584	0.186312
0.725	-0.295539	0.663412	-0.0103332	-0.84094	0.978152	-0.0533451	-0.0284154	0.695154	-0.193081	0.213098
0.733333	-0.286664	0.66161	-0.0312105	-0.811546	0.942325	-0.0348879	1.45908e-05	0.709003	-0.190594	0.238986
0.741667	-0.27767	0.659679	-0.0504428	-0.781412	0.908281	-0.0149398	0.0262021	0.723795	-0.18718	0.263126
0.75	-0.268553	0.657621	-0.0674536	-0.751384	0.876585	0.00589789	0.0496153	0.739404	-0.182911	0.284723
0.758333	-0.259325	0.655441	-0.0816984	-0.722529	0.848053	0.0267164	0.0696588	0.755814	-0.177837	0.303087
0.766667	-0.250016	0.653153	-0.0927171	-0.696111	0.823773	0.0463344	0.0857092	0.773127	-0.171933	0.317707
0.775	-0.240671	0.650786	-0.100219	-0.67345	0.805017	0.0633774	0.0972127	0.791526	-0.165039	0.328343
0.783333	-0.231344	0.648382	-0.104163	-0.655654	0.792981	0.0764675	0.103813	0.811212	-0.1568	0.335094
0.791667	-0.222092	0.646003	-0.104793	-0.643366	0.788471	0.0844863	0.10544	0.832322	-0.146663	0.338381
0.8	-0.212957	0.643717	-0.102571	-0.636612	0.791595	0.0868061	0.102298	0.854886	-0.133945	0.338838
0.808333	-0.203969	0.6416	-0.0980535	-0.634807	0.801602	0.0834302	0.0947555	0.87881	-0.117989	0.337114
0.816667	-0.195143	0.639729	-0.0917245	-0.636911	0.816897	0.0749995	0.0832025	0.903867	-0.0983888	0.33369
0.825	-0.186478	0.63818	-0.0838808	-0.641671	0.835276	0.062662	0.0679377	0.929703	-0.0752354	0.328743
0.833333	-0.177965	0.637031	-0.0745989	-0.64786	0.854297	0.04783	0.049139	0.955844	-0.0493366	0.322153
0.841667	-0.169586	0.636353	-0.063795	-0.654455	0.871685	0.0318962	0.0269198	0.98172	-0.0222978	0.31361
0.85	-0.161324	0.63621	-0.0513736	-0.660646	0.885624	0.0160247	0.00146636	1.0067	0.00361502	0.302826
0.858333	-0.153156	0.63665	-0.0373689	-0.66579	0.894885	0.0010977	-0.0268577	1.03014	0.0258664	0.289726
0.866667	-0.145066	0.6377	-0.0220236	-0.669346	0.898841	-0.0122766	-0.0574979	1.05148	0.0421806	0.274568
0.875	-0.137044	0.63935	-0.00574662	-0.670908	0.897395	-0.0237235	-0.0898346	1.0703	0.0510288	0.257899
0.883333	-0.129093	0.641555	0.0109893	-0.670255	0.89088	-0.0330602	-0.123359	1.08647	0.0518881	0.240424
0.891667	-0.121231	0.644232	0.0277738	-0.66743	0.87995	-0.0402539	-0.15784	1.10014	0.045241	0.222838
0.9	-0.113488	0.647262	0.0443515	-0.662772	0.865483	-0.0453889	-0.193412	1.11175	0.0323531	0.205679
0.908333	-0.105899	0.650507	0.0606581	-0.656896	0.848503	-0.0486466	-0.230567	1.12201	0.0149593	0.189254
0.916667	-0.0985059	0.653818	0.0767767	-0.650597	0.830105	-0.0502958	-0.270014	1.13173	-0.00506472	0.17365
0.925	-0.0913391	0.657056	0.0928164	-0.644653	0.811378	-0.0506671	-0.312436	1.1417	-0.0259601	0.158852
0.933333	-0.0844174	0.660102	0.108776	-0.639628	0.793325	-0.0501297	-0.358233	1.15251	-0.0462539	0.144883
0.941667	-0.0777402	0.662865	0.124441	-0.635727	0.7768	-0.0490711	-0.40733	1.16446	-0.0648302	0.131917
0.95	-0.0712875	0.665285	0.139367	-0.632755	0.762461	-0.0478736	-0.459138	1.17754	-0.0809526	0.120316
0.958333	-0.0650213	0.667334	0.152957	-0.6302	0.75075	-0.0468888	-0.512649	1.19144	-0.0942404	0.110554
0.966667	-0.0588907	0.669006	0.164589	-0.627395	0.741897	-0.0464116	-0.566629	1.20565	-0.104628	0.103096
0.975	-0.0528374	0.670315	0.173731	-0.623659	0.735946	-0.0466611	-0.619811	1.21956	-0.112285	0.0982953
0.983333	-0.0468016	0.671287	0.179999	-0.618395	0.732783	-0.047777	-0.671009	1.23249	-0.117537	0.0963475
0.991667	-0.0407263	0.671956	0.183167	-0.611118	0.732172	-0.0498301	-0.719179	1.24379	-0.120779	0.0972963
1	-0.0345598	0.672361	0.183155	-0.601455	0.733787	-0.0528444	-0.763434	1.2528	-0.12242	0.10106
1.00833	-0.0282561	0.67254	0.180011	-0.589146	0.737246	-0.0568172	-0.803058	1.25894	-0.122836	0.107446
1.01667	-0.0217747	0.67253	0.173893	-0.574029	0.742128	-0.0617322	-0.837508	1.26169	-0.122336	0.116169
1.025	-0.01508	0.672365	0.165045	-0.556037	0.748005	-0.0675592	-0.866408	1.26061	-0.12113	0.126873
1.03333	-0.00814076	0.672074	0.153781	-0.535195	0.754463	-0.0742437	-0.889549	1.25538	-0.119298	0.139153
1.04167	-0.000930506	0.671683	0.140459	-0.511619	0.761127	-0.0816883	-0.906875	1.24576	-0.116768	0.152581
1.05	0.00657157	0.671212	0.125445	-0.485498	0.767694	-0.0897364	-0.918445	1.23163	-0.113322	0.166754
1.05833	0.0143793	0.670678	0.109077	-0.457079	0.773957	-0.0981672	-0.924402	1.21299	-0.108629	0.181342
1.06667	0.0224985	0.670092	0.0916395	-0.426655	0.77983	-0.106708	-0.924939	1.18996	-0.102311	0.196114
1.075	0.0309262	0.66946	0.073368	-0.394572	0.785368	-0.115052	-0.920302	1.16282	-0.0940253	0.210927
1.08333	0.0396516	0.668781	0.0544685	-0.361246	0.790763	-0.122891	-0.91081	1.13204	-0.0835342	0.22569
1.09167	0.0486575	0.668047	0.0351579	-0.327193	0.79634	-0.129928	-0.89689	1.09828	-0.0707605	0.240301
1.1	0.0579224	0.667243	0.0157053	-0.293044	0.802529	-0.135905	-0.879106	1.06237	-0.0558067	0.254583
1.10833	0.0674234	0.666349	-0.00354392	-0.259538	0.809814	-0.140616	-0.858172	1.02531	-0.0389504	0.268244
1.11667	0.0771378	0.665341	-0.0221664	-0.227476	0.81867	-0.14392	-0.834905	0.988199	-0.0206236	0.280872
1.125	0.0870443	0.664198	-0.0396828	-0.197656	0.829502	-0.145747	-0.810176	0.952121	-0.00136898	0.291962
1.13333	0.0971219	0.662898	-0.0555903	-0.17081	0.842582	-0.146102	-0.784847	0.918096	0.0181841	0.300972
1.14167	0.107347	0.661425	-0.0694049	-0.14755	0.858023	-0.145064	-0.759744	0.887014	0.0373458	0.307394
1.15	0.11769	0.659768	-0.0807102	-0.128329	0.87578	-0.142757	-0.735637	0.859622	0.0553606	0.310829
1.15833	0.128111	0.657924	-0.089208	-0.113418	0.895666	-0.139292	-0.713246	0.836551	0.0714256	0.311073
1.16667	0.138559	0.655904	-0.0947722	-0.102894	0.917394	-0.13469	-0.693235	0.818372	0.0846916	0.30818
1.175	0.148972	0.653736	-0.0974843	-0.0966384	0.940615	-0.128799	-0.676183	0.805619	0.0943171	0.302501
1.18333	0.159284	0.651469	-0.0976565	-0.0943294	0.964933	-0.12123	-0.662492	0.798743	0.0995072	0.294679
1.19167	0.169432	0.649175	-0.0958035	-0.0954653	0.989917	-0.111337	-0.652253	0.797937	0.0996751	0.285569
1.2	0.179371	0.64695	-0.0925602	-0.0994295	1.0151	-0.0982595	-0.645154	0.802951	0.0945505	0.276099
1.20833	0.189076	0.644904	-0.088532	-0.105623	1.03997	-0.0810579	-0.640497	0.812918	0.0843071	0.267058
1.21667	0.198544	0.643157	-0.0841361	-0.113609	1.064	-0.0589458	-0.637331	0.826355	0.0695528	0.258901
1.225	0.207794	0.641825	-0.0794893	-0.123213	1.08668	-0.0315879	-0.634646	0.841282	0.0512963	0.251626
1.23333	0.216857	0.64101	-0.0743931	-0.134521	1.10749	0.000597497	-0.631573	0.855515	0.0307861	0.244788
1.24167	0.225771	0.640794	-0.0684317	-0.147781	1.12595	0.0362192	-0.627489	0.866981	0.00936797	0.237652
1.25	0.234572	0.641232	-0.061155	-0.163214	1.14167	0.0728897	-0.622024	0.874009	-0.0117227	0.229444
1.25833	0.243293	0.642352	-0.0522799	-0.18083	1.15432	0.107486	-0.614923	0.875448	-0.0314436	0.219619
1.26667	0.251963	0.644151	-0.0418159	-0.200345	1.16368	0.1367	-0.605936	0.870684	-0.0490036	0.208021
1.275	0.260598	0.646598	-0.0300709	-0.221228	1.1697	0.157677	-0.594769	0.859571	-0.0638541	0.194906
1.28333	0.269212	0.649633	-0.0175375	-0.242887	1.1725	0.168569	-0.581158	0.842356	-0.0756829	0.180798
1.29167	0.277807	0.653161	-0.00473409	-0.264883	1.17249	0.168813	-0.564985	0.819597	-0.0843707	0.166287
1.3	0.286378	0.657065	0.00794552	-0.287118	1.17036	0.159161	-0.546401	0.792107	-0.0899617	0.151828
1.30833	0.294912	0.661202	0.0203148	-0.309924	1.16713	0.141415	-0.525894	0.760932	-0.0926256	0.137632
1.31667	0.30339	0.665417	0.0324009	-0.334038	1.16411	0.11802	-0.504288	0.727337	-0.0926559	0.12365
1.325	0.311785	0.669555	0.0443777	-0.360464	1.16275	0.0915317	-0.482646	0.692778	-0.0904661	0.109654
1.33333	0.320065	0.673473	0.0564427	-0.390234	1.16453	0.0642389	-0.462095	0.658828	-0.0865766	0.0953936
1.34167	0.328199	0.677051	0.068677	-0.424134	1.17066	0.0378793	-0.443603	0.627055	-0.081597	0.0807677
1.35	0.336162	0.680198	0.0809452	-0.46248	1.18194	0.0136219	-0.427777	0.598865	-0.0761824	0.0659415
1.35833	0.34394	0.682862	0.09286	-0.505002	1.1986	-0.00789771	-0.414743	0.575337	-0.0709719	0.0513818
1.36667	0.351535	0.685019	0.103847	-0.550892	1.22026	-0.0264255	-0.40415	0.55711	-0.0665228	0.0377708
1.375	0.358965	0.686677	0.113256	-0.598958	1.24604	-0.0420152	-0.395277	0.544334	-0.0632661	0.0258672
1.38333	0.366261	0.687865	0.120495	-0.647839	1.27466	-0.0549056	-0.387197	0.536713	-0.0614942	0.0163509
1.39167	0.373462	0.688627	0.125117	-0.696177	1.30459	-0.0654634	-0.378938	0.533594	-0.06138	0.0097176
1.4	0.380613	0.689016	0.126891	-0.742764	1.33421	-0.0740496	-0.369615	0.534088	-0.0630028	0.00620871
1.40833	0.387764	0.689092	0.125799	-0.78659	1.36189	-0.0809748	-0.358514	0.537191	-0.0663736	0.0058045
1.41667	0.394964	0.688909	0.122029	-0.826868	1.38609	-0.0864398	-0.345148	0.54191	-0.0714485	0.00824104
1.425	0.402258	0.688518	0.115924	-0.863013	1.40541	-0.0905527	-0.329282	0.547364	-0.0781284	0.0130553
1.43333	0.409691	0.68796	0.107958	-0.894631	1.41869	-0.0933336	-0.310955	0.552869	-0.0862485	0.0196309
1.44167	0.417297	0.687266	0.0986701	-0.921486	1.425	-0.0947759	-0.290461	0.55799	-0.0955712	0.0272709
1.45	0.425095	0.686456	0.0886102	-0.943452	1.42369	-0.0948807	-0.268294	0.562553	-0.105792	0.0352861
1.45833	0.433094	0.685543	0.0782729	-0.960467	1.41443	-0.0936949	-0.245068	0.566619	-0.11656	0.0430841
1.46667	0.441281	0.684533	0.0680384	-0.972482	1.39711	-0.0913055	-0.221406	0.570427	-0.127515	0.0502546
1.475	0.449634	0.68343	0.0581368	-0.979421	1.37189	-0.0878291	-0.197849	0.574308	-0.138325	0.0566141
1.48333	0.458117	0.682241	0.0486274	-0.981158	1.33912	-0.0833836	-0.174759	0.578597	-0.148712	0.0622178
1.49167	0.466694	0.680971	0.0394176	-0.97752	1.29937	-0.0780714	-0.152284	0.583559	-0.158473	0.0673151
1.5	0.475334	0.679627	0.0303055	-0.968329	1.25333	-0.0719522	-0.13036	0.589334	-0.167476	0.072267
1.50833	0.484017	0.678217	0.0210427	-0.953466	1.20191	-0.0650336	-0.108758	0.595928	-0.175658	0.0774418
1.51667	0.492742	0.676743	0.0113965	-0.93294	1.1462	-0.0572729	-0.0871626	0.603224	-0.183	0.0831218
1.525	0.501523	0.675205	0.00121784	-0.906968	1.0875	-0.0485966	-0.0652792	0.61104	-0.189512	0.0894236
1.53333	0.510389	0.673597	-0.00948724	-0.876067	1.02736	-0.0389282	-0.0429651	0.619202	-0.195213	0.096231
1.54167	0.519374	0.671909	-0.0205013	-0.841151	0.967514	-0.0282513	-0.0203651	0.627636	-0.200113	0.10317
1.55	0.528506	0.670128	-0.0313592	-0.803577	0.909892	-0.0166673	0.00198104	0.636452	-0.204198	0.109616
1.55833	0.537794	0.668248	-0.0413857	-0.765118	0.856498	-0.00447388	0.0231326	0.645984	-0.207406	0.114788
1.56667	0.547222	0.666271	-0.0498084	-0.727804	0.809291	0.00780684	0.0418667	0.656767	-0.209598	0.117916
1.575	0.556745	0.664213	-0.055931	-0.69368	0.770031	0.0194128	0.0569134	0.669441	-0.210536	0.118451
1.58333	0.566293	0.662107	-0.0593161	-0.664498	0.740107	0.0294002	0.0672439	0.684605	-0.209863	0.116245
1.59167	0.575787	0.659996	-0.0599037	-0.64145	0.720384	0.0367241	0.0723086	0.702662	-0.207115	0.111638
1.6	0.585149	0.657935	-0.0580276	-0.624973	0.711032	0.0404766	0.0721507	0.723701	-0.201747	0.105402
1.60833	0.594318	0.655979	-0.054304	-0.61474	0.711447	0.0400585	0.0673336	0.747462	-0.193186	0.0985503
1.61667	0.603255	0.654182	-0.0494297	-0.609795	0.720217	0.0353852	0.0587137	0.773395	-0.18089	0.0920629
1.625	0.611942	0.652595	-0.0439636	-0.608811	0.735263	0.0269049	0.047154	0.800755	-0.164388	0.0866246
1.63333	0.62038	0.65127	-0.038178	-0.610376	0.754064	0.0155355	0.0332975	0.828724	-0.143307	0.0824609
1.64167	0.628584	0.650257	-0.0320106	-0.613253	0.774032	0.0024234	0.0174601	0.856493	-0.117417	0.0793075
1.65	0.636578	0.649601	-0.0251465	-0.616517	0.792833	-0.0112821	-0.000310513	0.883322	-0.0867575	0.0765384
1.65833	0.644397	0.649343	-0.0171862	-0.619569	0.808675	-0.0246667	-0.0200531	0.908552	-0.0518069	0.0733909
1.66667	0.65208	0.649514	-0.0078447	-0.621987	0.820367	-0.0370937	-0.0416645	0.931601	-0.0136915	0.069226
1.675	0.659678	0.650134	0.0028927	-0.623379	0.827304	-0.0481909	-0.0647271	0.951971	0.025668	0.0637382
1.68333	0.667243	0.651212	0.0147382	-0.623287	0.829334	-0.0577562	-0.0885042	0.969279	0.0635522	0.0570232
1.69167	0.674821	0.652744	0.0271653	-0.621196	0.826633	-0.065671	-0.112067	0.983309	0.096713	0.0495293
1.7	0.68245	0.654713	0.0395618	-0.616629	0.819558	-0.0718342	-0.134528	0.994055	0.121925	0.041893
1.70833	0.690148	0.657083	0.0513792	-0.609278	0.808593	-0.0761488	-0.155275	1.00174	0.136641	0.0347655
1.71667	0.697911	0.659795	0.0622524	-0.599116	0.794297	-0.0785478	-0.174145	1.00684	0.13952	0.0286635
1.725	0.705713	0.662772	0.0720662	-0.586483	0.777341	-0.0790286	-0.191517	1.01007	0.13066	0.0238739
1.73333	0.713506	0.665913	0.0809806	-0.572115	0.758522	-0.0776903	-0.208336	1.0124	0.111516	0.0204013
1.74167	0.721226	0.669098	0.0894213	-0.557141	0.7388	-0.0747331	-0.226072	1.01505	0.0845524	0.0179525
1.75	0.728805	0.672197	0.0980551	-0.543025	0.719281	-0.0704756	-0.246619	1.01944	0.0527418	0.0159378
1.75833	0.736176	0.675078	0.107709	-0.531433	0.701176	-0.0653316	-0.272089	1.02705	0.0190755	0.0135374
1.76667	0.743287	0.677617	0.119185	-0.523939	0.685673	-0.0598126	-0.304425	1.03918	-0.0137828	0.00988526
1.775	0.750115	0.67971	0.132964	-0.521597	0.673788	-0.0544941	-0.344871	1.05661	-0.0436823	0.00439244
1.78333	0.756666	0.681286	0.14887	-0.524479	0.666194	-0.0499979	-0.393436	1.07939	-0.0690862	-0.00288362
1.79167	0.762982	0.682316	0.165939	-0.531486	0.663124	-0.0469212	-0.448691	1.10677	-0.0891361	-0.0110699
