# Supplementary material for: Optimal Control Based Stiffness Identification of an Ankle-Foot Orthosis Using a Predictive Walking Model
Source: Front Comput Neurosci. 2017 Apr 13;11:23. doi: 10.3389/fncom.2017.00023 (PMC5390028; doi:10.3389/fncom.2017.00023)
Supplement: Supplementary file 1 [file DataSheet1.ZIP › PathWalker/InvKinDyn/results/orthosis_3053147.fit]

frame	steps	SACR	LASI	RKNE	RTHI	RANK	RTIB	RHEE	RTOE	RANK	LKNE	LTHI	LANK	LTIB	LANK	LHEE	LTOE	CLAV	C7
0	63	0.0118994	0.0443516	0.00581817	0.0390048	0.00654312	0.0266055	0.0292219	0.0181823	0.00654312	0.0091825	0.012834	0.00508477	0.023142	0.00508477	0.0218271	0.022267	0.0228685	0.0105376
1	50	0.0114951	0.045008	0.00612934	0.0400231	0.0068362	0.0270599	0.0294287	0.0180085	0.0068362	0.00864829	0.0130073	0.00578998	0.0203112	0.00578998	0.0213476	0.0238479	0.0225349	0.0112008
2	52	0.0109547	0.0453609	0.00650643	0.0408326	0.0071264	0.0275474	0.0296691	0.0177993	0.0071264	0.00845889	0.0130841	0.00658821	0.0173156	0.00658821	0.0208454	0.0255129	0.0221219	0.0119317
3	54	0.0103231	0.0454558	0.00695956	0.0414906	0.00744057	0.028075	0.029945	0.0175643	0.00744057	0.00882201	0.0131038	0.00742718	0.0146983	0.00742718	0.02049	0.0271471	0.0216582	0.0126867
4	57	0.00966451	0.0453402	0.00749211	0.0420447	0.00779685	0.0286455	0.0302564	0.0173165	0.00779685	0.00978524	0.0131374	0.00825173	0.0132268	0.00825173	0.020471	0.028645	0.0211866	0.0134131
5	59	0.00905615	0.0450583	0.00809722	0.0425371	0.00820423	0.0292542	0.0305987	0.017071	0.00820423	0.0112074	0.0132655	0.0090102	0.0134398	0.0090102	0.0209052	0.0299316	0.0207555	0.0140574
6	61	0.00857564	0.0446499	0.00875758	0.0430083	0.00865675	0.0298876	0.0309663	0.0168396	0.00865675	0.0128664	0.0135567	0.00965566	0.0150279	0.00965566	0.021765	0.0309709	0.0204104	0.0145743
7	63	0.00828698	0.0441535	0.00944517	0.0434979	0.00913963	0.0305246	0.0313499	0.0166289	0.00913963	0.0145585	0.0140545	0.0101549	0.0171614	0.0101549	0.0228864	0.0317699	0.0201895	0.014933
8	64	0.00822894	0.0436087	0.010125	0.044041	0.00963062	0.0311389	0.0317376	0.0164409	0.00963062	0.0161326	0.0147702	0.0104888	0.0191658	0.0104888	0.0240534	0.0323685	0.0201147	0.0151187
9	65	0.00840814	0.0430561	0.0107609	0.0446631	0.0101066	0.0317036	0.0321137	0.0162736	0.0101066	0.017491	0.0156853	0.0106566	0.0206849	0.0106566	0.0250862	0.0328257	0.0201893	0.0151316
10	65	0.00880239	0.0425354	0.0113221	0.0453761	0.0105438	0.0321951	0.0324636	0.0161213	0.0105438	0.0185812	0.016756	0.0106701	0.0216092	0.0106701	0.0258908	0.0331988	0.0203973	0.0149841
11	64	0.00937077	0.0420795	0.011788	0.0461794	0.0109245	0.0325975	0.0327752	0.0159776	0.0109245	0.0193901	0.017922	0.0105538	0.0219935	0.0105538	0.0264607	0.0335307	0.0207066	0.0146979
12	63	0.0100668	0.0417105	0.0121497	0.0470638	0.0112359	0.0329033	0.0330434	0.0158367	0.0112359	0.0199356	0.0191139	0.0103408	0.0219877	0.0103408	0.0268494	0.0338428	0.021074	0.0143004
13	62	0.0108463	0.0414359	0.0124096	0.0480182	0.0114753	0.0331137	0.0332706	0.015696	0.0114753	0.0202606	0.0202593	0.0100711	0.0217736	0.0100711	0.0271256	0.0341372	0.0214512	0.0138211
14	61	0.0116726	0.0412473	0.012578	0.0490314	0.0116435	0.0332357	0.033468	0.0155542	0.0116435	0.0204224	0.0212859	0.0097869	0.0215077	0.0097869	0.027336	0.0344023	0.0217914	0.0132903
15	59	0.0125171	0.041123	0.0126687	0.0500935	0.0117463	0.0332781	0.033652	0.0154113	0.0117463	0.0204812	0.0221266	0.00952869	0.0212843	0.00952869	0.0274855	0.034622	0.0220567	0.0127371
16	58	0.0133587	0.0410321	0.0126936	0.0511929	0.0117898	0.0332482	0.0338383	0.015268	0.0117898	0.0204884	0.0227246	0.00932919	0.0211297	0.00932919	0.0275429	0.0347828	0.0222208	0.0121885
17	57	0.0141805	0.0409389	0.0126589	0.0523129	0.0117806	0.0331494	0.0340354	0.0151253	0.0117806	0.0204784	0.0230407	0.00920892	0.0210244	0.00920892	0.0274615	0.0348777	0.0222698	0.0116668
18	56	0.0149664	0.0408076	0.0125634	0.0534274	0.0117225	0.0329796	0.0342417	0.0149842	0.0117225	0.0204652	0.0230569	0.00917156	0.0209297	0.00917156	0.0272007	0.0349065	0.0222	0.0111898
19	54	0.0156971	0.0406052	0.0123993	0.0545001	0.0116175	0.0327326	0.0344453	0.0148457	0.0116175	0.0204436	0.0227799	0.00920455	0.0208048	0.00920455	0.0267385	0.0348739	0.0220154	0.0107711
20	51	0.0163488	0.0403047	0.0121542	0.0554864	0.0114654	0.0324007	0.0346274	0.0147103	0.0114654	0.0203948	0.0222397	0.00928226	0.020606	0.00928226	0.0260734	0.0347883	0.0217238	0.0104198
21	43	0.0168949	0.0398869	0.0118167	0.0563378	0.0112665	0.0319785	0.0347673	0.0145787	0.0112665	0.0202944	0.0214839	0.00937211	0.02028	0.00937211	0.0252204	0.0346585	0.0213338	0.0101416
22	52	0.0173085	0.0393408	0.0113805	0.057008	0.0110222	0.0314673	0.0348494	0.0144507	0.0110222	0.0201219	0.0205707	0.0094412	0.0197622	0.0094412	0.0242081	0.0344916	0.0208528	0.00993824
23	55	0.0175679	0.0386641	0.0108496	0.0574591	0.0107363	0.0308774	0.0348684	0.0143245	0.0107363	0.0198677	0.0195604	0.00946211	0.0189873	0.00946211	0.023078	0.034292	0.0202878	0.00980706
24	56	0.0176595	0.0378629	0.0102396	0.0576677	0.0104167	0.0302301	0.0348292	0.014197	0.0104167	0.0195387	0.0185091	0.00941613	0.0179077	0.00941613	0.0218866	0.0340598	0.0196468	0.0097401
25	56	0.0175808	0.0369521	0.00957688	0.0576285	0.0100756	0.0295549	0.0347449	0.0140646	0.0100756	0.0191582	0.0174631	0.00929485	0.0165094	0.00929485	0.0207071	0.0337917	0.0189401	0.00972344
26	56	0.0173412	0.035954	0.00889462	0.0573562	0.00972808	0.0288861	0.0346333	0.013924	0.00972808	0.0187625	0.0164561	0.00909962	0.0148211	0.00909962	0.0196255	0.033482	0.0181812	0.00973733
27	56	0.0169615	0.0348976	0.00822774	0.0568838	0.00938945	0.0282585	0.0345133	0.0137733	0.00938945	0.0183932	0.0155083	0.00883952	0.0129142	0.00883952	0.0187274	0.0331234	0.0173857	0.00975899
28	55	0.0164712	0.0338157	0.00760764	0.0562584	0.00907229	0.0277023	0.0344004	0.0136111	0.00907229	0.0180883	0.0146275	0.0085295	0.0108949	0.0085295	0.0180781	0.0327104	0.0165705	0.00976609
29	54	0.0159054	0.0327425	0.00705877	0.055535	0.00878397	0.0272399	0.0343051	0.013437	0.00878397	0.0178749	0.0138124	0.00818744	0.00889356	0.00818744	0.0177021	0.0322406	0.015752	0.0097401
30	53	0.0153003	0.0317103	0.0065964	0.0547684	0.00852665	0.0268835	0.0342318	0.0132512	0.00852665	0.0177642	0.0130572	0.00783233	0.00705851	0.00783233	0.0175773	0.0317173	0.0149443	0.0096696
31	52	0.0146889	0.0307469	0.00622682	0.0540063	0.00829771	0.026636	0.0341802	0.0130545	0.00829771	0.0177515	0.0123564	0.00748161	0.00556156	0.00748161	0.0176462	0.0311489	0.0141583	0.00955076
32	51	0.0140975	0.0298732	0.00594804	0.0532814	0.00809222	0.0264923	0.0341473	0.0128476	0.00809222	0.0178179	0.0117111	0.00714874	0.0046033	0.00714874	0.017838	0.0305467	0.0134021	0.00938746
33	50	0.0135432	0.0291025	0.00575108	0.0526076	0.00790512	0.026443	0.0341288	0.0126325	0.00790512	0.0179348	0.0111324	0.00684101	0.00433744	0.00684101	0.01809	0.0299216	0.0126817	0.00918892
34	49	0.013034	0.0284394	0.00562221	0.0519784	0.00773228	0.0264771	0.0341209	0.012413	0.00773228	0.0180699	0.0106432	0.00655844	0.00469741	0.00655844	0.0183581	0.0292819	0.0120011	0.00896818
35	47	0.0125713	0.0278798	0.00554562	0.0513705	0.0075707	0.0265861	0.034121	0.0121944	0.0075707	0.0181916	0.0102766	0.00629391	0.00544018	0.00629391	0.0186198	0.0286323	0.0113624	0.00873912
36	47	0.0121538	0.0274109	0.00550769	0.0507506	0.00741769	0.0267649	0.0341277	0.0119832	0.00741769	0.0182724	0.0100666	0.0060358	0.00636709	0.0060358	0.0188692	0.0279723	0.0107667	0.00851507
37	46	0.0117809	0.0270132	0.00550073	0.0500862	0.00726995	0.0270116	0.0341409	0.0117856	0.00726995	0.0182909	0.0100338	0.00577217	0.00738451	0.00577217	0.0191098	0.0272973	0.0102151	0.00830646
38	45	0.0114549	0.0266619	0.00552451	0.0493558	0.0071237	0.0273257	0.0341601	0.0116063	0.0071237	0.018232	0.0101664	0.00549516	0.00846674	0.00549516	0.0193492	0.0265995	0.00971094	0.00811922
39	44	0.0111817	0.0263315	0.00558565	0.0485569	0.00697504	0.0277052	0.0341851	0.0114467	0.00697504	0.0180891	0.0104124	0.00520406	0.00961798	0.00520406	0.0195948	0.0258719	0.00926032	0.00795421
40	43	0.0109695	0.0259992	0.0056937	0.0477057	0.00682083	0.0281446	0.034216	0.0113037	0.00682083	0.0178674	0.0106903	0.00490607	0.0108482	0.00490607	0.0198513	0.0251117	0.00887268	0.00780819
41	41	0.0108263	0.0256482	0.00585772	0.0468318	0.00665942	0.0286341	0.0342545	0.0111702	0.00665942	0.0175876	0.0109195	0.00461311	0.0121535	0.00461311	0.0201197	0.0243245	0.00855911	0.00767741
42	38	0.010757	0.0252678	0.00608557	0.0459659	0.00649109	0.0291626	0.034303	0.011035	0.00649109	0.0172859	0.011057	0.00433616	0.013505	0.00433616	0.020397	0.0235267	0.0083292	0.0075627
43	33	0.0107597	0.0248519	0.006386	0.0451266	0.00631793	0.0297198	0.0343644	0.0108852	0.00631793	0.0170103	0.0111264	0.00407966	0.0148416	0.00407966	0.0206757	0.0227486	0.00818517	0.00747395
44	36	0.0108265	0.0243977	0.00677169	0.0443107	0.0061426	0.030299	0.0344403	0.0107097	0.0061426	0.0168115	0.0112181	0.00384017	0.0160806	0.00384017	0.0209448	0.0220282	0.00811797	0.00743152
45	37	0.0109445	0.0239025	0.00725909	0.0434935	0.00596669	0.0308968	0.0345292	0.0105032	0.00596669	0.0167318	0.0114554	0.00361007	0.0171365	0.00361007	0.0211921	0.0214034	0.00810748	0.00746345
46	38	0.0110993	0.0233623	0.00786378	0.0426391	0.00578994	0.031512	0.0346263	0.0102714	0.00578994	0.0167958	0.0119443	0.0033834	0.0179422	0.0033834	0.0214074	0.0209033	0.0081275	0.00759817
47	38	0.0112773	0.0227739	0.00859465	0.0417147	0.00560988	0.0321419	0.0347267	0.0100349	0.00560988	0.0170085	0.0127345	0.00315897	0.0184602	0.00315897	0.021587	0.0205452	0.00815423	0.00785782
48	38	0.011466	0.0221397	0.00944865	0.040704	0.00542175	0.0327791	0.034829	0.00983126	0.00542175	0.0173595	0.0138043	0.00293972	0.01869	0.00293972	0.0217349	0.0203349	0.00817382	0.00825341
49	38	0.0116513	0.0214738	0.0104067	0.039614	0.00521982	0.0334069	0.0349381	0.00971356	0.00521982	0.0178304	0.0150649	0.00272826	0.0186641	0.00272826	0.0218637	0.0202683	0.00818607	0.00878338
50	39	0.011817	0.0208068	0.0114328	0.038473	0.00499877	0.0339975	0.0350618	0.00974167	0.00499877	0.0183969	0.0163849	0.00252317	0.0184408	0.00252317	0.0219899	0.0203318	0.00820272	0.00943517
51	40	0.0119441	0.0201829	0.0124754	0.037322	0.00475677	0.0345113	0.0352038	0.00996584	0.00475677	0.0190286	0.0176319	0.0023194	0.0180861	0.0023194	0.0221303	0.0205049	0.00823997	0.0101889
52	41	0.0120107	0.0196479	0.0134723	0.0362014	0.00449653	0.0348989	0.0353537	0.0104061	0.00449653	0.0196876	0.0187114	0.00211299	0.0176615	0.00211299	0.0222963	0.0207627	0.00830937	0.0110219
53	42	0.0119945	0.0192318	0.0143576	0.0351396	0.00422617	0.035106	0.0354813	0.0110415	0.00422617	0.0203296	0.0195827	0.00190582	0.0172175	0.00190582	0.0224918	0.0210784	0.00841179	0.0119125
54	43	0.0118761	0.0189381	0.0150698	0.0341464	0.00395786	0.0350818	0.0355403	0.0118167	0.00395786	0.0209064	0.0202448	0.00170725	0.0167937	0.00170725	0.0227126	0.0214256	0.00853813	0.0128406
55	43	0.0116437	0.0187471	0.0155605	0.0332111	0.00370592	0.0347888	0.035481	0.0126655	0.00370592	0.0213684	0.0207125	0.00153236	0.01642	0.00153236	0.0229487	0.0217815	0.00867413	0.0137858
56	43	0.0112984	0.0186287	0.0158013	0.0323035	0.00348413	0.034213	0.0352667	0.0135348	0.00348413	0.0216687	0.0209973	0.00139778	0.016119	0.00139778	0.0231867	0.0221275	0.00880565	0.0147249
57	43	0.0108556	0.0185544	0.0157882	0.0313772	0.00330392	0.03337	0.0348847	0.0143965	0.00330392	0.0217679	0.0211013	0.00131681	0.0159085	0.00131681	0.0234125	0.0224503	0.00892157	0.0156295
58	42	0.0103462	0.0185019	0.0155397	0.0303755	0.00317304	0.0323053	0.0343476	0.0152429	0.00317304	0.0216406	0.0210203	0.00129543	0.0158031	0.00129543	0.0236127	0.0227394	0.00901476	0.0164666
59	40	0.00981291	0.0184512	0.015091	0.0292403	0.00309358	0.0310882	0.0336865	0.0160732	0.00309358	0.0212817	0.0207534	0.00133213	0.015812	0.00133213	0.0237749	0.0229857	0.0090814	0.0172015
60	37	0.00930648	0.0183791	0.0144849	0.0279227	0.00305957	0.029799	0.0329404	0.016881	0.00305957	0.0207111	0.0203125	0.00142206	0.0159379	0.00142206	0.023888	0.0231815	0.00911961	0.017802
61	35	0.00887641	0.0182558	0.0137623	0.0263935	0.00305624	0.028514	0.0321482	0.0176509	0.00305624	0.0199746	0.0197303	0.00156205	0.0161764	0.00156205	0.0239434	0.0233202	0.00912912	0.018244
62	36	0.00855993	0.0180468	0.0129549	0.0246518	0.0030631	0.0272914	0.031343	0.0183635	0.0030631	0.0191387	0.0190596	0.00175247	0.0165175	0.00175247	0.0239365	0.0233976	0.00911115	0.0185142
63	38	0.00837047	0.0177187	0.0120818	0.0227305	0.00306028	0.026162	0.0305483	0.0190064	0.00306028	0.0182792	0.0183674	0.00199522	0.0169484	0.00199522	0.023869	0.023412	0.00906923	0.0186121
64	39	0.00829255	0.0172466	0.0111484	0.0206964	0.00303444	0.0251247	0.029775	0.0195804	0.00303444	0.0174661	0.0177273	0.00229009	0.0174561	0.00229009	0.0237492	0.0233645	0.00901037	0.0185486
65	39	0.00828747	0.0166197	0.0101491	0.0186492	0.0029829	0.0241495	0.0290203	0.0201006	0.0029829	0.0167493	0.0172129	0.00263326	0.0180305	0.00263326	0.0235905	0.0232588	0.00894496	0.0183428
66	38	0.00830704	0.0158421	0.00907018	0.0167191	0.00291422	0.0231862	0.0282667	0.0205905	0.00291422	0.0161518	0.0168926	0.00301801	0.018665	0.00301801	0.0234088	0.0230996	0.00888588	0.018017
67	37	0.00830645	0.0149308	0.00789736	0.0150614	0.00284638	0.0221792	0.0274861	0.0210734	0.00284638	0.0156722	0.0168232	0.00343669	0.0193551	0.00343669	0.0232191	0.0228919	0.0088463	0.0175914
68	35	0.0082517	0.0139119	0.00662374	0.0138356	0.00280284	0.0210841	0.0266469	0.0215642	0.00280284	0.0152937	0.0170419	0.00388133	0.0200958	0.00388133	0.0230336	0.0226409	0.00883808	0.0170806
69	34	0.00812118	0.0128175	0.00525896	0.0131578	0.00280672	0.0198833	0.0257238	0.0220647	0.00280672	0.0149953	0.0175561	0.00434293	0.0208775	0.00434293	0.0228609	0.0223532	0.00887001	0.0164928
70	32	0.00790528	0.0116849	0.00383456	0.0130411	0.00287431	0.0185959	0.0247079	0.0225627	0.00287431	0.014759	0.0183366	0.00481005	0.0216845	0.00481005	0.0227067	0.022037	0.00894633	0.0158316
71	31	0.00760406	0.0105573	0.00240568	0.0133777	0.00300937	0.0172782	0.0236136	0.0230359	0.00300937	0.0145733	0.0193194	0.00526773	0.0224947	0.00526773	0.022574	0.021703	0.00906596	0.0150995
72	30	0.00722609	0.00948474	0.00105296	0.0139886	0.00320175	0.0160121	0.0224802	0.0234588	0.00320175	0.014432	0.0204149	0.00569821	0.0232809	0.00569821	0.0224643	0.0213633	0.00922279	0.0143034
73	29	0.00678753	0.00852168	0.000338383	0.0146942	0.00343045	0.0148833	0.0213677	0.0238081	0.00343045	0.0143292	0.0215223	0.00608336	0.0240149	0.00608336	0.0223778	0.0210305	0.00940662	0.0134581
74	28	0.00631248	0.00772236	0.0012618	0.0153564	0.00366891	0.0139547	0.0203478	0.0240678	0.00366891	0.014256	0.0225448	0.00640779	0.0246718	0.00640779	0.0223148	0.0207157	0.0096039	0.012587
75	26	0.00583227	0.00713489	0.00200768	0.0158852	0.00389024	0.0132497	0.0194934	0.0242309	0.00389024	0.0142001	0.0234018	0.00666114	0.0252346	0.00666114	0.022276	0.0204272	0.00979807	0.0117212
76	25	0.00538474	0.00679761	0.0024668	0.0162312	0.00407089	0.0127563	0.0188695	0.0242989	0.00407089	0.014148	0.024036	0.00683889	0.0256977	0.00683889	0.0222626	0.020169	0.00997148	0.0108941
77	21	0.00501305	0.00674177	0.00263424	0.0163759	0.00419293	0.0124499	0.0185281	0.0242793	0.00419293	0.0140883	0.0244151	0.00694217	0.0260679	0.00694217	0.0222767	0.019941	0.0101086	0.0101359
78	24	0.00476358	0.0069955	0.00253684	0.0163237	0.00424501	0.0123206	0.018506	0.0241808	0.00424501	0.0140141	0.0245298	0.00697706	0.0263634	0.00697706	0.0223199	0.0197387	0.0102007	0.00946675
79	25	0.00468278	0.00758118	0.00222694	0.0160979	0.00422198	0.0123877	0.0188225	0.0240078	0.00422198	0.0139223	0.0243897	0.00695326	0.0266099	0.00695326	0.0223924	0.0195552	0.0102493	0.00889317
80	26	0.00481066	0.00850557	0.00177927	0.0157369	0.00412321	0.0126933	0.0194761	0.0237564	0.00412321	0.0138131	0.0240184	0.00688268	0.0268365	0.00688268	0.0224924	0.019382	0.0102679	0.00840553
81	27	0.00517107	0.00975216	0.00130007	0.0152936	0.00395006	0.0132833	0.0204432	0.0234114	0.00395006	0.0136881	0.02345	0.00677824	0.0270706	0.00677824	0.0226154	0.0192108	0.0102816	0.0079812
82	28	0.00576475	0.0112844	0.000978559	0.0148325	0.00370342	0.0141884	0.0216788	0.0229456	0.00370342	0.0135496	0.0227252	0.00665305	0.0273349	0.00665305	0.022755	0.0190354	0.010323	0.00758782
83	28	0.00657077	0.013056	0.00107124	0.0144258	0.0033814	0.0154178	0.0231228	0.0223198	0.0033814	0.0134001	0.0218871	0.00651914	0.0276453	0.00651914	0.022904	0.0188526	0.0104263	0.00718982
84	29	0.00755502	0.0150215	0.00151003	0.0141472	0.0029785	0.0169636	0.0247061	0.0214852	0.0029785	0.0132427	0.0209764	0.00638609	0.0280113	0.00638609	0.023056	0.0186628	0.0106214	0.00675377
85	30	0.00867871	0.0171438	0.00208493	0.0140639	0.00248672	0.0188078	0.0263552	0.0203887	0.00248672	0.0130809	0.020028	0.00625995	0.0284373	0.00625995	0.0232067	0.0184705	0.0109288	0.00625299
86	30	0.00990508	0.0193964	0.00272184	0.0142294	0.00189828	0.0209261	0.0279927	0.0189814	0.00189828	0.0129191	0.0190711	0.00614266	0.0289244	0.00614266	0.023355	0.0182832	0.0113565	0.00567095
87	31	0.0112018	0.0217614	0.00340818	0.0146756	0.00120926	0.0232849	0.0295379	0.0172287	0.00120926	0.0127619	0.0181332	0.00603261	0.0294714	0.00603261	0.0235031	0.0181108	0.0119	0.00500273
88	32	0.0125407	0.0242232	0.0041437	0.0154053	0.00042582	0.0258363	0.0309112	0.0151232	0.00042582	0.012615	0.0172493	0.00592557	0.0300755	0.00592557	0.0236558	0.0179641	0.0125442	0.0042537
89	32	0.013896	0.0267602	0.00492499	0.0163898	0.000474144	0.0285142	0.0320416	0.0126964	0.000474144	0.0124856	0.016471	0.00581617	0.0307316	0.00581617	0.0238187	0.0178528	0.0132665	0.00343982
90	33	0.0152411	0.0293389	0.00574269	0.0175734	0.00141893	0.0312346	0.0328773	0.0100292	0.00141893	0.0123817	0.0158688	0.00569992	0.0314316	0.00569992	0.0239961	0.017783	0.0140405	0.00258749
91	34	0.0165467	0.0319113	0.00658186	0.0188852	0.00240879	0.0339	0.0333947	0.0072612	0.00240879	0.0123108	0.0155161	0.00557478	0.0321637	0.00557478	0.0241889	0.0177554	0.0148381	0.00173409
92	35	0.0177794	0.0344178	0.00742316	0.0202535	0.00339884	0.0364083	0.033604	0.00463284	0.00339884	0.0122785	0.0154552	0.00544213	0.032913	0.00544213	0.0243924	0.017763	0.0156311	0.000934914
93	35	0.0189038	0.0367943	0.00824162	0.0216226	0.00434071	0.0386644	0.0335513	0.00274908	0.00434071	0.012287	0.0156639	0.00530646	0.0336626	0.00530646	0.0245951	0.0177907	0.0163916	0.000363888
94	35	0.0198876	0.0389855	0.00900718	0.0229684	0.00518746	0.0405925	0.033309	0.00294461	0.00518746	0.0123348	0.0160514	0.00517375	0.0343948	0.00517375	0.0247805	0.0178172	0.0170939	0.000618379
95	34	0.0207076	0.0409555	0.00968599	0.0243061	0.00590258	0.042148	0.032964	0.00450709	0.00590258	0.0124162	0.0164905	0.00504885	0.0350909	0.00504885	0.0249294	0.0178193	0.0177154	0.00105556
96	34	0.021355	0.0426946	0.0102451	0.0256792	0.00646975	0.0433239	0.0326025	0.00610952	0.00646975	0.012521	0.0168645	0.00493261	0.0357303	0.00493261	0.0250254	0.0177781	0.0182387	0.00137318
97	38	0.0218361	0.0442154	0.0106573	0.0271353	0.00689443	0.0441488	0.0322975	0.00743052	0.00689443	0.0126328	0.0170987	0.0048205	0.0362872	0.0048205	0.0250592	0.0176847	0.0186538	0.0015662
98	41	0.0221691	0.0455442	0.0109061	0.0286997	0.00720011	0.0446792	0.032097	0.00842276	0.00720011	0.0127297	0.0171675	0.0047033	0.0367256	0.0047033	0.0250328	0.0175453	0.0189583	0.00166981
99	43	0.0223764	0.0467081	0.0109895	0.0303569	0.00741793	0.044985	0.0320183	0.00911547	0.00741793	0.0127839	0.0170819	0.00457074	0.0369942	0.00457074	0.0249604	0.0173824	0.0191548	0.00173007
100	45	0.0224765	0.0477231	0.0109218	0.0320444	0.00757908	0.0451352	0.0320499	0.0095667	0.00757908	0.012765	0.0168709	0.00441704	0.0370235	0.00441704	0.0248645	0.0172359	0.0192477	0.00178645
101	47	0.0224767	0.0485896	0.0107303	0.033665	0.00770863	0.0451868	0.0321643	0.00984012	0.00770863	0.012641	0.016565	0.00424936	0.0367256	0.00424936	0.0247676	0.0171669	0.0192406	0.00186332
102	48	0.0223729	0.0492957	0.0104527	0.0351181	0.00782603	0.0451825	0.0323306	0.00999089	0.00782603	0.0123836	0.0161896	0.00409671	0.0360004	0.00409671	0.0246813	0.0172643	0.0191349	0.00197741
103	50	0.0221514	0.0498262	0.0101333	0.0363374	0.0079454	0.0451524	0.0325254	0.0100572	0.0079454	0.0119768	0.0157666	0.00401517	0.034751	0.00401517	0.024599	0.0176433	0.0189312	0.0021559
104	51	0.0217936	0.0501711	0.00982021	0.0373134	0.00807811	0.0451203	0.0327379	0.0100602	0.00807811	0.0114331	0.0153218	0.00407861	0.0329083	0.00407861	0.0244983	0.0184184	0.0186301	0.00244776
105	53	0.0212826	0.0503293	0.00956104	0.0380866	0.00823326	0.0451056	0.0329687	0.0100085	0.00823326	0.0108151	0.0148916	0.00434818	0.0304615	0.00434818	0.0243572	0.0196521	0.0182368	0.00290783
106	54	0.02061	0.0503079	0.00939807	0.0387219	0.00841835	0.0451255	0.0332256	0.0099036	0.00841835	0.0102565	0.0145248	0.00483623	0.0274877	0.00483623	0.0241759	0.021315	0.0177645	0.0035622
107	56	0.0197819	0.0501184	0.0093633	0.0392786	0.00863843	0.0451932	0.0335164	0.00974485	0.00863843	0.00996005	0.0142768	0.00549962	0.0241756	0.00549962	0.0239927	0.0232874	0.0172381	0.0043897
108	57	0.0188219	0.0497709	0.00947541	0.0397922	0.00889573	0.0453149	0.0338444	0.00953245	0.00889573	0.0101377	0.0141982	0.00626389	0.0208432	0.00626389	0.0238796	0.0253977	0.0166941	0.00533127
109	59	0.017768	0.04927	0.00973694	0.0402721	0.00918843	0.0454864	0.0342067	0.00926807	0.00918843	0.0108917	0.0143216	0.00704895	0.0179377	0.00704895	0.0239193	0.0274686	0.0161782	0.00630815
110	62	0.0166688	0.0486157	0.0101339	0.0407145	0.00951027	0.0456922	0.0345953	0.00895426	0.00951027	0.0121481	0.0146527	0.00778383	0.0159672	0.00778383	0.0241697	0.0293506	0.015739	0.00723849
111	64	0.0155788	0.0478089	0.0106366	0.041121	0.00985051	0.0459071	0.0349979	0.00859295	0.00985051	0.0137166	0.015169	0.0084134	0.0152708	0.0084134	0.0246366	0.0309428	0.01542	0.00804988
112	66	0.0145555	0.0468597	0.0112035	0.0415108	0.0101948	0.0461004	0.0353994	0.00818565	0.0101948	0.01539	0.0158265	0.00890248	0.0157344	0.00890248	0.0252674	0.0322001	0.0152519	0.00868914
113	67	0.0136558	0.0457944	0.0117853	0.0419196	0.0105268	0.0462415	0.0357836	0.00773513	0.0105268	0.0169975	0.0165698	0.00923657	0.016863	0.00923657	0.0259696	0.0331272	0.0152484	0.00912713
114	67	0.0129299	0.0446557	0.0123321	0.0423863	0.0108301	0.0463056	0.0361347	0.00724806	0.0108301	0.0184172	0.0173421	0.00942009	0.0181389	0.00942009	0.0266406	0.0337653	0.0154042	0.00935881
115	67	0.0124121	0.0434974	0.0127998	0.0429379	0.0110898	0.0462785	0.0364396	0.00673788	0.0110898	0.0195733	0.0180913	0.00947142	0.0192222	0.00947142	0.027195	0.0341734	0.0156971	0.00939971
116	65	0.0121123	0.0423741	0.0131568	0.0435783	0.0112942	0.0461589	0.0366893	0.00622642	0.0112942	0.0204298	0.0187738	0.00941835	0.0199543	0.00941835	0.0275792	0.0344136	0.0160919	0.00927924
117	63	0.012012	0.0413308	0.0133873	0.0442863	0.011436	0.0459574	0.036881	0.00574278	0.011436	0.0209835	0.0193541	0.00929256	0.0203021	0.00929256	0.0277718	0.034538	0.0165469	0.00903374
118	61	0.0120703	0.0403952	0.0134911	0.0450196	0.0115124	0.0456916	0.037017	0.00531885	0.0115124	0.0212558	0.0198031	0.00912512	0.0203044	0.00912512	0.0277752	0.0345831	0.0170199	0.0087004
119	59	0.0122335	0.0395739	0.0134812	0.0457248	0.0115247	0.0453813	0.0371038	0.00498178	0.0115247	0.021285	0.0200953	0.00894284	0.0200292	0.00894284	0.0276031	0.0345686	0.0174741	0.00831383
120	56	0.0124457	0.0388531	0.013378	0.0463463	0.0114772	0.0450427	0.0371501	0.00474693	0.0114772	0.0211185	0.0202077	0.00876657	0.0195422	0.00876657	0.0272696	0.0345015	0.0178803	0.00790364
121	53	0.0126558	0.0382017	0.013204	0.0468347	0.0113761	0.0446851	0.0371644	0.00461478	0.0113761	0.0208066	0.020122	0.0086102	0.0188876	0.0086102	0.0267844	0.0343819	0.0182189	0.00749432
122	48	0.0128203	0.0375767	0.0129773	0.0471504	0.011228	0.0443094	0.0371532	0.00457338	0.011228	0.0203959	0.0198283	0.00848019	0.0180835	0.00848019	0.0261532	0.0342069	0.018479	0.00710505
123	41	0.0129041	0.0369296	0.0127086	0.0472637	0.0110393	0.0439095	0.03712	0.00460462	0.0110393	0.0199263	0.0193276	0.00837509	0.0171288	0.00837509	0.0253837	0.0339739	0.0186555	0.0067506
124	47	0.0128794	0.0362127	0.0123996	0.0471533	0.0108152	0.0434754	0.0370653	0.00469026	0.0108152	0.0194297	0.0186327	0.00828601	0.0160142	0.00828601	0.0244914	0.0336796	0.0187473	0.00644167
125	47	0.0127268	0.035386	0.0120454	0.0468052	0.0105598	0.042998	0.0369879	0.00481516	0.0105598	0.0189319	0.0177655	0.00819775	0.014735	0.00819775	0.0235055	0.0333179	0.0187541	0.0061859
126	47	0.0124358	0.0344228	0.0116389	0.0462134	0.0102767	0.0424735	0.0368852	0.00496826	0.0102767	0.0184557	0.0167537	0.00809052	0.0133023	0.00809052	0.0224711	0.0328749	0.0186762	0.00598814
127	46	0.012008	0.033314	0.0111781	0.0453805	0.0099701	0.0419056	0.036755	0.00514212	0.0099701	0.0180247	0.0156289	0.00794237	0.0117586	0.00794237	0.0214492	0.0323256	0.0185131	0.00584959
128	45	0.0114604	0.0320694	0.010671	0.0443204	0.00964528	0.0413072	0.0365961	0.00533206	0.00964528	0.0176658	0.014428	0.00773207	0.0102036	0.00773207	0.0205119	0.031633	0.0182648	0.00576637
129	44	0.0108277	0.0307163	0.0101376	0.0430594	0.00930901	0.0406996	0.0364098	0.0055353	0.00930901	0.0174097	0.0131962	0.00744217	0.00883965	0.00744217	0.0197324	0.0307518	0.0179337	0.00572889
130	42	0.0101651	0.0292949	0.0096086	0.0416359	0.00896911	0.0401093	0.0362002	0.0057504	0.00896911	0.0172858	0.0119907	0.00706129	0.00801622	0.00706129	0.0191684	0.0296353	0.017526	0.00572129
131	41	0.00954855	0.0278523	0.00912068	0.0400972	0.00863357	0.0395647	0.0359739	0.00597664	0.00863357	0.0173161	0.0108833	0.00658567	0.00813487	0.00658567	0.0188445	0.028245	0.0170527	0.00572318
132	39	0.00906909	0.0264359	0.00871102	0.0384937	0.00830938	0.0390922	0.035739	0.00621344	0.00830938	0.0175074	0.00996046	0.00601982	0.00931466	0.00601982	0.0187423	0.0265607	0.0165305	0.00571224
133	38	0.00881823	0.0250875	0.00841226	0.0368733	0.00800143	0.0387127	0.0355047	0.00645962	0.00800143	0.0178464	0.00931382	0.00537637	0.0112899	0.00537637	0.0188043	0.0245899	0.0159804	0.00566807
134	36	0.00886014	0.0238401	0.00824951	0.0352769	0.00771185	0.0384396	0.0352798	0.00671271	0.00771185	0.0183001	0.00901823	0.00467493	0.0137047	0.00467493	0.0189528	0.022375	0.0154266	0.00557634
135	35	0.00920427	0.0227167	0.00823891	0.0337372	0.00744018	0.0382774	0.0350729	0.00696868	0.00744018	0.0188212	0.0090998	0.00394086	0.0162864	0.00394086	0.0191125	0.0199973	0.014894	0.00543124
136	34	0.00979986	0.0217304	0.00838569	0.0322804	0.00718421	0.0382218	0.0348909	0.00722221	0.00718421	0.0193559	0.00951651	0.00320285	0.0188448	0.00320285	0.0192279	0.0175757	0.0144072	0.00523668
137	33	0.0105568	0.0208863	0.00868221	0.030931	0.00694103	0.0382605	0.0347385	0.00746724	0.00694103	0.0198509	0.0101676	0.00249071	0.0212437	0.00249071	0.0192708	0.0152579	0.013988	0.00500476
138	32	0.011374	0.0201836	0.00910793	0.0297149	0.00670837	0.0383757	0.0346173	0.00769769	0.00670837	0.0202596	0.0109232	0.00183244	0.0233875	0.00183244	0.0192396	0.0132026	0.013655	0.00475411
139	31	0.0121594	0.0196175	0.00963342	0.0286598	0.00648558	0.0385484	0.0345256	0.00790719	0.00648558	0.0205476	0.0116525	0.0012531	0.0252155	0.0012531	0.0191518	0.0115523	0.0134211	0.00450719
140	30	0.0128409	0.0191796	0.0102265	0.0277907	0.00627393	0.0387626	0.0344581	0.00808809	0.00627393	0.0206969	0.0122439	0.000781087	0.0267005	0.000781087	0.0190367	0.0103963	0.0132913	0.0042887
141	29	0.0133704	0.0188583	0.0108598	0.0271243	0.00607593	0.0390105	0.0344065	0.00823011	0.00607593	0.0207093	0.0126242	0.000483039	0.0278459	0.000483039	0.0189266	0.00974108	0.0132602	0.00412372
142	26	0.0137285	0.0186399	0.011516	0.0266619	0.00589373	0.0392953	0.0343613	0.00831934	0.00589373	0.0206047	0.0127809	0.000483787	0.028679	0.000483787	0.0188528	0.00951092	0.0133111	0.00403716
143	26	0.0139241	0.0185098	0.012192	0.0263865	0.00572744	0.0396313	0.0343133	0.00833877	0.00572744	0.0204174	0.0127812	0.000683945	0.0292387	0.000683945	0.018839	0.00958872	0.0134178	0.00405255
144	28	0.0139907	0.0184528	0.0128983	0.0262624	0.00557339	0.0400406	0.0342559	0.00827042	0.00557339	0.0201908	0.0127727	0.000922606	0.0295652	0.000922606	0.0188968	0.00986022	0.0135481	0.00419063
145	29	0.0139784	0.0184531	0.0136555	0.0262397	0.00542335	0.0405454	0.0341877	0.00809986	0.00542335	0.0199704	0.0129469	0.0011605	0.0296933	0.0011605	0.0190232	0.0102358	0.0136699	0.00446694
146	30	0.0139423	0.0184947	0.0144849	0.0262616	0.00526497	0.041158	0.0341156	0.0078223	0.00526497	0.0197988	0.013469	0.00139358	0.0296502	0.00139358	0.019203	0.0106522	0.0137592	0.00489001
147	31	0.0139285	0.0185616	0.0153979	0.0262748	0.00508355	0.0418716	0.0340566	0.0074482	0.00508355	0.0197137	0.0144065	0.00162042	0.0294556	0.00162042	0.0194148	0.0110694	0.0138037	0.00546045
148	31	0.0139631	0.0186391	0.016384	0.0262379	0.00486478	0.042652	0.0340349	0.0070086	0.00486478	0.0197472	0.0157018	0.00183527	0.0291257	0.00183527	0.0196381	0.0114677	0.0138035	0.00617114
149	32	0.014046	0.0187135	0.0174017	0.0261254	0.00459842	0.0434333	0.0340726	0.00656217	0.00459842	0.0199223	0.0172016	0.00202849	0.0286777	0.00202849	0.0198586	0.0118441	0.0137655	0.00700785
150	33	0.0141533	0.0187718	0.0183764	0.0259246	0.00428198	0.0441192	0.0341746	0.00620437	0.00428198	0.0202431	0.0187137	0.00219079	0.0281363	0.00219079	0.0200701	0.0122043	0.0136984	0.00795033
151	35	0.0142444	0.0187994	0.0192069	0.0256261	0.00392244	0.0445906	0.0343159	0.00606379	0.00392244	0.0206853	0.02006	0.00231636	0.0275343	0.00231636	0.0202719	0.0125561	0.0136077	0.00897423
152	36	0.0142727	0.0187784	0.0197811	0.0252159	0.00353513	0.0447211	0.0344399	0.00625804	0.00353513	0.0211931	0.0211104	0.00240372	0.0269103	0.00240372	0.0204665	0.0129034	0.0134934	0.0100535
153	37	0.0141961	0.0186892	0.0199978	0.0246737	0.00313851	0.0443981	0.0344701	0.00682689	0.00313851	0.0216884	0.0217942	0.00245264	0.0263032	0.00245264	0.0206568	0.0132459	0.0133513	0.0111607
154	37	0.0139879	0.0185177	0.0197875	0.0239782	0.00275047	0.0435443	0.034336	0.00772232	0.00275047	0.0220853	0.0220933	0.00246037	0.0257464	0.00246037	0.0208443	0.0135808	0.0131766	0.0122672
155	37	0.0136433	0.0182625	0.0191274	0.0231153	0.00238759	0.0421362	0.0339945	0.00886903	0.00238759	0.0223071	0.0220296	0.00242004	0.0252629	0.00242004	0.0210291	0.0139062	0.0129691	0.0133419
156	37	0.0131808	0.0179387	0.0180455	0.0220862	0.00207115	0.0402141	0.0334424	0.0102105	0.00207115	0.0222998	0.0216533	0.00232349	0.024862	0.00232349	0.0212089	0.0142241	0.0127347	0.0143516
157	36	0.0126374	0.0175724	0.0166154	0.0209136	0.00183754	0.0378817	0.0327079	0.0117105	0.00183754	0.0220402	0.0210329	0.00216824	0.0245406	0.00216824	0.0213802	0.0145422	0.0124843	0.0152611
158	36	0.0120592	0.01719	0.0149419	0.0196432	0.00174105	0.0352907	0.0318378	0.0133279	0.00174105	0.0215383	0.0202486	0.00196816	0.0242873	0.00196816	0.0215387	0.0148736	0.012231	0.0160366
159	36	0.0114891	0.016807	0.0131434	0.0183419	0.00182452	0.0326182	0.0308808	0.0150034	0.00182452	0.0208354	0.0193866	0.00176722	0.0240866	0.00176722	0.021679	0.0152332	0.0119872	0.0166484
160	36	0.0109571	0.0164219	0.0113346	0.0170921	0.00206976	0.0300361	0.0298855	0.0166569	0.00206976	0.019997	0.0185365	0.0016517	0.0239237	0.0016517	0.0217962	0.0156351	0.0117628	0.0170765
161	36	0.0104751	0.0160197	0.00961325	0.0159809	0.00241201	0.0276899	0.0288927	0.0182079	0.00241201	0.0191038	0.0177854	0.00172485	0.0237874	0.00172485	0.0218868	0.0160881	0.0115643	0.017312
162	36	0.0100378	0.0155832	0.00805355	0.0150811	0.00278327	0.025678	0.0279394	0.01959	0.00278327	0.0182366	0.017208	0.00201902	0.0236731	0.00201902	0.0219509	0.0165925	0.0113964	0.0173602
163	36	0.00962898	0.0151052	0.00670253	0.0144311	0.00313838	0.0240433	0.0270537	0.0207664	0.00313838	0.0174608	0.0168505	0.00246931	0.0235824	0.00246931	0.0219929	0.0171372	0.0112636	0.0172387
164	35	0.00922949	0.0145966	0.00558014	0.0140229	0.0034515	0.0227707	0.0262546	0.0217276	0.0034515	0.0168143	0.0167192	0.0029874	0.0235225	0.0029874	0.022021	0.0176999	0.0111702	0.0169751
165	34	0.0088231	0.0140856	0.00468209	0.0138118	0.00371725	0.0217999	0.0255436	0.0224901	0.00371725	0.0163048	0.016781	0.00350566	0.0235035	0.00350566	0.0220455	0.0182498	0.0111207	0.0166025
166	33	0.00839959	0.0136097	0.00398589	0.0137343	0.00394172	0.0210421	0.024908	0.0230833	0.00394172	0.0159164	0.0169752	0.00398048	0.0235354	0.00398048	0.022076	0.0187543	0.0111181	0.0161555
167	32	0.00795575	0.0132073	0.00345864	0.0137282	0.00414028	0.0204031	0.0243235	0.0235431	0.00414028	0.0156207	0.017232	0.00438734	0.0236252	0.00438734	0.0221194	0.0191851	0.0111632	0.0156664
168	31	0.00749535	0.01291	0.00306485	0.0137419	0.00432438	0.0198009	0.0237697	0.0238997	0.00432438	0.0153878	0.0174902	0.00471651	0.0237749	0.00471651	0.0221783	0.0195246	0.0112526	0.0151633
169	30	0.00702929	0.0127393	0.00277279	0.013742	0.00450043	0.0191805	0.0232363	0.0241751	0.00450043	0.0151936	0.0177061	0.00496884	0.0239814	0.00496884	0.0222516	0.0197685	0.011379	0.0146677
170	28	0.00657643	0.0127064	0.00255881	0.0137156	0.00466458	0.0185195	0.022731	0.0243784	0.00466458	0.0150223	0.0178572	0.00515228	0.024237	0.00515228	0.0223351	0.0199247	0.0115306	0.0141947
171	26	0.00616297	0.0128115	0.00240965	0.0136697	0.00480537	0.0178283	0.0222791	0.0245086	0.00480537	0.014866	0.0179388	0.00527863	0.0245308	0.00527863	0.0224231	0.0200098	0.0116931	0.0137499
172	25	0.00581985	0.013045	0.00232321	0.0136238	0.0049042	0.0171421	0.0219218	0.0245541	0.0049042	0.0147217	0.0179605	0.00536119	0.0248497	0.00536119	0.0225098	0.020043	0.0118515	0.0133306
173	27	0.00557848	0.0133877	0.00230507	0.0135951	0.00494287	0.0165133	0.0217063	0.0244998	0.00494287	0.0145894	0.0179407	0.00541321	0.0251796	0.00541321	0.0225902	0.0200423	0.0119932	0.0129255
174	28	0.00546477	0.0138128	0.00236167	0.0135866	0.00490784	0.0160034	0.0216764	0.0243315	0.00490784	0.0144702	0.0179026	0.00544679	0.0255058	0.00544679	0.0226605	0.0200209	0.0121093	0.0125178
175	28	0.00549327	0.0142896	0.00249194	0.013584	0.00479568	0.0156771	0.0218616	0.0240423	0.00479568	0.0143645	0.0178696	0.00547202	0.0258134	0.00547202	0.0227183	0.0199869	0.012196	0.0120904
176	28	0.00566244	0.0147881	0.00268514	0.0135648	0.00461241	0.0155944	0.0222722	0.0236338	0.00461241	0.0142721	0.0178621	0.00549591	0.0260865	0.00549591	0.0227629	0.0199444	0.0122538	0.0116297
177	29	0.00595417	0.0152834	0.00292474	0.0135119	0.00437221	0.0157997	0.0228971	0.0231163	0.00437221	0.0141918	0.0178947	0.0055214	0.0263098	0.0055214	0.0227948	0.0198956	0.0122858	0.0111315
178	29	0.0063375	0.01576	0.00319362	0.0134252	0.00409206	0.0163104	0.0237076	0.0225058	0.00409206	0.0141218	0.0179737	0.00554699	0.0264698	0.00554699	0.0228157	0.0198432	0.0122972	0.0106014
179	29	0.00677585	0.0162138	0.00347642	0.0133236	0.00378737	0.0171116	0.0246628	0.0218219	0.00378737	0.014059	0.0180962	0.00556761	0.0265576	0.00556761	0.0228284	0.0197912	0.0122934	0.0100545
180	29	0.00723482	0.0166524	0.00375817	0.0132388	0.0034661	0.0181586	0.0257175	0.021084	0.0034661	0.014	0.0182495	0.00557627	0.0265717	0.00557627	0.0228368	0.0197448	0.0122795	0.0095102
181	29	0.00768873	0.0170931	0.00402189	0.0132061	0.00312663	0.0193883	0.0268273	0.0203104	0.00312663	0.013941	0.0184128	0.00556609	0.0265192	0.00556609	0.022845	0.019708	0.0122616	0.00898671
182	30	0.00812548	0.0175578	0.00424701	0.0132555	0.00275781	0.0207332	0.0279502	0.019517	0.00275781	0.0138792	0.018561	0.00553244	0.0264161	0.00553244	0.0228572	0.0196825	0.0122473	0.0084952
183	30	0.00854768	0.0180669	0.00441305	0.013405	0.00234261	0.0221299	0.0290455	0.018718	0.00234261	0.0138125	0.0186718	0.0054745	0.0262855	0.0054745	0.0228774	0.0196653	0.0122469	0.00803691
184	30	0.00896958	0.0186308	0.00450548	0.0136573	0.00186457	0.0235238	0.0300707	0.0179269	0.00186457	0.0137414	0.0187334	0.00539596	0.026155	0.00539596	0.0229085	0.0196486	0.0122736	0.00760263
185	31	0.00940929	0.019244	0.00452353	0.0139965	0.00131419	0.0248685	0.0309803	0.0171542	0.00131419	0.0136684	0.0187504	0.00530446	0.0260525	0.00530446	0.0229515	0.0196194	0.0123423	0.00717635
186	31	0.00987952	0.0198798	0.00448205	0.0143864	0.000697503	0.0261241	0.031729	0.0164112	0.000697503	0.0135995	0.0187445	0.00521074	0.0260037	0.00521074	0.0230047	0.0195615	0.0124677	0.00674161
187	31	0.0103789	0.0204929	0.00440952	0.0147752	0.000141311	0.0272576	0.0322782	0.0157097	0.000141311	0.0135416	0.0187487	0.00512788	0.0260306	0.00512788	0.0230626	0.019457	0.0126619	0.00628948
188	31	0.010889	0.0210279	0.00433832	0.0151067	0.000699829	0.0282433	0.0326045	0.0150662	0.000699829	0.0135019	0.0187968	0.00507025	0.0261524	0.00507025	0.0231167	0.0192879	0.0129328	0.00582471
189	31	0.0113772	0.0214343	0.00429392	0.0153383	0.00135463	0.0290633	0.0327106	0.0144981	0.00135463	0.0134835	0.0189119	0.00505189	0.0263874	0.00505189	0.0231564	0.0190385	0.0132827	0.0053676
190	30	0.0118071	0.0216822	0.0042839	0.0154601	0.00193265	0.0297076	0.0326283	0.0140224	0.00193265	0.0134847	0.0190983	0.00508379	0.0267551	0.00508379	0.0231715	0.0186973	0.0137086	0.00494924
191	28	0.0121522	0.0217765	0.00429799	0.0155117	0.002391	0.0301747	0.0324177	0.0136514	0.002391	0.0134978	0.0193388	0.0051713	0.0272752	0.0051713	0.0231539	0.018259	0.0142032	0.00460147
192	22	0.0124065	0.0217638	0.00431486	0.0155878	0.00271046	0.0304714	0.0321506	0.0133905	0.00271046	0.0135135	0.0195964	0.0053113	0.0279654	0.0053113	0.0231004	0.0177266	0.0147569	0.00434464
193	27	0.0125864	0.0217269	0.00431652	0.0158247	0.00290185	0.0306129	0.0318971	0.0132325	0.00290185	0.0135279	0.0198191	0.00549164	0.0288347	0.00549164	0.0230126	0.0171125	0.015359	0.00418193
194	28	0.0127231	0.0217681	0.00429622	0.0163641	0.00299984	0.0306232	0.0317095	0.013159	0.00299984	0.0135492	0.0199458	0.00569182	0.029879	0.00569182	0.0228954	0.0164379	0.0159988	0.00410166
195	28	0.0128518	0.0219857	0.00426246	0.0173126	0.00305365	0.0305333	0.0316175	0.0131438	0.00305365	0.0136012	0.0199162	0.00588617	0.0310772	0.00588617	0.0227546	0.01573	0.016665	0.00408613
196	28	0.0130006	0.0224517	0.00423173	0.0187047	0.00310846	0.0303762	0.0316223	0.0131601	0.00310846	0.0137167	0.019682	0.00604783	0.0323919	0.00604783	0.0225944	0.0150183	0.0173451	0.00411837
197	29	0.0131843	0.0231976	0.00422181	0.0204871	0.00319542	0.0301821	0.0317039	0.0131834	0.00319542	0.0139243	0.0192166	0.00615267	0.0337717	0.00615267	0.022418	0.0143307	0.0180252	0.0041852
198	30	0.0134043	0.0242104	0.00424412	0.022525	0.00332352	0.0299731	0.0318239	0.0131937	0.00332352	0.0142339	0.0185209	0.00618262	0.0351545	0.00618262	0.0222309	0.0136906	0.0186917	0.00427737
199	30	0.0136541	0.0254425	0.00430555	0.0246398	0.00348703	0.0297641	0.031944	0.0131767	0.00348703	0.0146279	0.0176238	0.00612852	0.0364682	0.00612852	0.022045	0.0131144	0.0193324	0.00438907
200	31	0.0139232	0.0268285	0.00440727	0.0266605	0.00367032	0.0295643	0.0320294	0.0131246	0.00367032	0.015061	0.016574	0.00599142	0.0376271	0.00599142	0.02188	0.012609	0.0199372	0.00451888
201	33	0.0141973	0.0283036	0.00454652	0.0284726	0.00385926	0.029382	0.0320634	0.0130349	0.00385926	0.0154665	0.01543	0.00578346	0.0385279	0.00578346	0.0217579	0.0121777	0.0204956	0.00467203
202	33	0.0144533	0.0298148	0.0047134	0.030036	0.00404513	0.0292282	0.0320462	0.012909	0.00404513	0.0157651	0.0142503	0.00552807	0.0390448	0.00552807	0.021691	0.011841	0.020994	0.00486458
203	34	0.0146576	0.0313262	0.00489102	0.0313753	0.00422973	0.0291188	0.0319991	0.0127533	0.00422973	0.0158734	0.0130859	0.00526085	0.0390325	0.00526085	0.0216679	0.0116688	0.021414	0.00512568
204	35	0.0147684	0.0328181	0.00505602	0.0325497	0.00442336	0.0290742	0.031952	0.0125755	0.00442336	0.0157147	0.0119795	0.00503027	0.0383368	0.00503027	0.021648	0.0118022	0.0217344	0.00549592
205	36	0.0147459	0.03428	0.00518533	0.0336225	0.00464335	0.0291182	0.0319398	0.0123837	0.00464335	0.0152353	0.010968	0.00489495	0.0368216	0.00489495	0.0215744	0.0124266	0.0219317	0.00601659
206	36	0.0145619	0.0357034	0.0052651	0.034636	0.00490812	0.029273	0.0319879	0.0121811	0.00490812	0.0144278	0.0100893	0.00491615	0.0344039	0.00491615	0.0214013	0.013684	0.0219869	0.00671626
207	37	0.0142076	0.037073	0.0053028	0.0356051	0.00523472	0.0295557	0.0321147	0.0119676	0.00523472	0.0133578	0.00939142	0.00514077	0.0310933	0.00514077	0.021126	0.0155894	0.0218923	0.00759816
208	38	0.013696	0.038362	0.00533686	0.0365256	0.00563436	0.0299735	0.032326	0.0117397	0.00563436	0.0121896	0.00893874	0.00558144	0.0270272	0.00558144	0.0208082	0.0180224	0.0216575	0.00863567
209	40	0.0130595	0.0395289	0.00543865	0.0373919	0.00611085	0.0305229	0.032622	0.0114959	0.00611085	0.0111974	0.00880809	0.00620763	0.0225041	0.00620763	0.0205678	0.0207771	0.0213099	0.00977463
210	43	0.0123441	0.0405196	0.00569321	0.0382142	0.00665847	0.0311878	0.0329981	0.011239	0.00665847	0.0107207	0.00906635	0.0069541	0.0180245	0.0069541	0.0205522	0.0236173	0.0208923	0.0109402
211	47	0.0116051	0.0412728	0.00616058	0.0390241	0.0072619	0.0319417	0.0334495	0.0109805	0.0072619	0.0110064	0.00973594	0.00773808	0.0143583	0.00773808	0.0208781	0.0263178	0.0204559	0.0120453
212	52	0.0109064	0.0417332	0.00683978	0.0398691	0.00789564	0.0327482	0.0339665	0.0107369	0.00789564	0.0120274	0.0107731	0.00847607	0.0124684	0.00847607	0.0215699	0.0286973	0.020055	0.0130015
213	57	0.0103226	0.0418689	0.00766887	0.0407953	0.00852604	0.0335637	0.0345354	0.0105276	0.00852604	0.0135147	0.0120767	0.00909784	0.0127591	0.00909784	0.0225375	0.0306425	0.019738	0.0137313
214	61	0.00993326	0.0416865	0.00855278	0.041825	0.009114	0.0343406	0.0351341	0.0103665	0.009114	0.0151424	0.0135185	0.00955601	0.0144108	0.00955601	0.0236133	0.0321165	0.0195401	0.0141835
215	63	0.00979538	0.0412347	0.00939409	0.0429425	0.00962159	0.0350329	0.0357368	0.010259	0.00962159	0.016648	0.0149727	0.00983123	0.0163254	0.00983123	0.0246207	0.0331493	0.0194763	0.0143428
