# Supplementary material for: Optimal Control Based Stiffness Identification of an Ankle-Foot Orthosis Using a Predictive Walking Model
Source: Front Comput Neurosci. 2017 Apr 13;11:23. doi: 10.3389/fncom.2017.00023 (PMC5390028; doi:10.3389/fncom.2017.00023)
Supplement: Supplementary file 1 [file DataSheet1.ZIP › PathWalker/InvKinDyn/results/orthosis_3053147.log]

370 0 0 0 0 0 0 0 2.17805 0 0 2.17805 0 -0.946547 0 -0.1644 -0.971186 0 0.106269 -1.29461 0 0.0866357 -1.41774 0 -0.000861056 0 0 0 0 0 0 0 0 0 0 0 0 0 2.17805 0 0 2.17805 0
371 0 0 0 0 0 0 0 2.17805 0 0 2.17805 0 -0.947301 0 -0.163937 -0.970617 0 0.10685 -1.28596 0 0.0894509 -1.40914 0 0.00203301 0 0 0 0 0 0 0 0 0 0 0 0 0 2.17805 0 0 2.17805 0
372 0 0 0 0 0 0 0 2.17805 0 0 2.17805 0 -0.948018 0 -0.163433 -0.97003 0 0.107463 -1.27603 0 0.091063 -1.39845 0 0.00258815 0 0 0 0 0 0 0 0 0 0 0 0 0 2.17805 0 0 2.17805 0
373 0 0 0 0 0 0 0 2.17805 0 0 2.17805 0 -0.948719 0 -0.162876 -0.969425 0 0.108122 -1.26476 0 0.0914967 -1.38566 0 0.000954758 0 0 0 0 0 0 0 0 0 0 0 0 0 2.17805 0 0 2.17805 0
374 0 0 0 0 0 0 0 2.17805 0 0 2.17805 0 -0.949432 0 -0.162258 -0.968803 0 0.108839 -1.2521 0 0.0908643 -1.37081 0 -0.00253937 0 0 0 0 0 0 0 0 0 0 0 0 0 2.17805 0 0 2.17805 0
375 0 0 0 0 0 0 0 2.17805 0 0 2.17805 0 -0.950187 0 -0.16157 -0.968167 0 0.109623 -1.23804 0 0.0893451 -1.354 0 -0.00745216 0 0 0 0 0 0 0 0 0 0 0 0 0 2.17805 0 0 2.17805 0
376 0 0 0 0 0 0 0 2.17805 0 0 2.17805 0 -0.951013 0 -0.160805 -0.967514 0 0.110482 -1.22261 0 0.0871541 -1.33541 0 -0.0133002 0 0 0 0 0 0 0 0 0 0 0 0 0 2.17805 0 0 2.17805 0
377 0 0 0 0 0 0 0 2.17805 0 0 2.17805 0 -0.951931 0 -0.159963 -0.966835 0 0.111416 -1.20586 0 0.0845143 -1.31527 0 -0.0196245 0 0 0 0 0 0 0 0 0 0 0 0 0 2.17805 0 0 2.17805 0
378 0 0 0 0 0 0 0 2.17805 0 0 2.17805 0 -0.952953 0 -0.159049 -0.966115 0 0.112421 -1.18791 0 0.08163 -1.29385 0 -0.0260422 0 0 0 0 0 0 0 0 0 0 0 0 0 2.17805 0 0 2.17805 0
379 0 0 0 0 0 0 0 2.17805 0 0 2.17805 0 -0.954077 0 -0.158073 -0.965343 0 0.113481 -1.16888 0 0.0786688 -1.27138 0 -0.032278 0 0 0 0 0 0 0 0 0 0 0 0 0 2.17805 0 0 2.17805 0
380 0 0 0 0 0 0 0 2.17805 0 0 2.17805 0 -0.955295 0 -0.157052 -0.964508 0 0.11458 -1.14891 0 0.075748 -1.24809 0 -0.0381763 0 0 0 0 0 0 0 0 0 0 0 0 0 2.17805 0 0 2.17805 0
381 0 0 0 0 0 0 0 2.17805 0 0 2.17805 0 -0.956588 0 -0.156 -0.963606 0 0.115698 -1.12812 0 0.0729355 -1.22411 0 -0.0436891 0 0 0 0 0 0 0 0 0 0 0 0 0 2.17805 0 0 2.17805 0
382 0 0 0 0 0 0 0 2.17805 0 0 2.17805 0 -0.957933 0 -0.154934 -0.962639 0 0.116814 -1.10662 0 0.0702552 -1.19952 0 -0.048851 0 0 0 0 0 0 0 0 0 0 0 0 0 2.17805 0 0 2.17805 0
383 0 0 0 0 0 0 0 2.17805 0 0 2.17805 0 -0.959305 0 -0.153867 -0.961621 0 0.117911 -1.08453 0 0.0677011 -1.17435 0 -0.0537434 0 0 0 0 0 0 0 0 0 0 0 0 0 2.17805 0 0 2.17805 0
384 0 0 0 0 0 0 0 2.17805 0 0 2.17805 0 -0.960674 0 -0.152813 -0.960568 0 0.118975 -1.06192 0 0.0652479 -1.14859 0 -0.0584628 0 0 0 0 0 0 0 0 0 0 0 0 0 2.17805 0 0 2.17805 0
385 0 0 0 0 0 0 0 2.17805 0 0 2.17805 0 -0.962012 0 -0.151782 -0.959501 0 0.119994 -1.03887 0 0.0628621 -1.12224 0 -0.0630966 0 0 0 0 0 0 0 0 0 0 0 0 0 2.17805 0 0 2.17805 0
386 0 0 0 0 0 0 0 2.17805 0 0 2.17805 0 -0.963291 0 -0.150788 -0.95844 0 0.120957 -1.01545 0 0.0605051 -1.09531 0 -0.0677126 0 0 0 0 0 0 0 0 0 0 0 0 0 2.17805 0 0 2.17805 0
387 0 0 0 0 0 0 0 2.17805 0 0 2.17805 0 -0.964487 0 -0.149844 -0.957403 0 0.121852 -0.991734 0 0.0581362 -1.06781 0 -0.0723569 0 0 0 0 0 0 0 0 0 0 0 0 0 2.17805 0 0 2.17805 0
388 0 0 0 0 0 0 0 2.17805 0 0 2.17805 0 -0.96558 0 -0.148961 -0.956405 0 0.122673 -0.967758 0 0.0557117 -1.03979 0 -0.0770576 0 0 0 0 0 0 0 0 0 0 0 0 0 2.17805 0 0 2.17805 0
389 0 0 0 0 0 0 0 2.17805 0 0 2.17805 0 -0.966563 0 -0.148147 -0.955455 0 0.123415 -0.943566 0 0.0531882 -1.01129 0 -0.0818289 0 0 0 0 0 0 0 0 0 0 0 0 0 2.17805 0 0 2.17805 0
390 0 0 0 0 0 0 0 2.17805 0 0 2.17805 0 -0.967443 0 -0.147399 -0.954556 0 0.124083 -0.919188 0 0.0505252 -0.982372 0 -0.0866745 0 0 0 0 0 0 0 0 0 0 0 0 0 2.17805 0 0 2.17805 0
391 0 0 0 0 0 0 0 2.17805 0 0 2.17805 0 -0.968244 0 -0.146705 -0.953702 0 0.124694 -0.894652 0 0.047691 -0.953112 0 -0.0915879 0 0 0 0 0 0 0 0 0 0 0 0 0 2.17805 0 0 2.17805 0
392 0 0 0 0 0 0 0 2.17805 0 0 2.17805 0 -0.969006 0 -0.146037 -0.952876 0 0.125272 -0.869992 0 0.0446681 -0.923595 0 -0.0965509 0 0 0 0 0 0 0 0 0 0 0 0 0 2.17805 0 0 2.17805 0
393 0 0 0 0 0 0 0 2.17805 0 0 2.17805 0 -0.969783 0 -0.145353 -0.952055 0 0.125856 -0.84525 0 0.0414576 -0.893929 0 -0.101533 0 0 0 0 0 0 0 0 0 0 0 0 0 2.17805 0 0 2.17805 0
394 0 0 0 0 0 0 0 2.17805 0 0 2.17805 0 -0.970635 0 -0.144605 -0.951205 0 0.126488 -0.820486 0 0.0380795 -0.86424 0 -0.106495 0 0 0 0 0 0 0 0 0 0 0 0 0 2.17805 0 0 2.17805 0
395 0 0 0 0 0 0 0 2.17805 0 0 2.17805 0 -0.971615 0 -0.143739 -0.950289 0 0.127211 -0.795781 0 0.0345709 -0.834669 0 -0.111388 0 0 0 0 0 0 0 0 0 0 0 0 0 2.17805 0 0 2.17805 0
396 0 0 0 0 0 0 0 2.17805 0 0 2.17805 0 -0.972764 0 -0.142707 -0.949271 0 0.128064 -0.771236 0 0.0309813 -0.805369 0 -0.116162 0 0 0 0 0 0 0 0 0 0 0 0 0 2.17805 0 0 2.17805 0
397 0 0 0 0 0 0 0 2.17805 0 0 2.17805 0 -0.9741 0 -0.141466 -0.948119 0 0.129078 -0.746974 0 0.0273679 -0.776506 0 -0.120767 0 0 0 0 0 0 0 0 0 0 0 0 0 2.17805 0 0 2.17805 0
398 0 0 0 0 0 0 0 2.17805 0 0 2.17805 0 -0.975619 0 -0.139985 -0.946808 0 0.130272 -0.723143 0 0.0237901 -0.748258 0 -0.125157 0 0 0 0 0 0 0 0 0 0 0 0 0 2.17805 0 0 2.17805 0
399 0 0 0 0 0 0 0 2.17805 0 0 2.17805 0 -0.977296 0 -0.138241 -0.945321 0 0.13166 -0.699909 0 0.0203034 -0.720821 0 -0.129292 0 0 0 0 0 0 0 0 0 0 0 0 0 2.17805 0 0 2.17805 0
400 0 0 0 0 0 0 0 2.17805 0 0 2.17805 0 -0.979098 0 -0.136222 -0.943651 0 0.133245 -0.677463 0 0.0169539 -0.69441 0 -0.133142 0 0 0 0 0 0 0 0 0 0 0 0 0 2.17805 0 0 2.17805 0
401 0 0 0 0 0 0 0 2.17805 0 0 2.17805 0 -0.98099 0 -0.133917 -0.941794 0 0.13503 -0.656006 0 0.0137713 -0.669268 0 -0.136695 0 0 0 0 0 0 0 0 0 0 0 0 0 2.17805 0 0 2.17805 0
402 0 0 0 0 0 0 0 2.17805 0 0 2.17805 0 -0.982946 0 -0.131319 -0.939751 0 0.137015 -0.63575 0 0.0107621 -0.645651 0 -0.139963 0 0 0 0 0 0 0 0 0 0 0 0 0 2.17805 0 0 2.17805 0
403 0 0 0 0 0 0 0 2.17805 0 0 2.17805 0 -0.984953 0 -0.128418 -0.937521 0 0.139199 -0.616898 0 0.00790269 -0.623822 0 -0.142988 0 0 0 0 0 0 0 0 0 0 0 0 0 2.17805 0 0 2.17805 0
404 0 0 0 0 0 0 0 2.17805 0 0 2.17805 0 -0.987006 0 -0.125204 -0.9351 0 0.141581 -0.599631 0 0.00513557 -0.604024 0 -0.145851 0 0 0 0 0 0 0 0 0 0 0 0 0 2.17805 0 0 2.17805 0
405 0 0 0 0 0 0 0 2.17805 0 0 2.17805 0 -0.989109 0 -0.121665 -0.932479 0 0.144158 -0.584096 0 0.00237034 -0.586456 0 -0.148661 0 0 0 0 0 0 0 0 0 0 0 0 0 2.17805 0 0 2.17805 0
406 0 0 0 0 0 0 0 2.17805 0 0 2.17805 0 -0.991261 0 -0.117789 -0.929647 0 0.146923 -0.570388 0 -0.00050485 -0.571265 0 -0.151552 0 0 0 0 0 0 0 0 0 0 0 0 0 2.17805 0 0 2.17805 0
407 0 0 0 0 0 0 0 2.17805 0 0 2.17805 0 -0.993456 0 -0.113565 -0.926588 0 0.149869 -0.558547 0 -0.00360217 -0.558528 0 -0.154652 0 0 0 0 0 0 0 0 0 0 0 0 0 2.17805 0 0 2.17805 0
408 0 0 0 0 0 0 0 2.17805 0 0 2.17805 0 -0.99568 0 -0.108985 -0.923284 0 0.152984 -0.548556 0 -0.00700492 -0.548254 0 -0.158055 0 0 0 0 0 0 0 0 0 0 0 0 0 2.17805 0 0 2.17805 0
409 0 0 0 0 0 0 0 2.17805 0 0 2.17805 0 -0.997914 0 -0.10404 -0.919714 0 0.156256 -0.540341 0 -0.0107389 -0.540385 0 -0.161789 0 0 0 0 0 0 0 0 0 0 0 0 0 2.17805 0 0 2.17805 0
410 0 0 0 0 0 0 0 2.17805 0 0 2.17805 0 -1.00014 0 -0.0987153 -0.915852 0 0.159674 -0.533786 0 -0.0147503 -0.534799 0 -0.165797 0 0 0 0 0 0 0 0 0 0 0 0 0 2.17805 0 0 2.17805 0
411 0 0 0 0 0 0 0 2.17805 0 0 2.17805 0 -1.00233 0 -0.0929872 -0.911661 0 0.163232 -0.528735 0 -0.0189015 -0.531308 0 -0.16993 0 0 0 0 0 0 0 0 0 0 0 0 0 2.17805 0 0 2.17805 0
412 0 0 0 0 0 0 0 2.17805 0 0 2.17805 0 -1.00447 0 -0.086816 -0.907092 0 0.166929 -0.525004 0 -0.0229886 -0.529654 0 -0.173967 0 0 0 0 0 0 0 0 0 0 0 0 0 2.17805 0 0 2.17805 0
413 0 0 0 0 0 0 0 2.17805 0 0 2.17805 0 -1.00654 0 -0.0801444 -0.902087 0 0.170769 -0.522388 0 -0.0267858 -0.529501 0 -0.177668 0 0 0 0 0 0 0 0 0 0 0 0 0 2.17805 0 0 2.17805 0
414 0 0 0 0 0 0 0 2.17805 0 0 2.17805 0 -1.00853 0 -0.0728984 -0.896572 0 0.174761 -0.520674 0 -0.0300947 -0.530452 0 -0.180828 0 0 0 0 0 0 0 0 0 0 0 0 0 2.17805 0 0 2.17805 0
415 0 0 0 0 0 0 0 2.17805 0 0 2.17805 0 -1.01039 0 -0.0649933 -0.890472 0 0.178912 -0.519645 0 -0.0327885 -0.53208 0 -0.183326 0 0 0 0 0 0 0 0 0 0 0 0 0 2.17805 0 0 2.17805 0
416 0 0 0 0 0 0 0 2.17805 0 0 2.17805 0 -1.01207 0 -0.0563478 -0.883714 0 0.183222 -0.519103 0 -0.0348335 -0.533977 0 -0.185149 0 0 0 0 0 0 0 0 0 0 0 0 0 2.17805 0 0 2.17805 0
417 0 0 0 0 0 0 0 2.17805 0 0 2.17805 0 -1.0135 0 -0.0469065 -0.87624 0 0.187678 -0.518872 0 -0.0362884 -0.535802 0 -0.186387 0 0 0 0 0 0 0 0 0 0 0 0 0 2.17805 0 0 2.17805 0
418 0 0 0 0 0 0 0 2.17805 0 0 2.17805 0 -1.01452 0 -0.0366735 -0.868015 0 0.192246 -0.518816 0 -0.0372774 -0.537316 0 -0.18719 0 0 0 0 0 0 0 0 0 0 0 0 0 2.17805 0 0 2.17805 0
419 0 0 0 0 0 0 0 2.17805 0 0 2.17805 0 -1.01495 0 -0.0257544 -0.859047 0 0.196871 -0.518835 0 -0.0379528 -0.538396 0 -0.187731 0 0 0 0 0 0 0 0 0 0 0 0 0 2.17805 0 0 2.17805 0
420 0 0 0 0 0 0 0 2.17805 0 0 2.17805 0 -1.01452 0 -0.0143956 -0.849388 0 0.201478 -0.518868 0 -0.0384537 -0.539028 0 -0.188152 0 0 0 0 0 0 0 0 0 0 0 0 0 2.17805 0 0 2.17805 0
421 0 0 0 0 0 0 0 2.17805 0 0 2.17805 0 -1.01291 0 -0.00300326 -0.839139 0 0.205976 -0.518881 0 -0.038883 -0.539265 0 -0.188551 0 0 0 0 0 0 0 0 0 0 0 0 0 2.17805 0 0 2.17805 0
422 0 0 0 0 0 0 0 2.17805 0 0 2.17805 0 -1.00984 0 0.00788133 -0.828439 0 0.210277 -0.51886 0 -0.039299 -0.539204 0 -0.188973 0 0 0 0 0 0 0 0 0 0 0 0 0 2.17805 0 0 2.17805 0
423 0 0 0 0 0 0 0 2.17805 0 0 2.17805 0 -1.00504 0 0.0176537 -0.817433 0 0.214306 -0.518807 0 -0.0397204 -0.538946 0 -0.189422 0 0 0 0 0 0 0 0 0 0 0 0 0 2.17805 0 0 2.17805 0
424 0 0 0 0 0 0 0 2.17805 0 0 2.17805 0 -0.998364 0 0.0257563 -0.806244 0 0.218003 -0.518729 0 -0.0401379 -0.538589 0 -0.189877 0 0 0 0 0 0 0 0 0 0 0 0 0 2.17805 0 0 2.17805 0
425 0 0 0 0 0 0 0 2.17805 0 0 2.17805 0 -0.989725 0 0.031786 -0.794937 0 0.22133 -0.518639 0 -0.0405288 -0.538214 0 -0.190305 0 0 0 0 0 0 0 0 0 0 0 0 0 2.17805 0 0 2.17805 0
426 0 0 0 0 0 0 0 2.17805 0 0 2.17805 0 -0.979117 0 0.0355673 -0.783506 0 0.224261 -0.518547 0 -0.0408677 -0.537883 0 -0.190675 0 0 0 0 0 0 0 0 0 0 0 0 0 2.17805 0 0 2.17805 0
427 0 0 0 0 0 0 0 2.17805 0 0 2.17805 0 -0.966589 0 0.0371719 -0.77187 0 0.226786 -0.518466 0 -0.0411316 -0.537652 0 -0.190958 0 0 0 0 0 0 0 0 0 0 0 0 0 2.17805 0 0 2.17805 0
428 0 0 0 0 0 0 0 2.17805 0 0 2.17805 0 -0.952231 0 0.0368822 -0.759892 0 0.228909 -0.518409 0 -0.0412989 -0.537569 0 -0.191129 0 0 0 0 0 0 0 0 0 0 0 0 0 2.17805 0 0 2.17805 0
429 0 0 0 0 0 0 0 2.17805 0 0 2.17805 0 -0.936173 0 0.0351153 -0.747405 0 0.230654 -0.518387 0 -0.0413473 -0.537684 0 -0.19116 0 0 0 0 0 0 0 0 0 0 0 0 0 2.17805 0 0 2.17805 0
430 0 0 0 0 0 0 0 2.17805 0 0 2.17805 0 -0.918572 0 0.0323277 -0.734248 0 0.232062 -0.518413 0 -0.041253 -0.538047 0 -0.191021 0 0 0 0 0 0 0 0 0 0 0 0 0 2.17805 0 0 2.17805 0
431 0 0 0 0 0 0 0 2.17805 0 0 2.17805 0 -0.89959 0 0.028929 -0.720292 0 0.233186 -0.518499 0 -0.0409921 -0.538703 0 -0.190685 0 0 0 0 0 0 0 0 0 0 0 0 0 2.17805 0 0 2.17805 0
432 0 0 0 0 0 0 0 2.17805 0 0 2.17805 0 -0.879374 0 0.0252281 -0.705453 0 0.234084 -0.518654 0 -0.0405433 -0.539689 0 -0.190121 0 0 0 0 0 0 0 0 0 0 0 0 0 2.17805 0 0 2.17805 0
433 0 0 0 0 0 0 0 2.17805 0 0 2.17805 0 -0.858033 0 0.0214139 -0.689706 0 0.234803 -0.518881 0 -0.0398924 -0.541025 0 -0.18931 0 0 0 0 0 0 0 0 0 0 0 0 0 2.17805 0 0 2.17805 0
434 0 0 0 0 0 0 0 2.17805 0 0 2.17805 0 -0.835639 0 0.0175673 -0.673071 0 0.235376 -0.519176 0 -0.0390352 -0.542703 0 -0.188242 0 0 0 0 0 0 0 0 0 0 0 0 0 2.17805 0 0 2.17805 0
435 0 0 0 0 0 0 0 2.17805 0 0 2.17805 0 -0.812222 0 0.0136866 -0.655607 0 0.235814 -0.519529 0 -0.0379805 -0.54469 0 -0.18692 0 0 0 0 0 0 0 0 0 0 0 0 0 2.17805 0 0 2.17805 0
436 0 0 0 0 0 0 0 2.17805 0 0 2.17805 0 -0.787787 0 0.00971819 -0.637395 0 0.236105 -0.519919 0 -0.0367495 -0.54692 0 -0.185366 0 0 0 0 0 0 0 0 0 0 0 0 0 2.17805 0 0 2.17805 0
437 0 0 0 0 0 0 0 2.17805 0 0 2.17805 0 -0.762322 0 0.00558393 -0.618525 0 0.236216 -0.520323 0 -0.035376 -0.54931 0 -0.183619 0 0 0 0 0 0 0 0 0 0 0 0 0 2.17805 0 0 2.17805 0
438 0 0 0 0 0 0 0 2.17805 0 0 2.17805 0 -0.735809 0 0.00120133 -0.599085 0 0.236096 -0.52072 0 -0.0339042 -0.551762 0 -0.18173 0 0 0 0 0 0 0 0 0 0 0 0 0 2.17805 0 0 2.17805 0
439 0 0 0 0 0 0 0 2.17805 0 0 2.17805 0 -0.708229 0 -0.00350279 -0.57915 0 0.235678 -0.521089 0 -0.0323859 -0.554183 0 -0.179766 0 0 0 0 0 0 0 0 0 0 0 0 0 2.17805 0 0 2.17805 0
440 0 0 0 0 0 0 0 2.17805 0 0 2.17805 0 -0.679572 0 -0.00858414 -0.55878 0 0.234887 -0.52142 0 -0.0308752 -0.556493 0 -0.177797 0 0 0 0 0 0 0 0 0 0 0 0 0 2.17805 0 0 2.17805 0
441 0 0 0 0 0 0 0 2.17805 0 0 2.17805 0 -0.649837 0 -0.0140757 -0.538012 0 0.233642 -0.521708 0 -0.0294212 -0.558638 0 -0.175887 0 0 0 0 0 0 0 0 0 0 0 0 0 2.17805 0 0 2.17805 0
442 0 0 0 0 0 0 0 2.17805 0 0 2.17805 0 -0.619045 0 -0.0199844 -0.516871 0 0.231868 -0.521956 0 -0.0280603 -0.560593 0 -0.174085 0 0 0 0 0 0 0 0 0 0 0 0 0 2.17805 0 0 2.17805 0
443 0 0 0 0 0 0 0 2.17805 0 0 2.17805 0 -0.58724 0 -0.026289 -0.495367 0 0.2295 -0.522171 0 -0.0268091 -0.562366 0 -0.172413 0 0 0 0 0 0 0 0 0 0 0 0 0 2.17805 0 0 2.17805 0
444 0 0 0 0 0 0 0 2.17805 0 0 2.17805 0 -0.554507 0 -0.0329393 -0.473511 0 0.2265 -0.522364 0 -0.0256619 -0.563989 0 -0.170863 0 0 0 0 0 0 0 0 0 0 0 0 0 2.17805 0 0 2.17805 0
445 0 0 0 0 0 0 0 2.17805 0 0 2.17805 0 -0.520969 0 -0.0398576 -0.45132 0 0.222855 -0.52254 0 -0.0245919 -0.565513 0 -0.1694 0 0 0 0 0 0 0 0 0 0 0 0 0 2.17805 0 0 2.17805 0
446 0 0 0 0 0 0 0 2.17805 0 0 2.17805 0 -0.486798 0 -0.0469423 -0.428822 0 0.218591 -0.522706 0 -0.0235562 -0.566994 0 -0.167968 0 0 0 0 0 0 0 0 0 0 0 0 0 2.17805 0 0 2.17805 0
447 0 0 0 0 0 0 0 2.17805 0 0 2.17805 0 -0.452213 0 -0.0540753 -0.406072 0 0.213768 -0.522859 0 -0.0225025 -0.568487 0 -0.166496 0 0 0 0 0 0 0 0 0 0 0 0 0 2.17805 0 0 2.17805 0
448 0 0 0 0 0 0 0 2.17805 0 0 2.17805 0 -0.417474 0 -0.0611333 -0.383149 0 0.208479 -0.522998 0 -0.0213763 -0.570039 0 -0.164915 0 0 0 0 0 0 0 0 0 0 0 0 0 2.17805 0 0 2.17805 0
449 0 0 0 0 0 0 0 2.17805 0 0 2.17805 0 -0.382878 0 -0.0679989 -0.360162 0 0.202839 -0.523115 0 -0.0201264 -0.571688 0 -0.163154 0 0 0 0 0 0 0 0 0 0 0 0 0 2.17805 0 0 2.17805 0
450 0 0 0 0 0 0 0 2.17805 0 0 2.17805 0 -0.348744 0 -0.0745723 -0.337249 0 0.196973 -0.523206 0 -0.0187076 -0.573463 0 -0.161152 0 0 0 0 0 0 0 0 0 0 0 0 0 2.17805 0 0 2.17805 0
451 0 0 0 0 0 0 0 2.17805 0 0 2.17805 0 -0.315408 0 -0.0807792 -0.314567 0 0.191008 -0.523264 0 -0.0170825 -0.575381 0 -0.158856 0 0 0 0 0 0 0 0 0 0 0 0 0 2.17805 0 0 2.17805 0
452 0 0 0 0 0 0 0 2.17805 0 0 2.17805 0 -0.283213 0 -0.0865783 -0.292291 0 0.185058 -0.523284 0 -0.0152211 -0.577457 0 -0.156222 0 0 0 0 0 0 0 0 0 0 0 0 0 2.17805 0 0 2.17805 0
453 0 0 0 0 0 0 0 2.17805 0 0 2.17805 0 -0.252506 0 -0.0919649 -0.270602 0 0.17922 -0.523262 0 -0.013101 -0.579696 0 -0.153213 0 0 0 0 0 0 0 0 0 0 0 0 0 2.17805 0 0 2.17805 0
454 0 0 0 0 0 0 0 2.17805 0 0 2.17805 0 -0.223632 0 -0.0969736 -0.24968 0 0.173564 -0.523193 0 -0.0107073 -0.582098 0 -0.149799 0 0 0 0 0 0 0 0 0 0 0 0 0 2.17805 0 0 2.17805 0
455 0 0 0 0 0 0 0 2.17805 0 0 2.17805 0 -0.196924 0 -0.101678 -0.229704 0 0.168126 -0.523073 0 -0.00803271 -0.584655 0 -0.14596 0 0 0 0 0 0 0 0 0 0 0 0 0 2.17805 0 0 2.17805 0
456 0 0 0 0 0 0 0 2.17805 0 0 2.17805 0 -0.17269 0 -0.106188 -0.210841 0 0.162909 -0.522896 0 -0.00507883 -0.587351 0 -0.141687 0 0 0 0 0 0 0 0 0 0 0 0 0 2.17805 0 0 2.17805 0
457 0 0 0 0 0 0 0 2.17805 0 0 2.17805 0 -0.151198 0 -0.110631 -0.193251 0 0.157884 -0.522655 0 -0.00185575 -0.590163 0 -0.136981 0 0 0 0 0 0 0 0 0 0 0 0 0 2.17805 0 0 2.17805 0
458 0 0 0 0 0 0 0 2.17805 0 0 2.17805 0 -0.13265 0 -0.115136 -0.177079 0 0.152996 -0.522342 0 0.00161867 -0.593058 0 -0.131855 0 0 0 0 0 0 0 0 0 0 0 0 0 2.17805 0 0 2.17805 0
459 0 0 0 0 0 0 0 2.17805 0 0 2.17805 0 -0.117164 0 -0.119797 -0.162449 0 0.148192 -0.52195 0 0.00532167 -0.596002 0 -0.126331 0 0 0 0 0 0 0 0 0 0 0 0 0 2.17805 0 0 2.17805 0
460 0 0 0 0 0 0 0 2.17805 0 0 2.17805 0 -0.104748 0 -0.124651 -0.149454 0 0.143435 -0.521469 0 0.00923028 -0.598955 0 -0.120431 0 0 0 0 0 0 0 0 0 0 0 0 0 2.17805 0 0 2.17805 0
461 0 0 0 0 0 0 0 2.17805 0 0 2.17805 0 -0.0952892 0 -0.129657 -0.138146 0 0.138731 -0.520885 0 0.0133276 -0.601879 0 -0.114172 0 0 0 0 0 0 0 0 0 0 0 0 0 2.17805 0 0 2.17805 0
462 0 0 0 0 0 0 0 2.17805 0 0 2.17805 0 -0.0885505 0 -0.13469 -0.128523 0 0.134143 -0.520179 0 0.01761 -0.604742 0 -0.107551 0 0 0 0 0 0 0 0 0 0 0 0 0 2.17805 0 0 2.17805 0
463 0 0 0 0 0 0 0 2.17805 0 0 2.17805 0 -0.0841741 0 -0.139565 -0.120528 0 0.129781 -0.519324 0 0.0220927 -0.607517 0 -0.100537 0 0 0 0 0 0 0 0 0 0 0 0 0 2.17805 0 0 2.17805 0
464 0 0 0 0 0 0 0 2.17805 0 0 2.17805 0 -0.081714 0 -0.144071 -0.114049 0 0.125787 -0.518283 0 0.0268129 -0.610184 0 -0.0930633 0 0 0 0 0 0 0 0 0 0 0 0 0 2.17805 0 0 2.17805 0
465 0 0 0 0 0 0 0 2.17805 0 0 2.17805 0 -0.080688 0 -0.148015 -0.108927 0 0.122302 -0.517006 0 0.0318273 -0.612724 0 -0.0850237 0 0 0 0 0 0 0 0 0 0 0 0 0 2.17805 0 0 2.17805 0
466 0 0 0 0 0 0 0 2.17805 0 0 2.17805 0 -0.0806312 0 -0.151261 -0.104969 0 0.119436 -0.51543 0 0.0372038 -0.615106 0 -0.0762898 0 0 0 0 0 0 0 0 0 0 0 0 0 2.17805 0 0 2.17805 0
467 0 0 0 0 0 0 0 2.17805 0 0 2.17805 0 -0.0811408 0 -0.153748 -0.101971 0 0.117241 -0.513471 0 0.0430048 -0.617261 0 -0.0667391 0 0 0 0 0 0 0 0 0 0 0 0 0 2.17805 0 0 2.17805 0
468 0 0 0 0 0 0 0 2.17805 0 0 2.17805 0 -0.0819045 0 -0.155503 -0.0997282 0 0.1157 -0.511021 0 0.0492631 -0.619057 0 -0.0563038 0 0 0 0 0 0 0 0 0 0 0 0 0 2.17805 0 0 2.17805 0
469 0 0 0 0 0 0 0 2.17805 0 0 2.17805 0 -0.0827095 0 -0.156627 -0.0980576 0 0.114727 -0.507941 0 0.0559518 -0.62027 0 -0.0450343 0 0 0 0 0 0 0 0 0 0 0 0 0 2.17805 0 0 2.17805 0
470 0 0 0 0 0 0 0 2.17805 0 0 2.17805 0 -0.083432 0 -0.157266 -0.0968039 0 0.114193 -0.504063 0 0.062955 -0.620584 0 -0.0331647 0 0 0 0 0 0 0 0 0 0 0 0 0 2.17805 0 0 2.17805 0
471 0 0 0 0 0 0 0 2.17805 0 0 2.17805 0 -0.0840116 0 -0.157578 -0.0958456 0 0.113952 -0.499208 0 0.0700492 -0.619617 0 -0.0211535 0 0 0 0 0 0 0 0 0 0 0 0 0 2.17805 0 0 2.17805 0
472 0 0 0 0 0 0 0 2.17805 0 0 2.17805 0 -0.0844269 0 -0.157699 -0.095094 0 0.11388 -0.493208 0 0.0769114 -0.616982 0 -0.00966847 0 0 0 0 0 0 0 0 0 0 0 0 0 2.17805 0 0 2.17805 0
473 0 0 0 0 0 0 0 2.17805 0 0 2.17805 0 -0.084685 0 -0.157723 -0.0944842 0 0.113889 -0.485931 0 0.0831597 -0.61236 0 0.000505033 0 0 0 0 0 0 0 0 0 0 0 0 0 2.17805 0 0 2.17805 0
474 0 0 0 0 0 0 0 2.17805 0 0 2.17805 0 -0.0848118 0 -0.157697 -0.0939672 0 0.113937 -0.477292 0 0.0884218 -0.605537 0 0.00861377 0 0 0 0 0 0 0 0 0 0 0 0 0 2.17805 0 0 2.17805 0
475 0 0 0 0 0 0 0 2.17805 0 0 2.17805 0 -0.0848437 0 -0.157627 -0.093504 0 0.114023 -0.467246 0 0.092405 -0.596409 0 0.0140919 0 0 0 0 0 0 0 0 0 0 0 0 0 2.17805 0 0 2.17805 0
476 0 0 0 0 0 0 0 2.17805 0 0 2.17805 0 -0.0848208 0 -0.157499 -0.0930635 0 0.114164 -0.455769 0 0.0949444 -0.584951 0 0.0166623 0 0 0 0 0 0 0 0 0 0 0 0 0 2.17805 0 0 2.17805 0
477 0 0 0 0 0 0 0 2.17805 0 0 2.17805 0 -0.0847841 0 -0.157291 -0.0926232 0 0.114384 -0.442838 0 0.0960169 -0.571177 0 0.0163598 0 0 0 0 0 0 0 0 0 0 0 0 0 2.17805 0 0 2.17805 0
478 0 0 0 0 0 0 0 2.17805 0 0 2.17805 0 -0.0847737 0 -0.156986 -0.0921689 0 0.114701 -0.428428 0 0.0957262 -0.555126 0 0.0134842 0 0 0 0 0 0 0 0 0 0 0 0 0 2.17805 0 0 2.17805 0
479 0 0 0 0 0 0 0 2.17805 0 0 2.17805 0 -0.0848266 0 -0.156578 -0.0916938 0 0.115124 -0.412517 0 0.0942679 -0.536864 0 0.00851306 0 0 0 0 0 0 0 0 0 0 0 0 0 2.17805 0 0 2.17805 0
480 0 0 0 0 0 0 0 2.17805 0 0 2.17805 0 -0.0849736 0 -0.156069 -0.0911966 0 0.115648 -0.395098 0 0.0918884 -0.516492 0 0.00200106 0 0 0 0 0 0 0 0 0 0 0 0 0 2.17805 0 0 2.17805 0
481 0 0 0 0 0 0 0 2.17805 0 0 2.17805 0 -0.0852397 0 -0.155469 -0.0906783 0 0.116265 -0.376188 0 0.0888462 -0.494145 0 -0.00550651 0 0 0 0 0 0 0 0 0 0 0 0 0 2.17805 0 0 2.17805 0
482 0 0 0 0 0 0 0 2.17805 0 0 2.17805 0 -0.085644 0 -0.154791 -0.09014 0 0.11696 -0.355831 0 0.0853832 -0.469987 0 -0.0135332 0 0 0 0 0 0 0 0 0 0 0 0 0 2.17805 0 0 2.17805 0
483 0 0 0 0 0 0 0 2.17805 0 0 2.17805 0 -0.0861985 0 -0.154052 -0.0895805 0 0.117716 -0.334096 0 0.0817075 -0.4442 0 -0.0217009 0 0 0 0 0 0 0 0 0 0 0 0 0 2.17805 0 0 2.17805 0
484 0 0 0 0 0 0 0 2.17805 0 0 2.17805 0 -0.0869065 0 -0.153266 -0.0889957 0 0.118515 -0.31108 0 0.0779857 -0.416968 0 -0.0297353 0 0 0 0 0 0 0 0 0 0 0 0 0 2.17805 0 0 2.17805 0
485 0 0 0 0 0 0 0 2.17805 0 0 2.17805 0 -0.0877616 0 -0.152448 -0.0883784 0 0.11934 -0.286897 0 0.0743401 -0.388469 0 -0.0374593 0 0 0 0 0 0 0 0 0 0 0 0 0 2.17805 0 0 2.17805 0
486 0 0 0 0 0 0 0 2.17805 0 0 2.17805 0 -0.0887496 0 -0.151609 -0.0877186 0 0.120177 -0.261672 0 0.0708525 -0.358864 0 -0.044776 0 0 0 0 0 0 0 0 0 0 0 0 0 2.17805 0 0 2.17805 0
487 0 0 0 0 0 0 0 2.17805 0 0 2.17805 0 -0.0898508 0 -0.150758 -0.0870051 0 0.121015 -0.235542 0 0.0675682 -0.328295 0 -0.0516498 0 0 0 0 0 0 0 0 0 0 0 0 0 2.17805 0 0 2.17805 0
488 0 0 0 0 0 0 0 2.17805 0 0 2.17805 0 -0.0910432 0 -0.149897 -0.0862266 0 0.121849 -0.208643 0 0.0645019 -0.296893 0 -0.058087 0 0 0 0 0 0 0 0 0 0 0 0 0 2.17805 0 0 2.17805 0
489 0 0 0 0 0 0 0 2.17805 0 0 2.17805 0 -0.0923059 0 -0.149025 -0.085375 0 0.122675 -0.181113 0 0.0616431 -0.264774 0 -0.064122 0 0 0 0 0 0 0 0 0 0 0 0 0 2.17805 0 0 2.17805 0
490 0 0 0 0 0 0 0 2.17805 0 0 2.17805 0 -0.0936205 0 -0.148137 -0.0844477 0 0.123496 -0.153085 0 0.0589609 -0.232051 0 -0.0698047 0 0 0 0 0 0 0 0 0 0 0 0 0 2.17805 0 0 2.17805 0
491 0 0 0 0 0 0 0 2.17805 0 0 2.17805 0 -0.0949722 0 -0.147229 -0.08345 0 0.124315 -0.124688 0 0.0564099 -0.198831 0 -0.0751919 0 0 0 0 0 0 0 0 0 0 0 0 0 2.17805 0 0 2.17805 0
492 0 0 0 0 0 0 0 2.17805 0 0 2.17805 0 -0.0963506 0 -0.146296 -0.0823943 0 0.125134 -0.096041 0 0.0539368 -0.165221 0 -0.0803399 0 0 0 0 0 0 0 0 0 0 0 0 0 2.17805 0 0 2.17805 0
493 0 0 0 0 0 0 0 2.17805 0 0 2.17805 0 -0.0977492 0 -0.145333 -0.081298 0 0.125957 -0.0672541 0 0.051486 -0.131335 0 -0.0852975 0 0 0 0 0 0 0 0 0 0 0 0 0 2.17805 0 0 2.17805 0
494 0 0 0 0 0 0 0 2.17805 0 0 2.17805 0 -0.0991663 0 -0.144336 -0.080179 0 0.126788 -0.0384339 0 0.049007 -0.0972993 0 -0.0901008 0 0 0 0 0 0 0 0 0 0 0 0 0 2.17805 0 0 2.17805 0
495 0 0 0 0 0 0 0 2.17805 0 0 2.17805 0 -0.100606 0 -0.143297 -0.0790505 0 0.127636 -0.00968532 0 0.0464579 -0.0632607 0 -0.0947717 0 0 0 0 0 0 0 0 0 0 0 0 0 2.17805 0 0 2.17805 0
496 0 0 0 0 0 0 0 2.17805 0 0 2.17805 0 -0.102078 0 -0.142197 -0.0779162 0 0.128515 0.0188817 0 0.0438087 -0.0293945 0 -0.0993189 0 0 0 0 0 0 0 0 0 0 0 0 0 2.17805 0 0 2.17805 0
497 0 0 0 0 0 0 0 2.17805 0 0 2.17805 0 -0.103603 0 -0.141011 -0.0767669 0 0.12945 0.0471469 0 0.0410412 0.00409348 0 -0.103743 0 0 0 0 0 0 0 0 0 0 0 0 0 2.17805 0 0 2.17805 0
498 0 0 0 0 0 0 0 2.17805 0 0 2.17805 0 -0.105206 0 -0.139696 -0.0755796 0 0.130473 0.0749743 0 0.0381479 0.0369682 0 -0.108043 0 0 0 0 0 0 0 0 0 0 0 0 0 2.17805 0 0 2.17805 0
499 0 0 0 0 0 0 0 2.17805 0 0 2.17805 0 -0.106916 0 -0.138199 -0.0743187 0 0.131627 0.102209 0 0.0351296 0.068971 0 -0.112218 0 0 0 0 0 0 0 0 0 0 0 0 0 2.17805 0 0 2.17805 0
500 0 0 0 0 0 0 0 2.17805 0 0 2.17805 0 -0.108766 0 -0.136456 -0.0729382 0 0.13296 0.128674 0 0.0319941 0.0998254 0 -0.116275 0 0 0 0 0 0 0 0 0 0 0 0 0 2.17805 0 0 2.17805 0
501 0 0 0 0 0 0 0 2.17805 0 0 2.17805 0 -0.110788 0 -0.134393 -0.071385 0 0.134524 0.15417 0 0.0287522 0.129243 0 -0.120227 0 0 0 0 0 0 0 0 0 0 0 0 0 2.17805 0 0 2.17805 0
502 0 0 0 0 0 0 0 2.17805 0 0 2.17805 0 -0.11301 0 -0.131933 -0.0696028 0 0.136367 0.178476 0 0.0254148 0.156925 0 -0.12409 0 0 0 0 0 0 0 0 0 0 0 0 0 2.17805 0 0 2.17805 0
503 0 0 0 0 0 0 0 2.17805 0 0 2.17805 0 -0.115453 0 -0.128998 -0.0675363 0 0.138533 0.201351 0 0.0219867 0.182572 0 -0.127891 0 0 0 0 0 0 0 0 0 0 0 0 0 2.17805 0 0 2.17805 0
504 0 0 0 0 0 0 0 2.17805 0 0 2.17805 0 -0.118125 0 -0.125519 -0.0651363 0 0.141054 0.22255 0 0.0184605 0.205892 0 -0.131668 0 0 0 0 0 0 0 0 0 0 0 0 0 2.17805 0 0 2.17805 0
505 0 0 0 0 0 0 0 2.17805 0 0 2.17805 0 -0.121021 0 -0.121441 -0.0623639 0 0.143942 0.24183 0 0.014812 0.226616 0 -0.13547 0 0 0 0 0 0 0 0 0 0 0 0 0 2.17805 0 0 2.17805 0
506 0 0 0 0 0 0 0 2.17805 0 0 2.17805 0 -0.124114 0 -0.116727 -0.0591943 0 0.147194 0.258981 0 0.0110036 0.244526 0 -0.139353 0 0 0 0 0 0 0 0 0 0 0 0 0 2.17805 0 0 2.17805 0
507 0 0 0 0 0 0 0 2.17805 0 0 2.17805 0 -0.127358 0 -0.111369 -0.0556186 0 0.150781 0.273845 0 0.0069959 0.259485 0 -0.14337 0 0 0 0 0 0 0 0 0 0 0 0 0 2.17805 0 0 2.17805 0
508 0 0 0 0 0 0 0 2.17805 0 0 2.17805 0 -0.130687 0 -0.105382 -0.0516416 0 0.154658 0.286347 0 0.00276616 0.271472 0 -0.14755 0 0 0 0 0 0 0 0 0 0 0 0 0 2.17805 0 0 2.17805 0
509 0 0 0 0 0 0 0 2.17805 0 0 2.17805 0 -0.134023 0 -0.0988053 -0.0472748 0 0.158767 0.296508 0 -0.00167143 0.280598 0 -0.151881 0 0 0 0 0 0 0 0 0 0 0 0 0 2.17805 0 0 2.17805 0
510 0 0 0 0 0 0 0 2.17805 0 0 2.17805 0 -0.137289 0 -0.0916841 -0.0425248 0 0.163048 0.304458 0 -0.00624895 0.287117 0 -0.1563 0 0 0 0 0 0 0 0 0 0 0 0 0 2.17805 0 0 2.17805 0
511 0 0 0 0 0 0 0 2.17805 0 0 2.17805 0 -0.140412 0 -0.0840547 -0.0373816 0 0.167448 0.310426 0 -0.010841 0.291403 0 -0.160688 0 0 0 0 0 0 0 0 0 0 0 0 0 2.17805 0 0 2.17805 0
512 0 0 0 0 0 0 0 2.17805 0 0 2.17805 0 -0.143334 0 -0.075926 -0.0318074 0 0.171926 0.314714 0 -0.0152777 0.29392 0 -0.16489 0 0 0 0 0 0 0 0 0 0 0 0 0 2.17805 0 0 2.17805 0
513 0 0 0 0 0 0 0 2.17805 0 0 2.17805 0 -0.146008 0 -0.0672663 -0.0257316 0 0.17646 0.317663 0 -0.019376 0.295157 0 -0.16874 0 0 0 0 0 0 0 0 0 0 0 0 0 2.17805 0 0 2.17805 0
514 0 0 0 0 0 0 0 2.17805 0 0 2.17805 0 -0.148392 0 -0.058001 -0.0190539 0 0.18104 0.319616 0 -0.0229745 0.295583 0 -0.1721 0 0 0 0 0 0 0 0 0 0 0 0 0 2.17805 0 0 2.17805 0
515 0 0 0 0 0 0 0 2.17805 0 0 2.17805 0 -0.15043 0 -0.0480295 -0.0116585 0 0.185661 0.320877 0 -0.0259671 0.29559 0 -0.174885 0 0 0 0 0 0 0 0 0 0 0 0 0 2.17805 0 0 2.17805 0
516 0 0 0 0 0 0 0 2.17805 0 0 2.17805 0 -0.152026 0 -0.0372657 -0.00343784 0 0.190309 0.321698 0 -0.0283221 0.295482 0 -0.17708 0 0 0 0 0 0 0 0 0 0 0 0 0 2.17805 0 0 2.17805 0
517 0 0 0 0 0 0 0 2.17805 0 0 2.17805 0 -0.153015 0 -0.0256999 0.00567771 0 0.194948 0.322263 0 -0.0300852 0.295452 0 -0.178737 0 0 0 0 0 0 0 0 0 0 0 0 0 2.17805 0 0 2.17805 0
518 0 0 0 0 0 0 0 2.17805 0 0 2.17805 0 -0.153147 0 -0.0134737 0.0156898 0 0.199512 0.322693 0 -0.0313613 0.295601 0 -0.179962 0 0 0 0 0 0 0 0 0 0 0 0 0 2.17805 0 0 2.17805 0
519 0 0 0 0 0 0 0 2.17805 0 0 2.17805 0 -0.152103 0 -0.000946352 0.0265107 0 0.20391 0.323054 0 -0.0322822 0.295948 0 -0.18088 0 0 0 0 0 0 0 0 0 0 0 0 0 2.17805 0 0 2.17805 0
520 0 0 0 0 0 0 0 2.17805 0 0 2.17805 0 -0.149537 0 0.0112791 0.0379604 0 0.208037 0.323376 0 -0.0329727 0.296466 0 -0.181606 0 0 0 0 0 0 0 0 0 0 0 0 0 2.17805 0 0 2.17805 0
521 0 0 0 0 0 0 0 2.17805 0 0 2.17805 0 -0.145141 0 0.0224035 0.0497912 0 0.211798 0.323668 0 -0.0335271 0.297101 0 -0.182222 0 0 0 0 0 0 0 0 0 0 0 0 0 2.17805 0 0 2.17805 0
522 0 0 0 0 0 0 0 2.17805 0 0 2.17805 0 -0.1387 0 0.0315641 0.0617389 0 0.215121 0.323929 0 -0.0340004 0.29779 0 -0.182771 0 0 0 0 0 0 0 0 0 0 0 0 0 2.17805 0 0 2.17805 0
523 0 0 0 0 0 0 0 2.17805 0 0 2.17805 0 -0.130103 0 0.0380145 0.0735811 0 0.217964 0.324156 0 -0.0344112 0.29847 0 -0.183261 0 0 0 0 0 0 0 0 0 0 0 0 0 2.17805 0 0 2.17805 0
524 0 0 0 0 0 0 0 2.17805 0 0 2.17805 0 -0.119315 0 0.0412895 0.0851895 0 0.220306 0.324346 0 -0.0347531 0.299092 0 -0.183677 0 0 0 0 0 0 0 0 0 0 0 0 0 2.17805 0 0 2.17805 0
525 0 0 0 0 0 0 0 2.17805 0 0 2.17805 0 -0.106338 0 0.0413057 0.0965544 0 0.222147 0.3245 0 -0.035008 0.299614 0 -0.183994 0 0 0 0 0 0 0 0 0 0 0 0 0 2.17805 0 0 2.17805 0
526 0 0 0 0 0 0 0 2.17805 0 0 2.17805 0 -0.0912015 0 0.0383789 0.107786 0 0.223508 0.324616 0 -0.0351555 0.300001 0 -0.184186 0 0 0 0 0 0 0 0 0 0 0 0 0 2.17805 0 0 2.17805 0
527 0 0 0 0 0 0 0 2.17805 0 0 2.17805 0 -0.0739888 0 0.0331585 0.119087 0 0.224445 0.324692 0 -0.035178 0.30022 0 -0.184232 0 0 0 0 0 0 0 0 0 0 0 0 0 2.17805 0 0 2.17805 0
528 0 0 0 0 0 0 0 2.17805 0 0 2.17805 0 -0.0548709 0 0.0264953 0.130709 0 0.225062 0.32472 0 -0.0350606 0.300239 0 -0.184113 0 0 0 0 0 0 0 0 0 0 0 0 0 2.17805 0 0 2.17805 0
529 0 0 0 0 0 0 0 2.17805 0 0 2.17805 0 -0.0341188 0 0.0192775 0.1429 0 0.225513 0.324694 0 -0.0347921 0.300026 0 -0.183814 0 0 0 0 0 0 0 0 0 0 0 0 0 2.17805 0 0 2.17805 0
530 0 0 0 0 0 0 0 2.17805 0 0 2.17805 0 -0.0120739 0 0.0122875 0.155868 0 0.22598 0.324605 0 -0.0343658 0.299556 0 -0.183324 0 0 0 0 0 0 0 0 0 0 0 0 0 2.17805 0 0 2.17805 0
531 0 0 0 0 0 0 0 2.17805 0 0 2.17805 0 0.0109024 0 0.00611213 0.169747 0 0.226651 0.324449 0 -0.0337834 0.298814 0 -0.182642 0 0 0 0 0 0 0 0 0 0 0 0 0 2.17805 0 0 2.17805 0
532 0 0 0 0 0 0 0 2.17805 0 0 2.17805 0 0.0344853 0 0.00111263 0.184598 0 0.227685 0.324227 0 -0.0330573 0.297801 0 -0.181778 0 0 0 0 0 0 0 0 0 0 0 0 0 2.17805 0 0 2.17805 0
533 0 0 0 0 0 0 0 2.17805 0 0 2.17805 0 0.0584258 0 -0.00256325 0.20041 0 0.22919 0.323948 0 -0.0322113 0.296537 0 -0.180753 0 0 0 0 0 0 0 0 0 0 0 0 0 2.17805 0 0 2.17805 0
534 0 0 0 0 0 0 0 2.17805 0 0 2.17805 0 0.0825702 0 -0.00494585 0.217123 0 0.231199 0.323628 0 -0.0312783 0.295059 0 -0.179602 0 0 0 0 0 0 0 0 0 0 0 0 0 2.17805 0 0 2.17805 0
535 0 0 0 0 0 0 0 2.17805 0 0 2.17805 0 0.106859 0 -0.00620263 0.234636 0 0.233677 0.323287 0 -0.030295 0.293419 0 -0.178363 0 0 0 0 0 0 0 0 0 0 0 0 0 2.17805 0 0 2.17805 0
536 0 0 0 0 0 0 0 2.17805 0 0 2.17805 0 0.131317 0 -0.00659724 0.252833 0 0.236513 0.322945 0 -0.0292971 0.291677 0 -0.177075 0 0 0 0 0 0 0 0 0 0 0 0 0 2.17805 0 0 2.17805 0
537 0 0 0 0 0 0 0 2.17805 0 0 2.17805 0 0.15603 0 -0.00645267 0.271593 0 0.239543 0.322623 0 -0.0283161 0.289896 0 -0.175778 0 0 0 0 0 0 0 0 0 0 0 0 0 2.17805 0 0 2.17805 0
538 0 0 0 0 0 0 0 2.17805 0 0 2.17805 0 0.181126 0 -0.00611593 0.290807 0 0.242558 0.322333 0 -0.0273771 0.288138 0 -0.174506 0 0 0 0 0 0 0 0 0 0 0 0 0 2.17805 0 0 2.17805 0
539 0 0 0 0 0 0 0 2.17805 0 0 2.17805 0 0.206748 0 -0.00592646 0.31039 0 0.245325 0.322084 0 -0.0264993 0.286457 0 -0.173288 0 0 0 0 0 0 0 0 0 0 0 0 0 2.17805 0 0 2.17805 0
540 0 0 0 0 0 0 0 2.17805 0 0 2.17805 0 0.233034 0 -0.00618987 0.330282 0 0.247605 0.321875 0 -0.0256944 0.284894 0 -0.172147 0 0 0 0 0 0 0 0 0 0 0 0 0 2.17805 0 0 2.17805 0
541 0 0 0 0 0 0 0 2.17805 0 0 2.17805 0 0.260096 0 -0.00715962 0.350447 0 0.249171 0.321704 0 -0.0249668 0.283474 0 -0.171099 0 0 0 0 0 0 0 0 0 0 0 0 0 2.17805 0 0 2.17805 0
542 0 0 0 0 0 0 0 2.17805 0 0 2.17805 0 0.288013 0 -0.00902451 0.370871 0 0.249826 0.32156 0 -0.024311 0.282199 0 -0.170143 0 0 0 0 0 0 0 0 0 0 0 0 0 2.17805 0 0 2.17805 0
543 0 0 0 0 0 0 0 2.17805 0 0 2.17805 0 0.31682 0 -0.0119042 0.391543 0 0.249411 0.321434 0 -0.0237106 0.281052 0 -0.169263 0 0 0 0 0 0 0 0 0 0 0 0 0 2.17805 0 0 2.17805 0
544 0 0 0 0 0 0 0 2.17805 0 0 2.17805 0 0.346507 0 -0.0158487 0.412453 0 0.247818 0.321313 0 -0.0231385 0.279994 0 -0.168427 0 0 0 0 0 0 0 0 0 0 0 0 0 2.17805 0 0 2.17805 0
545 0 0 0 0 0 0 0 2.17805 0 0 2.17805 0 0.377007 0 -0.0208433 0.433571 0 0.244994 0.321188 0 -0.0225583 0.278971 0 -0.167589 0 0 0 0 0 0 0 0 0 0 0 0 0 2.17805 0 0 2.17805 0
546 0 0 0 0 0 0 0 2.17805 0 0 2.17805 0 0.408201 0 -0.026816 0.454845 0 0.24094 0.32105 0 -0.0219287 0.277922 0 -0.166691 0 0 0 0 0 0 0 0 0 0 0 0 0 2.17805 0 0 2.17805 0
547 0 0 0 0 0 0 0 2.17805 0 0 2.17805 0 0.439913 0 -0.0336485 0.476193 0 0.235708 0.320892 0 -0.0212077 0.276792 0 -0.165677 0 0 0 0 0 0 0 0 0 0 0 0 0 2.17805 0 0 2.17805 0
548 0 0 0 0 0 0 0 2.17805 0 0 2.17805 0 0.471905 0 -0.0411894 0.497503 0 0.229391 0.320713 0 -0.0203569 0.275533 0 -0.164492 0 0 0 0 0 0 0 0 0 0 0 0 0 2.17805 0 0 2.17805 0
549 0 0 0 0 0 0 0 2.17805 0 0 2.17805 0 0.503878 0 -0.0492688 0.51863 0 0.222119 0.320514 0 -0.0193459 0.274116 0 -0.163093 0 0 0 0 0 0 0 0 0 0 0 0 0 2.17805 0 0 2.17805 0
550 0 0 0 0 0 0 0 2.17805 0 0 2.17805 0 0.535469 0 -0.0577128 0.5394 0 0.214047 0.320298 0 -0.018154 0.272524 0 -0.16145 0 0 0 0 0 0 0 0 0 0 0 0 0 2.17805 0 0 2.17805 0
551 0 0 0 0 0 0 0 2.17805 0 0 2.17805 0 0.56625 0 -0.0663579 0.559609 0 0.205349 0.320069 0 -0.016771 0.270757 0 -0.159545 0 0 0 0 0 0 0 0 0 0 0 0 0 2.17805 0 0 2.17805 0
552 0 0 0 0 0 0 0 2.17805 0 0 2.17805 0 0.595732 0 -0.075064 0.579026 0 0.19621 0.319834 0 -0.0151961 0.268826 0 -0.157373 0 0 0 0 0 0 0 0 0 0 0 0 0 2.17805 0 0 2.17805 0
553 0 0 0 0 0 0 0 2.17805 0 0 2.17805 0 0.623377 0 -0.0837246 0.597398 0 0.186819 0.3196 0 -0.0134346 0.266747 0 -0.154936 0 0 0 0 0 0 0 0 0 0 0 0 0 2.17805 0 0 2.17805 0
554 0 0 0 0 0 0 0 2.17805 0 0 2.17805 0 0.648618 0 -0.0922703 0.61446 0 0.177363 0.319376 0 -0.0114941 0.264538 0 -0.152238 0 0 0 0 0 0 0 0 0 0 0 0 0 2.17805 0 0 2.17805 0
555 0 0 0 0 0 0 0 2.17805 0 0 2.17805 0 0.670909 0 -0.100661 0.629951 0 0.168023 0.319174 0 -0.00937861 0.262214 0 -0.149277 0 0 0 0 0 0 0 0 0 0 0 0 0 2.17805 0 0 2.17805 0
556 0 0 0 0 0 0 0 2.17805 0 0 2.17805 0 0.689782 0 -0.108869 0.64364 0 0.158974 0.319007 0 -0.00708285 0.259786 0 -0.146039 0 0 0 0 0 0 0 0 0 0 0 0 0 2.17805 0 0 2.17805 0
557 0 0 0 0 0 0 0 2.17805 0 0 2.17805 0 0.704921 0 -0.116852 0.655363 0 0.15038 0.318895 0 -0.00458777 0.257258 0 -0.14249 0 0 0 0 0 0 0 0 0 0 0 0 0 2.17805 0 0 2.17805 0
558 0 0 0 0 0 0 0 2.17805 0 0 2.17805 0 0.716218 0 -0.124532 0.665048 0 0.142396 0.318861 0 -0.00185816 0.254629 0 -0.138571 0 0 0 0 0 0 0 0 0 0 0 0 0 2.17805 0 0 2.17805 0
559 0 0 0 0 0 0 0 2.17805 0 0 2.17805 0 0.723818 0 -0.131777 0.672741 0 0.135169 0.318932 0 0.00115581 0.251889 0 -0.1342 0 0 0 0 0 0 0 0 0 0 0 0 0 2.17805 0 0 2.17805 0
560 0 0 0 0 0 0 0 2.17805 0 0 2.17805 0 0.728113 0 -0.138415 0.678601 0 0.128825 0.319142 0 0.00451348 0.249032 0 -0.12928 0 0 0 0 0 0 0 0 0 0 0 0 0 2.17805 0 0 2.17805 0
561 0 0 0 0 0 0 0 2.17805 0 0 2.17805 0 0.729704 0 -0.144262 0.682883 0 0.123463 0.319528 0 0.00827553 0.246059 0 -0.123703 0 0 0 0 0 0 0 0 0 0 0 0 0 2.17805 0 0 2.17805 0
562 0 0 0 0 0 0 0 2.17805 0 0 2.17805 0 0.729304 0 -0.14916 0.685902 0 0.119141 0.320134 0 0.0124947 0.242983 0 -0.117366 0 0 0 0 0 0 0 0 0 0 0 0 0 2.17805 0 0 2.17805 0
563 0 0 0 0 0 0 0 2.17805 0 0 2.17805 0 0.727637 0 -0.153017 0.687982 0 0.115863 0.321008 0 0.0172078 0.239839 0 -0.11018 0 0 0 0 0 0 0 0 0 0 0 0 0 2.17805 0 0 2.17805 0
564 0 0 0 0 0 0 0 2.17805 0 0 2.17805 0 0.725331 0 -0.155829 0.689422 0 0.113576 0.322195 0 0.0224318 0.236683 0 -0.102082 0 0 0 0 0 0 0 0 0 0 0 0 0 2.17805 0 0 2.17805 0
565 0 0 0 0 0 0 0 2.17805 0 0 2.17805 0 0.722865 0 -0.157681 0.690465 0 0.11217 0.32374 0 0.0281644 0.233587 0 -0.0930321 0 0 0 0 0 0 0 0 0 0 0 0 0 2.17805 0 0 2.17805 0
566 0 0 0 0 0 0 0 2.17805 0 0 2.17805 0 0.720539 0 -0.158728 0.691286 0 0.111481 0.325684 0 0.0343876 0.230642 0 -0.0830138 0 0 0 0 0 0 0 0 0 0 0 0 0 2.17805 0 0 2.17805 0
567 0 0 0 0 0 0 0 2.17805 0 0 2.17805 0 0.718502 0 -0.15917 0.691991 0 0.111322 0.328066 0 0.0410679 0.227953 0 -0.0720405 0 0 0 0 0 0 0 0 0 0 0 0 0 2.17805 0 0 2.17805 0
568 0 0 0 0 0 0 0 2.17805 0 0 2.17805 0 0.716793 0 -0.159212 0.692636 0 0.111501 0.330934 0 0.0481516 0.225662 0 -0.0601723 0 0 0 0 0 0 0 0 0 0 0 0 0 2.17805 0 0 2.17805 0
569 0 0 0 0 0 0 0 2.17805 0 0 2.17805 0 0.715401 0 -0.159029 0.693239 0 0.111854 0.33435 0 0.0555488 0.223962 0 -0.0475553 0 0 0 0 0 0 0 0 0 0 0 0 0 2.17805 0 0 2.17805 0
570 0 0 0 0 0 0 0 2.17805 0 0 2.17805 0 0.71429 0 -0.158753 0.693805 0 0.112262 0.338402 0 0.0631125 0.223106 0 -0.0344731 0 0 0 0 0 0 0 0 0 0 0 0 0 2.17805 0 0 2.17805 0
571 0 0 0 0 0 0 0 2.17805 0 0 2.17805 0 0.713418 0 -0.158458 0.694338 0 0.11266 0.343196 0 0.0706169 0.223405 0 -0.0213956 0 0 0 0 0 0 0 0 0 0 0 0 0 2.17805 0 0 2.17805 0
572 0 0 0 0 0 0 0 2.17805 0 0 2.17805 0 0.712736 0 -0.15817 0.69485 0 0.113029 0.348843 0 0.0777517 0.225185 0 -0.0089942 0 0 0 0 0 0 0 0 0 0 0 0 0 2.17805 0 0 2.17805 0
573 0 0 0 0 0 0 0 2.17805 0 0 2.17805 0 0.712186 0 -0.157875 0.695358 0 0.113392 0.355439 0 0.084146 0.228735 0 0.00191422 0 0 0 0 0 0 0 0 0 0 0 0 0 2.17805 0 0 2.17805 0
574 0 0 0 0 0 0 0 2.17805 0 0 2.17805 0 0.711702 0 -0.157539 0.695885 0 0.113788 0.363054 0 0.0894278 0.234263 0 0.010504 0 0 0 0 0 0 0 0 0 0 0 0 0 2.17805 0 0 2.17805 0
575 0 0 0 0 0 0 0 2.17805 0 0 2.17805 0 0.71121 0 -0.157124 0.696448 0 0.114263 0.37173 0 0.0932999 0.241887 0 0.0161186 0 0 0 0 0 0 0 0 0 0 0 0 0 2.17805 0 0 2.17805 0
576 0 0 0 0 0 0 0 2.17805 0 0 2.17805 0 0.710648 0 -0.156593 0.697064 0 0.114855 0.381506 0 0.0956061 0.251664 0 0.0184223 0 0 0 0 0 0 0 0 0 0 0 0 0 2.17805 0 0 2.17805 0
577 0 0 0 0 0 0 0 2.17805 0 0 2.17805 0 0.709969 0 -0.155922 0.697745 0 0.115591 0.392428 0 0.0963642 0.263617 0 0.0174744 0 0 0 0 0 0 0 0 0 0 0 0 0 2.17805 0 0 2.17805 0
578 0 0 0 0 0 0 0 2.17805 0 0 2.17805 0 0.709147 0 -0.155097 0.698498 0 0.116482 0.404555 0 0.0957603 0.277733 0 0.0137105 0 0 0 0 0 0 0 0 0 0 0 0 0 2.17805 0 0 2.17805 0
579 0 0 0 0 0 0 0 2.17805 0 0 2.17805 0 0.708173 0 -0.154116 0.699331 0 0.117528 0.417934 0 0.0941087 0.293941 0 0.00784361 0 0 0 0 0 0 0 0 0 0 0 0 0 2.17805 0 0 2.17805 0
580 0 0 0 0 0 0 0 2.17805 0 0 2.17805 0 0.707054 0 -0.152986 0.700246 0 0.118717 0.432587 0 0.0917902 0.312082 0 0.000716036 0 0 0 0 0 0 0 0 0 0 0 0 0 2.17805 0 0 2.17805 0
581 0 0 0 0 0 0 0 2.17805 0 0 2.17805 0 0.705798 0 -0.151722 0.701241 0 0.120028 0.448495 0 0.089188 0.331907 0 -0.00685032 0 0 0 0 0 0 0 0 0 0 0 0 0 2.17805 0 0 2.17805 0
582 0 0 0 0 0 0 0 2.17805 0 0 2.17805 0 0.704424 0 -0.150351 0.702309 0 0.121429 0.465598 0 0.0866339 0.353105 0 -0.0141692 0 0 0 0 0 0 0 0 0 0 0 0 0 2.17805 0 0 2.17805 0
583 0 0 0 0 0 0 0 2.17805 0 0 2.17805 0 0.702953 0 -0.148911 0.703435 0 0.122877 0.483813 0 0.0843744 0.375349 0 -0.0207527 0 0 0 0 0 0 0 0 0 0 0 0 0 2.17805 0 0 2.17805 0
584 0 0 0 0 0 0 0 2.17805 0 0 2.17805 0 0.701416 0 -0.147448 0.704596 0 0.124321 0.503036 0 0.0825522 0.398348 0 -0.0263352 0 0 0 0 0 0 0 0 0 0 0 0 0 2.17805 0 0 2.17805 0
585 0 0 0 0 0 0 0 2.17805 0 0 2.17805 0 0.69985 0 -0.146015 0.705766 0 0.125709 0.523169 0 0.0812037 0.42189 0 -0.030862 0 0 0 0 0 0 0 0 0 0 0 0 0 2.17805 0 0 2.17805 0
