# Supplementary material for: Optimal Control Based Stiffness Identification of an Ankle-Foot Orthosis Using a Predictive Walking Model
Source: Front Comput Neurosci. 2017 Apr 13;11:23. doi: 10.3389/fncom.2017.00023 (PMC5390028; doi:10.3389/fncom.2017.00023)
Supplement: Supplementary file 1 [file DataSheet1.ZIP › PathWalker/InvKinDyn/results/orthosis_3053147.qdot]

0	0.899878	0.24576	1.7118	0.283079	-0.889918	-0.518387	-2.72435	1.1448	-0.0556919	-1.68324
1	0.902638	0.293639	1.78297	0.480959	-1.40448	-0.281771	-2.84195	0.857998	-0.832058	-1.7766
2	0.901318	0.329879	1.797	0.676559	-1.8228	-0.0719999	-2.95115	0.614399	-1.49817	-1.78044
3	0.894598	0.352319	1.76904	0.842638	-2.1252	0.10452	-3.08219	0.433199	-1.98589	-1.71432
4	0.882838	0.360359	1.71036	0.961438	-2.29872	0.242376	-3.25487	0.332399	-2.25896	-1.59648
5	0.866518	0.354239	1.62804	1.02516	-2.33892	0.340127	-3.47219	0.317999	-2.30966	-1.4423
6	0.847078	0.335879	1.52268	1.03956	-2.25348	0.397631	-3.72155	0.381599	-2.16154	-1.2626
7	0.826318	0.307439	1.39104	1.02168	-2.05896	0.415799	-3.97547	0.505199	-1.85838	-1.06194
8	0.806039	0.272039	1.2306	0.991798	-1.78008	0.396023	-4.20479	0.665999	-1.46223	-0.84559
9	0.788039	0.23232	1.04148	0.968158	-1.44504	0.342299	-4.38179	0.836398	-1.03872	-0.617951
10	0.773279	0.1908	0.830758	0.962638	-1.08252	0.259104	-4.49123	0.991198	-0.651479	-0.387959
11	0.762359	0.14964	0.609119	0.977518	-0.717479	0.151632	-4.52831	1.1136	-0.347639	-0.165576
12	0.755279	0.11016	0.389759	1.01112	-0.369119	0.023364	-4.49855	1.1916	-0.15348	0.0385679
13	0.751439	0.0733199	0.1854	1.05564	-0.0512399	-0.120564	-4.41359	1.2168	-0.0700799	0.215244
14	0.750239	0.0397199	0.00371999	1.107	0.22692	-0.275555	-4.28435	1.188	-0.0794399	0.360407
15	0.751559	0.00899998	-0.153	1.16352	0.460799	-0.437687	-4.11803	1.1004	-0.15144	0.474587
16	0.754919	-0.01872	-0.287279	1.22832	0.648839	-0.603923	-3.91643	0.953998	-0.25248	0.562151
17	0.760559	-0.0435599	-0.406679	1.30836	0.792479	-0.770471	-3.67619	0.745199	-0.350519	0.631895
18	0.768959	-0.0658799	-0.521159	1.41216	0.894598	-0.931714	-3.39071	0.472799	-0.420719	0.695027
19	0.780239	-0.0855598	-0.641279	1.54824	0.959278	-1.08	-3.05219	0.1392	-0.446639	0.764591
20	0.794159	-0.10248	-0.777839	1.72404	0.991918	-1.20624	-2.65512	-0.2484	-0.420239	0.853894
21	0.810478	-0.11628	-0.937198	1.94064	0.998398	-1.29984	-2.1984	-0.679199	-0.340319	0.973114
22	0.828238	-0.12684	-1.12032	2.19324	0.984118	-1.34976	-1.68924	-1.1364	-0.21096	1.12752
23	0.846718	-0.13452	-1.323	2.47092	0.954118	-1.3488	-1.14132	-1.6044	-0.0424799	1.31592
24	0.864598	-0.13908	-1.5324	2.75363	0.913798	-1.29552	-0.576959	-2.0604	0.1512	1.52772
25	0.880678	-0.14112	-1.73052	3.01667	0.868318	-1.19484	-0.02436	-2.49	0.352319	1.7442
26	0.894598	-0.14136	-1.89456	3.23075	0.824638	-1.0578	0.485759	-2.87399	0.542519	1.93968
27	0.905998	-0.14028	-2.00232	3.36911	0.788759	-0.899638	0.923878	-3.19559	0.706439	2.08716
28	0.915118	-0.13824	-2.03887	3.41315	0.767879	-0.736079	1.26924	-3.44159	0.832318	2.166
29	0.922678	-0.13584	-1.9974	3.35639	0.766679	-0.580559	1.51164	-3.60479	0.915718	2.16324
30	0.929278	-0.13332	-1.88511	3.20867	0.787319	-0.440039	1.65684	-3.67319	0.958318	2.08152
31	0.936598	-0.1308	-1.71925	2.99375	0.827278	-0.315479	1.72404	-3.64859	0.966718	1.9344
32	0.945478	-0.12852	-1.52379	2.74355	0.880558	-0.20316	1.74288	-3.53855	0.951154	1.74324
33	0.957238	-0.1266	-1.32211	2.48988	0.938998	-0.0970798	1.74744	-3.36119	0.922654	1.5288
34	0.972598	-0.12528	-1.13154	2.25624	0.995638	0.00791999	1.76904	-3.14639	0.894154	1.30776
35	0.991798	-0.12492	-0.958682	2.052	1.0464	0.11496	1.82664	-2.92847	0.88231	1.08492
36	1.0146	-0.126	-0.798132	1.86876	1.0926	0.22428	1.91988	-2.73731	0.903442	0.855358
37	1.03956	-0.12876	-0.636744	1.686	1.14156	0.334319	2.02596	-2.5842	0.970534	0.608039
38	1.06524	-0.13368	-0.459461	1.47761	1.20312	0.445559	2.10528	-2.45568	1.08408	0.333959
39	1.08876	-0.14064	-0.258744	1.22475	1.28712	0.562319	2.11164	-2.31084	1.22789	0.0345599
40	1.10784	-0.14856	-0.0386879	0.922594	1.39848	0.694319	2.00796	-2.0922	1.36277	-0.272159
41	1.12008	-0.15588	0.183396	0.584471	1.53432	0.855358	1.78008	-1.74552	1.43265	-0.554879
42	1.12428	-0.15972	0.380975	0.239148	1.68312	1.06308	1.45212	-1.24932	1.37368	-0.774599
43	1.11996	-0.15768	0.52885	-0.0802679	1.82724	1.33272	1.07904	-0.631079	1.14426	-0.900358
44	1.10892	-0.14688	0.616907	-0.353759	1.94868	1.67376	0.728519	0.0320399	0.738648	-0.926638
45	1.09344	-0.1266	0.657037	-0.584759	2.03484	2.08344	0.456839	0.634679	0.198072	-0.879478
46	1.07556	-0.0964798	0.681665	-0.800819	2.0802	2.5434	0.292559	1.07112	-0.40343	-0.810718
47	1.05804	-0.0575999	0.729891	-1.03872	2.08464	3.01451	0.23328	1.26732	-0.97462	-0.779519
48	1.04196	-0.01152	0.83329	-1.32829	2.05176	3.43733	0.25272	1.19892	-1.43543	-0.832318
49	1.02888	0.0400799	1.00069	-1.67412	1.9842	3.73695	0.319679	0.892318	-1.73304	-0.985438
50	1.01916	0.0945598	1.21203	-2.04888	1.8816	3.83682	0.419759	0.405959	-1.85709	-1.21692
51	1.01388	0.1506	1.42381	-2.4006	1.7448	3.67958	0.561119	-0.19032	-1.8274	-1.47396
52	1.01292	0.2058	1.58756	-2.67612	1.578	3.24622	0.763679	-0.832678	-1.68248	-1.6956
53	1.0164	0.25788	1.66644	-2.84087	1.3908	2.56815	1.0416	-1.4682	-1.46363	-1.8324
54	1.0236	0.304439	1.64686	-2.89283	1.2012	1.72107	1.39188	-2.05884	-1.20819	-1.86216
55	1.03332	0.342359	1.53799	-2.85791	1.0344	0.808306	1.79112	-2.57736	-0.942862	-1.79016
56	1.04424	0.369599	1.36524	-2.78207	0.913198	-0.0628799	2.20056	-3.00239	-0.684239	-1.64292
57	1.0548	0.383879	1.16148	-2.71595	0.862798	-0.803999	2.57232	-3.31331	-0.440639	-1.45608
58	1.06344	0.384599	0.957118	-2.70431	0.895198	-1.36015	2.86019	-3.48851	-0.21912	-1.26528
59	1.06932	0.371879	0.775919	-2.77631	1.02	-1.71798	3.02783	-3.50759	-0.02664	-1.09764
60	1.07112	0.346799	0.631199	-2.94263	1.2276	-1.90089	3.05435	-3.35675	0.12828	-0.968878
61	1.06848	0.312119	0.526919	-3.19583	1.4988	-1.95387	2.93579	-3.03371	0.23784	-0.884038
62	1.062	0.270359	0.458519	-3.51311	1.8036	-1.92817	2.68883	-2.55336	0.295559	-0.838318
63	1.0518	0.22464	0.414239	-3.85895	2.1072	-1.86737	2.34972	-1.95216	0.299639	-0.818602
64	1.03968	0.17784	0.380159	-4.19603	2.37	-1.80194	1.96644	-1.28328	0.25212	-0.81061
65	1.02648	0.132	0.343799	-4.49087	2.5656	-1.74787	1.59012	-0.608879	0.1596	-0.801107
66	1.01352	0.0886798	0.299399	-4.72355	2.67	-1.70887	1.26132	0.01344	0.0304799	-0.784451
67	1.00116	0.0487199	0.2478	-4.88603	2.6712	-1.67971	1.0062	0.537839	-0.12516	-0.760343
68	0.990118	0.01224	0.19488	-4.98179	2.5668	-1.64932	0.832918	0.937318	-0.297599	-0.734723
69	0.980158	-0.0204	0.14616	-5.01419	2.3508	-1.60385	0.740399	1.20324	-0.475679	-0.711467
70	0.971638	-0.0493199	0.10152	-4.98191	2.0292	-1.52955	0.721679	1.34304	-0.647519	-0.689303
71	0.964918	-0.0745199	0.0549599	-4.87559	1.6008	-1.41638	0.771119	1.37568	-0.800999	-0.659747
72	0.960478	-0.0952798	-0.00563999	-4.67903	1.0752	-1.25952	0.884878	1.32684	-0.924238	-0.608159
73	0.958558	-0.1116	-0.0949198	-4.37471	0.464399	-1.06044	1.06104	1.22268	-1.00776	-0.517307
74	0.959878	-0.12324	-0.22668	-3.94931	-0.2124	-0.825838	1.29816	1.08948	-1.04604	-0.370043
75	0.963958	-0.13044	-0.409319	-3.40031	-0.927598	-0.565919	1.5906	0.949558	-1.0392	-0.154716
76	0.970798	-0.13428	-0.644399	-2.73935	-1.6476	-0.293039	1.92816	0.821998	-0.991438	0.133044
77	0.979318	-0.1356	-0.924718	-1.99104	-2.3412	-0.01896	2.29392	0.721919	-0.911158	0.488219
78	0.988558	-0.13572	-1.2366	-1.1892	-2.97359	0.2454	2.66724	0.659999	-0.807838	0.89755
79	0.997918	-0.13668	-1.56192	-0.373319	-3.52199	0.492959	3.02471	0.643679	-0.690959	1.34108
80	1.00632	-0.13884	-1.8792	0.417359	-3.96479	0.721199	3.34199	0.675719	-0.567119	1.79281
81	1.01388	-0.14364	-2.16566	1.14768	-4.29599	0.932878	3.59615	0.755399	-0.441359	2.22282
82	1.02024	-0.15108	-2.40193	1.791	-4.51079	1.1352	3.77111	0.876358	-0.315359	2.60214
83	1.02672	-0.16104	-2.57216	2.33124	-4.61999	1.33805	3.85715	1.02864	-0.1902	2.90471
84	1.03344	-0.17304	-2.6683	2.76623	-4.63679	1.54889	3.85515	1.19796	-0.0655199	3.11315
85	1.04196	-0.18672	-2.68775	3.10355	-4.57799	1.7707	3.773	1.36836	0.0584399	3.21743
86	1.0524	-0.20124	-2.63223	3.35459	-4.46255	1.99814	3.62203	1.52616	0.18036	3.21431
87	1.065	-0.21624	-2.50527	3.52727	-4.29923	2.21486	3.41159	1.66188	0.298439	3.10655
88	1.07928	-0.23172	-2.30787	3.61607	-4.08527	2.39377	3.1425	1.77504	0.409679	2.89679
89	1.09404	-0.24696	-2.04129	3.60335	-3.80351	2.50052	2.80958	1.87308	0.512279	2.59164
90	1.10736	-0.2616	-1.70937	3.46259	-3.42383	2.49822	2.40522	1.9692	0.608879	2.20368
91	1.11708	-0.274559	-1.32224	3.17015	-2.91359	2.35416	1.92604	2.07756	0.708479	1.7544
92	1.1214	-0.284039	-0.900226	2.71931	-2.25072	2.04516	1.38042	2.20788	0.827278	1.27632
93	1.11924	-0.288479	-0.473279	2.13552	-1.44432	1.57081	0.792035	2.36232	0.988678	0.810118
94	1.11024	-0.285479	-0.0755999	1.47456	-0.541199	0.962254	0.19524	2.5332	1.21644	0.394439
95	1.0962	-0.274319	0.26664	0.810478	0.374879	0.278375	-0.377039	2.70767	1.52616	0.0548399
96	1.07856	-0.25404	0.542099	0.2166	1.20084	-0.405107	-0.905098	2.87087	1.91472	-0.20688
97	1.05912	-0.22452	0.759479	-0.25248	1.8354	-1.01168	-1.38636	3.00683	2.35202	-0.410879
98	1.0398	-0.18588	0.941242	-0.571199	2.20548	-1.4805	-1.83177	3.10031	2.7784	-0.593639
99	1.02156	-0.13788	1.11383	-0.742679	2.28252	-1.77984	-2.25584	3.13691	3.10785	-0.790799
100	1.00548	-0.0813598	1.29647	-0.791399	2.08656	-1.91205	-2.6663	3.10511	3.24465	-1.02516
101	0.991438	-0.01716	1.49057	-0.742919	1.67268	-1.90458	-3.05441	2.99759	3.10953	-1.29408
102	0.980158	0.0527999	1.68056	-0.617279	1.11132	-1.79124	-3.39888	2.81279	2.67016	-1.572
103	0.970798	0.126	1.84143	-0.426719	0.474719	-1.60491	-3.67682	2.5608	1.9577	-1.81896
104	0.962638	0.198	1.95323	-0.18744	-0.17352	-1.37363	-3.8804	2.2584	1.06178	-2.00028
105	0.954118	0.2646	2.00831	0.0783599	-0.781799	-1.1204	-4.02292	1.9404	0.103116	-2.097
106	0.943438	0.321239	2.01414	0.338999	-1.3116	-0.863242	-4.13771	1.6404	-0.797651	-2.11032
107	0.929158	0.363599	1.98932	0.558959	-1.73604	-0.616199	-4.26863	1.3932	-1.54655	-2.05908
108	0.910678	0.389399	1.95679	0.705119	-2.0376	-0.390923	-4.45859	1.2312	-2.08725	-1.971
109	0.88717	0.397319	1.93423	0.755879	-2.20776	-0.197904	-4.73363	1.1664	-2.40288	-1.87248
110	0.860014	0.388559	1.92476	0.713279	-2.24724	-0.0445559	-5.09063	1.1964	-2.50744	-1.77576
111	0.830602	0.365519	1.91515	0.602999	-2.16636	0.0644879	-5.49563	1.2972	-2.43525	-1.67628
112	0.801263	0.331559	1.8798	0.468119	-1.983	0.127032	-5.89163	1.434	-2.22915	-1.55592
113	0.774323	0.290399	1.79112	0.356639	-1.72068	0.1437	-6.21695	1.5696	-1.93468	-1.39212
114	0.751943	0.24588	1.6308	0.306599	-1.40532	0.118176	-6.42131	1.668	-1.59453	-1.17144
115	0.735671	0.20064	1.39584	0.336599	-1.06236	0.0572639	-6.47759	1.7052	-1.24651	-0.894958
116	0.726395	0.15708	1.09704	0.448319	-0.714119	-0.0299399	-6.38183	1.6692	-0.918838	-0.576083
117	0.724295	0.11664	0.752159	0.631679	-0.379559	-0.133908	-6.14375	1.5516	-0.630239	-0.233736
118	0.729035	0.0802799	0.380159	0.873238	-0.0733199	-0.246372	-5.78039	1.356	-0.389039	0.113856
119	0.739979	0.0485999	-0.00144	1.15956	0.1938	-0.361715	-5.31059	1.0812	-0.19692	0.451643
120	0.756443	0.02148	-0.377279	1.47708	0.415079	-0.476735	-4.75487	0.736799	-0.0499199	0.766319
121	0.777767	-0.0012	-0.734159	1.81404	0.585839	-0.589799	-4.13399	0.329999	0.0599999	1.04676
122	0.803363	-0.0198	-1.06176	2.15904	0.705239	-0.699239	-3.46799	-0.1296	0.14472	1.28448
123	0.832707	-0.0349199	-1.35168	2.50104	0.774959	-0.802139	-2.77691	-0.627599	0.21984	1.4736
124	0.865229	-0.0469199	-1.59864	2.82911	0.799679	-0.89335	-2.07912	-1.1544	0.303599	1.61136
125	0.900247	-0.0565199	-1.80168	3.13451	0.788039	-0.96577	-1.3884	-1.6956	0.413519	1.70076
126	0.936926	-0.0640799	-1.96416	3.41027	0.751559	-1.01169	-0.714839	-2.2368	0.563159	1.75056
127	0.974302	-0.0703199	-2.0925	3.65087	0.704759	-1.02489	-0.0644399	-2.76359	0.758159	1.77264
128	1.01132	-0.0758399	-2.19258	3.84995	0.664559	-1.00128	0.556439	-3.25679	0.994282	1.77756
129	1.04705	-0.0814798	-2.26794	3.99911	0.647399	-0.940678	1.13904	-3.69359	1.25893	1.77156
130	1.08071	-0.0880798	-2.31727	4.08635	0.669239	-0.844438	1.6704	-4.05119	1.53284	1.75332
131	1.11179	-0.0964798	-2.33431	4.09787	0.742679	-0.717239	2.13408	-4.30919	1.79445	1.71384
132	1.14012	-0.10728	-2.3099	4.02071	0.874198	-0.565319	2.51208	-4.44719	2.02275	1.63932
133	1.16573	-0.12096	-2.23469	3.84743	1.06272	-0.396479	2.79203	-4.45331	2.19921	1.51536
134	1.18878	-0.13716	-2.10196	3.57839	1.29984	-0.21924	2.96747	-4.32935	2.31055	1.3308
135	1.20931	-0.156	-1.9089	3.22151	1.5696	-0.0425999	3.03947	-4.08299	2.34637	1.0812
136	1.22701	-0.17676	-1.65775	2.79119	1.85292	0.12456	3.01235	-3.72983	2.2994	0.770639
137	1.24116	-0.19884	-1.35663	2.30652	2.13084	0.276839	2.89283	-3.28703	2.16177	0.412199
138	1.25052	-0.22128	-1.01973	1.78932	2.38632	0.415799	2.68692	-2.76851	1.9278	0.0292799
139	1.25376	-0.2424	-0.667703	1.26288	2.60736	0.552239	2.40132	-2.18148	1.59192	-0.347159
140	1.24956	-0.26016	-0.325451	0.750671	2.78651	0.706919	2.04624	-1.53036	1.15506	-0.681479
141	1.23744	-0.272039	-0.020664	0.277079	2.91815	0.908278	1.64292	-0.825118	0.622811	-0.938638
142	1.21776	-0.275279	0.22236	-0.136308	2.99807	1.18716	1.22868	-0.0967198	0.020148	-1.0932
143	1.19268	-0.267	0.389195	-0.475703	3.02195	1.5693	0.851878	0.601679	-0.614951	-1.1364
144	1.1646	-0.24552	0.483383	-0.743219	2.98439	2.06419	0.558839	1.19604	-1.22921	-1.08492
145	1.13616	-0.20964	0.527507	-0.958318	2.88359	2.65345	0.379919	1.61244	-1.77051	-0.978838
146	1.11	-0.15984	0.557615	-1.15248	2.72159	3.28294	0.322199	1.79124	-2.19078	-0.872998
147	1.08756	-0.0977998	0.611543	-1.35696	2.4972	3.86224	0.368759	1.70796	-2.46122	-0.820558
148	1.06968	-0.02592	0.715367	-1.5912	2.2152	4.2746	0.490079	1.37592	-2.57017	-0.856318
149	1.05612	0.0525599	0.873202	-1.85196	1.8864	4.40045	0.655799	0.843358	-2.53088	-0.984958
150	1.04652	0.1344	1.06501	-2.11392	1.518	4.15155	0.852118	0.17268	-2.3665	-1.179
151	1.0404	0.21588	1.25568	-2.3418	1.1232	3.50567	1.07844	-0.571679	-2.1072	-1.39176
152	1.0362	0.293639	1.4094	-2.50596	0.722399	2.51724	1.34004	-1.33356	-1.78206	-1.5738
153	1.03368	0.364199	1.50401	-2.59908	0.335999	1.30704	1.63332	-2.0658	-1.41945	-1.69296
154	1.0314	0.423359	1.53641	-2.63952	-0.0012	0.0292799	1.94076	-2.73107	-1.04253	-1.74132
155	1.02852	0.468479	1.52155	-2.6682	-0.2556	-1.15824	2.23008	-3.29879	-0.670919	-1.73508
156	1.02408	0.496439	1.48431	-2.73671	-0.387599	-2.12952	2.46084	-3.74099	-0.319667	-1.70352
157	1.01736	0.505799	1.45033	-2.89367	-0.362399	-2.80739	2.59272	-4.03139	-0.00363599	-1.67784
158	1.0074	0.496559	1.43721	-3.17111	-0.1632	-3.17859	2.59704	-4.14707	0.262776	-1.67952
159	0.993598	0.470159	1.4478	-3.57239	0.2136	-3.27513	2.46612	-4.07399	0.466739	-1.71124
160	0.976078	0.429359	1.46811	-4.06799	0.735599	-3.16315	2.21904	-3.81275	0.597551	-1.7551
161	0.955558	0.377639	1.47218	-4.60151	1.3536	-2.91088	1.89912	-3.38279	0.649751	-1.77914
162	0.933358	0.319679	1.42977	-5.10263	1.9992	-2.58235	1.56408	-2.82335	0.625259	-1.74716
163	0.911398	0.25884	1.31844	-5.50679	2.5992	-2.22333	1.27116	-2.18724	0.533891	-1.63332
164	0.891598	0.19896	1.12908	-5.76791	3.09359	-1.87076	1.06476	-1.53312	0.390803	-1.42843
165	0.875518	0.14256	0.868678	-5.86571	3.43439	-1.54685	0.969598	-0.914518	0.212628	-1.14195
166	0.864118	0.0914398	0.554639	-5.80055	3.59159	-1.26693	0.991078	-0.374279	0.013704	-0.795995
167	0.858118	0.0466799	0.21288	-5.59043	3.55439	-1.03034	1.11876	0.0592799	-0.194736	-0.421066
168	0.858118	0.00911998	-0.13104	-5.25911	3.32159	-0.831022	1.33212	0.372359	-0.404495	-0.0485051
169	0.863998	-0.02196	-0.452399	-4.83335	2.90399	-0.655799	1.60392	0.566279	-0.608987	0.292384
170	0.875278	-0.0469199	-0.732599	-4.33739	2.3184	-0.493547	1.90392	0.654479	-0.801587	0.57771
171	0.891958	-0.0669599	-0.955918	-3.79415	1.5936	-0.333707	2.19924	0.660599	-0.97441	0.789071
172	0.912718	-0.0832798	-1.11455	-3.22259	0.757199	-0.173076	2.45928	0.614519	-1.11872	0.916798
173	0.935758	-0.0971998	-1.20719	-2.63592	-0.1572	-0.012576	2.66004	0.547559	-1.22649	0.961822
174	0.959878	-0.10956	-1.24047	-2.0418	-1.1112	0.142296	2.78711	0.487919	-1.29216	0.935758
175	0.982438	-0.1212	-1.22814	-1.4418	-2.0784	0.286727	2.83943	0.456959	-1.3146	0.860458
176	1.00236	-0.13236	-1.18819	-0.832678	-3.02639	0.417167	2.82683	0.465719	-1.2972	0.763139
177	1.01796	-0.14268	-1.14113	-0.20844	-3.93239	0.533459	2.77079	0.514679	-1.24644	0.672443
178	1.02924	-0.1524	-1.10517	0.436559	-4.76999	0.637463	2.69699	0.595439	-1.17132	0.611675
179	1.0368	-0.16128	-1.09345	1.10292	-5.52479	0.734303	2.63088	0.692999	-1.08036	0.594227
180	1.04196	-0.1692	-1.11153	1.78356	-6.17039	0.83023	2.59224	0.791279	-0.981838	0.620975
181	1.047	-0.17688	-1.15754	2.46312	-6.68519	0.931282	2.59144	0.875518	-0.881038	0.681599
182	1.05372	-0.18456	-1.22144	3.11663	-7.04399	1.04115	2.626	0.937918	-0.781439	0.756215
183	1.06392	-0.19296	-1.28461	3.70811	-7.21679	1.16021	2.67769	0.979438	-0.684119	0.816886
184	1.0782	-0.20256	-1.32168	4.18991	-7.18151	1.28123	2.71199	1.01208	-0.587999	0.832678
185	1.09584	-0.21372	-1.30295	4.50887	-6.91463	1.39008	2.68153	1.05792	-0.490199	0.773519
186	1.11456	-0.2256	-1.20318	4.61507	-6.40727	1.46321	2.53818	1.14384	-0.384959	0.620639
187	1.13136	-0.23724	-1.01072	4.47767	-5.66483	1.47368	2.24809	1.29396	-0.26304	0.375359
188	1.14276	-0.24696	-0.734711	4.09487	-4.71119	1.39271	1.8056	1.52088	-0.11256	0.0641999
189	1.14576	-0.25272	-0.406211	3.50183	-3.59087	1.19849	1.23966	1.81968	0.0807598	-0.26472
190	1.13928	-0.25332	-0.0705119	2.76575	-2.36676	0.878866	0.607763	2.16684	0.329759	-0.552839
191	1.12344	-0.24732	0.225132	1.97724	-1.12224	0.450299	-0.018948	2.52468	0.644159	-0.748319
192	1.10028	-0.23472	0.446831	1.22796	0.0497999	-0.0501719	-0.578051	2.85131	1.02732	-0.822202
193	1.07244	-0.21564	0.584915	0.593399	1.0524	-0.560795	-1.03439	3.11195	1.47552	-0.778487
194	1.04244	-0.19044	0.655931	0.11808	1.80552	-1.01763	-1.38716	3.28319	1.98024	-0.652595
195	1.01256	-0.159	0.694271	-0.1878	2.25612	-1.36433	-1.66278	3.35627	2.52972	-0.499643
196	0.984478	-0.12156	0.740087	-0.345239	2.39616	-1.57345	-1.90048	3.33227	3.10679	-0.378407
197	0.959278	-0.0787199	0.82369	-0.391679	2.25612	-1.64466	-2.13247	3.21947	3.67913	-0.332291
198	0.938278	-0.0309599	0.955234	-0.366239	1.90104	-1.60615	-2.36911	3.02759	4.19406	-0.377699
199	0.921958	0.02052	1.12098	-0.290159	1.40304	-1.49124	-2.59336	2.76587	4.57384	-0.499787
200	0.911758	0.0743999	1.28849	-0.16704	0.832438	-1.33166	-2.76751	2.4444	4.72313	-0.658535
201	0.907798	0.12936	1.42146	0.01104	0.2436	-1.14783	-2.85325	2.07696	4.5461	-0.805799
202	0.909358	0.18384	1.49125	0.25092	-0.324119	-0.949774	-2.82753	1.6836	3.97929	-0.899266
203	0.915478	0.23628	1.48758	0.548039	-0.848998	-0.739583	-2.69531	1.28952	3.02543	-0.916354
204	0.923758	0.284399	1.41809	0.882118	-1.3158	-0.517751	-2.48964	0.922198	1.76592	-0.855298
205	0.931558	0.325439	1.30478	1.21944	-1.71552	-0.287879	-2.2644	0.611999	0.345479	-0.732239
206	0.936238	0.357239	1.17765	1.51596	-2.03472	-0.0576959	-2.08464	0.387599	-1.0632	-0.574751
207	0.935158	0.376919	1.06973	1.72416	-2.25828	0.160596	-2.01828	0.279599	-2.29728	-0.416711
208	0.926398	0.382199	1.01288	1.79688	-2.36664	0.354863	-2.12832	0.317999	-3.23563	-0.293855
209	0.909478	0.371879	1.03605	1.69392	-2.34228	0.510899	-2.46564	0.526799	-3.81726	-0.241764
210	0.884518	0.345719	1.15847	1.39104	-2.1726	0.617279	-3.05639	0.913198	-4.03995	-0.288047
211	0.853318	0.304679	1.37712	0.899278	-1.86036	0.662279	-3.88031	1.4556	-3.94299	-0.438256
212	0.819358	0.25116	1.65348	0.281039	-1.4262	0.638219	-4.85351	2.0916	-3.58793	-0.659137
213	0.786119	0.18912	1.90872	-0.345839	-0.911278	0.539543	-5.82779	2.73359	-3.04846	-0.873126
214	0.757919	0.1236	2.04828	-0.840838	-0.368399	0.369203	-6.63059	3.28559	-2.40598	-0.982352
215	0.757919	0.1236	2.04828	-0.840838	-0.368399	0.369203	-6.63059	3.28559	-2.40598	-0.982352
