# Supplementary material for: Optimal Control Based Stiffness Identification of an Ankle-Foot Orthosis Using a Predictive Walking Model
Source: Front Comput Neurosci. 2017 Apr 13;11:23. doi: 10.3389/fncom.2017.00023 (PMC5390028; doi:10.3389/fncom.2017.00023)
Supplement: Supplementary file 1 [file DataSheet1.ZIP › PathWalker/InvKinDyn/results/orthosis_3053147.torque]

0	13.1121	388.236	-20.6746	-2.45584	1.33164	-0.232349	-6.73176	1.52586	1.02686	-11.0404
1	18.0445	358.104	-23.6086	-3.09452	0.911306	-0.640503	-11.1221	-2.0196	-2.61957	-8.68251
2	19.8729	315.519	-22.1837	-3.54758	0.555522	-1.04958	-10.7434	-0.960129	0.203601	-6.8288
3	21.6438	276.926	-23.9171	-3.457	0.728989	-0.867612	-13.5734	-2.77301	-1.04394	-5.42227
4	21.5403	238.205	-24.6981	-4.23773	0.203731	-1.28812	-13.8348	-2.40467	0.182747	-4.71545
5	20.9311	206.612	-26.7173	-4.12492	0.540758	-0.756296	-15.3084	-3.28124	-0.395462	-4.85649
6	19.9578	179.936	-27.216	-4.2606	0.656225	-0.422584	-14.4824	-2.29126	0.994069	-5.53394
7	17.7556	164.979	-29.2093	-4.52327	0.632075	-0.314624	-14.5091	-2.4193	0.434543	-6.81417
8	16.3866	158.476	-31.9901	-5.15363	0.283852	-0.447925	-14.9431	-3.16673	-1.19593	-8.21251
9	13.1319	156.65	-31.6037	-5.51063	0.0152469	-0.630076	-12.7098	-1.87367	-0.638237	-9.60496
10	9.9419	161.337	-31.0256	-5.96639	-0.415806	-1.06315	-10.6587	-0.875871	-0.60653	-10.7288
11	6.15847	169.749	-29.7572	-4.9847	0.260421	-0.472221	-9.97385	-1.15305	-2.24197	-11.4582
12	1.71279	175.092	-24.9854	-5.01235	-0.011647	-0.88402	-5.19623	2.04807	0.8077	-11.8615
13	-3.00249	185.669	-22.8505	-3.99316	0.579854	-0.442355	-4.53514	1.71851	-0.691318	-11.9756
14	-5.92955	192.441	-20.256	-3.75207	0.464395	-0.744943	-2.95153	2.25884	-0.61675	-11.7417
15	-9.78489	197.735	-16.3973	-3.00484	0.778485	-0.637358	-0.60145	3.40273	0.147744	-11.5079
16	-10.5148	203.471	-15.1402	-2.2705	1.13731	-0.432816	-0.803528	2.60855	-0.972467	-11.1713
17	-8.66968	205.484	-13.1035	-1.9953	1.16713	-0.556122	0.197277	2.79696	-0.542068	-10.6686
18	-4.73722	207.631	-11.3827	-1.51567	1.44703	-0.377846	0.634193	2.64882	-0.447454	-10.0286
19	0.863969	209.661	-10.4239	-2.05075	0.907355	-1.02723	1.43454	2.89771	0.376337	-9.36706
20	8.5584	213.769	-10.027	-1.61353	1.40034	-0.486953	0.531899	1.95738	-0.206715	-8.4814
21	14.668	217.844	-8.61802	-2.4364	0.742552	-1.23321	1.66653	2.62025	0.775456	-7.433
22	21.5843	223.812	-8.658	-2.18472	1.14784	-0.735168	0.0363476	1.35066	-0.577845	-6.15846
23	25.5422	228.922	-6.19971	-2.46589	1.05984	-0.823831	1.28913	2.35622	0.495857	-4.85245
24	25.9724	234.55	-3.96533	-1.95551	1.64365	-0.16417	1.48576	2.55572	0.220774	-3.64941
25	25.6193	239.252	-2.29123	-2.81826	0.942998	-0.930435	2.40329	3.34055	0.729963	-2.43744
26	21.7942	245.286	0.124705	-1.93936	1.76359	-0.0757632	2.40633	3.55668	-0.00773611	-1.47589
27	16.6266	250.332	2.55469	-2.48515	1.27246	-0.690603	4.11887	4.94704	0.506866	-0.816738
28	10.6068	254.747	4.89993	-1.89818	1.74882	-0.311201	4.92238	5.55493	0.0024558	-0.474643
29	4.73424	259.398	5.99655	-1.8695	1.6627	-0.584236	5.61409	6.12642	-0.371486	-0.58212
30	1.36193	262.816	7.24491	-1.69546	1.78073	-0.593386	6.62736	6.83734	-0.600246	-0.864949
31	-1.64439	263.647	8.53046	-1.69314	1.7323	-0.761335	8.44941	7.97025	-0.309789	-1.56832
32	-2.271	263.909	8.62802	-1.68406	1.7432	-0.837993	9.52407	8.44703	-0.510734	-2.52539
33	-1.12028	261.349	8.61706	-1.76353	1.71063	-0.892025	10.8273	8.92873	-0.412957	-3.58655
34	-0.0755503	255.155	9.38687	-1.37076	2.09435	-0.491606	12.699	9.59347	0.0541118	-4.84082
35	2.37913	249.229	8.2703	-1.68709	1.84628	-0.779006	13.3125	9.42961	0.0543353	-5.96874
36	3.75792	243.726	6.84461	-1.92415	1.68421	-0.929721	13.5018	9.22948	0.263078	-7.06797
37	5.78847	239.249	4.7658	-1.52064	2.18924	-0.253268	11.8036	7.93832	-0.478559	-7.63065
38	5.82688	237.633	1.81734	-2.17648	1.57098	-0.98271	10.0718	7.23646	-0.316886	-7.96577
39	6.57958	239.702	-0.270918	-2.29959	1.61392	-0.794448	7.95334	6.79222	0.0610797	-7.60011
40	6.82156	247.579	-3.01734	-2.17614	1.88991	-0.323455	4.55843	5.84076	-0.0227633	-6.81796
41	6.53778	265.747	-6.54397	-2.6649	1.60191	-0.595835	0.618072	4.75149	-0.600737	-5.68758
42	4.07205	285.548	-7.82336	-3.13048	1.38964	-0.719813	-1.01745	4.94681	-0.25075	-4.6749
43	2.69976	311.858	-9.80059	-3.55917	1.2116	-0.912579	-3.02608	4.42879	-0.48004	-4.03441
44	-1.3229	339.162	-11.6502	-4.34583	0.767918	-1.36246	-3.95032	3.96089	-1.20886	-4.14373
45	-7.75206	357.808	-9.87929	-3.00936	2.20272	0.331036	-2.39135	4.33545	-0.642347	-5.32331
46	-13.5493	381.962	-12.9035	-4.18975	1.29667	-0.82842	-2.49715	3.55595	-1.28709	-7.17498
47	-22.3471	394.951	-12.9801	-4.34876	1.23953	-1.08763	-0.0622309	3.82259	-0.925172	-9.73087
48	-25.9944	408.187	-15.5499	-4.49271	1.28259	-1.21008	0.140528	3.1194	-0.916708	-12.351
49	-28.867	411.237	-15.4701	-3.47594	2.51525	0.280687	1.68047	3.38597	-0.280502	-14.7251
50	-23.2924	419.906	-21.4338	-5.65608	0.879397	-1.82994	-0.130272	1.931	-1.01016	-16.2741
51	-15.3375	416.489	-23.0548	-6.16046	1.01153	-1.5213	0.0326051	1.99327	-0.517168	-16.9945
52	-1.67623	408.06	-25.5418	-7.20619	0.841176	-1.28504	-1.0561	1.47315	-0.535095	-16.6237
53	13.2964	392.26	-27.3282	-8.56194	0.427031	-1.22744	-1.88299	1.16409	-0.402135	-15.4996
54	27.4666	369.743	-29.7139	-10.5828	-0.671709	-1.8839	-3.20456	0.548581	-0.673738	-13.8867
55	38.2595	340.723	-30.2268	-12.0029	-1.24298	-1.84268	-3.45184	0.622047	-0.543775	-12.2244
56	45.5344	305.88	-29.9796	-13.0378	-1.65992	-1.74998	-3.3747	0.98615	-0.0378071	-10.6381
57	49.3665	271.296	-31.1323	-13.5777	-1.75553	-1.32061	-4.66315	0.388013	-0.343508	-9.60446
58	50.8944	238.903	-32.823	-14.302	-2.12222	-1.43631	-6.1095	-0.302871	-0.798256	-8.85391
59	47.6602	206.531	-33.2511	-14.4158	-2.1036	-1.15963	-6.36478	-0.247731	-0.518786	-8.69408
60	42.6864	184.844	-34.5579	-14.2363	-1.97205	-1.00154	-7.40887	-0.573118	-0.725965	-8.96764
61	37.8142	166.92	-35.3579	-14.3365	-2.19331	-1.39212	-7.61267	-0.424425	-0.26662	-9.32875
62	30.2143	158.529	-35.7215	-13.3413	-1.67244	-1.00011	-8.30849	-0.744515	-0.555323	-9.97378
63	24.0231	157.094	-35.6561	-12.6002	-1.46246	-1.07784	-8.56146	-0.925987	-0.774969	-10.4769
64	15.7491	160.298	-34.3233	-11.3879	-1.06092	-1.05541	-8.15386	-0.874041	-0.946512	-11.0019
65	7.97938	163.482	-31.6698	-10.1241	-0.643901	-0.904278	-6.76392	-0.409348	-0.604129	-11.3319
66	-1.00677	168.754	-28.1169	-8.86636	-0.347902	-0.89428	-4.83407	0.31089	-0.16102	-11.4602
67	-8.79829	176.521	-24.8477	-7.65022	-0.115949	-0.870639	-3.59172	0.433613	-0.555086	-11.2587
68	-18.5114	171.625	-19.0776	-6.4034	0.0606364	-0.804035	-0.105306	1.60601	0.762884	-10.8704
69	-27.4761	162.418	-12.2466	-5.12788	0.242803	-0.666363	4.12446	3.21251	2.61656	-10.2098
70	-31.9708	154.112	-7.67586	-4.21172	0.104807	-0.754339	6.27613	3.48826	3.60857	-9.23278
71	-33.0854	145.06	-3.13281	-2.87302	0.33194	-0.473653	7.91855	3.59273	4.94832	-8.05182
72	-30.696	135.671	0.913152	-1.79319	0.364868	-0.388386	9.359	3.99949	6.99492	-6.72381
73	-23.5405	131.986	3.63235	-0.828183	0.406409	-0.469053	9.28764	3.63508	8.12007	-5.00816
74	-14.9207	129.403	5.74388	0.445404	0.780463	-0.29307	8.28434	2.78229	8.83682	-3.18694
75	-3.41414	124.428	8.10683	1.55223	1.19153	-0.188498	7.37128	2.30669	10.1783	-0.984853
76	6.86188	120.553	10.0013	2.59592	1.75251	-0.18017	5.903	1.39301	10.889	1.29248
77	14.608	107.445	12.9761	3.75907	2.55879	-0.0399618	5.27073	0.79748	12.5886	3.61425
78	21.4036	82.0489	15.2825	4.90576	3.45336	0.127482	3.95395	-0.65015	14.6892	5.95212
79	25.4588	59.2016	16.0474	5.65284	4.19412	-0.129338	1.94078	-2.34404	16.9069	7.7813
80	30.1693	31.5362	15.4666	6.67711	5.09321	-0.063617	-1.33794	-4.72566	19.2434	9.28679
81	30.6076	11.3321	13.0446	7.70659	5.95864	-0.201712	-5.65158	-7.84061	20.164	9.88215
82	30.684	-6.34006	11.1726	8.69807	6.71818	-0.275732	-8.95108	-10.0232	21.5926	9.98589
83	26.4575	-17.0475	8.89003	10.1496	7.59587	-0.157864	-12.2344	-12.3092	21.8006	9.14471
84	21.5352	-22.1925	7.99138	11.635	8.34784	-0.189171	-13.9301	-13.348	22.1626	7.96836
85	14.1219	-22.3864	6.49841	13.4163	9.125	-0.0846967	-15.8649	-14.8407	21.3542	6.15302
86	6.50583	-20.1547	5.75243	15.5507	10.1165	0.222665	-17.2785	-15.9086	20.6409	4.21043
87	-1.13352	-17.0765	5.00533	17.0003	10.7453	0.218496	-17.953	-16.3067	20.7193	2.24418
88	-9.3836	-5.06854	3.02317	17.3478	10.9568	-0.0939259	-18.857	-17.1315	19.4116	0.386696
89	-17.3636	7.43847	1.23409	17.3305	11.355	-0.00455282	-19.3598	-17.5539	18.8706	-1.22169
90	-23.2794	30.2699	-2.55102	15.9263	11.3376	-0.0823923	-20.5662	-18.3047	17.376	-2.50685
91	-26.2342	59.9298	-7.78871	12.7046	10.6244	-0.365638	-21.4673	-18.5961	16.4243	-3.45779
92	-26.5695	100.652	-14.2882	8.49005	9.44872	-0.746054	-22.6234	-19.0135	13.8765	-4.126
93	-25.8045	142.577	-20.9942	3.95541	8.03048	-1.00858	-23.0714	-18.6648	12.6159	-5.11108
94	-21.9358	186.196	-27.5336	-0.412933	6.39936	-1.3068	-23.4431	-18.2418	10.6282	-6.02374
95	-82.0018	79.8049	36.5337	-3.67343	4.93753	-1.4509	42.4044	32.233	78.4726	-7.79233
96	-55.4513	-167.035	43.3825	-4.40264	4.093	-1.2048	53.0628	50.6318	162.432	-10.1506
97	-46.8939	69.3417	8.81857	-6.24121	2.68486	-1.54011	25.7686	26.5029	94.9165	-13.1258
98	-39.2186	78.8872	1.88154	-4.95103	2.20611	-1.27718	21.9784	26.2219	99.846	-16.4542
99	-21.3626	78.2946	-10.8093	-0.77319	1.39639	-0.166941	9.58228	18.8987	96.0351	-19.4757
100	-5.48374	92.2301	-21.7605	2.54998	-0.7612	0.974908	-0.840987	11.9094	85.704	-21.986
101	-5.34601	86.2603	-18.6925	5.02814	-1.76767	1.68443	1.11852	12.7035	86.9585	-23.1989
102	-1.23597	75.0161	-14.3825	6.46221	-2.53196	2.27461	4.23516	14.8941	90.906	-23.15
103	5.55097	69.2803	-11.0002	6.09472	-3.42099	2.36339	6.7396	16.2374	91.3654	-21.5783
104	8.35236	62.4836	-3.85138	4.94305	-4.89168	2.66015	12.5274	19.2445	89.0026	-18.9766
105	2.70923	52.276	7.17742	3.67517	-6.19301	2.82221	21.2249	23.6696	85.1301	-15.7315
106	4.67687	24.331	8.46101	2.61687	-7.09662	2.96789	20.2724	21.1107	77.9944	-12.3213
107	7.21339	-2.95119	7.34104	1.86548	-7.63298	2.96933	16.8518	17.2071	68.9479	-9.09907
108	19.4238	-41.6533	-6.06903	1.30902	-7.8216	2.9578	2.60423	5.86735	57.4042	-6.75458
109	18.4196	-58.7338	-7.72262	0.67337	-7.80351	2.92015	0.0901289	3.4804	48.7456	-5.06102
110	0.822002	-63.6705	1.03582	0.354337	-7.52069	2.84516	7.83055	7.80407	43.1252	-4.32984
111	-0.617214	-70.8311	-1.1781	-0.0886443	-7.39268	2.7957	6.49088	6.36948	36.6588	-4.40175
112	-1.35285	-70.8176	-3.47245	-0.110702	-7.07813	2.9918	5.28155	4.87107	30.2751	-5.06333
113	-0.668928	-61.6966	-5.41431	0.0168984	-6.79369	3.13003	4.78958	4.24548	24.9013	-6.21327
114	-0.816839	-51.2158	-6.67789	0.52386	-6.29984	3.43365	4.72946	3.43574	20.2596	-7.60982
115	0.00986968	-36.0389	-7.4017	1.4297	-5.75117	3.83708	4.76268	3.08552	16.2504	-9.05349
116	0.460356	-20.151	-7.72065	2.38737	-5.35952	4.18887	4.91763	2.84611	12.7345	-10.4138
117	0.172676	-5.50739	-7.78415	3.31345	-5.11664	4.62845	5.01475	2.37553	9.3678	-11.581
118	0.644732	7.08975	-7.34172	3.85446	-5.33098	4.99977	5.62731	2.5708	7.08204	-12.4452
119	1.14793	17.6849	-6.78413	4.54833	-5.55727	5.57982	5.83523	2.66916	4.78502	-13.0367
120	1.73709	25.4999	-6.13084	5.23958	-5.92816	5.99042	5.81489	2.65528	2.9798	-13.3753
121	2.48508	30.3982	-4.89238	6.0675	-6.22636	6.60161	5.95458	2.84932	1.70542	-13.4845
122	3.62265	33.4823	-3.06029	6.71466	-6.60533	7.06499	6.45616	3.3888	1.095	-13.2676
123	7.6101	32.4182	-2.54931	7.11207	-7.33522	7.86376	5.75065	3.26152	0.209593	-12.8092
124	14.5557	34.7285	-2.45383	6.82301	-7.89699	8.93223	5.01649	3.63656	0.0160963	-12.0125
125	22.7029	40.2532	-3.44636	4.99752	-8.47768	9.38075	4.36161	2.9225	-0.491142	-10.8676
126	29.735	40.3236	-2.33436	3.37446	-9.11367	10.3678	5.27306	3.72452	0.0332688	-9.4218
127	35.9793	38.6899	-2.04941	1.43322	-9.80413	11.1415	5.4939	3.48323	-0.281758	-7.79677
128	37.6557	23.594	0.575537	1.75298	-10.1258	12.9813	5.6268	3.40635	-0.6048	-6.12236
129	37.3965	13.5888	3.40903	1.10718	-10.5761	14.4836	7.01076	4.68021	-0.153036	-4.57869
130	35.3108	5.03149	5.44793	-0.134059	-11.2154	15.6834	8.48146	6.05644	0.257648	-3.32276
131	31.3267	-3.46245	6.97094	-1.71437	-11.9838	16.8754	10.1507	7.56829	0.598431	-2.4461
132	24.2908	-14.4514	7.82976	-3.39222	-12.9002	17.6293	11.5576	7.97459	-0.182753	-1.95038
133	15.7604	-18.7526	8.88776	-4.97258	-13.7215	17.9954	13.4452	9.3875	-0.0202176	-1.84698
134	4.15732	-23.7555	10.8751	-5.7025	-13.9925	18.1359	15.4226	10.036	-0.653851	-1.88102
135	-7.61526	-22.7219	12.5755	-6.33455	-14.1773	17.9232	17.055	10.7482	-1.1109	-1.92658
136	-14.8034	-18.1371	12.362	-8.98315	-15.6702	17.1948	18.9579	12.5193	-0.0418774	-1.83405
137	-22.3922	-10.0311	11.4288	-10.9133	-16.7372	16.218	19.1142	12.6369	-0.311508	-1.40352
138	-29.6651	7.50064	11.1269	-11.784	-17.1064	15.1669	18.675	13.2277	0.313683	-0.687488
139	-32.9001	30.369	7.72403	-13.0292	-17.5419	13.9913	15.5656	11.5903	-0.599356	0.28746
140	-30.3961	63.7081	1.84421	-15.9311	-18.925	12.4587	11.9635	10.7859	-0.323801	1.3486
141	-25.238	103.481	-5.81579	-18.644	-19.95	10.922	6.94338	8.52846	-1.09285	2.11337
142	-18.5261	153.005	-12.2663	-20.5697	-20.3009	9.30669	2.72091	7.10767	-1.11151	2.55784
143	-13.0826	192.036	-14.8589	-18.5445	-17.7995	12.3927	-0.995328	5.52612	-1.20177	2.27856
144	-86.5263	-148.352	83.6158	78.2569	40.3367	134.828	-3.83777	3.49133	-2.10511	1.18835
145	0.94493	4.65089	13.4645	15.4331	5.79599	94.2776	-3.83023	3.88394	-0.917737	-0.551046
146	12.3358	70.9027	2.03341	7.72481	3.16456	86.8306	-4.21572	2.5664	-1.46396	-2.85691
147	24.1121	87.1446	-4.49311	3.76261	2.45937	90.6876	-3.48916	1.88506	-1.71829	-5.33694
148	30.2036	83.0931	-10.1883	-0.296997	-0.696571	94.1369	-2.22209	2.16611	-1.10607	-7.73223
149	35.8813	92.7701	-13.8219	-2.05379	-1.2738	94.6283	-1.69001	2.05964	-0.700222	-9.55942
150	33.159	74.1551	-11.3566	1.18993	-0.680254	98.5622	-1.35537	1.83338	-0.728279	-10.598
151	32.8828	61.3275	-9.79081	3.77569	0.41724	99.9373	-1.58363	1.3063	-1.05681	-10.9985
152	36.0506	49.0869	-10.7131	3.93881	-0.695666	96.761	-2.63733	0.573032	-1.31902	-10.5083
153	23.2823	52.0362	0.408805	14.1763	6.33429	93.5226	-2.68071	0.822147	-0.967906	-9.76975
154	12.5473	35.8428	6.6816	19.276	8.34697	88.6551	-2.27179	1.53369	-0.316361	-9.07356
155	7.44392	12.4605	5.20022	18.9654	6.99882	80.731	-3.57115	0.282535	-1.20102	-8.63422
156	2.45185	-0.796221	3.08353	17.2266	5.58745	70.6057	-3.63206	0.656876	-0.657939	-8.58414
157	-5.46885	-10.299	0.394836	15.5378	4.60184	60.1137	-3.90814	0.701828	-0.589054	-9.02117
158	-14.872	-15.6669	-1.20889	14.9235	4.57033	50.474	-4.0192	1.12476	-0.0280524	-9.68833
159	-22.5163	-22.3213	-4.26119	14.3751	4.57813	42.2907	-5.72392	-0.347988	-1.19968	-10.2606
160	-26.1431	-20.2175	-6.48589	12.9615	4.18311	34.618	-5.96112	-0.0375176	-0.684801	-10.543
161	-26.5832	-9.99621	-9.43324	11.1481	3.63736	27.5837	-6.90643	-0.691924	-1.10846	-10.4656
162	-24.1035	2.72267	-10.9061	9.40607	2.78239	21.7939	-7.01476	-0.581048	-0.873352	-9.91689
163	-19.5809	20.055	-12.2905	8.0031	1.94481	16.964	-7.80313	-1.29813	-1.31668	-9.06437
164	-14.2319	43.7422	-11.5502	6.45254	0.971601	12.6869	-6.75146	-0.323762	-0.436139	-7.97388
165	-9.73805	65.7963	-10.9175	5.00495	-0.18206	9.16157	-6.06583	-0.222371	-0.495722	-6.88278
166	-5.74456	84.4654	-9.83926	4.03162	-1.36202	6.63442	-5.68351	-0.759709	-1.28256	-5.67831
167	-1.80212	103.823	-7.03046	3.65779	-2.41613	4.77493	-4.21218	-0.0390945	-0.909656	-4.53049
168	0.293815	117.049	-3.88429	4.2324	-3.16973	3.53334	-3.34453	-0.0240171	-1.19488	-3.48967
169	0.522299	130.021	-0.750546	5.06494	-3.5596	2.34642	-2.31915	0.182043	-1.3081	-2.87895
170	3.04155	145.171	2.75082	5.93223	-3.12652	1.40273	-0.935175	1.17154	-0.610728	-2.2529
171	4.53916	154.533	3.55487	6.27202	-2.78363	0.615928	-1.08951	0.480194	-1.43018	-2.09105
172	4.92133	160.644	5.00369	6.82654	-2.65457	0.128695	-0.418667	1.14258	-0.900692	-2.19201
173	4.97405	162.823	6.21876	7.57098	-2.64369	-0.315245	-0.210776	1.49448	-0.641314	-2.19369
174	1.96476	162.583	6.47789	8.63688	-2.24306	-0.579359	-1.05123	0.986822	-0.927118	-2.3371
175	-1.65067	163.683	8.00491	9.72321	-1.52582	-0.81622	-1.09293	1.17955	-0.774358	-2.07425
176	-6.82028	168.73	9.03098	10.6955	-0.246835	-0.829544	-1.47705	1.12396	-0.726051	-1.7919
177	-11.0888	175.557	10.6506	11.3457	1.13736	-0.844761	-1.21971	1.69388	-0.139986	-1.21648
178	-14.7314	182.019	10.5844	11.9054	2.77319	-0.59821	-2.52479	0.513356	-1.03444	-0.628931
179	-20.2487	190.099	12.7071	12.7536	4.46348	-0.366638	-1.84838	0.85683	-1.0117	-0.22655
180	-22.4545	197.975	14.761	13.8981	6.36668	-0.0542168	-1.3104	1.49279	-0.39981	0.0391249
181	-25.6737	202.1	16.0338	15.1905	7.9631	-0.0709133	-1.43647	1.04387	-0.890756	-0.037418
182	-26.7412	206.867	18.0606	16.5581	9.38237	-0.350818	-0.761639	1.67155	-0.469625	-0.238971
183	-25.9927	210.443	19.0123	17.7039	10.9889	-0.250687	-0.951894	1.41191	-0.68322	-0.436224
184	-24.6632	215.314	20.4183	18.4046	12.236	-0.330831	-0.543327	1.84859	-0.421059	-0.408465
185	-22.1103	222.266	19.6335	18.1159	13.0145	-0.438102	-1.68506	1.00876	-0.936295	-0.0150676
186	-18.5523	232.905	18.1679	16.613	13.0745	-0.644049	-2.92799	0.13542	-1.58066	1.02087
187	-13.0899	249.93	16.2565	13.5949	12.2934	-0.953944	-3.57041	0.145776	-1.36676	2.68052
188	-7.76573	272.428	13.9613	9.38519	10.9926	-1.06813	-3.63646	0.500225	-1.00324	4.72253
189	0.876292	296.249	10.3008	3.76933	8.52309	-1.67852	-3.78832	0.886712	-0.551622	7.15367
190	8.36639	320.611	5.97657	-1.48957	6.3859	-1.73356	-4.59859	0.2787	-1.01837	9.35205
191	17.0872	340.772	1.05085	-6.50343	3.82694	-2.12117	-5.66582	-0.424939	-1.35533	11.1222
192	21.0711	358.136	-0.700751	-9.80027	2.00747	-2.09732	-4.58967	0.385153	-0.82369	12.0575
193	20.9293	371.12	-1.58333	-10.8788	1.24274	-1.52216	-3.94198	0.841943	-0.475654	11.945
194	15.5908	376.717	-4.47945	-11.3155	-0.328324	-2.18653	-5.11761	-0.706224	-1.73508	10.7665
195	5.19065	384.876	-2.3559	-9.83953	-0.738223	-2.28163	-2.4602	1.43294	-0.221312	8.64868
196	-7.97015	391.932	-0.437259	-6.55305	0.722214	-0.856858	-1.25111	1.98262	-0.0707972	5.85361
197	-18.4024	394.933	-1.67395	-5.23515	0.0233925	-1.51348	-1.00363	1.7117	-0.453656	2.90294
198	-26.9338	399.982	-2.05797	-3.51121	0.452657	-1.19892	-0.213504	1.96736	-0.611997	-0.0279745
199	-27.397	403.51	-3.48957	-2.86838	0.463484	-1.18246	0.0367612	1.96042	-0.918773	-2.17261
200	-22.2366	407.615	-4.29065	-2.90959	0.364948	-1.25576	0.996548	2.97065	-0.492582	-3.53518
201	-12.9873	406.006	-7.75732	-3.35048	0.267355	-1.26699	-1.07131	1.14214	-2.13961	-4.03849
202	-0.143647	405.33	-7.02472	-3.80212	0.408697	-1.02442	0.126254	2.95194	-0.926094	-3.59494
203	11.7626	394.72	-8.73186	-4.48234	0.117542	-1.21075	-1.40708	2.24732	-1.33944	-2.68633
204	21.2967	376.865	-9.51712	-4.86901	-0.00209943	-1.25258	-2.65112	2.03987	-1.14021	-1.53017
205	27.0276	350.818	-12.0269	-5.22612	-0.198948	-1.36989	-5.73948	-0.0594396	-2.2874	-0.392561
206	27.8265	320.776	-10.5711	-4.92346	0.0808765	-1.1132	-5.31021	1.51018	-0.560344	0.434326
207	25.3965	280.644	-13.3644	-4.71429	0.26069	-0.889176	-8.58395	-0.601584	-1.51267	0.823099
208	22.2774	238.342	-15.8282	-4.97179	-0.211399	-1.26589	-10.6885	-1.18185	-1.24683	0.863824
209	17.1969	193.172	-21.622	-4.66223	0.00686001	-1.04315	-16.1433	-5.31854	-3.82876	0.372447
210	13.6881	157.507	-21.4858	-4.63971	-0.0823413	-1.06164	-14.9048	-2.38357	-0.876309	-0.517503
211	12.6295	123.655	-24.9643	-4.50247	-0.0557951	-1.00491	-17.1873	-3.54302	-1.23312	-1.52665
212	12.8263	100.83	-27.7866	-4.46595	-0.075023	-0.967186	-18.0981	-3.86839	-1.13037	-2.9561
213	16.9702	93.485	-28.7248	-4.28277	0.186844	-0.711887	-17.1419	-2.76835	-0.197739	-4.35005
214	-5.43862	280.972	-3.36254	-3.18931	0.458305	-1.04553	3.25712	5.66585	-0.933933	-4.00836
215	-7.35705	282.914	-1.20562	-2.90031	0.557714	-1.05682	5.21696	7.94848	0.69329	-4.25507
