# Supplementary material for: Optimal Control Based Stiffness Identification of an Ankle-Foot Orthosis Using a Predictive Walking Model
Source: Front Comput Neurosci. 2017 Apr 13;11:23. doi: 10.3389/fncom.2017.00023 (PMC5390028; doi:10.3389/fncom.2017.00023)
Supplement: Supplementary file 1 [file DataSheet1.ZIP › PathWalker/InvKinDyn/results/orthosis_3053148.csv]

0	-0.856752	0.692231	0.26799	-0.839621	1.1062	-0.138495	-0.315771	0.424355	-0.149365	-0.118933
0.00833333	-0.850396	0.691707	0.265598	-0.848779	1.0927	-0.141176	-0.305409	0.4296	-0.156268	-0.118599
0.0166667	-0.843991	0.691067	0.262171	-0.85445	1.07515	-0.142632	-0.293884	0.435072	-0.163718	-0.116966
0.025	-0.83753	0.690299	0.257652	-0.856328	1.05342	-0.142822	-0.281205	0.440926	-0.171559	-0.113976
0.0333333	-0.831003	0.689399	0.251995	-0.854147	1.02745	-0.141714	-0.267371	0.447281	-0.179612	-0.109604
0.0416667	-0.824396	0.688362	0.245164	-0.847697	0.997318	-0.139304	-0.252362	0.454207	-0.187692	-0.103854
0.05	-0.81769	0.687191	0.237129	-0.836855	0.963321	-0.135636	-0.23614	0.461739	-0.195636	-0.0967471
0.0583333	-0.810865	0.685889	0.22786	-0.821623	0.926026	-0.130829	-0.218656	0.469888	-0.20332	-0.0883177
0.0666667	-0.803902	0.684466	0.217349	-0.802193	0.886349	-0.125115	-0.199891	0.478661	-0.210659	-0.0786247
0.075	-0.796789	0.682932	0.205639	-0.779009	0.845581	-0.118858	-0.179905	0.488087	-0.217593	-0.06777
0.0833333	-0.789523	0.681306	0.192862	-0.752816	0.805367	-0.112568	-0.158913	0.498247	-0.224065	-0.055934
0.0916667	-0.782113	0.679612	0.17928	-0.724672	0.767585	-0.10688	-0.137346	0.509294	-0.229985	-0.0434066
0.1	-0.774582	0.677883	0.165295	-0.695864	0.734143	-0.10248	-0.115871	0.521458	-0.235194	-0.0306009
0.108333	-0.766964	0.67616	0.151412	-0.66775	0.706699	-0.10001	-0.0953399	0.535027	-0.239451	-0.0180187
0.116667	-0.759296	0.674494	0.138177	-0.641543	0.68638	-0.0999466	-0.076685	0.550314	-0.242422	-0.00619437
0.125	-0.751614	0.672936	0.12608	-0.618102	0.673567	-0.102505	-0.0607796	0.567603	-0.243701	0.00438722
0.133333	-0.743948	0.671537	0.115506	-0.597816	0.667818	-0.1076	-0.0483378	0.587103	-0.242824	0.0133341
0.141667	-0.736317	0.670342	0.106724	-0.580625	0.667945	-0.114864	-0.0398792	0.608911	-0.239298	0.0203478
0.15	-0.728731	0.669391	0.0999095	-0.566121	0.672228	-0.123728	-0.0357355	0.632994	-0.232628	0.0251997
0.158333	-0.721191	0.668713	0.0951669	-0.553704	0.678702	-0.133536	-0.0360738	0.659183	-0.222356	0.0277173
0.166667	-0.713695	0.668328	0.0925448	-0.542721	0.685446	-0.143647	-0.0409143	0.687179	-0.208105	0.0277769
0.175	-0.706236	0.668245	0.0920061	-0.532539	0.690823	-0.153513	-0.050104	0.716569	-0.189653	0.0253543
0.183333	-0.698805	0.668463	0.0934021	-0.522579	0.693619	-0.162715	-0.0633007	0.746858	-0.167008	0.020568
0.191667	-0.691392	0.668966	0.0964549	-0.51233	0.693089	-0.17096	-0.0799735	0.777515	-0.140495	0.0137115
0.2	-0.683991	0.66973	0.100768	-0.501347	0.688942	-0.17805	-0.099443	0.80802	-0.110807	0.00524967
0.208333	-0.6766	0.670721	0.105868	-0.489283	0.681262	-0.183865	-0.120964	0.83793	-0.0790347	-0.00422444
0.216667	-0.669225	0.671895	0.111282	-0.475925	0.670426	-0.188337	-0.143835	0.866921	-0.0466115	-0.014072
0.225	-0.66188	0.673205	0.116597	-0.461232	0.657014	-0.191449	-0.167509	0.894829	-0.0151957	-0.0236929
0.233333	-0.654589	0.6746	0.121538	-0.44537	0.641726	-0.193238	-0.19168	0.921647	0.0135	-0.0326123
0.241667	-0.647382	0.676031	0.125997	-0.42871	0.625325	-0.193804	-0.216327	0.947517	0.037908	-0.0405347
0.25	-0.640297	0.677448	0.130038	-0.411812	0.608583	-0.193316	-0.241705	0.972686	0.0567793	-0.0473613
0.258333	-0.633371	0.678803	0.133868	-0.395354	0.592243	-0.192004	-0.268285	0.99745	0.0693121	-0.053165
0.266667	-0.626642	0.680054	0.137779	-0.380064	0.57699	-0.190153	-0.29666	1.0221	0.075211	-0.0581421
0.275	-0.62014	0.681163	0.142075	-0.366611	0.563422	-0.188078	-0.327417	1.04685	0.0746843	-0.0625368
0.283333	-0.613889	0.682097	0.146996	-0.355509	0.552015	-0.186105	-0.361014	1.07179	0.0683914	-0.0665584
0.291667	-0.607896	0.68283	0.15265	-0.347032	0.543107	-0.184547	-0.39767	1.09686	0.0573429	-0.0703218
0.3	-0.602156	0.683341	0.158971	-0.341152	0.536879	-0.183687	-0.437291	1.12181	0.0427726	-0.0737946
0.308333	-0.596648	0.683622	0.165713	-0.33754	0.533354	-0.183758	-0.479448	1.14624	0.0260011	-0.076792
0.316667	-0.591336	0.68367	0.172485	-0.335612	0.532408	-0.184938	-0.523422	1.16959	0.00829943	-0.0790145
0.325	-0.586177	0.683494	0.178806	-0.334613	0.533803	-0.187334	-0.568278	1.19123	-0.00922168	-0.0800989
0.333333	-0.581117	0.683109	0.184189	-0.333729	0.537213	-0.19098	-0.612978	1.21046	-0.0256861	-0.0797001
0.341667	-0.5761	0.682541	0.18821	-0.332197	0.542263	-0.195825	-0.656489	1.22662	-0.0404824	-0.0775548
0.35	-0.571072	0.681821	0.190552	-0.329371	0.548561	-0.201735	-0.697858	1.23907	-0.0532618	-0.0735149
0.358333	-0.565983	0.680984	0.191031	-0.324776	0.555722	-0.2085	-0.736269	1.24727	-0.0639027	-0.0675668
0.366667	-0.560789	0.680064	0.189586	-0.318109	0.563397	-0.215843	-0.771061	1.25076	-0.072458	-0.0598074
0.375	-0.555453	0.679097	0.186259	-0.30923	0.571281	-0.223448	-0.801725	1.24925	-0.0790938	-0.0504238
0.383333	-0.549949	0.678113	0.181167	-0.298131	0.579139	-0.230982	-0.827895	1.24253	-0.084028	-0.0396509
0.391667	-0.544255	0.677138	0.174468	-0.2849	0.5868	-0.238131	-0.849328	1.23059	-0.0874726	-0.0277487
0.4	-0.538355	0.676189	0.166343	-0.269697	0.594169	-0.244625	-0.865898	1.21354	-0.089594	-0.0149777
0.408333	-0.532237	0.675277	0.156974	-0.252716	0.601219	-0.25026	-0.877574	1.19164	-0.0904889	-0.00157745
0.416667	-0.525892	0.674408	0.146534	-0.23417	0.607979	-0.25491	-0.884415	1.1653	-0.0901846	0.0122323
0.425	-0.519311	0.673578	0.135182	-0.214269	0.614521	-0.25853	-0.886559	1.13507	-0.0886593	0.0262647
0.433333	-0.512485	0.67278	0.123056	-0.193206	0.620941	-0.261142	-0.884206	1.1016	-0.0858759	0.0403627
0.441667	-0.505405	0.672002	0.110289	-0.171159	0.627339	-0.262818	-0.877616	1.06564	-0.0818201	0.0543885
0.45	-0.498063	0.67123	0.0970149	-0.1483	0.633806	-0.263657	-0.867104	1.02798	-0.0765283	0.0682076
0.458333	-0.490452	0.670446	0.083399	-0.124828	0.640414	-0.263757	-0.853058	0.989438	-0.070096	0.081656
0.466667	-0.48257	0.669635	0.0696558	-0.100993	0.647224	-0.263201	-0.835941	0.95082	-0.0626647	0.0945213
0.475	-0.474418	0.668778	0.0560748	-0.0771391	0.654294	-0.262041	-0.816323	0.912878	-0.054393	0.106514
0.483333	-0.466006	0.667861	0.0430174	-0.0537166	0.661696	-0.260292	-0.794881	0.876313	-0.0454269	0.117277
0.491667	-0.457353	0.666875	0.0309006	-0.031278	0.669538	-0.257933	-0.772399	0.841779	-0.0358861	0.126411
0.5	-0.448488	0.665814	0.0201519	-0.0104361	0.677966	-0.254898	-0.749734	0.809901	-0.02588	0.133536
0.508333	-0.43945	0.664682	0.0111553	0.00819362	0.687162	-0.251079	-0.72777	0.781297	-0.0155508	0.138358
0.516667	-0.430288	0.663493	0.00419579	0.0240624	0.697328	-0.246312	-0.707338	0.756575	-0.00513207	0.140736
0.525	-0.421057	0.662273	-0.000581187	0.0367527	0.708653	-0.240375	-0.68914	0.736294	0.00499974	0.140723
0.533333	-0.411815	0.661058	-0.00318453	0.0460197	0.721273	-0.232981	-0.67366	0.720888	0.0143087	0.138566
0.541667	-0.402616	0.659896	-0.00375442	0.0517933	0.735242	-0.223794	-0.661113	0.710548	0.0221379	0.134663
0.55	-0.393508	0.658843	-0.00251333	0.0541492	0.750502	-0.212457	-0.651425	0.705123	0.0278	0.129482
0.558333	-0.384531	0.657957	0.000301234	0.053248	0.766885	-0.198638	-0.644259	0.704048	0.0307041	0.123462
0.566667	-0.375709	0.657295	0.00450615	0.0492641	0.784115	-0.182093	-0.639103	0.706352	0.0304837	0.116929
0.575	-0.367059	0.65691	0.0100237	0.0423235	0.801839	-0.162736	-0.63537	0.710737	0.0270858	0.110022
0.583333	-0.358583	0.656846	0.0168879	0.0324866	0.819649	-0.140713	-0.632495	0.71574	0.0207965	0.102702
0.591667	-0.350279	0.657134	0.0252088	0.0197716	0.837118	-0.116445	-0.630003	0.71991	0.0121933	0.0947886
0.6	-0.342132	0.657789	0.0351068	0.00421482	0.853823	-0.0906456	-0.627524	0.721981	0.00204457	0.0860557
0.608333	-0.334124	0.65881	0.0466256	-0.0140542	0.869374	-0.0642837	-0.62476	0.721003	-0.00881875	0.076336
0.616667	-0.326231	0.660178	0.0596674	-0.034763	0.883447	-0.038501	-0.621446	0.7164	-0.0196204	0.0656123
0.625	-0.318425	0.661859	0.0739587	-0.0574847	0.895819	-0.014485	-0.617309	0.707979	-0.029727	0.0540675
0.633333	-0.310682	0.663803	0.089068	-0.0816853	0.9064	0.00666577	-0.612066	0.695889	-0.0386912	0.0420784
0.641667	-0.30298	0.665953	0.104458	-0.106802	0.915271	0.024067	-0.60545	0.680555	-0.0462568	0.0301622
0.65	-0.295305	0.668242	0.119577	-0.132356	0.922696	0.0371318	-0.597267	0.662602	-0.0523304	0.0188774
0.658333	-0.287652	0.670601	0.133938	-0.15804	0.929122	0.0456054	-0.587459	0.642778	-0.0569401	0.00872968
0.666667	-0.280024	0.672964	0.14719	-0.183776	0.935155	0.0495494	-0.57614	0.621896	-0.0601937	8.93574e-05
0.675	-0.272433	0.675266	0.159151	-0.209726	0.941514	0.0492832	-0.563614	0.600783	-0.0622465	-0.00685522
0.683333	-0.264896	0.677452	0.16981	-0.23626	0.948961	0.0453012	-0.550354	0.580243	-0.0632826	-0.012107
0.691667	-0.257434	0.679474	0.179295	-0.263875	0.958221	0.0381828	-0.536949	0.561031	-0.0635083	-0.0158238
0.7	-0.25007	0.681294	0.187831	-0.293112	0.969907	0.0285123	-0.524041	0.543827	-0.0631516	-0.0182803
0.708333	-0.242822	0.682885	0.195675	-0.32445	0.984434	0.0168314	-0.512234	0.529208	-0.0624616	-0.0197976
0.716667	-0.235702	0.684228	0.203073	-0.358224	1.00197	0.00361535	-0.502027	0.517617	-0.0617034	-0.0206949
0.725	-0.228714	0.685314	0.210209	-0.394566	1.02238	-0.0107223	-0.493738	0.509333	-0.0611467	-0.0212385
0.733333	-0.221853	0.686143	0.217179	-0.433361	1.04527	-0.0258148	-0.487465	0.504446	-0.0610481	-0.0216115
0.741667	-0.215101	0.686722	0.223995	-0.474273	1.06997	-0.0413268	-0.48309	0.50286	-0.0616325	-0.0219137
0.75	-0.208432	0.687065	0.230591	-0.516771	1.09563	-0.0569472	-0.480306	0.504309	-0.0630741	-0.0221639
0.758333	-0.201813	0.687194	0.236863	-0.560216	1.12129	-0.0723872	-0.478689	0.508395	-0.0654829	-0.0223387
0.766667	-0.195212	0.687132	0.242694	-0.60391	1.14594	-0.0873885	-0.477763	0.514642	-0.0688973	-0.022384
0.775	-0.188595	0.686907	0.247979	-0.647162	1.16861	-0.101727	-0.477065	0.52255	-0.0732815	-0.0222427
0.783333	-0.181933	0.686547	0.25264	-0.689321	1.18843	-0.115214	-0.476191	0.531642	-0.0785326	-0.0218578
0.791667	-0.175204	0.686077	0.256615	-0.729791	1.20465	-0.127699	-0.474812	0.541502	-0.084494	-0.0211682
0.8	-0.16839	0.68552	0.259855	-0.768028	1.21666	-0.139061	-0.472676	0.551798	-0.0909728	-0.0201003
0.808333	-0.161482	0.684896	0.262311	-0.803543	1.22403	-0.149204	-0.469598	0.562291	-0.0977607	-0.0185631
0.816667	-0.154472	0.684219	0.263924	-0.835888	1.22647	-0.158053	-0.465447	0.572838	-0.104654	-0.0164429
0.825	-0.14736	0.6835	0.264628	-0.864664	1.22387	-0.165546	-0.460132	0.583379	-0.111468	-0.0136109
0.833333	-0.140142	0.682745	0.264352	-0.889527	1.21624	-0.17164	-0.453602	0.593933	-0.118053	-0.0099367
0.841667	-0.13282	0.681957	0.263026	-0.910194	1.20371	-0.17631	-0.44584	0.604584	-0.124288	-0.0052989
0.85	-0.125392	0.681134	0.26059	-0.926445	1.18655	-0.179551	-0.436869	0.615474	-0.130089	0.00040417
0.858333	-0.117854	0.680273	0.256999	-0.938131	1.16508	-0.181378	-0.426753	0.626795	-0.135392	0.00724409
0.866667	-0.110205	0.679366	0.252225	-0.94517	1.13973	-0.181818	-0.4156	0.638786	-0.140151	0.0152586
0.875	-0.102438	0.678405	0.246263	-0.947552	1.11095	-0.180898	-0.403564	0.651726	-0.144318	0.0244454
0.883333	-0.094546	0.677379	0.23913	-0.945331	1.07928	-0.178631	-0.390842	0.665921	-0.147841	0.0347592
0.891667	-0.0865211	0.676274	0.23087	-0.93864	1.0453	-0.175009	-0.377668	0.681691	-0.150648	0.0461035
0.9	-0.0783533	0.675074	0.221563	-0.927702	1.00967	-0.170013	-0.364316	0.699346	-0.152645	0.0583253
0.908333	-0.0700325	0.673762	0.211332	-0.912863	0.973132	-0.163635	-0.351095	0.719165	-0.153702	0.0711999
0.916667	-0.0615497	0.672321	0.200362	-0.894623	0.93658	-0.155935	-0.338354	0.741363	-0.153652	0.084426
0.925	-0.0528994	0.670735	0.188909	-0.873674	0.901051	-0.147092	-0.326489	0.766071	-0.152278	0.0976165
0.933333	-0.0440822	0.668994	0.17731	-0.850909	0.867734	-0.137456	-0.315951	0.79331	-0.149307	0.110306
0.941667	-0.035107	0.667099	0.165976	-0.827399	0.837905	-0.127577	-0.307233	0.822975	-0.144408	0.121974
0.95	-0.0259921	0.665062	0.155368	-0.804313	0.812823	-0.118177	-0.300844	0.854829	-0.137207	0.132083
0.958333	-0.0167646	0.662913	0.145944	-0.782781	0.793559	-0.110086	-0.297257	0.888496	-0.127314	0.140142
0.966667	-0.00745713	0.660697	0.138112	-0.763751	0.780821	-0.104128	-0.296859	0.923477	-0.114397	0.145754
0.975	0.00189602	0.658474	0.132184	-0.747847	0.774795	-0.100986	-0.299894	0.959169	-0.0982607	0.148653
0.983333	0.011263	0.656315	0.12836	-0.735303	0.775063	-0.101085	-0.306461	0.9949	-0.0789616	0.148706
0.991667	0.0206169	0.654299	0.126738	-0.725971	0.78062	-0.104512	-0.316522	1.02997	-0.0568991	0.145894
1	0.0299369	0.652504	0.127335	-0.719394	0.789993	-0.110996	-0.329948	1.06368	-0.0328743	0.140275
1.00833	0.0392077	0.651008	0.130108	-0.714913	0.801438	-0.119955	-0.346548	1.09537	-0.00807756	0.131972
1.01667	0.0484183	0.649879	0.134949	-0.711768	0.813164	-0.130592	-0.366077	1.12445	0.0160093	0.121174
1.025	0.0575609	0.649174	0.141676	-0.709189	0.823545	-0.14202	-0.388243	1.15044	0.037784	0.108165
1.03333	0.0666284	0.64893	0.15	-0.706433	0.831277	-0.153375	-0.412675	1.17293	0.0557392	0.093362
1.04167	0.0756129	0.649165	0.15952	-0.702824	0.83547	-0.163912	-0.438929	1.19168	0.0686646	0.0773319
1.05	0.0845035	0.649871	0.16972	-0.697765	0.835671	-0.173061	-0.466488	1.20657	0.0757984	0.060797
1.05833	0.0932849	0.651014	0.179999	-0.690761	0.831845	-0.180451	-0.494802	1.21764	0.0769045	0.0445914
1.06667	0.101937	0.652539	0.189732	-0.681454	0.82431	-0.185915	-0.523348	1.22509	0.0722763	0.0295931
1.075	0.110436	0.654369	0.198327	-0.669644	0.813657	-0.189461	-0.551688	1.22927	0.0626768	0.0166318
1.08333	0.118758	0.656415	0.205293	-0.655307	0.800661	-0.191254	-0.579524	1.23064	0.0492289	0.00640106
1.09167	0.12688	0.65858	0.210287	-0.638598	0.786186	-0.191569	-0.606717	1.22975	0.0332671	-0.000618011
1.1	0.134789	0.660771	0.213137	-0.619819	0.771102	-0.190764	-0.633282	1.22716	0.0161713	-0.00419472
1.10833	0.14248	0.662899	0.213835	-0.599375	0.756211	-0.189231	-0.659339	1.22339	-0.000792188	-0.00435404
1.11667	0.149963	0.664891	0.212507	-0.577716	0.74219	-0.187373	-0.685054	1.21885	-0.0165965	-0.00134013
1.125	0.157259	0.66669	0.209369	-0.555271	0.729556	-0.185563	-0.710564	1.21385	-0.0305277	0.00444423
1.13333	0.164401	0.668254	0.204677	-0.532399	0.718655	-0.184128	-0.735923	1.20853	-0.0422011	0.0125097
1.14167	0.17143	0.669558	0.198688	-0.509358	0.709666	-0.183331	-0.761065	1.20288	-0.051527	0.0223427
1.15	0.178392	0.670593	0.19163	-0.486296	0.702622	-0.183367	-0.785795	1.19677	-0.0586443	0.0334623
1.15833	0.185334	0.671359	0.183689	-0.463261	0.697448	-0.184358	-0.809798	1.18995	-0.0638367	0.0454426
1.16667	0.192302	0.671864	0.175004	-0.440216	0.693987	-0.18636	-0.832663	1.1821	-0.0674504	0.0579313
1.175	0.19934	0.672121	0.165676	-0.417076	0.69204	-0.189367	-0.853919	1.17286	-0.0698235	0.0706412
1.18333	0.206488	0.67215	0.155773	-0.393723	0.691388	-0.193312	-0.87306	1.16185	-0.0712354	0.083345
1.19167	0.213784	0.671966	0.145344	-0.370036	0.691817	-0.198082	-0.889582	1.14871	-0.0718797	0.0958616
1.2	0.221263	0.67159	0.13443	-0.345909	0.693131	-0.203515	-0.903015	1.13311	-0.071857	0.108037
1.20833	0.228954	0.67104	0.123076	-0.321271	0.695163	-0.209419	-0.912945	1.11479	-0.071188	0.119737
1.21667	0.236884	0.670331	0.111339	-0.296086	0.697771	-0.215577	-0.919039	1.0936	-0.0698372	0.130832
1.225	0.245077	0.669479	0.0992927	-0.270364	0.700845	-0.221768	-0.921058	1.06949	-0.0677415	0.141195
1.23333	0.253552	0.668497	0.0870326	-0.244158	0.704296	-0.227772	-0.91888	1.04253	-0.0648353	0.150693
1.24167	0.262327	0.667396	0.0746784	-0.217564	0.708057	-0.233389	-0.912506	1.01297	-0.0610672	0.159182
1.25	0.271413	0.666184	0.0623752	-0.190719	0.712083	-0.238445	-0.902076	0.981202	-0.0564032	0.166507
1.25833	0.280821	0.664866	0.0503022	-0.163818	0.716353	-0.242796	-0.887895	0.947784	-0.0508179	0.172489
1.26667	0.290552	0.663446	0.0386693	-0.13711	0.720876	-0.246328	-0.870442	0.913453	-0.0442847	0.176933
1.275	0.300602	0.661926	0.0277212	-0.110919	0.725699	-0.248949	-0.850384	0.879105	-0.0367684	0.179629
1.28333	0.310956	0.660309	0.0177273	-0.085639	0.730919	-0.250579	-0.828577	0.845788	-0.0282391	0.18037
1.29167	0.321586	0.658599	0.00896182	-0.0617207	0.73668	-0.251127	-0.806025	0.814663	-0.018706	0.178984
1.3	0.332452	0.656808	0.00167228	-0.0396413	0.743161	-0.25048	-0.783814	0.786942	-0.00827296	0.175378
1.30833	0.343498	0.654953	-0.00395726	-0.0198543	0.750563	-0.248472	-0.76301	0.763801	0.00279945	0.169575
1.31667	0.354661	0.653066	-0.00783882	-0.00273627	0.759071	-0.244875	-0.744534	0.746251	0.014049	0.161741
1.325	0.365872	0.651186	-0.00999925	0.011461	0.768818	-0.239389	-0.729036	0.734998	0.024802	0.15218
1.33333	0.377063	0.649366	-0.0105715	0.0226304	0.779855	-0.231644	-0.716807	0.73031	0.034221	0.141298
1.34167	0.388176	0.647667	-0.00975561	0.0307897	0.792129	-0.221227	-0.707744	0.731917	0.0414098	0.129528
1.35	0.399165	0.646154	-0.00776217	0.0360357	0.805478	-0.207726	-0.701397	0.738993	0.0455612	0.117246
1.35833	0.409999	0.644898	-0.00475286	0.0384799	0.819645	-0.190792	-0.697064	0.750215	0.046114	0.1047
1.36667	0.420659	0.643967	-0.000802328	0.0382029	0.834295	-0.170227	-0.693926	0.763913	0.0428674	0.0919722
1.375	0.431135	0.643424	0.0040974	0.0352521	0.849042	-0.146085	-0.69116	0.778262	0.0360339	0.0789965
1.38333	0.441428	0.643324	0.00999966	0.029674	0.863466	-0.118759	-0.688019	0.791485	0.0262041	0.0656222
1.39167	0.451543	0.643708	0.016942	0.0215739	0.877137	-0.0890416	-0.683867	0.802032	0.0142473	0.0517001
1.4	0.461492	0.644602	0.0248877	0.0111659	0.889639	-0.0581179	-0.678178	0.808687	0.00117753	0.0371643
1.40833	0.47129	0.646013	0.0336888	-0.00120777	0.900602	-0.0274765	-0.670516	0.810623	-0.0119833	0.0220874
1.41667	0.480953	0.647928	0.0430922	-0.0151107	0.909737	0.00125323	-0.660533	0.807397	-0.0243167	0.00668167
1.425	0.490496	0.650313	0.0527672	-0.0300743	0.916874	0.0265059	-0.647979	0.798911	-0.035078	-0.00872531
1.43333	0.499934	0.653117	0.0623608	-0.0456858	0.921995	0.046978	-0.632724	0.785365	-0.0437289	-0.0237517
1.44167	0.509272	0.656271	0.0715527	-0.0616694	0.925257	0.0617745	-0.614795	0.767199	-0.0499379	-0.0380218
1.45	0.518511	0.659691	0.0801005	-0.0779466	0.927008	0.0704809	-0.594399	0.745056	-0.0535593	-0.0512186
1.45833	0.527639	0.663282	0.0878708	-0.0946718	0.927793	0.0731556	-0.571947	0.719755	-0.0546095	-0.0631197
1.46667	0.536636	0.666943	0.0948573	-0.112242	0.928339	0.0702621	-0.548068	0.692274	-0.0532469	-0.073619
1.475	0.545469	0.670569	0.101178	-0.131277	0.929523	0.062557	-0.52359	0.663736	-0.0497556	-0.082725
1.48333	0.554097	0.674059	0.10707	-0.152577	0.932309	0.0509612	-0.499525	0.635377	-0.0445384	-0.0905612
1.49167	0.56247	0.677318	0.112855	-0.177041	0.937667	0.0364401	-0.476997	0.608504	-0.0381058	-0.0973343
1.5	0.570539	0.680261	0.118888	-0.205546	0.946445	0.0199134	-0.457129	0.584398	-0.0310533	-0.103292
1.50833	0.578257	0.682818	0.125475	-0.238783	0.959237	0.0022072	-0.440889	0.564207	-0.02403	-0.108654
1.51667	0.585594	0.684934	0.132789	-0.277089	0.976265	-0.0159629	-0.428914	0.548813	-0.0176887	-0.113537
1.525	0.592541	0.686575	0.14079	-0.320315	0.997305	-0.0339928	-0.421371	0.53874	-0.0126354	-0.117894
1.53333	0.599114	0.687722	0.14922	-0.367803	1.0217	-0.0513914	-0.417929	0.534116	-0.00938648	-0.121515
1.54167	0.605351	0.688376	0.157645	-0.418473	1.04844	-0.0677876	-0.417828	0.534705	-0.00833663	-0.124069
1.55	0.611313	0.688554	0.165553	-0.470996	1.07631	-0.0829317	-0.42005	0.539984	-0.00973862	-0.125208
1.55833	0.617068	0.688288	0.172458	-0.523975	1.10401	-0.0966872	-0.423494	0.549248	-0.0136945	-0.12465
1.56667	0.62269	0.68762	0.177968	-0.576085	1.13026	-0.109005	-0.427124	0.561693	-0.0201501	-0.122241
1.575	0.628254	0.686604	0.181822	-0.626152	1.1539	-0.119892	-0.430054	0.576497	-0.0289013	-0.117971
1.58333	0.633826	0.685297	0.183883	-0.673178	1.1739	-0.129378	-0.431585	0.592866	-0.0396087	-0.111954
1.59167	0.63947	0.683762	0.184111	-0.716322	1.18941	-0.137487	-0.431196	0.610077	-0.0518283	-0.104383
1.6	0.645238	0.682063	0.182528	-0.754876	1.19976	-0.144228	-0.428515	0.6275	-0.065051	-0.095478
1.60833	0.651176	0.680262	0.179183	-0.788247	1.20445	-0.149582	-0.423293	0.644615	-0.078753	-0.0854504
1.61667	0.657319	0.678418	0.174125	-0.815941	1.2032	-0.153504	-0.41537	0.661014	-0.0924398	-0.0744635
1.625	0.663695	0.676581	0.167405	-0.837576	1.19593	-0.15593	-0.404657	0.676393	-0.105686	-0.0626343
1.63333	0.670323	0.674794	0.159069	-0.852899	1.18275	-0.156778	-0.39113	0.690554	-0.118159	-0.0500332
1.64167	0.677218	0.673088	0.149176	-0.861807	1.16397	-0.155961	-0.374828	0.703385	-0.129625	-0.0367112
1.65	0.684385	0.671482	0.137816	-0.864373	1.14012	-0.153401	-0.355867	0.714861	-0.139939	-0.0227204
1.65833	0.69183	0.669984	0.125119	-0.860851	1.11185	-0.149038	-0.334448	0.725039	-0.149028	-0.00814152
1.66667	0.69955	0.668585	0.11127	-0.85168	1.08001	-0.142854	-0.310877	0.734062	-0.156864	0.00690427
1.675	0.707539	0.667269	0.0965068	-0.83747	1.04554	-0.134889	-0.285564	0.742164	-0.163443	0.0222476
1.68333	0.715789	0.66601	0.081119	-0.81898	1.00952	-0.125262	-0.259029	0.749669	-0.16877	0.0376763
1.69167	0.724283	0.664775	0.065436	-0.797091	0.973069	-0.114198	-0.231892	0.756989	-0.172842	0.0529456
1.7	0.732998	0.663529	0.0498191	-0.772774	0.937365	-0.102038	-0.204856	0.764602	-0.175649	0.0677891
1.70833	0.741904	0.662238	0.0346498	-0.747066	0.903595	-0.0892586	-0.178682	0.773022	-0.17716	0.0819317
1.71667	0.750963	0.660873	0.0203149	-0.721027	0.872913	-0.0764689	-0.154148	0.782755	-0.177328	0.0951016
1.725	0.760132	0.659417	0.00719336	-0.6957	0.846387	-0.0643872	-0.132006	0.794239	-0.176074	0.107041
1.73333	0.769364	0.657859	-0.00436901	-0.672055	0.824926	-0.053792	-0.112924	0.807798	-0.173283	0.117521
1.74167	0.778611	0.656207	-0.0140844	-0.650917	0.809212	-0.0454505	-0.0974287	0.823592	-0.168798	0.126361
1.75	0.787829	0.654477	-0.0217378	-0.63291	0.799619	-0.0400248	-0.0858725	0.841595	-0.162417	0.13343
1.75833	0.796983	0.6527	-0.0271974	-0.618412	0.796159	-0.0379781	-0.0784178	0.861603	-0.153908	0.138642
1.76667	0.806047	0.650916	-0.0304086	-0.607532	0.798445	-0.0394982	-0.0750529	0.883257	-0.143035	0.141945
1.775	0.815007	0.649172	-0.0313724	-0.600135	0.805704	-0.0444559	-0.075639	0.906095	-0.129607	0.143295
1.78333	0.823858	0.64752	-0.0301263	-0.595877	0.816837	-0.0524123	-0.0799564	0.929601	-0.113541	0.142638
1.79167	0.832602	0.646017	-0.0267214	-0.594278	0.830515	-0.0626704	-0.0877558	0.953255	-0.094941	0.139899
1.8	0.841247	0.64472	-0.0212205	-0.594776	0.845309	-0.0743602	-0.0987802	0.976569	-0.0741842	0.134995
1.80833	0.849803	0.643685	-0.0137032	-0.59679	0.859821	-0.0865348	-0.112773	0.999109	-0.0519824	0.127864
1.81667	0.85828	0.642965	-0.00428375	-0.59976	0.872797	-0.0982563	-0.129468	1.0205	-0.0293969	0.118501
1.825	0.866686	0.642606	0.00687391	-0.603172	0.883211	-0.108664	-0.148582	1.04046	-0.00777956	0.106999
1.83333	0.875025	0.642641	0.019544	-0.606569	0.890306	-0.117019	-0.169812	1.05875	0.0113708	0.0935732
1.84167	0.883295	0.643093	0.0334453	-0.60957	0.893607	-0.12273	-0.192857	1.07524	0.0266167	0.0785678
1.85	0.891487	0.643968	0.0482606	-0.611879	0.892909	-0.125377	-0.21745	1.08986	0.0368022	0.0624347
1.85833	0.899582	0.64525	0.0636681	-0.613302	0.88825	-0.124725	-0.243406	1.10264	0.04123	0.0456938
1.86667	0.907556	0.646907	0.0793707	-0.613762	0.879881	-0.120735	-0.270656	1.11373	0.0397596	0.0288873
1.875	0.915377	0.648886	0.0951233	-0.613299	0.868228	-0.113545	-0.299269	1.12336	0.0328073	0.0125297
1.88333	0.923008	0.651117	0.110739	-0.612063	0.853859	-0.103471	-0.329437	1.13186	0.0212666	-0.00292181
1.89167	0.930415	0.653518	0.126082	-0.61028	0.837442	-0.0909824	-0.361434	1.13963	0.00637726	-0.0170831
